# Supplementary material for: Formalin-Fixed Paraffin-Embedded (FFPE) samples are not a beneficial replacement for frozen tissues in fetal membrane microbiota research
Source: PLoS One. 2022 Mar 17;17(3):e0265441. doi: 10.1371/journal.pone.0265441 (PMC8929612; doi:10.1371/journal.pone.0265441)
Supplement: S2 File — (ZIP) [file pone.0265441.s007.zip › Negatives/N-N-22-N-2-FF_S183_L001_R1_001.fastq.fastq]

@M03896:38:000000000-B4D98:1:1101:20976:6188 1:N:0:183
TACGTAGGGTGCAAGCGTTATCCGGAATTATTGGGCGTAAAGGGCTCGTAGGCGGTTCGTCGCGTCCGGTGTGAAAGTCCATCGCTTAACGGTGGATCCGCGCCGGGTACGGGCGGGCTTGAGTGCGGTAGGGGAGACTGGAATTCCCGGTGTAACGGTGGAATGTGTAGATATCGGGAAGAACACCAATGGCGAAGGCAGGTCTCTGGGCCGTCACTGACGCTGAGGAGCGAAAGCGTGGGGAGCGAACA
+
ABAAAFFBBBAAFBEA22EEAGGEEAEFHBEG5BABAAEABGHGGFGGFGGGHEEEEFFGEE>E>EFGGEGFGHFFGHHHHHHGGHHGHFDFCGFEGBGGGDDGGGGCDHDGDFG?DDGEFFBCFFGGCGGFFFFCFFFFAFFFFFFFFF;=;9;:D@;ADEFFB9FFFFFFFFFECFAAD?BFFFFFEFFFFF=AFFFFFFFFFFFFFFEE;;BDDFFFFFFDFFFFEFFFFFAFFFADFFFEFD@=-;-
@M03896:38:000000000-B4D98:1:1101:16834:10391 1:N:0:183
TACGGAGGGTGCAAGCGTTAATCGGAATTACTGGGCGTAAAGCGCACGCAGGCGGTTTGTTAAGTCAGATGTGAAATCCCCGGGCTCAACCTGGGAACTGCATCTGATACTGGCAAGCTTGAGTCTCGTAGAGGGGGGTAGAATTCCAGGTGTAGCGGTGAAATGCGTAGAGATCTGGAGGAATACCGGTGGCGAAGGCGGCCCCCTGGACGAAGACTGACGCTCAGGTGCGAAAGCGTGGGGAGCAAACA
+
ABAAABBCBAAAFGBE22EEFGHFBEFGHGBB5BAAAAEFHHHGG0EEGCE?FFGFGGGHHHHHHH4BFGHGHHHGHHHHGGGGEGHGHGHHGHGGGGHGHHHHHHHHHHFDGHHHGGHHGGFGGHHGFGGGGHDGGFFDEFFFFFFFFF/FB;:;;;;;AFFFFF;ADFFFFFFFFFFFFFFFFFFFFCFFFFFFFDE;DFFFFFCEEFFFFFFDFFFBFFFDFFFFF/:-AD9;:A9DDFCECFFFFF?
@M03896:38:000000000-B4D98:1:1101:16609:11795 1:N:0:183
TACGGAGGGTGCAAGCGTTAATCGGAATTACTGGGCGTAAAGCGCACGCAGGCGGTTTGTTAAGTCAGATGTGAAATCCCCGGGCTCAACCTGGGAACTGCATCTGATACTGGCAAGCTTGAGTCTCGTAGAGGGGGGTAGAATTCCAGGTGTAGCGGTGAAATGCGTAGAGATCTGGAGGAATACCGGTGGCGAAGGCGGCCCCCTGGACGAAGACTGACGCTCAGGTGCGAAAGCGTGGGGAGCAAACA
+
ABAAAAABDAAAGGFE22F2FGHBBFFGHGD55BAAAAEEHHHGGEFEFGGCGEFEGGGHHHHHHHDBGGGFFGHHGHHHGGGGEEHGHGHHHGGCGGHFGHHGHGHHHHGBGHHHGHHHFGFHHHHFFGFGFHGFCFFDAFFFFFFFFF/FB:;;:;;@EFFFFFA;DFFFFFFFFBFFFFFFFFFDF:DFFDFFFFE9BFFFFFFAAFFF@CD;BFFBFFF?DFFBB/B@DFCAFFDFFFFFFDEFFF?
@M03896:38:000000000-B4D98:1:1101:23918:13235 1:N:0:183
TACGTAGGTGGCAAGCGTTATCCGGAATTATTGGGCGTAAAGCGCGCGTAGGCGGTTTTTTAAGTCTGATGTGAAAGCCCACGGCTCAACCGTGGAGGGTCATTGGAAACTGGAAAACTTGAGTGCAGAAGAGGAAAGTGGAATTCCATGTGTAGCGGTGAAATGCGCAGAGATATGGAGGAACACCAGTGGCGAAGGCGACTTTCTGGTCTGTAACTGACGCTGATGTGCGAAAGCGTGGGGATCAAACA
+
BAAABFFBDFACCFCF22E2GGHEAAEFHBFG53ABAAEEHHHGGCGCEE0EHGGFGGGGGHHHHH?BFFFFGGHHHHHHHGGFFGGHHHHGFHG?FDDGGHHHHHHHHHFGFFF?GCFGFGBFHHHHHHGEHHHHGHFFGGHHHHHHHB0;<;<<;;;AEHHHFFCDDGGGGFGGGFFGDEGGGGGEAFFFA>DDFFE@FFFFFFFBFF/FFBFFFFFFFFDFDAFFFFFDD9>.BDFFFFFFAAAFFF.
@M03896:38:000000000-B4D98:1:1101:28416:16351 1:N:0:183
TACGAAGGGGGCTAGCGTTGCTCGGAATCACTGGGCGTAAAGGGCGCGTAGGCGGCCTTGTAAGTTGGGGGTGAAAGCCCGTGGCTCAACCACGGAATTGCCTTCGATACTGCTTGGCTTGAGTGTGGAAGAGGTTGGTGGAACTGCGAGTGTAGAGGTGAAATTCGTAGATATTCGCAAGAACACCGGTGGCGAAGGCGGCCAACTGGACCATCACTGACGCTGAGGCGCGAAAGCGTGGGGAGCAAACA
+
ABAAAAABA@AAEGGCA2AEEBGBEEFGH53B5AAAAAEEEHHGG?EEEEEEHCEFEEGHFHBGBF4BEEEB@FDFFFHHGCGDDHHBFGHGGFG@>EGFHHFHHHGGHGDDBBD0<<<=AGC;GCC;GFGHFE/C/99ACEFFFEFDD?-9;;;0;;;9BFGFF/;;9AEFFFFFFDBD=FFFFFFF@;@AFFFFFDEBFFF;EEFFBF?FEFFFFFFBFFFFFFFAFFDDFF;.BD;ACADFFFFFFFF
@M03896:38:000000000-B4D98:1:1101:28432:16361 1:N:0:183
TACGAAGGGGGCTAGCGTTGCTCGGAATCACTGGGCGTAAAGGGCGCGTAGGCGGCCTTGTAAGTTGGGGGTGAAAGCCCGTGGCTCAACCACGGAATTGCCTTCGATACTGCTTGGCTTGAGTGTGGAAGAGGTTGGTGGAACTGCGAGTGTAGTGGTGAAATTCGTAGATATTCGCAAGAACACCGGTGGCGAAGGCGGCCAACTGGACCATCACTGACGCTGAGGCGCGAAAGCGTGGGGAGCAAACA
+
>AA?3ABBA??AEGGB22EECBGEAEFGH53D5BAAEEGFGHHGGGGGGGGDHFGFEEHHFGEHHH4FEE@BDFD2DGGHFCGCDFHB?FGCFDACFFGHHHHHHHAGHGDGDFG0<CCGAC:;GCGCFHHHHH/CBBAEEEFFBFGGG@-C;0;099;=BFFFF/;;FFFFEFFFF9.9=BFFFFFFB@CFFFFFA?EBFFFAEFFFFFFFEFFFFFFFFDFFD.FFFAFA-@;.BDDFFFFEFDEFBA.
@M03896:38:000000000-B4D98:1:1101:25901:17889 1:N:0:183
TACGTAGGGTGCAAGCGTTATCCGGAATTATTGGGCGTAAAGGGCTCGTAGGCGGTTCGTCGCGTCCGGTGTGAAAGTCCATCGCTTAACGGTGGATCCGCGCCGGGTACGGGCGGGCTTGAGTGCGGTAGGGGAGACTGGAATTCCCGGTGTAACGGTGGAATGTGTAGATATCGGGAAGAACACCAATGGCGAAGGCAGGTCTCTGGGCCGTCACTGACGCTGAGGAGCGAAAGCGTGGGGAGCGAACA
+
AAAAAFFBA4AAEGCC?2FEGGHEFEGGHBGH53BBAAEEGE3EFCHEEEFGHEEEEFEEE>>>>EEGFEFEEFHHFGHHFHHGGGHGHFA/?CFGG2FFFCBFGD<<@G..AC@A?;:;;F0;FCGGEGGF?DDFDEFFABFFFFFFFA-9;;;;;:;:;EFFFFFF9/BBFFFFAAAFBF/BFFD?;BFBBBBFBFFFFDFFFFBB/.;E@D@AFFFFFFFFDD?.BD.:==>AFFDDFAAFFFFACB=
@M03896:38:000000000-B4D98:1:1101:16881:18521 1:N:0:183
TACGTAGGGTGCAAGCGTTATCCGGAATTATTGGGCGTAAAGGGCTCGTAGGCGGTTCGTCGCGTCCGGTGTGAAAGTCCATCGCTTAACGGTGGATCCGCGCCGGGTACGGGCGGGCTTGAGTGCGGTAGGGGAGACTGGAATTCCCGGTGTAACGGTGGAATGTGTAGATATCGGGAAGAACACCAATGGCGAAGGCAGGTCTCTGGGCCGTCACTGACGCTGAGGAGCGAAAGCGTGGGGAGCGAACA
+
ABABAFFCBFAAFFFC22EECGGEEEFGHFBGBBBBAAEEHHHGGGHCEEFEHGFECFGEEEEE>EFGGGGGGHFGFHHHHHHCGFHGHFABCGD??BGGGCCFGCCDFH?.@D@@DAAEBFBCFFGGDGGFFFFFBEFE;BFFFFFFFF;BA:::;;;AFFFFBFFFFFFFFFFEFFFFFFFFFFFFFFFFFFFFFFEFFFFFFFF;BFEE-;@DABFBFDDDDDF.FFEDC-ADFFADABCECA9@=D-
@M03896:38:000000000-B4D98:1:1101:16886:18539 1:N:0:183
TACGTAGGGTGCAAGCGTTATCCGGAATTATTGGGCGTAAAGGGCTCGTAGGCGGTTCGTCGCGTCCGGTGTGAAAGTCCATCGCTTAACGGTGGATCCGCGCCGGGTACGGGCGGGCTTGAGTGCGGTAGGGGAGACTGGAATTCCCGGTGTAACGGTGGAATGTGTAGATATCGGGAAGAACACCAATGGCGAAGGCAGGTCTCTGGGCCGTCACTGACGCTGAGGAGCGAAAGCGTGGGGAGCGAACA
+
ABAAAFFCBFAAFFFE22EAGGHFEEGGHFBG5BBBAAFEHHHGGCGEEFFDHFGEEFFEEE>>>EGGGEGGGGHHHHHHHHHCGGHGHGDCFHGFGCGFFBBFGCDEGH.CCD?DGADECFBFFGGGEGGFFFFFFEFEABFFFFFFFF=AA:;:A;;;DFFFFFFFFFFFFFFFFCFFFFFFFFFFFFFFFCFFFFFFFFFFFFFFBF?E-:@ADFFFFFFFFBFEFFABDFCAFFFFFFFF=A;@=C=
@M03896:38:000000000-B4D98:1:1101:17431:22787 1:N:0:183
TACGTAGGGTGCAAGCGTTATCCGGAATTATTGGGCGTAAAGGGCTCGTAGGCGGTTCGTCGCGTCCGGTGTGAAAGTCCATCGCTTAACGGTGGATCCGCGCCGGGTACGGGCGGGCTTGAGTGCGGTAGGGGAGACTGGAATTCCCGGTGTAACGGTGGAATGTGTAGATATCGGGAAGAACACCAATGGCGAAGGCAGGTCTCTGGGCCGTCACTGACGCTGAGGAGCGAAAGCGTGGGGAGCGAACA
+
ABABAFFCCFAACFFE22EAGGHFFEGGH5DF5BBBAAEEGHGGGCGGEFGCHGGGEFEEEEE>>EEGGEGGGHHHGHHHHHHGGGHGHGDCFHGHHEFGGCBDG@CCDHAADC<DFADEDG0CFFFBEGGFFFFFFEFB;BBFFFFFFF;CD::9A::AAEFFBBFFFFFFFFFFFFFAFFFFFFFFEFFFFABCFDFFFFAFFFBBFF.:9;>DFFFBFFDD;DAAFFEBAFFFFFDFFFF?CA;;-@-
@M03896:38:000000000-B4D98:1:1101:16567:23890 1:N:0:183
TACGTAGGTGGCAAGCGTTATCCGGAATTATTGGGCGTAAAGCGCGCGTAGGCGGTTTTTTAAGTCTGATGTGAAAGCCCACGGCTCAACCGTGGAGGGTCATTGGAAACTGGAAAACTTGAGTGCAGAAGAGGAAAGTGGAATTCCATGTGCAGCGGTGAAATGCGCAGAGATATGGAGGAACACCAGTGGCGAAGGCGACTTTCTGGTCTGTAACTGACGCTGATGTGCGAAAGCGTGGGGATCAAACA
+
>>A1AF1>@B?>FFEF11EAGFFE?EGGHGFD1B0BAAEEEHHGG?EEFEECGGGGGGEEE>GFGGBBGHG2EEEFGHHEAEGGGGFFHHHGBFB/FC@CFHHHHH1FBG?FGHH1F0>><DH<F1GDFGC1>EG/CHHH0DG0CG=0DBGBF0;;:::;CC0;FF:A?-@AFFGGFFBGB9/.FF.9C/B/;-999BA--@;-FFFF/F/;/BFF/BF::99-;A//9//A9@-A/-B?-;9-;-?BBF-
@M03896:38:000000000-B4D98:1:1101:11662:26379 1:N:0:183
TACGTAGGTGGCAAGCGTTATCCGGAATTATTGGGCGTAAAGCGCGCGTAGGCGGTTTTTTAAGTCTGATGTGAAAGCCCACGGCTCAACCGTGGAGGGTCATTGGAAACTGGAACACTTGAGTGCAGAAGAGGAAAGTGGAATTCCATGTGTAGCGGTGAAATGCGCAGAGATATGGAGGAACACCAGTGGCGAAGGCGACTTTCTGGTCTGTAACTGACGCTGATGTGCGAAAGCGTGGGGATCAAACA
+
AAAAAFFADD2CCCEA22A?EGGBAAFGHDDF5BABAAAEGHHEE?EEEFC?GEG@FGGGGHGHHHEBFGGGGGHHHGHHHGGGEFGGGHHBCGDDGGDGGHHHHHFHHH?FGFG1?CF><FCGHHHHHHHFHHHHFHFFDGHHHHHGHGBFC<:<;::;CGHHFF;EBDFGGFGGFBFGGGGGGGGGC;FFA9BCFDEBFFFFFFFFFF/FB;FFFFFFFDDFFFFBF:BDFFFFFADFFFFFFEFFFFA
@M03896:38:000000000-B4D98:1:1101:18044:26598 1:N:0:183
TACGGAGGGTGCAAGCGTTAATCGGAATTACTGGGCGTAAAGCGCACGCAGGCGGTTTGTTAAGTCAGATGTGAAATCCCCGGGCTCAACCTGGGAACTGCATCTGATACTGGCAAGCTTGAGTCTCGTAGAGGGGGGTAGAATTCCAGGTGTAGCGGTGAAATGCGTAGAGATCTGGAGGAATACCGGTGGCGAAGGCGGCCCCCTGGACGAAGACTGACGCTCAGGTGCGAAAGCGTGGGGAGCAAACA
+
ABABABCCCAAAGGBE22EEFGHBBEGGHGDB5BAAAAEEHHHGG0EAEEE?FFGCGGGHGHHHGHDBGGGFGGHHHHHHGEGFEGHHHGHHHHGHGGHGHHHHHHHGHHGGHHHHGGGGFGHHHHGGFGGGHHGGGFFDEFFFFFFFFFBFB;;;;;;@EFFFFB;;ABEFFFFFFFFFFFFFFFFFD9@FFFFFFFEBFFFFFFAEFF?DDFDDFFFFF?DFFFFFF0;;ADDAFA:DFFFA;AEFFF?
@M03896:38:000000000-B4D98:1:1102:5546:7862 1:N:0:183
AACGTAGGGTGCAAGCGTTGTCCGGAATTACTGGGTGTAAAGGGAGCGCAGGCGGACCGGCAAGTTGGAAGTGAAATCCATGGGCTCAACCCGTGAATTGCTTTCAAAACTGCTGGCCTTGAGTAGTGCAGAGGTAGGTGGAATTCCCGGTGTAGCGGTGGAATGCGTAGATATCGGGAGGAACACCAGTGGCGAAGGCGACCTACTGGGCACCAACTGACGCTGAGGCTCGAAAGCATGGGTAGCAAACA
+
BBBBAFFBBFAA4EGC22E2ABFAABEFHHHHBGGHFGCFHHHGHEFEGGFEGEGGEEGEEEEEGH4BBBGFGHGFGHHDHFHFGFGEGFHEGGAFEBGGHHHHHFHFGH???>@@CGGGHHCFFFFFHHHHHFHFHGFFFFFGHHHGFG@CE0=D@-;CFFHHHHEEGFGGGGGGABDGG?FGFFGEGFFFABFCFBABDFA.;BFBB.9FFFEEABF9FFFFFF.9AEA@=F?DFFF/:.99EFFFFA.
@M03896:38:000000000-B4D98:1:1102:5531:7874 1:N:0:183
AACGTAGGGTGCAAGCGTTGTCCGGAATTACTGGGTGTAAAGGGAGCGCAGGCGGACCGGCAAGTTGGAAGTGAAATCCATGGGCTCAACCCGTGAATTGCTTTCAAAACTGCTGGCCTTGAGTAGTGCAGAGGTAGGTGGAATTCCCGGTGTAGCGGTGGAATGCGTAGATATCGGGAGGAACACCAGTGGCGAAGGCGACCTACTGGGCACCAACTGACGCTGAGGCTCGAAAGCATGGGTAGCAAACA
+
BCBBAFFBCFAAB5GA?2E2ABDBAEEGHHHHHHHGEEHGHHHGHFGGGGGCGGGGGGGGFEEGGH4BBFGFGHHEGHHBHHHHHHHBGFHEGF<F?FFFHHHHGGG?FG?<?@<@?GHHHH<?FGFHHHHHHGCGFFBGFFHHHHHGGG?CC<DGC;CDDGHHFHECGGGGFGGGGGGGG?FGFGEEGFFFEDFDFFEDFAFFFFFFFAAFFFEEDFFFFFFFFFFFFFFDDFFFFFFFFFBFEFFFFFF
@M03896:38:000000000-B4D98:1:1102:26645:16423 1:N:0:183
AACGTAGGGTGCAAGCGTTGTCCGGAATTACTGGGTGTAAAGGGAGCGCAGGCGGACCGGCAAGTTGGAAGTGAAATCCATGGGCTCAACCCGTGAATTGCTTTCAAAACTGCTGGCCTTGAGTAGTGCAGAGGTAGGTGGAATTCCCGGTGTAGCGGTGGAATGCGTAGATATCGGGAGGAACACCAGTGGCGAAGGCGACCTACTGGGCACCAACTGACGCTGAGGCTCGAAAGCATGGGTAGCAAAC
+
ABA?AFFAA4AABDGAA2E2ABDA2BAFGHHHFFG3AEHHGGGGHFG?EFCFG0>ECGG/EEEFGHBB3B3?FG4GGGGFGFGEFGHFGHHEDA<??FGFHGFDGDFFFH?22@@@<GHGFG1??FG0DG1F<>FGHG1GEGHDFFFGGG?@D<<DC-;:?GGHBG:;DGGGGGGG?@ADFGFGGGGEFFFF;@BFCBA--9BFFFF;;.9BDFFEDFFFFFDF?.AEEFF@@BA.BFFFFF/B;:9:BF
@M03896:38:000000000-B4D98:1:1102:9701:16616 1:N:0:183
TACGGAGGGTGCAAGCGTTAATCGGAATTACTGGGCGTAAAGCGCACGCAGGCGGTTTGTTAAGTCAGATGTGAAATCCCCGGGCTCAACCTGGGAACTGCATCTGATACTGGCAAGCTTGAGTCTCGTAGAGGGGGGTAGAATTCCAGGTGTAGCGGTGAAATGCGTAGAGATCTGGAGGAATACCGGTGGCGAAGGCGGCCCCCTGGACGAAGACTGACGCTCAGGTGCGAAAGCGTGGGGAGCAAACA
+
>AA3>>ABBBA>BDGE22E2ABFBBBFFHHHHHFHHGGGGHHHGG?EEEEC?EFGE/EFF2BBFGH4BFFGFGGGFGHHHGFGGEGHGGGHHHGGEHGHHHHHHHHFFGH?2??@2/GHHHHFHGHGF?EFFHHD@@F9;AFFFFFF/9BBFB;BF;BDFFFFFFFADFFFFEFFFFFFFFFFFFFFDCBFFABDFC?;-@DF;FFFFFFFF=9ADFFFBFFFFFFFB/B;;.@BABDFFFB;9@AAFFF.
@M03896:38:000000000-B4D98:1:1102:27854:16976 1:N:0:183
TACGTAGGGTGCAAGCGTTATCCGGAATTATTGGGCGTAAAGGGCTCGTAGGCGGTTCGTCGCGTCCGGTGTGAAAGTCCATCGCTTAACGGTGGATCCGCGCCGGGTACGGGCGGGCTTGAGTGCGGTAGGGGAGACTGGAATTCCCGGTGTAACGGTGGAATGTGTAGATATCGGGAAGAACACCAATGGCGAAGGCAGGTCTCTGGGCCGTCACTGACGCTGAGGAGCGAAAGCGTGGGGAGCGAACA
+
ACBBBFF@ABAAB5B4E2A2ABDBAAEFHFHHHHHHGGEAEGHGGGHGGGGGHGGGGFGEEE>>>>>EE@@?EGFBFGHGHHHGGHHGHGGGGHGHHHHHGCGAFGFEDH<.><AACFGGG;B=FFDCAEGFFFFB?EFFEFFFFFFFFF-@;9FBDDAEFAFF9:BBFFFFFFFFFFA>DFFFFFFEFFFFFFFFFFAFBDFFFFFBBFEEFFA?DFFFFFDFFFFEFFECD@>AFFDDFFFFDDB;BC@
@M03896:38:000000000-B4D98:1:1102:6678:17509 1:N:0:183
TACGTAGGTCCCGAGCGTTGTCCGGATTTATTGGGCGTAAAGCGAGCGCAGGCGGTTTGATAAGTCTGAAGTTAAAGGCTGTGGCTCAACCATAGTTCGCTTTGGAAACTGTCAAACTTGAGTGCAGAAGGGGAGAGTGGAATTCCATGTGTAGCGGTGAAATGCGTAGATATCTGGAGGAACACCGGTGGCGAAAGCGGCTCTCTGGTCTGTAACTGACGCTGAGGCTCGAAAGCGGGGGGAGCGAACAG
+
3A>3>BFAFFFF?AA?22E2ABDAAA2EHFHHHHCGGGAE1FFEEEGGGGG?EEGEEG?@FFGGBEEB3BFBGHD44BGFHGHGEGG3FCF?FH?BG2?BDEFHHFDFFG1??@21<@FFFC>FFFGG0FAA@D>.<<F.FG>1DFFHGFD==0D<-CACGBGGG.;.CEGGC0;B;FGDDBFFFDGA9BDGB@?-AF.>-BDFBFF//B;;BB;:BFF9;D:.9A.9AFB?B.99.-;B;--@D>@-@BF
@M03896:38:000000000-B4D98:1:1102:6696:17518 1:N:0:183
TACGTAGGTCCCGAGCGTTGTCCGGATTTATTGGGCGTAAAGCGAGCGCAGGCGGTTTGATAAGTCTGAAGTTAAAGGCTGTGGCTCAACCATAGTTCGCTTTGGAAACTGTCAAACTTGAGTGCAGAAGGGGAGAGTGGAATTCCATGTGTAGCGGTGAAATGCGTAGATATATGGAGGAACACCGGTGGCGAAAGCGGCTCTCTGGTCTGTAACTGACGCTGAGGCTCGAAAGCGTGGGGAGCGAACAG
+
AAAAAFFCFFFFGCGA22E2ABFBABEGHBGHHHHHGGGGHHHFGFFEGGGCGGGGGGGHFFGGFGBBBFHGHHHGHHHHHGHHHHHFHHHGHHHHHBFFGFGHFFGGHG2??@@FFHHGGH>FGGHFHHHGGG>.>CGFHHGHHGGHGDBDD=D<@<;CGHGHCDACFEGHGHGGBFFGDFFFFFG-CGGCGGFFFFDBFFFFFFF/FF;;BB/BBFFF;DFADFFEEF;-BDFFA;ADFFFFFFFFFFF
@M03896:38:000000000-B4D98:1:1102:6681:17529 1:N:0:183
TACGTAGGTCCCGAGCGTTGTCCGGATTTATTGGGCGTAAAGCGAGCGCAGGCGGTTTGATAAGTCTGAAGTTAAAGGCTGTGGCTCAACCATAGTTCGCTTTGGAAACTGTCAAACTTGAGTGCAGAAGGGGAGAGTGGAATTCCATGTGTAGCGGTGAAATGCGTAGATATATGGAGGAACACCGGTGGCGAAAGCGGCTCTCTGGTCTGTAACTGACGCTGAGGCTCGAAAGCGTGGGGAGCGAACAG
+
AAAAAFFAFFFFGCGA?2E2ABDBEEFGHGHHHHHHGGGGHHHGGGEGGGC0EGGEEGGHFFGHGH@BBFGGHHHGHHHHHFHGHHGFGHHGHHGGH2FFGHGHGGD2FF2??@@2FDHGGF>FFGFFHHGC?D@AD<GFHBDGFFFHHBDDDDF<?<;.CFFHFG;CC;CCGBFFB0FDGGFCBDGGAAGFGACA.F?=AADFFFFBFF;;B;//BFFFDAFDDA.EEFF>B9ABDAACFFECDD>ACFF
@M03896:38:000000000-B4D98:1:1102:6706:17533 1:N:0:183
TACGTAGGTCCCGAGCGTTGTCCGGATTTATTGGGCGTAAAGCGCGCGCAGGCGGTTTGATAAGTCTGAAGTTAAAGGCTGTGGCTCAACCATAGTTCGCTTTGGAAACTGTCAAACTTGAGTGCAGAAGGGGAGAGTGGAATTCCATGTGTAGCGGTGAAATGCGTAGATATATGGAGGAACACCGGTGGCGAAAGCGGCTCTCTGGTCTGTAACTGACGCTGAGGCTCGAAAGCGTGGGGGGCGAACAG
+
>AA1>CFAFFFB111A00E001DBAABFHFDGGGHFEEGEGHHF//AEEGGEGEG>>EE1BFGFFH2BB2FGGHB211?FFFGFGGGFHGH/B1B22B?<//F101?1?11?<?F11FF?<1<1F11=<1FCCG><.<D.0<DGFGHGHHGHD0C:@;::CHH0;E.;@;9BBB0;C0CFBFF;CG@@9-BF9-9@FFA@@9ABFF9/9;;;F//99/;F-99--9-AAE>9;A-/-9--@?-99-;->-/
@M03896:38:000000000-B4D98:1:1102:11990:21995 1:N:0:183
TACGTAGGTGGCAAGCGTTGTCCGGAATTATTGGGCGTAAAGCGCGCGTAGGCGGTTTTTTAAGTCTGATGTGAAAGCCCACGGCTCAACCGTGGAGGGTCATTGGAAACTGGAAAACTTGAGTGCAGAAGAGGAAAGTGGAATTCCATGTGTAGCGGTGAAATGCGCAGAGATATGGAGGAACACCAGTGGCGAAGGCGACTTTCTGGTCTGTAACTGACGCTGATGTGCGAAAGCGTGGGGATCAAACA
+
ABABAFFBBBACFBF4A2E2AADAAAEFH5GHHFHFEEGEHHHGGFGGAEFFHEGGGGGGGHFHFHBB3FDBFDE4FGHGHGGFGGGGHHHGDHG?EDFGHHHHGGFGGH?1???1>GHHGGCFGGHHFHGHGGHHCCDFDGHHHHFFHF0C<CGHGD;C:GHHFFCEBGCGFFGGGGGGGGFGGGGGGFFFEFFFFFFFFFFFFFFFFF/FFFFFFFFBFFFFFDBFFFFFDDFFFFFFFFFFFFFFFFF
@M03896:38:000000000-B4D98:1:1102:24128:24991 1:N:0:183
TACGGAGGGTGCAAGCGTTAATCGGAATTACTGGGCGTAAAGCGCACGCAGGCGGTTTGTTAAGTCAGATGTGAAATCCCCGGGCTCAACCTGGGAACTGCATCTGATACTGGCAAGCTTGAGTCTCGTAGAGGGGGGTAGAATTCCAGGTGTAGCGGTGAAATGCGTAGAGATCTGGAGGAATACCGGTGGCGAAGGCGGCCCCCTGGACGAAGACTGACGCTCAGGTGCGAAAGCGTGGGGAGCAAACA
+
>AA?111>D1A>11BA00E00BDBABFGHFGHFBFFEGEFHHHGGCEECEEEFGGEEGGHHHFFFGBBFGGGGHFBGGHFG@EEEGGBFFHGGA/0FFHFFHHHHGFG?F?>??CGACGFFAFGHHG??CFFGFC-<@-:;B/BFFB;B/BB9//9@>B>EFFFFF9;9-EF/FFFF9BFB-FFFBFF-9--:;@?@BA--999@@@A--A9;-9ABBFBFFA-B9/9BB;--;>-FFBF@@@--;ABBA-
@M03896:38:000000000-B4D98:1:1102:24146:25005 1:N:0:183
TACGGAGGGTGCAAGCGTTAATCGGAATTACTGGGCGTAAAGCGCACGCAGGCGGTTTGTTAAGTCAGATGTGAAATCCCCGGGCTCAACCTGGGAACTGCATCTGATACTGGCAAGCTTGAGTCTCGTAGAGGGGGGTAGAATTCCAGGTGTAGCGGTGAAATGCGTAGAGATCTGGAGGAATACCGGTGGCGAAGGCGGCCCCCTGGACGAAGACTGACGCTCAGGTGCGAAAGCGTGGGGAGCAAACA
+
CCCBBAADBAAA4AFAE2F2ABFBEBFFHFHHFEGHGGGEHHHGG?EEFGGGFGGGGGGHFBFGGGFFFGFFGHGBFFGHFGGGGGGBFGHHHHGFHEHHHHHHHHGHFGD?F?FGEHHHHG?FFGGGFGF.=CADDABDEBFFFFFFFFFFFBBBB@;CEFFFFFDADFFF0BFFFFFFFDFFFFFFC;@DFFFFFFE=FDCABFFEFFFF>@D.;BFFFDDDFDFFFFF@A:-DBDD?BFFEFDFFFF.
@M03896:38:000000000-B4D98:1:1102:20672:25380 1:N:0:183
TACGTAGGTGGCAAGCGTTATCCGGAATTATTGGGCGTAAAGCGCGCGTAGGCGGTTTTTTAAGTCTGATGTGAAAGCCCACGGCTCAACCGTGGAGGGTCATTGGAAACTGGAACACTTGAGTGCAGAAGAGGAAAGTGGAATTCCATGTGTAGCGGTGAAATGCGCAAAGATATGGAGGAACACCAGTGGCGAAGGCGACTTTCTGGTCTGTAACTGACGCTGATGTGCGAAAGCGTGGGATCAAACAG
+
AAA3AFFAFF?BBECA22E2ABDB2AAFGBFGFGHFEEG2GHHFGCEGEEECGFGGGGGGGGHHGH4BBGFFDGGFGGHHAFGGEGGFGFH<CGGGC?CGGFHHHH1?GH?1?<?1?CGGGFGFHHHGHEHHHECG/<DDG<DGHHH=GBCGC;:C:-:;CBCGFF.C9BBGGFGGBFFFGDFG/FG9;;FFABBBBFEB?BBFFFF9;F/BBBBFFFFFFDDFDAFFFFFDAB<;FADFBBF9AAFFFFB
@M03896:38:000000000-B4D98:1:1102:20656:25389 1:N:0:183
TACGTAGGTGGCAAGCGTTATCCGGAATTATTGGGCGTAAAGCGCGCGTAGGCGGTTTTTTAAGTCTGATGTGAAAGCCCACGGCTCAACCGTGGAGGGTCATTGGAAACTGGAAAACTTGAGTGCAGAAGAGGAAAGTGGAATTCCATGTGTAGCGGTGAAATGCGCAAAGATATGGAGGAACACCAGTGGCGAAGGCGACTTTCTGGTCTGTAACTGACGCTGATGTGCGAAAGCGTGGGATCAAACAG
+
AAAAAFFBFFABAFC4?2E2ABFBEEEGHGHHGGHHEEEEGHHEGCEFEFCFHGGGGGGGGHGGFHBBBGFBFFFBGGHHHGGEGGGEGHHBBGGFHGGGGHHHGHFFGH?1???<GFHHGF1>FFFGGHFFFEHHGGDF<GHHHHHFHFCG;<CCC;:;EHHHFFCFCGGGEFGGFFFGGFGGGGGEFBFFEDFFFFFDFFFFFFFBFFBFFFFFFFFFFFFFFFFFFFFDAACDFFFFFFEFFFFFFFF
@M03896:38:000000000-B4D98:1:1102:20668:25406 1:N:0:183
TACGTAGGTGGCAAGCGTTATCCGGAATTATTGGGCGTAAAGCGCGCGTAGGCGGTTTTTTAAGTCTGATGTGAAAGCCCACGGCTCAACCGTGGAGGGTCATTGGAAACTGGAAAACTTGAGTGCAGAAGAGGAAAGTGGAATTCCATGTGTAGCGGTGAAATGCGCAAAGATATGGAGGAACACCAGTGGCGAAGGCGACTTTCTGGTCTGTAACTGACGCTGATGTGCGAAAGCGTGGGATCAAACAG
+
AAAAAFFBFFBCB4FA222A4BABABEFHFHHFGAFEFEFHHHGG0EEEEGGGFGFEEGGGHEFHH4BBGBBBGHHHHHHGGGFFCDHHHHCDHG<FFGGFCGHGG1FGH?1??<1?FCGFF1>GGFBGHFHHEFH/C0DDFHFHHHFHEGG<=<<AA;@FHHECB;CABDFBGEGB0FF.EFGFFGACF/BA=--9?E@CFFFFFFFFF/:9:/BBBFFF?DDADBFFBBA;-;AFDFFF-9/AA9/F?9
@M03896:38:000000000-B4D98:1:1102:10851:25492 1:N:0:183
AACGTAGGGTGCAAGCGTTGTCCGGAATTACTGGGTGTAAAGGGAGCGCAGGCGGGAAGACAAGTTGGAAGTGAAAACCATGGGCTCAACCCATGAATTGCTTTCAAAACTGTTTTTCTTGAGTAGTGCAGAGGTAGATGGAATTCCCGGTGTAGCGGTGGAATGCGTAGATATCGGGAGGAACACCAGTGGCGAAGGCGGTCTACTGGGCACCAACTGACGCTGAGGCTCGAAAGCATGGGTAGCAAACA
+
ABAAAFFBCFAA4AGA22A2ABDBAAFGHFHHHHHFGFHHFHGGHGEEGGGCGGGGFFGHFFGGFG4BFGHGFHEBEGG/BFGHHHHFGHHGGHCFBFFBGHHHGFHFGH?>DDD@FGHHFBFF@GHHHHGGHGHHHHFFFGGHHHGGCCCFD<==AC:@FEFFHG;.:AEGFGGEGGAAGGFFBFGEC;FGEBCFBDEC;@@DFFFB0AAFFFFFFFFFFDADDDFFFFA--FDAFFFFFF;0:BFFFFF
@M03896:38:000000000-B4D98:1:1102:10840:25511 1:N:0:183
AACGTAGGGTGCAAGCGTTGTCCGGAATTACTGGGTGTAAAGGGAGCGCAGGCGGGAAGACAAGTTGGAAGTGAAAACCATGGGCTCAACCCATGAATTGCTTTCAAAACTGTTTTTCTTGAGTAGTGCAGAGGTAGATGGAATTCCCGGTGTAGCGGTGGAATGCGTAGATATCGGGAGGAACACCAGTGGCGAAGGCGGTCTACTGGGCACCAACTGACGCTGAGGCTCGAAAGCATGGGTAGCAAACA
+
BBBBAF@AAFAACEG422E2ABDBABFGHHHHGHGFEEFGFGHGGGGGGC?EEEGGGGGHGGFFBG4BBGHBGHGFFHGAFGHHHHHGHHHGFFGHFGGGFFHHH3@FGH?2?@@@FHHHG????GHHHHGEGGHHHGFGGFDHHHHHGGCGEDGDDA;CGEHHHHDEFGGGGGGGGGGGGGGGGGGFFFGGECAFDDA@AFFFFFBBBFEFFFFFFFFBFFDFFAF:E?FCDFFAFFFFFFBFEFFFFF?
@M03896:38:000000000-B4D98:1:1102:20859:26303 1:N:0:183
TACGTAGGTGGCAAGCGTTATCCGGAATTATTGGGCGTAAAGCGCGCGTAGGCGGTTTTTTAAGTCTGATGTGAAATCCCACGGCTCAACCGTGGAGGGTCATTGGAAACTGGAAAACTTGAGTGCCGAAGAGGAAAGTGGAATTCCATGTGTAGCGGTGAAATGCGCAGAGATATGGAGGAACACCAGTGGCGAAGGCGACTTTCTGGTCTGTAACTGACGCTGATGTGCGAAAGCGTGGGGATCAAACA
+
AAAAACFAFFABACECE2E2AADBABEFHG5FEGHGFEEEGHHEG0EE0EEEHGGGGGGGGHHHGH4BBFFFFGGB4BGH3BEEEEFFGHH//?CD///??GH22?D1?G?1?<?FFFGHGH<><11>-ADE.GFG/<D0<GGHHHFCCCCCC<CGCCCCFGFGGGCADFGGGGFGGFGGGGGAFGF9ABFFEDFFCFA@AF=./;9BF9;999/;;FFFFFDA.AFFFFFADFFDFFDFFFFFDAFFFFF
@M03896:38:000000000-B4D98:1:1103:17519:2756 1:N:0:183
AACGTAGGGTGCAAGCGTTGTCCGGAATTACTGGGTGTAAAGGGAGCGCAGGCGGACCGGCAAGTTGGAAGTGAAATCCATGGGCTCAACCCGTGAATTGCTTTCAAAACTGCTGGCCTTGAGTAGTGCAGAGGTAGGTGGAATTCCCGGTGTAGCGGTGGAATGCGTAGATATCGGGAGGAACACCAGTGGCGAAGGCGACCTACTGGGCACCAACTGACGCTGAGGCTCGAAAGCATGGGTAGCAAACA
+
AAAA>CFAB>ABGGGGEEE?FGGEEEGGHADFBBA3AAFFGGCFFEFGGGGCFEGECEEG?EEFBBFFHGHFGGGFHHHBBEFEGFHFHHHEFADF?FBDHFGHHFBGFHGF<2FFCGFHGHG?DG1<FHHHGAFGHG1DCGDGGEHHG@-<<<==::;;.CGHCGC;CDEBFFFGCFAGGGEFFFG?F9FBADDCFFFAFB9A/;/;BEFFFE.AA9/FBDFFBF....A@@FFD/;99AA;9EFFFB.9
@M03896:38:000000000-B4D98:1:1103:17532:2775 1:N:0:183
AACGTAGGGTGCAAGCGTTGTCCGGAATTACTGGGTGTAAAGGGAGCGCAGGCGGACCGGCAAGTTGGAAGTGAAATCCATGGGCTCAACCCGTGAATTGCTTTCAAAACTGCTGGCCTTGAGTAGTGCAGAGGTAGGTGGAATTCCCGGTGTAGCGGTGGAATGCGTAGATATCGGGAGGAACACCAGTGGCGAAGGCGACCTACTGGGCACCAACTGACGCTGAGGCTCGAAAGCATGGGTAGCAAACA
+
ABAA>FFABFABGGGEFCGCFGDEFGEGHGCFCEG3EEGGFHHGHEEGGEAAEEEFCFGG@EEFBBFGFHHGHFBFGGGGGFFGHHHGHHGEC?DF?DFFHHGHHGGHHGFDDDCGCGFHGHHGHHFFHHHGHGGHGEBDFHGHHFGGGC-<<===;;;:?EGHCGC;EDEGFFFGGGGGGACFFFE?F;FFEFFFFFFFFC;DFB;;BEEEDFFFDFFFFFFFBFFEFAADFFFFFFFBAEBFFFFFFFF
@M03896:38:000000000-B4D98:1:1103:17512:2776 1:N:0:183
AACGTAGGGTGCAAGCGTTGTCCGGAATTACTGGGTGTAAAGGGAGCGCAGGCGGACCGGCAAGTTGGAAGTGAAATCCATGGGCTCAACCCGTGAATTGCTTTCAAAACTGCTGGCCTTGAGTAGTGCAGAGGTAGGTGGAATTCCCGGTGTAGCGGTGGAATGCGTAGATATCGGGAGGAACACCAGTGGCGAAGGCGACCTACTGGGCACCAACTGACGCTGAGGCTCGAAAGCATGGGTAGCAAACA
+
ABBA>FFAAFAAGGGGEEECFGDAEEEFHBDFFFD3AAFFDFFGGFEGGEE?EEFECFGG/E>FFBBBCGFFGGDFGHGGGFFHHGHFGGGEDFAFFFGFHHGHHF?DFGCDD>FFCFFFFHGGFHDCHHH1FEHHFEBD>FFFHH=GG?-<=<==::;:.C0GCC;;CFEBFBFGGGAABDFFFGG?FBFFFFFFFDFCFF:AFBFBBEE/DEFFFFFFFDFF?AF;AAFAAFFFFFFB?E99AFFFFFF
@M03896:38:000000000-B4D98:1:1103:17522:2792 1:N:0:183
AACGTAGGGTGCAAGCGTTGTCCGGAATTACTGGGTGTAAAGGGAGCGCAGGCGGACCGGCAAGTTGGAAGTGAAATCCATGGGCTCAACCCGTGAATTGCTTTCAAAACTGCTGGCCTTGAGTAGTGCAGAGGTAGGTGGAATTCCCGGTGTAGCGGTGGAATGCGTAGATATCGGGAGGAACACCAGTGGCGAAGGCGACCTACTGGGCACCAACTGACGCTGAGGCTCGAAAGCATGGGTAGCAAACA
+
AAA?3CCAA>AACGGF?EEAFFGEAEFGHGDB5BB3AABFFGFGEGGEEEE0EAE>@>>>>>/1BB@BFBCBFF?FBGHHFF?AFFGFGGHGD<B??2B?F2BBFGHGHHGHH>CF?GFFCFHGHGFCGDDGHFF>FC11<F<FC1GHCC--<<==:;;:.:GF:<;;;BG09099;-9;-?BFFGG.;9;/;@D;9AE==BFFFB/9/.;.A9AEDBFFFDD..9.99.99@FDDBBFB9.9;;BFFFFA
@M03896:38:000000000-B4D98:1:1103:16048:4102 1:N:0:183
TACGTAGGGTGCAAGCGTTAATCGGAATTACTGGGCGTAAAGCGTGCGCAGGCGGTTTTGTAAGTCTGTCGTGAAAGCCCCGGGCTCAACCTGGGAATTGCGATGGAGACTGCAAGGCTTGAATCTGGCAGAGGGGGGTAGAATTCCACGTGTAGCAGTGAAATGCGTAGAGATGTGGAGGAACACCGATGGCGAAGGCAGCCCCCTGGGTCAAGATTGACGCTCATGCACGAAAGCGTGGGGAGCAAACA
+
ABCBAFFBAFABGGGCECEEFFGFGGGGHFDBBFEFEFFGHHHGEAEGGEE?EGG?FFGEGHGHFHFHFFF?EHFFFHHHGEEFFGHHHHGHFCFFGFHHG?<?CEHFGEFGGHDFFCGGDG<FHGHH1FDFGFDCCAADFBFFFFFB/;A;;;;;:;;;/BFFFFAADFEFFFFBFEBAFDFFFFFA-@DFFFFFFFFFFFAFFB@AEEFFFFFB:;BBBFFFDFBF/BBEDDF?BDADCFF.@AEFFF.
@M03896:38:000000000-B4D98:1:1103:21809:4702 1:N:0:183
TACGGAGGGTGCAAGCGTTAATCGGAATTACTGGGCGTAAAGCGCACGCAGGCGGTTTGTTAAGTCAGATGTGAAATCCCCGGGCTCAACCTGGGAACTGCATCTGATACTGGCAAGCTTGAGTCTCGTAGAGGGGGGTAGAATTCCAGGTGTAGCGGTGAAATGCGTAGAGATCTGGAGGAATACCGGTGGCGAAGGCGGCCCCCTGGACGAAGACTGACGCTCAGGTGCGAAAGCGTGGGGAGCAAACA
+
ABAABBBBBABBGGFGFCGEFGHFEEGGHDBDBFFFFFGGHHHGG?EGGEF?EGG@EFGHHHEGFEDGFHHGHE@4GHGHGGCFEGHHHHGHHHGHHFGGHHHHHHGHGHHGHHHGGFFGGGHHHHHHGGGGGHGCGFFDEFBFFFFFFB/;;;;;99;9;BFFFFDDFFFFFBBFFFFFFDBFFFFF@;BFFA@;DDEBFADAF>BEFFFF;CFD99FBBFFFFFFFFFFFFF-;BADDFFFFFFEFFFF
@M03896:38:000000000-B4D98:1:1103:21833:4713 1:N:0:183
TACGGAGGGTGCAAGCGTTAATCGGAATTACTGGGCGTAAAGCGCACGCAGGCGGTTTGTTAAGTCAGATGTGAAATCCCCGGGCTCAACCTGGGAACTGCATCTGATACTGGCAAGCTTGAGTCTCGTAGAGGGGGGTAGAATTCCAGGTGTAGCGGTGAAATGCGTAGAGATCTGGAGGAATACCGGTGGCGCAGGCGGCCCCCTGGACGAAGACTGACGCTCAGGTGCGAACGCGTGGGGAGCAAACA
+
AAB?A?ADBAAAGGGGGEGAABDBA?BFHFBHFHFCFGEE1GHGGAEFGE00EFGGGGEHHG4BBGFG3FGHHH44BFEGFGCEEFHHFGFGHHGFGFFHFFGHHHBG2FFFFHC2??GHGHHHGHFHFGGCGHGGGFFFFFFFFFBBFE/;;;;;-;;;;BFFFFADDDEFEFFFFB/AAD;BFFBDFFFBF-.9@AD@CF;BD@BAEFFC->A?BBB/;;DFF?B/BFFA.@--A---9>BA-;AFB99
@M03896:38:000000000-B4D98:1:1103:21814:4720 1:N:0:183
TACGGAGGGTGCAAGCGTTAATCGGAATTACTGGGCGTAAAGCGCACGCAGGCGGTTTGTTAAGTCAGATGTGAAATCCCCGGGCTCAACCTGGGAACTGCATCTGATACTGGCAAGCTTGAGTCTCGTAGAGGGGGGTAGAATTCCAGGTGTAGCGGTGAAATGCGTAGAGATCTGGAGGAATACCGGTGGCGAAGGCGGCCCCCTGGACGAAGACTGACGCTCAGGTGCGAAAGCGTGGGGAGCAAACA
+
ABBBABCCCABCGFFFGEGGFBGFEEFGHGBDDFGFEEGGFHHGGEEGGAE0EEGGGGFHHHGGGHBGFHHGHBF?GGGHFGECFGHHHHGHHHGHHFFGHHFHHHHHHHHHHFHHGFGGGHFHHHHHGGGGHHGGGFFDFFFFFFF/FF/;;;;;9;::9BBFFFA;AFFFFBFFFB/FDFFFFFFFF@DDFFFAFFEFCD@@DB@AEFFCBDFFFFFFFFFFFFFFBFFFFF;AFF:DFFF?BDEFFF?
@M03896:38:000000000-B4D98:1:1103:8467:7150 1:N:0:183
TACGGAGGGTGCAAGCGTTAATCGGAATTACTGGGCGTAAAGCGCACGCAGGCGGTTTGTTAAGTCAGATGTGAAATCCCCGGGCTCAACCTGGGAACTGCATCTGATACTGGCAAGCTTGAGTCTCGTAGAGGGGGGTAGAATTCCAGGTGTAGCGGTGAAATGCGTAGAGATCTGGAGGAATACCGGTGGCGAAGGCGGCCCCCTGGACGAAGACTGACGCTCAGGTGCGAAAGCGTGGGGAGCAAACA
+
BBAAAABBBAAAFGGGEEGFCFHFAEFGHHFFFFFFFFGGHHHGGAEEE?GCGGGEFGGHFHFGGHGHHEHGHBGFGHHHGGEEEEHHHHHHGGFHHFHHHHGFHHEHDGGHHHHFFGGHGGHHHHHHFGGGGGDCFA9DFFFFFEFBFF/;;;;;;;9;;FFEFBAADD?FBBBFFFFFFA.;BFFFD;BDFFF-@FFAFFF;D>;A:9.-9-.9B/B/BDF9A./;;/9;.-99BD.;@@AECF.BFF.
@M03896:38:000000000-B4D98:1:1103:8480:7167 1:N:0:183
TACGGAGGGTGCAAGCGTTAATCGGAATTACTGGGCGTAAAGCGCACGCAGGCGGTTTGTTAAGTCAGATGTGAAATCCCCGGGCTCAACCTGGGAACTGCATCTGATACTGGCAAGCTTGAGTCTCGTAGAGGGGGGTAGAATTCCAGGTGTAGCGGTGAAATGCGTAGAGATCTGGAGGAATACCGGTGGCGAAGGCGGCCCCCTGGACGAAGACTGACGCTCAGGTGCGAAAGCGTGGGGAGCAAACA
+
ABAAABCCCABCGGGFEEGGCGHGGGGGHFDFBEGFGFGGHHHGG0AAEAE?EEG?EGGGFHBGGHBGHHHFGGHEGGFGFGGGFGHHHHHHHHGHHFFFGHHHHGHHHHGHHHHFGFGHGHGHHHHHFGGGHHC?CCCFFFFFFFFFFB0;;;;;;;;;AFFFFF;;ADFFEBFFFFFFFFFFFFFFDCFFFDDFFFEB-DFFFF=EEFFFFCFDFFFFFFFFFFFFFFF@DFFDFFFFFFFEFAAFFF.
@M03896:38:000000000-B4D98:1:1103:23437:7294 1:N:0:183
TACGTAGGGTGCAAGCGTTATCCGGAATTATTGGGCGTAAAGGGCTCGTAGGCGGTTCGTCGCGTCCGGTGTGAAAGTCCATCGCTTAACGGTGGATCCGCGCCGGGTACGGGCGGGCTTGAGTGCGGTAGGGGAGACTGGAATTCCCGGTGTAACGGTGGAATGTGTAGATATCGGGAAGAACACCAATGGCGAAGGCAGGTCTCTGGGCCGTCACTGACGCTGAGGAGCGAAAGCGTGGGGAGCGAACA
+
>AAA>FF>A42AFGE4AAEEGGA2EDEFHGFG532BEEED2FHDF1GEAB11FE0EEGE?B>E/>EEEE@@EABB??FFGGHFFGFHGHHD>??<F11???>>A@/><AF?.CC---;9;9AB;FFB@DGG..9.@.;BB:BFFFFFFDB-9;;;;9-.9.;FF/9;BBBFFFFFA;-@;9AFFFFFFFFFFF=@-9A?FDBFFFFBB/9.999>ADFF/BAADD?A.B..9--=ABD99=;-9-;-9@?-
@M03896:38:000000000-B4D98:1:1103:14489:10152 1:N:0:183
TACGGAGGGTGCAAGCGTTAATCGGAATTACTGGGCGTAAAGCGCACGCAGGCGGTTTGTTAAGTCAGATGTGAAATCCCCGGGCTCAACCTGGGAACTGCATCTGATACTGGCAAGCTTGAGTCTCGTAGAGGGGGGTAGAATTCCAGGTGTAGCGGTGAAATGCGTAGAGATCTGGAGGAATACCGGTGGCGAAGGCGGCCCCCTGGACGAAGACTGACGCTCAGGTGCGAAAGCGTGGGGAGCAAACA
+
>>>3>AADDAAAGFGCEEGGGGHFEEGGHEDDB3AB2AEEHHHGG?EFGEE0EEEGGGGBGHHHGH4BGHGHGGGHHHHHGGGGEEHHHFHHFFAFFFBBFGFGHHGHHHHHHHHGF????FHHHHG?FCFFHGACCB?AAF9FFFFFF/9BB;:9;9;;9BFFFFDDFBEFEBFFFFFA.ABFFFFF-99A;=BBB?A-;BBBBB9EA..B=BDAFFFFFFD?AA/9/;BBD-99FD9D=BBF=?EFFF.
@M03896:38:000000000-B4D98:1:1103:14477:10177 1:N:0:183
TACGGAGGGTGCAAGCGTTAATCGGAATTACTGGGCGTAAAGCGCACGCAGGCGGTTTGTTAAGTCAGATGTGAAATCCCCGGGCTCAACCTGGGAACTGCATCTGATACTGGCAAGCTTGAGTCTCGTAGAGGGGGGTAGAATTCCAGGTGCAGCGGTGAAATGCGTAGAGATCTGGAGGAATACCGGTGGCGAAGGCGGCCCCCTGGACGAAGACTGACGCTCAGGTGCGAAAGCGTGGGGAGCAAACA
+
AAA3>?ADBBBBGGGGCEGEFBGFEDFGHGFFDBABEFFEFHGGGAEEEEE?FEEEEEEGGHDGFHFGGGHFGFFGHGGHGGEEEFHHHGGF?GGFHFGGHHHGHHHHHHHGHHHHFFFF?CGHHHHHFGGGHHGCGFFDFFFFFFFB;B/;/;;;;;;;9BFFFB9;9BE/FB/;BFFFFFFFFFFFB9>DADBDFDA=DFCAFB@AEFFCF-99BFF/FDFFFDFFFFF@.;=.BA.;AFFFBD?FFF.
@M03896:38:000000000-B4D98:1:1103:3768:11712 1:N:0:183
TACGAAGGGGGCTAGCGTTGCTCGGAATCACTGGGCGTAAAGGGCGCGTAGGCGGCCTTGTAAGTTGGGGGTGAAAGCCCGTGGCTCAACCACGGAATTGCCTTCGATACTGCTTGGCTTGAGTGTGGTAGAGGTTGGTGGAACTGCGAGTGTAGAGGTGAAATTCGTAGATATTCGCAAGAACACCGGTGGCGAAGGCGGCCAACTGGACCATCACTGACGCTGAGGCGCGAAAGCGTGGGGAGCAAACA
+
AAAAA?AABBCDEGFFCAEEEBGBAEFGHEBFCFFBEEFEHHHGF0EEEE??GFEGEGGHDGFFGHBG?EGGGCGFDFGHGCDGDHHHGGHCFACCGAGFHHHFHHGHHGHGFHH0<<<CACGFHCCEGGFHFHCC/;.A;CFFFGGED9-;;;;0;;;;CFGGFB:;FFFFFFBFFAADAFFFFFFCDDFFADFFFDABCDFFFABB:F?FFFFFFFFBFDFFFBFFFFC@C=BDFFFFFFFFFDAFBA.
@M03896:38:000000000-B4D98:1:1103:3785:11715 1:N:0:183
TACGAAGGGGGCTAGCGTTGCTCGGAATCACTGGGCGTAAAGGGCGCGTAGGCGGCCTTGTAAGTTGGGGGTGAAAGCCCGTGGCTCAACCACGGACTTGCCTTCGATACTGCTTGGCTTGAGTGTGGTAGAGGTTGGTGGAACTGCGAGTGTAGAGGTGAAATTCGTAGATATTCGCAAGAACACCGGTGGCGAAGGCGGCCAACTGGACCATCACTGACGCTGAGGCGCGAAAGCGTGGGGAGCAAACA
+
>AAAAAAA2ADDFGGCEEEEEFGBAAFFH5EFCB1FEEFFAGHGGCGGE>E1B>/EEGHHFHHEGHGHC?EGBF2BGGHHGFGFGHGHCGGFGDCG-AF<FF>GHEEHHGHHDFDF<<<G:CGGHC0CHHHHFFHCF-AA;ABFGGGGG--;;;9;;/;;9FFFFF9BFEEFFFFFF;9;-FBFFFDB@@B.;BDF>?A@@BF;A::;;B.;ABBFFF9/F?DFDF.9.>@-99=./99ADFFFF99;9AA
@M03896:38:000000000-B4D98:1:1103:24201:13459 1:N:0:183
TACGTAGGGTGCAAGCGTTATCCGGAATTATTGGGCGTAAAGGGCTCGTAGGCGGTTCGTCGCGTCCGGTGTGAAAGTCCATCGCTTAACGGTGGATCCGCGCCGGGTACGGGCGGGCTTGAGTGCGGTAGGGGAGACTGGAATTCCCGGTGTAACGGTGGAATGTGTAGATATCGGGAAGAACACCAATGGCGAAGGCAGGTCTCTGGGCCGTCACTGACGCTGAGGAGCGAAAGCGTGGGGAGCGAACA
+
BCABBFFCCFCCGGFEGFGCFGDBAEEGHFGHCFGFEEGEHHGGGGHGGEG?GFGGEGGGEFFGEGGGGGGEGGGGFGFHHHHGGHHGHGFCFGFHH2?FFCCGGGCEGGDFGGCCG;AECFGGGGGGEFGFFFFFFAFE;BBFFFFFFA-;;;::;;;;DEFFFBFFFFFFFFFECCFFFFFFFFFFFFFEBDCFFFEFFFFFFFFFBF?ADFFFFFFFFFFFFFFFEFFFFFFFFFFFFFFFF;@B-C-
@M03896:38:000000000-B4D98:1:1103:21364:16807 1:N:0:183
AACGTAGGGTGCAAGCGTTGTCCGGACTTACTGGGTGTAAAGGGAGCGCAGGCGGGCAGACAAGTTGGAAGTGAAAACCATGGGCTCAACCCATGAATTGCTTTCAAAACTGTTTTTCTTGAGTAGTGCAGAGGTAGATGGAATTCCCGGTGTAGCGGTGGAATGCGTAGATATCGGGAGGAACACCAGTGGCGAAGGCGGTCTACTGGGCACCAACTGACGCTGAGGCTCGAAAGCATGGGTAGCAAACA
+
AAAAAFC1A11>FGGFGAAE0FDAEE0AGFBGB1/BAEGF2FD?CEGEEE/AEA/>/E//BGFGDHHGFGHEE221FFFFGGHCGHHHHHH/F0B11B@?>FDFGH2GHHGBFFDGC?F??FGGBF1<DGGH.FGHBGHHCG1FFHHHC--<<<<<:-.-:;GF0C;CC?FFGGGA@@-;AAFFBFEA;/B/:@@?-AE--@@FFF/;/;9BFE;ABFF/BBF?999AEAF-@FF?FFFF-EBF9;9FBA-
@M03896:38:000000000-B4D98:1:1103:27643:17801 1:N:0:183
TACGTAGGGTGCAAGCGTTATCCGGAATTATTGGGCGTAAAGGGCTCGTAGGCGGTTCGTCGCGTCCGGTGTGAAAGTCCATCGCTTAACGGTGGATCCGCGCCGGGTACGGGCGGGCTTGAGTGCGGTAGGGGAGACTGGAATTCCCGGTGTAACGGTGGAATGTGTAGATATCGGGAAGAACACCAATGGCGAAGGCAGGTCTCTGGGCCGTCACTGACGCTGAGGAGCGAAAGCGTGGGGAGCGAACA
+
ABABAFFB@BAAGGGAEAEEGGDAEEFGHFHHBDFFEECECHHGGGHGGB11FEEEEFEEEEEGEGGGGCEEFEFFGHHHFHHGGHHGHHGGCFDHH2?FCBBCDCFDCHGDGGGCG=ACBGGFGGGGGGGFFFFAAAFB;B;FFFFFFF-;;:99;;;:AEFFBFFFFFFFFFBAB@DFFFFFFFFFFFFFFFFFFFFFFFAFFFFBEFEFFCFFFFFFFFFFFFFEFFFFFFAFFDDFACFE@AAABD:
@M03896:38:000000000-B4D98:1:1103:27658:17812 1:N:0:183
TACGTAGGGTGCAAGCGTTATCCGGAATTCTTGGGCGTCAAGGGCTCGTAGGCGGTTCGTCGCGTCCGGTGTGAACGTCCATCGCTTACCGGTGGATCCGCGCCGGGTACGGGCGGGCTTGAGTGCGGTATGGGAGCCTGGACTTCCCGTTGTAACGGTGGAATGTGTAGATATCGGGCCGAACACCCATGGCGAAGGCAGGTCTCTTGGACGTCCCTGACGCTTATGAGCGAAAGCGTGGGGAGCGAACA
+
33>AAB?AAF?AFFG42EE2AGFEE22AF5DF5A2BEE2B2BFEFFGGEEC1BEEE>F>BEEEEEEEGGEEEEG430??F/BF/DHEA1BCGGC//?1<??>>AC-@D>>DG-<-:-;9;A.999B-;D..;B?...;9..;9BFF;;D..;99/9.-99.:/;B9BFFB/;B9B.99-9;-;9-;:.;B//9---;.AA.;9;FF///;/;-A.9.9/;;AD?.;/9/:9;;--;B.A.-@-9-;----;
@M03896:38:000000000-B4D98:1:1103:25190:25007 1:N:0:183
AACGTAGGGTGCAAGCGTTGTCCGGAATTACTGGGTGTAAAGGGAGCGCAGGCGGACCGGCAAGTTGGAAGTGAAATCCATGGGCTCAACCCGTGAATTGCTTTCAAAACTGCTGGCCTTGAGTAGTGCAGAGGTAGGTGGAATTCCCGGTGTAGCGGTGGAATGCGTAGATATCGGGAGGAACACCAGTGGCGAAGGCGACCTACTGGGCACCAACTGACGCTGATGCTCGAAAGCATGGGTAGCAAACA
+
ABBAAFCAACABGGGG?EGCEFGBAEEGHGFBBBB3AAGGFHHFHDEEFE?0EA>E@EE>>E>FGHHHHGEFGFFGHGHFGDFGFGHGHGGF@ADFFBBBBDFHGGFGGGGFHGG2B@???F1FHGGHHHHFEGHHFCFGAGGHHHHHE?<<<<==;-;:::CFB<;;C?EFFGGA;-;-9;BFFGGE.;;B;@BDB.A=DCB?BBB:/999AE.ADBFFF.;A;9/9BFB;BF.9BBFBFFBBA;BFFFF
@M03896:38:000000000-B4D98:1:1103:23939:25658 1:N:0:183
TACGGAGGGTGCAAGCGTTAATCGGAATTACTGGGCGTAAAGCGCACGCAGGCGGTTTGTTACGTCAGATGTGAAATCCCCGGGCTCAACCTGGGAACTGCATCTGATACTGGCAAGCTTGAGTCTCGTAGAGGGGGGTAGAATTCCAGGTGTAGCGGTGAAATGCGTAGAGATCTGGAGGAATACCGGTGGCGAAGGCGGCCCCCTGGACGAAGACTGACGCTCAGGTGCGAAAGCGTGGGGAGCAAACA
+
>AA?>3AADAAAGGFG?EGFFBFBAEAFHGDDD32BAEEEHHGGEAEAEE00EEEEGG1GGH4FGHGDEGHHGGEGFGGHG/E>>EHFFGHHCAFHH??<GBGHHGHHGHH2GHHHEGFGFGFHHHHFFEAFGHGGGAFA:FFFFFF9BB/9;9;;9;;-:B:BF;;;ABEF/9:FB99A?AFFFFFD-9@D;@@FFFEAA@DBDD@..9FFC>DABFF/BDDDF?BBFBF-AD-AF.AD-@-.=9.;BF.
@M03896:38:000000000-B4D98:1:1103:23954:25671 1:N:0:183
TACGGAGGGTGCAAGCGTTAATCGGAATTACTGGGCGTAAAGCGCACGCAGGCGGTTTGTTAAGTCAGATGTGAAATCCCCGGGCTCAACCTGGGAACTGCATCTGATACTGGCAAGCTTGAGTCTCGTAGAGGGGGGTAGAATTCCAGGTGTAGCGGTGAAATGCGTAGAGATCTGGAGGAATCCCGGTGGCGAAGGCGGCCCCCTGGACGAAGACTGACGCTCCGGTGCGAAAGCGTGGGGAGCAAACA
+
A>>A11>D@AAAGGGFEEGE0BDBAAFFHGFGB1/BEEEEAGHGEAEEEEG/EEEEEGGHGGGFGHHHHGHGFG2EFGHHGGEEGEHG1FFHHHGGHFGGHHHHHHDG>FHHFHHGFGGHFFGHHHHHFEGFGEGGC@@BEBFFFFFF9;/9;9/:-;;;;BFBFFAA-@?B/;BFBFBABBFF/BFF-@@BF@9=@FE@-;@@@@;;-BF?;9B-;FF9B?AFB--;@@@@-9--BBFF??@?@9-9BA-
@M03896:38:000000000-B4D98:1:1103:18919:26581 1:N:0:183
AACGTAGGGTGCAAGCGTTGTCCGGAATTACTGGGTGTAAAGGGAGCGCAGGCGGACCGGCAAGTTGGAAGTGAAATCCATGGGCTCAACCCGTGAATTGCTTTCAAAACTGCTGGCCTTGAGTAGTGCAGAGGTAGGTGGAATTCCCGGTGTAGCGGTGGAATGCGTAGATATCGGGAGGAACACCAGTGGCGAAGGCGACCTACTGGGCACCAACTGACGCTGAGGCTCGAAAGCATGGGTAGCAAACA
+
ABAAAFFA?4AABFFAEAE22GDB2EAFHGFFCFD3AABDFGFDCABEEEEEECCECFGE?E>?BFDFGFFBEBBBGGGFGEGFHHE3CGFEG/DGFFBDGGFGHFDDFGGFHHHGCFGGHHFFHGDCGHFGCEFHFEBFFF<GHGGGGG-<<===::;:;CFBCC:;C:;CFBFEAA?CA9;;;FEEFFFFEDCDC;ECCFFFFFBBBAEFFFFEFF//;ADFD.A::AFFFFFFFFFBAA9:EBBFBFA
@M03896:38:000000000-B4D98:1:1103:12188:28115 1:N:0:183
TACGGAGGGTGCAAGCGTTAATCGGAATTACTGGGCGTAAAGCGCACGCAGGCGGTTTGTTAAGTCAGATGTGAAATCCCCGGGCTCAACCTGGGAACTGCATCTGATACTGGCAAGCTTGAGTCTCGTAGAGGGGGGTAGAATTCCAGGTGTAGCGGTGAAATGCGTAGAGATCTGGAGGAATACCGGTGGCGAAGGCGGCCCCCTGGACGAAGACTGACGCTCAGGTGCGAAAGCGTGGGGAGCAAACA
+
ABBAABBDBAABGGGGGCGEFGHFEGFGHGBHBBAFEFFGHHHGG0EEGAAEGFEFGGGGFHFGGHEGHHFFGGG4FGGHGGEFEGHHHGGGHEGHHFHHHGGHHHFHHHHHHHGFGGGGFGHHHHGGFGGGFHGCCFCFFFBFFFFFFB/;;;;;;;;;;FFFFFDADFEFFFFFFBFFFFFFFFFFF@BDFFFFFFFFFFFFFFBA?FF=D>DDFFFFFFFFFDFFFFFDFFFFBADFFFFFCDEFFF.
@M03896:38:000000000-B4D98:1:1104:26403:7390 1:N:0:183
TACGGAGGGTGCAAGCGTTAATCGGAATTACTGGGCGTAAAGCGCACGCAGGCGGTTTGTTAAGTCAGATGTGAAATCCCCGGGCTCAACCTGGGAACTGCATCTGATACTGGCAAGCTTGAGTCTCGTAGAGGGGGGTAGAATTCCAGGTGTAGCGGTGAAATGCGTAGAGATCTGGAGGAATACCGGTGGCGAAGGCGGCCCCCTGGACGAAGACTGACGCTCAGGTGCGAAAGCGTGGGGAGCAAACA
+
AAAAA11DD>A>F1FEEAEE03FBE0FFGH1G2AABAAEE/FAEE/EAEEAEE/EEEE?FFG2GHH2FDFBBFFF1FGHHF/E@>EHHHHHGGH/0GFHFFGHFHFFBGHFDGC<CFGHHCFCGFBFBFCFFDB<-@@@-EFFFFFFFB/BFF;BF@@A-AFFFFB9-;@EF/FBFBBBAB?FFFFFB-;@A;>==@?A@@@@@-@@9-FA>999AFFFBB-AB-A//BFB-A-@9;-;?@?@F<AAFFF-
@M03896:38:000000000-B4D98:1:1104:16824:7883 1:N:0:183
TACGAAGGGGGCTAGCGTTGCTCGGAATCACTGGGCGTAAAGGGCGCGTAGGCGGCGTTTTAAGTCGGGGGTGAAAGCCTGTGGCTCAACCACAGAATGGCCTTCGATACTGGGACGCTTGAGTATGGTAGAGGTTGGTGGAACTGCGAGTGTAGAGGTGAAATTCGTAGATATTCGCAAGAACACCGGTGGCGAAGGCGGCCAGCTGGACCATTACTGACGCTGAGGCGCGAAAGCGTGGGGAGCAAACA
+
ABAAA>AAB?DDGGGFGCEEEFEBEEFGHGFFBABAEEEBFHHGFEGGGGGGHEECE>>EFGHHHH?BCCGDCEH1FGGHHGHGGHHGHHHGGHFHHGGGGHHHHHEHHGCBGHF:DGFGFCBCFGFF;FGGBBFFFA?ECEGFFFFDB=-A;BFBFB;AFFFFFBEFFFFFFFFFFDDDAFFFFFDFFBFFABDDFFFFFFFFFFFFFFFFEFBFFFFFFFFFFFEEFFFDDFFFFFFFFFFFFFFFFF.
@M03896:38:000000000-B4D98:1:1104:16832:7901 1:N:0:183
TACGAAGGGGGCTAGCGTTGCTCGGAATCACTGGGCGTAAAGGGCGCGTAGGCGGCGTTTTAAGTCGGGGGTGAAAGCCTGTGGCTCAACCACAGAATGGCCTTCGATACTGGGACGCTTGAGTATGGTAGAGGTTGGTGGAACTGCGAGTGTAGAGGTGAAATTCGTAGATATTCGCAAGAACACCGGTGGCGAAGGCGTCCAGCTGGACCATTACTGACGCTGAGGCGCGAAAGCGTGGGGAGCAAACA
+
>AA?1AAAA>1>EGGG?AEEEBHB/AFGHCEBDA/BAAAEGHGFFEECEEEFHGGEC>EEFFHEGH/B/BCGGGBG1GHFHHHEFGGFFGH<CHHFCD=FGHHHHHAGGCCCCGC:CGCEE9CCBFGGCFF0C/FFFABFGGFFFFF-9@9AB9/999;;BBBFFF;;FEFFFFFFFBBB@FFF/FB=?@@FF-@@;-9>-9@AFB;;9FFFABFFFFBBFBAB?A--A@@--;;99--9----99-B/A-
@M03896:38:000000000-B4D98:1:1104:13525:8532 1:N:0:183
TACGGAGGGTGCAAGCGTTAATCGGAATTACTGGGCGTAAAGCGCACGCAGGCGGTCTGTTAAGTCAGATGTGAAATCCCCGGGCTTAACCTGGGAACTGCATTTGAAACTGGCAGGCTTGAGTCTTGTAGAGGGGGGTAGAATTCCAGGTGTAGCGGTGAAATGCGTAGAGATCTGGAGGAATACCGGTGGCGAAGGCGGCCCCCTGGACAAAGACTGACGCTCAGGTGCGAAAGCGTGGGGAGCAAACA
+
AAAAA3ABCAAAFGFGCCFEFGHFFEGFHHFFBBFAEEEEGHHGGGGGFFGFFEFGEBFFGHGHGHDGGFEBBEGGBGFFGGGGEEHHHGHHHHGHHGHHHHHHHHHHHHFFGHG?FFHHGHFGHHHHHHHHHGG?CFFDFFFFFFFFFFBFF:FFFDDFFFFFFFDDFFEFBFFFFFFFFFFFFFFF;;CDFFFFFFFAFFFFFFFFFFFFFBFFFFFFFFFFFFFFFFFCDAAFFFFFFFFFFFEFFF?
@M03896:38:000000000-B4D98:1:1104:13541:8541 1:N:0:183
TACGGAGGGTGCAAGCGTTAATCGGAATTACTGGGCGTAAAGCGCACGCAGGCGGTCTGTTAAGTCAGATGTGAAATCCCCGGGCTTAACCTGGGAACTGCATTTGAAACTGGCAGGCTTGAGTCTTGTAGAGGGGGGTAGAATTCCAGGTGTAGCGGTGAAATGCGTAGAGATCTGGAGGAATACCGGTGGCGAAGGCGGCCCCCTGGACAAAGACTGACGCTCAGGTGCGAAAGCGTGGGGAGCAAACA
+
AAA?A3>DBBBBGGFEEEGAFGHFFEFFGHFFBBBBEEAEGHHGGCEFEFA?E@EEEBBFGHHHHH4FEGFBBFGFBEFFFGGGEEHFHHHHHFF0GFFHHHHHHHGHFHFDGEGDFEEGCGGGHHHHHGGHDFFGFFBDFFFFFFFFFFFFF;BF;9;=EFFFFFAADFEFFFFFFFFFFDFFFFFFFBFFA;B-@DFDFFFFFC=EEF.BFBFFBFFBFFFFBAB;BFFCFFFFFFFFFFFFFFFFFFA
@M03896:38:000000000-B4D98:1:1104:10637:10008 1:N:0:183
TACGTAGGGTGCAAGCGTTATCCGGAATTATTGGGCGTAAAGGGCTCGTAGGCGGTTCGTCGCGTCCGGTGTGAAAGTCCATCGCTTAACGGTGGATCCGCGCCGGGTACGGGCGGGCTTGAGTGCGGTAGGGGAGACTGGAATTCCCGGTGTAACGGTGGAATGTGTAGATATCGGGAAGAACACCAATGGCGAAGGCAGGTCTCTGGGCCGTCACTGACGCTGAGGAGCGAAAGCGTGGGGAGCGAACA
+
ABABAFFCCFAAFFGGGCGEGGGEGEFGHCFHBBFEEEFEHHHGFHHGGGGGHGFGGGGGB>EEEGGGG/>?EGHHHHHHHGHGGHHGHGGGFHFHGCHHGCBDGFAADHCDGG?AGDFEFGB;FBCDGGGFFFFCDEFFEBFFFFFFFF;A;BBFFC;EFFFFBBBBFFFFFFFFFFFAAFFFFFFFAFFFFFFFFFFFDFAFFFFFFFFFFDCFFFFFFFFFFFFFFFFFFFADFDFFFFFEFD>BBD=
@M03896:38:000000000-B4D98:1:1104:10621:10015 1:N:0:183
TACGTAGGGTGCAAGCGTTATCCGGAATTATTGGGCGTAAAGGGCTCGTAGGCGGTTCGTCGCGTCCGGTGTGAAAGTCCATCGCTTAACGGTGGATCCGCGCCGGGTACGGGCGGGCTTGAGTGCGGTAGGGGAGACTGGAATTCCCGGTGTAACGGTGGAATGTGTAGATATCGGGAAGAACACCAATGGCGAAGGCAGGTCTCTGGGCCGTCACTGACGCTGAGGAGCGAAAGCGTGGGGAGCGAACA
+
ABBAAFFAA4AAGGGGC2EAF5DAE2EFH5FGB3BAEEEECGHDFFHGGGEFHE0EEGE>B>EEEEEGG?>?EFG?FGHHFHHGGHHFHFFGFHG/?2?FF?<AF@A>CHD?DCGGGDGGGCF;FFDGEGGFE??@.;BB;B9BFFFFFF-B;/BBD@:9AABFBBFFFFFFFFFFFC9@AFBFFFD?9FFFBD@DFFF.9>AFFFBBBBEFFFFADFFBFADDFAFEEDFA;BADFD.9-@BAFD@-=--
@M03896:38:000000000-B4D98:1:1104:8887:13938 1:N:0:183
TACGTAGGTCCCGAGCGTTGTCCGGATTTATTGAGCGTAAAGCGAGCGCAGGCGGTTTGATAAGTCTGAAGTTAAAGGCTGTGGCTCAACCATAGTTCGCTTTGGAAACTGTCAAACTTGAGTGCAGAAGGGGAGAGTGGAATTCCATGTGTAGCGGTGAAATGCGTAGATATATGGAGGAACACCGGTGGCGAAAGCGGCTCTCTGGTCTGTAACTGACGCTGAGGCTCGAAAGCGTGGGGAGCGAACAG
+
ABAAAFFBFFFCEEEEFEFAFGHGGGGGHH5FB5ABEEFFHHHGFGGGGGGGGGGCGEEHFFGHHHFFGBGGHHHHHBG3GGHHFGHHHHHGHHHGHFFFFHGHHFHGHFGHHG2>@GHFF@GHHHHHHFH?DDCDDHFFHHHHHHHGGHHHHDG@D<<CGHGHCD;CDEHFGHHGGGGGGGGGGG?BAFGFBBGFFFD@BFFFFFFBFF;:B:/BBFFFADDFD??EFF=-;DDF?.9@BFEDA@BF;D/
@M03896:38:000000000-B4D98:1:1104:4584:13942 1:N:0:183
TACGTAGGGTGCAAGCGTTATCCGGAATTATTGGGCGTAAAGGGCTCGTAGGCGGTTCGTCGCGTCCGGTGTGAAAGTCCATCGCTTAACGGTGGATCCGCGCCGGGTACGGGCGGGCTTGAGTGCGGTAGGGGAGACTGGAATTCCCGGTGTAACGGTGGAATGTGTAGATATCGGGAAGAACACCAATGGCGAAGGCAGGTCTCTGGGCCGTCACTGACGCTGAGGAGCGAAAGCGTGGGGAGCGAACA
+
ACBAAFFCBFAAGGFECEGGFGGEEEEFHFGHBBFBAEFEGHHGGHHGGGG?GEEG@FEEE>@EEFGGG?E?EFHHHHHHHHHGGGHGHGFGGHGHHFHGFCDGGCCFGH.>CCA-CDGGGGFGGGGBFGGFFFFFFFFFEFFFFFFFFFAFF00BD@;EDEFFFFBFFFFFFFFECFF-?FFFEFFEFFFFBFDCFFEFDFFFFFFFFFAACCFDDFFFFFFFFFFEFAE=@DFFFFFFFFFFA:;;AF;
@M03896:38:000000000-B4D98:1:1104:4574:13958 1:N:0:183
TACGTAGGGTGCAAGCGTTATCCGGAATTATTGGGCGTAAAGGGCTCGTAGGCGGTTCGTCGCGTCCGGTGTGAAAGTCCATCGCTTAACGGTGGATCCGCGCCGGGTACGGGCGGGCTTGAGTGCGGTAGGGGAGACTGGAATTCCCGGTGTAACGGTGGAATGTGTAGATATCGGGAAGAACACCAATGGCGAAGGCAGGTCTCTGGGCCGTCACTGACGCTGAGGAGCGAAAGCGTGGGGAGCGAACA
+
AAAAAFFBBFABC5GCECG?GGGGEEFFHCFGBAABEEFEGHHGGHHGGGGCHGGGFFEGE>EEEFGGGC??EFF4FGGGHHHGGHHGHGGGGHGHHEHHFBBCGCGECH.CDCCFGGGGGFFFFFCGAEFFEF?DDAFFABFFFFFFFF;CA/:B?@.ADEFFFBFFFFFFFFFFFFD;?FFFFFFFEFFEFDBFFFEFDFFFFFFFFFAECFABDFF/;DFFFFFFFFFFFFFFFFDDFFFFDFFFFF@
@M03896:38:000000000-B4D98:1:1104:12314:14164 1:N:0:183
TACGGAGGGTGCAAGCGTTAATCGGAATTACTGGGCGTAAAGCGCACGCAGGCGGTTTGTTAAGTCAGATGTGAAATCCCCGGGCTCAACCTGGGAACTGCATCTGATACTGGCAAGCTTGAGTCTCGTAGAGGGGGGTAGAATTCCAGGTGTAGCGGTGAAATGCGTAGAGATCTGGAGGAATACCGGTGGCGAAGGCGGCCCCCTGGACGAAGACTGACGCTCAGGTGCGAAAGCGTGGGGAGCAAACA
+
ACAABAABCAAAGGGFFCGECGHFGFGGHHFFBBFEEEEEGHHGGCGGGGGGGGGGGGGHGHHHHHBGGGFBFGHGGHGHGGGGEEHGHHHHHHGHFEGGHHHHHHHHHHGGHGGBGHHHHGHHHHHHFGGGGHGCFAFFFFFFFFFFFFEFB;BFFDADFFFFFFFDDFFFFFFFFFFFFFFFFFFFFCFFFFDFFDFFFFFFFFFFFFFFC@DDFFFFFFFFFFFFFFFFFFFFFFFFFFFEDDEFFFF
@M03896:38:000000000-B4D98:1:1104:29021:14724 1:N:0:183
CCCGGCTGACTGACTCGAGCGACATCTCGTATGCCGTCTTCTGCTTGAAAAAAAATCACCTCTACACCACACAATCACCCTAGTTTTAAAAACCCACACTTTACACGACACAGACTCTTCAATGTGCTTTTTCAGTCCTCTATACACACCAGCAAATCACCTATATTTGTATCGATTCACTATTCTATCGTCTGATATAATTCTTCTTACTCTCTTTATCCGTCGTTCTCTCGACTAATAACAGTATTATT
+
AAAA>ADDFFF11F1B10AA00E0AFGF0FFFBDFAEEGFGF11BFA0B110A//>1B1010B11@0>/?////@@1100?F0FF222B111/////?/B11>121/////00@0111@1@1222@221111<11111?11?111111...0.0<1100</0<000=000000..;0000000<;00;;.;.:.0000000900;000;09;0;0;00000...-9..99//-/-9-9/9/;/////////
@M03896:38:000000000-B4D98:1:1104:21197:16593 1:N:0:183
TACGGAGGGTGCAAGCGTTACCCGGAATCACTGAGCGTAAAGGGCGTGTAGGCGGGACGTTAAGTCTGGTTTTAAAGACCGTGGCTCAACCACGGCAGTGGACTGGATACTGGCGCTCTAGACCTCTGGAGAGAGAACCGGAATTCCTGGTGTAGCGGTGGAATGCGTAGATACCAGGAGGAACACCGATGGCGAAGGCAGGTTCTTGGACAGAAGGTGACGCTGAGGCGCGAAAGTGTGGGGAGCGAAC
+
>AAAAA1111>>BGGCE0AAFBF0AE0BFG1D11BBAEEEGBF/BEEA/F1FF///>E/>?G/FB>21F1<<F211B1FGC/G/BGGHHHHGA?///<?F011<</<BGFD1>.<<<ECD<D0CG<0<00<;AC.;:CC?-;9ABFF;;//B90;;A9:-.;CFBB;9A@AFFFBF/---:AFFFFF-@?FBB>@?@FE--;9BFFFFBF//-//:A9B/;BFAA-9-E@@>;@@BFE/9;A;A?A@@@@
@M03896:38:000000000-B4D98:1:1104:21814:20321 1:N:0:183
TACGTAGGTCCCGAGCGTTGTCCGGATTTATTGGGCGTAAAGCGAGCGCAGGCGGTTTGATAAGTCTGAAGTTAAAGGCTGTGGCTCAACCATAGTTCGCTTTGGAAACTGTCAAACTTGAGTGCAGAAGGGGAGAGTGGAATTCCATGTGTAGCGGTGAAATGCGTAGATATATGGAGGCACACCGGTGGCGAAAGCGGCTCTCTGGTCTGTAACTGACGCTGAGGCTCGAAAGCGTGGGGAGCGAACAG
+
>AA3>CCAFFFF22EE2AFEFGHAAEFGHCGE5A2BAAEEGHHGGGEGGGGCGEGECGEHFGEFFF4FGGBFGHHGBGHFHGGEGBGGFHHFHHHHHFFBDGFH2BF2G>D2DGF2@DFFHCG1GHBGGFF?/?@D.<GFG1<FDDD=<DFGEGD@-.:.0CG0C?;CCEGFBGGG0BFD.:A9FDBCGAEC@D;DFF?-@@AFFFB/BF;;BBBBFB9F:;DAD?.AEFDAFA?F.9.9-@A=?>BFFAF
@M03896:38:000000000-B4D98:1:1104:21803:20337 1:N:0:183
TACGTAGGTCCCGAGCGTTGTCCGGATTTATTGGGCGTAAAGCGAGCGCAGGCGGTTTGATAAGTCTGAAGTTAAAGGCTGTGGCTCAACCATAGTTCGCTTTGGAAACTGTCAAACTTGAGTGCAGAAGGGGAGAGTGGAATTCCATGTGTAGCGGTGAAATGCGTAGATATATGGAGGAACACCGGTGGCGAAAGCGGCTCTCTGGTCTGTAACTGACGCTGAGGCTCGAAAGCGTGGGGAGCGAACAG
+
BCBAAFFCFFFFGCG?E?EEGGHGGEFGHCGHFFDEEEFEHHHGGGGGEFGGGGGFEGGHBBFFGHGHGBGBGHHEFFEHHHHHHHHGHGHGHHHHHFFGFHGHGEFFGHBGHHFFHHHGFG>FHGFHGHHGCDA.CCGGHFHHGFEGH0FDG<GCC<ACCGHFC?;;AEFFGFBFCBFDEFFFFDCDFGGFGGFFFF?@CDFFFFFBFF;/BB/;FFFFAADDFF.;AF>;FDDF.9;-@BEFFFAFFFB
@M03896:38:000000000-B4D98:1:1104:27767:20533 1:N:0:183
AACGTAGGGTGCAAGCGTTGTCCGGAATTACTGGGTGTAAAGGGAGCGCAGGCGGGAAGACAAGTTGGAAGTGAAAACCATGGGCTCAACCCATGAATTGCTTTCAAAACTGTTTTTCTTGAGTAGTGCAGAGGTAGATGGAATTCCCGGTGTAGCGGTGGAATGCGTAGATATCGGGAGGAACACCAGTGGCGAAGGCGGTCTACTGGGCACCAACTGACGCTGAGGCTCGAAAGCATGGGTAGCAAACA
+
AAAAAFFBCFBACGFGECFCCFDEEEAFHFFGBBB3EEGBFFHGGGGGECFGGFGE>>?FBBBGGHHGHGHBFGGFFBEFHHHHGHHGHHHGGEHHFHHHHFHFHFHFHHGFGHHBGHHHFFF?FGFHHHHHGGHHHHHHHGFHGHHHGGCGGDDGGGDGGEEGHHGGDDFFFGFEFGAFBAFGGGGEA9FFC@B;9DFFADFFFFBB/EEFDEFFFFFFBDFFAAFFFEFAAFFDFBBFFE9BEFFFFFA
@M03896:38:000000000-B4D98:1:1104:27784:20539 1:N:0:183
AACGTAGGGTGCAAGCGTTGTCCGGAATTACTGGGTGTAAAGGGAGCGCAGGCGGGAAGACAAGTTGGAAGTGAAAACCATGGGCTCAACCCATGAATTGCTTTCAAAACTGTTTTTCTTGAGTAGTGCAGAGGTAGATGGAATTCCCGGTGTAGCGGTGGAATGCGTAGATATCGGGAGGAACACCAGTGGCGAAGGCGGTCTACTGGGCACCAACTGACGCTGAGGCTCGAAAGCATGGGTAGCAAACA
+
ACAAAFFCCFBAFGGGECECEFFFFEEFHFCGBBF3EEFFGHHGHGGGGCGCGGGGGEGFBBFGFHGFHHHFGGHFHFEHHHHHHHHHHHHGGHHHGHHHHHHHHFFHHH?DFHHHGHHHHBGGHHHHHHHGGGHHHHFFFFFHHHHHGGGGGDGDEE;EFEFHFHEEDEEGFGFGGGFGGGGGGGGEFCFGEFFFFFFFFFFFFF:9BFEBDEFFDFFFFFFDA..A.EFBBFFDFBFFFFFF.;FFFA.
@M03896:38:000000000-B4D98:1:1104:25925:22304 1:N:0:183
TACGGAGGGTGCAAGCGTTAATCGGAATTACTGGGCGTAAAGCGCACGCAGGCGGTTTGTTAAGTCAGATGTGAAATCCCCGGGCTCAACCTGGAAACTGCATCTGATACTGGCAAGCTTGAGCCTCGTAGAGGGGGGTAGAATTCCAGGTGTAGCGGTGAAATGCGTAGAGATCTGGAGGAATACCGGTGGCGAAGGCGGCCCCCTGGACGAAGACTGACGCTCAGGTGCGAAAGCGTGGGGAGCAAACA
+
AAA?333>DAAAFGFG2EECEFHEEBFFHCFC5A2BAAEEGGHGECCCFFF?EEEEFGGHGFBEFHHHGFEFGHGFFGGHGEGEEEHHHHHHGGEFFGHFGDGGHGDFGHGFGHHFGHHHCCFCHCGAFDAFGH.-A>BA9/BFB:;;;B9BBB/B-@DAEFFFFBA;ADFB/BFFBB/AD.B/9BFFB-B.;@DD@DA9;DFA@@-..;9B--.:;B//;.:9D?//;BB-;--.;.9;-;=E=;AFFE.
@M03896:38:000000000-B4D98:1:1104:25942:22320 1:N:0:183
TACGGAGGGTGCAAGCGTTAATCGGAATTACTGGGCGTAAAGCGCACGCAGGCGGTTTGTTAAGTCAGATGTGAAATCCCCGGGCTCAACCTGGAAACTGCATCTGATACTGGCAAGCTTGAGTCTCGTAGAGGGGGGTAGAATTCCAGGTGTAGCGGTGAAATGCGTAGAGATCTGGAGGAATACCGGTGGCGAAGGCGGCCCCCTGGACGAAGACTGACGCTCAGGTGCGAAAGCGTGGGGGCAAAACG
+
AAAA>AABBBABFGGGGCGEGGHFEEFFHHDGBBBAEEEEGHHGGCEGGCGGGGGGGGGHFFGHHHHHHHFFGHHHFGGHGGGEEEHFHHHHHHFFGGHHHHHHHHFHFHFGHHHHGHHHHGF1?GHFFGGFHHGGGFFDFFFFFFFFFFFFFBBBDB;@EFFFF/;ADFFFBFFFFFFFF?BFFFFBF9DFFFFFDFEFABFFFFFEFE.@DBFDBFFBFFFFF?FFFFFFFFFDFF.DFF---:9A/.-
@M03896:38:000000000-B4D98:1:1104:9298:27686 1:N:0:183
TACGTAGGGTGCAAGCGTTATCCGGAATTATTGGGCGTAAAGGGCTCGTAGGCGGTTCGTCGCGTCCGGTGTGAAAGTCCATCGCTTAACGGTGGATCCGCGCCGGGTACGGGCGGGCTTGAGTGCGGTAGGGGAGACTGGAATTCCCGGTGTAACGGTGGAATGTGTAGATATCGGGAAGAACACCAATGGCGAAGGCAGGTCTCTGGGCCGTCACTGACGCTGAGGAGCGAAAGCGTGGGGAGCGAACA
+
ACAAAFFBCFBAFGGGFCGGFFFE2AEFHFFD5BBBEEFEHHHGFGHGGGGFHEEGFGGFB>EEEEGGG@@?EFHGHGGHGHHGGHHGGFF/CGFHHFHHF@BCG>ACDHDGGG@?BDGGGFBCFFG9CDDFFFBCFEFF;BFFFFFFFC=DDBFFF@;EDFFF/BBBBFFFFFFFFFFFFFFFFFDEFFFFBFBFFFEFD@FFFBFB/BAABDCFDFFBF?DFFD?ABDA=BB=DFFAFFFFEFDBFFC=
@M03896:38:000000000-B4D98:1:1104:15964:28796 1:N:0:183
TACGTAGGGCGCAAGCGTTGTCCGGATTTATTGGGCGTAAAGAGCTCGTAGGCGGTTTGTCGCGTCGGATGTGAAAACCCGGAACTCAACTCCGGGCCTGCATTCGATACGGGCAGACTTGAGTACTGCAGGGGAGACTGGAATTCCTGGTGTAGCGGTGGAATGCGCAGATATCAGGAGGAACACCGGTGGCGAAGGCGGGTCTCTGGGCAGAAACTGACGCTGAGGAGCGAAAGCGTGGGGAGCGAACA
+
AAA?AFFBBFDDC?EFE?ECFGHGGGGGHFEF5BABAEEEHHHHGHHGFGEGHGFEGEGHB??EEE?E@E?BFGHH33EEGDB@BFHGHHFHHGCFFCGFHHGHHHEHHGACDCFCGFHGGH0DGHFFHHHECG.A?EGFGFFGGGGGGFBB;;FFGC:ADFGGFF;AFFFFFFFFFBFFFFFFFFFFBCFFADDFFFFFAFADFFFBBF:FFAFF;BFFFDFFFFFEFFEDFFFFFFDDFADFFD>BDDA
@M03896:38:000000000-B4D98:1:1104:15956:28815 1:N:0:183
TACGTAGGGCGCAAGCGTTGTCCGGATTTATTGGGCGTAAAGAGCTCGTAGGCGGTTTGTCGCGTCGGATGTGAAAACCCGGAACTCAACTCCGGGCCTGCATTCGATACGGGCAGACTTGAGTACTGCAGGGGAGACTGGAATTCCTGGTGTAGCGGTGGAATGCGCAGATATCAGGAGGAACACCGGTGGCGAAGGCGGGTCTCTGGGCAGAAACTGACGCTGAGGAGCGAAAGCGTGGGGAGCGAACA
+
3AAAAFFBBFBBCGGG2EEEFGHGAEEGHBGGBFEAEEFGFFGGGGGEEEFFHGGGGEGHFEEGEE?EEA?BFGHFBCEGGGCDDHHEFFFFH///AGGGHHHHHHBFGC.A-@@EEFBGG<<=DGBFHHHCDGDD.CGFGFFGGGGGGEFFG:BC@;;;?.BBCF99DACBBFFFFFFE?9.;FB;@CDFFADCCFFAA--99FB;:BF.9.ABFFFB;FFFFBD.EFFF==D-;/DDFA;DF;D99-;9
@M03896:38:000000000-B4D98:1:1105:17540:5650 1:N:0:183
CACGATTAACCCAAGTCAATAGAAGCCGGCGTAAAGAGTGTTTTAGATCACCCCCTCACCAATAAAGCTAAAACTCACCTGAGTTGTAAAAAACTCCAGTTGACACAAAATAGACTACGAAAGTGGCTTTAACATATCTGAACACACAATAGCTAAGACCCAAACTGGGATTAGATACCCGTGTAGTCCGGCTGATGACTGTAACGAGATCTCGTATGCCGTCTTCTGCTTGAAAAAAAAAAAAACAAAAA
+
>AAA?1A@1@DAAA1BFGDBEFAEDAFA0AAEEGC2DADFGHGH2BF2GHHGHEEEE0BF@>B@@F1F1FDGHBGGFHH1FF>BFHHFBEGHGGHFGF>B1FDGH1CFGHBF1F1FGC/E<CA>1BFGHH12FGGFF2@22@FFCCEGGGHG1@?GGF10GHHHHFB0F01>GFGDDHBGC..<CG0CCC@@:@H0:0GCBFFGB.A.A900;.;AB/;B-.:9CB0////9-//9:=@@>-;-;------
@M03896:38:000000000-B4D98:1:1105:10923:7764 1:N:0:183
AACGTAGGGTGCAAGCGTTGTCCGGAATTACTGGGTGTAAAGGGAGCGCAGGCGGGAAGACAAGTTGGAAGTGAAAACCATGGGCTCAACCCATGAATTGCTTTCAAAACTGTTTTTCTTGAGTAGTGCAGAGGTAGATGGAATTCCCGGTGTAGCGGTGGAATGCGTAGATATCGGGAGGAACACCCGTGGCGAAGGCGGTCTACTGGGCACCAACTGACGCTGAGGCTCGAAAGCATGGGTAACAAACA
+
A>A1AF?AACA>CGGF1AE?FFHEAEGGHGDB21A0EEGFHHHGHEGCFEAAB/>?//?FFGHGEG1BFGB>FGGDDGGGHHHEBFGHHHHGGHHHHHH1GHHGHHHHHHHH?GHGGGGG<DCFHHGGHHBFEFGHHHGFGHHGFHHGC@<AC<=<<<;-AEFFFGA:.:.;CFGGGG@A?CFG/FG.-;-@@9;@--:@;@@FBF///9--;EFEFFFFFBBF--FEE-;@@BB?FFFBF-;B/:/;-A-
@M03896:38:000000000-B4D98:1:1105:10929:7781 1:N:0:183
AACGTAGGGTGCAAGCGTTGTCCGGAATTACTGGGTGTAAAGGGAGCGCAGGCGGGAAGACAAGTTGGAAGTGAAAACCATGGGCTCAACCCATGAATTGCTTTCAAAACTGTTTTTCTTGAGTAGTGCAGAGGTAGATGGAATTCCCGGTGTAGCGGTGGAATGCGTAGATATCGGGAGGAACACCAGTGGCGAAGGCGGTCTACTGGGCACCAACTGACGCTGAGGCTCGAAAGCATGGGTAGCAAACA
+
ABAAAC?ABFAACDFEAAECEGHGGDGFHHFGCBF3EEBGFGHGGFGGGGGGECFGC/EGGGHHGHDBFGHHHHHFFGGHHHHHHHHHGHHG?GHGBBBBFGGGGFFF?F?DFGHHGHHHH1FFFGHHHHHHHGHF1FGHHFHGHHHHGDFGG===AACDGGHGHHACEGGGGGGGGAGGGGGGGGGGFFGGFFFFFFFFFFFFFFFBBFFFFFFFFFFFFFFFDFFFFFFA@FDDBFFFFFFB.BFFFF.
@M03896:38:000000000-B4D98:1:1105:27424:9421 1:N:0:183
TACGGAGGGTGCAAGCGTTAATCGGAATTACTGGGCGTAAAGCGCACGCAGGCGGTTTGTTAAGTCAGATGTGAAATCCCCGGGCTCAACCTGGGAACTGCATCTGATACTGGCAAGCTTGAGTCTCGTAGAGGGGGGTAGAATTCCAGGTGTAGCGGTGAAATGCGTAGAGATCTGGAGGAATACCGGTGGCGAAGGCGGCCCCCTGGACGAAGACTGACGCTCAGGTGCGAAAGCGTGGGGAGCAAACA
+
ABBAAABBBAAABAGCA?EECGHFGFGGHEBD5BAAAAEEGHHGG?EEGCGCEEEEEGGHHHHHGHDFGFGGHGGDGHHHGGGGGGHFHHHHHHGGFEFFGGDGHHDHHHFFHHGHFHHHHFHHHHHHFDFFGFDACA@:;BFFFFFFFFFFB;;;@@;@AFFFFFD9AFEBBFFFFFFFFFFFFFFDF9>DFFFABFFFFFFFFC;.EF.@-;D?BFFEFFFDFFFFFFFAD=@./.:;@DFE@AAFFF.
@M03896:38:000000000-B4D98:1:1105:27431:9439 1:N:0:183
TACGGAGGGTGCAAGCGTTAATCGGAATTACTGGGCGTAAAGCGCACGCAGGCGGTTTGTTAAGTCAGATGTGAAATCCCCGGGCTCAACCTGGGAACTGCATCTGATACTGGCAAGCTTGAGTCTCGTAGAGGGGGGTAGAATTCCAGGTGTAGCGGTGAAATGCGTAGAGATCTGGAGGAATACCGGTGGCGAAGGCGGCCCCCTGGACGAAGACTGACGCTCAGGTGCGAAAGCGTGGGGAGCAAACA
+
BCBBCBCCCAAABDFFAAEEAGHFEFGGHFDFB3BBAAEFEHHGG?EEGCFGEGFCGEEHHHHHHH4BGHHGHGHFHHHHGGGEFGHGHHHHHHGBCFBDGHHHHHDGDGGHHGH<FGHHGFGHHHHHFGGGHHCCDFBAAFFFFFFFFFBFB;;;@;;C?FFFFFAADFFFBFFFFBBFFFEFFFFFB:BFFFFFFDFFFFFFFFFFFFFFFFFFFFFFFFFFFFB/BFFFDACFFFD?@BA?:D.BFE.
@M03896:38:000000000-B4D98:1:1105:12435:15979 1:N:0:183
AACGTAGGGTGCAAGCGTTGTCCGGAATTACTGGGTGTAAAGGGAGCGCAGGCGGACCGGCAAGTTGGAAGTGAAATCCATGGGCTCAACCCGTGAATTGCTTTCAAAACTGCTGGCCTTGAGTAGTGCAGAGGTAGGTGGAATTTCCGGTGTAGCGGTGGAATGCGTAGATATCGGGAGGAACACCAGTGGCGAAGGCGACCTACTGGGCACCAACTGACGCTGAGGCTCGAAAGCATGGGTAGCAAACA
+
BBABAF@ABFAAF5GCAAEAFGGFGGGGHCA5DF23EEFGAEGGHFGFGGGGEEE@@>EEEE/?BE4@3BCBFGFHHHH3EGHEGGHBFGFFGGDF?B?BFGHHFFF????<?FG</@GGFB??1?FCFGHGF.F<1<>>FFGFBFGHGG?@<<0=-=:=CC:GGGC;9DGGGFGE?AGGGEFFFFDEG0FB9BDFA.EA=@A?FF9;BEFBA.9AAFFBBDDFFDF.9EAB=.:DFB/9AE;/.99BBAA
@M03896:38:000000000-B4D98:1:1105:12450:15993 1:N:0:183
AACGTAGGGTGCAAGCGTTGTCCGGAATTACTGGGTGTAAAGGGAGCGCAGGCGGACCGGCAAGTTGGAAGTGAAATCCATGGGCTCAACCCGTGAATTGCTTTCAAAACTGCTGGCCTTGAGTAGTGCAGAGGTAGGTGGAATTTCCGGTGTAGCGGTGGAATGCGTAGATATCGGGAGGAACACCAGTGGCGAAGGCGACCTACTGGGCACCAACTGACGCTGAGGCTCGAAAGCATGGGTAGCAAACA
+
ABAAAFFCCFAABAGG?2EAFGHGGGGGHFDFBFF3EEHHGHHGHGGGGFFEE?EE@>EEEEEFFG4B3BFFGHHHHHHBGHGHGHHFGGHGGDDF?FBFHHHHHHHHGHCFHGGCDHHHHFCFGHHFHHHGHGHHFGFGFHHHHHHHGGCDE<==<;:AEEFHFHECEGEFFGGGGCGGGGGGGGGGGFFFEDFFFFFFFFFDFFBB;E?FFFFFFFFFFFFFFFFFEF9@=FDFFFFFFF9:AFFFFFA
@M03896:38:000000000-B4D98:1:1105:12359:18475 1:N:0:183
TACGGAGGGTGCAAGCGTTAATCGGAATTACTGGGCGTAAAGCGCACGCAGGCGGTTTGTTAAGTCAGATGTGAAATCCCCGGGCTCAACCTGGGAACTGCATCTGATACTGGCAAGCTTGAGTCTCGTAGAGGGGGGTAGAATTCCAGGTGTAGCGGTGAAATGCGTAGAGATCTGGAGGAATACCGGTGGCGAAGGCGGCCCCCTGGACGAAGACTGACGCTCAGGTGCGAAAGCGTGGGGAGCAAACA
+
AAAAAAADBAAAB5GF2AEFFGHFEEFFHHDFBBBBAAEEGHHGG?EEGGGCE@E@EFGHHHFGGH@FGFHGHHHHHHHHGGCEEGHHHHHHHHGGGFGFHHHGGHBHFHFHHGGFCHHHHGHHGHHGFGGGHGGFGFCDEFFFFFFFFFFFF;;;@;;@AFFFFFA;AFFFFFFFFFFFFFFFFFFFFDFFFFFFFFFFFFFFFFBEEFFFFBDDFFFFFFFFFFFFFFB::>DFFFAFFFFFDAEFFF?
@M03896:38:000000000-B4D98:1:1105:12345:18492 1:N:0:183
TACGGAGGGTGCAAGCGTTAATCGGAATTACTGGGCGTAAAGCGCACGCAGGCGGTTTGTTAAGTCAGATGTGAAATCCCCGGGCTCAACCTGGGAACTGCATCTGATACTGGCAAGCTTGAGTCTCGTAGAGGGGGGTAGAATTCCAGGTGTAGCGGTGAAATGCGTAGAGATCTGCAGGAATACCGGTGGCGAAGGCGGCCCCCTGGACGAAGACTGACGCTCCGGTCCGAAAGCGTGGGGAGCAAACA
+
>>>>>11AA1>>FFDAF0EGEGHFA0AFGFDD21ABAAEB/A1EE/EAEE//B>/EE?EFGHHHGG2B1GGBFFGF>GHHG//EEEHHHHHHC<CFGFGBGH1F??DGHFHHHAG1<FG10?CGHHG??AEF1FC-@->A-BFFFFFFBF99:;9;-9;9EFFBBF;;A;?B9B/FF/BF-A9BFFFF999AA@=-@99---9@?@---9--9---;B//B--9A--9=-99-9;-FB-A>@-9-;EFFF9
@M03896:38:000000000-B4D98:1:1105:12368:18492 1:N:0:183
TACGGAGGGTGCAAGCGTTAATCGGAATTACTGGGCGTAAAGCGCACGCAGGCGGTTTGTTAAGTCAGATGTGAAATCCCCGGGCTCAACCTGGGAACTGCATCTGATACTGGCAAGCTTGAGTCTCGTAGAGGGGGGTAGAATTCCAGGTGTAGCGGTGAAATGCGTAGAGATCTGGAGGAATACCGGTGGCGAAGGCGGCCCCCTGGACGAAGACTGACGCTCAGGTGCGAAAGCGTGGGGAGCAAACA
+
>AA>>AADBB?>BFFF2AE?2BFABEEFHFDBB3AAAAAFGHGGC0EEE?EEE0EE/EGH?GHHHH4B3FHGHFFFHHHHGGEFEEHHHHFG?GGGCFGFGDGGGFGFHHGFCGHEF?F<??FGGGFGFEFFFH?--99AFFFFFFFF;FFFF9;;>-;;EBFFFF9;ABFFFFFEBFB?FBFFEFFDD@BFA;@-@F9-@CFFAB-.9..@=@?D;FF;F.9AD./F:/;9;@-AFFFFFFFFFA.:/:.
@M03896:38:000000000-B4D98:1:1105:14950:18817 1:N:0:183
TACGTAGGGTGCGAGCGTTAATCGGAATTACTGGGCGTAAAGCGTGCGCAGGCGGTTTTGTAAGACAGGCGTGAAATCCCCGAGCTCAACTTGGGAATGGCGCTTGTGACTGCACGGCTAGAGTATGTCAGAGGGGGGTAGAATTCCACGTGTAGCAGTGAAATGCGTAGAGATGTGGAGGAATACCGATGGCGAAGGCAGCCCCCTGGGACGTCACTGACGCTCATGCACGAAAGCGTGGGGAGCAAACA
+
ABABAFFCCFBACAEEC?EGAGHFGEFGHFBFBBA2EEEEFGHGGEEGGGGGEGGCEFGHHGHHBE?FCFGAEGFEGHHHGGEFGGHHHHHHHHGGFFFGCBCCGGHHEFFGGHHGCFGGHCGFBGFHHHGFFGGGGA;DEFFFFFFFFFFFB;;BFB9FFFFFFFD;ABEFFFFBFFEEFFFBFFFA9CDFFFFFFFFFFFFFFF;;EFFA@.:EDFFFFDDFFFFFFFFEADFBFD.;CCFEFFEFFF?
@M03896:38:000000000-B4D98:1:1105:9961:19711 1:N:0:183
TACGGAGGGTGCAAGCGTTAATCGGAATTACTGGGCGTAAAGCGCACGCAGGCGGTTTGTTAAGTCAGATGTGAAATCCCCGGGCTCAACCTGGGAACTGCATCTGATACTGGCAAGCTTGAGTCTCGTAGAGGGGGGTAGAATTCCAGGTGTAGCGGTGAAATGCGTAGAGATCTGGAGGAATACCGGTGGCGAAGGCGGCCCCCTGGACGAAGACTGACGCTCAGGTGCGAAAGCGTGGGGAGCAAACA
+
>AA3>>ABBAAAFEGF?AEEAGHFEEFFHHDBBBFAAAEEGHHGG0EEGGGGECEEEFGGGHHHGH4BGHHGHHGHHHHHFEEGEGHHHHHHHHGGHFHFHHHHHGFGGHGHHHHHGFGHFGEHGGFF?EGGHHGCCFFDFFFFFFFFEBBFF;:9@;;@EFFFFF9;AFFFFFFFFFFFFFFFFFFDB>DF;-;@BFEBCFFDFF@AAFFFFFFFFFE9F.ADFDFF9B;-.;BDFD.;@AFFFAEF/A9
@M03896:38:000000000-B4D98:1:1105:9810:23888 1:N:0:183
TACGGAGGGTGCAAGCGTTAATCGGAATTACTGGGCGTAAAGCGCACGCAGGCGGTTTGTTAAGTCAGATGTGAAATCCCCGGGCTCAACCTGGGAACTGCATCTGATACTGGCAAGCTTGAGTCTCGTAGAGGGGGGTAGAATTCCAGGTGTAGCGGTGAAATGCGTAGAGATCTGGAGGAATACCGGTGGCGAAGGCGGCCCCCTGGACGAAGACTGACGCTCAGGTGCGAAAGCGTGGGGAGCAAACA
+
BCABBAACBAAAFGFG?AFFFGHFEEFFHGDB5BFBAAEEGHHGGCGGGGCCEEFEEGGHHHFFFGBBFGHGHHHHHHHHGGGEEGHHHHHHFHGHHFHGHGHHHHFHHGFFHGHGFHHHHGHHHHHHFGGGHHGGCFADEFFFFFFFFE0B;;;B@CADEFFFFFA;ADFFFFFFFFFFFFFFFFFFFFFFFCFFFFFFFABDFFDEFFFFFFFFFFFFFDDFF?FBFFB@;>DDFFDFFFFF=AEFBFA
@M03896:38:000000000-B4D98:1:1105:19898:25996 1:N:0:183
TACGGAGGGTGCAAGCGTTAATCGGAATTACTGGGCGTAAAGCGCACGCAGGCGGTTTGTTAAGTCAGATGTGAAATCCCCGGGCTCAACCTGGGAACTGCATCTGATACTGGCAAGCTTGAGTCTCGTAGAGGGGGGTAGAATTCCAGGTGTAGCGGTGAAATGCGTAGAGATCTGGAGGAATACCGGTGGCGAAGGCGGCCCCCTGGACGAAGACTGACGCTCAGGTGCGAAAGCGTGGGGAGCAAACA
+
ABAAA3ABBAAACEGA2AAEAFHFEEFFHHFFBBFBAAEEGHHGGCEGGGGCEEECGGGHHFFGGHFGHHHFHHHHHHHHGFECEGHHGHGHGHGGGFHHHHHGGGBHFHFDGGH@<FGHH<GGHHHHFGGGHHGFGA;;A;:FFFFFFFFFB;;::::@AFFFFFAADFFFFFFFFFEFFFFFFFFFFDFFFFFFFDEDFAFFFDBEAFFF;=FDFFFFFFFFFFFFFFFADFFFFFFFFFFFFFFFFFE
@M03896:38:000000000-B4D98:1:1105:7067:26251 1:N:0:183
AACGTAGGGTGCAAGCGTTGTCCGGAATTACTGGGTGTAAAGGGAGCGCAGGCGGTAAGACAAGTTGGAAGTGAAAACCATGGGCTCAACCCATGAATTGCTTTCAAAACTGTTTTTCTTGAGTAGTGCAGAGGTAGATGGAATTCCCGGTGTAGCGGTGGAATGCGTAGATATCGGGAGGAACACCAGTGGCGAAGGCGGTCTACTGGGCACCAACTGACGCTGAGGCTCGAAAGCATGGGTAGCAAACA
+
ABA?AFFBBFAABEFF2AEAFGHEGFGGHFDDBFF3EFFHDGHGHGGGGFEFEEE0?FGHGHHHGHFGEHGGEFGHHHG1GHHFGHHHGGHGCHHHGHHGFHHHHHFGFCFGFFHFFGHHFDFFFGHBG>FGHGHGGHHHGGHHHHHHCFCDD>>>><<<AEHFHGACEGEGFHHGGGGFAAFGGGGA9CFGF?DGADE>CBDFFFFBBAEFFFFFFFFFFFDDADAEFFA:;BDAFBB/AE9:;FFFFF?
@M03896:38:000000000-B4D98:1:1105:7073:26269 1:N:0:183
AACGTAGGGTGCAAGCGTTGTCCGGAATTACTGGGTGTAAAGGGAGCGCAGGCGGTAAGACAAGTTGGAAGTGAAAACCATGGGCTCAACCCATGAATTGCTTTCAAAACTGTTTTTCTTGAGTAGTGCAGAGGTAGATGGAATTCCCGGTGTAGCGGTGGAATGCGTAGATATCGGGAGGAACACCAGTGGCGAAGGCGGTCTACTGGGCACCAACTGACGCTGAGGCTCGAAAGCATGGGTAGCAAACA
+
BBBAAFFCBBAABGFE2AE?FGHGEGGGHHFFBBB3EEGHHHHGHGGGGCE?EEE0BFFHFGHFFHDGHHHBGHFHFHGFHHHHGHHHHHHGFHHHGGHHGHHHHDFHGGFDBFGFGHHHD?GFHGHHHHHGHGHHHHHGHEHFGGHHCDCGA11>@ACFGFFFHHC<<CEHHFHFGGGGGGGG/FE.;9:F;ADGGDEFCFBDFFBFBEEFFFFFFFFFFFFDDDFFEFF>>FFFFFFFFFB99BFFBF?
@M03896:38:000000000-B4D98:1:1105:19012:28888 1:N:0:183
AACGTAGGGTGCAAGCGTTGTCCGGAATTACTGGGTGTAAAGGGAGCGCAGGCGGACCGGCAAGTTGGAAGTGAAATCCATGGGCTCAACCCGTGAATTGCTTTCAAAACTGCTGGCCTTGAGTAGTGCAGAGGTAGGTGGAATTCCCGGTGTAGCTGTGGAATGCGTAGATATCGGGAGGAACACCAGTGGCGAAGGCGACCTACTGGGCACCAACTGACGCTGAGGCTCGAAAGCATGGGTAGCAAACA
+
AAA?AF111B1>1BDA1AAAFFD0A?EFGEB2A1B0BEGHHFGGEEE/EEEABA/>>>//>>/FFGD@>10B1BBEFHHHF>0/B0FFGGGGBCCF/BBBF2DGHF2FGGFFHF1@EGFF?G1?FGHBFHBG/.GGEF<<.FGDGG=DC---<<==0<<:/CCGC<:=;@ECGHG9;-AA-CBACFG;:;0B:A-;-A;@@?@BFB;;9-;BBF?9ABBBFAAB;AFEAAA9=--AFBF/AA/;-;;B/;-
@M03896:38:000000000-B4D98:1:1105:19028:28896 1:N:0:183
AACGTAGGGTGCAAGCGTTGTCCGGAATTACTGGGTGTAAAGGGAGCGCAGGCGGACCGGCAAGTTGGAAGTGAAATCCATGGGCTCAACCCGTGAATTGCTTTCAAAACTGCTGGCCTTGAGTAGTGCAGAGGTAGGTGGAATTCCCGGTGTAGCGGTGGAATGCGTAGATATCGGGAGGAACACCAGTGGCGAAGGCGACCTACTGGGCACCAACTGACGCTGAGGCTCGAAAGCATGGGTAGCAAACA
+
AAA?AFFBAFBA4FFA2AE2FGHEFGGGHGBDBC23AEHHHHHGHEGGGEGEEA>>E>>/>EEGFH4B333FFGHHHHFHFFBGBGHFHHHGBFAF?BBBFBFGHDFHGHFDGG2@CGFHHHBFGFHEFHHGHGFGFC<<FGGFHHGGDA-DE<==-;;@:GHHGG;CEAEGGGGG@;BAGEFCBFG;;FBF;;@D;DA;@D-AFB;;/.;FDEFFDFFFFFADD.?EEFF;@BFFFFFFFFBBABFFFFA
@M03896:38:000000000-B4D98:1:1105:19016:28909 1:N:0:183
AACGTAGGGTGCAAGCGTTGTCCGGAATTACTGGGTGTAAAGGGAGCGCAGGCGGACCGGCAAGTTGGAAGTGAAATCCATGGGCTCAACCCGTGAATTGCTTTCAAAACTGCTGGCCTTGAGTAGTGCAGAGGTAGGTGGAATTCCCGGTGTAGCGGTGGAATGCGTAGATATCGGGAGGAACACCAGTGGCGAAGGCGACCTACTGGGCACCAACTGACGCTGAGGCTCGAAAGCATGGGTAGCAAACA
+
BCAAAFFBCFAACGFF?2EAFGHGGGGFHHDFCBB3EEHGHHGGHFGFGGGCEEEE?>>>>EEFFG4F3?EFHFHHHHHHGFGHFGHGHHHGGGAF?BBBFGGGHFFHGH?DFF@2DHHHG1F?@GHFHHHFGEFGGF><FGHGHHHHGG-AC0==@;;ACHHHFGCCFFGGGGGGABDGACFFFGGAAFFFEFFF=DE-BABFFFBBBAEFFFFFDFFFFFDDDDFFFFA;=BADFFFFFFBB;FFF/A.
@M03896:38:000000000-B4D98:1:1106:19977:2560 1:N:0:183
TACGGAGGGTGCAAGCGTTAATCGGAATTACTGGGCGTAAAGCGCACGCAGGCGGTTTGTTAAGTCAGATGTGAAATCCCCGGGCTCAACCTGGGAACTGCATCTGATACTGGCATGCTTGAGTCTCGTAGCGGGGGGTAGAATTCCAGGTGTAGCGGTGAAATGCGTAGAGATCTGGAGGAATACCGGTGGCGAAGGCGGCCCCCTGGACGAAGACTGACGCTCCGGTGCGAAAGCGGGGGGAGCAAACA
+
?ABAA>A@DAA>45FE22AA2BFFE2FGGFA553AAAAEE1FGGGCECECEEGGGECEGEBGGHFE4BBEFBFD444FGHF/EEEGHGHFHHGFEHHGHFGHGHHHEBFH??F?01??FFFFGGHFGFFDE.>C?@C<BFEF/F/BFFFF/BB/BF?-:;.9BFBF.;9BAFFFFFF//;DD.BBFFFB9-DFBB-@DA-9@BBBBBAEF9->BF./B/BF?D.D..-9---.99DFD--;@B;BFAF/F.
@M03896:38:000000000-B4D98:1:1106:19993:2566 1:N:0:183
TACGGAGGGTGCAAGCGTTAATCGGAATTACTGGGCGTAAAGCGCACGCAGGCGGTTTGTTAAGTCAGATGTGAAATCCCCGGGCTCAACCTGGGAACTGCATCTGATACTGGCAAGCTTGAGTCTCGTAGAGGGGGGTAGAATTCCAGGTGTAGCGGTGAAATGCGTAGAGATCTGGAGGAATACCGGTGGCGAAGGCGGCCCCCTGGACGAAGACTGACGCTCAGGTGCGAAAGCGTGGGGAGCAAACA
+
ABAAAABBBAAABDF422EAAGGFEEFGHHA55ABAAAEEAGHGGCEEGGGGGGGGGGGHHHHHGH4B@FDBBGFBGHHHGGGGEFGFGHHHHHGHGGHHHHHHHHHHHH??G?G2FGHHGFFHHHGGFEFEHHGGGFFFFFBFFFFBFFFFB;BFDD:CAFFFFFFDDFFFFFFFFFFFFFFFFFFFF:BFFFFCBFE@FFFFFDDEFFFFFFDABFFFFFFFFFFFFFBBDFFDFFFFFFFE-:EFFFF
@M03896:38:000000000-B4D98:1:1106:24559:5468 1:N:0:183
TACGGAGGGTGCAAGCGTTAATCGGAATTACTGGGCGTAAAGCGCACGCAGGCGGTTTGTTAAGTCAGATGTGAAATCCCCGGGCTCAACCTGGGAACTGCATCTGATACTGGCAAGCTTGAGTCTCGTAGAGGGGGGTAGAATTCCAGGTGTAGCGGTGAAATGCGTAGAGATCTGGAGGAATACCGGTGGCGAAGGCGGCCCCCTGGACGAAGACTGACGCTCAGGTGCGAAAGCGTGGGGAGCAAACA
+
ABAAAABBBAAABBGA22EEAGGFDEDFHF555BBAEAEEFGGFGCEGGCFEGGGFGGGHHHHHGH4BBGFBFGHGHHHGGGGGGGHFFGHGHHGFF/FFGHHHHHHHHH?2G?@FFHHHHF1?FGHGFDFEGGGCGFFDFFFFFFFBFFFFB;BBFD;BEFFFFFDADFFFFFFFFFFFBDFFFFFFF;BDFFFFFFEDAFFFFFFFFFFF-@DFFFFFFFFFFDFFFFFBDFADFFADFFFE=DFFFF?
@M03896:38:000000000-B4D98:1:1106:23896:8531 1:N:0:183
TATGTAGGGTGCAAGCGTTATCCGGAATTATTGGGCGTAAAGGGCTCGTAGGCGGTTCGTCGCGTCCGGTGTGAAAGTCCATCGCTTAACGGTGGATCCGCGCCGGGTACGGGCGGGCTTGAGTGCGGTAGGGGAGACTGGAATTCCCGGTGTAACGGTGGAATGTGTAGATATCGGGAAGAACACCAATGGCGAAGGCAGGTCTCTGGGCCGTCACTGACGCTGCGGAGCGAAAGCGTGGGGAGCGAACA
+
AA1>ABBB1>A>BFGA?1EAGDGAAAAFHBFF1AABAAEB/B1/B0F/EEFEFAEEEGEE?>>>>>>>//>?>1>1BFGFB2GCEGHGHHCCGFA/1BC?F@GGG/<<@F.<>CG;?;;;;C0;CFGGGGFGEFA@?AFF:F/BFFFFB@=@9;BFB;;A-;BB/B9BFFFFFFFE@-@@B?FFFFFF9FFFB>@--BAA9@AFFFF/:B;E@@@ABFFFFFFB--9@-;9;9--;FAB9-;@E?A-9-@-
@M03896:38:000000000-B4D98:1:1106:23918:8540 1:N:0:183
TACGTAGGGTGCAAGCGTTATCCGGAATTATTGGGCGTAAAGGGCTCGTAGGCGGTTCGTCGCGTCCGGTGTGAAAGTCCATCGCTTAACGGTGGATCCGCGCCGGGTACGGGCGGGCTTGAGTGCGGTAGGGGAGACTGGAATTCCCGGTGTAACGGTGGAATGTGTAGATATCGGGAAGAACACCACTGGCGAAGGCAGGTCTCTGGGCCGTCACTGACGCTGAGGAGCGACAGCGTGGGGAGCGAACA
+
AAAAA@FABCAAGFFF2AE2GGHEE2FFHCGF53BAAAAABGFGFCG?E1FAGEFEEFEEB>>>>EEEE>EEEBGFBGHHHHHGGHHFDFDBFHGCGFG?FDGGGD@ECFA<ACCAGADGA.9;CGFAGGGFFFDA?AFFA;FFFFFFFF>@9;/;A-;A9;FBBFFFFBFFFBFEC-@DA?/B;BDE.;BF;9;-9AA.9=FBFFF/F.:A;@D9AFFBB?DFD.../;9@>-;@F>ADF--.9;9--;-
@M03896:38:000000000-B4D98:1:1106:21185:11879 1:N:0:183
TACGGAGGGTGCAAGCGTTAATCGGAATTACTGGGCGTAAAGCGCACGCAGGCGGTTTGTTAAGTCAGATGTGAAATCCCCGGGCTCAACCTGGGAACTGCATCTGATACTGGCAAGCTTGAGTCTCGTAGAGGGGGGTAGAATTCCAGGTGTAGCGGTGAAATGCGTAGAGATCTGGAGGAATACCGGTGGCGAAGGCGGCCCCCTGGACGAAGACTGACGCTCAGGTGCGAAAGCGTGGGGAGCAAACA
+
ABAA?>ABBAAAEFFEA2FAAFGFEEFGHGAB5BAAAEEEGHGGG?EEGGGGGGGGGGGHGHHHHH@BFGHBFHHGGHHHGGGGGGHFHHHGGHGHHGHHHHHHHHHHHH?DGFGFGFGGGGFFGGGGFFGEHHGDGFFFFFFFFFFBBFFFB;FFDB:CEFFFFFDADFFFFFFFFFFFFFFFFFFFFBFFFFFFFFE=CCFFFFFEFFFFCFDAFFFFFFFFFFFFFFB:ABCDFFADDFFFFFFFFFF
@M03896:38:000000000-B4D98:1:1106:20775:13624 1:N:0:183
AACGTAGGGTGCAAGCGTTGTCCGGAATTACTGGGTGTAAAGGGAGCGCAGGCGGACCGGCAAGTTGGAAGTGAAATCCATGGGCTCAACCCGTGAATTGCTTTCAAAACTGCTGGCCTTGAGTAGTGCAGAGGTAGGTGGAATTCCCGGTGTAGCGGTGGAATGCGTAGATATCGGGAGGAACACCAGTGGCGAAGGCGACCTACTGGGCACCAACTGACGCTGAGGCTCGAAAGCATGGGTAGCAAACA
+
AAAAACFBBFA>B5GF2AAEEGHEEGGGHHA55AB3AAFGGHHGHGGFGGG?FEGE@EEEEEEGGH4B?GFFGFFGHHH3?BBFFGHEFFHGDADFFGFGHGHHHHHHHH<??@@@/FBGGH1?@GGFHHGHHGCGBFDGFFHHGHGHGG-@<<DG--;;EEHHCC;;CFGGGFGEDCGGGGFFGGGGFBFFABDDFFA>C;@FFFFBBE:B?EFFFFFFFFDDFFFAEEA--BDFFFFFFEFBAFFF9FA
@M03896:38:000000000-B4D98:1:1106:20766:13641 1:N:0:183
AACGTAGGGTGCAAGCGTTGTCCGGAATTACTGGGTGTAAAGGGAGCGCAGGCGGACCGGCAAGTTGGAAGTGAAATCCATGGGCTCAACCCGTGAATTGCTTTCAAAACTGCTGGCCTTGAGTAGTGCAGAGGTAGGTGGAATTCCCGGTGTAGCGGTGGAATGCGTAGATATCGGGAGGAACACCAGTGGCGAAGGCGACCTACTGGGCACCAACTGACGCTGAGGCTCGAAAGCATGGGTAGCAAACA
+
BBAAAFFBBFAACDG4?2EAFGHEGEGGHHAB5BA3BEGHGHHGGGGGGGGGGGGECEFGEEEGHH4B3FEBGGHFHHH3BBFFGHHEHFHGGDAF?GFFHGHHHFHHHH???@@@AGHGHHCFFHHGHHHHFGCGFFDFFHHHHHHGGFCCC<=GC;;CDHFHFGC;EGFGGGGGDFGGGDGGGGGEABFFEDFFFFEBFAC?FFFFBE.BDEFEFFFFFFDFFFFFFFABCFDAFFFFFFBBAFFFBFF
@M03896:38:000000000-B4D98:1:1106:8506:16269 1:N:0:183
TACGGAGGGTGCAAGCGTTAATCGGAATTACTGGGCGTAAAGCGCACGCAGGCGGTTTGTTAAGTCAGATGTGAAATCCCCGGGCTCAACCTGGGAACTGCATCTGATACTGGCAAGCTTGAGTCTCGTAGAGGGGGGTAGAATTCCAGGTGTAGCGGTGAAATGCGTAGAGATCTGGAGGAATACCGGTGGCGAAGGCGGCCCCCTGGACGAAGACTGACGCTCAGGTGCGAAAGCGTGGGGAGCAAACA
+
ABAAABCCBAAABBG4A2EEFGHFEEGGHFDB5BBAAAEEGHHGGFGGGGGGGGGGGGGHHGHHFG4BBFDBBGGGHHHHGGGGGGHGHHHHHHGHGGHHHHHHHHHHGHDDF?F@FGGGGFGGHHGHFGGGHHGGGFFDFFFFFFFFFFFFB;BBBC:BEFFFFFDDDFEFFFFFFFFFFFFFFFFFF@FFFAFFFFFFFFBDFFFFFFFFFFFDFFFFFFFFFFFFFFFFFFFFFF.DDFFFFFFFFFF
@M03896:38:000000000-B4D98:1:1106:8502:16286 1:N:0:183
TACGGAGGGTGCAAGCGTTAATCGGAATTACTGGGCGTAAAGCGCACGCAGGCGGTTTGTTAAGTCAGATGTGAAATCCCCGGGCTCAACCTGGGAACTGCATCTGATACTGGCAAGCTTGAGTCTCGTAGAGGGGGGTAGAATTCCAGGTGTAGCGGTGAAATGCGTAGAGATCTGGAGGAATACCGGTGGCGAAGGCGGCCCCCTGGACGAAGACTGACGCTCAGGTGCGAAAGCGTGGGGAGCAAACA
+
>AAAA?ABD?AABEDE22EEAGGFAEFGHG5B53AAAAEEGHHGGCFEGGFFGEGEGGGHHHHHGH4BFFFBFGGGHHHHGGGGGGHFGHHHHHGHFGHHHHHHHHHHHH?>FFGFGGHFCFGGHHGGFDGGHGD@CCFFFFFFFFFFFFFF;;BFD@;BEFFFFFAADFFFFFFFFFFFFFFFFFFFC@DFFFFCAFEDB;@AFF;AEFEFA-;;FBFFFFF?DDB/9BBBDCFA/A9ADFFECFFFFF?
@M03896:38:000000000-B4D98:1:1106:21534:16439 1:N:0:183
TACGTAGGGTGCACGCGTTATCCGGAATTATTGGGCGTAAAGGGCTCGTAGGCGGTTCGTCGCGTCCGGTGTGAAAGTCCATCGCTTAACGGTGGATCCGCGCCGGGTACGTGCGGGCTTGAGTGCGGTAGGGGAGACTGGAATTCCCGGTGTAACGGTGGAATGGGTAGATATCGGGAAGAACCCCAATGGCGAAGGCAGGCCTCTGGGCCGTCACTGACGCTTAGGAGCGAACGCGGGGGGGGCGAACA
+
>1A1>@C1A1>A111A00EAFGHEE0AFGBGG1ABBAAAAA2BEFHHCGGAEFGGGFEEBB/>>>>>@EE??EGHEFHGFDDHCGGFCGFCC/CCHHEGGGA<ACGCAAG.<<<-<<;-CACCGGB@@EBEE??C9.C0CEFGGGF99B?@?B/:9A@-9B?////-;/9/;BBBE@---9AFF-9BBF-BB99>-@---A--9:A/B/--A-9;9A//;/-9--99///-9-9---------------9-
@M03896:38:000000000-B4D98:1:1106:21552:16439 1:N:0:183
TACGTAGGGTGCAAGCGTTATCCGGAATTATTGGGCGTAAAGGGCTCGTAGGCGGTTCGTCGCGTCCGGTGTGAAAGTCCATCGCTTAACGGTGGATCCGCGCCGGGTACGGGCGGGCTTGAGTGCGGTAGGGGAGACTGGAATTCCCGGTGTAACGGTGGAATGTGTAGATATCGGGAAGAACACCAATGGCGAAGGCAGGTCTCTGGGCCGTCACTGACGCTGAGGAGCGAAAGCGTGGGGAGCGAACA
+
ACABBFFCCFAAFFGCA2EAGGHEEEEGHCFF5BABAAFEGHHGGFGCEFGGHGGEGGGGEE>>>>EEC@EEEHHGHHHHHHHGGHHGHGGDFGDHHBGGFDDGGCFCDH.ACA-;CAFEBCBCFFGGGGGFFFFFDEFFEBFFFFFFFFAFA;BFD@;EFEFFBFFBFFFFFFFEFFFFFFFFFFFFAFFFFFFFFFFFFFFFFFFFFF?E@CCDDFFFFFFFFFFEFFFFFFFDFFFFFFFFDAB@-@-
@M03896:38:000000000-B4D98:1:1106:28319:16497 1:N:0:183
TACGGAGGGTGCAAGCGTTAATCGGAATTACTGGGCGTAAAGCGCACGCAGGCGGTCTGTTAAGTCAGATGTGAAATCCCCGGGCTTAACCTGGGAACTGCATTTGAAACTGGCAGGCTTGAGTCTTGTAGAGGGGGGTAGAATTCCAGGTGTAGCGGTGAAATGCGTAGAGATCTGGAGGAATACCGGTGGCGAAGGCGGCCCCCTGGACAAAGACTGACGCTCAGGTGCGAAAGCGTGGGGAGCAAACA
+
>AAAAAAD1>>AFFF0E0EAAGGCAAFAGGA22A///AE?BGEEGCEEEEGGG?EGEEF@FHFHEF2B1B12B@B1BFGFF>EEEGHHHHHBBAFAFFHHFGHH2>?FGG?1??@//??F@GFFGFGFHHHHFEG?--@BEFFF/BBB9//B99BF;999ABFFBFAAB@EFBFFFFBFA99BBFFFB-@@?F@@@??;9;-;-@@>;?FFFFFFFFFB/BBFFFFFFF/;9-@@BFA-:9-;E-9ABFFF
@M03896:38:000000000-B4D98:1:1106:14755:18045 1:N:0:183
TACGTAGGGTGCGAGCGTTAATCGGAATTACTGGGCGTAAAGCGTGCGCAGGCGGTTTTGTAAGACAGGCGTGAAATCCCCGAGCTCAACTTGGGAATGGCGCTTGTGACTACACGGCTAGAGTATGTCAGAGGGGGGTAGAATTCCACGTGTAGCAGTGAAATGCGTAGAGATGTGGAGGAATACCGATGGCGAAGGCAGCCCCCTGGGACGTCACTGACGCTCATGCACGAAAGCGTGGGGAGCAAACA
+
ABBABFFCCFAAG?EAA2EEAGGFEEGGHH555BAAAAEEGHHGGEGFGGGGGGGFGGGCHFHHFHFFGFF?EEFGHHHHGGGGGGHGHHFHFHHGGFGGGFGGGGHHGH?<??GDGDCCFCFFDDGHFHHGHGGGGFFFFFFFFFFFFFFFBBBFFB;FFFFFFFA;ADFFFFFFFFFFFFFFFFFDABDDFCFFFFEFFDFFFF-;EEAF;;DEFFFFFFFDDDBFB/BADFFDFADDFFF.@DFFFF.
@M03896:38:000000000-B4D98:1:1106:14774:18050 1:N:0:183
TACGTAGGGTGCGAGCGTTAATCGGAATTACTGGGCGTAAAGCGTGCGCAGGCGGTTTTGTAAGACAGGCGTGAAATCCCCGAGCTCAACTTGGGAATGGCGCTTGTGACTACACGGCTAGAGTATGTCAGCGGGGTGTAGAATTCCACGTGTAGCAGTGAAATGCGTAGAGATGTGGAGGAATACCGATTGCGCAGGCAGCCCCCTGGGACGTCACTGACGCTCATGCACGACAGCGTGGGGAGCAAACA
+
11>1AC1>A>1>1AEA00E0AGGBEEFGHGDB21/BAAEEGHHGGGFCGGGEGGGEEFGGHF22@GGB/?/?/>F1BFGHGGC?@CHFFF>G>FHHF<?<<BCCC/FG@F?1??F</>>.>>1=<11>BGB0.C-;-;9C0BCFBBBBFGGEF9;B90;;CFFF0;:;C@E//9//;/BABBBBBFF;9--:B---@-AA--;;A999----99A?A////-9-;BB/;//-------:--@---;-BBF-
@M03896:38:000000000-B4D98:1:1106:15489:23678 1:N:0:183
TACGTAGGGTGCAAGCGTTATCCGGAATTATTGGGCGTAAAGGGCTCGTAGGCGGTTCGTCGCGTCCGGTGTGAAAGTCCATCGCTTAACGGTGGATCCGCGCCGGGTACGGGCGGGCTTGAGTGCGGTAGGGGAGACTGGAATTCCCGGTGTAACGGTGGAATGTGTAGATATCGGGAAGAACACCAATGGCGAAGGCAGGTCTCTGGGCCGTCACTGACGCTGAGGAGCGAAAGCGTGGGGAGCGAACA
+
ABAAAFFB@FAAF5GC22E2GGHE2EEGHFFF5BBBAAEE2GHGGEHGGDGGHEGEEGGEEE>>>EEEG?E?EFHHHGHFGHHGGHHGHGACFGDHHFGGFCGGGCGDGHCA@CCCGAFEDCC;FGGBEGGFFF9BAEFFABFFFFFFFACFA/BF?;;EAEFF9BBBFFFFFFFFFFFFFFFFFFFFFFFFFACFAFFFFFFFFFF;F/AE;@-AAFFFFFFFFFF.9.;@@FDDFFDFFFA.9A>DAD;
@M03896:38:000000000-B4D98:1:1106:21854:25693 1:N:0:183
TACGGAGGGTGCAAGCGTTAATCGGAATTACTGGGCGTAAAGCGCACGCAGGCGGTTTGTTAAGTCAGATGTGAAATCCCCGGGCTCAACCTGGGAACTGCATCTGATACTGGCAAGCTTGAGTCTCGTAGAGGGGGGTAGAATTCCAGGTGTAGCGGTGAAATGCGTAGAGATCTGGAGGAATACCGGTGGCGAAGGCGGCCCCCTGGACGAAGACTGACGCTCAGGTGCGAAAGCGTGGGGAGCAAACA
+
ACBAAABCBAAAB5GCA2EEAGHFEEFGHFA55BBAAAEEFHGGGCFEGCGGGGGGGGGHHHHHHHFBGGFBFHGBGHHHGGGGGGHEGHHHHHGGHGHHHHHHHHHHFHD2F?FFFHHHHFGHHHGGFFGGHHAC<=DDFFFFFFFBFFFFB;BFCC:CEFFFFFDDFFFFFFFFFFFFFFFFFFFFF@DFFFFFFFE>ACCFFDFFFFFFFBFFFFFFFFFFFFEFFFFCDFFFFFFFFFFFFFEFFFF
@M03896:38:000000000-B4D98:1:1106:10440:25993 1:N:0:183
AACGTAGGGTGCAAGCGTTGTCCGGAATTACTGGGTGTAAAGGGAGCGCAGGCGGGAAGACAAGTTGGAAGTGAAAACCATGGGCTCAACCCATGAATTGCTTTCAAAACTGTTTTTCTTGAGTAGTGCAGAGGTAGATGGAATTCCCGGTGTAGCGGTGGAATGCGTAGATATCGGGAGGAACACCAGTGGCGAAGGCGGTCTACTGGGCACCAACTGACGCTGAGGCTCGAAAGCATGGGTAGCAAACA
+
ABA@AFFBBFA>E5GA22EAAGHFEEGGHH5D5BA3BAFBGHFGHGEAEEEEEEECCEGHFBEGFG4BFFGBBGGGHHGAFGHHFGGFGHHGGBGFBBFFGHGHHGGHHHFB?@@GFGHHFFGFGFHEHHHFHGGHFFGHHHGHHHHHE@CDE<==<<:ADEGHHF:CA-ABFGGCB?BA?GFGGGGA;;FB;;BFD?;99@9DFFB;B?;BAFF?DFFFFDADA9F?EEA9;FD.B9BBFEBFEBFFFF?
@M03896:38:000000000-B4D98:1:1106:10456:26006 1:N:0:183
AACGTAGGGTGCAAGCGTTGTCCGGAATTACTGGGTGTAAAGGGAGCGCAGGCGGGAAGACAAGTTGGAAGTGAAAACCATGGGCTCAACCCATGAATTGCTTTCAAAACTGTTTTTCTTGAGTAGTGCAGAGGTAGATGGAATTCCCGGTGTAGCGGTGGAATGCGTAGATATCGGGAGGAACACCAGTGGCGAAGGCGGTCTACTGGGCACCAACTGACGCTGAGGCTCGAAAGCATGGGTAGCAAACA
+
BBAAACFABCAACDFA22EAEGHEEEGGHHA5BAB3EEGGHHHGHGEEEFEEFEEG?FEHCBGGFH4BFFGBFGGHHHGEHHHGGHGFGHHGFHFHDGHFGHHHHHF?FH?2?@@FGGGH?DFFGHHHHHHHHGGGBHHFHGFHGHHHGDCCC<=GA<;@DHCHFG;;;-CFGGGE@DGGADCFGGGGFBFGC@D>D.;@BFDFFFF9;..;DFFEFFFFFAAD.;:AEFA99;DABBFB?A/9ABFFFFE
@M03896:38:000000000-B4D98:1:1106:10439:26013 1:N:0:183
AACGTAGGGTGCAAGCGTTGTCCGGAATTACTGGGTGTAAAGGGAGCGCAGGCGGGAAGACAAGTTGGAAGTGAAAACCATGGGCTCAACCCATGAATTGCTTTCAAAACTGTTTTTCTTGAGTAGTGCAGAGGTAGATGGAATTCCCGGTGTAGCGGTGGAATGCGTAGATATCGGGAGGAACACCAGTGGCGAAGGCGGTCTACTGGGCACCAACTGACGCTGAGGCTCGAAAGCATGGGTAGCAAACA
+
AAA3>FFABCAAFFEA22EAFGHEEAEGHGA55BB3BAFGGHHGHGGEFGGCGEGFGGGHGGHHHHD?EGHGHEGHHGGAFFGGGHGFBGHGFHHHHHHGGHHHHHHHHH?<?F@GGGHHD?FFGHHFGFHHGGGG1GFGG0FGHHHHDCCFE<=GA<;CGHHHHG;;AFEGGGGG?CFFGFFGGGG.ACFGC>;==DABDFDFFFF;;E:BFFAEDFFBFFDF.AAEFFFB@FFDFFFFFFF/;B/FFF?
@M03896:38:000000000-B4D98:1:1106:16649:26960 1:N:0:183
TACGGAGGGTGCAAGCGTTAATCGGAATTACTGGGCGTAAAGCGCACGCAGGCGGTTTGTTAAGTCAGATGTGAAATCCCCGGGCTCAACCTGGGAACTGCATCTGATACTGGCAAGCTTGAGTCTCGTAGAGGGGGGTAGAATTCCAGGTGTAGCGGTGAAATGCGTAGAGATCTGGAGGAATACCGGTGGCGAAGGCGGCCCCCTGGACGAAGACTGACGCTCAGGTGCGAAAGCGTGGGGAGCAAACA
+
AAAAAABBBAAAEGFF22F2ABFFEEGGHHDB5BBAEAEFHHHGGFEEGGGGGGGGGGGHHHHHHHHHFHHFGHHHHHHFGGGGEGHHGHHGGHGHFEHHHHHHHGHHHH?2??@2??FGGF?F<FGFFDGGGHGGFBBFFFFFFFFBFFFFB;BFD@;BAFFFFF;;DFFFFFFFFEFFDDFFFFFDD@DDAD@DFFEDFFFFFBBAEFF=:-:ABFFFFFDFFFFF//;@A@DFFFFFFCFEFF?FFFE
@M03896:38:000000000-B4D98:1:1107:9426:3331 1:N:0:183
TACGGAGGGTGCAAGCGTTAATCGGAATTACTGGGCGTAAAGCGCACGCAGGCGGTTTGTTAAGTCAGATGTGAAATCCCCGGGCTCAACCTGGGAACTGCATCTGATACTGGCAAGCTTGAGTCTCGTAGAGGGGGGTAGAATTCCAGGTGTAGCGGTGAAATGCGTAGAGATCTGGAGGAATACCGGTGGCGAAGGCGGCCCCCTGGACGAAGACTGACGCTCAGGTGCGAAAGCGTGGGGAGCAAACA
+
AAAAAAABB?AAGFGCE?EEGGHFEFGGHHBF5ABBAAEEDHHGGAEEEFFGGEFEGGGHGHHHGH@BFGBBBFGHHHHHGGGGFGHHHHHHHCAHHGHHHGGHHHFHHHGFHHHFCGGGFFBGHHGGGGGGDGG?-9@DAFFFFFFFFFBF;;;;;;:;AFFFFFA;ADFFFFFFFEFEDFBFFFFFF@=.A-BFFFFFFFFFFF9;EF.BA-ADFFFEFDAAAFFFFFF=ACFDFFFDAFAEDAEFFFF
@M03896:38:000000000-B4D98:1:1107:9414:3345 1:N:0:183
TACGGAGGGTGCAAGCGTTAATCGGAATTACTGGGCGTAAAGCGCACGCAGGCGGTTTGTTAAGTCAGATGTGAAATCCCCGGGCTCAACCTGGGAACTGCATCTGATACTGGCAAGCTTGAGTCTCGTAGAGGGGGGTAGAATTCCAGGTGTAGCGGTGAAATGCGTAGAGATCTGGAGGAATACCGGTGGCGAAGGCGGCCCCCTGGACGAAGACTGACGCTCAGGTGCGAAAGCGTGGGGAGCAAACA
+
AAAAA?AD@?AAGGGAE2EEFGHEEGGGHGBF5AABAAEEEGGGG0AAEFEFGCCECEEGHHHHHH@BFDBBBFGHHHHHGGGGGGHGHHHHHFAFHGHHHHGGHFFGHHGFHGHCFFFFFGHHHHGHGFFFDCCC=>BDEFFFFFFFFF/;/9;;;;99;BFBFBA;ADEFFFFFFEF?DDFFFFFFC;BAADFFFFEDFFFFFF>EEFF>ABFDFFFFFFFDDDFBFBFBDFABFAADAC;A=DFFFFF
@M03896:38:000000000-B4D98:1:1107:10132:4959 1:N:0:183
AACGTAGGGTGCAAGCGTTGTCCGGAATTACTGGGTGTAAAGGGAGCGCAGGCGGGAAGACAAGTTGGAAGTGAAAACCCTGGGCTCAACCCATGAATTGCTTTCAAAACTGTTTTTCTTGAGTAGTGCAGAGGTAGATGGAATTCCCGGTGTAGCGGTGGAATGCGTAGATATCGGGAGGAACACCAGTGGCGAAGGCGGTCTACTGGGCACCAACTGACGCTGAGGCTCGAAAGCATGGGTCGCAAACA
+
ABAAAFFCCFAAGFGAA?E?EFFEEDGGHHFFBBF3EEGHHHHGHEGGGGGCGGGGGGGHFGHFEHFH?DBBBGGHHHG/EHHFHHHH3GHGEGHBFGHHHHHHHHGFHHCFHGGGGGGGDFGF?FFGHGBBGFFGHBHFFFFHHHHHG-@DE<==-;;ADEFHGHDCD?EFFFFEFAADFDEFFGGEGFFFEDFFFFFFADFFFFFFFFEFFFFEDFFFFFFF.;FA...;@FF.BFFFFF//:@DF-A9
@M03896:38:000000000-B4D98:1:1107:10149:4969 1:N:0:183
AACGTAGGGTGCAAGCGTTGTCCGGAATTACTGGGTGTAAAGGGAGCGCAGGCGGGAAGACAAGTTGGAAGTGAAAACCATGGGCTCAACCCATGAATTGCTTTCAAAACTGTTTTTCTTGAGTAGTGCAGAGGTAGATGGAATTCCCGGTGTAGCGGTGGAATGCGTAGATATCGGGAGGAACACCAGTGGCGAAGGCGGTCTACTGGGCACCAACTGACGCTGAGGCTCGAAAGCATGGGTAGCAAACA
+
AAAAAFFCCFAAFGGF?AECFGHFEGGGHGBFBBB3EFGHHHHGHGGGGGGCGGGEGEEHFGHHGHHHGHGBFGHHHHG/BGHHHHHGHHHGGHHGHHHHHHHHHHHHHHGFGFGHGFHHGFHGGHHHHHHGHGHHGHHHFGHHHHHHGGCEE<==<<;;AEFHHGC=CFGFGGGGGGGGGGFGGGGGGFGGEDDFFFFFFFFFFFFFFF?FFFFEFFFFFFDFADFFFEFBFFFFFFFFFF:0:BFFFFF
@M03896:38:000000000-B4D98:1:1107:10137:4982 1:N:0:183
AACGTAGGGTGCAAGCGTTGTCCGGAATTACTGGGTGTAAAGGGAGCGCAGGCGGGAAGACAAGTTGGAAGTGAAAACCATGGGCTCAACCCATGAATTGCTTTCAAAACTGTTTTTCTTGAGTAGTGCAGAGGTAGATGGAATTCCCGGTGTAGCGGTGGAATGCGTAGATATCGGGAGGAACACCAGTGGCGAAGGCGGTCTACTGGGCACCAACTGACGCTGAGGCTCGAAAGCATGGGTAGCAAACA
+
ACAAAFFBBFA>CEGA??EAEGHEEGGGHFBDBBB3EEGHFHHGHGGGGCEAEEFCFFEHHCFGGHHHFGHFBFHGFHG/BGHHGHHGHHHGGHHFGGGGHHHHHHGHHFGGHFGHGHHHGFHGGFGHHHHHHGGGG1DHHGHHHHHHEF-A<<==<<;;ECGHHHECADFGGGGEGGGGGGGGGGGGGCFFE;=DADEFFFFFFFBB:EEFDEFEFFFFFFFFFFEEE?F>-BDAFFFFFF999;FFFFF
@M03896:38:000000000-B4D98:1:1107:4452:9664 1:N:0:183
TACGGAGGGTGCGAGCGTTAATCGGAATAACTGGGCGTAAAGGGCACGCAGGCGGATGGATAAGTGAGATGTGAAAGCCCCGAGCTCAACTTGGGAATTGCATTTCAGACTGTTCATCTAGAGTTTTGTAGAGAGGGGTAGAATTCCACGTGTAGCGGTGAAATGCGTAGAGATGTGGAGGAATACCGGAGGCGAAGGCGGCCCCTTGGACAAGAACTGACGCTCATGTGCGAAAGCGTGGGGAGCAAACA
+
AAAAA?ADD11>0E?0A0E0AFGB/EAFFFBFB0/AEEEA/2GEEECEEEE/EE@?E/>GHHBFFF2B1G1BBG2BGFGHFG/EEGHHFFHHHBCGGGFGHHHHHHBGBH?1FFFBGHF1F?GFGHHFGGHHFF?ACGCAEGFGFHHFHA.<C<==-;;;EGFHCG.;CGEGFCF;CBFEABCFGGGGG-?<A;---9A?@@@@@?ABB//;-:-/;/9;B?B?BBFEFFFFB9-AFF-A@?;9=AEFFFA
@M03896:38:000000000-B4D98:1:1107:16082:10411 1:N:0:183
TACGGAGGGTGCAAGCGTTAATCGGAATTACTGGGCGTAAAGCGCACGCAGGCGGTTTGTTAAGTCAGATGTGAAATCCCCGGGCTCAACCTGGGAACTGCATCTGATACTGGCAAGCTTGAGTCTCGTAGAGGGGGGTAGAATTCCAGGTGTAGCGGTGAAATGCGTAGAGATCTGGAGGAATACCGGTGGCGAAGGCGGCCCCCTGGACGAAGACTGACGCTCAGGTGCGAAAGCGTGGGGAGCAAACA
+
ABABABCCBAAAFGFAA?EEFGHFDFGGHEBFBBBBEAEEHHHGGCEEGEECGGGCGGGHHFHHGH4BFFBBBGFHHHHHGGGGFGHFFHHHHHGFGGFHHHFHHHHHHHGFHGHFGHGGHHHHHHHHFGGGHHDACFFFFFFFFFFEFF/B;;:;;;;;9BFFBFDDDFFFFFFFFFFFFFFFFFFFF@DFFFFCDDFFFFFFFFFFFFFD@CFDFFFFFFFFFFFFFFFFDAADBD;DFAFEFFFFF?A
@M03896:38:000000000-B4D98:1:1107:17213:10470 1:N:0:183
TACGGAGGGTGCGAGCGTTAATCGGAATAACTGGGCGTAAAGGGCACGCAGGCGGATGGATAAGTGAGATGTGAAAGCCCCGAGCTCAACTTGGGAATTGCATTTCAGACTGTTCATCTAGAGTTTTGTAGAGAGGGGTAGAATTCCACGTGTAGCGGTGAAATGCGTAGAGATGTGGAGGAATACCGGAGGCGAAGGCGGCCCCTTGGACAAGAACTGACGCTCATGTGCGGAAGCGTGGGGAGCAAACA
+
AAAAAAABDAAAF2EE22EAFGHBAEGGH5DB5BAAEAEFHHGGG1EEFEEFGGGGEGFHFHFHGHFHFFFBBFGEHHHHGGGGGGGFGHHHHHHAFGGGHHHHHHEGGHCBGHHBFGGFGGHGHHHGHHHHHHDDFGGDEHFHHHHEHACC<<0=;;:;CFHHFG:;DGGFFGGFF0BFGABFEGGFDADADFFFFFF-=BDFFFFFBFFFFFFFFFB:FDFDFFFFFFFDCAFFFA:DBFDEBFFFBA.
@M03896:38:000000000-B4D98:1:1107:17218:10487 1:N:0:183
TACGGAGGGTGCGAGCGTTAATCGGAATAACTGGGCGTAAAGGGCACGCAGGCGGATGGATAAGTGAGATGTGAAAGCCCCGAGCTCAACTTGGGAATTGCATTTCAGACTGTTCATCTAGAGTTTTGTAGAGAGGGGTAGAATTCCACGTGTAGCGGTGAAATGCGTAGAGATGTGGAGGAATACCGGAGGCGAAGGCGGCCCCTTGGACAAGAACTGACGCTCATGTGCGGAAGCGTGGGGAGCAAACA
+
ABAAAABBBAAAGCGE??EEFGHFEEGGHF3BBBBAAAEEHHHGGCEEGGGGGGGEEFFHHHHHGHFGDGBBBGGHHHHHGGGGGGHGHGHHHHHHHGGHHHHHHHBFFHF2FGHBFGF??GFFHHHHHHHHHHD>EGGGGHHHHHHFHDAC<<==-;;;CHGHFG:;CCGGFBFCFFGGGGGGGGGGGGGFDFFFFFFFFFFFFFFFFFFF:ABFFFFFFFFFFFFFFFFFFFFFFFADDFFEFFFFFF.
@M03896:38:000000000-B4D98:1:1107:8850:12156 1:N:0:183
TACGTAGGGTGCAAGCGTTATCCGGAATTATTGGGCGTAAAGGGCTCGTAGGCGGTTCGTCGCGTCCGGTGTGAAAGTCCATCGCTTAACGGTGGATCCGCGCCGGGTACGGGCGGGCTTGAGTGCGGTAGGGGAGACTGGAATTCCCGGTGTAACGGTGGAATGTGTAGATATCGGGAAGAACACCAATGGCGAAGGCAGGTCTCTGGGCCGTCACTGACGCTGAGGAGCGAAAGCGTGGGGAGCGAACA
+
AAAAAFFBACAABGFCEAECEGGEEEGFHHCGFEFBAAEEGGGGFAGFEE1AGEEGEFEEE/EEEFGGGCE?EFH4?FGHHGHCFHGGGF?>DG?EG2FGGCBDGG->AFDGGG--;;AEDFBCFGGGGFA.AAD-DEFFABFFFFFFFA-;;;;:;;9;DEFEFF/;FFFFFFFA=;DFFFFFEFFEEFFFFF9@>AEFDCAFFFBB/..;9@=?ABFFFFFFBDAABDE->ADDFD;ADFFFADBADC-
@M03896:38:000000000-B4D98:1:1107:13228:12415 1:N:0:183
TACGTAGGGTGCAAGCGTTATCCGGAATTATTGGGCGTAAAGGGCTCGTAGGCGGTTCGTCGCGTCCGGTGTGAAAGTCCATCGCTTAACGGTGGATCCGCGCCGGGTACGGGCGGGCTTGAGTGCGGTAGGGGAGACTGGAATTCCCGGTGTAACGGTGGAATGTGTAGATATCGGGAAGAACACCAATGGCGAAGGCAGGTCTCTGGGCCGTCACTGACGCTGAGGAGCGAAAGCGTGGGGAGCGAACA
+
>AA3>CFAACAAFE4E2AECAFHEE2AFHHHHB3ABAAFEHGBEFFGEEEF1FEEE?FGFEEEE>EGGC@EEEFHHHGHHHHHGGHEG2?</CF?FGBGFECFGCF?ECC>.>CDCFADCAFBCFGGADGDFFF9;.AFBEFBFFFFFA=-99/:9;99;999F99/;BBBFFFFFF->-.:FFFFFEAFF/;;@-@.;.;@9BFF;9/.;AB9@.;/BBFDDBDD?EFF9--@CA/;.9-@>A>A=B=BB
@M03896:38:000000000-B4D98:1:1107:13212:12423 1:N:0:183
TACGTAGGGTGCAAGCGTTATCCGGAATTATTGGGCGTAAAGGGCTCGTAGGCGGTTCGTCGCGTCCGGTGTGAAAGTCCATCGCTTAACGGTGGATCCGCGCCGGGTACGGGCGGGCTTGAGTGCGGTAGGGGAGACTGGAATTCCCGGTGTAACGGTGGAATGTGTAGATATCGGGAAGAACACCAATGGCGAAGGCAGGTCTCTGGGCCGTCACTGACGCTGAGGAGCGAAAGCGTGGGGAGCGAACA
+
ABAAAFFBCFAACFGF2AEEFGHEEEGGHFFGBBBBAAEFHHGGFEHFEEGCHGGEEGGGEEEEEEEGG/@??GHHGHHGHHHGGHHGHHDCFGGHHFGFFCBDCC-EGHD>DFC?D;@ECFFFGGGGGGGFFFF;AAFF;BFFFFFFFF;B;:::;;;ADFFFFFFFFFFFFFFFBFFFFFFFFFFFEFFFFAFFFFFFFFFBFFFFBFEE>@FFDFFFFFFFFFFFFFEDDFFFFFFFFFFFFDBCA@-
@M03896:38:000000000-B4D98:1:1107:5596:14352 1:N:0:183
TACGTAGGGTGCAAGCGTTATCCGGAATTATTGGGCGTAAAGGGCTCGTAGGCGGTTCGTCGCGTCCGGTGTGAAAGTCCATCGCTTAACGGTGGATCCGCGCCGGGTACGGGCGGGCTTGAGTGCGGTAGGGGAGACTGGAATTCCCGGTGTAACGGTGGAATGTGTAGATATCGGGAAGAACACCAATGGCGAAGGCAGGTCTCTGGGCCGTCACTGACGCTGAGGAGCGAAAGCGTGGGGAGCGAACA
+
ABAAAFFAAFAAGGGF2AE?GBGEEEGGHFFFBBBBAAEFEGFGFFHEGFG1GEGEFFGEEEEEEEEGG@@?EGGGHHHHHHHCGHHGHGFGFHGGHBGGGCCFGAC>CHEADFGCGADEF?FFFGGDFFGFFFAFBEFFEFFFFFFFFA99;;;9;9;;AAFFBFBBFEFFFFFFB@B=DFFFFFFFFFFFFFFFFFFFFFFFFFFBFFEEFFFBDFBBFFDFFFF.FFA=;@>?FF;D-BFFFD;=D>-
@M03896:38:000000000-B4D98:1:1107:5590:14369 1:N:0:183
TACGTAGGGTGCAAGCGTTATCCGGAATTATTGGGCGTAAAGGGCTCGTAGGCGGTTCGTCGCGTCCGGTGTGAAAGTCCATCGCTTAACGGTGGATCCGCGCCGGGTACGGGCGGGCTTGAGTGCGGTAGGGGAGACTGGAATTCCCGGTGTAACGGTGGAATGTGTAGATATCGGGAAGAACACCAATGGCGAAGGCAGGTCTCTGGGCCGTCACTGACGCTGAGGAGCGAAAGCGTGGGGAGCGAACA
+
ABBBAFFCCFAAFGGCCAFGGGFEEFGGHFFGBFABEEEFHHHGGFHGFFFEHEEEEFEEEEEEEGGGG???EGGHHHHHHHHGGHHGHHDCCGGHHBGGGBBDDCFDGH?CDDGGGCDFFGFFGGGGGGGFFFDADEFFABBFFFFFFF-B;;;:A;;;DEFFBFBFFFFFFFFFFFF=?FFFFFFFFFFFFDDFFFFFFFFFFFFFFFEADDFFFFFFFFFFFFFEFFEDFCFFFFDFFFFABA@@FF;
@M03896:38:000000000-B4D98:1:1107:23233:15107 1:N:0:183
TACGTAGGTGGCAAGCGTTATCCGGAATTATTGGGCGTAAAGCGCGCGTAGGCGGTTTTTTAAGTCTGATGTGAAAGCCCACGGCTCAACCGTGGAGGGTCATTGGAAACTGGAAAACTTGAGTGCAGAAGAGGAAAGTGGAATTCCATGTGTAGCGGTGAAATGCGCAGAGATATGGAGGAACACCAGTGGCGAAGGCGACTTTCTGGTCTGTAACTGACGCTGATGTGCGAAAGCGTGGGGATCAAACA
+
>AAAAFFBFFABFFGE22EEEGGEEEEGHFFHBBABEEEGHHHGG?EEFF?EHGGGGGGGGHHHHHGGHHEBBFGBGHGHHGEEEEGGHHHGGHCDHGFGHHHHHHHHGHFDBGG1FFGFFGFGHHD>FGBHHHHHGHDBDFFHFGHDG00;=;;<:;;;CGFHFFCDFFFGFFGGFCFFDEFGFGGEF9BB;B=@FDE;DFADFFFFFF/;B;FFBFFBF?DDFFFEF/BDD;;999ADAFFF.A9BFF.
@M03896:38:000000000-B4D98:1:1107:23229:15127 1:N:0:183
TACGTAGGTGGCAAGCGTTATCCGGAATTATTGGGCGTAAAGCGCGCGTAGGCGGTTTTTTAAGTCTGATGTGAAAGCCCACGGCTCAACCGTGGAGGGTCATTGGAAACTGGAAAACTTGAGTGCAGAAGAGGAAAGTGGAATTCCATGTGTAGCGGTGAAATGCGCAGAGATATGGAGGAACACCAGTGGCGAAGGCGACTTTCTGGTCTGTAACTGACGCTGATGTGCGAAAGCGTGGGGATCAAACA
+
ABAABFFBFF?CGGGF?AEEGGHFEEGGHFFGBBBBAAEFHHHGG?FFEFGCHGGGGGGGGHHHHHHHFHFBBGGHHHHHHGGGEGGGHHHGFGGGHGBCGHHHHGHHHHFDCGGGHFFGFGFGHHFGGHHHHGHHHGFHHHHHHHHEHDCC<;<<;;;;CFHHGF=EGGGGGGGGGFGGGGGGGGGFFCFFA@CFFFEBFFFFFFBBFFBFFFFFFFFFFFFFFFFFFFFADFFFFFFFFFFFBEFFFFF
@M03896:38:000000000-B4D98:1:1107:22813:15904 1:N:0:183
TACGTAGGGTGCAAGCGTTATCCGGAATTATTGGGCGTAAAGGGCTCGTAGGCGGTTCGTCGCGTCCGGTGTGAAAGTCCATCGCTTAACGGTGGATCCGCGCCGGGTACGGGCGGGCTTGAGTGCGGTAGGGGAGACTGGAATTCCCGGTGTAACGGTGGAATGTGTAGATATCGGGAAGAACACCAATGGCGAAGGCAGGTCTCTGGGCCGTCACTGACGCTGAGGAGCGAAAGCGTGGGGAGCGAACA
+
ABAAAFFCCFAAFGFE?AEGGGHEEFGGHFFGBFBBEAEFHHHGFCGFFEEDHEGGCFGGEEEE>EGGG?C?EGHGHHHHHHHGGHHGHGGGGGFHHBGGGCBDGDDEGHCEGGGGGCDEFGFFGGGGGGGFFFDADFFFEFFFFFFFFF->;;::;;;;DEFFFFFFBFFFFFFEFFFFFFFFFFFFFFFFFFFFFFFFFFFFFFFBBFFEFFFFDFFFFFFFFFFEFFFFFFFFFFFFFFFFFFFFD@9
@M03896:38:000000000-B4D98:1:1107:10237:17969 1:N:0:183
AACGTAGGGTGCAAGCGTTGTCCGGAATTACTGGGTGTAAAGGGAGCGCAGGCGGTAAGACAAGTTGGAAGTGAAAACCATGGGCTCAACCCATGAATTGCTTTCAAAACTGTTTTTCTTGAGTAGTGCAGAGGTAGATGGAATTCCCGGTGTAGCGGTGGAATGCGTAGATATCGGGAGGAACACCAGTGGCGAAGGCGGTCTACTGGGCACCAACTGACGCTGAGGCTCGAAAGCATGGGTAGCAAACA
+
AAAAAFFCCFAAFFGCE?EEFGHFEGGGHGDFBBB3EFHHHHHGGGGGGFECGGG0?FGHHHGHGHFHEHBBFGFHHHG1BGHGHHHHHHHGGHHHHHHHHHHHGHFHHGFDFFGHGGHHHFHHFHHFHHHGHGHHHHGHHGHHHHHHFG-A>>>>>><<<.GHGHCCDCEHHHHEGGGGGDGGGGGEF;FGECCGGDEFFFFFFF//;EABAEFFFFFFFFFDFFFFFFF=;BD?BFFFFFB/9BFFFFA
@M03896:38:000000000-B4D98:1:1107:10223:17983 1:N:0:183
AACGTAGGGTGCAAGCGTTGTCCGGAATTACTGGGTGTAAAGGGAGCGCAGGCGGGAAGACAAGTTGGAAGTGAAAACCATGGGCTCAACCCATGAATTGCTTTCAAAACTGTTTTTCTTGAGTAGTGCAGAGGTAGATGGAATTCCCGGTGTAGCGGTGGAATGCGTAGATATCGGGAGGAACACCAGTGGCGAAGGCGGTCTACTGGGCACCAACTGACGCTGAGGCTCGAAAGCATGGGTAGCAAACA
+
ABAAAFFCCFAAFFFE??ECFGHFEGGGHHFFBBF3EFHHHHHGHGGGGEEAFGG/EGGHHHGHGHDGCGFBBFGHHHG/FGHHGHHGHHHGGGHHHHHHGHHHHHHHHHGGFGHHGFHHHFHGFHHHHHHHHGGHGHHHHHHHHHHHFGCEC<==<<;AAAGHGHC;AEGGGGGCDGGGGDGGGGGGGFGGFFFFFFFFFFFFFFFFFFFFFFFFFFFFFFFFFFFFFFFD;FA.BFFFFF/0.:BFFFF
@M03896:38:000000000-B4D98:1:1107:10243:17988 1:N:0:183
AACGTAGGGTGCAAGCGTTGTCCGGAATTACTGGGTGTAAAGGGAGCGCAGGCGGGAAGACAAGTTGGAAGTGAAAACCCTGGGCTCAACCCATGAATTGCTTTCAAAACTGTTTTTCTTGAGTAGTGCAGAGGTAGATGGAATTCCCGGTGTAGCGGTGGAATGCGTAGATATCGGGAGGAACACCAGTGGCGAAGGCGGTCTACTGGGCACCAACTGACGCTGAGGCTCGAAAGCATGGGTAGCAAACA
+
AAA?AFFBBCAAGFGEAAECFGGFEGGGHHFBBB23EFHHHHHGHGGGGGGGGGG/>EGHGGGHHHBFCGHBGFGHHHG/FGH/FHHHHHHGFHHHHHHFFHHHHHHHHHFF?GGFGGGHFGFGHHHHGHHBGFGHHHHHHFHHHHHHGG?D<<==<;;:DEGHGHEED@?CFGG.@@ABGG/FFGGCA;0BEDBAFDFFFFBFFFFF/AEFDFAEDFFFFFFFDDFFFFA9=FFDBBFFFF:BEFFFFF.
@M03896:38:000000000-B4D98:1:1107:23133:18541 1:N:0:183
AACGTAGGGTGCAAGCGTTGTCCGGAATTACTGGGTGTAAAGGGAGCGCAGGCGGACCGGCAAGTTGGAAGTGAAATCCATGGGCTCAACCCGTGAATTGCTTTCAAAACTGCTGGCCTTGAGTAGTGCAGAGGTAGGTGGAATTCCCGGTGTAGCGGTGGAATGCGTAGATATCGGGAGGAACACCAGTGGCGAAGGCGACCTACTGGGCACCAACTGACGCTGAGGCTCGAAAGCATGGGTAGCAAACA
+
AAAAAFFCCFAAFFGF?AE?CGHFEGGGHHDDBBB3AEGHHHGGHEGEGGGGGEGE?EFEEEEFHHEB3FBBFFGGGHHGHHHHGGHGHGHGGDDFFGFFHHHHHGHHHHCGFDG2CFGGGH1FDGGFFHHHGGFHFFBDFHHHHHHHGG-@<<===:;;AGHHCG:;CDGGGGGGDACGGDGGGGGFFFFFACFFFFEBFFFFFFB;9AEFFFFFFFFFFFFFFBFEEEFBDFFDFFFFFFFFFFFFBF.
@M03896:38:000000000-B4D98:1:1107:9123:19993 1:N:0:183
TACGGAGGGTGCAAGCGTTAATCGGAATTACTGGGCGTAAAGCGCACGCAGGCGGTTTGTTAAGTCAGATGTGAAATCCCCGGGCTCAACCTGGGAACTGCATCTGATACTGGCAAGCTTGAGTCTCGTAGAGGGGGGTAGAATTCCAGGTGTAGCGGTGAAATGCGTAGAGATCTGGAGGAATACCGGTGGCGAAGGCGGCCCCCTGGACGAAGACTGACGCTCAGGTGCGAAAGCGTGGGGAGCAAACA
+
ABBAAABCBAAAFGFG?AEEFGHFEEGGHGDBBBABAAEEHHHGG?EEFFECGGGCGGGHHHHHHH4B3FFBFGGFHHHHGGGGFGHGGHHHHHGHHGHHHHHHHHHHHHGHHGHFGHHHGHHHHHHHGGFEGHGGGFFFEFFFFFFFFFBF;;;:;;;;:FFFFFAADFEFFFFFFFFFFFFFFFFFF@CFFFDBFBECFFFFFFFFFF?DFFFFFFFFFFFFFDFBFFFDFFFFFFADDFFFFFFFFF?
@M03896:38:000000000-B4D98:1:1107:9125:20011 1:N:0:183
TACGGAGGGTGCAAGCGTTAATCGGAATTACTGGGCGTAAAGCGCACGCAGGCGGTTTGTTAAGTCAGATGTGAAATCCCCGGGCTCAACCTGGGAACTGCATCTGATACTGGCAAGCTTGAGTCTCGTAGAGGGGGGTAGAATTCCAGGTGTAGCGGTGAAATGCGTAGAGATCTGGAGGAATACCGGTGGCGAAGGCGGCCCCCTGGACGAAGACTGACGCTCAGGTGCGAAAGCGTGGGGAGCAAAAA
+
>A>3>AABBAAAFGGE?2EEAGHFAEFGHGD55BBAEAEEDGHGG0EAEGGCGGGGEFGHHHHHHH@B3EGBBFGGHHHHG@FEEGHHGHHHHHEFHGHFHEHGHHHEBG?FGGFHGGGGHFHHHHF??CFAGCDCGFDFFFFFFFFFB9/B;;;;-9:9.BB9BB;;AAEFEFBFFFBFDFFFFFFFF@-AA@BFFFF=@BD=@B@.AFF-;>DAFBFEB.99;.;F9/9;A9-9B.ADFFF?@A.BB..
@M03896:38:000000000-B4D98:1:1107:24174:20635 1:N:0:183
AACGTAGGGTGCAAGCGTTGTCCGGAATTACTGGGTGTAAAGGGAGCGCAGGCGGGAAGACAAGTTGGAAGTGAAAACCATGGGCTCAACCCATGAATTGCTTTCAAAACTGTTTTTCTTGAGTAGTGCAGAGGTAGATGGAATTCCCGGTGTAGCGGTGGAATGCGTAGATATCGGGAGGAACACCAGTGGCGAAGGCGGTCTACTGGGCACCAACTGACGCTGAGGCTCGAAAGCATGGGTAGCAAACA
+
BCBBAFFBBFAABFGF2AE?EGGEEFGGHHBDBBB3EEHHHHGGHFGGGEE?FGGFFGFHFHHHGHGFFHEBFGHFHHGHHHHGGHHHHHHGGHFHFHHGHHHHHGHHHHFFDFGHGGFHFFGHHHHHHHHHHGHGFHHGHHHHHHHHGG@EC<==<=;;AGHHFG;;EFGGGGGEGGGGGGGGGGGGGFGG;@DFFFEFFFFFFFFBBEEFFFFFFFFFFFFFFFFFFFFBCFFDFFFFFFFFFFFFFFF
@M03896:38:000000000-B4D98:1:1108:22766:3614 1:N:0:183
CACGATTAACCCAAGTCAATAGAAGCCGGCGTAAAGAGTGTTTTAGATCACCCCCTCCCCAATAAAGCTAAAACTCACCTGAGTTGTAAAAAACTCCAGTTGACACAAAATAGACTACGAAAGTGGCTTTAACATATCTGAACACACAATAGCTAAGACCCAAACTGGGATTAGAAACCCGTGTAGTCCGGCTGAGACTACGCGCGCATCTCGTATGCCGTCTTCTGCTTGAAAAAAAAAAAAAATAAAAT
+
BBB@A?>3@5DAECFGG5FFFFBGHFH2EEEGGGFFF2BFGHHHBGFDGHGHHGGGGAFGHGHFHHHBB5GHHHHHHHH3FHFBFF4B@DGHGGHHHHB?BFGFHHHGHHDDGHHHHG?ACEDBGHFFHHBGHFHFHHBGFGHHHGDDGFHFF@1?FFGHHFEHHG=CGFBHFFHFGHCGGC.:CCC0C.-;A-AAFGFFBE---9BB;9//.:ABBFF=:@9A;9/9FBB9/BFFBB<B?@9-9.///9/
@M03896:38:000000000-B4D98:1:1108:18327:7548 1:N:0:183
TACGTAGGGTGCGAGCGTTAATCGGAATTACTGGGCGTAAAGCGTGCGCAGGCGGTTTTGTAAGACAGGCGTGAAATCCCCGAGCTCAACTTGGGAATGGCGCTTGTGACTGCACGGCTAGAGTATGTCAGAGGGGGGTAGAATTCCACGTGTAGCAGTGAAATGCGTAGAGATGTGGAGGAATACCGATGGCGAAGGCAGCCCCCTGGGACGTCACTGACGCTCATGCACGAAAGCGTGGGGAGCAAACA
+
>AAAAFFBB42>E2EA22EAAGGFEEFGHH555BAAAAEFHHHGEEGGGGECGGGGGGG?1BFGFBCFF?@?>EFDGHHHFCEGEGHHHH2F1CEHHGGFGCGGDCGFHHGHGGFE/>>.>FGGEFFHHFHHHGG-CB=AFFFFFFFBFFEEF;9;;;;B9FFFFB9;ABFFFF/;FFFEDFFFFFF.;9ADB=BBBFEFFBEDD@9;9.;A99;EDFEFFFDFFDFFFFB.;9D?F.99;B?FBDFFFF?
@M03896:38:000000000-B4D98:1:1108:21242:8529 1:N:0:183
AACGTAGGGTGCAAGCGTTGTCCGGAATTACTGGGTGTAAAGGGAGCGCAGGCGGGAAGACAAGTTGGAAGTGAAAACCATGGGCTCAACCCATGAATTGCTTTCAAAACTGTTTTTCTTGAGTAGTGCAGAGGTAGATGGAATTCCCGGTGTAGCGGTGGAATGCGTAGATATCGGGAGGAACACCAGTGGCGAAGGCGGTCTACTGGGCACCAACTGACGCTGAGGCTCGAAAGCATGGGTAACAAACA
+
AAAA>F?A?>AAFBGCE1AA0FGEEGGGHFDF21A0EEFFFHHGHEFCGEEEG?E@CEEHFGFFFFBCCFGBBFGFFGGGGHHFGHHHHHHFGCGHHFDGHHBGHHGHGGF1?F@GEGHGGFHHHHDGFFGHGEGGHFFFFBFFC1F><<-<<<<==<;::EHHBF;;ACGGG0BC@-@?ABFFGGGFA;CFE?@?@FF@;=@BFFBB;AEFBF?ABFBBF?B?BBFFFFA;-FB9BBBBFA9B/9BFF?F
@M03896:38:000000000-B4D98:1:1108:21255:8554 1:N:0:183
AACGTAGGGTGCAAGCGTTGTCCGGAATTACTGGGTGTAAAGGGAGCGCAGGCGGGAAGACAAGTTGGAAGTGAAAACCATGGGCTCAACCCATGAATTGCTTTCAAAACTGTTTTTCTTGAGTAGTGCAGAGGTAGATGGAATTCCCGGTGTAGCGGTGGAATGCGTAGATATCGGGAGGAACACCAGTGGCGAAGGCGGTCTACTGGGCACCAACTGACGCTGAGGCTCGAAAGCATGGGTAGCAAACA
+
>AAA>FFBBBA>GCGC?2AAEGHAAEEFHGBD5B23EEGGHHHGHGGFGE0EEEEFCFFHGGHHFGGF3GEBBGFHHHGHHHHAGHHFHHHDFHFHHHHGGHHHHGHHHGG2?@2FFFHHFGHHHHGGBGFGGFF11==DCFDFGHHHF--<<<==<<;:ACC0:<;;ADGGFGFED9B?BDFGGGGGFCFGEDDAB.A=-@DAFF///;EFFFEEFFFFFFFFBFFEFFFB-BD.BF/;FFFB;BFFFF?
@M03896:38:000000000-B4D98:1:1108:6319:8627 1:N:0:183
TACGTAGGGTGCAAGCGTTATCCGGAATTATTGGGCGTAAAGGGCTCGTAGGCGGTTCGTCGCGTCCGGTGTGAAAGTCCATCGCTTAACGGTGGATCCGCGCCGGGTACTGGCGGGCTTGAGTGCGGTAGGGGAGACTGGAATTCCCGGTGTAACGGTGGAATGTGTAGATATCGGGAAGAACACCAATGGCGAAGGCAGGTCTCTGGGCCGTCACTGACGCTGAGGAGCGAAAGCGTGGGGAGCGAACA
+
AAAAAFFBCFAAFFFC22EACGHFEEFGHCBHBBFBAAEEHHGGFFGAAEF?GEFECFEEF>>>>EGE>>/??FFGDGFGHHHCFHFGHH//??/F2=F?FGFD/<->AF1><G><C;AGAFBFFF?AGGF.EGE?DFGBABFFFFFFFF;CA09;A-9;AEFFFFFFFFFFFFFAD-:BDFFFFFFE:BFFB:@@D.AFDDFBFFFBB/;AB--9;BF9BDDF.AF?F?A;D=ADFDDDFADAFA-;BC=
@M03896:38:000000000-B4D98:1:1108:6298:8632 1:N:0:183
TACGTAGGGTGCAAGCGTTATCCGGAATTATTGGGCGTAAAGGGCTCGTAGGCGGTTCGTCGCGTCCGGTGTGAAAGTCCATCGCTTAACGGTGGATCCGCGCCGGGTACGGGCGGGCTTGAGTGCGGTAGGGGAGACTGGAATTCCCGGTGTAACGGTGGAATGTGTAGATATCGGGAAGAACACCAATGGCGAAGGCAGGTCTCTGGGCCGTCACTGACGCTGAGGAGCGAAAGCGTGGGGAGCGAACA
+
BCBBBFFBBFAAFGCC22ECFFGEFGGGHHCGBFBBAAAFHGHGGFHGFFGFHGGFCFEE?>E>>EEFG//??GGHHHHHHHHGGHGGHG?CGHGGGCGFFFGGGFFGGH?GGGCGGCFEDFFFFGGGEGDEFF?DBFFFABFFFFFFFF;D;0:BA@;AFFFFFFFBBFFFFFFFFFFFFFFFFFFFFFFFBDCCFDEFFFFBBF;;BFFE@9BDDFFFFFFFFF?AFFFFFFFFFFADFFFEFD=@C@-
@M03896:38:000000000-B4D98:1:1108:28464:13803 1:N:0:183
AACGTAGGGTGCAAGCGTTGTCCGGAATTACTGCGTGTAAAGGGAGCGCAGGCGGACCGGCAAGTTGGAAGTGAAATCCATGGGCTCAACCCGTGAATTGCTTTCAAAACTGCTGGCCTTGAGTAGTGCAGAGGTAGGTGGAATTCCCGGTGTAGCGGTGCAATGCGTAGATATCGGCACGAACACCAGTGGCGAAGGCGACCTACTGGGCACCAACTGACGCTGAGGCTCGAAAGCATCGGTAGCAAACA
+
>AA>>C4>>4>>CDD4A22AABFBEEGCFG5555AAAEGDBA3A2EEEE00AB000>>>/>>>1@@B?3B3?BB4BGGHH4BG/B0FBGHHE</??F2BB?2B?FHGHHHFFHH11<FG?1D1FDGD<1<<F..<F1.1<.>GDFF=D.---<<0=:;.--;C00;;;;@EFFGGE;-;-9;9;?FFE.9;/9-;@-.;-9-@A9B/:/.9;DFFEFFFFFDDD.999..:;-BA./B9/9..;.;;F/;.
@M03896:38:000000000-B4D98:1:1108:28482:13804 1:N:0:183
AACGTAGGGTGCAAGCGTTGTCCGGAATTACTGGGTGTAAAGGGAGCGCAGGCGGACCGGCAAGTTGGAAGTGAAATCCATGGGCTCAACCCGTGAATTGCTTTCAAAACTGCTGGCCTTGAGTAGTGCAGAGGTAGGTGGAATTCCCGGTGTAGCGGTGGAATGCGTAGATATCGGGAGGAACACCAGTGGCGAAGGCGACCTACTGGGCACCAACTGACGCTGAGGCTCGAAAGCATGGGTAGCAAACA
+
ABABAFFBCFAAFFFC?2EAEGHFEGGGHHDD5BB3EEFGHHGGGGGGGCAEGECEEEEE>EEFGHFBBG3BBFFGHHHHHHHGGHHFGFHEGDAF?FFFHHHHHGHHHHFDDG@CDHHHHHHGHHHGHHHHEFFGFF1DFGHFHHHHGF-@<<==;;;::GHHCG=;CBGGGGGGF?GGAAFFGGGFFBFFADFFFFFFFFFFFFFBBAABDFFFFFFFFFFFDFFFFFFCBFDAFFFFFE9B9BBFFFA
@M03896:38:000000000-B4D98:1:1108:28873:14985 1:N:0:183
TACGTAGGGTGCAAGCGTTATCCGGAATTATTGGGCGTAAAGGGCTCGTAGGCGGTTCGTCGCGTCCGGTGTGAAAGTCCATCGCTTAACGGTGGATCCGCGCCGGGTACGGGCGGGCTTGAGTGCGGTAGGGGAGACTGGAATTCCCGGTGTAACGGTGGAATGTGTAGATATCGGGAAGAACACCAATGGCGAAGGCAGGTCTCTGGGCCGTCACTGACGCTGAGGAGCGAAAGCGTGGGGAGCGAACA
+
ABBAAFFBBFAAFG4AEAE?GGHE?FGGHGFHBBBAAAEEHGGGGFHGGEFEHEFF>FEFE>>>>EEFG//??DGFFHHHGGHDFHGFGFCFDG/F?<GFFFCGGG?EFF?.AD--DBCEBCFFFFGACEGFFFFC9:FEABFFFFFFF=-@;;;;;;;;DEFF/9;;FF/BBFFFFAAADFFFFFFEEFFBBD@DFFFFDFFFFFFBBB.;9@ADDFF:FFFFFDFFBFA@@B=DFFFD=CDE@A;-9B9
@M03896:38:000000000-B4D98:1:1108:28861:15005 1:N:0:183
TACGTAGGGTGCAAGCGTTATCCGGAATTATTGGGCGTAAAGGGCTCGTAGGCGGTTCGTCGCGTCCGGTGTGAAAGTCCATCGCTTAACGGTGGATCCGCGCCGGGTACGGGCGGGCTTGAGTGCGGTAGGGGAGACTGGAATTCCCGGTGTAACGGTGGAATGTGTAGATATCGGGAAGAACACCAATGGCGAAGGCAGGTCTCTGGGCCGTCACTGACGCTGAGGAGCGAAAGCGTGGGGAGCGAACA
+
ABAAAFFABFAABGBF22EEEGHEEEGGHGDD5BBBAAEEFGFGFAGEEECAGEFFEGFFB>>>>EEEE/>?EGGHGHHHDFHGGGHGHGABDHGGF<GGGCDGGCCFGHDGGC-@AABEDFFFGGGGGGGFFFDFBEFFAFFFFFFFFA-@A09:A;;;AEFFBBBBFFFFFFFFFFFFFFFFFFFFEFFFFFFFFFEEFFFFFEB;;FEFFFBDDFFFFFFFFFFEFFEBCFFFFFDFFAFEDA>CAFA
@M03896:38:000000000-B4D98:1:1108:24319:18371 1:N:0:183
TACGTAGGGTGCAAGCGTTATCCGGAATTATTGGTCGTAAAGGGCTCGTAGGCGGTTCGTCGCGTCCGGTGTGAAAGTCCATCGCTTAACGGTGGATCCGCGCCGGGTACGGGCGGGCTTGAGTGCGGTAGGGGAGACTGGAATTCCCGGTGTAACGGTGGAATGTGTAGATATCGGGAAGAACACCAATGGCGAAGGCAGGTCTCTGGGCCGTCACTGACGCTGAGGAGCGAAAGCGTGGGGAGCGAACA
+
33>AAFFBBFAAGCBF222AGFGB2AEGHGBGBB5BAAFGGGGGF2FEEE11FEEG0FEAB>>>>>EG/>>?EGG4GHGHGHHCGHHGHGDDDHGGHCFFFCDCG/<?AHA.A-ADC@?EBF00FGB-CEFFF.A-9ABFEFFFFFFFFB-=;/;9.9.;AAFF9B;B9/BFFBBEB--@.;9BBFDEEFFF9B-@BDE..B9BBFFF/;AEBB;DAFB:B.;ADFFE/.A;-@-:BDDDB?B999-9-;-
@M03896:38:000000000-B4D98:1:1108:24338:18373 1:N:0:183
TACGTAGGGTGCAAGCGTTATCCGGAATTATTGGGCGTAAAGGGCTCGTAGGCGGTTCGTCGCGTCCGGTGTGAAAGTCCATCGCTTAACGGTGGATCCGCGCCGGGTACGGGCGGGCTTGAGTGCGGTAGGGGAGACTGGAATTCCCGGTGTAACGGTGGAATGTGTAGATATCGGGAAGAACACCAATGGCGAAGGCAGGTCTCTGGGCCGTCACTGACGCTGAGGAGCGAAAGCGTGGGGAGCGAACA
+
BBBBBFFCDFBABFGC?2ECFGHEEEGGHFFGBFFBAAEEGHHGGFHGGFEDHFGFEFGGEEEE>EFGG/@?EGHHHHHHHHHGGHHGHGBDFHGEHFHGGDDGGDDEGHGGGGGGGCFGGFBFGGGGGGGFFFDFFEFFEFFFFFFFFFADD0<<D@<BFFFFFFFFFFFFFFFFFFFFFFBFFFFFEFFFFFFFFFEFFFFFFFFFBFEBBCFDDFFFFFFFFFFFFFECBDFFFFFFFFFFFDBCA@9
@M03896:38:000000000-B4D98:1:1108:24357:18378 1:N:0:183
TACGTAGGGTGCAAGCGTTATCCGGAATTATTGGGCGTAAAGGGCTCGTAGGCGGTTCGTCGCGTCCGGTGTGAAAGTCCATCGCTTAACGGTGGATCCGCGCCGGGTACGGGCGGGCTTGAGTGCGGTAGGTGAGACTGGACTTCTCGGTGTAACGGTGGACTGTGTAGATATCGGGAAGCACACCAATGGCGAAGGCAGGTTTCTGGGACGTCAATAACGCCGAGGAGCGAACACCTGGTGAGCGAAC
+
3AA3ABF33C2>F5D42A2AFFDA2A2BG5F55322AEA2G532FGGC?1AAG0>>0FEEB>E/>>//E/>>?44FEGHHHHGEEFADGFDGGCDC11F<C</@@C-<->C.>A<@9BBC@F0;:0@9.A999B/9/;FF.9./;B/;..9AA/;9;-;.;A/;ABBBFFFFFFFE--B;../99A...BBBF--@?.;A.-9//;/;/..;-;;;.//9;9---9---..9-9B-9./9./././--99
@M03896:38:000000000-B4D98:1:1108:17438:20528 1:N:0:183
TACGTAGGTGGCAAGCGTTATCCGGAATTATTGGGCGTAAAGCGCGCGTAGGCGGTTTTTTAAGTCTGATGTGAAAGCCCACGGCTCAACCGTGGAGGGTCATTGGAAACTGGAAAACTTGAGTGCAGAAGAGGAAAGTGGAATTCCATGTGTAGCGGTGAAATGCGCAGAGATATGGAGGAACACCAGTGGCGAAGGCGACTTTCTGGTCTGTAACTGACGCTGATGTGCGAAAGCGTGGGGATCAAACA
+
AAAAAFFBFFACCFCE22AAFGHEEEFGHHFFB3ABAAEEGHHGGGGGGGGGHGGGGGGGGHHHGHBFEFBBBFGHHHHHFGGFGGGGHHHGDGGDHFCDHHHHHHGHGHGFFHGFGFGGFFFFGHHHHHHHGGHHHGFFGGHHHHHEHB0C;<<;;=;;EHHHFF;CBGGGGFGGGGGGGDGGGGAEFCFFADCFFFFFFFFFFFFFBF/BB;BFFFFFFFFFFFFFFFEFFFFDFDAAFFBE;AFFFFF
@M03896:38:000000000-B4D98:1:1109:11899:2545 1:N:0:183
TACGGAGGGTGCAAGCGTTAATCGGAATTACTGGGCGTAAAGCGCACGCAGGCGGTTTGTTAAGTCAGATGTGAAATCCCCGGGCTCAACCTGGGAACTGCATCTGATACTGGCAAGCTTGAGTCTCGTAGAGGGGGGTAGAATTCCAGGTGTAGCGGTGAAATGCGTAGAGATCTGGAGGAATACCGGTGGCGAAGGCGGCCCCCTGGACGAAGACTGACGCTCAGGTGCGAAAGCGTGGGGAGCAAACA
+
ABABAABDBAAAFFFF22EEFGHGGGGGHHFFBBAAAAEEGHHGGFGGGFGGECCEEGGHGHHHGHFGFHHHHFGFHHHHFGGGGGHHGHHHHHAFGFFDHHHHHHHHHHGFHHHGGHHGGFCFGHHHGGGGHH.-@DFFFFFFFFFFFF/B;;:;;;;CEFFFFF;;DFFFFFFFFFFEDFFFFFFFF@BFFDCFFFFFFFFFFDDEFFFAA-ADBFFFFFFFFFFFFFFFDFFFFDADDFFEFDEFBFA
@M03896:38:000000000-B4D98:1:1109:21881:3573 1:N:0:183
TACGTAGGTGGCAAGCGTTATCCGGAATTATTGGGCGTAAAGCGCGCGTAGGCGGTTTTTTAAGTCTGATGTGAAAGCCCACGGCTCAACCGTGGAGGGTCATTGGAAACTGGAAAACTTGAGTGCAGAAGAGGAAAGTGGAATTCCATGTGTAGCGGTGAAATGCGCAGAGATATGGAGGAACACCAGTGGCGAAGGCGACTTTCTGGTCTGTAACTGACGCTGATGTGCGAAAGCGTGGGGATCAAACA
+
>AAAAFFBB4ACEGCCE2EEGGHEGEEFHCFF532AAAEFHHHGGGGGAF@FEE?EEBFFEHHHHH?FFGFGGGGHHHHHFGGGFGGHHHHGFHCFED<DGHHFHFFHHGFDGF1<FFFGFGFFHFFHHHHHHHHHHGBGGHHFBHGHHD0C;;=CC;;;CGHHFGDGGGGGFFGGGFGFFGGGGGGGFFFFADCFFAEFFBFFFFFFFF/;B/BFFFFFFFFFFFFFFFFDD=DFFFFFAFFFFEFFFFF
@M03896:38:000000000-B4D98:1:1109:21877:3596 1:N:0:183
TACGTAGGTGGCAAGCGTTATCCGGAATTATTGGGCGTAAAGCGCGCGTAGGCGGTTTTTTAAGTCTGAGGTGAAAGCCCACGGCTCAACCGTGGAGGGTCATTGGAAACTGGAAAACTTGAGGGCAGAAGAGGAAGGTGGAATTCCATGTGTACCGGTGAAATGCGCAGAGTTATGGAGAAACACCATTGCCGAAGGCGACTTTCTGGTCGGTAACTGACGCTGATCTGCGAAAGCGTGGGGATCAAACA
+
AAAAAFFBFDAB4BFA22AECGHEEEGGHH5DBABBAAEEHHFGGCFFEGGGDEFCGGFGGHHHHH4GF4?BFGHHHFH/FFGEEDGHGHHGFAG//?@<?0FGH1FG1?1<CC?F00>11110.<.CE/</<..<..<<.:0<0<0;0:00000:;---;900099;-;-.0;C0;/0=/;CFFFA./;B/9;@-B.9@--;D/;/;///---;.9///:..9.99///9-@B>.9..;;>-..:AF/B9
@M03896:38:000000000-B4D98:1:1109:11756:5225 1:N:0:183
TACGTAGGTGGCAAGCGTTATCCGGAATTATTGGGCGTAAAGCGCGCGTAGGCGGTTTTTTAAGTCTGATGTGAAAGCCCACGGCTCAACCGTGGAGGGTCATTGGAAACTGGAAAACTTGAGTGCAGAAGAGGAAAGTGGAATTCCATGTGTAGCGGTGAAATGCGCAGAGATATGGAGGAACACCAGTGGCGAAGGCGACTTTCTGGTCTGTAACTGACGCTGATGTGCGAAAGCGTGGGGATCAAACA
+
AAAAAFFBFF?CBEFE?2E?EFGFEEFGHFFGBBFBEAEGGHHGGCGGGGGCFECEGGGGGHHHHHFFFHHHHHHHHHHHHGGGGGGFGHHGGHCGHCDFHHHHHHHHHHFFHGFFHFHGGFFGHHFHHHHHHHHHHHGGHHHHHHGGHBCG<;;<AA;DFHHHFFCEFGCGGFGGGGGGGGFGFGGGFFFFEDDFFFFFFAFFFFFFFF0BBFFFFFFFFFFFFFFFFFFFDFFFFFFFFFFFFFFFFFF
@M03896:38:000000000-B4D98:1:1109:11738:5235 1:N:0:183
TACGTAGGTGGCAAGCGTTATCCGGAATTATTGGGCGTACAGCGCGCGTAGGCGGTTTTTTAAGTCTGCTGTGAAAGCCCACGGCTCAACCGTGGAGGGACATTGGAAACTGGAATACTTGAGTGCAGAAGAGGAAAGTGGAATTCCATGTGTAGCGGTGAAATGCGCAGAGATATGGAGGAACACCAGTGGCGACGGCGCCTTTCTGGTCTGTACCTGACGCTGATGTGCGAAAGCGTGGGGATCAAACA
+
1>>AACC?@1AF1AA1A1A00GGEEAA0112A11A0AAE/AFFAEAE/AEEGFGCE//?F//@FB22B1B>FG2>BFCG?CEE?E?CFCGHGCFC/C/B/?/?DGFGHHH?10F<1><FDBD1=>1<<G0C/C..<<<==0<0<0;;0<0;0;00:;:.;:BBFFGGG-A-./0;;;09/.9/99BBE-99B:--------;-9/:9/BBBBFB9/;/9B99-A--//9/;-;--9/9-;--@?--ABBB-
@M03896:38:000000000-B4D98:1:1109:25558:6853 1:N:0:183
GAAACCCCTGTAGTCCGGCTGACTGACTCGAGCGACATCTCGTATGCCGTCTTCTGCTTGAAAAAAAAAAATACACACCAAGAGACTACCCAGCGAATGTCTTCGAAAAAAACACCACAACAACCGGTCCACGTGTCATAGCATCCCACGTCCATCAACCCACTCCTGACCTATACAGATCCCCACCCATGACTCACACATCCCCTACCGACAACAAACTATCTCCATCCACACACCGAAACACTAGCACA
+
1>AAAFAAAAFF33BFC1EAE0GEDGHHDF0AFGAE/ABDFA/AAFFGA/ABFHDEGDGHFFFDGG/E/>/011111>///000BB11B001/0<///1?2?>2//0/<0//.<0..<.......----<00...//000:/000;.:.-9.9.0000/...../:0/0/;0000000////----;--;////9////9://---9----;-;-----//://///9/-///---------/-//////-
@M03896:38:000000000-B4D98:1:1109:9328:8540 1:N:0:183
TACGTAGGGTGCAAGCGTTATCCGGAATTATTGGGCGTAAAGGGCTCGTAGGCGGTTCGTCGCGTCCGGTGTGAAAGTCCATCGCTTAACGGTGGATCCGCGCCGGGTACGGGCGGGCTTGAGTGCGGTAGGGGAGACTGGAATTCCCGGTGTAACGGTGGAATGTGTAGATATCGGGAAGAACACCAATGGCGAAGGCAGGTCTCTGGGCCGTCACTGACGCTGAGGAGCGAAAGCGTGGGGAGCGAACA
+
ABABAFFCCFAABFGC?2FCCFGEEEEGHCGGBDBBAAEEGGHGFFHFEFGGGE@EEFEEEEE>>EEFGEEEGHHHHHHHHHHGGHHGHHGCGHGHH2GGFCCFGD-CDHDFCDGCCCCECFFFFFGBEGGFFDD=?EFFABFFFFFFDCAA;;:9A;;ADEFFFFBFFFFFFFFFFCFFFFFFFFFFFFFFFFFFFDFFDFAFFFBBFF.A;9@DFFFFFFFFFFFFFAA@AACAFD.ADFA?CAB=BC-
@M03896:38:000000000-B4D98:1:1109:20276:8682 1:N:0:183
TACGTAGGTGGCAAGCGTTGTTCGGAATAACTGGGCGTAAAGGATGCGTAGGCGGTTAAACAAGTTATATGTTAAATATATAGGCTTAACCTGTAGAAAGCATATAAAACTGTTTAACTAGAGTGCAGGAGAGGTAAGTGGAATTCCTAGTGTAGCGGTGAAATGCGTAGAGATTAGGAAGAACACCAGTGGCGAAGGCGACTTACTGGACTGTAACTGACGCTGAGGCTCGAAAGCATGGGTAGCGAACA
+
AAAAAFFBFF?B44AA22E?AEHEEEGGHF3BBBBBAA2EGHHHHHHGFGGCBAAEEEHHEBGHBF4FFGHGHHHHHHG4GGGGHHHHHHHHHHGHGHFFGGHHHHHHHHGHBFHFHGHGBFGBGGGGFGFEGFHHHHGFFFHHHHHHHHGFF??@><?>FHHHHGC>ADGHHHHGG0DHHHGHHGGEGCGHC@DGCDE?AGGGGC09;CFFEBBFFGGFFGFA.;FEFFFFFFFD//BFFFF9.;99@D@
@M03896:38:000000000-B4D98:1:1109:27979:13155 1:N:0:183
AACGTAGGGTGCAAGCGTTGTCCGGAATTACTGGGTGTAAAGGGAGCGCAGGCGGGAAGACAAGTTGGAAGTGAAAACCATGGGCTCAACCCATGAATTGCTTTCAAAACTGTTTTTCTTGAGTAGTGCAGAGGTAGATGGAATTCCCGGTGTAGCGGTGGAATGCGTAGATATCGGGAGGAACACCAGTGGCGAAGGCGGTCTACTGGGCACCAACTGACGCTGAGGCTCGAAAGCATGGGTAGCAAACA
+
ABABAFFA@4AACFG4E2AAEGGEGGGGHHDFB3A3AAFGGHHGHFGGGCEEEEEFGGGGFFFHFHFFGHHGFHHHHHGHHHHHHHHGHHHGFHCGFHHHFHHHHHHHHHFF?FGCGGHHFGGGHHHGHHHFGFHHHHHGHGDGHHHHGC@CE<==<@;:DEFGFGC:AFGGFGGGFAAFADGGGGGGFFFFEDFFFFEAFFFFFFFFFEEFFFFFFFFFFFFFDBAEFEA==FFDFFFFFF/:9BFFFFF
@M03896:38:000000000-B4D98:1:1109:4674:13920 1:N:0:183
AACGTAGGGTGCAAGCGTTGTCCGGAATTACTGGGTGTAAAGGGAGCGCAGGCGGACCGGCAAGTTGGAAGTGAAATCCATGGGCTCAACCCGTGAATTGCTTTCAAAACTGCTGGCCTTGAGTAGTGCAGAGGTAGGTGGAATTCCCGGTGTAGCGGTGGAATGCGTAGATATCGGGAGGAACACCAGTGGCGAAGGCGACCTACTGGGCACCAACTGACGCTGAGGCTCGAAAGCATGGGTAGCAAACA
+
ABAAAFFCBFAACBFC??E?FGHFEGGGHHDDBAB3EAGHHHHGHGGGGCCCEEEE?>>>>EEGHHFFCFFGHFHEHHHEHHFGGHHHHGHGGGDF?DFFGHHHHGGHHHCDBGFFDHHHHHBFHGHGHHGHHGHGG.<FFGHHHHHHGG-@C<==A:=AEHGHFG:;DAGGGFGGBBFGAFFFFFEEAFFFADFCCDA>DACFFFF;:EAFFFFFFFFFFFDFFF?AFFFCFFFDFFFFFFFBEFFFFFF
@M03896:38:000000000-B4D98:1:1109:4655:13933 1:N:0:183
AACGTAGGGTGCAAGCGTTGTCCGGAATTACTGGGTGTAAAGGGAGCGCAGGCGGACCGGCAAGTTGGAAGTGAAATCCATGGGCTCAACCCGTGAATTGCTTTCAAAACTGCTGGCCTTGAGTAGTGCAGAGGTAGGTGGAATTCCCGGTGTAGCGGTGGAATGCGTAGATATCGGGAGGAACACCAGTGGCGAAGGCGACCTACTGGGCACCAACTGACGCTGAGGCTCGAAAGCATGGGTAGCAAACA
+
ABA@AFFBBFAABBGE22E?EGGFAEGGHHFFBBB3EEGHGHHGHEGGGCFGFGGECEEFE@EFGHBFGFFGHHHFHHHEGHFFGHHFGHHGGGAF?GFFHHHHHGHHHHFGFHGEDHFHHGGGHHHFHHHHGGHHFFDFGHHHHHHGGG?CC<==;A;CFFHHGHDDGGGEFFGGGGGGGGGGGGGGFFFFE@DFFFEFFFFBFFFFFFEFFFFFDFFFFFDFFFEFEFFA>FFFFFFFFFFFFFFFFF?
@M03896:38:000000000-B4D98:1:1109:4674:13943 1:N:0:183
AACGTAGGGTGCAAGCGTTGTCCGGAATTACTGGGTGTAAAGGGAGCGCAGGCGGACCGGCAAGTTGGAAGTGAAATCCATGGGCTCAACCCGTGAATTGCTTTCAAAACTGCTGGCCTTGAGTAGTGCAGAGGTAGGTGGAATTCCCGGTGTAGCGGTGGAATGCGTAGATATCGGGAGGAACACCAGTGGCGAAGGCGACCTACTGGGCACCAACTGACGCTGAGGCTCGAAAGCATGGGTAGCAAACA
+
A3A?AFFBB4AAFFGA22E2FGHEEEEGHGDBBB23EEGHHHHGFFEEEEEEEAEEE>>E>>EFGD4F3BCGHFHHHHHEGHGCBGHHHHHGGGAF?DFFHFHHHEHHFHFDFF<<EHHGGH1FGHFHHHHHHGCFBF1FFHHHHHHHDC<<<<0=:;;;AHHHHC;;EDGGGGGFGFGGGFFFFGGEAFFFA@FFF?E=DAFFFFFBBAAFFF?FDFFBF.ADDDFAFFA;@FDDFBBFFFFBFEFFBF?
@M03896:38:000000000-B4D98:1:1109:19880:14301 1:N:0:183
TACGTAGGTGGCAAGCGTTATCCGGAATTATTGGGCGTAAAGCGCGCGTAGGCGGTTTTTTAAGTCTGATGTGAAAGCCCACGGCTCAACCGTGGAGGGTCATTGGAAACTGGAAAACTTGAGTGCAGAAGAGGAAAGTGGAATTCCATGTGTAGCGGTGAAATGCGCAGAGATATGGAGGAACACCAGTGGCGAAGGCGACTTTCTGGTCTGTAACTGACGCTGATGTGCGAAAGCGTGGGGATCAAACA
+
ABBBAFFBFFACBGCA?2EEGGFEGEGGHFBGBBCAEAEEFGHGGCFGEGGDEEE?EEGGGHHHHHBFFHHHHHHFHHHHHGGFGGGGHHHGGGDDGGGGHHHHHHFFHHFDGFGFHCFFGGGFHHHHHHHFHHHCGFDGFFHHHHHGHB0C;<=<@A:ACGHFCBCEAGGGGFGGGFGGGGGGGGG.;;FFEFDADFFFFDFFFFFFFFBFFFFFFFFFFFFFFDFFFFFFFABDFFFFFFAE.AFBFFF
@M03896:38:000000000-B4D98:1:1109:19862:14310 1:N:0:183
TACGTAGGTGGCAAGCGTTATCCGGAATTATTGGGCGTAAAGCGCGCGTAGGCGGTTTTTTAAGTCTGATGTGAAAGCCCACGGCTCAACCGTGGAGGGTCATTGGAAACTGGAAAACTTGAGTGCAGAAGAGGAAAGTGGAATTCCATGTGTAGCGGTGAAATGCGCAGAGATATGGAGGAACACCAGTGGCGAAGGCGACTTTCTGGTCTGTAACTGACGCTGATGTGCGAAAGCGTGGGGATCAAACA
+
AAAAAFFBFF@B44FE22EEGGHGFEEFHBEG53ABAAEE2FGFGGGEEGGGH??EFEFGGHFHGF?FFHHHHHHHFHHHEFGGGGGFFHHGFGCGHFGAGFHGHGBFHHF<FH?DGCCF1DCDFGHHHHEFGFHHFHFHFGHHHHHFFFFF<<;<;;::;GCGFF;EBGBF/0CFFBFGGGGGGGGEGBFFFCD-:AEFA@FFFFFFFF/9;BFFFFFFFFFD?.BFFFFDADFABDFDFFCFFEFBBFF
@M03896:38:000000000-B4D98:1:1109:16479:18751 1:N:0:183
TACGGAGGGTGCAAGCGTTAATCGGAATTACTGGGCGTAAAGCGCACGCAGGCGGTTTGTTAAGTCAGATGTGAAATCCCCGGGCTCAACCTGGGAACTGCATCTGATACTGGCAAGCTTGAGTCTCGTAGAGGGGGGTAGAATTCCAGGTGTAGCGGTGAAATGCGTAGAGATCTGGAGGAATACCGGTGGCGAAGGCGGCCCCCTGGACGAAGACTGACGCTCAGGTGCGAAAGCGTGGGGAGCAAACA
+
AAAA3AAD@2A>BEFCA2AEAGHFEAFGHHDDBBAAAAEFHHHGGCCEGGGGEECCEEFHHHHFFHFGBBGDGGHHHHHHGGGGEGHGHHHFFHG0FFHHHHEHFHFGHHFFHHGFFFGGFGBGGFGGFGFGFF.<->>DEFFFFFFFFB/B;;9;-;;;AFFBFFA;DCFF/FFFBBFFDFFFFFFDB->.;9;9;DA;DFFAB@99AFFCFAFFBFFFFDF.:DFBFFFDF9@AFD..@D9A-;;B/FA
@M03896:38:000000000-B4D98:1:1109:16482:18771 1:N:0:183
TACGGAGGGTGCAAGCGTTAATCGGAATTACTGGGCGTAAAGCGCACGCAGGCGGTTTGTTAAGTCAGATGTGAAATCCCCGGGCTCAACCTGGGAACTGCATCTGATACTGGCAAGCTTGAGTCTCGTAGAGGGGGGTAGAATTCCAGGTGTAGCGGTGAAATGCGTAGAGATCTGGAGGAATACCGGTGGCGAAGGCGGCCCCCTGGACGAAGACTGACGCTCAGGTGCGAAAGCGTGGGGAGCAAACA
+
AAAAAAABBAAACGFF22AEFGHFFEFFHHFFBBAAAAEGGHHGGFGGGGGGEEECFFGHHHHHHHFHHHHHHHHHHHHHGGGFEGHGGHHHGHGGHGHGHHGGHGHHHHFFHHHFGGGGGHHHHGGHFGGGGHGGGFFFFFFFFFFFFFFFF;/;:;;;AFFFFF;ADFEFFFFFFFFFFFFFFFFFF=DFAFFAFFFF;CFFFFAEEFFA@-A?FFFFFFDDFFFF9B;;;>@AB..;BCFEFFEF/A.
@M03896:38:000000000-B4D98:1:1109:2529:19285 1:N:0:183
TACGTAGGGTGCAAGCGTTATCCGGAATTATTGGGCGTAAAGGGCTCGTAGGCGGTTCGTCGCGTCCGGTGTGAAAGTCCATCGCTTAACGGTGGATCCGCGCCGGGTACGGGCGGGCTTGAGTGCGGTAGGGGAGACTGGAATTCCCGGTGTAACGGTGGAATGTGTAGATATCGGGAAGAACACCAATGGCGAAGGCAGGTCTCTGGGCCGTCACTGACGCTGAGGAGCGAAAGCGTGGGGAGCGAACA
+
ABAAAFFBACAABDG42AEEGGFEEEEGHCGH5BBBAAEE2FGGG1GEGGGGFGEFCFEGE>>>EEGGEGGGGGGHHHHHHHHGGGGGHHDGGHGF?CFFFDGDGC>>CH.AFG-DDCGEGGBFGGGBCFGFFFFFFFFFFFFFFFFFFF=AA9:;A;;AAEFFFFBBFFFFFFBECFFFFFFFFFFE;BFFFDDDFDFFDFAFFFBBBF?EBCDADFBBFFDFDDFAFFEBCFFBFFADFFDECA;BCF=
@M03896:38:000000000-B4D98:1:1109:16024:20660 1:N:0:183
TACGTAGGTCCCGAGCGTTGTCCGGATTTATTGGGCGTAAAGCGAGCGCAGGCGGTTTGATAAGTCTGAAGTTAAAGGCTGTGGCTCAACCATAGTTCGCTTTGGAAACTGTCAAACTTGAGTGCAGAAGGGGAGAGTGGAATTCCATGTGTAGCGGTGAAATGCGTAGATATATGGAGGAACACCGGTGGCGAAAGCGGCTCTCTGGTCTGTAACTGACGCTGAGGCTCGAAAGCGTGGGGAGCGAACAG
+
ABBAAFFCFFFFGCGA?2EAFGHEGGGGHGFGBABBAAEFGGHGGGGGGGGFEFGCGGGHHHHHGHHGHGHHHHHHHDGFHGHHHHHHHHHGHHGHHFFFGHGHGHFHHGFHHHHFHHHGFGGGHHFHHHHGGGCFGHHFHGGHHHGHHFHFF<=<<<AEHHHHC.;;@CGHFHGBFGGDGGFFGGDC9BFCDCFFFFFBFFDFFFFBFF;;BBFFFFFF9:DDD.AAEFA9BD.B..;BDFEFDCDFFA/
@M03896:38:000000000-B4D98:1:1109:8838:22394 1:N:0:183
TACGTAGGGTGCGAGCGTTAATCGGAATTACTGGGCGTAAAGCGTGCGCAGGCGGTTTTGTAAGACAGGCGTGAAATCCCCGAGCTCAACTTGGGAATGGCGCTTGTGACTGCACGGCTAGAGTATGTCAGAGGGGGGTAGAATTCCACGTGTAGCAGTGAAATGCGTAGAGATGTGGAGGAATACCGATGGCGAAGGCAGCCCCCTGGGACGTCACTGACGCTCATGCACGAAAGCGTGGGGAGCAAACA
+
ABA?AFFBBF?AE2EA2AEEFGHF?EEGHGDBBFFAEEEE1GGFAEGGGGGGEFGFCEG1BEGFFHBBCFCEECGGHHHHGCEGGGHHHHGHFHGHFGFFFDCFGECCB1?GHGFECFDCF>FFGDGHHHHFHFGGGF>9ABFFFBFFFDAA;;;BF9;BBFFFFF;::B.FFBBBFBB.AD9FFFFDADDDBBB=CFEFFAEFFA9.9A9A9;A.ABFFFDD9A?;99;B99DA?FDFFA;;.-99;BA.
@M03896:38:000000000-B4D98:1:1109:8820:22404 1:N:0:183
TCCGTAGGGTGCGAGCGTTAATCGGAATTACTGGGCGTAAAGCGTGCGCAGGCGGTTTTGTAAGACAGGCGTGAACTCCCCGAGCTCAACTTGGGAATGGCGCTTGTGACTGCACGGCTAGAGTCTCTCAGAGGGGGGTAGAATTCCACGTGTAGCCGTGAAATGCGTAGAGATGGGGAGGAATACCGATGGCGAAGGCAGCCCCCTGGGACGTCACTGACGCTCATGCACGAAAGCGTGGGGAGCAAACA
+
>A11>BAAAC1>1AE0AAA0FGGAABCFHFA22B/BAAAEGFGEA/AAEEECEEE/>B/0BBBGBFGG//E/EEF1BDG?EC//<?F1GH2F1GEECGGHEC<<AF<?1G?10?FF<C-.<1<>1<11><G0CA.<A@@AAFBF//B;/AFA9:9//;-9-;:BF/;-;@E//FF/---9@?BBBFF9-9-A9--9--AA--E--@--;A-F@----9/9BB-AB-///;/--99ABBA-@9--;-EFBF-
@M03896:38:000000000-B4D98:1:1109:13121:22789 1:N:0:183
TACGTAGGGTGCAAGCGTTATCCGGAATTATTGGGCGTAAAGGGCTCGTAGGCGGTTCGTCGCGTCCGGTGTGAAAGTCCATCGCTTAACGGTGGATCCGCGCCGGGTACGGGCGGGCTTGAGTGCGGTAGGGGAGACTGGAATTCCCGGTGTAACGGTGGAATGTGTAGATATCGGGAAGAACACCAATGGCGAAGGCAGGTCTCTGGGCCGTCACTGACGCTGAGGAGCGAAAGCGTGGGGAGCGAACA
+
AAAAAFFBBBAABEGCA?AEAGFEEEEGHCFHBFFBEEEDBFGGGFGGGGGGFGCEGFGEEE@EEEFGGFGEFFGFGHHFFHHGGHHGHHGGFFDC?CFGGB>CFF@CCHDGCCDCDGFEGFB;FCFDCGGFEFBDAEFFFFFFFFFFFF;B:;0;DB;AFEFFBBFBBFBFFFFEFFFADFFFEFFEAFFFFFDAADFFFFFFFFFFFF?EFBAFFFFFFFFFDDFFFFEFB==AFDDFFFFFADCAA;-
@M03896:38:000000000-B4D98:1:1109:24688:22964 1:N:0:183
AACGTAGGGTGCAAGCGTTGTCCGGAATTACTGGGTGTAAAGGGAGCGCAGGCGGGAAGACAAGTTGGAAGTGAAAACCATGGGCTCAACCCATGAATTGCTTTCAAAACTGTTTTTCTTGAGTAGTGCAGAGGTAGATGGAATTCCCGGTGTAGCGGTGGAATGCGTAGATATCGGGAGGAACACCAGTGGCGAAGGCGGTCTACTGGGCACCAACTGACGCTGAGGCTCGAAAGCATGGGTAGCAAACA
+
AAAAAFFBBFAABFFE22E2EGHGEGGGHHFFBBA3BEGHHHGGHEGGGGGEEEEFCGEHFFHHGHHHFHHHHGHHEHGABFFGGHHHHHHGGHFGBGGGHHHHGHHHHHGFFHHFGGHHGFFGHHHGHHHHHGHHHHGHHHHHHHHHDF@CC<==<<:AAEHHHG;;CDGGGGGGGDAFGGGGFGGGFCBFCCDFFFFFA;BFFFBBFEEFFFFFFFFFFFDFFFFEFEF@BFFDF:FFFFBFABFFFFE
@M03896:38:000000000-B4D98:1:1109:13344:25590 1:N:0:183
AACGTAGGGTGCAAGCGTTGTCCGGAATTACTGGGTGTAAAGGGAGCGCAGGCGGACCGGCAAGTTGGAAGTGAAATCCATGGGCTCAACCCGTGAATTGCTTTCACAACTGCTGGCCTTGCGTAGTGCAGAGGTAGGTGGAATTCCCGGTGTAGCGGTGGAATGCGTAGATCTCGGGAGGAACACCAGTGGCGAAGGCGACCTACTGGGCACCAACTGACGCTGAGGCTCGAAAGCATGGGTAGCAAACA
+
AA?3AFFAA42>B5DC22A2FGFEAECGHAA5D3A3BADGFGCCFEEAEFG0BA0@@>EE>>>FGFB@GFBGHGHFFGHBBFGCFGGBGFFEGFAFFFGFHHHHHE?B2ECFGBFFDFFGG1><D/>FGHFF.F<>1FDD..=DCDDFA-@;;;:;-::-.CC:FF;;E-;B0CF.9-;D-EGFCFDA:9//;;;@F99-9=ADFF;//.;.AEFFDBFFFFDF....;.A==;:AF9;9.9BFEF//9:9
@M03896:38:000000000-B4D98:1:1109:13361:25599 1:N:0:183
AACGTAGGGTGCAAGCGTTGTCCGGAATTACTGGGTGTAAAGGGAGCGCAGGCGGACCGGCAAGTTGGAAGTGAAATCCATGGGCTCAACCCGTGAATTGCTTTCAAAACTGCTGGCCTTGAGTAGTGCAGAGGTAGGTGGAATTCCCGGTGTAGCGGTGGAATGCGTAGATATCGGGAGGAACACCAGTGGCGAAGGCGACCTACTGGGCACCAACTGACGCTGAGGCTCGAAAGCATGGGTAGCAAACA
+
BCAAAFFCCFAAB5FE22E?EGGEFGGGHHDFBBA3EEGHGHHGHGGGGGGGEE@E?>EEEEEFGH4FEFFFGFHGHHH3BBB?FGHFHGHGGGDF?BBFHHHHHGHHHHCFHGGGGHGHHHCFGHHFHHHHGGHGEFDDFGHGHHHHGG?CC<==@;;ADEHHFG;CEGGGGGGGFDFGGFGGGGFEFFFFABFFFFECFACFFFFBFEAFFFFFFFFFFFFFFFEEFFFDDFFFFFFFFFFFAFFFFFF
@M03896:38:000000000-B4D98:1:1109:13351:25614 1:N:0:183
AACGTAGGGTGCAAGCGTTGTCCGGAATTACTGGGTGTAAAGGGAGCGCAGGCGGACCGGCAAGTTGGAAGTGAAATCCATGGGCTCAACCCGTGAATTGCTTTCAAAACTGCTGGCCTTGAGTAGTGCAGAGGTAGGTGGAATTCCCGGTGTAGCGGTGGAATGCGTAGATATCGGGAGGAACACCAGTGGCGAAGGCGACCTACTGGGCACCAACTGACGCTGAGGCTCGAAAGCATGGGTAGCAAACA
+
AAAAACFBBBA>FDGCAAACCGHEEGGGHHFFB3BAEEGHDHHGHEGGGGG?BE0F?EECEE>FGG4B3FGFHDGHHHH3BBFFGGHHHHHGGDDFFGFFHGHHHHHHHHFGHFFCDHHGGHFGHHGGHHHGHGHHEEBGFHHFHHHGGF-@C<==;;:;EHHHHC;;9DAFFFGFD@DGGGFFFFEEFBFFA@DFFFE@=ADDFBB;/AAFDF?EDFFBFDDFFFAAEEFFFFFFFFFEFE9BABFFBFF
@M03896:38:000000000-B4D98:1:1109:12117:25628 1:N:0:183
TACGTAGGGTGCAAGCGTTATCCGGAATTATTGGGCGTAAAGGGCTCGTAGGCGGTTCGTCGCGTCCGGTGTGAAAGTCCATCGCTTAACGGTGGATCCGCGCCGGGTACGGGCGGGCTTGAGTGCGGTAGGGGAGACTGGAATTCCCGGTGTAACGGTGGAATGTGTAGATATCGGGAAGAACACCAATGGCGAAGGCAGGTCTCTGGGCCGTCACTGACGCTGAGGAGCGAAAGCGTGGGGAGCGAACA
+
AAAAAFFBACA>BGFC22EECGHEEEGGHHFHBBBBAAEEFGGGFFHCEE11BE?ECFEEB>>>>EEGEEEEEGFHBGHHHGHCFFGGHHCBCF/?<2FFFDDDAC->CG.>DC@CCBFC@C0;CGGGGGGFFF.BFAFFEFFFFFFFDF-:;/9BA;;ADFFFFBBFFFFF/BFFBAFFFF/FFFFF.BFF;:@;FAAFDAFFFFB9:B.;@@CADFFFFFAFDB.EF?:>;DDDFDDDFF;A=D@=-@-
@M03896:38:000000000-B4D98:1:1109:12118:25653 1:N:0:183
TACGTAGGGTGCAAGCGTTATCCGGAATTATTGGGCGTAAAGGGCTCGTAGGCGGTTCGTCGCGTCCGGTGTGAAAGTCCATCGCTTAACGGTGGATCCGCGCCGGGTACGGGCGGGCTTGAGTGCGGTAGGGGAGACTGGAATTCCCGGTGTAACGGTGGAATGTGTAGATATCGGGAAGAACACCAATGGCGAAGGCAGGTCTCTGGGCCGTCACTGACGCTGAGGAGCGAAAGCGTGGGGAGCGAACA
+
>AAAAFFCCBA>B5GC22E?GFHEEEFGHCFGBBBBAAEEFGHGFHHEFFC1BEEEEGGEEE@E>EGGGEGEEFHGHHHHHHHFFHGGHH?CFHGHFCGFFCGGGC?CDGDGGGGGGDDFFFBBFFGGEGGEEDFFDEFE;;/FFFFFF;=BD/;BD@;EFFFFFFFF/FFFFFFFCFFFFFFFFFFF?BFFB@::=AAFDFFFFFFFFFEEDBFDDFF/BDFFFDFFFFEF;D;AFFFFFFFFA:@D=D=
@M03896:38:000000000-B4D98:1:1110:10479:6507 1:N:0:183
TACGTAGGTGGCAAGCGTTGTCCGGAATTATTGGGCGTAAAGCGCGCGTAGGCGGTTTTTTAAGTCTGATGTGAAAGCCCACGGCTCAACCGTGGAGGGTCATTGGAAACTGGAAAACTTGAGTGCAGAAGAGGAAAGTGGAATTCCATGTGTAGCGGTGAAATGCGCAGAGATATGGAGGAACACCAGTGGCGAAGGCGACTTTCTGGTCTGTAACTGACGCTGATGTGCGAAAGCGTGGGGATCAAACA
+
>>>1>FCAFFACBECA1AA0FGHE0EEGHG2D1A0BAAEEGHHGG/EEEFGCHGGGGGGGGGFHGG>BFDBBBEFHFHHHHGGEEGGGHHHGGHC??CCCFFFHHGHBGH?<FB<1<<FGGGGFGHHHHHHHHGHHBCDF<DGHHHHFGFFCC<;;;;;;EHFGGG9EGG@GFFFGGBBBEGGGGGGEF:/:E;@@@FF@;@@FFFFFFF/B/;BFFFFFFFFFBBFFB/;;:@;AFFBF?;=EBEFBFFF
@M03896:38:000000000-B4D98:1:1110:10480:6525 1:N:0:183
TACGTAGGTGGCAAGCGTTGTCCGGAATTATTGGGCGTAAAGCGCGCGTAGGCGGTTTTTTAAGTCTGATGTGAAAGCCCACGGCTCAACCGTGGAGGGTCATTGGAAACTGGAAAACTTGAGTGCAGAAGAGGAAAGTGGAATTCCATGTGTAGCGGTGAAATGCGCAGAGATATGGAGGAACACCAGTGGCGAAGGCGACTTTCTGGTCTGTAACTGACGCTGATGTGCGAAAGCGTGGGGATCAAACA
+
AAAAAFFBFFABBGAA?2EAFGGEEEEGHDEF5BABAAEEHHHGGCGGEGGFHGGGGGGGGHHHHH?FFFEBBGHHHHHHHGGEGDFFGHHGGHGGHGGFGHHHHHHFHH?BGFGHHFGHGF1FGHHHHHHHHHFGCGFDDGHHHHHFHBCG<<;<::;;EHHHFFAFGGGGFFGGG0FFBDFGGGGEC;FFAFFFF.ABCFFFFFFFFF/;9;FFFFFFFFFFFFEFFFB:AFDFFFDFFCAEAEFFFFF
@M03896:38:000000000-B4D98:1:1110:8944:6539 1:N:0:183
TACGTAGGGTGCAAGCGTTATCCGGAATTATTGGGCGTAAAGGGCTCGTAGGCGGTTCGTCGCGTCCGGTGTGAAAGTCCATCGCTTAACGGTGGATCCGCGCCGGGTACGGGCGGGCTTGAGTGCGGTAGGGGAGACTGGAATTCCCGGTGTAACGGTGGAATGTGTAGATATCGGGAAGAACACCAATGGCGAAGGCAGGTCTCTGGGCCGTCACTGACGCTGAGGAGCGAAAGCGTGGGGAGCGAACA
+
>>A3AFFBB4A>G5GF2AEAGGHBAEEGH5FGDAABAAAEGDGFE1FAAE1AGEEEEAEEB/>/>>>>//E?EGHHDGHHHFH?EFFDDD//?GGF?CGGFCCD//>ECG.><@?@@;?9-.9;CF@BGGG?E.;9D9FFEFFFFFFFFB??F999.;;;AEFFFBF/BFBBFFF:B;B;DFFFFFFFFFFFFBBB<FEFDBAFFFF/BB9EBB?DDFFBFFF....:/;;--9@.;..;BB<A?A;B?B9
@M03896:38:000000000-B4D98:1:1110:8929:6551 1:N:0:183
TACGTAGGGTGCAAGCGTTATCCGGAATTATTGGGCGTAAAGGGCTCGTAGGCGGTTCGTCGCGTCCGGTGTGAAAGTCCATCGCTTAACGGTGGATCCGCGCCGGGTACGGGCGGGCTTGAGTGCGGTAGGGGAGACTGGAATTCCCGGTGTAACGGTGGAATGTGTAGATATCGGGAAGAACACCAATGGCGAAGGCAGGTCTCTGGGCCGTCACTGACGCTGAGGAGCGAAAGCGTGGGGAGCGAACA
+
AAAA>FCAB4A>CGBF2AAEEGHE2EEFHGFGB3ABAAEEF5FEEFHFGFG?HEEFEFGFE>>>>>EEE?E??GHFGHHHGHHGGHHGHHDFFGFG?CGGGFGGGCCEGH.A@D@CGA?;ACFFGGGGGEG?EFDFFEFFABFFFFFFFFAFA;:9;;;;9ABFF;FFBF//BFFAD-9=DFFFFFFFFFFFFDDAFDEEFF9BFFFFBF.ABDFBFFFFFFAD?DFE/9;@BF=AFD.;@DAEAA>BFCB
@M03896:38:000000000-B4D98:1:1110:25919:7120 1:N:0:183
TACGGAGGGTGCAAGCGTTAATCGGAATTACTGGTCGTAAAGCGCACGCAGGCGGTCTGTCAAGTCGGATGTGAAATCCCCGGGCTCAACCTGGGAACTGCATTCGAAACTGGCAGGCTAGAGTCTTGTAGAGGGGTGTAGAATTCCAGGTGTAGCGGTGAAATGCGTAGAGATCTGGAGGAATACCGGTTGCGAAGTCGGCCCCCTGGACAACGACTGACGCTCAGGTGCGAAAGCGTGGGGAGCAAACA
+
>>A1>11>111>1G1A0AAAAGF0BAAFGFA221ADAABF/2BBE?EAEEC/B>>>>BBBBGG1BF//>//B1BBFGHGHG?/>><?CFGHH0</B1FGFFGGGGF2??B11?GG?/?010?1><FG=FG1>1>.<A?<D<=DGHHHF0:/;:;0<-;;:90BFF;;;.A?;0;CF;00;9;/CFFFC;9-9;999--;9-;A?@@=--;-/A-99;AA/B-;99A//;;;--;9;B------;9;;;/;;
@M03896:38:000000000-B4D98:1:1110:13440:7528 1:N:0:183
TACGTAGGGTGCGAGCGTTAATCGGAATTACTGGGCGTAAAGCGTGCGCAGGCGGTTTTGTAAGACAGGCGTGAAATCCCCGAGCTCAACTTGGGAATGGCGCTTGTGACTGCACGGCTAGAGTATGTCAGAGGGGGGTAGAATTCCACGTGTAGCAGTGAAATGCGTAGAGATGTGGAGGAATACCGATGGCGAAGGCAGCCCCCTGGGACGTCACTGACGCTCATGCACGAAAGCGTGGGGAGCAAACA
+
A1AAAFFAA>A>A?EAA0EAFGHF0BFGHFD2DB/AAAEEEGHGFEFGGCE?EGGGGGGHHH2FGHGGF?@?>E/BGHHHGGGGGGHHGHHHGFAFFGF<FCCCGEHHHHFDGGGFCGCEFGG>GGHFHHHBGGCCG@@FFFBBFFFFFBFEF-;;/;/;BFFFFFA9A=AFBFF/BFFF?BF/BFFBB@FB;-;@@BFFBAEBF@99AEFA@AF-BFFFFBBF-9/9;FFEAFBB/9;A@@?-@AEBFFA
@M03896:38:000000000-B4D98:1:1110:13449:7544 1:N:0:183
TACGTAGGGTGCGAGCGTTAATCGGAATTACTGGGCGTAAAGCGTGCGCAGGCGGTTTTGTAAGACAGGCGTGAAATCCCCGAGCTCAACTTGGGAATGGCGCTTGTGACTGCACGGCTAGAGTATGTCAGAGGGGGGTAGAATTCCACGTGTAGCAGTGAAATGCGTAGAGATGTGGAGGAATACCGATGGCGAAGGCAGCCCCCTGGGACGTCACTGACGCTCATGCACGAAAGCGTGGGGAGCAAACA
+
AAAAAFFCBBAAE2EA22AEFGHF2EGGHHDB5B2AAAEEFGGGEEEEGGGGGGGGGGGHFHGGGH?BFFE?>EFHHHHHGGGGGGHHHHDHBGGGHHHHHDDDGGHFHHFGHHHG@CAAFGGGHHHFHHHFHED-@B=AEBFFFFFFFFFEB;;;B::;BFFFFFA;DCEFFFFBFFFADFFFFFFA.@FFFDDFFFFFFFFFFF=.AFFFBAFEFFFFFDDDFFFFFFBAADFAF9ADBCFFFFEFFF.
@M03896:38:000000000-B4D98:1:1110:13428:7545 1:N:0:183
TACGTAGGGTGCGAGCGTTAATCGGAATTACTGGGCGTAAAGCGTGCGCAGGCGGTTTTGTAAGACAGGCGTGAAATCCCCGAGCTCAACTTGGGAATGGCGCTTGTGACTGCACGGCTAGAGTATGTCAGAGGGGGGTAGAATTCCACGTGTAGCAGTGAAATGCGTAGAGATGTGGAGGAATACCGATGGCGAAGGCAGCCCCCTGGGACGTCACTGACGCTCATGCACGAAAGCGTGGGGAGCAAACA
+
3AAAAFFBBCAAECE2A2EEAFHFEAFGHHA55BAAAAEEGHHGEEEFGFGGGGGFGGGHFFHHGHCFFFE?>?FHHHHHGGGGGGHFHHHHFHGHEGHGGBCDGGHEFF?GGHHFDDC?CC<>FGGGHHHBGEECGFFDABFFFFFBFFFFF;;9;;/9;BFFFFD;99?BFFB/B//:AA.BBFFD?=ADFCCA-AFFFFFFFF=EEF.A@;DEFFFFFDDFFFFFEFFEFF?.9ADFA=-.9.AFFF.
@M03896:38:000000000-B4D98:1:1110:9429:7670 1:N:0:183
AACGTAGGGTGCAAGCGTTGTCCGGAATTACTGGGTGTAAAGGGAGCGCAGGCGGACCGGCAAGTTGGAAGTGAAATCCATGGGCTCAACCCGTGAATTGCTTTCAAAACTGCTGGCCTTGAGTAGTGCAGAGGTAGGTGGAATTCCCGGTGTAGCGGTGGAATGCGTAGATATCGGGAGGAACACCAGTGGCGAAGGCGACCTACTGGGCACCAACTGACGCTGAGGCTCGAAAGCATGGGTAGCAAACA
+
BCBBAFFBBBAAFGCC?2EAFGHEAGGGHF5D5BB3EEGHGHHGGFGGGGFEGEEEE>EEEEEGGH4B3FEBBDDFGHH3BBGEGHHFGHHFGAAF?GFGHHGHHGHHHH?DFGFGGHHHHGFFGHFFHGHHFFFGB.<FFFHHHHHHGG-@<<==-;;;CGHHCCC;DGGGFGFEDCGGGFFGGGGGFFFFAFFFFFE=BCFFFFB;BEABFFFFFFFFFFFFFFFEFFF@AFFDFFFFFFFBAFFFFFF
@M03896:38:000000000-B4D98:1:1110:26829:18276 1:N:0:183
TACGTAGGGGGCAAGCGTTATCCGGATTTACTGGGTGTAAAGGGAGCGTAGACGGTGTGGCAAGTCTGATGTGAAAGGCATGGGCTCAACCTGTGGACTGCATTGGAAACTGTCATACTTGAGTGCCGGAGGGGTAAGCGGAATTCCTAGTGTATCGGTGAAATGCGTAGATATTAGGAGGAACACCAGTGTCGAAGTCGGCTTACTGGACGGTAACTGACGTTGAGGCTCGAAAGCGTGGTGAGCAAACA
+
3AA3AFF33>2>AA2A22A2EGHAAEEEFFA55323AAFFHGFFG?BEEEEFHE1EGEFEB?@FFHGGBEGBBFFFE1?1BBB?B?FB?BEHGDC0GFF?FGHGHFFGHHFDBGFDG?DF1B1BDBG//>/C/ADEBD>-->>CGHH0<DDBD=0=.-<=.<CHHC.=;-:CCGGG090F.=FFFFG?;;;0;99AE.;9-9ABF99;/;:--99A;;/9B?9E?./:9.;;;BA.BADDB9ABF;9BFFF
@M03896:38:000000000-B4D98:1:1110:26841:18292 1:N:0:183
TACGTAGGGGGCAAGCGTTATCCGGATTTACTGGGTGTAAAGGGAGCGTAGACGGTGTGGCAAGTCTGATGTGAAAGGCATGGGCTCAACCTGTGGACTGCATTGGAAACTGTCATACTTGAGTGCCGGAGGGGTAAGCGGAATTCCTAGTGTATCGGTGAAATGCGTAGATATTAGGAGGAACACCAGTGGCGAAGGCGGCTTACTGGACGGTAACTGACGTTGAGGCTCGAAAGCGTGGGGAGCAAACA
+
ABAABFFBAB?>?CFA22EAEGHEEEGGHG555BA3BAGHHHHGHEEEFGGFHGGFGFGGEEFFGHFFGD4BBFEDFGH1BGGEGFGBBFHHHGBFFGHFHHHHHHGGHHB3DDFBDDFGFG2FHHHGGGGGGGGGGHG@>ADGHHHGHFDGD<==<<=;CFGHFG;;CCEFHFHGFGEFFDFGGGGEFCFEC@@AGFEFFFFFFBBBBBFF@DFFFFFFFBAEEFFFFFFBCFFFFFDFFFFFFDFFFFA
@M03896:38:000000000-B4D98:1:1110:5456:20865 1:N:0:183
AACGTAGGGTGCAAGCGTTGTCCGGAATTACTGGGTGTAAAGGGAGCGCAGGCGGGAAGACAAGTTGGAAGTGAAAACCATGGGCTCAACCCATGAATTGCTTTCAAAACTGTTTTTCTTGAGTAGTGCAGAGGTAGATGGAATTCCCGGTGTAGCGGTGGAATGCGTAGATATCGGGAGGAACACCAGTGGCGAAGGCGGTCTACTGGGCACCAACTGACGCTGAGGCTCGAAAGCATGGGTAGCAAACA
+
BCAAAFFBBFAAFFGC?2E?EGHEEGGGHHDBBBB3EEGHHHGGHGGGGGGGGGGGGGGHFGHHGHBGFFGBBGHHHHGGHHHHHHHHHHHGFHFHGHHHHHHHHHGHHHFDDDGFGGHHGDGGHHHHGHHHHGHHHHGHGHHHHHHHGG@EC<==<<;AEEHHHG;;CFGGGGGGGGGGGGGGGGGGGCBFEFFFFFFFFFFFFFFFFFEFFFFFFFFFFFDFFFFFFEFA@FDDFFFFFF:B.;FFFFF
@M03896:38:000000000-B4D98:1:1110:5463:20883 1:N:0:183
AACGTAGGGTGCAAGCGTTGTCCGGAATTACTGGGTGTAAAGGGAGCGCAGGCGGGAAGGCAAGTTGGAAGTGAAAACCATGGGCTCAACCCATGAATTGCTTTCAAAACTGTTTTTCTTGAGTAGTGCAGAGGTAGATGGAATTCCCGGTGTAGCGGTGGAATGCGTAGATATCGGGAGGAACACCAGTGGCGAAGGCGGTCTACTGGGCACCAACTGACGCTGAGGCTCGAAAGCATGGGTAGCAAACA
+
AAAAAFFB@CA>C5F4A2EAEGHEEFGGHH555AB3AAGFGHHGGEFEGGE?EEEEGGG1?FCEFGDE3FFBBFHHHFGECGHEFGHGHHHGFFCHHHHGGHHHHHHHHHFD?@FGFFGHFFC?GHFFHHGHHGGHHHGF<FHHHHHHDC-A<<==<;:;:EHHCGC;DDEFGGGGC?A?GAFGGGGGF9CBABDA-AACAFDFFF9BF?EFFFFEFFFFFFFFB.A9.9F=;FF./BFFFFBFABFFFFF
@M03896:38:000000000-B4D98:1:1110:13692:28823 1:N:0:183
AACGTAGGGTGCAAGCGTTGTCCGGAATTACTGGGTGTAAAGGGAGCGCAGGCGGGAAGACAAGTTGGAAGTGAAAACCATGGGCTCAACCCATGAATTGCTTTCAAAACTGTTTTTCTTGAGTAGTGCAGAGGTAGATGGAATTCCCGGTGTAGCGGTGGAATGCGTAGATATCGGGAGGAACACCAGTGGCGAAGGCGGTCTACTGGGCACCAACTGACGCTGAGGCTCGAAAGCATGGGTAACAAAC
+
AAA3>>43>B2>45AA22AAAFGB2EEGHH555AB3AAFGFHGGGGFEEGE0EEE/>E?GG?FFBB4?BE3BFGHHDGGEB3B/BEGFHHHGGHFBGHGFGHHGGFFHFHGD?@@@?FFG1?FGHHHFHGHF/F1<GHHFGHGBGHHH.<<CF00=<<;-:.00:<;=C?EGGBG:9?B9-;/F/FDE9;;/;;@-@A;;=BBDFFB/;AAF.AA.AF/BF.A.;A.999;--9A.99F/9.BF/;//..
@M03896:38:000000000-B4D98:1:1110:13680:28841 1:N:0:183
AACGTAGGGTGCAAGCGTTGTCCGGAATTACTGGGTGTAAAGGGAGCGCAGGCGGGAAGACAAGTTGGAAGTGAAAACCATGGGCTCAACCCATGAATTGCTTTCAAAACTGTTTTTCTTGAGTAGTGCAGAGGTAGATGGAATTCCCGGTGTAGCGGTGGAATGCGTAGATATCGGGAGGAACACCAGTGGCGAAGGCGGTCTACTGGGCACCAACTGACGCTGAGGCTCGAAAGCATGGGTAGCAAACA
+
AAAAAFFCCFAAFGGF22AAFGH2AEEGHH55BAB3EEGHHHHGHGGGGCG?FGGGGGGHHGHHHHFGFHFBBGGFFGG/BFGGHHHHGHHGGHFHGHHGHHGHHHHHHHFDDDGHFGGHFGF?GHHHHHGHHGHHHHHHGGHHHHHHDC-EC<==<<;EEFGHHGC;EGGGGGGGGGGGGGGGGGGGGCBFEFFA=DEFFFFFFFFBB?./AEFFFFFFFFADDA.AEEA-:FFDEFFFFF/;9BFFFF?
@M03896:38:000000000-B4D98:1:1111:16618:2618 1:N:0:183
TACGGAGGGTGCAAGCGTTAATCGGAATTACTGGGCGTAAAGCGCACGCAGGCGGTCTGTTAAGTCAGATGTGAAATCCCCGGGCTTAACCTGGGAACTGCATTTGAAACTGGCAGGCTTGAGTCTTGTAGAGGGGGGTAGAATTCCAGGTGTAGCGGTGAAATGCGTAGAGATCTGGAGGAATACCGGTGGCGAAGGCGGCCCCCTGGACAAAGACTGACGCTCAGGTGCGAAAGCGTGGGGAGCAAACA
+
ABBBABCCCBBCGGFEECGAEGHFEFFFHGFFBBCCEEEFHHHGGAEEGEE@EFGEEEGGHHGFGG4GGFFFGH4FGGGHFGGGEGGHHGGHHHGHHFGFHHGHHHHHHHFFHHHGACGF@HCGHHHHGHHHHHGFGFCDFFFFFFFFFF0;;BFFFFADFFFFFFA;ABEFFBBFFFFFFFFFFFFFFCDAAFFFFFFDCD@BF@@AEFFFA/BFFFFBFDFFFFFFFFB@;D>DFFFFFFFFFDEFFF.
@M03896:38:000000000-B4D98:1:1111:16619:2636 1:N:0:183
TACGGAGGGTGCAAGCGTTAATCGGAATTACTGGGCGTAAAGCGCACGCAGGCGGTCTGTTAAGTCAGATGTGAAATCCCCGGGCTTAACCTGGGAACTGCATTTGAAACTGGCAGGCTTGAGTCTTGTAGAGGGGGGTAGAATTCCAGGTGTAGCGGTGAAATGCGTAGAGATCTGGAGGAATACCGGTGGCGAAGGCGGCCCCCTGGACAAAGACTGACGCTCAGGTGCGAAAGCGTGGGGAGCAAACA
+
>AA3>AADBABCGGGEECGEFEGF?EGGHFBDBBBFEEEEHHHGGEEFGEE@EEEGEEGGGHFHGG4FGFGGHHHGGGGHGGEEEGGHHGHGGFFHHFCFHHFHGHGGHHGFHHHGA?F?>GFGHHHHHHHHHHGGGFCDFFFFFFFFFF/;9;FFFDABFFFFFB9;AAEFFBBFFBFFFFFFFFFDF@DFAAFFFFFFFFFFFFFFFFFFAFFFFFFFFFFFFFFFFFBBADADFFFFFFFEBDAFFF.
@M03896:38:000000000-B4D98:1:1111:18836:6040 1:N:0:183
AACGTAGGGTGCAAGCGTTGTCCGGAATTACTGGGTGTAAAGGGAGCGCAGGCGGACCGGCAAGTTGGAAGTGAAATCCATGGGCTCAACCCGTGAATTGCTTTCAAAACTGCTGGCCTTGAGTAGTGCAGAGGTAGGTGGAATTCCCGGTGTAGCGGTGGAATGCGTAGATATCGGGAGGAACACCAGTGGCGAAGGCGACCTACTGGGCACCAACTGACGCTGAGGCTCGAAAGCATGGGTAGCAAACA
+
BCABBFFCCFCCGGFECCFEFGFEEGFFHGCHFGGBEEGGHHGGHEEGGEAAEFFE?EFGCEEFGHGGFHFGHHHHFGGBGHFGGHHFHFGFGADG?BBBGGGHHGFFGGFGFHFFFGHHHHFHHHGGHHHHEGFHGGBFFGHGHHGHGF-<<<DHCEEGGHHHGG;;EAEGGCFAAAAGGDGGGGG?FFFFADFFFFECFFFFFFB;BEEBDFFFDFFFFFDFDFFEFFFFBFFFFFFFFFFFEFFFFF?
@M03896:38:000000000-B4D98:1:1111:18838:6058 1:N:0:183
AACGTAGGGTGCAAGCGTTGTCCGGAATTACTGGGTGTAAAGGGAGCGCAGGCGGACCGGCAAGTTGGAAGTGAAATCCATGGGCTCAACCCGTGAATTGCTTTCAAAACTGCTGGCCTTGAGTAGTGCAGAGGTAGGTGGAATTCCCGGTGTAGCGGTGGAATGCGTAGATATCGGGAGGAACACCAGTGGCGAAGGCGACCTACTGGGCACCAACTGACGCTGAGGCTCGAAAGCATGGGTAGCAAACA
+
AAA3ACFABFBACFGEAEGEFGHEEEGGHFFFFFA3EFHHGHHGHFGGGGGCGEE>@>>E>EEAFGFGH3CGHHFHGGHBGGGGFFHFGFHFCDDF?FGFHHGHHHHHHHFFHHFFAGFHGGBGHHFGHHHHEFHHBCBD<FFFHHGHFG-<<<0GCACDEHHHFC;;AFEGGCFA;-ADADFFFGGEFFFF;@@BCFE=BABFFBB;;.AFDFEEDFFBFDFFDDFEEFA@@FFBF/FFFFBBABFB/9.
@M03896:38:000000000-B4D98:1:1111:27153:11530 1:N:0:183
TACGGAGGGTGCAAGCGTTAATCGGAATTACTGGGCGTAAAGCGCACGCAGGCGGTTTGTTAAGTCAGATGTGAAATCCCCGGGCTCAACCTGGGAACTGCATCTGATACTGGCAAGCTTGAGTCTCGTAGAGGGGGGTAGAATTCCAGGTGTAGCGGTGAAATGCGTAGAGATCTGGAGGAATACCGGTGGCGAAGGCGGCCCCCTGGACGAAGACTGACGCTCAGGTGCGAAAGCGTGGGGAGCAAACA
+
ABBAAABBB?ABGGFAE2FEFFGFFGGGHGFFB32CEEEEFHFGGCFGGA?EEFGEGGGHHHHGFHDHHHHFGHHHGHHGGGGGGGHHHHHHHGGHHFGGFHHHHHFHHHGHHHHBCFFGFGCHGHHHGGGF<F?CG;DFFFFFFFFEFF/;:::FDB:@EFFFFFA;.@AF/:BFF/;9.9.BFFFFF;@D?>ABDFFCFFF:@B-EEFFB;-ADFFF/BDD..:BB:BB-.;@.FD.:;=BABDAFFFF
@M03896:38:000000000-B4D98:1:1111:27143:11546 1:N:0:183
TACGGAGGGTGCAAGCGTTAATCGGAATTACTGGGCGTAAAGCGCACGCAGGCGGTTTGTTAAGTCAGATGTGAAATCCCCGGGCTCAACCTGGGAACTGCATCTGATACTGGCAAGCTTGAGTCTCGTAGAGGGGGGTAGAATTCCAGGTGTAGCGGTGAAATGCGTAGAGATCTGGAGGAATACCGGTGGCGAAGGCGGCCCCCTGGACGAAGACTGACGCTCAGGTGCGAAAGCGTGGGGAGCAAACA
+
AAAAAA3A@2AAGGFAE?EEFFGFEGFFHD5G532FEEE?FHBEEEEEGE0EECCEEEE?BG@FFGHHBHFEGHFDGFGFFEGGEEHHHHHGFB?GHFGFDHGHHFHGHHGFHHHFGFF?<FHHHHHGGFGGDFACC9@DFFFFFFFFFF/;;/:FBB99EFFFF:;;.=.BFB9FF/BA...BFFFF?@B?ABBB;DF?B?B;@B@AAFFB??FBBBB9BDFFDDBB9F9@.>9.BAFF??BE@DFFFF.
@M03896:38:000000000-B4D98:1:1111:27163:11546 1:N:0:183
TCCGGAGGGTGCAAGCGTTAATCGGAATTACTGGGCGTAAAGCGCACGCAGGCGGTTTGTTAAGTCAGATGTGAAATCCCCGGGCTCAACCTGGGAACTGCATCTGATACTGGCAAGCTTGAGTCTCGTAGAGGGGGGTCGAATTCCAGGTGTAGCGGTGAAATGCGTAGAGATCTGGAGGACTACCGGTGGCGAAGGCGGCCCCCTGGACGAAGACTGACGCTCAGGTGCGAAAGCGTGGGGAGCAAAC
+
A1>AA1ADDAAAGGFEE?AEABDBE0AFGFBFDBFFEE//FGHGGAEAEEEGGGGEEG/FBG2BFH2FFGHGGH2GBFFGF?<EGGHH1GHHGFG0GFHBGDHGFGHH2FFGGH0FFFGH??GGGHHBF.<.>FGGC;@-;@EFEFFF///;;;FF@99--/:/9F99;9;FBB:FB/999A-;/FB@-9@BA@@@-AE@--@@@?@--9;@@@F-9;B//---9-//BB9---9-B?99-;=-9--;BA
@M03896:38:000000000-B4D98:1:1111:16854:25215 1:N:0:183
TACGGAGGGTGCAAGCGTTAATCGGAATTACTGGGCGTAAAGCGCACGCAGGCGGTTTGTTAAGTCAGATGTGAAATCCCCGGGCTCAACCTGGGAACTGCATCTGATACTGGCAAGCTTGAGTCTCGTAGAGGGGGGTAGAATTCCAGGTGTAGCGGTGAAATGCGTAGAGATCTGGAGGAATACCGGTGGCGAAGGCGGCCCCCTGGACGAAGACTGACGCTCAGGTGCGAAAGCGTGGGGAGCAAACA
+
>AA3AAABDABBGFFECEGEFFFBEEFGHEDGBBBBEFEEGHHGGAAAEE?0EEEFEGGHGHEGGGGHHBGGHHHFGHFHGGEEEGHHHGGHHHGHHGHGHFGHGFFGGHHFFHGGGFFGFGFGHHGGFDFFHHGGGF=DEFFFFFFFFE/;;;FFCFDFFFFFFFA;A@AFF/BFFFFFDFB/BFFFBBDD.@@FFFE@DAFBFD;9AFF9B;DABFFFFDFFFFFB/;:-:BDDFD.ACFFE-;99FF.
@M03896:38:000000000-B4D98:1:1111:19918:28160 1:N:0:183
AACGTAGGGTGCAAGCGTTGTCCGGAATTACTGGGTGTAAAGGGAGCGCAGGCGGGAAGACAAGTTGGAAGTGAAAACCATGGGCTCAACCCATGAATTGCTTTCAAAACTGTTTTTCTTGAGTAGTGCAGAGGTAGATGGAATTCCCGGTGTAGCGGTGGAATGCGTAGATATCGGGAGGAACACCAGTGGCGAAGGCGGTCTACTGGGCACCAACTGACGCTGAGGCTCGAAAGCATGGGTAGCAAACA
+
AAAAAFFABFAAFFFGCEAEEGGEEGGGHFBGCFAEEFHHGHHGGEGFFAA0EEEC@FEBFGGHGHHHHHHFGDGHHGGHHHHGGHHHHHHGGHHHFHHGGHHHHHFFHHHFFHFHF@@F1?GG1FGGHHHHHGHCFFGHFFFHHGHHA@-<=<GFFDEGC.CGHG:;;CGGGFFCDA??ACFGGGGF.009CDA=@DE>AFFFFB;;/A.:AFFFFFFFFFDD;A.AAAF@@FFAFFB9A?/;;/:FFFF
@M03896:38:000000000-B4D98:1:1111:19932:28181 1:N:0:183
AACGTAGGGTGCAAGCGTTGTCCGGAATTACTGGGTGTAAAGGGAGCGCAGGCGGGAAGACAAGTTGGAAGTGAAAACCATGGGCTCAACCCATGAATTGCTTTCAAAACTGTTTTTCTTGAGTAGTGCAGAGGTAGATGGAATTCCCGGTGTAGCGGTGGAATGCGTAGATATCGGGAGGAACACCAGTGGCGAAGGCGGTCTACTGGGCACCAACTGACGCTGAGGCTCGAAAGCATGGGTAGCAAACA
+
ABABAFFBCFCCGGGEECECCGDEEGGGHEBFFGGCEFGGHGHGHFGGGAAAEEGC@EEFGFFGGHHH3FHFHEGFEGEEHHGEHHHHHGGGGHFHFFGHHHHHHHEGHHGGDGGHGCGHGFGF1FFGGHHGGGHHHHGGGGHHHHHFGC-<<<GHGGGGGEGHGG=:;EEGGC;;DGADGDFGGGGG?FGGGFAAA.A=CFF?FFB9FFFF?FEEFFFFFFDFFF.AA:A=@F99FFFBFEBFEFFFFF?
@M03896:38:000000000-B4D98:1:1112:9048:4700 1:N:0:183
TACGGAGGGTGCAAGCGTTAATCGGAATTACTGGGCGTAAAGCGCACGCAGGCGGTTTGTTAAGTCAGATGTGAAATCCCCGGGCTCAACCTGGGAACTGCATCTGATACTGGCAAGCTTGAGTCTCGTAGAGGGGGGTAGAATTCCAGGTGTAGCGGTGAAATGCGTAGAGATCTGGAGGAATACCGGTGGCGAAGGCGGCCCCCTGGACGAAGACTGACGCTCAGGTGCGAAAGCGTGGGGAGCAAACA
+
ABAAA3ABB?ACFGB4A2AAAGFFEEFGHFDBBBAAEEEEEGHGGCGGGFGCFFGEGFGHFFGHGH4GHHGBFGG4FGGHGFGGEGHHHGHHHHGGFFHHHHHHHHFHHHFHHHHHGHHHHHGHHHHHFEGGGHD@CDADFFFFFFFFFFFFFBFFDFAD?BFFFFDDDFAFFFFFFFFFFDFFFFFFFCCFFFFFFFFFFAFFFFFFFFFF@DFDFFFBFFFFFFFFFFFA?DFFFFFFFFFF-AEFFF?
@M03896:38:000000000-B4D98:1:1112:6646:6749 1:N:0:183
AACGTAGGGTGCAAGCGTTGTCCGGAATTACTGGGTGTAAAGGGAGCGCAGGCGGGAAGACAAGTTGGAAGTGAAAACCATGGGCTCAACCCATGAATTGCTTTCAAAACTGTTTTTCTTGAGTAGTGCAGAGGTAGATGGAATTCCCGGTGTAGCGGTGGAATGCGTAGATATCGGGAGGAACACCAGTGGCGAAGGCGGTCTACTGGGCACCAACTGACGCTGAGGCTCGAAAGCATGGGTAGCAAACA
+
AAAAAFFABFBCGFBC22EAFGGEFFGFHGBDBBB3EEHHHHFGHGGGEEE?EFGCEEFHBBBFBGFHHGFFHHHHFBEAGHHGFGHGHFHGGHFHHEHGGFGHGF?FGHFDF2@GGHHHHFCHHHHHHHHHFFHHHHGHGFHHHHHHG?@FF<GFCCEGGHCGHHEEFGGGGGGGGACGGDGGGGGGFFFGC;@CFDECFFFFFFF/BEAFFFFFDFFBFFFFDDFFFFA;@FFFFBFBFFFB:FFFFFA
@M03896:38:000000000-B4D98:1:1112:20573:8619 1:N:0:183
TACGGAGGGTGCAAGCGTTAATCGGAATTACTGGGCGTAAAGCGCACGCAGGCGGTTTGTTAAGTCAGATGTGAAATCCCTGGGCTCAACCTGGGAACTGCATCTGATACTGGCAAGCTTGAGTCTCGTAGAGGGGGGTAGAATTCCAGGTGTAGCGGTGAAATGCGTAGAGATCTGGAGGAATACCGGTGGCGAAGGCGGCCCCCTGGACGAAGACTGACGCTCAGGTGCGAAAGCGTGGGGAGCAAACA
+
>AA?A?ADBAAAGGEA22AE2GGBBEFGHEBB5BABAAEECEGEGGGGGCEEGEEGGGGHHHHHGH4BGHHFFGHHHHHH3BGEGHGHHHHFGHFFHGFGHGHHHHHGHHFGHFHFEHHHFHHHHHGF<CFGFHGDGFCDFFFFFFFFFFBFF;BF@>ADEFFFBB9.;>EFFFFFFEFF.AFBBFFFFCFFABFF=::9-9BDFBDE.BF-@;.;:BBBBDADDFBBFBFBAADDFBDDA--.@AAFFFF
@M03896:38:000000000-B4D98:1:1112:20575:8637 1:N:0:183
TACGGAGGGTGCAAGCGTTAATCGGAATTACTGGGCGTAAAGCGCACGCAGGCGGTTTGTTAAGTCAGATGTGAAATCCCCGGGCTCAACCTGGGAACTGCATCTGATACTGGCAAGCTTGAGTCTCGTAGAGGGGGGTAGAATTCCAGGTGTAGCGGTGAAATGCGTAGAGATCTGGAGGAATACCGGTGGCGAAGGCGGCCCCCTGGACGAAGACTGACGCTCAGGTGCGAAAGCGTGGGGAGCAAACA
+
ABAAAABCCACCGGF422EAFGHFEEGGHHFBBBBAEEEEFHHGGCGGGEGGGGGGGGGHGGHHHHEHHGGFGHHGGHGHGGGGEGGGHGHHHHGEBFGGHHHHHHGHHHGGHHHFGHHHGFEHHHGHFEFGGHGFGFFFFFFFFFFFFFFFFBFFFF;@EFFFFFDADFFFFFFFFFFFFFEFFFFFF@CFFCCFCFEDCFFFFFFEFFFFFFFAFFFBFFFFFFFFFFFFFFAAFFDFFFFFFFFFFF.
@M03896:38:000000000-B4D98:1:1112:27071:10920 1:N:0:183
TACGTAGGTGGCAAGCGTTGTCCGGAATTATTGGTCGTAAAGCGCGCGTAGGCGGTTTTTTAAGTCTGATGTGAAAGCCCACGGCTCAACCGTGGAGGGTCATTGGAAACTGGAAAACTTGTGTGCAGAAGCGGAAAGTGGAATTCCATGTGTAGCGGTGAAATGCGCAGAGATATGGAGTAACACCAGTGGCGAAGGCGACTTTCTGGTCTGTAACTGACGCTGATGTGCGAAAGCGTTGGGATCAAACA
+
AAA>ACB>FFBFFFCA222AAFG2AAEFF5FF5DBBAABFCGHFE?EE?E?EB0>E@EFAEE3@@FGFG4?BBBBB3GFGHGF/EEF?FBFBDECAC<@FF0?GFCHGFH?DG011?0<?B1<>FDHHBHF1<-<-<CG0<<00CGF0C0:<00:CC:.;E00C0B.;9BCGF0CFF00C/9CBFFG..BBF.@B--;9@-;-ABB/;9B/BB9B/BBFFBDDDA?//9/9..99;/;..;.-.9;AB/F.
@M03896:38:000000000-B4D98:1:1112:27092:10922 1:N:0:183
TACGTAGGTGGCAAGCGTTGTCCGGAATTATTGGGCGTAAAGCGCGCGTAGGCGGTTTTTTAAGTCTGATGTGAAAGCCCACGGCTCAACCGTGGAGGGTCATTGGAAACTGGAAAACTTGAGTGCAGAAGAGGAAAGTGGAATTCCATGTGTAGCGGTGAAATGCGCAGAGATATGGAGGAACACCAGTGGCGAAGGCGACTTTCTGGTCTGTAACTGACGCTGATGTGCGAAAGCGTGGGGATCAAACA
+
BCBBBFFBFDAFGGFA22EAFGGFFEEGHFDF5DEAEEGFHHHGGGGGGGGGHGGGGEGGGGCGGHGFHHGFGFHHHHHHHGGGEBFFHGHGGHGGHCGGGFHHHGFFHH?DFG??FFHHFFGFHHHHHHHHCGHHHGDFFDGHHHHGHFCGCCGGGCDGGHFH0F;CFGAGBFGGFFFGGDGGGGG?FFFFADDAFDFFFCFFFFFBFF/BF:BBBFFFFFFFFFFFFFFFDCDFFFFFFFFF?AFFFFA
@M03896:38:000000000-B4D98:1:1112:6701:12522 1:N:0:183
TACGGAGGGTGCAAGCGTTAATCGGAATTACTGGGCGTAAAGCGCACGCAGGCGGTTTGTTAAGTCAGATGTGAAATCCCCGGGCTCAACCTGGGAACTGCATCTGATACTGGCAAGCTTGAGTCTCGTAGAGGGGGGTAGAATTCCAGGTGTAGCGGTGAAATGCGTAGAGATCTGGAGGAATACTGGTGGCGAAGGCGGCCCCCTGGACGAAGACTGACGCTCAGGTGCGAAAGCGTGGGGAGCAAACA
+
ABAAA?ABB?AAGGE4E2EAFGHFGAFFGHDFBAAAEEEEGHHGG?EGGEEEGEEEGEDGFGHHHHEFHHFBFHHGFHHHGGGGEFHGHHHHHHGGBFGGHFGHHHHHHHFGHHGFGHHHGHGGHHHHFEFE>FDCGADFEFFFFFFFFFFFFBFFFBADFFFFBFADDFFFEFFFFFFFFBFFFFFFFFFFFBCFFFFFFFFFFFFFFFFFFFFAFFFFFFFFFFFFFFFCDFFDFDDDCFFE@DEFFFF
@M03896:38:000000000-B4D98:1:1112:4020:12704 1:N:0:183
TACGTAGGGTGCAAGCGTTATCCGGAATTATTGGGCGTAAAGGGCTCGTAGGCGGTTCGTCGCGTCCGGTGTGAAAGTCCATCGCTTAACGGTGGATCCGCGCCGGGTACGGGCGGGCTTGAGTGCGGTAGGGGAGACTGGAATTCCCGGTGTAACGGTGGAATGTGTAGATATCGGGAAGAACACCAATGGCGAAGGCAGGTCTCTGGGCCGTCACTGACGCTGAGGAGCGAAAGCGTGGGGAGCGAACA
+
AAA?AFFCCFBCGGGA22AECGFEEEEGHFFHBFABAAAEFFGGGGHGGGGCHGGGEFGEB>>E>EE/>EFEEHFDGHHHHHHGGHHGGFC<DHGHHGGHGCCFCDCCCG.<@@-@DDGGGF0;FF?;:;D.AADFDAFFE/BBFFFEFFB@;;9BD@;EBEFF/:;;FFFFEFFEBCCF9AFFFFFFAFF/B@@-CDAADF./BBB/;B?;>CAAFFFBFFFFDAFAB?;;:9@AFD::->DFB?--;9-
@M03896:38:000000000-B4D98:1:1112:4019:12725 1:N:0:183
TACGTAGGGTGCAAGCGTTATCCGGAATTATTGGGCGTAAAGGGCTCGTAGGCGGTTCGTCGCGTCCGGTGTGAAAGTCCATCGCTTAACGGTGGATCCGCGCCGGGTACGGGCGGGCTTGAGTGCGGTAGGGGAGACTGGAATTCCCGGTGTAACGGTGGAATGTGTAGATATCGGGAAGAACACCAATGGCGAAGGCAGGTCTCTGGGCCGTCACTGACGCTGAGGAGCGAAAGCGTGGGGAGCGAACA
+
BCAABFFBCFBCGGBA22E2FFFEEEEFHFFG5BBAEAEEHHHGGGHGGGGFGFGGEFEGB>E@EEGEEEEEEHHHFGGHHHHGGHHFHFD<CHGHHGHHGCDGGF<EGH.CCDCDGGGGGFCFGGADEGGFFFFAFEFFF;BFFFFFFFAFDBBFFDAFFFFFB:BBFFFFFFFFFFFFDFFFFFFFEFFFFBCAADEFFFFFFFFFBFEEFCCADBFFFBDFFFFFFDA@CFFFFFFFFFFFFFFCCF9
@M03896:38:000000000-B4D98:1:1112:2602:13854 1:N:0:183
TACGGAGGGTGCAAGCGTTAATCGGAATTACTGGGCGTAAAGCGCACGCAGGCGGTTTGTTAAGTCAGATGTGAAATCCCCGGGCTCAACCTGGGAACTGCATCTGATACTGGCAAGCTTGAGTCTCGTAGAGGGGGGTAGAATTCCAGGTGTAGCGGTGAAATGCGTAGAGATCTGGAGGAATACCGGTGGCGAAGGCGGCCCCCTGGACGAAGACTGACGCTCAGGTGCGAAAGCGTGGGGAGCAAACA
+
BBBBB3ADD?ABFBB4A2EAAGFFEBBFGHB55B2AEEEEGHGGG0EEEEE?EEG@EEEHGGFHHHFHHFFBFEGFGHGHGEEGEEHHHFHHHHFFB/FFGHHHHH2GHHFFHHFBFHHHHFFGHHHHFFGGFGGGGABDFFFFFFFBFFBFFFFFBFDFE:BFBFFDFFFFFFFFFFFFD?FFFFFFF@ADADBFCDFF;BFFFFFFFFFFFFFDBFFBFFFFFFFFFFFDFDFFFFFFFFFEFFFFFF.
@M03896:38:000000000-B4D98:1:1112:4982:14004 1:N:0:183
TACGTAGGTCCCGAGCGTTGTCCGGATTTATTGGGCGTAAAGCGAGCGCAGGCGGTTTGATAAGTCTGAAGTTAAAGGCTGTGGCTCAACCATAGTTCGCTTCGGAAACTGTCAAACTTGAGTGCCGAAGGGGAGAGTTGAATTCCATGTGTAGCGGTGAAATGCGTAGATATATGGAGGAACACCGGTGGCGAAAGCGGCTCTCTGGTCTGTAACTGACCCTGAGGCTCGAAAACGGGGGGAGCGAAAAG
+
ABAAAFFBFFBFAEA2A2E2FGGEGEGGHFFGBFB2AEEEHHFGCGECEEFEGFG//E>FBBFGGHBG34BFGHHH43/3B03B?GBGHGH/333F42?<//////?/?222?2@2@1F<111111/>A->.-.-<C/0=0=DGB<0=000<000-;.:.<FF0;9;.9.B0;0099FB..;F/FD??;9.;@-@BFED9@-9BF/F/BF;/9//;;//;/./9...:9A>-FF-9-.;BFF--9-9@--/
@M03896:38:000000000-B4D98:1:1112:11171:18033 1:N:0:183
TACGTAGGTGGCAAGCGTTGTCCGGAATTATTGGGCGTAAAGCGCGCGTAGGCGGTTTTTTAAGTCTGATGTGAAAGCCCACGGCTCAACCGTGGAGGGTCATTGGAAACTGGAAAACTTGAGTGCAGAAGAGGAAAGTGGAATTCCATGTGTAGCGGTGAAATGCGCAGAGATATGGAGGAACACCAGTGGCGAAGGCGACTTTCTGGTCTGTAACTGACGCTGATGTGCGAAAGCGTGGGGATCAAACA
+
>AA3AC4ADFAFGFA4A2AAEFDEF2EFHBFF53AAEEFEHHHGGGGGGEGDHGGGGGGGGFGHGHGFHHFBEFGGGFG/?FGFECFFHFHCDHGFHGGGGFHHFFBFFG?BGF<?>CCFDBFFGFGHHHHG<<GFFGDFDDDGFHHBHFCGCCGGFACDG0;;0CAECGAFFGGGFFFGGGFGGGGGG/FFA=9-BDFFABCFFFFFFF/:BB/9;FF9BFFFFDFFFFFFF;=DFAAADFFFDEFFFFA
@M03896:38:000000000-B4D98:1:1112:11153:18042 1:N:0:183
TACGTAGGTGGCAAGCGTTGTCCGGAATTATTGGGCGTAAAGCGCGCGTAGGCGGTTTTTTAAGTCTGATGTGAAAGCCCACGGCTCAACCGTGGAGGGTCATTGGAAACTGGAAAACTTGAGTGCAGAAGAGGAAAGTGGAATTCCATGTGTAGCGGTGAAATGCGCAGAGATATGGAGGAACACCAGTGGCGAAGGCGACTTTCTGGTCTGTAACTGACGCTGATGTGCGAAAGCGTGGGGGTCAAACA
+
ABAAAFFBFFAFGFA422AAEBDEEEEFGFDG5BA2EEEEGHHGGGGGEGGGHGGGGGGGGGGGFGEDGHFBFFGHGFGFFFFGEGGFHFGCFHGDHGGGHFHHFGFDFF?DGF<?>CGFGFFFGGGHHHHHCGG<<CDDDDGHHHHFHCCF;CGGFF:CGFCG0;;C?DBFFFGGGFFGGDFFFFE?FFFFEFFFFFFFDCAAFFFFFF/FB;FBFFFBFFFFFFFFFFFFFAADFFDDFFF--;9BFFF
@M03896:38:000000000-B4D98:1:1112:15511:18568 1:N:0:183
TACGGAGGGTGCAAGCGTTAATCGGAATTACTGGGCGTAAAGCGCACGCAGGCGGTCTGTTAAGTCAGATGTGAAATCCCCGGGCTTAACCTGGGAACTGCATTTGAAACTGGCAGGCTTGAGTCTTGTAGAGGGGGGTAGAATTCCAGGTGTAGCGGTGAAATGCGTAGAGATCTGGAGGAATACCGGTGGCGAAGGCGGCCCCCTGGACAAAGACTGACGCTCAGGTGCGAAAGCGTGGGGAGCAAACA
+
AAAAAAACCABBGGDA22EAAGGFEEFFHHBDBBBAAAEFHHHGGGFFGGGCGFGFEBFGGHHFFHEFHHFFGFHHBFFGGGEEEEGFHFHHHHGGHGHHHHHHHHGGHHFBGGHGFGHHDGCGHHHHHHHHDGGGGADDEFFFFFFEFFFFF9FFDCADEFFF9FAADFFFBFFFFFFFFFFFFFFFFFFFFCDFFDEDFFFFFFDEFFFFFFF;BFFFFFFFFFF9;FB@DDFDFFFFFFFFFFFFFFA
@M03896:38:000000000-B4D98:1:1112:15531:18569 1:N:0:183
TACGGAGGGTGCAAGCGTTAATCGGAATTACTGTGCGTAAAGCGCACGCAGGCGGTCTGTTAAGTCAGATGTGAAATCCCCGGGCTTAACCTGGGAACTGCATTTGAAACTGGCAGGCTTGAGTCTTGTAGAGGGGGGTAGACTTCCAGGTGTAGCGGTGAAATGCGTAGAGATCTGGAGGAATACCGGTGGCGAAGGCGGCCCCCTGGACAAAGCCTGACGCTCAGGTGCGAAAGCGTGGGGAGCAAACA
+
>1>1>>ADDAAAG1B0A0AAAFGCEEFFHHBG22AD/FEECHHGGGGCEAAFEECEEBBFG2@FGHHHHHFBBDFEBGGGG/EE>>FFHFHHHA/0BFFFGGHHHHFGHH>1GHGCCGHHGGGHHHHFFFFFGHGCC?@BFF/;FFFFBFBFB:BF@@;@EBFF9F;AB@EF/BFFF//A-B9BFFFA;>@?;-;---;;-;@@@@@FAFAB-99-;B99B9ABB9/9BB;--;;;BBFF?<?F-;AF/A-
@M03896:38:000000000-B4D98:1:1112:26094:19306 1:N:0:183
TACGTAGGGTGCAAGCGTTATCCGGAATTATTGGGCGTAAAGGGCTCGTAGGCGGTTCGTCGCGTCCGGTGTGAAAGTCCATCGCTTAACGGTGGATCCGCGCCGGGTACGGGCGGGCTTGAGTGCGGTAGGGGAGACTGGAATTCCCGGTGTAACGGTGGAATGTGTAGATATCGGGAAGAACACCAATGGCGAAGGCAGGTCTCTGGGCCGTCACTGACGCTGAGGAGCGAAAGCGTGGGGAGCGAACA
+
ABAAAFFCCFBBGGFAA2E2FFGEEEEGHCFF5AABEAEEGHHGFFHGGGG?GEGGEFFGB>E/>EECG/EEEHHHBFFGHHHGGHHFHFFGGHGHHGHHGCFGGGGEGHDCCCDDGGGGGFBFGFFDGGGF.DDBDEFFEBFFFFFFFFAFABBFFB;EFEFFB:BBFFFFFFFFFAFFAFFFFFFEFFFFFCCFFFFFFF?BFFFFFFEEACB;AFFBFFFFFBFEEDA@BBFFFFFFFFFFDDA@DD=
@M03896:38:000000000-B4D98:1:1112:26089:19324 1:N:0:183
TACGTAGGGTGCAAGCGTTATCCGGAATTATTGGGCGTAAAGAGCACGTAGGCGGTTCGTCACGTCCGACGTGAAAGTCCATCGCTTAACCCTGTATCCCCGCCGATACCGGTCGTCCTTAATTCCGGTAAGGAAGGCTGAATTTCCCGTGGTACCGGGAGATTCGTAGATATTCGGAAAGACCCCCAATGCCGAAGCCCGGTCTCTGGGTCGTCCCTACCCCGTCATGCCAAAACCGTGGGGACCAACCA
+
AAA?AFCA3BA>BG4A22A2AGHBAEGGHDFF5BBBAAAEAD5BF31ABFF1FEE00?0BB11?BF1E1/E>EFFHBFBB4?3>EGFE?B3/0B3?B4B1//<<<//</<////><.<>11=1110/<--.<C0<..;/:.<0<0<C:C:.-9000;----;/00.//..00099BA..9.;9.;A--..99B-9-B<..9-;9.9/;/./.--.;.9/;.9.-:.../;//9B.9.-9A?--.-;.;.9.
@M03896:38:000000000-B4D98:1:1112:26650:19326 1:N:0:183
GATACCCCAGTAGTCCGTCTGACTGACTCGAGCGACATCTCGTATGCCGTCTTCTGCTTGAAAAAAAAACCTATCCTCTCCCGAATCTAATACACAATAAAAGAATTCCGTCGTCAATGACGTCATAATAATACACATATCATAGATTGACTCACAAAATATATAAAGAATTACACCATATCTCATACAATACTATTAAACATGACGAGTATAGTGAGCACTGTATGTATTAATAAAGATGATGAAACAGA
+
3>3>ABB>>2BBBFBBAABF2AFGABBFD2E?B2AEABFEDBB2AFE30AEGFEG5DDD3B3B5BE0//113333B4343331//?/444444333/333333/0B411010///?<2211////@21111111?<1111<1?1111><111111110010=0=00000.000000/.00000000000000/000000000990/..-..9000000/0.0/;000000000000000///9////;/./
@M03896:38:000000000-B4D98:1:1112:26670:19338 1:N:0:183
GATACCCCAGTAGTCCGGCTGACTGACTCGAGCGACATCTCGTATGCCGTCTTCTGCTTGAAAAAAAAATGTTACGTGATTAATTGTTATTATGAACACGCAATGTGCAACAGCATGTGACTTAGCTAACACACAGTTTTCACAGAGTACTATCGTGCTCTTCTGTATGAATGTTATGTTGATTCAGTTGCTCGAATATTGAGCACTGCTCAACAAGTGATGTTGCTGTTACTTTGACTGTCTCAGTTA
+
BBBBBCB>ABFBBG652A2EAB4F5ABBFD2EA222AE3GEFA1FHGHAEAGGAGFHGFFF35@FEE/>13444@12213B4444B444444B444342/////2B?3B3202?2B22222222>2222222///0?11?11111<<<111111.00..111000=0000000000=0<00000:00000000.-/0.0000000:0/00000/0./00000099000;90000090;000/////://
@M03896:38:000000000-B4D98:1:1112:19989:19712 1:N:0:183
TACGGAGGGTGCAAGCGTTAATCGGAATTACTGGGCGTAAAGCGCACGCAGGCGGTTTGTTAAGTCAGATGTGAAATCCCCGGGCTCAACCTGGGAACTGCATCTGATACTGGCAAGCTTGAGTCTCGTAGAGGGGGGTAGAATTCCAGGTGTAGCGGTGAAATGCGTAGAGATCTGGAGGAATACCGGTGGCGAAGGCGGCCCCCTGGACGAAGACTGACGCTCAGGTGCGAAAGCGTGGGGAGCAAACA
+
ABBBA?ABCAABGGE4A2EAFGGFGEFFHFDB5BBAEEEEFHHGGCFFFEEGGGCFGEGHGGHHGHFHHHFBFGHHGHHHGGFFEGHHHHHHHHGHGGHHHHHHHHHHHHGFHHGGGHHHHFFGHHGHFGGFHHDCGFFDFFFFFFFFFFFFF;:BCD;CEFFFFFDDFFFFFFFFFFBFFFFFFFFFF:DDFFFFFFFFFFFFFFCFFFFFFADDFFFFFDDFFFFBF9FCDFDABA:ABFF?DDFFFFE
@M03896:38:000000000-B4D98:1:1112:20010:19719 1:N:0:183
TACGGAGGGTGCAAGCGTTAATCGGAATTACTGGGCGTAAAGCGCACGCAGGCGGTTTGTTAAGTCAGATGTGAAATCCCCGGGCTCAACCTGGGAACTGCATCTGATACTGGCAAGCTTGAGTCTCGTAGAGGGGGGTAGAATTCCAGGTGTAGCGGTGAAATGCGTAGAGATCTGGAGGAATACCGGTGGCGAAGGCGGCCCCCTGGACGAAGACTGACGCTCAGGTGCGCAAGCGTGGGGAGCAAACA
+
AAAAA>>ADAAAG5BF22E2AFGF2AAFGG555AB2EFEEGHHGE0E?E0E?EEEGGGGHBBDDFGGGGHFFBGHFFGGGGGGE>EGHFFHHHHGFF/GGGFGHHHEHHHFDGEG<FGFHGFFHHHGCFEFEDGA-@BBFFFBFFFFFFBFFFB/BBBABE9BBFFDDF?EFFFFFFFFFDDFBFFFFB@B.;9;;B?EB<BBBBBB?FFFB;99.BFB//.DDD;B/9BB--;@>?DFD;BBFBFEBFF?
@M03896:38:000000000-B4D98:1:1112:10855:23202 1:N:0:183
TACGGAGGGTGCAAGCGTTAATCGGAATTACTGGGCGTAAAGCGCACGCAGGCGGTTTGTTAAGTCAGATGTGAAATCCCCGGGCTCAACCTGGGAACTGCATCTGATACTGGCAAGCTTGAGTCTCGTAGAGGGGGGTAGAATTCCAGGTGTAGCGGTGAAATGCGTAGAGATCTGGAGGAATACCGGTGGCGAAGGCGGCCCCCTGGACGCAGACTGACGCTCAGGTGCGAAAGCGTGGGGAGCACACA
+
>AAA33ADBA2AFG4A2A2AAFGB2AFGHDA5532AAAEEBFFFECEEEE?0EEEGEF>FBGHFGHFFFGHBBGHHGGGGE?@?EEHHEGHG?FEAFFGFF1FGHFFG2?1FCFGGFGFHFFGFH1??/<F.BFDC?-@AAB/BFFFFBBBFB;/;--;@.BFB9F.;9>FFBBFFBFB..DFBBBF.;BBF99@=B.;9-@9B-9@...;----;F//9BA;.DDFBBBFB?--?B.;A;;B??A...A.
@M03896:38:000000000-B4D98:1:1112:10855:23223 1:N:0:183
TACGGAGGGTGCAAGCGTTAATCGGAATTACTGGGCGTAAAGCGCACGCAGGCGGTTTGTTAAGTCAGATGTGAAATCCCCGGGCTCAACCTGGGAACTGCATCTGATACTGGCAAGCTTGAGTCTCGTAGAGGGGGGTAGAATTCCAGGTGTAGCGGTGAAATGCGTAGAGATCTGGAGGAATACCGGTGGCGAAGGCGGCCCCCTGGACGAAGACTGACGCTCAGGTGCGAAAGCGTGGGGAGCAAACA
+
ABAAA?ACCABCGGFA22EAAGHFEEFFHHBB5BAAAEEEHHHGG?ECFEGFGGGFEGGHFBGFHHGHHHGFGHFHFHHHGEGFEEHHHGHHFHGHGFHHGHHHHHFHHHFFHGHHEGHHHGGHHHHHGGGGFHGGGFADFFFFFFFFFFFFFBFFFDDFEFFFFFADFCAFFFFFFFFFFF/FFFFFA@-DACCCFFEBCFFCFFFEFFFAD@ADFFFFFFFFFDFBFE;@DDFFFFFFFFFFFFEFFF.
@M03896:38:000000000-B4D98:1:1112:10838:23234 1:N:0:183
TACGGAGGGTGCAAGCGTTAATCGGAATTACTGGGCGTAAAGCGCACGCAGGCGGTTTGTTAAGTCAGATGTGAAATCCCCGGGCTCAACCTGGGAACTGCATCTGATACTGGCAAGCTTGAGTCTCGTAGAGGGGGGTAGAATTCCAGGTGTAGCGGTGAAATGCGTAGAGATCTGGAGGAATACCGGTGGCGAAGGCGGCCCCCTGGACGAAGACTGACGCTCAGGTGCGACAGCGTGGGGAGCAAACA
+
>A>A33ADBAAAGGFA22EAFGHFEEFGGGDB53BBEFEEEHHGGCECGEECEEFGGGGHHHHHHHHHHHHFEHHHFGHHGGGGEEHHHGHGHHGEGGHHHGHHHHFHHHGFHHHCFHHHFFFHHHHF/CFEGG?CFFFFEEFFFFFFFFFF;/BFA@9-A/9BBFDADDABBFFFEFFFD?FFFFFFF>=DF@@-@DEAABDFDFA;EFEB-;A:BFB;B?DD.:/BBFB9A-9@AADDFFF.DD9FFF.
@M03896:38:000000000-B4D98:1:1112:12089:24375 1:N:0:183
TACGTAGGGTGCAAGCGTTATCCGGAATTATTGGGCGTAAAGGGCTCGTAGGCGGTTCGTCGCGTCCGGTGTGAAAGTCCATCGCTTAACGGTGGATCCGCGCCGGGTACGGGCGGGCTTGAGTGCGGTAGGGGAGACTGGAATTCCCGGTGTAACGGTGGAATGTGTAGATATCGGGAAGAACACCAATGGCGAAGGCAGGTCTCTGGGCCGTCACTGACGCTGAGGAGCGAAAGCGTGGGGAGCGAACA
+
AAAAACFBABAAE5B4A2AA4BDEE2ABF5EG5ABBEEEBFGFFFHHGGEFDGECGEFFEB>EEEEEEE@??EGH?BEFGGHHGGHHAFBDD?GGHHFFHGC<@CCGEFG..A@A-BFGGG;:;FBDBEDFEADA-DEF/A9:FFFFFFFAAAB/BFD9ED:BF9:;BFFBFFFFFFFA@;F9BBFAEEFFBBB>@DFFFDB:BFFFF/9.:99-;DFB:BFFFDAAEFFFFAB@DFFFDCCFFADCA=A>
@M03896:38:000000000-B4D98:1:1113:9010:3648 1:N:0:183
TACGTAGGGTGCAAGCGTTATCCGGAATTATTGGGCGTAAAGGGCTCGTAGGCGGTTCGTCGCGTCCGGTGTGAAAGTCCATCGCTTAACGGTGGATCCGCGCCGGGTACGGGCGGGCTTGAGTGCGGTAGGGGAGACTGGAATTCCCGGTGTAACGGTGGAATGTGTAGATATCGGGAAGAACACCAATGGCGAAGGCAGGTCTCTGGGCCGTCACTGACGCTGAGGAGCGAAAGCGTGGGGAGCGAACA
+
ABAAAFFBBFAAFEFA22ECGGHFEEEGHCBG5BBBAAEEFGHGGGGFEGFEHFGEEFEEEEEGEEGGGEGGGGHHHHHHHHHGGHHGHGDCFHGGF2FFFBBGGCCEGHFGGG-@=;AECFFCFGAGEEGEFFDADEFFEFFFFFFFDF;B;/:BA;;ADEFFFFFFFFFFFFFADFFFFFFFFFFFFFFFB@CFDFEFFFFFFFBB;FEA@CDDDFFFFFFFFBFFFFEBBDFFFFFFFA;A-A@CFB;
@M03896:38:000000000-B4D98:1:1113:13594:4234 1:N:0:183
TACGGAGGGTGCAAGCGTTAATCGGAATTACTGGGCGTAAAGCGCACGCAGGCGGTTTGTTAAGTCAGATGTGAAATCCCCGGGCTCAACCTGGGAACTGCATCTGATACTGGCAAGCTTGAGTCTCGTAGAGGGGGGTAGAATTCCAGGTGTAGCGGTGAAATGCGTAGAGATCTGGAGGAATACCGGTGGCGAAGGCGGCCCCCTGGACGAAGACTGACGCTCAGGTGCGAAAGCGTGGGGAGCAAACA
+
AABAAAAD?2AACGGAA2AEAGGEEFGGHFDF53BBEAEDAFGEG0EEGGG@EC?EEEE2FGEFBFDGDGGBDH4FGHHHG@EEGGHFHHHHHH/BFGHHHEFGHGEFF2?2G<22?CFGGGGHFGGFFDFGD0D-<-99;9FFF/;;BB/B;9;;;;;9ABFFFFDA9>AFBFFFFBF?ADFFFFFD@;@DFAC=9DFFF;D@BD@EEFEA--..BB//;9AAAD/9//;99-@?B.D?B;B9=DEFF?.
@M03896:38:000000000-B4D98:1:1113:13611:4251 1:N:0:183
TACGGAGGGTGCAAGCGTTAATCGGAATTACTGGGCGTAAAGCGCACGCAGGCGGTTTGTTAAGTCAGATGTGAAATCCCCGGGCTCAACCTGGGAACTGCATCTGATACTGGCAAGCTTGAGTCTCGTAGAGGGGGGTAGAATTCCAGGTGTAGCGGTGAAATGCGTAGAGATCTGGAGGAATACCGGTGGCGAAGGCGGCCCCCTGGACGAAGACTGACGCTCAGGTGCGAAAGCGTGGGGAGCAAACA
+
ABBAABBD?2AAEGGFE2EEABFBAEAFHFBE5A2AAAAEADFEG0EEECAEE@?@EBEFFHGHB4@FGHBBFGHFHHHHFEGCGGHFFGFHFFEBFFGFHHHGGFFFHD?DGGH1FGGGFGFGGDFH?AFFFEGGC<99;;BFFFFEFF/BB;;BB@;;EFFFFFD;ABEFFFFFFFFFFFFFFFFF?9BFFB??BDFB<BBB@BBFEFFBB?FFFEFFFFFFFDB;:BF?D=BD/ADABBBEBDEBFF.
@M03896:38:000000000-B4D98:1:1113:8080:12748 1:N:0:183
TACGTAGGGTGCAAGCGTTATCCGGAATTATTGGGCGTAAAGGGCTCGTAGGCGGTTCGTCGCGTCCGGTGTGAAAGTCCATCGCTTAACGGTGGATCCGCGCCGGGTACGGGCGGGCTTGAGTGCGGTAGGGGAGACTGGAATTCCCGGTGTAACGGTGGAATGTGTAGATATCGGGAAGAACACCAATGGCGAAGGCAGGTCTCTGGGCCGTCACTGACGCTGAGGAGCGAAAGCGTGGGGAGCGAACA
+
BCBBAFFCCFAAFGGCA?EECGHGEEEFHBFH5BFBAAAEAFGGGFGFFGGFHGG@EFEFEFEGEEFGGFGGGHHHHHHHHHHGGGHGGFGGGHGHGBHHGCDGGD<EFHADGGGGGDGGGFCCFFAGCDFFFFFFFEFFABFFFFFFFF;BA:::A@;ADEFFFFFFFFFFFFFFFFFFFFFFFFFFFFFFFFFFFFFFFFAFFFFBBFEA@DCDFFFFFFFFFFFFFFEAD@ADFFFFFFFFFABAFF=
@M03896:38:000000000-B4D98:1:1113:8063:12756 1:N:0:183
TACGTAGGGTGCAAGCGTTATCCGGAATTATTGGGCGTAAAGGGCTCGTAGGCGGTTCGTCGCGTCCGGTGTGAAAGTCCATCGCTTAACGGTGGATCCGCGCCGGGTACGGGCGGGCTTGAGTGCGGTAGGGGAGACTGGAATTCCCGGTGTAACGGTGGAATGTGTAGATATCGGGAAGAACACCAATGGCGAAGGCAGGTCTCTGGGCCGTCACTGACGCTGAGGAGCGAAAGCGTGGGGAGCGAACA
+
ABAAAFFBBFAACFGA2AEEABFFCEEGHBFG5BBBAAAEBFGGGFHFGGGFHGG@EFEEEGEFEEEFFEEEGFFFHHHHHHHGGGHGFFGGGHGHHBGHG>>AC@<CDHADCFGGGGGGGFCCFCCGEGGFFF?BDEFFABFFFFFFFF->;:9BD@;AFEFFBFFFFFFFFFFFFFFFFFEFFFFFAFFFFFDAFFFFDFFFFFFFFFEEC@DFFFFFFFDFFFFAFFEA=BCFFFFFFFFFFFFAFC=
@M03896:38:000000000-B4D98:1:1113:22013:14013 1:N:0:183
AACGTAGGGTGCAAGCGTTGTCCGGAATTACTGGGTGTAAAGGGAGCGCAGGCGGGAAGACAAGTTGGAAGTGAAAACCATGGGCTCAACCCATGAATTGCTTTCAAAACTGTTTTTCTTGAGTAGTGCAGAGGTAGATGGAATTCCCGGTGTAGCGGTGGAATGCGTAGATATCGGGAGGAACACCAGTGGCGAAGGCGGTCTACTGGGCACCAACTGACGCTGAGGCTCGAAAGCATGGGTAGCAAACA
+
ABA@AFFCCFBACFFA22E?FGHGGFEFHFFFBBB3EAFGDGHGHEEEGEGEGGG?FGGHFGGHFGEFGHHFHHHHGHGAHHHHHHHGGHHGGHGHFHHHHHHGGGFHFHFDDGGHGHHHHFFFFHGHGHHHHGHGHHHGHFHHHHHHGGCFE<=D@A:AFHHHHHECDGGGGFFGGAACGGFGGGGGGGGGGFFFFFFFFFFFFFBBFFEFFFFFFFFFFFFFFFFFFFFF:FDFFFFFFFBBAFFFFFF
@M03896:38:000000000-B4D98:1:1113:16107:14580 1:N:0:183
TACGGAGGGTGCAAGCGTTAATCGGAATTACTGGGCGTAAAGCGCACGCAGGCGGTTTGTTAAGTCAGATGTGAAATCCCCGGGCTCAACCTGGGAACTGCATCTGATACTGGCAAGCTTGAGTCTCGTAGAGGGGGGTAGAATTCCAGGTGTAGCGGTGAAATGCGTAGAGATCTGGAGGAATACCGGTGGCGAAGGCGGCCCCCTGGACGAAGACTGACGCTCAGGTGCGAAAGCGTGGGGAGCAAACA
+
ABBABAABBAAABFFA?2EEAFGFEAFFHHBF5BABAAAEGHHGGAECFFGEGGGFFEGHHHHHGHBFFHHGHHHHHHHHGGGGGGHHHHHHHHGHGGHHHHHHHHHHGHFFHHHC<GHGGGGHHHGHFGGGHHGGFFFDEFFFFFFFFFBFF;;;@;9@EFFFFFFDDDEFBFFFFFFFFFFFFFFFF@DFFAAFFFFFFFFFFF;EFFFFAFFDFFFFFFF?DFFBFFFBABBDFD9ADFFEDDFFFF.
@M03896:38:000000000-B4D98:1:1113:4552:14927 1:N:0:183
TACGGAGGGTGCAAGCGTTAATCGGAATTACTGGGCGTAAAGCGCACGCAGGCGGTCTGTTAAGTCAGATGTGAAATCCCCGGGCTTAACCTGGGAACTGCATTTGAAACTGGCAGGCTTGAGTCTTGTAGAGGGGGGTAGAATTCCAGGTGTAGCGGTGAAATGCGTAGAGATCTGGAGGAATACCGGTGGCGAAGGCGGCCCCCTGGACAAAGACTGACGCTCAGGTGCGAAAGCGTGGGGAGCAAACA
+
BBBBBBABBAAACFGA?2FEAFGFEEFFHFDD5BAAAAAEBGHGGCEEGCEEGGGE>BBBGGHFBG4BFDFBFGHHHHHHGGGGEEHHFGHHHHGGGGHHHHGHHHFFGHFFGHHCDFHHGHFGHHHFGHHGHHGGGFFAABFFFFFFFB/;;;;BB;;@EFFFFFAADFFFEFFFFFFFFFFFFFFFFFFFAFFF;DE>DAFFFFCFFFEFFFFFFFFFFFFFFFFFFFFDDACDFFDFFFFFADFFFF?
@M03896:38:000000000-B4D98:1:1113:8024:17296 1:N:0:183
TACGTAGGGTGCAAGCGTTATCCGGAATTATTGGGCGTAAAGGGCTCGTAGGCGGTTCGTCGCGTCCGGTGTGAAAGTCCATCGCTTAACGGTGGATCCGCGCCGGGTACGGGCGGGCTTGAGTGCGGTAGGGGAGACTGGAATTCCCGGTGTAACGGTGGAATGTGTAGATATCGGGAAGAACACCAATGGCGAAGGCAGGTCTCTGGGCCGTCACTGACGCTGAGGAGCGAAAGCGTGGGGAGCGAACA
+
BBABAFFCCFBAEGFF2AEEEFHEGEFFHBFGBBBBAAEFFHFGGGHFGGGFHGGEEFEFEEEFEGGGGFGGGGHHHHHHGHHGGHHGGFGGFHGGHBGGGBBDDD<EDHC>CG?CFDGFDFBCFFGCEGGFFF?CDEFFABFFFFFFFF-@A0;;A;;ADEFFBBBFFFFFFFFECCFFDFFFFFFEEFFFFFFFFFFFFFFFFFF;:F.ADFFFFFFFFFFFFDFFEFFFFFFFFFFFFFFFFFFFFF=
@M03896:38:000000000-B4D98:1:1113:9725:17554 1:N:0:183
TACGGAGGGTGCAAGCGTTAATCGGAATTACTGGGCGTAAAGCGCACGCAGGCGGTTTGTTAAGTCAGATGTGAAATCCCCGGGCTCAACCTGGGAACTGCATCTGATACTGGCAAGCTTGAGTCTCGTAGAGGGGGGTAGAATTCCAGGTGTAGCGGTGAAATGCGTAGAGATCTGGAGGAATACCGGTGGCGAAGGCGGCCCCCTGGACGAAGACTGACGCTCAGGTGCGAAAGCGTGGGGAGCAAACA
+
ABAAABADBAAAFFGF22EEFGGFEEFGHFDFBABAAAAEFGHGGGCCFEGEEGGEGGEHHHHHHHBFGFHDGFGFHHHHGGCEEFHFGHHHHHGGHGHHHHHGHHHHHHGHHHHEEGHHGFFHHHGFFDFFHHGCCFFFEFFFFFFEFFFFF/9;@;;@FFFFFFAADCFFFFFFFFFFFFFFFFFFF=BDA@DFFFFFFFFFFB@AFFFADDD?FFFBFDDFFFBBFBB9:@BDFFDFFB=.DDEFFFA
@M03896:38:000000000-B4D98:1:1113:9719:17571 1:N:0:183
TACGGAGGGTGCAAGCGTTAATCGGAATTACTGGGCGTAAAGCGCACGCAGGCGGTTTGTTAAGTCAGATGTGAAATCCCCGGGCTCAACCTGGGAACTGCATCTGATACTGGCAAGCTTGAGTCTCGTAGAGGGGGGTAGAATTCCAGGTGTAGCGGTGAAATGCGTAGAGATCTGGAGGAATACCGGTGGCGAAGGCGGCCCCCTGGACGAAGACTGACGCTCAGGTGCGAAAGCGTGGGGAGCAAACA
+
AAAA?AAD@2AAFEGAE2EEAGGBBAAFHHDF53ABAAAEBGHGGGGCEEA>E@EEGE>GFH@FBBDG3FDFDFHHHHHHF?EEEEHGGHHHFCFHHGHHHHHGDFGGHHFFHHFHGGGHFGFGHGGHFDFGDGDCC@BFFFFFFFFFBB/;;;;B>;9@AFFFFFA;A?FFBFFFF/:FADFF/BFFBBBFFBBB;DEBBBBBBBBFFFFBB-ADFFFFFFFAFFFFFFF;ABBDFDDD?<BEBF?FFF?
@M03896:38:000000000-B4D98:1:1113:9831:26311 1:N:0:183
TACGGAGGGTGCAAGCGTTAATCGGACTTACTGGGCGTAAAGCGCACGCAGGCGGTTTGTTAAGTCAGATGTGAAATCCCCGGGCTCAACCTGGGAACTGCATCTGATACTGGCAAGCTTGAGTCTCGTAGAGGGGGGTAGAATTCCAGGTGTAGCAGTGAAATGCGTAGAGATCTGGAGGAATACCGGTGGCGAAGGCGGCCCCCTGGACGAAGACTGACGCTCAGGTGCGAAAGCGTGGGGAGCAAACA
+
AAA?AAAD11>>BFGAA0AEADFBA00AGB1B21ABAAABBDFGG?CEEG/>E?/EE//FCGGHF2GG1FBBED2BFHHHFEEEGGHHHHHHFC/FFCGHHHGGF1GHHFFFHH<CFFGGFGHHHHGH<CFFBFFCG?@BEFFFFFFFFF/B;;;BFB9B9FFF/FAAB?FFFFBFFBFFFFEFFFFF9@@-A@@?;BE@<?@@@@@AEFF@=@BBFFFFFBA-BBFFFFF9B@??FAAA=@=-;AFFFFF
@M03896:38:000000000-B4D98:1:1113:19593:27121 1:N:0:183
AACGTAGGGTGCAAGCGTTGTCCGGAATTACTGGGTGTAAAGGGAGCGCAGGCGGACCGGCAAGTTGGAAGTGAAATCCATGGGCTCAACCCGTGAATTGCTTTCAAAACTGCTGGCCTTGAGTAGTGCAGAGGTAGGTGGAATTCCCGGTGTAGCGGTGGAATGCGTAGATATCGGGAGGAACACCAGTGGCGAAGGCGACCTACTGGGCACCAACTGACGCTGAGGCTCGAAAGCATGGGTAGCAAACA
+
ABBAAFFCCFBABEGA22E?EGHFEFGGHHBBBAA3EEFHHHGGHFE?EEEEEEG>@>>>EEEFFG4B?FCFGFHGHHHGHHFGFGHFFFHGGD<??BB?GFGHHFHHHH?GGHFGDHHHHF??GHHFHHHHHGCGFF1DFEHHHHHHGC-<<===A;=AEHGHFGC=EDEFGGGEBBCGADFFFFEEFFFF;@BFFFEBFFFFFFB;;EABDFEEFFF9BDDDDFFEEFA@9FDDFFFFFEFBEFFFFFA
@M03896:38:000000000-B4D98:1:1113:19574:27125 1:N:0:183
AACGTAGGGTGCAAGCGTTGTCCGGAATTACTGGGTGTAAAGGGAGCGCAGGCGGACCGGCAAGTTGGAAGTGAAATCCATGGGCTCAACCCGTGAATTGCTTTCAAAACTGCTGGCCTTGAGTAGTGCAGAGGTAGGTGGAATTCCCGGTGTAGCGGTGGAATGCGTAGATATCGGGAGGAACACCAGTGGCGAAGGCGACCTACTGGGCACCAACTGACGCTGAGGCTCGAAAGCATGGGTAGCAAACA
+
ABBAAFFA@BAABDGFA2E?CFGEFEEGHF5D5AA3AAFG5GHGHEECEF?AEE@>0>>>EE/FFG4E3BFFGFHDGHHEBFFGFCECBGHGG/???BBBFFFGFGHHFH?DDGF2?GHHHHCFGHFFHHFH/FGGBCDFFEFGHHHHEC-<<<==:=::;CGHB;:;CBFGGGGEA??D-EFFGGG?.BFFA@BC;DE==BFFFFBB:EEFFFFFFFFFFFFFFD.9AEA@9BDDFBFFAAFFAB;/FF?
@M03896:38:000000000-B4D98:1:1113:19588:27139 1:N:0:183
AACGTAGGGTGCAAGCGTTGTCCGGAATTACTGGGTGTAAAGGGAGCGCAGGCGGACCGGCAAGTTGGAAGTGAAATCCATGGGCTCAACCCGTGAATTGCTTTCAAAACTGCTGGCCTTGAGTAGTGCAGAGGTAGGTGGAATTCCCGGTGTAGCGGTGGAATGCGTAGATATCGGGAGGAACACCAGTGGCGAAGGCGACCTACTGGGCACCAACTGACGCTGAGGCTCGAAAGCATGGGTAGCAAACA
+
BCAAAFFCCFBACGGF22E?CGHFEEFGHGBDBBB3AAFHGHGGHFECEEGEGGG>@>EFEEEFGH4BEBEFHHHFHHHFFHGFGHHFFFGGGD<??BBBFFGHHFHHGH?DDGG2DHHHHHCDGHHFHHHHGGFGFFBFFGFGHHHHGG-@E<==:;=@EFHHFGCCFDFGGFGEDGGGGDFFFGGEFFFFEDFFFFEBFADFFFBBBEEFFFFFDFFFFFFFFBFFFFFBBFFFFBFFFFFFFFFFFFF
@M03896:38:000000000-B4D98:1:1114:16612:12709 1:N:0:183
AACGTAGGGTGCAAGCGTTGTCCGGAATTACTGGGTGTAAAGGGAGCGCAGGCGGACCGGCAAGTTGGAAGTGAAATCCATGGGCTCAACCCGTGAATTGCTTTCAAAACTGCTGGCCTTGAGTAGTGCAGAGGTAGGTGGAATTCCCGGTGTAGCGGTGGAATGCGTAGATATCGGGAGGAACACCAGTGGCGAAGGCGACCTACTGAGCACCAACTGACGCTGAGGCTCGAAAGCATGGGTAGCAAACA
+
ABAAACFBCBAAF5FC22E2ABDBA2AFHCHHGGHFEFHFFGHGHEEEGGGGFFEGGGGFEEEFFH4BBBBFGEFBFGH3FGHHHFGBBFGEDA<F?FBFHGHHHGHFFH?<?@@@/FGHHF1??GHHHHHHGF<FDFDFFF<GHFHGEDCGF<DG?;;AEHHHFGECFGGGGFGGDBCFGGGGGGGEGFFFECFFFBE@FAD?BFB;/;;BFEFADFFFFDADDAFFFFA@@FDDFFFFFFBBEFFFFFF
@M03896:38:000000000-B4D98:1:1114:25638:13990 1:N:0:183
AACGTAGGGTGCAAGCGTTGTCCGGAATTACTGGGTGTAAAGGGAGCGCAGGCGGACCGGCAAGTTGGAAGTGAAATCCATGGGCTCAACCCGTGAATTGCTTTCAAAACTGCTGGCCTTGAGTAGTGCAGAGGTAGGTGGAATTCCCGGTGTAGCGGTGGAATGCGTAGATATCGGGAGGAACACCAGTGGCGAAGGCGACCTACTGAGCACCAACTGACGCTGAGGCTCGAAAGCATGGGTAGCAAACA
+
BBBBAFFBBBAAC5B4A2E2ABDBA2EFHFHHGGHHEEGDFGFGGEEEGAEE?EEEFFGGEEEFGHBBBBGBGGF?GHHBGGHHHHHBFFHEGD<F?FBFGFHHHEDD?F<2?@@@AGFHHG??@GGFHHGGGF1FFFBDFFFGHFHDGG?CC<DDCA=@EEFHFHDEFGGGGFFABBAGFFFGGGG?FFB/ADFACDEDFFFBFFFF/;//AE?ADFFFFFFFDFFEEFA@=FFFFFFFFFBFFFFFFF?
@M03896:38:000000000-B4D98:1:1114:25654:14002 1:N:0:183
AACGTAGGGTGCAAGCGTTGTCCGGAATTACTGGGTGTAAAGGGAGCGCAGGCGGACCGGCAAGTTGGAAGTGAAATCCATGGGCTCAACCCGTGAATTGCTTTCAAAACTGCTGGCCTTGAGTAGTGCAGAGGTAGGTGGAATTCCCGGTGTAGCGGTGGAATGCGTAGATATCGGGAGGCACACCAGTGGCGAAGGCGACCTACTGAGCACCAACTGACGCTGAGGCTCGAAAGCATGGGTAGCAACC
+
>AA?ABCAB>AAC54A22E2ABDAAAEGHGHHGFHHEFHF5GHDGEFGGGEGDCE?EEGGE>>FGH@@?BFFGB44BFG3GFHFGBG??CGEDD?/?BFGGGHHHFF2?F?<<@@@AGGHG?1?1?FGHHGD<F<B1F<D.<1FG<><.-<<C0GG?-;:?GFHGH:C.;AFFBF.@-9@@.;AFFF;ABFFAB?;BDEBB=9AFFB;//;9FEFA;BF9;DADA.;AFF?99;9AF/;BFEFF?FFE.9
@M03896:38:000000000-B4D98:1:1114:25634:14008 1:N:0:183
AACGTAGGGTGCAAGCGTTGTCCGGAATTACTGGGTGTAAAGGGAGCGCAGGCGGACCGGCAAGTTGGAAGTGAAATCCATGGGCTCAACCCGTGAATTGCTTTCAAAACTGCTGGCCTTGAGTAGTGCAGAGGTAGGTGGAATTCCCGGTGTAGCGGTGGAATGCGTAGATATCGGGAGGAACACCAGTGGCGAAGGCGACCTACTGAGCACCAACTGACGCTGAGGCTCGAAAGCATGGGTAGCAAACA
+
AAAAAFFBBBAA45FC2AA2ABGBE2EFHHHHHGFFEEHHFHHGGGGGG0A0EE>EEEFE>>ECFGBBBBGFGGGGHHHEHHHHFFGEFFHGDFAF?DBBGHHHHFHGHH<2?@<2<GFGFF1??FFFHHHHHG1FGFBDFGGHHHHHGG-CE<=D::;A.CGHBCC;EGFGGGGEAAFGACFGFGGFFFFFA9@DCFA-DFF?BFF//::BFFFFDBBFFDDD.9.9EF;:@FDDFFF/AEFFAFFFFFF
@M03896:38:000000000-B4D98:1:1114:16200:14303 1:N:0:183
TACGGAGGGTGCAAGCGTTAATCGGAATTACTGGGCGTAAAGCGCACGCAGGCGGTTTGTTAAGTCAGATGTGAAATCCCCGGGCTCAACCTGGGAACTGCATCTGATACTGGCAAGCTTGAGTCTCGTAGAGGGGGGTAGAATTCCAGGTGTAGCGGTGAAATGCGTAGAGATCTGGAGGAATACCGGTGGCGAAGGCGGCCCCCTGAACGAAGACTGACGCTCAGGTGCGAAAGCGTGGGGAGCAAACA
+
ABAAAAADB2AAFFGAE2E2ABGBB2FFHHHHGGHHGEEEFHHGG?EEGFFGDGFEGGGHGGFGBG4BBBGBGHFBFGHHGGGGGGHFHHHGGGGHHGHHHGHHHFFFFGD2??@@FGHHGF1GGGF??CFEGFE>DFFFFFFFFFFBBF0FB;FFDC;BFFFFFFDADDFFFBFFFFFFFFFFFFFFF9@.A@DFFFEAFD@@FFCE/;;FDED:FFFBFFDDFDFFFFFDABBAFFFFFFAEFFFFFF.
@M03896:38:000000000-B4D98:1:1114:15163:14929 1:N:0:183
TACGTAGGGTGCAAGCGTTATCCGGAATTATTGGGCGTAAAGGGCTCGTAGGCGGTTCGTCGCGTCCGGTGTGAAAGTCCATCGCTTAACGGTGGATCCGCGCCGGGTACGGGCGGGCTTGAGTGCGGTAGGGGAGACTGGAATTCCCGGTGTAACGGTGGAATGTGTAGATATCGGGAAGAACACCAATGGCGAAGGCAGGTCTCTGAGCCGTCACTGACGCTGAGGAGCGAAAGCGTGGGGAGCGAACA
+
3AA?>CFBAB>>CGGA22AAABDBA2AFHGFGGGHGFEGGHHGGFCGGAEC?B0>ECGEEFE>>>>E>>EEEGGDG3BGGFFHCECGDHFA/??/?<CCFFBBDCD-<AG.>><--;;?EDF0;90@@;;E?EFFADAF/;;FFFFFFA=@CD99BD@.9AAFFF9B9FFFFFB9:9@DBFA/BBFFA.BFF9-@=CFFFDCAFBFFF/;;B;9@.AF//B.AD.;.AFFE--;-.;A.9-->A-99----
@M03896:38:000000000-B4D98:1:1114:21149:16730 1:N:0:183
TACGGAGGGTGCAAGCGTTAATCGGAATTACTGGGCGTAAAGCGCACGCAGGCGGTCTGTTAAGTCAGATGTGAAATCCCCGGGCTTAACCTGGGAACTGCATTTGAAACTGGCAGGCTTGAGTCTTGTAGAGGGGGGTAGAATTCCAGGTGTAGCGGTGAAATGCGTAGAGATCTGGAGGAATACCGGTGGCGAAGGCGGCCCCCTGAACAAAGACTGACGCTCAGGTGCGAAAGCGTGGGGAGCAAACA
+
ABAAA>ABC?AAB5FA22E2ABFBE2FFHFHHGEHHGFFEBGHGGCEEFFGC?EEGGGHHHGFFFG4BBBFBFGGBGHHFFGGFGGHFGFGHHHGHGGHHHHHHHHF?DF?2??=C<CGGFF???GHHGHHGGHGGGFFFFFFFFFB0;FBFB;FFCCADFFFFFFFDFFFFBBFFFFFFFFFFFFFFFFFFFFFFFFEBFFDBFFFF/::09;BBFFFFFFDFFFFFFFF@;C=DFFFFFFFFAFFFBFF
@M03896:38:000000000-B4D98:1:1114:25233:17822 1:N:0:183
TACGGAGGGTGCAAGCGTTATCCGGATTCACTGGGTTTAAAGGGTGCGTAGGCGGGCAGGTAAGTCAGTGGTGAAATCCTGGAGCTTAACTCCAGAACTGCCATTGATACTATCTGTCTTGAATATTGTGGAGGTAAGCGGAATATGTCATGTAGCGGTGAAATGCTTAGATATGACATAGAACACCTATTGCGAAGGCAGCTTACTACGCATATATTGACGCTGAGGCACGAAAGCGTGGGGATCAAACA
+
AAA3AABBB?AABGCF22A24BDBAAEEG5FGGGHGGGHHHFHGFGEAFEEEB0>/>EE/BF4FFG4BBBCBFFDBGGHEFBGAGGHHHFFHHB2DFGGFGHHFHHFHHH>?>@2@@@FF@FFGHHFFHHGGHGACFGGF<CCFFFFDGDGD===DD<<AEHHHFCC0;GFHHGGHHEGGHGBFFGFFGGGGFDAA?DGGGGGGEFBF/99ADFFBBFFFFFFFFFFFFE.AADD.BADAA;@E?AFFFFF
@M03896:38:000000000-B4D98:1:1114:25228:17840 1:N:0:183
TACGGAGGGTGCAAGCGTTATCCGGATTCACTGGGTTTAAAGGGTGCGTAGGCGGGCAGGTAAGTCAGTGGTGAAATCCTGGAGCTTAACTCCAGAACTGCCATTGATACTATCTGTCTTGAATATTGTGGAGGTAAGCGGAATATGTCATGTAGCGGTGAAATGCTTAGATATGACATAGAACACCTATTGCGAAGGCAGCTTACTACGCATATATTGACGCTGAGGCACGAAAGCGTGGGGATCAAACA
+
BCBBAABCC@AABFFC?2E2ABFBA2EFH5FGHHGFFGHGFHHGHFEFFFEEFEEGGGGGFHBBBBBBFGHGGHGBGGHEHBHFHHHHHGHHH2CBCFHHHHHGHHGFDG??D>@DFHHHHDFGFGHHHHGGHG<FBHGC>@CFHHB=GBGG==GDAACCEFFHFGGHGHHHHHCHHBGCHFFFGGGGGGGFFDGGGGEFGGGGGGGFB;@FFDFFFFFFFFDDADFFFEA9DDFDFDDFFFFAAEFFFFF
@M03896:38:000000000-B4D98:1:1114:25242:17851 1:N:0:183
TACGGAGGGTGCAAGCGTTATCCGGATTCACTGGGTTTAAAGGGTGCGTAGGCGGGCAGGTAAGTCAGTGGTGAAATCCTGGAGCTTAACTCCAGAACTGCCATTGATACTATCTGTCTTGAATATTGTGGAGGTAAGCGGAATATGTCATGTAGCGGTGAAATGCTTAGATATGACATAGAACACCTATTGCGAAGGCAGCTTACTACGCATATATTGACGCTGAGGCACGAAAGCGTGGGGATCAAACA
+
ABBAAAADB2AABEGE?AAAABDBAEEGH5GHHHHGGGHGHHHGHGFGGEGCDE>@EFGGFGFFFGFFHG?FFHDHGHHFGBGFHFHHHFGHHBCFBGFFGHHHHHFHGH?2?>@@FFHHHFGHBGHHHHGHGA?C?BF?ACGGHHEDHHHHD==D?<<AEFHHHGGHFHHHH;CGHEHCGFGGFGFGFGGGC9BD?DCFDDGGGGG//;9DD9FBFFFFF?DDDBF;EFFDDFFFFFDDCAAFDEFFFF?
@M03896:38:000000000-B4D98:1:1114:20678:18484 1:N:0:183
TACGTAGGGTGCAAGCGTTATCCGGAATTATTGGGCGTAAAGGGCTCGTAGGCGGTTCGTCGCGTCCGGTGTGAAAGTCCATCGCTTAACGGTGGATCCGCGCCGGGTACGGGCGGGCTTGAGTGCGGTAGGGGAGACTGGAATTCCCGGTGTAACGGTGGAATGTGTAGATATCGGGAAGAACACCAATGGCGAAGGCAGGTCTCTGAGCCGTCACTGACGCTGAGGAGCGAAAGCGTGGGGAGCGAACA
+
ABAAAFFBBFAAB5F422E2ABDBA2AFHCHHHHHHEFGEFHFGGGGCGGGFDEEGGFGFEE>/>>>>>>EEEFF?BFGBGHHFGHHGGFDGDGFHHEGHF@C@FGGE@H>.<<<@;ADGGFC;CBDD:ADEEFA=DEFFA9;:FFFFFF;DA099A@9:DAFFBFFBBFFFBBFFDFFAAAFFEFDEEFFFFFFAFDE?DFFFFFFF0;0BAD-.AFFBBDDDF.:9:DEB99@DFFFDCDFFFFCA>>=
@M03896:38:000000000-B4D98:1:1114:20712:18485 1:N:0:183
TACGTAGGGTGCAAGCGTTATCCGGAATTATTGGGCGTAAAGGGCTCGTAGGCGGTTCGTCGCGTCCGGTGTGAAAGTCCATCGCTTAACGGTGGATCCGCGCCGGGTACGTGCGGGCTTGAGTGCGGTAGGGGAGACTGGAATTCCCGGTGTAACGGTGGAATGTGTAGATATCGGGAAGAACACCAATGGCGAAGGCAGGTCTCTGAGCCGTCACTGACGCTGAGGAGCGAAAGCGTGGGGAGCGAACA
+
ABAAAFFBBFAABDFC?2F2ABDBA2AFHBGHHFHHEEEBAGHGGHGGGFGGFFEGGGGFEG>>>>>>>>E?EEB4BFGFGHHCGHHDFF<DFHGGH2FFF<C@GC@CAF<0><<@<AFHDC:<=C@A:EFECDA?.ABB;;9;FBFBEA=DD/99D99;DABFFBFF/BFFFFFFBD=;D?BFBFAEEFFFFFFF;DEADFFBFFFF/;/;=D;;DFFFFDAAD.A;BDE9;-@DFFFFCFA;>ABADD=
@M03896:38:000000000-B4D98:1:1114:20695:18491 1:N:0:183
TACGTAGGGTGCAAGCGTTATCCGGAATTATTGGGCGTAAAGGGCTCGTAGGCGGTTCGTCGCGTCCGGTGTGAAAGTCCATCGCTTAACGGTGGATCCGCGCCGGGTACGGGCGGGCTTGAGTGCGGTAGGGGAGACTGGAATTCCCGGTGTAACGGTGGAATGTGTAGATATCGGGAAGAACACCAATGGCGAAGGCAGGTCTCTGAGCCGTCACTGACGCTGAGGAGCGAAAGCGTGGGGAGCGAACA
+
ABBBAFFCCBAABGFA22E2ABDBAAFGHBGHHHHHGGGEGHHGGFGGGEGFFCEGGGGGEF>>>>>EEEFEGHGGGGHGHHHFGHH?GF<DFHFGHBGFF@FCFFGEGH.<><CC-AFGGF0;BC?AEGGFFFA>DEFFABFFFFFFFF;DA;FFFC;EFFFFFFFFFFFFFFFFD@D;?FFFFFFEEFFFFDFFFFEFDFFFFFFF0;:BDDADDFFBFFADDDFAFDEDDFF.FDFFFFFFFDAFFF;
@M03896:38:000000000-B4D98:1:1114:20692:18509 1:N:0:183
TACGTAGGGTGCAAGCGTTATCCGGAATTATTGGGCGTAAAGGGCTCGTAGGCGGTTCGTCGCGTCCGGTGTGAAAGTCCATCGCTTAACGGTGGATCCGCGCCGGGTACGTGCGGGCTTGAGTGCGGTAGGGGAGACTGGAATTCCCGGTGTAACGGTGGAATGTGTAGATATCGGGAAGAACACCAATGGCGAAGGCAGGTCTCTGAGCCGTCACTGACGCTGAGGAGCGAAAGCGTGGGGAGCGAACA
+
AAA?AFF?ACA>4GFA22E2ABDAAAEFHBFGGGEFEEFGHHGGFFH?EEF1B0>>0FEBB>>/>>EEC@FEEF4EHHHHHGHFGFGGGFBCDHGF?CF?F?BFFGCADH.0>>-@<ADG-C0;;G?A;CEGEECAFABF=;BCFFBFDA=AA9;BA9;ADEFFBFBFFFFFFFFFACFAFFFFFFFE?BBBB@CBFB9;D@AFFFF9/;/B>AAADBF/FDFFF?.A/AA@@@>DFFDFFADE=DBA-@@
@M03896:38:000000000-B4D98:1:1114:6222:21265 1:N:0:183
TACGTAGGGTGCAAGCGTTATCCGGAATTATTGGGCGTAAAGGGCTCGTAGGCGGTTCGTCGCGTCCGGTGTGAAAGTCCATCGCTTAACGGTGGATCCGCGCCGGGTACGTGCGGGCTTGAGTGCGGTAGGGGAGACTGGAATTCCCGGTGTAACGGTGGAATGTGTAGATATCGGGAAGAACACCAATGGCGAAGGCAGGTCTCTGAGCCGTCACTGACGCTGAGGAGCGAAAGCGTGGGGAGCGAACA
+
ABAAAFFBBCAACDGAAAE2ABFBE2EFHCHHHGHHGGGEEGHGGHHEEEGCFEEEFGGGE>>/>>>>>>EEGHBBBGHHFHHDGHHGHFD/CGDGFBGFFCGFG<C>CH.0>.<<CAFGDG0<<C@DCGGGGGC?AEFFEFGGGGGGGG;BABFFB@;AFFFFBFFBFEFFFFF?@;DD?FFFFFFFFFFFB@FF;DAFDDFFFFF;0;9B=A@ADFBBFDDFDDF:BFA;;CFAFAFFFFFEDD@CBC@
@M03896:38:000000000-B4D98:1:1114:6227:21282 1:N:0:183
TACGTAGGGTGCAAGCGTTATCCGGAATTATTGGGCGTAAAGGGCTCGTAGGCGGTTCGTCGCGTCCGGTGTGAAAGTCCATCGCTTAACGGTGGATCCGCGCCGGGTACGTGCGGGCTTGAGTGCGGTAGGGGAGACTGGAATTCCCGGTGTAACGGTGGAATGTGTAGATATCGGGAAGAACACCAATGGCGAAGGCAGGTCTCTGAGCCGTCACTGACGCTGAGGAGCGAAAGCGTGGGGAGCGAACA
+
ABAAAFFCC4AACFGA?2F2ABDBA2EFHCHHHHHHGEGEGHHGGFGEEFGEDEEGEFGGEE>>>>>>>>EEGHHFHHHHGGHDGHHGHGD/?FFFGFHGGCGGGGG>AH<0>>-<@CFHFG:;CGCC;CEGGGCBDEGECBBFGGGGGG;DD:BBF@;ADFFFB9;BFFFFBFFE@=AAFFFFFFFFFFFFFFFFFFEFDFFFFFFF0;;FDDBADFFBFFDFFFFEFFEDCFFFFFFFFFFFFFAAFF-
@M03896:38:000000000-B4D98:1:1114:10193:21391 1:N:0:183
TACGTAGGGTGCGAGCGTTAATCGGAATTACTGGGCGTAAAGCGTGCGCAGGCGGTTTTGTAAGACAGGCGTGAAATCCCCGAGCTCAACTTGGGAATGGCGCTTGTGACTGCACGGCTAGAGTATGTCAGAGGGGGGTAGAATTCCACGTGTAGCAGTGAAATGCGTAGAGATGTGGAGGAATACCGATGGCGAAGGCAGCCCCCTGAGACGTCACTGACGCTCATGCACGAAAGCGTGGGGAGCAAACA
+
AAA@ACFBBBAAG2E2A2E2ABGBE?FGHGHHHHHHGGGEFGGEEEGEGEEC?EEEGGG1GBBBBB?B??>?EG?BFGHGGGGCFGHBCGBGGHHEBFGHFCFFGGHC?F?1????@C@<><<<<FGHFD1=<E<<<BDFFB;BFBB;;DFEFFBBBB;FFFBBFFD:.>?FE9FBBFF?D.9BBFFDA=DFFCFFFDEFFDA;DF-:.;;F;.;AAFB/BDAAFFFFFBBA.;AAFFFFFAFE-:EFFF?
@M03896:38:000000000-B4D98:1:1114:26930:23186 1:N:0:183
AACGTAGGGTGCAAGCGTTGTCCGGAATTACTGGGTGTAAAGGGAGCGCAGGCGGGAAGACAAGTTGGAAGTGAAAACCATGGGCTCAACCCATGAATTGCTTTCAAAACTGTTTTTCTTTAGTAGTGCAGAGGTAGATGGAATTCCCGGTGTAGCGGTGGAATGCGTAGATATCGGGAGGAACACCAGTGGCGAAGGCGGTCTACTTAGCACCAACTGACGCTTAGGCTCGAAAGCATTGGTAGCAAACA
+
>AA3>C4A3>2>45FA22E2ABFBA2EFHFHHABAFAFFDFF32FEB0EE0EB0>/>/>BBBFBBFBGHHHFFG4DGGG?EBGFBB?CFGHGFFGBFGBBFFHHHHHGFH?<?>@@<F@G1<1GFGG?GHFF/FFFGGHGCB<FGFGF.<<AD=0=-<=:;C:00;:;;-CFBFG9--A@?DFGFGGC9;BB;;;--.;;;B;;/;:///9;FE?.A/9BF?A.../999;9-BD.BBF///://;/:/9.
@M03896:38:000000000-B4D98:1:1114:26948:23198 1:N:0:183
AACGTAGGGTGCAAGCGTTGTCCGGAATTACTGGGTGTAAAGGGAGCGCAGGCGGGAAGACAAGTTGGAAGTGAAAACCCTGGGCTCAACCCATGAATTGCTTTCAAAACTGTTTTTCTTGAGTAGTGCAGAGGTAGATGGAATTCCCGGTGTAGCGGTGGAATGCGTAGATATCGGGAGGAACACCAGTGGCGAAGGCGGTCTACTGAGCACCAACTGACGCTGAGGCTCGAAAGCATGGGTAGCAAACA
+
AAAABCF@A4AAF5BA22E2A5DB22EFHFHHGHHHEEHGEGHGHEEEGFGGD?F///?1BB?BBG4BB3BBF4?43BE/BFGFGHG??BB??BB?BBB?BGHHH2???F?2?@@@FGHH1??F<??GFGF1?/<1>GGGHC1FG=F>.-<<EDG<A@A:DEHHHHDFDC.BFB;C?A?C-.BF/F;9;FFFA@@FAFEBFFB?/BF;/;/99A.;;F//B.AD.....;9--9;.9:B/../;.F//FA.
@M03896:38:000000000-B4D98:1:1114:26930:23207 1:N:0:183
AACGTAGGGTGCAAGCGTTGTCCGGAATTACTGGGTGTAAAGGGAGCGCAGGCGGGAAGACAAGTTGGAAGTGAAAACCATGGGCTCAACCCATGAATTGCTTTCAAAACTGTTTTTCTTGAGTAGTGCAGAGGTAGATGGAATTCCCGGTGTAGCGGTGGAATGCGTAGATATCGGGAGGAACACCAGTGGCGAAGGCGGTCTACTGAGCACCAACTGACGCTGAGGCTCGAAAGCATGGGTAGCAAACA
+
ABAAAFFCABAA4AFA22E2ABDBE2EFHFHHHGHHEEGGGHHGFEEEGEEG?EE///?BBBBBBG4BBBGGGHFFGFG/BGGEFHGCEGHGFH?FBBBBBGHHH3F?FH?DDDD<?FGHF?FG<FGGGFHHHG11<FGDFF<GHHGFCF?<C<DFC@.CDEHHHHCCCCGFFBFGDA-CFDGGGGGAAFGFACDFFFEDFFFFFFBB/;:;FAAEDFFBFFFFA9..9AF@9B99BBFBFEBFABFF/AA
@M03896:38:000000000-B4D98:1:2101:16887:6244 1:N:0:183
TACGTAGGTCCCGAGCGTTGTCCGGATTTATTGGGCGTAAAGCGAGCGCAGGCGGTTTGATAAGTCTGAAGTTAAAGGCTGTGGCTCAACCATAGTTCGCTTTGGAAACTGTCAAACTTGAGTGCAGAAGGGGAGAGTGGAATTCCATGTGTAGCGGTGAAATGCGTAGATATATGGAGGAACACCGGTGGCGAAAGCGGCTCTCTGGTCTGTAACTGACGCTGAGGCTCGAAAGCGTGGGGAGCGAACAG
+
ACBAAFFCFFFFGCF2A2EAEGHEFGGGHFFHBGFBAAEFHHHGGGGEGGGFGGGEGGGHGGHHHHFBGFHGHHGHHGHHHHHHHHHFHFHGHFHHHFFGGHGHHGHHHHDGGH@>FFHFGB@GHHEFHHHGGGCDDFGGHFHHHHGHH0<<D0=<?<;EFFHHG?:ADEHHGGGBBFFGGGFFGGGGGGGFGGFFFFD=FFFFFFF0BF;;BFBFFFFF:AFAAF.;AFFCFFDFD:ADFFEFDCFFFFF
@M03896:38:000000000-B4D98:1:2101:16907:6253 1:N:0:183
TACGTAGGTCCCGAGCGTTGTCCGGATTTATTGGGCGTAAAGCGAGCGCAGGCGGTTTGATAAGTCTGAAGTTAAAGGCTGTGGCTCAACCATAGTTCGCTTTGGAAACTGTCAAACTTGAGTGCAGAAGGGGAGAGTGGAATTCCATGTGTAGCGGTGAAATGCGTAGATATATGGAGGAACACCGGTGGCGAAAGCGGCTCTCTGGTCTGTAACTGACGCTGAGGCTCGAAAGCGTGGGGAGCGACCAG
+
>>AAAFC@FFFFGEE2A2EEFGFAABEFHCGDBF2BAAEE1DFEFEGEGEGGGGGCEGEBFFGFFGBBFGGHFBFGHHHHHHGHHHHGFFHFHHEDG2FCGFF1GFHFCG1GHHGHHDF>@C1FGHGFFFAD?E<.C1F.FF<GGGHHDDDDD0<<<<AAF0GF0::A-EHHHBFF;FFAEFFFF;?-ABDABGBBDFD9@BFFFFF/BFBBFF/BBBFFD.DFD?A?AFB-9DAFDA.@B<EBDB;-@?A
@M03896:38:000000000-B4D98:1:2101:28414:10403 1:N:0:183
TACGGAGGGTGCAAGCGTTAATCGGAATTACTGGGCGTAAAGCGCACGCAGGCGGTTTGTTAAGTCAGATGTGAAATCCCCGGGCTCAACCTGGGAACTGCATCTGATACTGGCAAGCTTGAGTCTCGTAGAGGGGGGTAGAATTCCAGGTGTAGCGGTGAAATGCGTAGAGATCTGGAGGAATACCGGTGGCGAAGGCGGCCCCCTGGACGAAGACTGACGCTCAGGTGCGAAAGCGTGGGGAGCAAACA
+
ABABAABBB?AABGCC?2EEFGHFEGGGHFFFB3AAEEEGGHHGG?EEFEEEGGGFGGGHHHHHHHDFGHHFGGHGHHHHGGGGEGHGGGHHHHGFHGHGGHHHHHHHGHFGHGH2FGGHFFCGHHHHFGGGHHCCDF9:AFFFFFFFFFBFB;;;;;;@EFFFFFDADFFFFFFFFFFFDDFFFFFDF->DFFFFFFFFFFFFFFFFEFAAFAFFFFFFFFFFBFFFFFB>DAAAFDFFFCCEDDA;FF.
@M03896:38:000000000-B4D98:1:2101:4769:10404 1:N:0:183
TACGTAGGGTGCAAGCGTTATCCGGAATTATTGGGCGTAAAGGGCTCGTAGGCGGTTCGTCGCGTCCGGTGTGAAAGTCCATCGCTTAACGGTGGATCCGCGCCGGGTACGGGCGGGCTTGAGTGCGGTAGGGGAGACTGGAATTCCCGGTGTAACGGTGGAATGTGTAGATATCGGGAAGAACACCAATGGCGAAGGCAGGTCTCTGGGCCGTCACTGACGCTGAGGAGCGAAAGCGTGGGGAGCGAACA
+
BCCBBFFCCFAAFGFG?AEAGGHE?EFGHHFHBF2BEEEGHHHGGCGFFGGGHGGEFFGGFGEEEEGGGGGGGGH?GGHHGHHGGHHGHFDBFGF/GBGHGBBCGDGEGHD?FCFCFCGGFFFFGGGGGGGFEFFF?EFEEFFFFFFFFF;BA:9:D;:;DEFFFBFFFFFFFFFEFA>DFFFFFFDEEFFFFBBADFFFFFFFFFFF:FEFFFFFFFF:FFFFFFEEBDFFCA-DFDFFFFFEFD;BBA=
@M03896:38:000000000-B4D98:1:2101:16316:10440 1:N:0:183
GAAACCCGGGTAGTCCGGCTGACTGACTCGAGCGACATCTCGTATGCCGTCTTCTGCTTGAAAAAAAAAAAAAAAAACACATATAAAGCTTATCATTAATTAAGTTGAATGTAATACACAAATAGTAACTCTACGTCTACGAACTACAACGAACCTGTAGAGTACAGTCAAGAGAATCAGAAACTAACACATTGAAAATACATAGTGTACTATATAAGAAAGATACACGCAGACTCATGACGATGAGTGTT
+
AABBBFBBDDBDGGFG22AAAFFGBFGHHGGCECCCABBFGGFFHHHHGGEHGHGGHGH@GGDFHGEGGC/////////0/2<1??1111111111111111=111111111111<1111..0=0000000000..<:.0...:.0//:/-..--/.0000000000000000.//900009//;/////./////9//////////:////://9///////////;.----9//////:..9.////9;
@M03896:38:000000000-B4D98:1:2101:11904:16387 1:N:0:183
TACGTAGGGTGCAAGCGTTATCCGGAATTATTGGGCGTAAAGGGCTCGTAGGCGGTTCGTCGCGTCCGGTGTGAAAGTCCATCGCTTAACGGTGGATCCGCGCCGGGTACGGGCGGGCTTGAGTGCGGTAGGGGAGACTGGAATTCCCGGTGTAACGGTGGAATGTGTAGATATCGGGAAGAACACCAATGGCGAAGGCAGGTCTCTGGGCCGTCACTGACGCTGAGGAGCGAAAGCGTGGGGAGCGAACA
+
BCBCBFFDCFAAGFGC?2EEGGGEEEGGHCFFBBFBEEFFHHHGGCGEEFFDHFGEEFEGEEE>>EGGGGGGGHHHHHHHHHHDGHHGHFC<?GDGHCGGG@CGGFGEGH.<AD-@BABEDFBFFGGCEGGFFFDF.;BF:BFFFFFFFF=CD0::D;;ADEFFBFFFFFFFEFFA;BFFFFFFFFFFFFFFFA>=DDFFDFFFFFFF0FEA;@DDDFFFFBFFDFFEFFEBFFFFFFDFFFFFAD;A@D-
@M03896:38:000000000-B4D98:1:2101:11917:16401 1:N:0:183
TACGTAGGGTGCAAGCGTTATCCGGAATTATTGGGCGTAAAGGGCTCGTAGGCGGTTCGTCGCGTCCGGTGTGAAAGTCCATCGCTTAACGGTGGATCCGCGCCGGGTACGGGCGGGCTTGAGTGCGGTAGGGGAGACTGGAATTCCCGGTGTAACGGTGGAATGTGTAGATATCGGGAAGAACACCAATGGCGAAGGCAGGTCTCTGGGCCGTCACTGACGCTGAGGAGCGAAAGCGTGGGGAGCGAACA
+
AAAAAFFBBFAAGGFC?2ECGGFE2EEGHCGD5BBBAEEGHHHGF1GEEGGCHFGEFFEFEEE>>EFGGGFEGEHHHHHHHHHCFGHGHDC/?G??C<GGFBBFGCCECH..AD-AACDGGFFCFGGBEDGFFFDF.;BF;;BFFFFFFF;BA/:BA;;AFFFFBBFFFFFFFFF.;CCFFFFFFFFFFFF/BFAAFFEF?AFFFFFFBFEE-@B.:/B9BFFFDFF.;DE:>=;AFFFFFFFFFDAFF>:
@M03896:38:000000000-B4D98:1:2101:11898:16409 1:N:0:183
TACGTAGGGTGCAAGCGTTATCCGGAATTATTGGGCGTAAAGGGCTCGTAGGCGGTTCGTCGCGTCCGGTGTGAAAGTCCATCGCTTAACGGTGGATCCGCGCCGGGTACGGGCGGGCTTGAGTGCGGTAGGGGAGACTGGAATTCCCGGTGTAACGGTGGAATGTGTAGATATCGGGAAGAACACCAATGGCGAAGGCAGGTCTCTGGGCCGTCACTGACGCTGAGGAGCGAAAGCGTGGGGAGCGAACA
+
AAA?AFCAACAAGFFC?AEEGGHFEDFGHFFGCEFBAAFEHHHGF1GEEEFEHGGFCGGGEEE/>EGGGGGFGGB4FGHHHHHCGGHDFFF/?GBFGCFFF/BFGFD.@GAACC-AFADEDFBFFGF?;CDEED.=DA/BAFBFFFFFFF=B9;;;.;9;DEFFBFFFFFFFFFF.B>CDFFFFFFFFFBFFFFFAFFEFFFFFFEFFFF.EFCAA?FB;BDDFFFFFBAA@9@;DFFFFAFFE;DD-9==
@M03896:38:000000000-B4D98:1:2101:17053:19590 1:N:0:183
AACGTAGGGTGCAAGCGTTGTCCGGAATTACTGGGTGTAAAGGGAGCGCAGGCGGACCGGCAAGTTGGAAGTGAAATCCATGGGCTCAACCCGTGAATTGCTTTCAAAACTGCTGGCCTTGAGTAGTGCAGAGGTAGGTGGAATTCCCGGTGTAGCGGTGGAATGCGTAGATATCGGGAGGAACACCAGTGGCGAAGGCGACCTACTGGGCACCAACTGACGCTGAGGCTCGAAAGCATGGGTAGCAAACA
+
AAAAAFFBBBAACGFE22EAEGHEEGGGHGDFBBB3EEHGHHHGGEGGGGFFGGG>0>>>EEEGFH4BCFHGHGHHHHHGHHGHGFHEGEGEF?AF?GBFGHHGHFGHHH?GGHCFDHGGHGFFHHHHHHHHFGGHEEDFFGHHHHHHGG?CC<==-==CGHHHFGACEGGGGFBAAFGGGGGGGGGEGFFFFFFFFFFFFFDFFFFFFFAFFFFFFFFFFFFFFF?AEEFBAFFFFFFFFFBBEFFFFFF
@M03896:38:000000000-B4D98:1:2101:13024:19845 1:N:0:183
TACGTAGGGTGCAAGCGTTATCCGGAATTATTGGGCGTAAAGGGCTCGTAGGCGGTTCGTCGCGTCCGGTGTGAAAGTCCATCGCTTAACGGTGGATCCGCGCCGGGTACGGGCGGGCTTGAGTGCGGTAGGGGAGACTGGAATTCCCGGTGTAACGGTGGAATGTGTAGATATCGGGAAGAACACCAATGGCGAAGGCAGGTCTCTGGGCCGTCACTGACGCTGAGGAGCGAAAGCGTGGGGAGCGAACA
+
BCBBAFFCCFAABGFEAAEECGFEEGGGHFHGBBFBEFGGHHHGGGHGEEGEHGGFCGFFE>E>>EEEFEFEGGFHHHHHHHHGGGHGFFD>?FDGGBGGGCCGGADCDH?CDC<CDDGGGGFFFFGCEFGFEFFFFFFFABFFFFFFFA;B;;;;A;:;DEFFBFFFFFFFFFFFCFFFFFFFFFFFFFFFFFFFCFFFFFFFFFFFFF.A@@DFFFF0BDFFFFFAFFADCCBAFF;ADFFFFDCFFF-
@M03896:38:000000000-B4D98:1:2101:24520:25895 1:N:0:183
TACGTAGGGTGCAAGCGTTAATCGGAATTACTGGGCGTAAAGCGTGCGCAGGCGGTTTTGTAAGTCTGTCGTGAAAGCCCCGGGCTCAACCTGGGAATTGCGATGGAGACTGCAAGGCTTGAATCTGGCAGAGGGGGGTAGAATTCCACGTGTAGCAGTGAAATGCGTAGAGATGTGGAGGAACACCGATGGCGAAGGCAGCCCCCTGGGTCAAGATTGACGCTCATGCACGAAAGCGTGGGGAGCAAACA
+
BCABAFFCBFAABGFF22EEFGHFFFGGHHDBBEBBEEEECGGEFEGFGAECGGGCCGGHHHHHGHFFFGGFFHFHHHHHGFG>EEGFGGHHHHGGGHHHHCDGFGFCGFDGGGGFFGFGFGHHHHFFHHGGHG<@<-;9EFFFFFFFBAEA:9;;FB;FFFFFFFDADFFF0BFFEBBEFFFFFFFC@DDDFFFFFDEFFFFFFD@;;EFBFBFFFFFFFFF?.AFFFBFAAAF.BDAF;FCFFDEFFF?
@M03896:38:000000000-B4D98:1:2101:11538:27346 1:N:0:183
AACGTAGGGTGCAAGCGTTGTCCGGAATTACTGGGTGTAAAGGGAGCGCAGGCGGGAAGACAAGTTGGAAGTGAAAACCATGGGCTCAACCCATGAATTGCTTTCAAAACTGTTTTTCTTGAGTAGTGCAGAGGTAGATGGAATTCCCGGTGTAGCGGTGGAATGCGTAGATATCGGGAGGAACACCAGTGGCGAAGGCGGTCTACTGGGCACCAACTGACGCTGAGGCTCGAAAGCATGGGTAGCAAACA
+
AAAAAFC3A>AA4GFC22AAFEHE2EEFHGBBBFACEEEGFHHGHGGGG?0EEFGC/>?FEFGHFHFFGGHFGFDFFFFHEGHHFGHFFFHFFFFGFDGFGFHHHHBFGHGFF@FCFFGFDDF?GFHFHHGFEEHFFFFGHFFHFGFGC-<AE<==<<;;DAFCCC:;.:EFFGF?D-9@BCBFGGGE99CFEFFFADFAFFFFFF9/:.AFDF?EFFFFF.A?:A?A?.FDDF.99;FBFFB9;BB//.A
@M03896:38:000000000-B4D98:1:2101:11531:27364 1:N:0:183
AACGTAGGGTGCAAGCGTTGTCCGGAATTACTGGGTGTAAAGGGAGCGCAGGCGGGAAGACAAGTTGGAAGTGAAAACCATGGGCTCAACCCATGAATTGCTTTCAAAACTGTTTTTCTTGAGTAGTGCAGAGGTAGATGGAATTCCCGGTGTAGCGGTGGAATGCGTAGATATCGGGAGGAACACCAGTGGCGAAGGCGGTCTACTGGGCACCAACTGACGCTGAGGCTCGAAAGCATGGGTAGCAAACA
+
BCABBFFCCFAABFFC22EAFGHEEGGGHGBFBCA3EEHHHHHGHGGGGFGGGGGGGEEHGHHHGHFGGGHGHGFHFHGGHHHHGHHGHGHGFHHFFGHGHHHHHHGHHHGFFFGHGFHGDGGFHHHHHHHGHGHHHHFHHHHHHHHHGG@EE<==E<;AEGGHFGCCEGGGGGFGDCCFGGGGGGGGGFFGEFFFFFECFFCFFFFBFFFFFFFFFFFFFFFFDFFFEEFFFFFAFFFFFFBFEFFFFFF
@M03896:38:000000000-B4D98:1:2101:11117:27650 1:N:0:183
TACGTAGGGTGCAAGCGTTATCCGGAATTATTGGGCGTAAAGGGCTCGTAGGCGGTTCGTCGCGTCCGGTGTGAAAGTCCATCGCTTAACGGTGGATCCGCGCCGGGTACGGGCGGGCTTGAGTGCGGTAGGGGAGACTGGAATTCCCGGTGTAACGGTGGAATGTGTAGATATCGGGAAGAACACCAATGGCGAAGGCAGGTCTCTGGGCCGTCACTGACGCTGAGGAGCGAAAGCGGGGGGAGCGAACA
+
AAAAAFFB?>AACGGCA2AEGGGEEF?FHFHG5BBBAAEDFFGFGFHGEEFEGEFEFFEBEEEE>EGGGEE?EGDGHHHHFFHEFGHFFF?C/?A????FF@<AFDC>@GD?CCCFCCDEGFC;FFDD99AEEF?@.A/BEBBBFFFFFF;=;:/;:;.;A?BB:BFFFFF/9BBEC---;ABFBBDE.;BBFDACFFF?DFFFFF/FFFEA-:@DDFB:99A.A.FEFA.@-9-;/A-;9>-9;9---;-
@M03896:38:000000000-B4D98:1:2101:11098:27660 1:N:0:183
TACGTAGGGTGCAAGCGTTATCCGGAATTATTGGGCGTAAAGGGCTCGTAGGCGGTTCGTCGCGTCCGGTGTGAAAGTCCATCGCTTAACGGTGGATCCGCGCCGGGTACGGGCGGGCTTGAGTGCGGTAGGGGAGACTGGAATTCCCGGTGTAACGGTGGAATGTGTAGATATCGGGAAGAACACCAATGGCGACGGCAGGTCTCTGGGCCGTCACTGACGCTGAGGAGCGAAAGCGTGGGGAGCGAACA
+
1AAA>CF1A1>A1FG11AEEGGGEAA?FGHFF11AAAAEECFFCG0BEEEF?GEGGEFEEEE@EE>>E?ECEEGHFGFGF>G1?EGG<BD?@<?CG11?CE<<A@CC>AGCCCC-C@@@E@F9;CCAGA9AEABF@-:/;;B/FFFFFF@-@;/9:9;;:;-FBBBFB///9B//9@--;;A/BBBBE-;BBF?;-;@>@@;9BFF/BB-AA>99-AFFFFFF-?A--/9-@?---9;;B>@=-9A@99;-
@M03896:38:000000000-B4D98:1:2102:20361:2887 1:N:0:183
TACGGAGGGTGCAAGCGTTAATCGGAATTACTGGGCGTAAAGCGCACGCAGGCGGTTTGTTAAGTCAGATGTGAAATCCCCGGGCTCAACCTGGGAACTGCATCTGATACTGGCAAGCTTGAGTCTCGTAGAGGGGGGTAGAATTCCAGGTGTAGCGGTGAAATGCGTAGAGATCTGGAGGAATACCGGTGGCGAAGGCGGCCCCCTGGACGAAGACTGACGCTCAGGTGCGAAAGCGTGGGGCGCAAACA
+
ABAAAAABBAAABDGAE2E2ABGFA2BFHHHHFFHHGGGGGHHGGCEFGCFFGGGCGGGHHGGHGHG3FFGFGHGBFEGHGEGGGGHGFGGHHHGGHGHHHHHHHHFGHH?D?FG@FGHHHG1FGGHHFGGFGHGGGFFFFFFFFFFFFFBFF:BFCFADEFFFFFDFFFFFFFFFFFFFFFFFFFFDFBFFADDAFDEFFFDCFFFFFF?-9@DAFFF:BFFFFFFF/B;-9@BAFD.:BDA.-;-@FF.
@M03896:38:000000000-B4D98:1:2102:21649:7427 1:N:0:183
TACGTAGGTCCCGAGCGTTGTCCGGATTTATTGGGCGTAAAGCGAGCGCAGGCGGTTTGATAAGTCTGAAGTTAAAGGCTGTGGCTCAACCATAGTTCGCTTTGGAAACTGTCAAACTTGAGTGCAGAAGGGGAGAGTGGAATTCCATGTGTAGCGGTGAAATGCGTAGATATATGGAGGAACACCGGTGGCGAAAGCGGCTCTCTGGTCTGTAACTGACGCTGAGGCTCGAAAGCGTGGGGAGCGAACAG
+
ABAABFFCFFFFG?ECA2E2ABFEE?FGHCHHHHHHGGGGHHHGGGGGGGGGGGGGGGGHGFGGFGH4B@FGHHFBFFHFHGHHHHHFGHHGHHHHHBFCGHGHGFGGHH2DDFGFHHHHGH>FGDGFHHHGGGAAEFFGHFGHHHHHHFFDDDGAC<;:FFHHGC;AGGHHHHGCBFGGGGFFFGGGDGGFGDFAFFFFFFFFFFFFFFFFFFFFFFFFDDFFFFEEFFA@FDAFF.9BCF?FFFABCFB
@M03896:38:000000000-B4D98:1:2102:21651:7447 1:N:0:183
TACGTAGGTCCCGAGCGTTGTCCGGATTTATTGGGCGTAAAGCGAGCGCAGGCGGTTTGATAAGTCTGAAGTTAAAGGCTGTGGCTCAACCATAGTTCGCTTTGGAAACTGTCAAACTTGAGTGCAGAAGGGGAGAGTGGAATTCCATGTGTAGCGGTGAAATGCGTAGATATATGGAGGAACACCGGTGGCGAAAGCGGCTCTCTGGTCTGTAACTGACGCTGAGGCTCGAAAGCGTGGGGAGCGAACAG
+
>>>AAFFBFDFF?EE?22E2AFGEE2EGHFHHGHHFEEGGHHHGGGGCGGGEGGGGGGGHFGHHGHH4GHEGGGGHF3GFHGHHGHHFHHHGHHHFH2?BFEGH2FGHHF2??GFFHHHGFF>GH1D1GGFGGG@ADCDCGGFHHGHHGD0D=DGA?<;CHHHGGDCEFG0GBCFCBBBEGGABFGDDBAGFGAF=DFA@BFFFFFBBFF;9BBBFFFFF99DAAA.AEFFAFF?BD;ADFFEAFFDFB=9
@M03896:38:000000000-B4D98:1:2102:17392:16016 1:N:0:183
TACGGAGGGTGCAAGCGTTAATCGGAATTACTGGGCGTAAAGCGCACGCAGGCGGTCTGTTAAGTCAGATGTGAAATCCCCGGGCTTAACCTGGGAACTGCATTTGAAACTGGCAGGCTTGAGTCTTGTAGAGGGGGGTAGAATTCCAGGTGTAGCGGTGAAATGCGTAGAGATCTGGAGGAATACCGGTGGCGAAGGCGGCCCCCTGGACAAAGACTGACGCTCAGGTGCGAAAGCGTGGGGAGCAAACA
+
AAAAAABBBAAABEG4A2A2AGHFE2FFHFHHHGHGGFGEGHHGG?ECGGGGGEGFEEHHHHFHGHHBGHFFFGHFGHHHGGGGEEGGGHHHHHEGFGHHHHHHGHHGHH?2?FFD@EHHCF1FGHHGHHGHHGGGGDFFFFFFFFFEBFFFB;BFFBADFFFFFFDFFFEF/BFFFFEFFFBFFFFF-;9AACFFAFFBFFFFFFFFFFA/FFFBFFFBBADFFFBEFFF>DCFBEA;;BA;.9A?FFF.
@M03896:38:000000000-B4D98:1:2102:17397:16034 1:N:0:183
TACGGAGGGTGCAAGCGTTAATCGGAATTACTGGGCGTAAAGCGCACGCAGGCGGTCTGTTAAGTCAGATGTGAAATCCCCGGGCTTAACCTGGGAACTGCATTTGAAACTGGCAGGCTTGAGTCTTGTAGAGGGGGGTAGAATTCCAGGTGTAGCGGTGAAATGCGTAGAGATCTGGAGGAATACCGGTGGCGAAGGCGGCCCCCTGGACAAAGACTGACGCTCAGGTGCGAAAGCGTGGGGAGCAAACA
+
AAAAAAABB2AACFFF?2F22BFBE2FFHHHHGGHHGGGGHHHGGCEGGGGCGGGEGGHH4FHHHHHBGHHHHHHHHHHGFGGGEGFHGHHHFFGHHFGHHHHHHHGHHH>2?/@AFGHHGHCFFGHHHHHHHHG-<D>DFFFFFFFFFFBFF9BFFB;BFFFFFFADFFFFFFFFFFFFFFFFFFFDABFFABDFFFEBAFFFFFFEEFFFFFFFFFFBFFDFFFFFFFB@DFFBFFFDFFFFFDEFFF.
@M03896:38:000000000-B4D98:1:2102:4802:16275 1:N:0:183
TACGGAGGGTGCAAGCGTTAATCGGAATTACTGGGCGTAAAGCGCACGCAGGCGGTTTGTTAAGTCAGATGTGAAATCCCCGGGCTCAACCTGGGAACTGCATCTGATACTGGCAAGCTTGAGTCTCGTAGAGGGGGGTAGAATTCCAGGTGTAGCGGTGAAATGCGTAGAGATCTGGAGGAATACCGGTGGCGAAGGCGGCCCCCTGGACGAAGACTGACGCTCAGGTGCGAAAGCGTGGGGAGCAAACA
+
ABBA?3ADB?2>4BGE22E22BFBA2FFHHHHFFGFEGEEAFGEG?EEFGEGGGGGGGGHGHGFFHHEHGHGGF4?FGHGGGG/EEGFFHHGCGGFGEGGHHHHHHHHGH?2?FC@FHHHFFFGHHGCFGFCGFD-<BDDEFBFFFFFB/99B9BFD@.;AFFFFF.;ADFF/BFFB/BA..FFFFFF-9@FFFFFAFA9;@@CFFF.AFFDFFFBFFFFFFFFFF/BFFFB?B;9FFFF;DFA@DFFFFF
@M03896:38:000000000-B4D98:1:2102:4783:16284 1:N:0:183
TACGGAGGGTGCAAGCGTTAATCGGAATTACTGGGCGTAAAGCGCACGCAGGCGGTTTGTTAAGTCAGATGTGAAATCCCCGGGCTCAACCTGGGAACTGCATCTGATACTGGCAAGCTTGAGTCTCGTAGAGGGGGGTAGAATTCCAGGTGTAGCGGTGAAATGCGTAGAGATCTGGAGGAATACCGGTGGCGAAGGCGGCCCCCTGGACGAAGACTGACGCTCAGGTGCGAAAGCGTGGGGAGCAAACA
+
ABAAA3ABCAAACDGA?2E2ABGBB2FGHHHHFFHHGGGGHHHGGGGGGGGGGGGGGGGHGGFHGHHGHGHGHHHFHHHHGGGGGGHFGHHHHHGAFFHGHHHHHHHHGH?DGGGFGHHHHFGHHHHHFEGFGHGGGFFFFFFFFFFFFFBFF;BFFC9@EFFFFFDAFFFF/BFFFFFFFFFFFFFFFBFFFDFFFFEBFFFFFFFFFFFFFCF.BFFFFFFFFFFFFFFBD;;DFFFFFFFFFFFFFF.
@M03896:38:000000000-B4D98:1:2102:4797:16295 1:N:0:183
TACGGAGGGTGCAAGCGTTCATCGGAATTACTGGGCGTAAAGCGCACGCAGGCGGTTTGTTACGTCAGATGTGACATCCCCGGGCTCAACCTGGGAACTGCATCTGATACTGGCAAGCTTGAGTCTCGTAGAGGTGGGTAGAATTCCAGGTGTAGCGGTGAAATGCGTAGAGATCTGGAGGAATCCCGGTGGCGCAGGCGGCCCCCTGGACGAAGACTGACGCTCAGCTGCGACAGCGTGGGGAGCAAACA
+
>>>111>DDAA>EG1A0AE0BBFB0B0AGGFGB1BFEEGGCHHGEAE/EE//E/EE?FC>0B2/BFC?GHHHFF2>FGFHG/>/<>FGHHHGAAF0BFG<?FFGH1??GH?2??<1/FGH0<FHHHGG>CC.1<1<.-.0<=DGDGH00<<<C<0C--;-;0:CCC99;@.F0CFF;0;C.EFG0;F.@A@B;9-9-;;---;@@>-9;-F;--;A9/;/9;ABFF//:/;;;->-A-A-;-9---A//--
@M03896:38:000000000-B4D98:1:2102:14086:16339 1:N:0:183
AACGTAGGGTGCAAGCGTTGTCCGGAATTACTGGGTGTAAAGGGAGCGCAGGCGGGAAGACAAGTTGGAAGTGAAAACCATGGGCTCAACCCATGAATTGCTTTCAAAACTGTTTTTCTTGAGTAGTGCAGAGGTAGATGGAATTCCCGGTGTAGCGGTGGAATGCGTAGATATCGGGAGGAACACCAGTGGCGAAGGCGGTCTACTGGGCACCAACTGACGCTGAGGCTCGAAAGCATGGGTAGCAAACA
+
ABA?A>FABCAAFGFE22E2ABGEE2EFHGHHHHGFEFHHHHHGHGGGGGGGGGGGGGGFFFCGFHH3FGHGHFHGFGGEGGHHGHHHHHHGFHHEGGHFGHHHHFFFGH?2?@@<FHHHFF1??GHHHHHHHGGFHHHFHFHHHHHHDFCDA<=DCCA@EHHFHGEDGCGGFFFEC@DGA?/C;FDGFFFFC;AD-.A;@:;AFFB/;EAFFFAEFFFFFFA?9AFFFFF;-/.;F/9BA?FF.9;:BF.
@M03896:38:000000000-B4D98:1:2102:14075:16356 1:N:0:183
AACGTAGGGTGCAAGCGTTGTCCGGAATTACTGGGTGTAAAGGGAGCGCAGGCGGGAAGACAAGTTGGAAGTGAAAACCATGGGCTCAACCCATGAATTGCTTTCAAAACTGTTTTTCTTGAGTAGTGCAGAGGTAGATGGAATTCCCGGTGTAGCGGTGGAATGCGTAGATATCGGGAGGAACACCAGTGGCGAAGGCGGTCTACTGGGCACCACATGACGCTGAGGCTCGAAAGCATGGGTAGCAAACA
+
A3AAACCABFAAC5G4AAE2ABDBC2AFHFGHHGGGEFGGBGHGFEGGG?ECGGGGEEEFHHBB3BF3B?FBGHF4FGE/BBGGHHHGGHHGGHFFB?BFGGHHHH>>GG?D?@@CFHGHGE??<GHHGHF1FEFCDGHHGBFGFFEGGF?CAD=<<<.;CCCHHHFDDC?FBBFFGFABGGBFBFA.A0BBCBFFFDFA-;BFFFBF/A..;E?..;9:9.DFDD..;..;;9DA/;BFF.//.;BFFFF
@M03896:38:000000000-B4D98:1:2102:14094:16362 1:N:0:183
AACGTAGGGTGCAAGCGTTGTCCGGAATTACTGGGTGTAAAGGGAGCGCAGGCGGGAAGACAAGTTGGAAGTGAAAACCATGGGCTCAACCCATGAATTGCTTTCAAAACTGTTTTTCTTGAGTAGTGCAGAGGTAGATGGAATTCCCGGTGTAGCGGTGGAATGCGTAGATATCGGGAGGAACACCAGTGGCGAAGGCGGTCTACTGGGCACCAACTGACGCTGAGGCTCGAAAGCATGGGTAGCAAACA
+
ABA@ACFBCFAACDGC22E2ABDBE?FGHHHHHHHFEFHHHHHGHGEEGGGGGGGGGGGGBBGGGHH3BFHHHHHFFFG/BFGGGHHHHHHGGHHHGHHGHHHHHHHHHH?2DDDGGHHHFFFFGHHHHHHHGGHHHHHHHHBGHHHHEC@FE<=GGC;@FGHHHGC;:CGGGFFEDBFGGGGGGGGGFGGGEFFFFFA@->BDFFB/BEEFFFFFDFFFFFFFDDFFEEA@@/:;FBFFFF;F:;FFFF?
@M03896:38:000000000-B4D98:1:2102:16482:16684 1:N:0:183
AACGTAGGGTGCAAGCGTTGTCCGGAATTACTGGGTGTAAAGGGAGCGCAGGCGGGAAGACAAGTTGGAAGTGAAAACCATGGGCTCAACCCATGAATTGCTTTCAAAACTGTTTTTCTTGAGTAGTGCAGAGGTAGATGGAATTCCCGGTGTAGCGGTGGAATGCGTAGATATCGGGAGGAACACCAGTGGCGAAGGCGGTCTACTGGGCACCAACTGACGCTGAGGCTCGAAAGCATGGGTAGCAAACA
+
BBAAAFFCCFAAFFF4A2E2ABDBA2EFHHHHGHH3EEHGFHGGHEGGGGGGGGGGGGGHFFBFBGH3BFGGHHHGBGGAFGHHHHHGHHHFGHGHGHHHHHHHHGHFHH?2DDDFFHHHHFFFGHHHGGHHHGHHHHHFGGHHHHHHGGCGD<DFC<;ADEHHHHCCEGGGGGGGGGGGGGGGGGGEFGGGEFFCFFEFFFFFFFFFFEFFFFFFFFFFFFFFFFFEEFFB@FFFFBFFFFFF9FFFFFF
@M03896:38:000000000-B4D98:1:2102:25060:16946 1:N:0:183
TACGTAGGGTGCAAGCGTTATCCGTAATTATTGGGCGTAAAGGGCTCGTAGGCGGTTCGTCGCGTCCGGTGTGAAAGTCCATCGCTTAACGGTGGATCCGCGCCGGGTACGGGCGGGCTTGAGTGCGGTAGGGGAGACTGGAATTCCCGGTGTAACGGTGGAATGTGTAGATATCGGGAAGAACACCAATGGCGAAGGCAGGTCTCTGGGCCGTCACTGACGCTGAGGAGCGAAAGCGTGGGGAGCGAACA
+
AAAAACFAABAAFFFF?AE0ABFA0AAFHFHHHFAFEEEEHHHGFHHGEGGCHCEEGGGGE>>>>>E?EEEEFE>BGGHBGGHCFHGEGFCCFHGHGEGGECGCG@C>CG<<>@CCAAGEAF0;FGGGCGGEFBF;-EFFEFFFFFFF?=9@A9;/A;9;A-BF9B99FFFFFFFE=?@<BFFFFFBE?FFFF@@@@BEF?@FFFFFF/--A@@@BBFFFFFABFA?EFAA@>>=A/AAB@@?F@B??;@-
@M03896:38:000000000-B4D98:1:2102:25067:16964 1:N:0:183
TACGTAGGGTGCAAGCGTTATCCGGAATTATTGGGCGTAAAGGGCTCGTAGGCGGTTCGTCGCGTCCGGTGTGAAAGTCCATCGCTTAACGGTGGATCCGCGCCGGGTACGGGCGGGCTTGAGTGCGGTAGGGGAGACTGGAATTCCCGGTGTAACGGTGGAATGTGTAGATATCGGGAAGAACACCAATGGCGAAGGCAGGTCTCTGGGCCGTCACTGACGCTGAGGAGCGAAAGCGTGGGGAGCGAACA
+
ABBBAFFBB4AABGFAE2E2FBFEE2AFHBGHGHHFGGGEFGHGGEHFEGEFHFEGGGEEEE>>>>E@E?@?EFFFDGHGFHHGGHHGHHGGDCAEGBGGEBBCC@@>CH<.>-ADADGGGF9CFFDBDFGFFF.B.AFF9;BFFFFFFF;DAFFFFC:AAABF/BBBFFFFFFFF@DF=DFFFFFFFFFFFFFFFFFFFDAFFFFFBBFEEFBFDFFFFFFFFFDAAFDFFDDFDFFFDFFFFFFF=D>=
@M03896:38:000000000-B4D98:1:2102:9400:19291 1:N:0:183
TACGGAGGGTGCAAGCGTTATCCGGATTCACTGGGTTTAAAGGGTGCGTAGGCGGGCAGGTAAGTCAGTGGTGAAATCCTGGAGCTTAACTCCAGAACTGCCATTGATACTATCTGTCTTGAATATTGTGGAGGTAAGCGGAATATGTCATGTAGCGGTGAAATGCTTAGATATGACATAGAACACCTATTGCGAAGGCAGCTTACTACGCATATATTGACGCTGAGGCACGAAAGCGTGGGGATCAAACA
+
AAAA33ADBAAABBGC2AF2ABFEE2BEH5GHHGHHGGHHGHHGHGFFFGFDHGGGEEGGFHHHGHHBGEGGGHHHGHHFGFGFHFHGHGFHHBGDGHGHHHHHHHHHHH?2>2@FGHHHHG2GFHHHHHGHHGEHDHFC@CGGFHGFHFGG==DD@<=AEFHHHCGHHHHHHGFGHGHGHFFGGGGGGGGGGGGGGGEFDDGGGFFFFDFFFDFFFFFFFFDFFDFFFEA;ADDFFFFDFFFFFAFFFFF
@M03896:38:000000000-B4D98:1:2102:9383:19306 1:N:0:183
TACGGAGGGTGCAAGCGTTATCCGGATTCACTGGGTTTAAAGGGTGCGTAGGCGGGCAGGTAAGTCAGTGGTGAAATCCTGGAGCTTAACTCCAGAACTGCCATTGATACTATCTGTCTTGAATATTGTGGAGGTAAGCGGAATATGTCATGTAGCGGTGAAATGCTTAGATATGACATAGAACACCTATTGCGAAGGCAGCTTACTACGCATATATTGACGCTGAGGCACGAAAGCGTGGGGATCAAACA
+
AAAAABBBBAAAEFGE22E2ABDB2AEGHBHHGGHHGGHHHHHGHFFFFGGDHGGGEFGGGHHHHHHEGFHFFGGFHHHFHCGFHGHHHGFHHFHDGHGHHHHHHHHHFH?2>>@FFGHGHFHHHHHGHHGGHGFHHHHGFGGGHHGGHDGFDDDDCA<AEHFHHFHHHHHHGGGEGFH;GFBFFGGGGGGFGGFDFGEFGFGGGFFFFBFFFDFFFFFFFDFFF?FFFFFDDDFDFDDFFFFFAEFFFFA
@M03896:38:000000000-B4D98:1:2102:9402:19313 1:N:0:183
TACGGAGGGTGCAAGCGTTATCCGGATTCACTGGGTTTAAAGGGTGCGTAGGCGGGCAGGTACGTCAGTGGTGAAATCCTGGAGCTTAACTCCAGAACTGCCATTGATACTATCTGTCTTGACTATTGTGGAGGTAAGCGGACTATGTCATGTAGCGGTGACATGCTTAGATATGACATAGACCACCTATTGCGAAGGCAGCTTACTACGCATATATTGACGCTGAGACACGACAGCGTTGGGATCAAACA
+
>AA3>A3@?A2>45AA22A2ABBB2BEEF5FGFFFHGGFFBG3EGFEEEEEEGE>/>E?E1F31BFFAGGFD/BF4FGHFH3B0FFHHHFFGHB1DGGFBFGGHH1FDGH1>21F@FGGD1FGGFHHGGFGH/<>GFBF--<-</=0=GDD<=00=C-:-;0:GH:GG0CGF0;;BF0F;0;00/;:AFF00BABB?.;A.;/;B9BFFA??DDFFFFFFF.DD:A./9;B.@---;-A.999.BAA9FF.
@M03896:38:000000000-B4D98:1:2102:3467:19974 1:N:0:183
AACGTAGGGTGCAAGCGTTGTCCGGAATTACTGGGTGTAAAGGGAGCGCAGGCGGGAAGACAAGTTGGAAGTGAAAACCATGGGCTCAACCCATGAATTGCTTTCAAAACTGTTTTTCTTGAGTAGTGCAGAGGTAGATGGAATTCCCGGTGTAGCGGTGGAATGCGTAGATATCGGGAGGAACACCAGTGGCGAAGGCGGTCTACTGGGCACCAACTGACGCTGAGGCTCGAAAGCATGGGGAGCAAACA
+
AABBAFFBBFAABADAA2E2ABDEEEAFHBGGFFHFEAADBFFGGEFFG?EEGGGGEGGGCFEFBFG3BFGBGDDF3EE/BBFEHHHEGGHGGGFBDGGHFHFHHGB?FG?2DDD@?GHHHEF?1FFFDGD?FFHHHGHGGF<>FGHHDCCFE==DEE;AD.CGCG;;.AEFGFGGG??BCDBFFFGEA;BFEDFFF;ACCFFFFFBFFFFFFFEEFFFFFFFFADFFEA;:-BDDBBFFFF..-AEFFFF
@M03896:38:000000000-B4D98:1:2102:3450:19979 1:N:0:183
AACGTAGGGTGCAAGCGTTGTCCGGAATTACTGGGTGTAAAGGGAGCGCAGGCGGGAAGACAAGTTGGAAGTGAAAACCATGGGCTCAACCCATGAATTGCTTTCAAAACTGTTTTTCTTGAGTAGTGCAGAGGTAGATGGAATTCCCGGTGTAGCGGTGGAATGCGTAGATATCGGGAGGAACACCAGTGGCGAAGGCGGTCTACTGGGCACCAACTGACGCTGAGGCTCGAAAGCATGGGGAGCAAACA
+
AAAAAFFB@4AABEGAE2E22BDAA2EFHFHHGGGCAAFDFGHGGEGGGCECFFFGEFACHHCFBFH3FFG3FGFFGHG/BBGGHHHGHHHGGFBDBFGHHHHHHHFHHF?2DDD@FFHHHFF?1F@<?FFFGEGHHHGFFFDFGHHHGCCDC<==@@;@DEFHCGDAACEBFFFFFFACGFFFFFGGG9BFGFFFFFFFFADDFFBBFEFFFFEEFFFFFFFFF?9AEAF==FA./9BFFE..-;ABFFF
@M03896:38:000000000-B4D98:1:2102:3462:19991 1:N:0:183
AACGTAGGGTGCAAGCGTTGTCCGGAATTACTGGGTGTAAAGGGAGCGCAGGCGGGAAGACAAGTTGGAAGTGAAAACCATGGGCTCAACCCATGAATTGCTTTCAAAACTGTTTTTCTTGAGTAGTGCAGAGGTAGATGGAATTCCCGGTGTAGCGGTGGAATGCGTAGATATCGGGAGGAACACCAGTGGCGAAGGCGGTCTACTGGGCACCAACTGACGCTGAGGCTCGAAAGCATGGGGAGCAAACA
+
ABA@AFFBABAAB5GAA2A2ABFEEEAFHEGHGGGFEAFFFFGGHEEFGFGEGGGCCFEFFG2BB@F3BFHFGHDDDGG/BBGFAGHGFHHGGHCDBFFGHHHHHGHBFF?2?@2@?GHHHFF?DGGHDGFFHGFGHGFFFC<>FGFGDC-@<<==@A:;CEGHFGC:CCEBBFFGGFACAFGGGGGGF0CFECFFFDFFA@BABF:BBEEFFFEFFFFFBDD?DDAEEEF=;B.9/;BFFF..9;ABFAA
@M03896:38:000000000-B4D98:1:2102:10728:20283 1:N:0:183
AACGTAGGGTGCAAGCGTTGTCCGGAATTACTGGGTGTAAAGGGAGCGCAGGCGGACCGGCAAGTTGGAAGTGAAATCCATGGGCTCAACCCGTGAATTGCTTTCAAAACTGCTGGCCTTGAGTAGTGCAGAGGTAGGTGGAATTCCCGGTGTAGCGGTGGAATGCGTAGATATCGGGAGGAACACCAGTGGCGAAGGCGACCTACTGGGCACCAACTGACGCTGAGGCTCGAAAGCATGGGTAGCAAACA
+
BBAAAFFABBAABFGEC2F2ABFFEDEGHGHHHHHFEGHHFHHGHFGGGGGCGGGEGFGGEEEGHHH3FFFFHHHGFGHEHHHGGHHFGHHGGGDFFGHGHHHHHHHDGH?D2@F<BGGHHH1FHHHGHHHHGGGHFFDGGFHHHHHHAFCFE<=D@;;CFGHHHHEEGGEGGGGEDAGGGFFFFGGEFFFFEDFFFFECFFFFFFFBBEEFFFF.AFFFFBDDAAAEFFFD-9ADFFFFF?BFEFBFFF.
@M03896:38:000000000-B4D98:1:2102:10737:20300 1:N:0:183
AACGTAGGGTGCAAGCGTTGTCCGGAATTACTGGGTGTAAAGGGAGCGCAGGCGGACCGGCAAGTTGGAAGTGAAATCCATGGGCTCAACCCGTGAATTGCTTTCAAAACTGCTGGCCTTGAGTAGTGCAGAGGTAGGTGGAATTCCCGGTGTAGCGGTGGAATGCGTAGATATCGGGAGGAACACCAGTGGCGAAGGCGACCTACTGGGCACCAACTGACGCTGAGGCTCGAAAGCATGGGTAGCAAACA
+
AAB?ACF?AF2>AAD422E2ABFEE2AFGFHHHHHFEEHG5GHGEEEEGGCGGGG@CEGEEEEEGGH3BEGGHEFBFGHBGGHHGFHFGHHEGACC?GHHHGHHHFHGFH?1<@<<CGHGGFFFDGGHEHHFCFGGHFFFFFGHHHHGEG-@A<=DC;;:EFHHB0::;B.FG09.;9BBGGGGGGGEFBBBE?BBBDA@>BB?9F999...AFF.DF//;?DFDDF?EEFBB.DFB/BFAA/99BFFFF.
@M03896:38:000000000-B4D98:1:2102:12032:22367 1:N:0:183
TACGGAGGGTGCAAGCGTTAATCGGAATTACTGGGCGTAAAGCGCACGCAGGCGGTTTGTTAAGTCAGATGTGAAATCCCCGGGCTCAACCTGGGAACTGCATCTGATACTGGCAAGCTTGAGTCTCGTAGAGGGGGGTAGACTTCCAGGTGTAGCGGTGAAATGCGTAGAGATCTGGAGGAATACCGGTGGCGAAGGCGGCCCCCTGGACGAAGACTGACGCTCAGGTGCGAACGCGTGGGGAGCAAACA
+
>?A?>A>DDAA>4GGA2AAAABFBAA2BFFFGDFFBEEFGGFFGE0EEEGCEFE>>EEEFFG4FGFHFGFDBBF@GHFGGGEE<<EGHHHHGGFEGGFH?FHHHH2F?FG?2<?@@CFG<?G1FFGGGFFFFHF.>AB@AAF/9BFFF///;;;9;-;.;;FFFFB;;DDEFBBFFF/BAFDBFFFFD999D;@BAFDE--9@@DDCAEBF9--;9BFFFFDFAFA/;FB9;.B-9D@-;;C-AB;;BFF.
@M03896:38:000000000-B4D98:1:2102:15536:23015 1:N:0:183
TACGGAGGGTGCAAGCGTTAATCGGAATTACTGGGCGTAAAGCGCACGCAGGCGGTCTGTTAAGTCAGATGTGAAATCCCCGGGCTTAACCTGGGAACTGCATTTGAAACTGGCAGGCTTGAGTCTTGTAGAGGGGGGTAGAATTCCAGGTGTAGCGGTGAAATGCGTAGAGATCTGGAGGAATACCGGTGGCGAAGGCGGCCCCCTGGACAAAGACTGACGCTCAGGTGCGAAAGCGTGGGGAGCAAACA
+
11>1>A?D?AA>AFBF?AE0ABFBAABFHHFGD1ABAEEGHGHGGCEEECA/EEEFCECGHHFHGHHFHFHHHHHGHHHHGE@E>@GGFHHHHHGGHGGHHHHHHHFH1F><<?@?>CHH<GGHHHHGHHHGH0>?-=-;-;FFFFBB;//:;;;B-9;-;/FFFB9;A;-/9BB/9FF-A9-BFFEA9@=?A@@@?-;-;@@@@@=;ABFFFFBFBFF/B-?AB?B/;/;=-@=;B-BB=;--@A9/:A-
@M03896:38:000000000-B4D98:1:2102:15528:23031 1:N:0:183
TACGGAGGGTGCAAGCGTTAATCGGAATTACTGGGCGTAAAGCGCACGCAGGCGGTCTGTTAAGTCAGATGTGAAATCCCCGGGCTTAACCTGGGAACTGCATTTGAAACTGGCAGGCTTGAGTCTTGTAGAGGGGGGTAGAATTCCAGGTGTAGCGGTGAAATGCGTAGAGATCTGGAGGAATACCGGTGGCGAAGGCGGCCCCCTGGACAAAGACTGACGCTCAGGTGCGAAAGCGTGGGGAGCAAACA
+
AAAAA3ADD?AABFGC22E2ABGFE2BFHGHHFGHHGGGEGHHGGCGGGGGGGGGEEFHHGGHHHHHEGGHGHGHBBFGGGGGGGGHFGFHHHHGFFFHHHHHHHHGGHH?2??F?ADHHGHGGHHHGHHHFGHGGGFFFFFFFFFFFFFFFFBFFCDDFFFFFFFADADFF/;FFFFFFFBFFBFFFBDADFFFFFFECCFFFFFFFFFF/AFFBFFFBFFFFFFFFFFFDDFFFFFFFFFFFAFFFFFF
@M03896:38:000000000-B4D98:1:2102:24176:23567 1:N:0:183
TACGTATGTCGCAAGCGTTATCCGGATTTATTGGGCGTAAAGCGCGTCTAGGCGGAAAAGAAAGTCTGATGTGAAAATGCGGGGCTCAACTCCGTATTGCATTGGAAACTGTTTTTCTAGAGTACTGGAGAGGTGGGCGGAACTACAAGTGTGGAGGTGAAATTCGTAGATATTTGTAGGAATGCCGATAGAGAAGTCAGCTCACTGGACAGATACTGACGCTGAAGCGCGAAAGCGTGGGGAGCAAACAG
+
ABAAAFFFFFBA??EAA?E2ABFBAAEGHCHHGBHGGEEEHHHGGCGGGHHEHGGFGGHGGHGFGHH4FGGGHFFFGHGGEEGGDGHEFFGHHDE0FCFHFFHGHFHGHH11???FFHHGGH<FGHFHHHHGCFHFFC@A@C:<CFFBF0B9CEBEG9EGFFFGFE;CFEFGGGGCFFFFFFFFFFF=FFFFFFFFFFFFFFFBFFF/FFFFFFFEFFFFD?DFFFBFAFFDDFDFDADAACEDFFFFFFB
@M03896:38:000000000-B4D98:1:2102:24170:23588 1:N:0:183
TACGTATGTCGCAAGCGTTATCCGGATTTATTGGGCGTAAAGCGCGTCTAGGCGGAAAAGAAAGTCTGATGTGAAAATGCGGGGCTCAACTCCGTATTGCATTGGAAACTGTTTTTCTAGAGTACTGGAGAGGTGGGCGGAACTACAAGTGTGGAGGTGAAATTCGTAGATATTTGTAGGAATGCCGATAGAGAAGTCAGCTCACTGGACAGATACTGACGCTGAAGCGCGAAAGCGTGGGGAGCAAACAG
+
BBBBBFFFFF@ACGCC2AF2ABDBEAEGHHHHHHHGGGGGHHHGGGGGGHHHHGGGGGHFFGFGGHH4FGFFGFEFFHGFGEFCCGHG2FGHH?C0F<GHHEGHFHHHHH11<?FFHGFF?G1>FHFGGHHGCFFA-<@DCD::0BFCFBF;B90:.;;BFFGGF?;;CABFGGFB9CFBBBFFFFFAF;DFFFFFFB/;BFFFFFFBFFBEFBBFFBFFD:DFDFFFFF-:@@AFD.AB;FFAFABFAFB
@M03896:38:000000000-B4D98:1:2102:8199:26353 1:N:0:183
TACGGAGGGTGCAAGCGTTAATCGGAATTACTGGGCGTAAAGCGCACGCAGGCGGTTTGTTAAGTCAGATGTGAAATCCCCGGGCTCAACCTGGGAACTGCATCTGATACTGGCAAGCTTGAGTCTCGTAGAGGGGGGTAGAATTCCAGGTGTAGCGGTGAAATGCGTAGAGATCTGGAGGAATACCGGTGGCGAAGGCGGCCCCCTGGACGAAGACTGACGCTCAGGTGCGAAAGCGTGGGGAGCAACCA
+
>AA1>1>1>1A>1BB0?0E0ABGAE?AFHFGGDBGGGGG?/GFE?/A/AEECEEG?EG/GHGFBFGH1BFGGFF2BFGHH?@EEEGHG1FFHFFGEFEGHHFHGDFGGDH?21<F<?FHHHFFHHHHHF?F.FC.@??@BFFFFFFFBBF/;;;/;@@A=-9BFFFBAF<EFB;BFF/BFFFFFFFFF9>-AA>-;@FA;-@9-9@@EFFF@@@?-;FFBF?9ABBFF/B9;-;--FBBB<@@--;-/-;-
@M03896:38:000000000-B4D98:1:2102:8219:26354 1:N:0:183
TACGGAGGGTGCAAGCGTTAATCGGAATTACTGGGCGTAAAGCGCACGCAGGCGGTTTGTTAAGTCAGATGTGAAATCCCCGGGCTCAACCTGGGAACTGCATCTGATACTGGCAAGCTTGAGTCTCGTAGAGGGGGGTAGAATTCCAGGTGTAGCGGTGAAATGCGTAGAGATCTGGAGGAATACCGGTGGCGAAGGCGGCCCCCTGGACGAAGACTGACGCTCAGGTGCGAAAGCGTGGGGAGCAAACA
+
AAAA>AADD2>ACGFE22E2ABFBAEFGHHHHFFFGGGGGHHHGGCEEGGGGGGGGGGGFFGEGGHHFHHHHEHHGGHHHGGGFEGGFGHHGGHGHHGHHHHHHFGGHHH?>FFG2FHHHHHFHHHGF?EFFHFGFFF9AEFFFFFFFFFFFF99FDBDFFFFFFFAADFEFFFFFFFFFFFFBFFFFB@DFFBFFFFEBFFFBFFDEEFFF=FF?BFFFFFFFFFFFFFFCFFFFFDFFFFFFFDFFFF.
@M03896:38:000000000-B4D98:1:2102:13806:26841 1:N:0:183
TACGGAGGGTGCAAGCGTTAATCGGAATTACTGGGCGTAAAGCGCACGCAGGCGGTTTGTTAAGTCAGATGTGAAATCCCCGGGCTCAACCTGGGAACTGCATCTGATACTGGCAAGCTTGAGTCTCGTAGAGGGGGGTAGAATTCCAGGTGTAGCGGTGAAATGCGTAGAGATCTGGAGGAATACCGGTGGCGAAGGCGGCCCCCTGGACGAAGACTGACGCTCAGGTGCGAAAGCGTGGGGAGCAAACA
+
>AA3>AADB?AACGCE22E2ABFBBEEFHGGHDECFEEEEHHHGE0EEEEE?EEGGGFGHGHG@BGHFHHGGHEGHHHGHGE//EEGFHHHBFGGAFFGFFGGHHFFGHH????@2/FFH0F1FGGGCFGFFHEA-@F9;;9BFFFFFF/B/B;/;--;;AFFFFB.99@./;BFFFBBADFFF/BFA;;=A;9;-;.;9-@@@DF9A.F99@B9A;/9BF.DDD./9/9;@D-=9/.ADFFCE-A.B/A.
@M03896:38:000000000-B4D98:1:2102:13802:26859 1:N:0:183
TACGGAGGGTGCAAGCGTTAATCGGAATTACTGGGCGTAAAGCGCACGCAGGCGGTTTGTTAAGTCAGATGTGAAATCCCCGGGCTCAACCTGGGAACTGCATCTGATACTGGCAAGCTTGAGTCTCGTAGAGGGGGGTAGAATTCCAGGTGTAGCGGTGAAATGCGTAGAGATCTGGAGGAATACCGGTGGCGAAGGCGGCCCCCTGGACGAAGACTGACGCTCAGGTGCGAAAGCGTGGGGAGCAAACA
+
BCBBBABB@AAABGGAA2E22BDAE2FFHHHHFFHHFFGGGHHGGCEEGGGGGGGEEGGHHHFHGHHEFHGGHHHGHHHHGGGGGGHFFGHGHHEHHGHHHHHHHHHHHH??FGFFFHHHHGCGHGGHFGGEGHGGGFCDEFFFFFFFFFFFF9;BB@;@EFFFFFDDFFFFFFFFFFFFFFFFFFFFFBFFFFFAFFFFFFFFFCFEFFFFFDDDFFFBFFDDFFFBBFFBDACDFFDFFFFEFDFFFF.
@M03896:38:000000000-B4D98:1:2102:13804:26877 1:N:0:183
TACGGAGGGTGCAAGCGTTAATCGGAATTACTGGGCGTAAAGCGCACGCAGGCGGTTTGTTAAGTCAGATGTGAAATCCCCGGGCTCAACCTGGGAACTGCATCTGATACTGGCAAGCTTGAGTCTCGTAGAGGGGGGTAGAATTCCAGGTGTAGCGGTGAAATGCGTAGCGATCTGGAGGAATACCGGTGGCGAAGGCGGCCCCCTGGACGAAGACTGACGCTCAGGTGCGAAAGCGTGGGGAGCAAACA
+
ABBAABBD@A>ABFECA?E22BDBEEFGHGHHFFHHGEGFFGHGGCEEGGEEGGGEGGGFFF4B@GHFHGHGHHFHHHHHGGGGEFHFHHHHHHEFHEHGHHHHHHHHHH?2??@<CGHHG0FGHGGH<AFFDG<-CFDDAB/FFFFF9FBFF9BFA;9;AF/FFF:9AD.9-;9AF//;DFFFBFFF@@DFFA@B;DEFAFAFFCAAAFF;--A.;BB//;A.AAF/;BB>AD;DF?DABFF.BD.9/:.
@M03896:38:000000000-B4D98:1:2103:15386:5681 1:N:0:183
TACGGAGGGTGCAAGCGTTAATCGGAATTACTGGGCGTAAAGCGCACGCAGGCGGTTTGTTAAGTCAGATGTGAAATCCCCGGGCTCAACCTGGGAACTGCATCTGATACTGGCAAGCTTGAGTCTCGTAGAGGGGGGTAGAATTCCAGGTGTAGCGGTGAAATGCGTAGAGATCTGGAGGAATACCGGTGGCGAAGGCGGCCCCCTGGACGAAGACTGACGCTCAGGTGCGAAAGCGTGGGGAGCAAACA
+
3AAAAABBBAAAFFGGGEFFGGHGAFFGHGFBBCGGEEFGHHHGG?EEECGCFFGEEFEHHHGHB4FGHHHEHBGHHHHHGFGFEEHHHHHHGHGHFECFHD>FGGHHHGGFHGFFGHGHHFFDGHHGFAFFDBA?@=-99:BBFFFFFF9FF;;;B=9@EFFFFFDAADFFFFFFF/BFAABBFFFD@-@AFFF-;AEA-9-9@CCFFFFCD;FDFFFEFDBAF?//BFFFA99;FDDABBA?>D?FFF.
@M03896:38:000000000-B4D98:1:2103:15384:5700 1:N:0:183
TACGGAGGGTGCAAGCGTTAATCGGAATTACTGGGCGTAAAGCGCACGCAGGCGGTTTGTTAAGTCAGATGTGAAATCCCCGGGCTCAACCTGGGAACTGCATCTGATACTGGCAAGCTTGAGTCTCGTAGAGGGGGGTAGAATTCCAGGTGTAGCGGTGAAATGCGTAGAGATCTGGAGGAATACCGGTGGCGAAGGCGGCCCCCTGGACGAAGACTGACGCTCAGGTGCGAAAGCGTGGGGAGCAAACA
+
ABBABBBBBAAAFGGGEEGGFGHGGGFGHGFFBFDGFFGGHHHGG0AEEAEEEEGGGGGHHHFHFHBGGHGFGFHFGHGGGGGGGGHGHHHHHHGHFFFFGGFGHHHHHHHHGGFFGGHGGHHHHHHHGGGGHHDCFFC9;BBFFFFFFF0B;;;;@@:@EFFFFFAADFFFBFFFFFFFFDFFFFFFF:CDFFFCFFECFFFFFF>FFFFACFFDFFFFFFFDFFFFFFFFADDFBD9ADFFA>DEBBF.
@M03896:38:000000000-B4D98:1:2103:14229:7961 1:N:0:183
GATACCCGTGTAGTCCGGCTGACTGACTCGAGCGACATCTCGTATGCCGTCTTCTGCTTGAAAAAAAAAACAAATGTAAAAGATAAGAAAAAACGCAATTAATAGATATATGTATACATTTAAAATGATATCATGATCCGAATAGTTCATGTTGATCAAACAATGTATGTGCGAGTACAGACTGAGTACTGTGGAGGAAAGCACAACTAATCTATAATACTGCTGTTCTTATCACACTGAGCGTATAAAAA
+
ABCBBFBAABFFFGGGEGGG?ECGBFBFGFAEDE2EEEFHHHGGHFGFFEAGGHHHHHHHAEBBB>>>>E1//034?B4443/344333320///////22222222222?22>222@22?1111111111111111<10....1111111110000000<..00=000000..--.0000./0/00000000/0...//://///./;0;00000000090//////9///////9////9-.../////
@M03896:38:000000000-B4D98:1:2103:19628:8524 1:N:0:183
TACGGAGGGTGCAAGCGTTAATCGGAATTACTGGGCGTAAAGCGCACGCAGGCGGTTTGTTAAGTCAGATGTGAAATCCCCGGGCTCAACCTGGGAACTGCATCTGATACTGGCAAGCTTGAGTCTCGTAGAGGGGGGTAGAATTCCAGGTGTAGCGGTGAAATGCGTAGAGATCTGGAGGAATACCGGTGGCGAAGGCGGCCCCCTGGACGAAGACTGACGCTCAGGTGCGAAAGCGTGGGGAGCAAACA
+
ABAAABCCCAABFGGGCEGGGGHGDGFGHGFHFFGGGGGGGHHGGGGGGEECGGGFGGGHHHHHHHFHHHHGHGHGHHHHGGEFEGHHHHFHHHGHHGHHHHFHHHHHHHFGHHHGGFFGGHHHHHHHFGGGHHGGGFDAEFFFFFFFF//B;;;;;;;@EFFFFF;;AFEFFFFFFFFFBFFFFFFFFFFFFFFFFFE@CFFFFDCEEFFFF-AAFFFFFFFFFFFFFFBA:BAAFFFFFFFFDAABFF?
@M03896:38:000000000-B4D98:1:2103:19642:8535 1:N:0:183
TACGGAGGGTGCAAGCGTTAATCGGAATTACTGGGCGTAAAGCGCACGCAGGCGGTTTGTTAAGTCAGATGTGAAATCCCCGGGCTCAACCTGGGAACTGCATCTGATACTGGCAAGCTTGAGTCTCGTAGAGGGGGGTAGAATTCCAGGTGTAGCGGTGAAATGCGTAGAGATCTGGAGGAATACCGGTGGCGAAGGCGGCCCCCTGGACGAAGACTGACGCTCAGGTGCGAAAGCGTGGGGAGCAAACA
+
ACAABBCCBBBBFGGGGEGEFGGGGGFGHFFHFBGEGGGGFHHGGAEEGE?@EEGGGGGHHG4FFHFHHHHHHGHHHHGHFGGGGGHGHHFHHFGGHFGFHGFHHHFHGHGFHHGHGGGHGHEHHHHHFGGFGGGGGFBAAFBFFFFFFFBFF;:;;;:9AFFFFFDDFF?FBFBFFFEFBDFFFFFFF>CFFFAACAABAFFFF@BEFFFFDCFFFFFFFFFFFFFFFFFFDCCFFFFFFCFFFFABFF.
@M03896:38:000000000-B4D98:1:2103:8281:10540 1:N:0:183
AACGTAGGGTGCAAGCGTTGTCCGGAATTATTGGGTGTAAAGGGAGCGCAGGCGGGAAGACAAGTTGGAAGTGAAAACCATGGGCTCAACCCATGAATTGCTTTCAAAACTGTTTTTCTTGAGTAGTGCAGAGGTAGATGGAATTCCCGGTGTAGCGGTGGAATGCGTAGATATCGGGAGGAACACCAGTGGCGAAGGCGGTCTACTGGGCACCAACTGACGCTGAGGCTCGAAAGCATGGGTAGCAAACA
+
CCBBBFFCCFCBFGGGGFGGEGFEGGEGHCHHGHHDEGHHHHHGHEGGGEEEEGGGEFGHGHHHGHGFGHHGHGBFFHGHHHHHHHHHHHHGGHHGFFFFGHHHGFFGHHFFFHHHGFGGGFHGHHHHHHHFGGHGHHHHHHGHHHHHFGCEE====A;EGHHHHHE:AECFGFFGGGGGGDFGGGGGGFGGEFCFFFFFAFFFFFFBBEEFFEFEFFFBFDADADFFEAFCBFFFFFFFFF9B9BBFFFF
@M03896:38:000000000-B4D98:1:2103:8296:10556 1:N:0:183
AACGTAGGGTGCAAGCGTTGTCCGGAATTATTGGGTGTAAAGGGAGCGCAGGCGGGCAGACAAGTTGGAAGTGAAAACCATGGGCTCAACCCATGAATTGCTTTCAAAACTGTTTTTCTTGAGTAGTGCAGAGGTAGATGGAATTCCCGGTGTAGCGGTGGAATGCGTAGATATCGGGAGGAACACCAGTGGCGAAGGCGGTCTACTGGGCACCAACTGACGCTGAGGCTCGAAAGCATGGGTAGCAAACA
+
BBBBAF4AACAAFGFCGCGAFGFEGGEGG5FGFFHFAEGF5FGGHEFGGEEEFGEG/>>FFF2G3EGGFBG3FG44FFEFCGHGGHHHCGFDGBHH2?BB2F?GHHHGHHGF2FFGFCFDFFHHHHHHFH1FFEHFHHHHFFGHHHHHGG?@C<==@@;;AEFFHGEADGEFGFCCDA?DA?9;FFDEFFFFE-@FFFFACFFFFF/FFFFFFF?EFFF;BDDFA?..AEFF=FDDFFFFFF/9.;BFFF?
@M03896:38:000000000-B4D98:1:2103:20146:13848 1:N:0:183
AACGTAGGGTGCAAGCGTTGTCCGGAATTACTGGGTGTAAAGGGAGCGCAGGCGGGAAGACAAGTTGGAAGTGAAAACCATGGGCTCAACCCATGAATTGCTTTCAAAACTGTTTTTCTTGAGTAGTGCAGAGGTAGATGGAATTCCCGGTGTAGCGGTGGAATGCGTAGATATCGGGAGGAACACCAGTGGCGAAGGCGGTCTACTGGGCACCAACTGCCGCTGAGGCTCGAAAGCATGGGTAGCAAACA
+
BBAAAFFB@FBAFGGCCEGGFGGGGGGGHFFHGFHFFFHHGHHGHGGGGEE?FFG/E/?EBFFFFHGHHHHGHFHHHHGEHHBEGHHGHHHGGGHGHHHFGGGGFHGHHFFGFHBGFFFFGFHFGHGHHHHEHGHGGHGFGGHHHHHHD-<AC<==<=:AEEHBGHDCEDGGGGGGGAGGGGGGGGFE;;FGA>;F>DFCFFFFFF;BBE9BDFAEFFF/;>DB-:9AE.A=;FF./BBFFE/B.;;FF.;
@M03896:38:000000000-B4D98:1:2103:20158:13864 1:N:0:183
AACGTAGGGTGCAAGCGTTGTCCGGAATTACTGGGTGTAAAGGGAGCGCAGGCGGGAAGACAAGTTGGAAGTGAAAACCATGGGCTCAACCCATGAATTGCTTTCAAAACTGTTTTTCTTGAGTAGTGCAGAGGTAGATGGAATTCCCGGTGTAGCGGTGGAATGCGTAGATATCGGGAGGAACACCAGTGGCGAAGGCGGTCTACTGGGCACCAACTGACGCTGAGGCTCGAAAGCATGGGTAGCAAACA
+
BBAAAFFBBFBBFGGGCEGGFGFEGG2FHGFHFFGFGGHHGGHGHEGGGEAEEEG?E/E1FGGGGHHHHGHGHHHHHGF/GHHGHHHHHHHGGHHFD2GGFGFGHHHHGHGFGGGHGFFGFFHGDGGHHHHHHGHFHFHGHH1FGHGHEC@A<=<=<<;;DGFHHC:;ADEFGBCEDGAGADFGGGGGGBGGEFAFAFFFAFFFFFFFBEEFFF?ADFFFFFFFDFFEFFFFAFDBFFFFFEBF.B:BFFF
@M03896:38:000000000-B4D98:1:2103:20140:13865 1:N:0:183
AACGTAGGGTGCAAGCGTTGTCCGGAATTACTGGGTGTAAAGGGAGCGCAGGCGGGAAGACAAGTTGGAAGTGAAAACCATGGGCTCAACCCATGAATTGCTTTCAAAACTGTTTTTCTTGAGTAGTGCAGAGGTAGATGGAATTCCCGGTGTAGCGGTGGAATGCGTAGATATCGGGAGGAACACCAGTGGCGAAGGCGGTCTACTGGGCACCAACTGACGCTGAGGCTCGAAAGCATGGGTAGCAAACA
+
AAAAAFFBCFBBGGGGGGGGEGGEFGGGHHGHGHGFEEHHGHHGHGGGGGC?EGG/E/EABGGHHHHGHHGGHHHHHFG/GHHHGHHHHHHGGGHHHHHHHHHHHHHHHHGHGHHHGFFF?FFHHHHHHHHHHGHHHHHHHHHHHHHHEC?AC===A<CDGHHHHG;CEFFGGGGGGGGGGGGGGGGGFFGGECDFFFFBFFFFFFB:;EEFFFFFFFFFFFFFADFFFFFDAFFDFFFFFFBF;BFFFF?
@M03896:38:000000000-B4D98:1:2103:10006:14028 1:N:0:183
TACGTAGGGTGCAAGCGTTATCCGGAATTATTGGGCGTAAAGGACTCGTAGGCGGTTCGTCGCGTCCGGTGTGAAAGTCCATCGCTTAACGGTGGATCCGCGCCGGGTACGGGCGGGCTTGAGTGCGGTAGGGGAGACTGGAATTCCCGGTGTAACGGTGGAATGTGTAGATATCGGGAAGAACACCAATGGCGAAGGCAGGTCTCTGGGCCGTCACTGACGCTGAGGAGCGAAAGCGTGGGGAGCGAACA
+
ABBBAFFBACAAFGGCGFEEGGGEEGAFGHFHCGAGAEABAGH2BBFFEFFFHGCEEFE?1>/E>EEEFEEEFHH4FFHHHHHGGGHGGGEB<??FF2BBF>>>ACCCDGA<CCC-:;ACBFGGFCFGEDFFGGFAAABFAF/;BFBFDB-9;;9BDC;99AFF/FFBFFFFFFBEFFD;FFFFFFDFAFFFFFF;FFFFFF.BFFFFFFEEFDFDFFF9FDFFADAAFFEF=@-AFDADBAFFFFC=BD-
@M03896:38:000000000-B4D98:1:2103:5756:15629 1:N:0:183
TACGGAGGGTGCAAGCGTTAATCGGAATTACTGGGCGTAAAGCGCACGCAGGCGGTTTGTTAAGTCAGATGTGAAATCCCCGGGCTCAACCTGGGAACTGCATCTGATACTGGCAAGCTTGAGTCTCGTAGAGGGGGGTAGAATTCCAGGTGTAGCGGTGAAATGCGTAGAGATCTGGAGGAATACCGGTGGCGAAGGCGGCCCCCTGGACGAAGACTGACGCTCAGGTGCGAAAGCGTGGGGAGCAAACA
+
BBBBBBBBBBBBGGGGGGGEFFGFFG2FHFFHCFAGGGGGHHHGGEEGGA0EEGGCEGFGFGGHFHBGGGFGHHHHFGHHGGCGGGHGGHHHHHGHHFHFHHGHHHGHHHGFHHHHGGHHGGHHHHHHGGGGHHGCDD>AEFFFFFFFFF/;;;;;@;;@EFFFFFAADFEFFFFFFFFFFFFFFFFFFCBDFFFFFFFFFFFFFFDEFFFF9@FDFFFFFFFFFFFBFFFCDAFFFFADDFFFFFFFFF?
@M03896:38:000000000-B4D98:1:2103:5764:15646 1:N:0:183
TACGGAGGGTGCAAGCGTTAATCGGAATTACTGGGCGTAAAGCGCACGCAGGCGGTTTGTTAAGTCAGATGTGAAATCCCCGGGCTCAACCTGGGAACTGCATCTGATACTGGCAAGCTTGAGTCTCGTAGAGGGGGGTAGAATTCCAGGTGTAGCGGTGAAATGCGTAGAGATCTGGAGGAATACCGGTGGCGAAGGCGGCCCCCTGGACGAAGACTGACGCTCAGGTGCGAAAGCGTGGGGAGCCAACA
+
AAAA3A3D?AAAFFGGCCEGGGHFEEFGHGFHCBFBEEEGHHHGECE?EGC@EGGEGEGFFHHHHHFHHFFGGHHHHHHHGEEC>EGHHHHHGHGCGEGFH1>FGHFHHH>21CHHGHGHF?GHHHGFFEGGHH<<@B-;;BFFFEFB9B/;;;;BB99@EFFFFFDA.9AF/FBFFB/ADDFFFFFF=9BAA?>B9.AB@B?BB??AEFF@-;ADFFFFF.9.A.;99F9-.9-.BA..99@.@A.9.E.
@M03896:38:000000000-B4D98:1:2103:22855:16729 1:N:0:183
TACGTAGGTGGCAAGCGTTATCCGGAATTATTGGGCGTAAAGCGCGCGTAGGCGGTTTTTTAAGTCTGATGTGAAAGCCCACGGCTCAACCGTGGAGGGTCATTGGAAACTGGAAAACTTGAGTGCAGAAGAGGAAAGTGGAATTCCATGTGTAGCGGTGAAATGCGCAGAGATATGGAGGAACACCAGTGGCGAAGGCGACTTTCTGGTCTGTAACTGACGCTGATGTGCGAAAGCGTGGGGATCAAACA
+
AAAAAFFAFFAFFGGCFEGGFGFEEEEGHEGFFGHGGFGEEHHGGCGEFFEEHGGGGGGGGG3FFHGGGHHGHFGFFHHHHGGGGGGHHHGGDFCDHGCDHHFHHHHGGHGFHHGGHCGGGGGGHGHHHHHFGGHGCCGFFHGHHHHFH0:;<<<<AA;ACGHFFFCD@DCGEFGGGGFGGDFFFGGFFFFFEFFBAFFFFFFFFFFFFF/FFFFFFBFFFFFFFFFFFFFFFA@DFFDDFFFFDEFFFFF
@M03896:38:000000000-B4D98:1:2103:22871:16738 1:N:0:183
TACGTAGGTGGCAAGCGTTATCCGGAATTATTGGGCGTAAAGCGCGCGTAGGCGGTTTTTTAAGTCTGATGTGAAAGCCCACGGCTCAACCGTGGAGGGTCATTGGAAACTGGAAAACTTGAGTGCAGAAGAGGAAAGTGGAATTCCATGTGTAGCGGTGAAATGCGCAGAGATATGGAGGAACACCAGTGGCGAAGGCGACTTTCTGGTCTGTAACTGACGCTGATGTGCGAAAGCGTGGGGATCAAACA
+
ACBBBFFBFFCFGGGGGEGAFFDEEEEFHFHGFGHGFEEFHGHGGEEGGFFEGGGGGGGGGHGGFGGGGHGGHGGHHHHHHGGGGGGG?GGFDGGDHGGFHFGGHHFGHHFFFHFFHFGGGFFGGGFHHHHGHHHHGC=DDGDDGHGFH00<<<<<AA;AEFFHCFCDAFAEB0FGFGFGGGGGGGGEGBFFAFCFFFFFFAFFFFFFFF0BFFFFFFFFF?DFFFFFFFFFDFCFFFFFFFFF?EFFFFF
@M03896:38:000000000-B4D98:1:2103:22852:16749 1:N:0:183
TACGTAGGTGGCAAGCGTTATCCGGAATTATTGGGCGTAAAGCGCGCGTAGGCGGTTTTTTAAGTCTGATGTGAAAGCCCACGGCTCAACCGTGGAGGGTCATTGGAAACTGGAAAACTTGAGTGCAGAAGAGGAAAGTGGAATTCCATGTGTAGCGGTGAAATGCGCAGAGATATGGAGGAACACCAGTGGCGAAGGCGACTTTCTGGTCTGTAACTGACGCTGATGTGCGAAAGCGTGGGGATCAAACA
+
ABABBFFCFFBFFGGGFEGCGGGEEEEFHFHHCFGGFFCEHHHGGGGGGFGGHGGGGGGGGHHFFHFGGFGGGGHGHHHHHGGGGGGGHGHGDFDGHGGGHFHHHHGHHHGFHHGFG<FGGFFGHHHHHHHGHHHHFCGDDGGHHHHGG0:;<<=;@;;EEHHHFFCEDG?FEBGGGFFGGGGGGGGEGGFFFFDFFFFFFFFFFFFFFF0FFFFFFFFFFFFFFFBFFFFFFFFFFFADFFFFDEFFFFF
@M03896:38:000000000-B4D98:1:2103:8606:17296 1:N:0:183
TACGTAGGGTGCAAGCGTTATCCGGAATTATTGGGCGTAAAGGGCTCGTAGGCGGTTCGTCGCGTCCGGTGTGAAAGTCCATCGCTTAACGGTGGATCCGCGCCGGGTACGGGCGGGCTTGAGTGCGGTAGGGGAGACTGGAATTCCCGGTGTAACGGTGGAATGTGTAGATATCGGGAAGAACACCAATGGCGAAGGCAGGTCTCTGGGCCGTCACTGACGCTGAGGAGCGAAAGCGTGGGGAGCGAACA
+
AAAAAFFBAFBAFBGGGFGGCFGE2EFGHHGHFGHFEEEGHHHGGCGEGEEDGEGCGFEAB>EC>EEFE/EEEGHGFHHHEHHGGGHGFFGGDCBAG2FCFBCDGC?E<GD?-?DFG;;CAFF;CFDC;EGEEDFAFEFFAFEFFFFFDF==;9;9:;:ADAFF/;B;9FFFFFFFFAAFDFBFBFDA;BFFFFACFFFFFF;;/BBFBFEADFFBFFFFF.DDDB?ABDED@@=ABA.ACABEDFF-9@-
@M03896:38:000000000-B4D98:1:2103:8618:17310 1:N:0:183
TACGTAGGGTGCAAGCGTTATCCGGAATTATTGGGCGTAAAGGGCTCGTAGGCGGTTCGTCGCGTCCGGTGTGAAAGTCCATCGCTTAACGGTGGATCCGCGCCGGGTACGGGCGGGCTTGAGTGCGGTAGGGGAGACTGGAATTCCCGGTGTAACGGTGGAATGTGTAGATATCGGGAAGAACACCAATGGCGAAGGCAGGTCTCTGGGCCGTCACTGACGCTGAGGAGCGAAAGCGTGGGGAGCGAACA
+
BCBCBFFCCFCCGGGGFEGGGGGEEGEGHFHHFGGGGGGGHHGGGFHGGEGDHGGEGGGEEFEEEGGGGGGGGHHHHHHHHHHGGHHGHFGGFHGHH2?FFBBCGGFGGH?DGGGCGACFDFGGGGGGAFGFFFFFFABBAF:FFFFFFF-@;::BDC;EFFFFBBFFFFFFFFFFFFFFFFFFFFFFFFFFFFFFFFFFFF.BFFFFFFEEFFFFFFFFFFFFFFFEEFAD@CFFFFDFFFFFFA@@CB-
@M03896:38:000000000-B4D98:1:2103:8605:17322 1:N:0:183
TACGTAGGGTGCAAGCGTTATCCGGAATTATTGGGCGTAAAGGGCTCGTAGGCGGTTCGTCGCGTCCGGTGTGAAAGTCCATCGCTTAACGGTGGATCCGCGCCGGGTACGGGCGGGCTTGAGTGCGGTAGGGGAGACTGGAATTCCCGGTGTAACGGTGGAATGTGTAGATATCGGGAAGAACACCAATGGCGACGGCAGGTCTCTGGGCCGTCACTGACGCTGAGGAGCGAAAGCGTGGGGAGCGAACA
+
ABAAAFF3AFAAGGGGGEEGGGDAAEEGHFFHBE2FEFGCFGHCFFG?AE1AGE0EGG/1?E@/>EGEGG/?/FGFHHHHGFHGGHHGHGD/?F?/11?FEB>CCC-<CHC?DGC?-;;;9;FGFG@?EFG..;AB?ABF.BFFFFFFFB--;:;9A9;.9;FF/:;BBFFFFF9.;@-BDFFFFFFE.BF/BBB--@@BBB9BFF;99F.9-9@AAFFFFFFDAD.;/A9>9B=AFD.9@BBF=A?>BB;
@M03896:38:000000000-B4D98:1:2103:19880:17958 1:N:0:183
TACGGAGGGTGCAAGCGTTAATCGGAATTACTGGGCGTAAAGCGCACGCAGGCGGTTTGTTAAGTCAGATGTGAAATCCCCGGGCTCAACCTGGGAACTGCATCTGATACTGGCAAGCTTGAGTCTCGTAGAGGGGGGTAGAATTCCAGGTGTAGCGGTGAAATGCGTAGAGATCTGGAGGAATACCGGTGGCGAAGGCGGCCCCCTGGACGAAGACTGACGCTCAGGTGCGAAAGCGTGGGGAGCAAACA
+
ABAABBADBAAAFGGGGGEEEGHGGGFGHGFHF3EFGEFGHHHGGAEGGEECGGGCFGGHGHGHGHFGGHFGGHHHHGGHFEEEFEHFHHHHHHGFFFFFGFFGFFFHFGGFHHHCFGGHGHHHHHHHGGGEHHGGGC=AAF:FFFFFFF/B/;;;@@;BFFFFFFAAAFEFFFFFFFFF?DFFFFFFFFFFFFFFFFFFFFFFFBBEEFFF--D?FFFBFFD.9./;BFFD.@ADFF.;99-ABDEF/9.
@M03896:38:000000000-B4D98:1:2103:19862:17960 1:N:0:183
TACGGAGGGTGCAAGCGTTAATCGGAATTACTGGGCGTAAAGCGCACGCAGGCGGTTTGTTAAGTCAGATGTGAAATCCCCGGGCTCAACCTGGGAACTGCATCTGATACTGGCAAGCTTGAGTCTCGTAGAGGGGGGTAGAATTCCAGGTGTAGCGGTGAAATGCGTAGAGATCTGGAGGAATACCGGTGGCGAAGGCGGCCCCCTGGACGAAGACTGACGCTCAGGTGCGAACGCGTGGGGAGCAAACA
+
33>>3A>DBABBGGCG2EEAFGHFA2FFHHGFG3ABEE21FGHGG0EFECGCEGGE/FEEGFHHFGHHGHHFH4FGGHGHGGEEEEEGGFHGHAAFGGHGFEGHHHGHHHGHFHHFGFGGGHHHHHFHGGGGHHGGGB@;9BFFFFFFF///;;/;9;;-AFFFFB;;ABEFBFFFFFBFFFFFBFFD?-9D9@-B-;A9;B?@BBBAEFABBBFFFFFFFDADDA//BFF=99-9A@BBBBBE@A9FBF.
@M03896:38:000000000-B4D98:1:2103:11609:24382 1:N:0:183
TACGGAGGGTGCAAGCGTTAATCGGACTTACTGGGCGTAAAGCGCACGCAGGCGGTTTGTTAAGTCAGATGTGAAATCCCCGGGCTCAACCTGGGAACTGCATCTGATACTGGCAAGCTTGAGTCTCGTAGAGGGGGGTAGAATTCCAGGTGTAGCGGTGCAATGCGTAGAGATCTGGAGGAATACCGGTGGCGAAGGCGGCCCCCTGGACGAAGACTGACGCTCAGGTGCGAAAGCGTGGGGAGCAAACA
+
>AAAAAAADA>AFGFCGCEEGGGEEG2EHGCHBA2FEEGECGFEGAEEEEECGE/EEE1??FEGFGHFBF3B?GBFFGHHGGEGEGHHHHHFCGF0BFF?GGGGBFFFHHGBGHHCFFGG?FHHHHG0F?FFDFD@GBBDEF/BFFFFFF/;;;;B-;.;-;BBBB;;A??F/BBBBF/.ADFFFFFD;@BAF?B;BFF;BBBB?B-;9FFB?BFAFFFBFDDDFFFFFFFBDB-AFF.;B??FBAEFFF.
@M03896:38:000000000-B4D98:1:2103:21610:25316 1:N:0:183
TACGGAGGGTGCAAGCGTTAATCGGAATTACTGGGCGTAAAGCGCACGCAGGCGGTTTGTTAAGTCAGATGTGAAATCCCCGGGCTCAACCTGGGAACTGCATCTGATACTGGCAAGCTTGAGTCTCGTAGAGGGGGGTAGAATTCCAGGTGTAGCGGTGAAATGCGTAGAGATCTGGAGGAATACCGGTGGCGAAGGCGGCCCCCTGGACGAAGACTGACGCTCAGGTGCGAAAGCGTGGGGAGCAAACA
+
BCAABBBCCBBBGGGGGCGFFGHFFGGGHFFHCFGGGFGGHHHGGEEFGEC@EFGEGGGHGHHGGHGHHHHFHFGHHHHHGGGGEGGHHHFHHHGGHFHGHHHHHHHHHHGHHHHHGGFGGFHHHHHHGGGGHHGGGFBAEFFFFFFFFFFFF;;;@@:@EFFFFFAAD>EF0BFFFFFFFFFFFFFFFDFDFDCFFFFFFFFFFFDEFFFFDCFDFFFFFFFFFFFFFFFFA=;AFFDFFFFEFFFFFF.
@M03896:38:000000000-B4D98:1:2104:16652:2774 1:N:0:183
TACGTAGGGTGCAAGCGTTATCCGGAATTATTGGGCGTAAAGGGCTCGTAGGCGGTTCGTCGCGTCCGGTGTGAAAGTCCATCGCTTAACGGTGGATCCGCGCCGGGTACGGGCGGGCTTGAGTGCGGTAGGGGAGACTGGAATTCCCGGTGTAACGGTGGAATGTGTAGATATCGGGAAGAACACCAATGGCGAAGGCAGGTCTCTGGGCCGTCACTGACGCTGAGGAGCGAAAGCGTGGGGAGCGAACA
+
>AA?>BCAA4AABBG422E?GGHGG2EGG5GHHFGGGEGFHHHGFFHGE1BEGEEEEFEEB>>>>EEEFEEEGHGHFHHHGGHGFHCDFG?C?CD/??FFC/CCGG?>CH<>DCCCFAFCB;CFGFADFFFFE.A;DEFFEFFFF9FFFF;BA;/:;9.:AEFF:FFFFFFFBBF;D@DAFFBBFFDEEFFFBBDFFDFFFFFFFFFFBFAEA;>.;BB/BFFFFFA.9DEDF-;AFFFD;BC.99=@AF-
@M03896:38:000000000-B4D98:1:2104:16669:2778 1:N:0:183
TACGTAGGGTGCAAGCGTTATCCGGAATTATTGGGCGTAAAGGGCTCGTAGGCGGTTCGTCGCGTCCGGTGTGAAAGTCCATCGCTTAACGGTGGATCCGCGCCGGGTACGGGCGGGCTTGAGTGCGGTAGGGGAGACTGGAATTCCCGGTGTAACGGTGGAATGTGTAGATATCGGGAAGAACACCAATGGCGAAGGCAGGTCTCTGGGCCGTCACTGACGCTGAGGAGCGAAAGCGTGGGGAGCGAACA
+
ABBBAFFBCFAAFGGEAAFEGGHGGGGGHGHHGHHHGGGGHHGGFEHGFGGFHGGGGGGGE>E>>EFGFEEEEHHHHHHHHHHGGHHGHHDDFHGH??GHGCDGGDCCDHCDCDCFGDGGGFFCFGGGEGGEFFBFDEFFEFFFFFFFFFAC;::BD@;ADFFFB:BBFFFFFFFADFFFFFFFFFFFAFFFFFFFFFFFFFFFFFFFBFAEFDFDDFFFFFFFFFEEBFECFFFFFFDFFFFFFFADCF-
@M03896:38:000000000-B4D98:1:2104:16682:2796 1:N:0:183
TACGTAGGGTGCAAGCGTTATCCGGAATTATTGGGCGTAAAGGGCTCGTAGGCGGTTCGTCGCGTCCGGTGTGAAAGTCCATCGCTTAACGGTGGATCCGCGCCGGGTCCGGGCGGGCTTGAGTGCGGTAGGGGAGACTGGAATTCCCGGTGTAACGGTGGAATGTGTAGATATCGGGAAGAACACCAATGGCGAAGGCAGTTCTCTGGGCCGTCACTGACGCTGAGGAGCGAAAGCGTGGGGAGCGAACA
+
>AA33BB>A>AAGB4GECE?GGHE2E2FGFEFFBGGGGGGCFF?FHG001A1BAEE0?>?B>>>>EEE/E@?EEHEGHHHF4F/EC//DF?/?CAF2?FGF?CFGF-<->-><A-:;;BC@F0CFGCDADAAE.A-DA/BAFE/BBBFA;=>A:99.-;;AABFB9/;BFBBBFF.99>;AA;FBFFF.9:BF;DFFFAAA/;BBB/9/.99-;@ADFB/F.ADAAFEFA;@@DCAB.;ADD-.-;-;-99
@M03896:38:000000000-B4D98:1:2104:16664:2797 1:N:0:183
TACGTAGGGTGCAAGCGTTATCCGGAATTATTGGGCGTAAAGGGCTCGTAGGCGGTTCGTCGCGTCCGGTGTGAAAGTCCATCGCTTAACGGTGGATCCGCGCCGGGTACGGGCGGGCTTGAGTGCGGTAGGGGAGACTGGAATTCCCGGTGTAACGGGGGAATGTGTAGATATCGGGAAGAACACCAATGGCGAAGGCAGGTCTCTGGGCCGTCACTGACGCTGAGGAGCGAAAGCGTGGGGAGCGAACA
+
3AAA>CFAACAABGGF2AAEFGHBEEGGGGHHFFHFEEEGCGFFFAGAAEFCGEGE0FEEB/>>>>E@/>>?EGFFHDFGFFFCEH?BGHAB?GGF2?FFFCGGC<@.>F.CA@<;@ADA9A9CGGG?.;EE?DDC.;FFEFFFFFEFA;=DA;9BD-.;9@DBFBFFBBF/FFF.BA->?FFFFFFF.BBFBDFFFAAFFFFB/B/;99;;-;9..BFBFFFFFFFEF?9;9@>.B.9DBD-;-:--;B-
@M03896:38:000000000-B4D98:1:2104:17562:9397 1:N:0:183
AACGTAGGGTGCAAGCGTTGTCCGGAATTACTGGGTGTAAAGGGAGCGCAGGCGGGAAGACAAGTTGGAAGTGAAAACCATGGGCTCAACCCATGAATTGCTTTCAAAACTGTTTTTCTTGAGTAGTGCAGAGGTAGATGGAATTCCCGGTGTAGCGGTGGAATGCGTAGATATCGGGAGGAACACCAGTGGCGAAGGCGGTCTACTGGGCACCAACTGACGCTGAGGCTCGAAAGCATGGGTAGCAAACA
+
ABBBAFF?A4AAFBGAE2AAFFGE?A2BGFHHGFCEEEGFGHHGHGGGEEGFGEEGG/?EFGGHGHFFGFF3BGHFFGGFGHHFGHHHHHHGGHHGHHHHHHHHHBDHHF?2?FGGGHHGGGHGFHFGHGHHHGHHFHFFGGHHHHHHDC-CD<=DCCCCFHHHHHECEGFGGGGAD?-?FGGGGGGEFGGGEFFFADFAFB>DFF/9BEEFFF.EDFFFF?AD9.A?EFF@@BDFFFFFFFFE.BFBFF.
@M03896:38:000000000-B4D98:1:2104:17544:9400 1:N:0:183
AACGTAGGGTGCAAGCGTTGTCCGGAATTACTGGGTGTAAAGGGAGCGCAGGCGGGAAGACAAGTTGGAAGTGAAAACCATGGGCTCAACCCATGAATTGCTTTCAAAACTGTTTTTCTTGAGTAGTGCAGAGGTAGATGGAATTCCCGGTGTAGCGGTGGAATGCGTAGATATCGGGAGGAACACCAGTGGCGAAGGCGGTCTACTGGGCACCAACTGACGCTGAGGCTCGAAAGCATGGGTAGCAAACA
+
ABABAFFCCFAAFFGEE?EEFGHGGGGGHHHHGHHFEGHHHHHGHGGGGGGGGGGGGEEHFBGHGHGHHHHGHHGHHFF?GHHHGHHHHHHGGHHGHHHGHHHHHHHHHH?BDFFGGHHHGFHGHHHHHHHHHGHHHHHGHGHHHHHHGGGGE===<<:AGGHHCGECFGGGGGGEGGGGGGGGGGGGGFGGEFFFFDFFFFFFFFFBBFFFFFFFFFFFFFFFFFFFFFFD@FFDFFFFFFFBAFFFFFF
@M03896:38:000000000-B4D98:1:2104:26265:9598 1:N:0:183
TACGTAGGTCCCGAGCGTTGTCCGGATTTATTGGGCGTAAAGCGAGCGCAGGCGGTTTGATAAGTCTGAAGTTAAAGGCTGTGGCTCAACCATAGTTCGCTTTGGAAACTGTCAAACTTGAGTGCAGAAGGGGAGAGTGGAATTCCATGTGTAGCGGTGAAATGCGTAGATATATGGAGGAACACCGGTGGCGAAAGCGGCTCTCTGGTCTGTAACTGACGCTGAGGCTCGAAAGCGGGGGGAGCGAACAG
+
ABBBBFFBFFFFECFEC?E2FGHGGGGGHHFHHHHHGGGGHHHGGGGGGGGGGGGEEGGHFGHHGHHHHHHHHHGHHHHHHGHGGGHHHHHFHFHGH2?CG/FGGFFHHF<GGHFFHFHGFHDGHHGFHHGGGGC?DHHGGHHFHHHHHFGFGDDA?<AEGHHHC.:;AEHGHHGGGGGGGGFFGGGFDGGFGGFADFDFFFFFFFFFFFBFFFFFFFFFADFFFFFFFFFFFF?FF-BFFF;CA=>-@FB
@M03896:38:000000000-B4D98:1:2104:26250:9608 1:N:0:183
TACGTAGGTCCCGAGCGTTGTCCGGATTTATTGGGCGTAAAGCGAGCGCAGGCGGTTTGATAAGTCTGAAGTTAAAGGCTGTGGCTCAACCATAGTTCGCTTTGGAAACTGTCAAACTTGAGTGCAGAAGGGGAGAGTGGAATTCCATGTGTAGCGGTGAAATGCGTAGATATATGGAGGAACACCGGTGGCGAAAGCGGCTCTCTGGTCTGTAACTGACGCTGAGGCTCGAAAGCGTGGGGGGCGAACAG
+
>AA3AFFBFFFBEEEA??E2FGHE2AAEHFAGHHGGGGGGHGHGDFGGGGEEGGGGEGGGGHHHHHGGHHFHHHHHHHHHFCHHGGHHHHHFFHHHG2?BD/??FCGHGFFGGGFFGFHGFHD1FGFBGG0DCFCADHHGHHGGFHB=DGFGFGFCCA:AFFHFC.:.AEHFHFBFFBGDGFFFFG@B9-EFB?B;AFAB>BFFFF/;9B;FFFBBFBBFAA...:.A?FB;FD.9A.A--@-99---@=/
@M03896:38:000000000-B4D98:1:2104:20631:11709 1:N:0:183
TACGGAGGGTGCAAGCGTTAATCGGAATTACTGGGCGTAAAGCGCACGCAGGCGGTTTGTTAAGTCAGATGTGAAATCCCCGGGCTCAACCTGGGAACTGCATCTGATACTGGCAAGCTTGAGTCTCGTAGAGGGGGGTAGAATTCCAGGTGTAGCGGTGAAATGCGTAGAGATCTGGAGGAATACCGGTGGCGAAGGCGGCCCCCTGGACGAAGACTGACGCTCAGGTGCGAAAGCGTGGGGAGCAAACA
+
ABBBBABBBBABF5FECAFEFGHGGGGGHHHHHGHHGGGGHHHGGCFGGGGFGGGGGGGHGHHHHHHHHHHFGHHGGHHHGGGGEGHHHHHHHHGHFEHGHHGHHHHHHH?DGHHGGGHHFFFHHHHHFDGFGHC-@FFDEFFFFFFEFFFFF;;;@;;BFFFFFFFDFFFFFFFFFFFFDFFFFFFF;-@DFFFFFFEBFFFFFFCEFFFFDBDDFFFFBDFFFFFFFFF-A=AAFFDDFFFFFFFFBF?
@M03896:38:000000000-B4D98:1:2104:20616:11722 1:N:0:183
TACGGAGGGTGCAAGCGTTAATCGGAATTACTGGGCGTAAAGCGCACGCAGGCGGTTTGTTAAGTCAGATGTGAAATCCCCGGGCTCAACCTGGGAACTGCATCTGATACTGGCAAGCTTGAGTCTCGTAGAGGGGGGTAGAATTCCAGGTGTAGCGGTGAAATGCGTAGAGATCTGGAGGAATACCGGTGGCGAAGGCGGCCCCCTGGACGAAGACTGACGCTCAGGTGCGAAAGCGTGGGGAGCAAACA
+
ACBBAABCCAAAFEGC?AEEEGHGGGGGHGHHHHHGGGGGHHHGGFGGGGGCGGGGEFGHGHHHGHFGHHGFGFFHGHHHGFGGEGHHHHHHHGGGBFGFGHHHHHHHHHFDGHGGGGHGHGGHHHHHFGFFHFGDFCFFFFFFFFFFFFFFF;9;;@;CEFFFFFAAABFFFFFFFFFFFFFFFFFFF@FFFFFFFFEDFFFFFF;EFFFFFFDA:FFFFFADFDFFFFFDDFFBFDFFFFFFFFEFFF.
@M03896:38:000000000-B4D98:1:2104:9321:12528 1:N:0:183
TACGTAGGGTGCAAGCGTTATCCGGAATTATTGGGCGTAAAGGGCTCGTAGGCGGTTCGTCGCGTCCGGTGTGAACGTCCATCGCTTAACGGTGGATCCGCGCCGGGTACGGGCGGGCTTGAGTGCGGTAGGGGAGACTGGAATTCCCGGTGTAACGGTGGAATGTGTAGATATCGGGAAGAACACCAATGGCGAAGGCAGGTCTCTGGGCCGTCACTGACGCTGAGGAGCGAAAGCGTGGGGAGCGACCA
+
>AA3AC?AACAAFFBC22EAGGHECEGGHBHHHFGGEEGEHBHGFGH?EE11GECG0FEEB>EEEEGG?@EFG4?3BFGEGHHGGHHGHFDCDHCGHBGFFCGGG?CCCG.<?CA-BBGEBF0;FFF?DDFFFF.@AAFFE9BFFFFFDB-BD/9:A;;;AAFFFFBFFFFFFFFFAAAA.FFFFFFF?FFFBAFFF?AFFFFFFFF;9BEE@@DDDFFFFA9A.D?;FA9@=9B./9AD-@AEFFCA-;-
@M03896:38:000000000-B4D98:1:2104:9310:12542 1:N:0:183
TACGTAGGGTGCAAGCGTTATCCGGAATTATTGGGCGTAAAGGGCTCGTAGGCGGTTCGTCGCGTCCGGTGTGAAAGTCCATCGCTTAACGGTGGATCCGCGCCGGGTACGGGCGGGCTTGAGTGCGGTAGGGGAGACTGGAATTCCCGGTGTAACGGTGGAATGTGTAGATATCGGGAAGAACACCAATGGCGAAGGCAGGTCTCTGGGCCGTCACTGACGCTGAGGAGCGAAAGCGTGGGGAGCGAACA
+
ABAAAFFBBBAABBGAE?EEFFGEGEAFHCHHGHGHGGGGHHHGFHHGGGGGHGCGEGFEE>@E>EEGGFCEEFHHHFHHHHHGGHHGHGDGDHGHHBFHGCBDGFC>DH?DDGGGGFGGGFFCFCDBEGGFEFFAFAFFEFBFFFFFFFACA;;:D@;:DAFF9BBBFFFFFFFFFFFFFFFFFFFFFFFFFFFFFFFFFFFFFFFFFFFEB@;ADFFFFFFFFFFAFFEFFB=DFFDDFFFFFFFFCFA
@M03896:38:000000000-B4D98:1:2104:15059:15666 1:N:0:183
AACGTAGGGTGCAAGCGTTGTCCGGAATTACTGGGTGTAAAGGGAGCGCAGGCGGGAAGACAAGTTGGAAGTGAAAACCATGGGCTCAACCCATGAATTGCTTTCAAAACTGTTTTTCTTGAGTAGTGCAGAGGTAGATGGAATTCCCGGTGTAGCGGTGGAATGCGTAGATATCGGGAGGAACACCAGTGGCGAAGGCGGTCTACTGGGCACCAACTGACGCTGAGGCTCGAAAGCATGGGTAGCAAACA
+
CCCCBFFCCFAAGGGECAEFEGHGGGGGHHHHHHHHFGHHHHHGHGGGGGGCFGG/?EGHBFGHFGDFHHHGHHFGGFGGHHHHGHHHHHHGGHFHHHHGHHHHHGFHHH?DDDFGGHHHHFFFFGHHHHHGHGGHHHHGFGHHHHHHGGCGA<==A<;;EEFHHH:;ACFGGGGGG??DGDFFGGGGFBBFEFFFFFFFFFFFFFFFFEEFFFFFFFFFFFDF.AFE?FA@CFFDFFFEFF9BAFFFFFE
@M03896:38:000000000-B4D98:1:2104:15064:15692 1:N:0:183
AACGTAGGGTGCAAGCGTTGTCCGGAATTACTGGGTGTAAAGGGAGCGCAGGCGGGCAGACAAGTTGGAAGTGAAAACCATGGGCTCAACCCATGAATTGCTTTCAAAACTGTTTTTCTTGAGTAGTGCAGAGGTAGATGGAATTCCCGGTGTAGCGGGGGAATGCGTAGATATCGGGCGGAACACCAGTGGCGAAGGCGGTCTACTGGGCACCAACTGACGCTTAGGCTCGAAAGCATGGGTAGCAAACA
+
AAAAAF4A?CA>FDGA2AAECGHE2EEGHHHHGGEFEEHH5DB?GFFEEGGGE0E///?1BFCCFGDBGHCB34BGGFG/FGH?FFGHHHHGGFHHFGF1FHGHHHFFDG?1?D@GFHHH1FFF1?GCB1DH.<GHFHHGFFFHHHHH.@<@C<0=-:--9AEF0;:;9@EFFFFA?-----;BFFF../;9A@B--.A--BBFFF///..:DFFFDBF/B999.9////:9-;9;//FF.;9/.9BFF..
@M03896:38:000000000-B4D98:1:2104:8341:24277 1:N:0:183
AACGTAGGGTGCAAGCGTTGTCCGGAATTACTGGGTGTAAAGGGAGCGCAGGCGGGAAGACAAGTTGGAAGTGAAAACCATGGGCTCAACCCATGAATTGCTTTCAAAACTGTTTTTCTTGAGTAGTGCAGAGGTAGATGGAATTCCCGGTGTAGCGGTGGAATGCGTAGATATCGGGAGGAACACCAGTGGCGAAGGCGGTCTACTGGGCACCAACTGACGCTGAGGCTCGAAAGCATGGGTAGCAAACA
+
BCBBAFFCCFAAFDGE?2E?FGHGGGGGHHHHGHHFEGHHHHGGHGGGGGGFGGGGGGGHFFGHHHFFGHHGHHHHHGG/FFHGGHHHHHHGGHHHHHHHHHHHHFHHHH?DFFGGGHHHHFHHHHGHHHHFCFHFHHGGHHHHHHHHGGFGG===<<;::CGHHHEEGGGGGGGGGDGGGGGGGGGFFGGGGFFFFFFFFFFFFFFBBAEFFFFFFFFFFFFFDDFFFEF=BFFDF0FBFF99AFFFFFE
@M03896:38:000000000-B4D98:1:2105:15910:3531 1:N:0:183
AACGTAGGGTGCAAGCGTTGTCCGGAATTACTGGGTGTAAAGGGAGCGCAGGCGGGAAGACAAGTTGGAAGTGAAAACCATGGGCTCAACCCATGAATTGCTTTCAAAACTGTTTTTCTTGAGTAGTGCAGAGGTAGATGGAATTCCCGGTGTAGCGGTGGAATGCGTAGATATCGGGAGGAACACCAGTGGCGAAGGCGGTCTACTGGGCACCAACTGACGCTGAGGCTCGAAAGCATGGGTAGCAAACA
+
BCCCBFFCABAAFGGE?2E?FGHGGGGGHFFFBBB3EEGHFHHGHEFGGFGGFFF/>EFHFBBEBBBFGHHFGHFGHHGAGHHGHHHFGGHGGHHHGHHHHHHHHHHGFCFDDDFGGGHHHFGFGHHGDGGHHGHHHHHHFGHHHHHHGGCFE<DGEE:EDEHHGGE:A@EFGGGEGGACGGGGGGGGFBFFGFFFFFFFFFFFFFFFFFFFDFFFFFFFBAFFFFFFFFFA=FFDFFFFFF/BAFFFFF?
@M03896:38:000000000-B4D98:1:2105:15917:3549 1:N:0:183
AACGTAGGGTGCAAGCGTTGTCCGGAATTACTGGGCGTAAAGGGAGCGCAGGCGGTAAGACAAGTTGGAAGTGAAAACCCTGGGCTCAACCCATGAATTGCTTTCAAAACTGTTTTTCTTGAGTAGTGCAGAGGTAGATGGAATTCCCGGTGTAGCGGTGGAATGCGTAGATATCGGGAGGAACACCAGTGGCGAAGGCGGTCTACTGGGCACCAACTGACGCTGAGGCTCGAAAGCATGGGTAGCAAACA
+
3ABA>FFBCFAABFGC?2E2AFHFGGGGHGDBBBB2AAEGHHBFHGFGGGFCE@E>>FFH@BGHF44BEBGGHHHGBGG/0FGFGGHHHHHGF3FGH4FEGFHFGHHHHHGFBBBFFFGHFGGGDH2F@HHHHGHFHFB1FHFHHHHHDC@CCFFHCC<A?GFHHGC:EGGFHHHCFGGGGFGGGGGEFFGGEGGGFFFF=@@;FB;;B.ABAE.ADFFFFFFF?AA;..;@9BDAFF/:9A//;BFFFFF
@M03896:38:000000000-B4D98:1:2105:21510:5642 1:N:0:183
TACGTAGGTCCCGAGCGTTGTCCGGATTTATTGGGCGTAAAGCGAGCGCAGGCGGTTTGATAAGTCTGAAGTTAAAGGCTGTGGCTCAACCATAGTTCGCTTTGGAAACTGTCAAACTTGAGTGCAGAAGGGGAGAGTGGAATTCCATGTGTAGCGGTGAAATGCGTAGATATATGGAGGAACACCGGTGGCGAAAGCGGCTCTCTGGTCTGTAACTGACGCTGAGGCTCGAAAGCGTGGGGAGCGAACAG
+
ABAAAFFBFFFCE?FAA2EECGHGGDEGHCGGBFFBEEEFGHHGFFGGGGGGDGGCFEGHBBBGGFBBFBGGGHHHBGHHHHHHHHHGHHHGHBGGH2FCGHGGHFFFGFFGGHF>FHHHFGGHHFHHGHFGGDADD1GGGFGHHHHHHGBDDGHCC<@EHGHFC?;:DFHHHHGGFFGGGGGFGDGF?FGFGCFFFF?=AFFFFFFFFF;;BFFFFFFFAADFDF.AFFFFFFDFF9:-@;?BFFFFFFF
@M03896:38:000000000-B4D98:1:2105:15351:8577 1:N:0:183
AACGTAGGGTGCAAGCGTTGTCCGGAATTACTGGGTGTAAAGGGAGCGCAGGCGGACCGGCAAGTTGGAAGTGAAATCCATGGGCTCAACCCGTGAATTGCTTTCAAAACTGCTGGCCTTGAGTAGTGCAGAGGTAGGTGGAATTCCCGGTGTAGCGGTGGAATGCGTAGATATCGGGAGGAACACCAGTGGCGAAGGCGACCTACTGGGCACCAACTGACGCTGAGGCTCGAAAGCATGGGTAGCAAACA
+
BCBBBFFCCFAACFGFCAECFGHGGGGFHHFFCFG3EFHHHHHGGGGGGGGGFCEECEECE>>?BG4B3BFFHFHHHHHHHHHGHHHGGFGGGGBF?FGGHGGHHFHHHHFFDGHBDHHHHHFFFHHGHHHHHGHGFFFGFGHGHHHHGG@@CDGHCA;CGHGHFHEEGGGGGGGGGGGGGFGGGGGFGFFFFFFFFDFFFFFFFFBBFFFFDFFFFFFFFBFFFFFEFFFF@BADFFFFFFFF.FFFFF?
@M03896:38:000000000-B4D98:1:2105:15340:8591 1:N:0:183
AACGTAGGGTGCAAGCGTTGTCCGGAATTACTGGGTGTAAAGGGAGCGCAGGCGGACCGGCAAGTTGGAAGTGAAATCCATGGGCTCAACCCGTGAATTGCTTTCAAAACTGCTGGCCTTGAGTAGTGCAGAGGTAGGTGGAATTCCCGGTGTAGCGGTGGAATGCGTAGATATCGGGAGGAACACCAGTGGCGAAGGCGACCTACTGGGCACCAACTGACGCTGAGGCTCGAAAGCATGGGTAGCAAACA
+
CBBCCFFCCFAAFGGC?2ECFFHGGGFGHHFFCBF3EEGHGHGGHFGGGGGGEEGFCEEEE>>FFG4B?EGGHGHHHHHHHHHGHHHGGHHGGGGGFFHHHHHHHHFGHHFDFFGHGHGHHGC?GHHGHGHGHGHGFEFGFEHHHHGFGGCFD<DGFC;@EHHHFGDCDFEFFGGGGGFGGFGFFFGGGFFFEAFFFFFFFACFFFBB9EEFDFFFFFFFFFFFFFE?EFFF@FFFFFFFFF::;BFFFF.
@M03896:38:000000000-B4D98:1:2105:20986:14431 1:N:0:183
TACGTAGGGTGCAAGCGTTATCCGGAATTATTGGGCGTAAAGGGCTCGTAGGCGGTTCGTCGCGTCCGGTGTGAAAGTCCATCGCTTAACGGTGGATCCGCGCCGGGTACGGGCGGGCTTGAGTGCGGTAGGGGAGACTGGAATTCCCGGTGTAACGGTGGAATGTGTAGATATCGGGAAGAACACCAATGGCGAAGGCAGGTCTCTGGGCCGTCACTGACGCTGAGGAGCGAAAGCGTGGGGAGCGAACA
+
CCCCCFFDCFAAEGGF2AEECGHGGGGGHFGGBFFBEEEGHHHGGFGGGGGGGFFGFFFEEEEGEEEGGGGEGHHHHHHHHHHGGHHGHHGFGHGHHEHHGCCDC@CE@G<CDFFGGDGGGGFFGGFGEGGFFFFFDAFFEBFFFFFFFFAFDBFFFC;EFEFFBFFBFFFFFFFFFFFAFFFFFFFFFFEFFFFFFFFFFFFFFFFFFFEEBFDDFFFFFFFFFFFEFFECA==DFF?DFFFEBDCDCFA
@M03896:38:000000000-B4D98:1:2105:20976:14447 1:N:0:183
TACGTAGGGTGCAAGCGTTATCCGGAATTATTGGGCGTAAAGGGCTCGTAGGCGGTTCGTCGCGTCCGGTGTGAAAGTCCATCGCTTAACGGTGGATCCGCGCCGGGTACGGGCGGGCTTGAGTGCGGTAGGGGAGACTGGAATTCCCGGTGTAACGGTGGAATGTGTAGATATCGGGAAGAACACCAATGGCGAAGGCAGGTCTCTGGGCCGTCACTGACGCTGAGGAGCGAAAGCGTGGGGAGCGAACA
+
AAAAAFFBBFAAC5EF2AECGGHFGGGGHFHHCFGFEEEFGHHGGGHGFGGGFECGFFEEEEEEEEEGGFGEGHHGHHHHHHHDGHHGGGGFGHGHH2FGFBBGGAD>>GC.CFGGGGGGGFB;CFFGDFGFFFFFDEFFEBBFFFFFFFCF:FFFD@9ADAFFFFFFFFFFFFFFFFF;DFFFFFFFFFFFFFFAFDFFFFFFBFBFFFFEB-@;DFFBFFFF?DFEFAAA;->DFF.;BFFFFFA@;=;
@M03896:38:000000000-B4D98:1:2105:18923:14738 1:N:0:183
TACGGAGGGTGCAAGCGTTAATCGGAATTACTGGGCGTAAAGCGCACGCAGGCGGTTTGTTAAGTCAGATGTGAAATCCCCGGGCTCAACCTGGGAACTGCATCTGATACTGGCAAGCTTGGGTCTCGTAGAGGGGGGTAGAATTCCAGGTGTAGCGGTGAAATGCGTAGAGATCTGGAGGAATACCGGTGGCGAAGGCGGCCCCCTGGACGAAGACTGACGCTCAGGTGCGAAAGCGTGGGGAGCAAACA
+
BCBABACCCABAFGGF?AEGFGHGGGGGHHFFCBFBEEEGHHHGGCFGGGGGGGGGGFGHHGFGFGDGHHHGHHHFHHHHGGGGGGHGGHHHHHGHGGHHHHHHHHGHHHFFHHHGGHHHHGHGHHHHFGGGHHGGGFF;A;BFFFFFFFFFBBFFFC;BAFFFFFDADCFFFFFFFFFFFFFFFFFFFFFFFFFACFFFFFFFFFDFEFFF@DFDFFFFFFFFFFFFFFFFFCFFFFFFFFFFADAFFF?
@M03896:38:000000000-B4D98:1:2105:21369:16568 1:N:0:183
AACGTAGGGTGCAAGCGTTGTCCGGAATTACTGGGTGTAAAGGGAGCGCAGGCGGACCGGCAAGTTGGAAGTGAAATCCATGGGCTCAACCCGTGAATTGCTTTCAAAACTGCTGGCCTTGAGTAGTGCAGAGGTAGGTGGAATTCCCGGTGTAGCGGTGGAATGCGTAGATATCGGGAGGAACACCAGTGGCGAAGGCGACCTACTGGGCACCAACTGACGCTGAGGCTCGAAAGCATGGGTAGCAAACA
+
>1>1>1F?AFAAFDFF11E?FGG0AEGGHGFFF1B0EFGFFHGGHEF?EEA/B//>>>>>>>EFEGBFCFFHFHHGFGHFFG0?BFGFGHHGGGG/?GHGHFHFHGFHHH<DGFFGCHGHFGBDGHHFGHHHHFHGBEGHEAGFFHHHGG?C<00=--;AAHHHHC.CEAGGBFGEA?AGGCFFFGGE.;FFA@?;@FA--@>-FF9;99;BAFFEBFFBB-;BA-A-A-;-;;A;F9FF?E99-/;/BF?
@M03896:38:000000000-B4D98:1:2105:21343:16573 1:N:0:183
AACGTAGGGTGCAAGCGTTGTCCGGAATTACTGGGTGTAAAGGGAGCGCAGGCGGACCGGCAAGTTGGAAGTGAAATCCATGGGCTCAACCCGTGAATTGCTTTCAAAACTGCTGGCCTTGAGTAGTGCAGAGGTAGGTGGAATTCCCGGTGTAGCGGTGGAATGCGTAGATATCGGGAGGAACACCAGTGGCGAAGGCGACCTACTGGGCACCAACTGACGCTGAGGCTCGAAAGCATGGGTAGCAAACA
+
AAA3AF43A>AABAFF2AAAFGGEEE2FHGFBBBAEEEHGHHHGH?E?FE?0B0EECEE/>>>FGHF3FBBBFG4BGHHHHHFCBEGFGFGEFADF?GGHHHFFGEFGGGFDGHFB/GFHHHFFGHFFHHGFEEGF1F=FFHHGBGHG.-<CE<=D@::-;CGHFC=CEBEGEGG.;9@DG?BF/FEA.BB/:--9-.;;=@BFFF//99;FAEA.;BF/BFDF9..99?FDB.A.BBFFF.;B.;;BFF.
@M03896:38:000000000-B4D98:1:2105:21359:16584 1:N:0:183
AACGTAGGGTGCAAGCGTTGTCCGGAATTACTGGGTGTAAAGGGAGCGCAGGCGGACCGGCAAGTTGGAAGTGAAATCCATGGGCTCAACCCGTGAATTGCTTTCAAAACTGCTGGCCTTGAGTAGTGCAGAGGTAGGTGGAATTCCCGGTGTAGCGGTGGAATGCGTAGATATCGGGAGGAACACCAGTGGCGAAGGCGACCTACTGGGCACCAACTGACGCTGAGGCTCGAAAGCATGGGTAGCAAACA
+
AAAAAFFCCFAACDGF?AECFGHGGGGFHHFFFFFBEGHHHHHGHEGGGGGFECEE@EEEE>>FFHBBFGFGHGHHGHHGHHGGFHHHHHHGGGGF?FHHHHHHHFGHFH?DGHHHGHHHHGFGHHHGHHHHHGHHFFGHFHHGHHHHGF?EE0=G?;=EGHHHFGCCDDGGGGGGFCGGGGGFFGGGGFFFEBFFFFE;DFFFFFBB;AEFFFFFFFFFFFDFADFAFFA;@BDFFFFFFFFFEFFF9F.
@M03896:38:000000000-B4D98:1:2105:24084:16819 1:N:0:183
AACGTAGGGTGCAAGCGTTGTCCGGAATTACTGGGTGTAAAGGGAGCGCAGGCGGACCGGCAAGTTGGAAGTGAAATCCATGGGCTCAACCCGTGAATTGCTTTCAAAACTGCTGGCCTTGAGTAGTGCAGAGGTAGGTGGAATTCCCGGTGTAGCGGTGGAATGCGTAGATATCGGGAGGAACACCAGTGGCGAAGGCGACCTACTGGGCACCAACTGACGCTGAGGCTCGAAAGCATGGGTAGCAAACA
+
BCAABCFBBFAABFGEEAEEFGGGGFFFHHFFFFFCEEGHFGHGEEGGGGGGGGGECEFGE>/?BFBBBFFGHGHHHHHHHHHHHHGHHFGFGFDF?FFGGGHHHFFGFG?D<GFFAHHHHGGGFGHFFGHHHGHGFFFGFFGFHFGGGGCDE<=GGCCDGHGHFHGGGGEGFFGGGGGGGFBFFGGEGFFFFFFFFFFFFFFDFFFFFFAFDFFEFFFFFFFFFFFEFFFD>BDFFFFFFFFFFFFFBFF
@M03896:38:000000000-B4D98:1:2105:15400:20670 1:N:0:183
TACGGAGGGTGCAAGCGTTAATCGGAATTACTGGGCGTAAAGCGCACGCAGGCGGTTTGTTAAGTCAGATGTGAAATCCCCGGGCTCAACCTGGGAACTGCATCTGATACTGGCAAGCTTGAGTCTCGTAGAGGGGGGTAGAATTCCAGGTGTAGCGGTGAAATGCGTAGAGATCTGGAGGAATACCGGTGGCGAAGGCGGCCCCCTGGACGAAGACTGACGCTCAGGTGCGAAAGCGTGGGGAGCAAACA
+
ACABBBBCCAAAEGGFC2EEFGHGGFGGHHFFBBFBAEFGGHHGGCFGGGGGDFFCGEFGGHHGFGDFHHGGHFHHHHHHGGGGGGHHGHHHHHGHHGHHHGHGGHHHHHFFGHCGGHHHHHHHGHHHFGGGHGCGGFCDEFBFFFFFFFBFFBFFFBADFFFFFFDDFFFFFFFFFFFFFFFFFFFFFFFFFFFFFFFDFFFFFFDEFFFFA;ADFFFFFFFFFFFFFFFFDDAAFDFDFFFFFFFFFFF
@M03896:38:000000000-B4D98:1:2105:15388:20684 1:N:0:183
TACGGAGGGTGCAAGCGTTAATCGGAATTACTGGGCGTAAAGCGCACGCAGGCGGTTTGTTAAGTCAGATGTGAAATCCCCGGGCTCAACCTGGGAACTGCATCTGATACTGGCAAGCTTGAGTCTCGTAGAGGGGGGTAGAATTCCAGGTGTAGCGGTGAAATGCGTAGAGATCTGGAGGAATACCGGTGGCGAAGGCGGCCCCCTGGACGAAGACTGACGCTCAGGTGCGAAAGCGTGGGGAGCAAACA
+
AAAAAABBCAAACEGA?2FEAGHFGEEFHHDFBBGAEEEGHHHGGGGGGGGEEGGCGFFGFBGGGHHHHHHGHHHHHHHHGGGGGGHHHHHHHFGHHGHHHHHGGHHHGHFFHHFGEHHHHHFHHHHFFEFGGHGGGF@;ABBFFFFFFFBFBBBFDDADFFFFFFFFFFFFFFFFFFFFFFFFFFFFF-DFFFFFFFEDFFFFFFFFFFFCF-AFFFFFFFDFFFFFFFFFFFFDFDFDFFFEAFFFFF?
@M03896:38:000000000-B4D98:1:2105:8437:22472 1:N:0:183
AACGTAGGGTGCAAGCGTTGTCCGGAATTACTGGGTGTAAAGGGAGCGCAGGCGGTAAGACAAGTTGGAAGTGAAAACCCTGGGCTCAACCCATGAATTGCTTTCAAAACTGTTTTTCTTGAGTAGTGCAGAGGTAGATGGAATTCCCGGTGTAGCGGTGGAATGCGTAGATATCGGGAGGAACACCAGTGGCGAAGGCGGTCTACTGGGCACCAACTGACGCTGAGGCTCGAAAGCATGGGTAGCAAACA
+
AAAAAFFBBFBAB5F42AE?EGHGEEGFHFFFBFFCEFGH5FFGAEFGFGGCE?E0B?D4B3BFBDGHFFHGFHFFGGG1FHEGHHHFBFFGFHFHBFGGFFHHGF4BBFB3BB3BCCGFGBF@@GGC@GFFGFCF2GHEF?BGFF?FE?<CG1=FD@CDCABGHGCEFGEHFGGGCFCF?D/CFFGE.;BBE---9.;=AFFFFFFFF.ABAFFEFFFFFDDDA.9AEFA-=B.9FBFFFFF9;BFFFFA
@M03896:38:000000000-B4D98:1:2105:8417:22476 1:N:0:183
AACGTAGGGTGCAAGCGTTGTCCGGAATTACTGGGTGTAAAGGGAGCGCAGGCGGGAAGACAAGTTGGAAGTGAAAACCATGGGCTCAACCCATGAATTGCTTTCAAAACTGTTTTTCTTGAGTAGTGCAGAGGTAGATGGAATTCCCGGTGTAGCGGTGGAATGCGTAGATATCGGGAGGAACACCAGTGGCGAAGGCGGTCTACTGGGCACCAACTGACGCTGAGGCTCGAAAGCATGGGTAGCAAACA
+
BCABBFFCBFAAFGGEC?ECEGGGGFGFHHFFBBF3EEHHFGHGHFGGGGGGFGC//>E1BBFFFGGHHHHHHHHFGHG/GHHHHHHHHGHGGHGFBFGGFGHHHHDFFF??DFFHGHHHHFFFFHHHFGHHGGHGHHHHHFHGHHHHFGCFCDGHGC:CDEHHCHECDFEGGGGGGGGGGGGGGGGGGGGGGFFFFDFFFFFFFFFFFFFFFFFFFFFFFFFFFF?EEAFA;FDDFBFFFF:BAFFFFFF
@M03896:38:000000000-B4D98:1:2105:25583:22632 1:N:0:183
TACGTAGGGTGCAAGCGTTATCCGGAATTATTGGGCGTAAAGGGCTCGTAGGCGGTTCGTCGCGTCCGGTGTGAAAGTCCATCGCTTAACGGTGGATCCGCGCCGGGTACGGGCGGGCTTGAGTGCGGTAGGGGAGACTGGAATTCCCGGTGTAACGGTGGAATGTGTAGATATCGGGAAGAACACCAATGGCGAAGGCAGGTCTCTGGGCCGTCACTGACGCTGAGGAGCGAAAGCGTGGGGAGCGAACA
+
BBBBBFFCBFAABFGF?AFFGGHGGGGGHHFHBGGBEAEEFGFGGFHGFGGGFFFFFFFEEEEFEEEGGEEEFHFFHHHHHHHGGHHFGGDGCGDHHEGFGBBDGDFCCHCEGCG;BGGGGFFCFFCA;EFFFFB@9EFFABFFFFFFFFACABBFA@::DEFFBBFFFFFFFFFFFFAAFFFFFFFEEFFFFFFFCDFFFFFFFFFFFFFEDDADFFFFFFFFFFFEFFFFDCADFFDDFFF?BFACFFA
@M03896:38:000000000-B4D98:1:2105:24769:23892 1:N:0:183
TACGGAGGGTGCAAGCGTTAATCGGAATTACTGGGCGTAAAGCGCACGCAGGCGGTTTGTTAAGTCAGATGTGAAATCCCCGGGCTCAACCTGGGAACTGCATCTGATACTGGCAAGCTTGAGTCTCGTAGAGGGGGGTAGAATTCCAGGTGTAGCGGTGAAATGCGTAGAGATCTGGAGGAATACCGGTGGCGAAGGCGGCCCCCTGGACGAAGACTGACGCTCAGGTGCGAAAGCGTGGGGAGCAAACA
+
AAAAAAABBAAAEGGF2AEEADGFBEFGHHDBB3BBAAEEFHGEGCGEFGGCE0@EEGEHGHHHHHFGHHHHGFHFHHHHGEEEEEHEGHHHHGFHCABBFHFHGGFFGHFHHHGFFHHHHHGHHHGH?CEFHGGCGF-;;;9FFFFFFF/BB;;B=;:BEFFFFFAADFFFFFFFEFFF..FFFFFDFFFFA9B=-9:--CDCFF>;AFFFFFFFFBBFF.ADFDF/:BB@AAFDFDDF@FAE-AEFFF.
@M03896:38:000000000-B4D98:1:2105:24755:23905 1:N:0:183
TACGGAGGGTGCAAGCGTTAATCGGAATTACTGGGCGTAAAGCGCACGCAGGCGGTTTGTTAAGTCAGATGTGAAATCCCCGGGCTCAACCTGGGAACTGCATCTGATACTGGCAAGCTTGAGTCTCGTAGAGGGGGGTAGAATTCCAGGTGTAGCGGTGAAATGCGTAGAGATCTGGAGGAATACCGGTGGCGAAGGCGGCCCCCTGGACGAAGACTGACGCTCAGGTGCGAAAGCGTGGGGAGCAAACA
+
ABBBBAADDAAABFGA22EEAGHFEEFGHFFFFBFBAAEFGHHGG?EEFFGGEEFEGGFHHFGHHHDGFHHHHFHFHHHHFGFCGGHGGHHHHGGHFGHHHHHHHHGGGHG>GHF@<FHHHEFHHHHHFFGGHHCCFF@;A;/FFFFFFFFFFBFFFBADEFFFFFD;DFFFFFFFFFFFFFFFFFFFFFFFFFFF;AEDFFFCFFFFFFADDCFDFFFFBFFBFFFFFFFD?DCFFFFFFFFF-A?FFFA
@M03896:38:000000000-B4D98:1:2105:24778:23908 1:N:0:183
TACGGAGGGTGCAAGCGTTAATCGGAATTACTGGGCGTAAAGCGCACGCAGGCGGTTTGTTAAGTCAGATGTGAAATCCCCGGGCTCAACCTGGGAACTGCATCTGATACTGGCAAGCTTGAGTCTCGTAGAGGGGGGTAGAATTCCAGGTGTAGCGGTGAAATGCGTAGAGATCTGGAGGAATACCGGTGGCGAAGGCGGCCCCCTGGACGAAGACTGACGCTCAGGTGCGAAAGCGTGGGGAGCAAACA
+
CCCCCBBBDAAACFFFEAEEFGHFGGGGHHFFCBFBAAEEHHHGGCEGGGGCEECCGGGHHFHHGHBGHHHHHHHHHHHHGGEGEGHHFGHHHHGHHGHHHHHHHHFHHHFHHHHHGHHHHGHHHHHHFEGGHHGCDFD;;;BFFFFFFFBFF;BFFD;BEFFFFFAAADEF/FFFFFFFFFFFFFFFFDFFFFFFFFFF;ADFFFFFFFFFFFFFFFFFFFDDFFFFFFFFADFFFFFFFFFFFFFFFF.
@M03896:38:000000000-B4D98:1:2105:22487:24637 1:N:0:183
TACGTAGGTGGCAAGCGTTGTCCGGAATTATTGGGCGTAAAGCGCGCGTAGGCGGTTTTTTAAGTCTGATGTGAAAGCCCACGGCTCAACCGTGGAGGGTCATTGGAAACTGGAAAACTTGAGTGCAGAAGAGGAAAGTGGAATTCCATGTGTAGCGGTGAAATGCGCAGAGATATGGAGGAACACCAGTGGCGAAGGCGACTTTCTGGTCTGTAACTGACGCTGATGTGCGAAAGCGTGGGGATCAAACA
+
ABAABFFBFFBCCFFEC?EEEGHGGFGGHCGF5BEBEEEGHHHGGGGGGGGGFGCFGGGGGHHHFGBBFHHFHHHHHFHHHGGGGGGFHGHGGGGDHGGGHHHHGH?DGH?FHFFFHFHHHFGFGHHHHHHHHGHH<<=GFGGGHHHGHBCFCCGGGA;CCGFHGGDGGGGGGGGGGFGGGGGGGGGGFFFFEFFFDDEBFFFDFFFFFFFFFFFFFFFBFDDFFDFFFFF?;>ADFFDFAFFFAAAFFFF
@M03896:38:000000000-B4D98:1:2105:14840:25128 1:N:0:183
TACGTAGGGTGCAAGCGTTATCCGGAATTATTGGGCGTAAAGGGCTCGTAGGCGGTTCGTCGCGTCCGGTGTGAAAGTCCATCGCTTAACGGTGGATCCGCGCCGGGTACGGGCGGGCTTGAGTGCGGTAGGGGAGACTGGAATTCCCGGTGTAACGGTGGAATGTGTAGATATCGGGAAGAACACCAATGGCGAAGGCAGGTCTCTGGGCCGTCACTGACGCTGAGGAGCGAAAGCGTGGGGAGCGAACA
+
ABABBFFCBFAABFGF?AEECGGEEEGGHFGGCGGBAAEEGHHGGFGGGGGGFFFEGGGFB>EFEEEEFEGGGHHFGHHGHHHGGHHGHHGGFHGGHFGFGCDGCFGGCGDEGGGGGGGGGFFFGGGGEGGFFFFFFEFFEFFFFFFFFFACABFFF@;AFEFFBFFBFFFFFFFFFAFAFFFFFFFFEFFFFFFFFDFFFFFFFFFFFFEE;@BDFFFFFDDFFFFEFFFFCFFDFFADFFFFFDBC-DB
@M03896:38:000000000-B4D98:1:2106:20433:6860 1:N:0:183
CCCGATTAACCCAAGTCAATAGAAGCCGGCGTAAAGAGTGTTTTAGATCACCCCCTCCCCAATAAAGCTAAAACTCACCCGAGTTGTAAAAAACTCCAGTTGACACAAAATAGACTACGAAAGTGGCTTTAACATATCTGAACACACAATAGCTAAGACCCCAACTGGGATTAGAAACCCCGGTAATCCGGCTGACTTACTTGCTTGTAATCTCGTATTCCGACTTCTGCTTTAAAAAAAAAACATATAAT
+
A>11>>>1B1DAF11AFFFBFGBGACG00E0//BF2B0FBHHHH2BAEFAFHHGGGGGGGHGECGHFGEGGHHGHGGEH0>EE>?FFDHHHHGCFFHH1BBGHHGH0FHHHEGDGGF0/?FB/@@FFGHHBFGGD1>@D11FH1FF?/FFF1>FGFGEFHH.CACG//.<CG00<DGHHGG-:-:.;<0.9-;9A/0000;9090C0;0;0;;;9..//9;B-;@BF//B/B//9;FF@-@?=AE/:////
@M03896:38:000000000-B4D98:1:2106:14599:8701 1:N:0:183
TACGGAGGGTGCAAGCGTTAATCGGAATTACTGGGCGTAAAGCGCACGCAGGCGGTTTGTTAAGTCAGATGTGAAATCCCCGGGCTCAACCTGGGAACTGCATCTGATACTGGCAAGCTTGAGTCTCGTAGAGGGGGGTAGAATTCCAGGTGTAGCGGTGAAATGCGTAGAGATCTGGAGGAATACCGGTGGCGAAGGCGGCCCCCTGGACGAAGACTGACGCTCAGGTGCGAAAGCGTGGGGAGCAAACA
+
ABAAAABCBAAABFFC?AEAAFGB2BFGHHHHGFHHGGGFHHHGGGGGGCECGGGGGGGGGGHHHHFFGHHGFGFBFGHHGGGGEGHHHHHHHHGHHGHGHHHHHHGHHH?FGFGGGGHHGGGGHHHGFEG<GHE>CF>AAFFFFFFBFFFFFBFFCCADEFFFFB;;DDFFFFFFFFFFFFFFFFFFCDCFFCFFFFFFFFCCFFFFFFAFD@DDFFFFFBFFFDFBFFB>99B.FFDA=DFEAFFFFFF
@M03896:38:000000000-B4D98:1:2106:14612:8715 1:N:0:183
TACGGAGGGTGCAAGCGTTAATCGGAATTACTGGGCGTAAAGCGCACGCAGGCGGTTTGTTAAGTCAGATGTGAAATCCCCGGGCTCAACCTGGGAACTGCATCTGATACTGGCAAGCTTGAGTCTCGTAGAGGGGGGTAGAATTCCAGGTGTAGCGGTGAAATGCGTAGAGATCTGGAGGAATACCGGTGGCGAAGGCGGCCCCCTGGACGAAGACTGACGCTCAGGTGCGAAAGCGTGGGGAGCAAAC
+
>AA>33ADB?AACDEF22EA2FGBEAFGHHHHGGHFGGGEGHHGGCEEGGGCFGGGGGGHHHHHHH@BFGHFEG@GFHHHFGGCEFGGGHHHHHGEGGHGHFHHHHFHHH?FGGHEAGHFFG1FHHHFFDGFGHG?CAADEFFFFFF/BBFFBBBF@BDF.FFFFFDADFFFFFFFFEBFDFFFFFFFFFFFF=--@DAB-=@AFCCAAFFFF-ADFFFBF.ADFD/9;/;@.9@DFFAACFFFFAEF/;
@M03896:38:000000000-B4D98:1:2106:10254:9059 1:N:0:183
TACGGAGGGTGCAAGCGTTAATCGGAATTACTGGGCGTAAAGCGCACGCAGGCGGTTTGTTAAGTCAGATGTGAAATCCCCGGGCTCAACCTGGGAACTGCATCTGATACTGGCAAGCTTGAGTCTCGTAGAGGGGGGTAGAATTCCAGGTGTAGCGGTGAAATGCGTAGAGATCTGGAGGAATACCGGTGGCGAAGGCGGCCCCCTGGACGAAGACTGACGCTCAGGTGCGAAAGCGTGGGGAGCAAACA
+
AAABBAABBAAABFFA??FEAGGFEEGGHHHHHHHHGGGEHHHGG?EFGGGGGGGGGEGHGHGHFHEFGHGFGFFFGHHGFGGGGGHHHHHHGHGHHGHHHHHHHHFHHH?FG?@@FGHHHGFFGHHHFGF<GHCCCF@DEFFFFFFFFFFFF9BFFF9B?FFFFFD;.>EFFFFFFFBFFFFFFFFFF9BFFFFF;DFBFFFFFFFFEFFF-=A9FFFBFDADFFFF/BF;.@>ABDDD;=DA9AABFAF
@M03896:38:000000000-B4D98:1:2106:10287:9061 1:N:0:183
TACGGAGGGTGCAAGCGTTAATCGGAATTACTGGGCGTAAAGCGCACGCAGGCGGTTTGTTAAGTCAGATGTGAAATCCCCGGGCTCAACCTGGGAACTGCATCTGATACTGGCAAGCTTGAGTCTCGTAGAGGGGGGTAGAATTCCAGGTGTAGCGGTGAAATGCGTAGAGATCTGGAGGAATACCGGTGGCGAAGGCGGCCCCCTGGACGACGACTGACGCTCAGGTGCGAAAGCGTGGGGAGCAAACA
+
>>A1111D11AABFBC?0E00BFAEEFGHGHHHFAGGGGE/FGGGCEEEGGGGGGCGGGHFFDHHH2B1FFBBGGGGHHHGGGEEEHGGGHHFHGHHGHHHBDGHHHHHF?>??F@CFHHHHCGHHHGFCGFHH.<C;@9EFFFFFFFBFFFF/9:@>-@EFFFFF;;A-EFFFFFFFFFFFFFFFFF@?@BF@??@BE-9>@@@@@EEFF@@-;9@BFFF-ABB-9//:;=;9-AFFF--@9;@B-FFF-
@M03896:38:000000000-B4D98:1:2106:10270:9067 1:N:0:183
TACGGAGGGTGCAAGCGTTAATCGGAATTACTGGGCGTAAAGCGCACGCAGGCGGTTTGTTAAGTCAGATGTGAAATCCCCGGGCTCAACCTGGGAACTGCATCTGATACTGGCAAGCTTGAGTCTCGTAGAGGGGGGTAGAATTCCAGGTGTAGCGGTGAAATGCGTAGAGATCTGGAGGAATACCGGTGGCGAAGGCGGCCCCCTGGACGAAGACTGACGCTCAGGTGCGAAAGCGTGGGGAGCAAACA
+
ACBBBABCCAAABGFC??EEEGGFEEGGHHHHHGHHGGEEGHHGG?EEGGGCGGGGGGGHHGHHHH4BBGHFGFGGGHHHGGGGGGHGHHHHHHGHGGHGHHHHHHHHHHDDGFGFGGHHGGHHHHHHFGGFHHDGGFDAEFFFFFFFFFBF;BFFFFADEFFFFFDADFFFFBFFFFFFFFFFFFFFF-@AACADFFECFFFFFFFFFFFFD-AAFBFBFDFFFFFFFFFBDDCDFFDFFFFFFFEFFF?
@M03896:38:000000000-B4D98:1:2106:11571:9655 1:N:0:183
TACGTAGGGTGCAAGCGTTATCCGGAATTATTGGGCGTAAAGGGCTCGTAGGCGGTTCGTCGCGTCCGGTGTGAAAGTCCATCGCTTAACGGTGGATCCGCGCCGGGTACGGGCGGGCTTGAGTGCGGTAGGGGAGACTGGAATTCCCGGTGTAACGGTGGAATGTGTAGATATCGGGAAGAACACCAATGGCGAAGGCAGGTCTCTGGGCCGTCACTGACGCTGAGGAGCGAAAGCGTGGGGAGCGAACA
+
ACBBAFFBACAAAAGE?2FAFFGEEAEGHBGHHHHHGGGEGHHGGGHGGGGGHGGGEFEFEF>>>>>EECE?EFF4BBGGBFGDGGHDFHFGGHGHHBGGGBBADAFEDF<>A<C-AADEGF0;F;?BEGGFFFDFFEFFEBFFFFFFFFAFDBFFDC9AFABFFFFBFFFFFFFFFAFCFFFFFFFEEFFFFCFAA?A:DFFEFEFFFEEFFFFBDFBBBDFFFFFFFFEFD-=DFFFDFAFEADFFF;>
@M03896:38:000000000-B4D98:1:2106:11314:14561 1:N:0:183
TACGGAGGGTGCAAGCGTTAATCGGAATTACTGGGCGTAAAGCGCACGCAGGCGGTTTGTTAAGTCAGATGTGAAATCCCCGGGCTCAACCTGGGAACTGCATCTGATACTGGCAAGCTTGAGTCTCGTAGAGGGGGGTAGAATTCCAGGTGTAGCGGTGAAATGCGTAGAGATCTGGAGGAATACCGGTGGCGAAGGCGGCCCCCTGGACGAAGACTGACGCTCAGGTGCGAAAGCGTGGGGAGCAAACA
+
ABAAAAADD2AAFGBCE2AEFGHFEEFGHFHHFFHHFEGEGHHGGCEEGGFGGEGFGEGEFGHHGH@BFGFBGFFFGHHHGGGEGGHFFHHGHHGHHGHGHHHHHHHHFH?BF<G@CGGGGGFGBGGFFEFEDFD-@FBDFFFFFFFFFEBFBBBFFB.@AFFFBFA:AAEFBBBFFFFFFFFFFFFFF@D.ADFAFFE9-DFFFFCFAFFC@:DAFB/9BD?.9./:BBFDFFFABA.:@>;.9AAFFF.
@M03896:38:000000000-B4D98:1:2106:28720:14962 1:N:0:183
TACGGAGGGTGCAAGCGTTAATCGGAATTACTGGGCGTAAAGCGCACGCAGGCGGTCTGTTAAGTCAGATGTGAAATCCCCGGGCTTAACCTGGGAACTGCATTTGAAACTGGCAGGCTTGAGTCTTGTAGAGGGGGGTAGAATTCCAGGTGTAGCGGTGAAATGCGTAGAGATCTGGAGGAATACCGGTGGCGAAGGCGGCCCCCTGGACAAAGACTGACGCTCAGGTGCGAAAGCGTGGGGAGCAAACA
+
>AA3AABBBAAABGBC22EEAGGFEEFGHGHHFGHGFFGEDHHGGCGGGFGEGGGFEEHGHHHHGH4BBGFBEEFBGHHHGGGEEFFFHGHFHHEGGGHHHHFHHHHFHHFBGFB?AEGHGGGFGHHHHHHHHEGGD;@:9BFBFFFBBFBFFBFF;;;@EFFFFFDADAEFFFFFFFBADDFFFFF?@@BFF=DFFFEAFAFCCDAEFFFFF9FFFBFFFFDFFFFFFFB@ABADFA9ADFF?;DEF/FF
@M03896:38:000000000-B4D98:1:2106:28738:14971 1:N:0:183
TACGGAGGGTGCAAGCGTTAATCGGAATTACTGGGCGTAAAGCGCACGCAGGCGGTCTGTTAAGTCAGATGTGAAATCCCCGGGCTTAACCTGGGAACTGCATTTGAAACTGGCAGGCTTGAGTCTTGTAGAGGGGGGTAGAATTCCAGGTGTAGCGGTGAAATGCGTAGAGATCTGGAGGAATACCGGTGGCGAAGGCGGCCCCCTGGACAAAGACTGACGCTCAGGTGCGAAAGCGTGGGGAGCAAACA
+
ABAAAAABBAABGFBC?2FAAGHFGEFGHGHHGHHHGGGGGHHGGCFFGGGGGGGGGEHHHHHHHH4BFGFFGFHFGHHHFGGGEFHHGGHHHHGGHGHHHHHHHHFGGGD2??FDAEHHDGFFGHHHHHHFHGGGGFFAEFFFFFFFFFBFFFFFFCADFFFFBFAADFFFFFFFFFFFFFFFFFFFFFFFFFFFFFECFDCCFFFFFFFFFBFBFFFFFFFBFFFFFFFFDBFDFFFFFFFECFFFFFF
@M03896:38:000000000-B4D98:1:2106:9801:16973 1:N:0:183
AACGTAGGGTGCAAGCGTTGTCCGGAATTACTGGGTGTAAAGGGAGCGCAGGCGGGAAGACAAGTTGGAAGTGAAAACCATGGGCTCAACCCATGAATTGCTTTCAAAACTGTTTTTCTTGAGTAGTGCAGAGGTAGATGGAATTCCCGGTGTAGCGGTGGAATGCGTAGATATCGGGAGGAACACCAGTGGCGAAGGCGGTCTACTGGGCACCAACTGACGCTGAGGCTCGAAAGCATGGGTAGCAAACA
+
BCBBBFFBBFAA4EG4E2EECFHGGEEGHFHHHHHFGEHFFGGGHEGGGFGEGGGFGGGHHGGHFHDFGGGFHD?BBFF/EGHGFHHGHHHGGFGGFGGGGHHHGFFFGH?2DDDFFGHHHDF?DHHHHHHEGGGHHHHHHGFHHGHHGGGGDGHFFA:ADC0GFHEEDGGGEGGGGGAFGGFFFGGAFBFFEFF;=FECFCAFFFFFFFEFDEFFFFFBB?DFFDFEEEA=BFAA/;BFAE:F.:BFFFE
@M03896:38:000000000-B4D98:1:2106:20788:20662 1:N:0:183
TACGGAGGGGGCTAGCGTTGTTCGGAATTACTGGGCGTAAAGCGCACGTAGGCGGACTGGAAAGTCAGAGGTGAAATCCCAGGGCTCAACCTTGGAACTGCCTTTGAAACTATCAGTCTGGAGTTCGAGAGAGGTGAGTGGAATTCCGAGTGTAGAGGTGAAATTCGTAGATATTCGGAGGAACACCAGTGGCGAAGGCGGCTCACTGGCTCGATACTGACGCTGAGGTGCGAAAGCGTGGGGAGCAAACA
+
BCCCCABBDDADGGGBA2E?CFGEEEGGHHHHGHHHGGEEHHHGG0EEFHHGHGG/E>GFGGGHGH4BBFFFGFGFGHHHFGGGGHHEFFHHHHHGHGHGHHHHHGGGFF>1<??DGGGGGFF?FGACHHGGGGCGHHGFEFFGHHHFFGEECCGFGC:CFFFHHCCCGGGGFFGGGFGGGGGGEFA?FFBFGFFFFFFFFFFDFFFFFFBF;;BEDFFBBDDDFFFFFFFFFDADFFFFFFFEDFEF9AA
@M03896:38:000000000-B4D98:1:2106:3216:20752 1:N:0:183
AACGTAGGGTGCAAGCGTTGTCCGGAATTACTGGGTGTAAAGGGAGCGCAGGCGGGAAGACAAGTTGGAAGTGAAAACCATGGGCTCAACCCATGAATTGCTTTCAAAACTGTTTTTCTTGAGTAGTGCAGAGGTAGATGGAATTCCCGGTGTAGCGGTGGAATGCGTAGATATCGGGAGGAACACCAGTGGCGAAGGCGGTCTACTGGGCACCAACTGACGCTTAGGCTCGAAAGCATGGGTAGCAAACA
+
ABAAAFFBB4AAFGFA??E?CFGFEGGGHFFHGHHGEEHGHHHGGEEFGGGCGFGGEEG1FBBFFGFFCGHFGFGHHFE/BGHGGHGGFHHGGBG2FGHFHHHHHGFHGH?2?@@@FGHHF?FFFGHGHFEGHGHFHHHHFGFHHGHHEC-<E<=<@<:@.C0:CHDFGGGEB0F.;?9?FGGGEFD.;CBFA;9@CDA@;@>DFFB:/AAFDFFEFFFBF.;...;/BFA-99..;/;BA./9./9;FF?
@M03896:38:000000000-B4D98:1:2106:3242:20762 1:N:0:183
AACGTAGGGTGCAAGCGTTGTCCGGAATTACTGGGTGTAAAGGGAGCGCAGGCGGGAAGACAAGTTGGAAGTGAAAACCATGGGCTCAACCCATGAATTGCTTTCAAAACTGTTTTTCTTGAGTCGTGCAGAGGTAGATGGAATTCCCGGCGTAGCGTTGGAATGCGTAGATATCTGGAGGAACACCAGTGGCGACGGCGGTCTACTGGGCACCAACTGACGCTGAGGCTCGAAAGCATGGGTAGCAAACA
+
AAA>AF43ACAACBFA22A2ABG2A2EFHCFGDBFFEGHFF53EG1B0EEE0EA0ECEAFFFGHGH4BFGGFGF4BDFF?GGH/BFFEFGHGFBGFHHH1BFGFHDDGFH?F?@FHF@@F1?1?1AF/CF1DAAFGFFF1F<<FGGHH<--<;:-;-.;-.:;FB;.;.-9;0BF009F?.CFFGGG=.;:B:;@--@9;9;@9FFF/;..:DFF.AFF/BDAD9.;..A;99:?.9/:/A.99EBFF/AF
@M03896:38:000000000-B4D98:1:2106:3217:20770 1:N:0:183
AACGTAGGGTGCAAGCGTTGTCCGGAATTACTGGGTGTAAAGGGAGCGCAGGCGGGAAGACAAGTTGGAAGTGAAAACCATGGGCTCAACCCATGAATTGCTTTCAAAACTGTTTTTCTTGAGTAGTGCAGAGGTAGATGGAATTCCCGGTGTAGCGGTGGAATGCGTAGATATCGGGAGGAACACCAGTGGCGAAGGCGGTCTACTGGGCACCAACTGACGCTGAGGCTCGAAAGCATGGGTAGCAAACA
+
ABABAFFCCBAABBGAE2EEEGHEGGGGHFGHHGHCEFHDGHHGHEGGGGGGGGGGEGGAFF2FBGFB?GHFGGF?FEF?GHGFHHHHHHHGEHCGFHHHHHHHHFGHHH<2DDDFFGGHHFGFFGHHHHFGGGGHHGHHHEFHGGHHDC?D<<GGGF:CD;GGFHEEDGGGGGG.ADFGGFGGGGGA?CFGEFFFFFFFFFFFFFFFFFEBFFFEDFB:BAFFDAFFEAFDFF999;BBFE/9AFFFFF?
@M03896:38:000000000-B4D98:1:2106:10978:22092 1:N:0:183
TACGGAGGGTGCAAGCGTTAATCGGAATTACTGGGCGTAAAGCGCACGCAGGCGGTTTGTTAAGTCAGATGTGAAATCCCCGGGCTCAACCTGGGAACTGCATCTGATACTGGCAAGCTTGAGTCTCGTAGAGGGGGGTAGAATTCCAGGTGTAGCGGTGAAATGCGTAGAGATCTGGAGGAATACCGGTGGCGAAGGCGGCCCCCTGGACGAAGACTGACGCTCAGGTGCGAAAGCGTGGGGAGCAAACA
+
AAAAA33DDAAACDGA?2EAAFGFEAFGHHHHGHHHGGG1CGHGGCFCGGGCGGGGFEEGFFHHHH4B@GHFGGG4BGHHGFGEEGHHHHHHHHGHHGHGHHHHHHGHGG?>G?GFFHHHEFFHHHHHEDFF=BEGGFBAEFFFFFFBBFFFFFFFFFAB?FFFFB;D?CEFFFFFFFFFFDBFBFFFF9B.A@D;DDE=DFFAABDE?FF;9@A?FFFBFFDD9A9BBF:-9-;AFBDA=>DFCDFFFF.
@M03896:38:000000000-B4D98:1:2106:10997:22097 1:N:0:183
TACGGAGGGTGCAAGCGTTAATCGGAATTACTGGGCGTAAAGCGCACGCAGGCGGTTTGTTAAGTCAGATGTGAAATCCCCGGGCTCAACCTGGGAACTGCATCTGATACTGGCAAGCTTGAGTCTCGTAGAGGGGGGTAGAATTCCAGGTGTAGCGGTGAAATGCGTAGAGATCTGGAGGAATACCGGTGGCGAAGGCGGCCCCCTGGACGAAGACTGACGCTCAGGTGCGAAAGCGTGGGGAGCAAACA
+
BBBABABCBAAABGFE??EAAGHFEEGGHHHHGGHHGGGGHHHGGCFGGGGGGGGGGGGHHHHHHH@BBGFFGFGFFGHHGGGGFGHHHHHHHHGHHGHHHHHHHHGHHHD>G?FGGHHHFGGGHHHHFDGGHFCGGFCFFFFFFFFFFFFFFFFFFC:DFFFFFFDADFFFFFFFFFFFFFFFFFFFCCFFFDAFFFEDFFCDFFF.EFF==@DAFFFBFFDFFFFFFFB@ADBDFFFFFFFFFFFFBF.
@M03896:38:000000000-B4D98:1:2106:10986:22114 1:N:0:183
TACGGAGGGTGCAAGCGTTAATCGGAATTACTGGGCGTAAAGCGCACGCAGGCGGTTTGTTAAGTCAGATGTGAAATCCCCGGGCTCAACCTGGGAACTGCATCTGATACTGGCAAGCTTGAGTCTCGTAGAGGGGGGTAGAATTCCAGGTGTAGCGGTGAAATGCGTAGAGATCTGGAGGAATACCGGTGGCGAAGGCGGCCCCCTGGACGAAGACTGACGCTCAGGTGCGAAAGCGTGGGGAGCAAACA
+
BBBABABDBAAAFEDC?2F2FGHFDGGGHHHHHGDGGGGGCHHGGGGGGGGCGGGGGGGGGHHHHH4BGHHHHHFHHHHHGGGEEEHEGHHHHHGHHGHHHHHHHHGHHHF2G?FFGHHHHFFFHGHHFGF.BCE@CF=DFFBFFFFFFFFFFBBF-@ADFFFFFFDDFFFFFFFFFFBADD:BFFFFD:=AF-:BBFE->CFCFF-:.9FABFDDBFF9B?DFFDBB;/;@A;@ABDFFA;>.-:.B/F.
@M03896:38:000000000-B4D98:1:2106:10786:26607 1:N:0:183
TACGTAGGGTGCAAGCGTTATCCGGAATTATTGGGCGTAAAGGGCTCGTAGGCGGTTCGTCGCGTCCGGTGTGAAAGTCCATCGCTTAACGGTGGATCCGCGCCGGGTACGGGCGGGCTTGAGTGCGGTAGGGGAGACTGGAATTCCCGGTGTAACGGTGGAATGTGTAGATATCGGGAAGAACACCAATGGCGAAGGCAGGTCTCTGGGCCGTCACTGACGCTGAGGAGCGAAAGCGTGGGGAGCGAACA
+
AAABAFFA@BAA4FFC?2EEAFHFCDFGHGGHFFGHGFEDAFEDG1GEEEFEHFFFGGGFEE>E>EEFFE@?EEDDGGHHGHHGGFHDEGD/??DGF2FFGB>ACCA<<F.<A=C-?B?ACFB;CBDD;DDFFDFFFFFBEEFFFFFFFF;>.;0:A@::AA9B0:BBBFFBFFFEFFFCFFFFEFDEFB9FFFAABFFFDAAFFFEFFFEFDCBDFFFFFDDDDDF;BDFFAAADFDAAADA?@D;>=>=
@M03896:38:000000000-B4D98:1:2106:10783:26626 1:N:0:183
TACGTAGGGTGCAAGCGTTATCCGGAATTATTGGGCGTAAAGGGCTCGTAGGCGGTTCGTCGCGTCCGGTGTGAAAGTCCATCGCTTAACGGTGGATCCGCGCCGGGTACGGGCGGGCTTGAGTGCGGTAGGGGAGACTGGAATTCCCGGTGTAACGGGGGAATGTGTAGATATCGGGAAGAACACCAATGGCGAAGGCAGGTCTCTGGGCCGTCACTGACGCTGAGGAGCGAAAGCGTGGGGAGCGAACA
+
3AAAAFFA@4>ABBGAE2AAEGFEGDGGHGHHGGHHEAAEEFCFGAFCEAE1GFGEFFEBEE@E>EEGGCE?EDFFGHGHBFH?FHHFGFD/???/??FHG>><CC@<@F>>A<A@?DAEG?C;C0BFADDEFFFFFF/B?BBBBFFFDACA;//;D@.;=-.:9;B/9BBBFFFEFAFBDFEFBB:EEFBEFFCFAD.:ACFBFF/9FF?AB-=AD/:B/;DFDD.;/AE=@B;99A.;;>=9@.@;9B>
@M03896:38:000000000-B4D98:1:2106:10479:26857 1:N:0:183
TACGTAGGGTGCGAGCGTTAATCGGAATTACTGGGCGTAAAGCGTGCGCAGGCGGTTTTGTAAGACAGGCGTGAAATCCCCGAGCTCAACTTGGGAATGGCGCTTGTGACTGCACGGCTAGAGTATGTCAGAGGGGGGTAGAATTCCACGTGTAGCAGTGAAATGCGTAGAGATGTGGAGGAATACCGATGGCGAAGGCAGCCCCCTGGGACGTCACTGACGCTCATGCACGAAAGCGTGGGGAGCAAACA
+
AAAA>FFAB4>2E?GA??EAFFGBB2FFHHHHGEGGGGGGHHGEEEGCGG0EFGGFFEG?FGGFFGGFFF@EEEFGFGGHFGGGGGF2FGFHHHGAFFCFFCDGGFGFDG?DF<F/A@>><<GGGHHHHHHGHGEC-;@:;;/FBFFFFFFEF/BFF;BFF/BFFFAADFFFBFFFFFFFFFFFFFFD::ADB-@DFDE.ADADFF;..A..-.;:AB/;BDFADDFF9/::.:ADFDFFFFF.;..B/;.
@M03896:38:000000000-B4D98:1:2106:10488:26874 1:N:0:183
TACGTAGGGTGCGAGCGTTAATCGGAATTACTGGGCGTAAAGCGTGCGCAGGCGGTTTTGTAAGACAGGCGTGAAATCCCCGAGCTCAACTTGGGAATGGCGCTTGTGACTGCACGGCTAGAGTATGTCAGAGGGGGGTAGAATTCCACGTGTAGCAGTGAAATGCGTAGAGATGTGGAGGAATACCGATGGCGAAGGCAGCCCCCTGGGACGTCACTGACGCTCATGCCCGAAAGCGTGGGGAGCAAACA
+
AAAAAFFBBFAAE2AA2A2A2GHBEEFGHHHHDBGGGGGG1FBEEFGGGGGGGGGGGGGCGGFGFHHGAFE?>>/BBGGHGGEGEGHCFHGH2GECFGFHGDDFGFFFFH?1??F/<A@<<FFD=G1FFG1=CE.<@=;:ABFFFFFB/DE?BBFFF9;BFBFFFFA9A-.;9B/BF/BEDFFFFEBA.9.DB>;9-.A.DFFFFD@.A.AF-.;..;//B.99.AFB///9;-@AF.ADFAF.@DFE/?.
@M03896:38:000000000-B4D98:1:2106:11858:27500 1:N:0:183
TACGGAGGGTGCAAGCGTTAATCGGAATTACTGGGCGTAAAGCGCACGCAGGCGGTCTGTTAAGTCAGATGTGAAATCCCCGGGCTTAACCTGGGAACTGCATTTGAAACTGGCAGGCTTGAGTCTTGTAGAGGGGGGTAGAATTCCAGGTGTAGCGGTGAAATGCGTAGAGATCTGGAGGAATACCGGTGGCGAAGGCGGCCCCCTGGACAAAGACTGACGCTCAGGTGCGAAAGCGTGGGGAGCAACCA
+
AAAAA1>A11AABBGEE0EAAFGEEEFGHFGHEB/GEEE/GFFAE?EGGGGGG/EEE?BB@GDDBF2BBFBB@GD1BGHHFGGGEEHGGHHHGC/BBFGHHHHGHFGHFH?1FFG?>?GF@GF?GHHHHGHH1>.-@@?AEFFFFFFFFB/B;;BF@@A?-FFF/99;A=EBFFFFFBF-?BFFFFFF@;@AA@@;-AA--9@@@@@AEFFFABB/BF/9BBBABBFBF9;-A@=-BA-:@;@F-AEF-A-
@M03896:38:000000000-B4D98:1:2107:16510:10292 1:N:0:183
AACGTAGGGTGCAAGCGTTGTCCGGAATTACTGGGTGTAAAGGGAGCGCAGGCGGACCGGCAAGTTGGAAGTGAAATCCATGGGCTCAACCCGTGAATTGCTTTCAAAACTGCTGGCCTTGAGTAGTGCAGAGGTAGGTGGAATTCCCGGTGTAGCGGTGGAATGCGTAGATATCGGGAGGAACACCAGTGGCGAAGGCGACCTACTGGGCACCAACTGACGCTGAGGCTCGAAAGCATGGGTAGCAAACA
+
ABBBAFFCCBAAFFGC??ECFGHGFGGGHHFFCFF3EEHHHHHGHGGGGFECGGGFEEGEEEEFGH4BFFFFHGGFHHHHHHHHGHHGHHHGGDAFFGGGHHHHHHGHHHFDFHC@DHGHHHFGGHHGHHHHFGHHFCDFFHHHHHHHGG?@C<=DA;;EFHHHGGACEGGGGGGGFFGGGGGGGGGGGFFFEFFCFFFFFFFFFFBB9EAFFFFFFFFFFFFFFDFFFFFFDFFFFFFFFFFFAFFFFF?
@M03896:38:000000000-B4D98:1:2107:20739:10408 1:N:0:183
TACGTAGGGGGCAAGCGTTATCCGGATTTACTGGGTGTAAAGGGAGCGTAGACGGTGTGGCAAGTCTGATGTGAAAGGCATGGGCTCAACCTGTGGACTGCATTGGAAACTGTCATACTTGAGTGCCGGAGGGGTAAGCGGAATTCCTAGTGTATCGGTGAAATGCGTAGATATTAGGAGGAACACCAGTGGCGAAGGCGGCTTACTGGACGGTAACTGACGTTGAGGCTCGAAAGCGTGGGGAGCAAACA
+
ABBBAFFABABAAFGCA2EEGFHFFEGGHHBGBF2CEEHGHHHGHFGGGFCCF?AE1B?AEFGGGHDDDFFFGDGHGGHAFFHGHHHEGHHHHBCC?GHEHHHHGHGHHHB3F3B?FFFBBGGFGGHGGFCGGGAEFHGG<@DGHHHHHB0D====.<<AEHHHBF;=DCEHHFHGFBFFBEGGGGGGGFGFFGG?GFFDDFFFFFFFFEFFFFFFFFFFFDFFFFFEFEA;;BD:FDFFFCFFAFEF9AF
@M03896:38:000000000-B4D98:1:2107:20718:10411 1:N:0:183
TACGTAGGGGGCAAGCGTTATCCGGATTTACTGGGTGTAAAGGGAGCGTAGACGGTGTGGCAAGTCTGATGTGAAAGGCATGGGCTCAACCTGTGGACTGCATTGGAAACTGTCATACTTGAGTGCCGGAGGGGTAAGCGGAATTCCTAGTGTATCGGTGAAATGCGTAGATATTAGGAGGAACACCAGTGGCGAAGGCGGCTTACTGGACGGTAACTGACGTTGAGGCTCGAAAGCGTGGGGAGCAAACA
+
ABBBBFFCCCBAEFFA??EEFGFEFEGGHFDDBE2CEEGFHHHGGGGGGGGCGEEEABBEFBFFFH@EDGFGFFFFHEFAGHHHHGHEGFHHHBCFFGFFHHHHHHGHHHFBFFGFFFBFFFFFGFGGGGGGGGDGFHG?@CDEHHHGH<0D====<<=CEFFHBGC;AGEHGHGGGGGGGGFFFGGEFFFFEGGGGFEFFFFFFFFF0FA;CAEFFFFFFDFFFFFFFFFFFFDAFD:AFFF?DFEFFFF
@M03896:38:000000000-B4D98:1:2107:19540:11018 1:N:0:183
ATACCCCGGTAGTCCGGCTGACTGACTCGAGCGACATCTCGTATGCCGGCTTCTGCTTGAAAAAAAAAAAAAAAAAACAAGAGTACGTTAGAAGCAAAGAACAAAAATGAACAACACAATAATAAGAAATCAACTCACAATGTACAACAAAAAACTCGAGATGTAATCTCAAGACAGATACACAAAGAAAAATATGACAAACAATATATGCACTAATAACAATCAATCTAAAGTCAAAACTAATAGGAAAG
+
A111>FA1A1>113FEEEE00BGAA1AA00AEEAEE/1ABBA/00AF//>/>0111@D@0FGFFCGEE??</////////00011?.000.111110100.///.<.<000=0/.....000000000/0000/090/900000000/...9.-.99...--/////;//////-/-/////9/--//-/9--///////----////////9//////////////9//////////9-////;/////-
@M03896:38:000000000-B4D98:1:2107:21279:13302 1:N:0:183
TACGGAGGGTGCAAGCGTTAATCGGAATTACTGGGCGTAAAGCGCACGCAGGCGGTTTGTTAAGTCAGATGTGAAATCCCCGGGCTCAACCTGGGAACTGCATCTGATACTGGCAAGCTTGAGTCTCGTAGAGGGGGGTAGAATTCCAGGTGTAGCGGTGAAATGCGTAGAGATCTGGAGGAATACCGGTGGCGAAGGCGGCCCCCTGGACGAAGACTGACGCTCAGGTGCGAAAGCGTGGGGAGCAAACA
+
ABBAAABCBAAACGFF22FEAFHFEEGGHHFFBBBBAEEGGHHGGCEEGGG?EEGGGGGHGHHHHHFGGHHHGGHHHHHHGGGGEGHGGHHHHGGHHGHHHHHHHGHHHHGGHHHHGGHHGGHHHHHHGGGGGHGFGFFFFFFFFFFFFBBFF:;B>@;>AFFFFFA;DFFFFFFFFFFFFFFFFFFDFBFFFFFFFFE=DFFFFDFEEFFFF-AABFFFFFFFFFFFFFFADFFFFFFFFFFFFFFF/99
@M03896:38:000000000-B4D98:1:2107:21266:13318 1:N:0:183
TACGGAGGGTGCAAGCGTTAATCGGAATTACTGGGCGTAAAGCGCACGCAGGCGGTTTGTTAAGTCAGATGTGAAATCCCCGGGCTCAACCTGGGAACTGCATCTGATACTGGCAAGCTTGAGTCTCGTAGAGGGGGGTAGAATTCCAGGTGTAGCGGTGAAATGCGTAGAGATCTGGAGGAATACCGGTGGCGAAGGCGGCCCCCTGGACGAAGACTGACGCTCAGGTGCGAAAGCGTGGGGAGCAAACA
+
>>A3>>ADBAAAGFFA2AEAEGHF2EFGHHDFBA2BAEFGGHHGGCGEGGG?EEFGGGGHGHHHHHDGHHHGEDHHGHHHGGG?>EHHHHHH0F/FGFHGHHHGHHEHGHFFHFH2AFFGGHGHHHGGFGGGGGC?DFFFFFFFFFFFFFBBB//;9;9>9FFFFF.;AFFFFFFFEFFEDFFFFFFADBFFFCFFFFE@AFFFFCFEEFFF>-AAFFFFFDDDDDBF9BF-AB=A/.;;BFCFDFEFFF.
@M03896:38:000000000-B4D98:1:2107:16973:13391 1:N:0:183
TACGTAGGGTGCGAGCGTTAATCGGAATTACTGGGCGTAAAGCGTGCGCAGGCGGTTTTGTAAGACAGGCGTGAAATCCCCGAGCTCAACTTGGGAATGGCGCTTGTGACTGCACGGCTAGAGTATGTCAGAGGGGGGTAGAATTCCACGTGTAGCAGTGAAATGCGTAGAGATGTGGAGGAATACCGATGGCGAAGGCAGCCCCCTGGGACGTCACTGACGCTCATGCACGAAAGCGTGGGGAGCAAACA
+
ABABBFFBCFAAGCGA22EECGHFFGGGHHDFBFEFEEEEEHHGGEEEGCGGGGGGGGG1FGHHGHFEFGGEGGGHFHHHGGGGGGHHHH2FGHHFHGHHHBCCGGHHGHFGGGHGFGCAGFGFHHHHHHHHHGGGGFFFFFFFFFFFFFEEB::BFBBFFFFFFFDAACFFFFFFFFFFFFFFFFFFA;DFFFFFFFFFFFFFFF>AEFFFAD?EDFFEFDDFFFFFFFFAAADDFDADFFFFFFFFFFE
@M03896:38:000000000-B4D98:1:2107:16994:13394 1:N:0:183
TACGTAGGGTGCGAGCGTTAATCGGAATTACTGGGCGTAAAGCGTGCGCAGGCGGTTTTTTAAGACAGGCGTGAAATCCCCGAGCTCAACTTGGGAATGGCGCTTGTGACTGCACGGCTAGAGTATGTCAGAGGGGGGTAGAATTCCCCGTGTAGCAGTGAAATGCGTAGAGATGTGGAGGAATACCGATGGCGAAGGCAGCCCCCTGGGACGTCACTGACGCTCATGCACGAAAGCGTGGGGAGCAAACA
+
ABBAAFFBB4AA2AEAE2EE2AGFEFFGHGBDBBABEEEGHHHG1EEGGGGCGGGGGEF1/?@GDG3FFEF/EEGGHHHHA/<DCDFHHH2GBFG/22FHHDD/?FGFHGGH?<FFGCA<CFGD0B0=0<DBCEDGG-@DEFFFFFF/;DFFF;/9BB:B/FFFFFAADFF/9B/;/BB.ADF9BFF..9.AF--@@FFED.;DA@;.;A.A>;.9D//:B...;ABBF/;.;DDAB9.;9BAA99AFB..
@M03896:38:000000000-B4D98:1:2107:10044:16320 1:N:0:183
TACGGAGGGTGCAAGCGTTAATCGGAATTACTGGGCGTAAAGCGCACGCAGGCGGTTTGTTAAGTCAGATGTGAAATCCCCGGGCTCAACCTGGGAACTGCATCTGATACTGGCAAGCTTGAGTCTCGTAGAGGGGGGTAGAATTCCAGGTGTAGCGGTGAAATGCGTAGAGATCTGGAGGCATACCGGTGGCGAAGGCGGCCCCCTGGACGAAGACTGCCGCTCAGGTGCGAAAGCGTGGGGAGCAAACA
+
>>A>AAADBAAAEDGA2AEEEGHFEEAFHFD553BBAEEFHHGGG0EAEEAEGGGGGGGHGGHHHBEGGHHGDFG4EGHHGEGEEEGGGHHHHFGFHGHGHHHF2>D2DFGFBG22/?F<?FHHGHHBFDGGHHD>@ADBE/BFFFF//:9FF/;B99;BFFFFFB;;ABF/9;9/9/9FF.;//BF.99>DA->BADE@--;;DF-;?FF>--;A:FF/;9-9-./;;BB@D;-.BA9.;=-.-9.;9A.
@M03896:38:000000000-B4D98:1:2107:10026:16320 1:N:0:183
TACGGAGGGTGCAAGCGTTAATCGGAATTACTGGGCGTAAAGCGCACGCAGGCGGTTTGTTAAGTCAGATGTGAAATCCCCGGGCTCAACCTGGGAACTGCATCTGATACTGGCAAGCTTGAGTCTCGTAGAGGGGGGTAGAATTCCAGGTGTAGCGGTGAAATGCGTAGAGATCTGGAGGAATACCGGTGGCGAAGGCGGCCCCCTGGACGAAGACTGACGCTCAGGTGCGAAAGCGTGGGGAGCAAACA
+
BCBCCBCCC2AACBGC?2EEFGHFFGGGHHCFFFGFEEGFHFGGG0EEGFGCGFGEGGGHHH4GGHBGFHHGHGHHHHHHGGGGEGHHHHHHHHGHHGHHHHHHHHFHHHFFHHGFGGGGGGFHHHGGFGGGHHGCGFFDEFFFFFFFFFFFF;;BB@9@EFFFFFDADFFFFFFFFFFFFFFFFFFFFBFFADFFFFE@CDFFFFCEFFFD9@D9FFFFFFFFFFFFFFFCBDF?FBDDCFFFF?EFFF?
@M03896:38:000000000-B4D98:1:2107:7928:18030 1:N:0:183
TACGGAGGGTGCAAGCGTTAATCGGAATTACTGGGCGTAAAGCGCACGCAGGCGGTTTGTTAAGTCAGATGTGAAATCCCCGGGCTCAACCTGGGCACTGCATCTGATACTGGCAAGCTTGAGTCTCGTAGAGGTGGGTAGAATTCCAGGTGTAGCGGTGAAATGCGTAGAGATCTGGAGGAATACCGGTGGCGAAGGCGGCCCCCTGGACGACGACTGACGCTCAGGTTCGAAAGCGTGGGGAGCAAACA
+
ABAABBADDAAA4FGA22EEABGFAFCFHH5DBBF2AEFGHHGGG?EEEEG?E0EECEAHGHHH4F4G3FHGHFHHHF?G?//>>EHGHHHH00?/BDHGHHDFD222?GFDGG21/?FFFGFHGDD0?.<FGHCGEF.0<GGHHHB<GHCGG<=C:;;CGHHHHG.CGGGBFFGF0FG9EFGBBFFE-B-CA9@DFFE--B;DFFFFEFF---9B@DFFFDDD;.:F//;;AFFFBD.;BF;E@A.BBF.
@M03896:38:000000000-B4D98:1:2107:7945:18038 1:N:0:183
TACGGAGGGTGCAAGCGTTAATCGGAATTACTGGGCGTAAAGCGCACGCAGGCGGTTTGTTAAGTCAGATGTGAAATCCCCGGGCTCAACCTGGGAACTGCATCTGATACTGGCAAGCTTGAGTCTCGTAGAGGGGGGTAGAATTCCAGGTGTAGCGGTGAAATGCGTAGAGATCTGGAGGAATACCGGTGGCGAAGGCGGCCCCCTGGACGAAGACTGACGCTCAGGTGCGAAAGCGTGGGGAGCAAACA
+
BCBBABABCAAABFGE22EEFGHFAEGGHHFFC3BBEEEFHHHGGCGFGGGFGGGEGGGHHHHHHHGHHHHGGGHHHHHGFCGCEGHHHHHHAGEFHGHHHHHGHHGHHH?>?C@FEFGGGGGHHHHFFGFFGFD-CFFFFF/BFFFFFFBFB/;;=9;DFFFFFFA;DFFFF9FFF/BFFDFFFFFDF@BFFDDFFFFFAACFFFFFFFFF--:9BFFFFDD.:AFFFBBAA;D.FDDFFAFFFFFFBA.
@M03896:38:000000000-B4D98:1:2107:3707:19474 1:N:0:183
TACGTAGGGCGCAAGCGTTGTCCGGATTTATTGGGCGTAAAGAGCTCGTAGGCGGTTTGTCGCGTCGGATGTGAAAACCCGGAACTCAACTCCGGGCCTGCATTCGATACGGGCAGACTTGAGTACTGCAGGGGAGACTGGAATTCCTGGTGTAGCGGTGGAATGCGCAGATATCAGGAGGAACACCGGTGGCGAAGGCGGGTCTCTGGGCAGAAACTGACGCTGAGGAGCGAAAGCGTGGGGAGCGAACA
+
BCAABFFC@C@DCEGE??E?FGHGEGGGHGHGBFFBEEGGHHHHHGHGGGGCHGGEGGGGFEFEEE>>>EEGHGHFDFEFGGGGFHHEGGHHHDBDGCGGHHGHHHGHHGECDGFDGFHGGHFGHHHFHHHHGGDGFEFFCFFGGGGGGG0B;;;C@A;DGGGGFFCDFFFFFFFFFFFFFFFFFFFFDCFFFFFFFFFFFFCBFFFFFFFFBFFFFFFFFFFFFFFEFFFFFFFFFFFFFFFFFFCADFB
@M03896:38:000000000-B4D98:1:2107:10300:19861 1:N:0:183
TACGGAGGGTGCAAGCGTTAATCGGAATTACTGGGCGTAAAGCGCACGCAGGCGGTTTGTTAAGTCAGATGTGAAATCCCCGGGCTCAACCTGGGAACTGCATCTGATACTGGCAAGCTTGAGTCTCGTAGAGGGAGGTAGAATTCCAGGTGTAGCGGTGAAATGCGTAGAGATCTGGAGGAATACCGGTGGCGAAGGCGGCCCCCTGGACGAAGACTGCCGCTCAGGTGCGAAAGCGTGGGGAGCAAACA
+
>AAA1A1A11A>CBGC00EEEFHFEGAFHF1F2A/BAEEFFHFEG?FEFEEEE>/EE>/BBGGHGF2B@FG2@BD1FGHGF/E/EEHHHHHHH0C0BFF1DGFGFFFBGGF?GEC1/?FG?GHH<1?<FA.F1<A.<-C0<G0DDGGG0//<<0<=C@;-:CG00;::99.09CBFBB0..;BFGGG.--;AA-;@?BA---;@@@;AA-A@;@BFFFB/:-9;-;/;9/9;A???BA:A=@;9;;AF/A-
@M03896:38:000000000-B4D98:1:2107:16812:22803 1:N:0:183
TACGTAGGGTGCAAGCGTTATCCGGAATTATTGGGCGTAAAGGGCTCGTAGGCGGTTCGTCGCGTCCGGTGTGAAAGTCCATCGCTTAACGGTGGATCCGCGCCGGGTACGGGCGGGCTTGAGTGCGGTAGGGGAGACTGGAATTCCCGGTGTAACGGTGGAATGTGTAGATATCGGGAAGAACACCAATGGCGAAGGCAGGTCTCTGGGCCGTCACTGACGCTGAGGAGCGAAAGCGTGGGGAGCGAACA
+
ABBBAFFBBBAAGFG4A2EEFGGEFDGGHGFH5BAAEEEEFHHGGAGGEECEHGGEGGG1EE/E>EEFGEE?EDDG3FGHHFHGGHHGHHGGDF?G22FGGBBDFCCADHDCDGCCCDDECFFGGCBFDDDAADDFDEFFEBFFFFFFFF-@;;9BA9;AAAFB/9;;9FFFFFFFFFFFDFFFFFFEFFFFFFFAFFFFFFAFFFBFFF.EFDFFFFFFFFFFFDFEFBED@DAAFF;AADFFBDDFFFA
@M03896:38:000000000-B4D98:1:2107:26929:23710 1:N:0:183
TACGTATGTCGCAAGCGTTATCCGGATTTATTGGGCGTAAAGCGCGTCTAGGCGGAAAAGAAAGTCTGATGTGAAAATGCGGGGCTCAACTCCGTATTGCGTTGGAAACTGTTTTTCTAGAGTACTGGAGAGGTGGGCGGAACTACAAGTGTGGAGGTGAAATTCGTAGATATTTGTAGGAATGCCGATAGAGAAGTCAGCTCACTGGACAGATACTGACGCTGAAGCGCGAAAGCGTGGGGAGCAAACAG
+
AAAAAFFFFF4A22EE?2AEGGHBEEGGHGFHBBEBAAEFGFHEEFEEEHHHHEF?/>F?EGHGGG4BFGHFBFFFHHFGGECGBBGFGHFHH?EC?CDGA<?@GHHHHH11?<FFHFF>FGFHHHGFFHBE.<CC<<<;?A9CFFFB9009;D0EFEFFGGGG;.;:AEFGFFFFFFF:FFFFFFCAFFFFFFFFFBB;FFFEFFF9BFFEFFFFF//B;AFF?BBFFF;ACA.B.;9@B-AFFEFFFFF
@M03896:38:000000000-B4D98:1:2107:18340:23816 1:N:0:183
TACGTAGGGTGCAAGCGTTATCCGGAATTATTGGGCGTAAAGGGCTCGTAGGCGGTTCGTCGCGTCCGGTGTGAAAGTCCATCGCTTAACGGTGGATCCGCGCCGGGTACGGGCGGGCTTGAGTGCGGTAGGGGAGACTGGAATTCCCGGTGTAACGGTGGAATGTGTAGATATCGGGAAGAACACCAATGGCGAAGGCAGGTCTCTGGGCCGTCACTGACGCTGAGGAGCGAAAGCGTGGGGAGCGAACA
+
BCBBBFFCCFAAFFFF22E?GGGEEEGGHFFGBFFBEEEFHHHGGFHGEFADHEGGCGGEEEEEEEEGGGGGGHFFHHHHHHHGGHHGHHGGDGFGHFGGGBCFFGGGGHDGGGGGGCDECFFFGGGGCEGFFFFFFEFFEFFFFFFFFF;DD;BFFD;EFEFFBBFFFFFFFFFFFFFFFFFFFFFFFFFFFCCFFFFFFFAFFFFFBFEE=@BDFFFFFFFD.AFEFFADFFFDFF:DFAFFFA9=@C;
@M03896:38:000000000-B4D98:1:2107:17630:26774 1:N:0:183
TACGGAGGGTGCAAGCGTTAATCGGAATTACTGGGCGTAAAGCGCACGCAGGCGGTTTGTTAAGTCAGATGTGAAATCCCCGGGCTCAACCTGGGAACTGCATCTGATACTGGCAAGCTTGAGTCTCGTAGAGGGGGGTAGAATTCCAGGTGTAGCGGTGAAATGCGTAGAGATCTGGAGGAATACCGGTGGCGAAGGCGGCCCCCTGGACGAAGACTGACGCTCAGGTGCGAAAGCGTGGGGAGCAAACA
+
BBBBBBBBDAAABGFC22EEAFGFEEGGHEB55BABEAEEHHHGGAEEGEEGGGGGGGGHHFDGFH@BGGHEG@EGHHHHGGGGEGHHHHHHHHGHFGFGHHHFHHHHHHFDGHGCFHHHHHHGHHHHFGGGHGGGFAFFFFFFFFFFFE/BB;BB@BADFFFFFFD;DFFFFFFFFEBFDDFFFFFFF@DFFFFFFFFFFFFFFFFFEFFFCCFDFFFFF?DFFFFFFFFBAAADFFFFFFFFFFFFFFF
@M03896:38:000000000-B4D98:1:2107:17645:26783 1:N:0:183
TACGGAGGGTGCAAGCGTTAATCGGAATTACTGGGCGTAAAGCGCACGCAGGCGGTTTGTTAAGTCAGATGTGAAATCCCCGGGCTCAACCTGGGAACTGCATCTGATACTGGCAAGCTTGAGTCTCGTAGAGGGGGGTAGAATTCCAGGTGTAGCGGTGAAATGCGTAGAGATCTGGAGGAATACCGGTGGCGAAGGCGGCCCCCTGGACGAAGACTGACGCTCAGGTGCGAAAGCGTGGGGAGCAAACA
+
ABAAB@BDBAAAFFGCE2EEFGHFEFGGHHFBBECFEEFECGHGGAEEECGCGGGGGGGHGHHHHH@FGHHGHHEFGHHHGGGEEGHFGHHHHHGHGEHGHHHHHHHHHH?BHHHFFHHHHHHHHHHHFDFGHGGCCBDFFFFFFFFFFFBFB;;:=::;AB/BFFFDFFFFFFFFFFFFFFFFFFFFFDCFFFFFFFFBB;BCFFFFFFFCDAFFFFFFFFFFFFFFFFFFDFAFFFFFFADEADFFBA9
@M03896:38:000000000-B4D98:1:2107:16485:27185 1:N:0:183
AACGTAGGGTGCAAGCGTTGTCCGGAATTACTGGGTGTAAAGGGAGCGCAGGCGGGAAGACAAGTTGGAAGTGAAAACCATGGGCTCAACCCATGAATTGCTTTCAAAACTGTTTTTCTTGAGTAGTGCAGAGGTAGATGGAATTCCCGGTGTAGCGGTGGAATGCGTAGATATCGGGAGGAACACCAGTGGCGAAGGCGGTCTACTGGGCACCAACTGACGCTGAGGCTCGAAAGCATGGGTAGCAAACA
+
AAAA>C>AAFAA4AGAA2E2FGGE?FCGHF5D5BA3EEFGHHHGHGEAEEAEG0@EEE1BBFHFB4BF?BFFGGG43CEF3??/BFGFHHHDCHFGHEGHHHD?FGEHHHFG2@FC/@GGFGGFHD10<GDGGFG1>=DDGGGHHHFDA@-@C<==<<.;.::0CC;;CC.0FFG;ABA-BDGGFGG?.;CFE>BADAE;DDFFFFBBF.9BDE?.9BBBFFFDDDFAF?F=ABDAB;9BFE9:.;BFFFF
@M03896:38:000000000-B4D98:1:2107:16502:27196 1:N:0:183
AACGTAGGGTGCAAGCGTTGTCCGGAATTACTGGGTGTAAAGGGAGCGCAGGCGGGAAGACAAGTTGGAAGTGAAAACCCTGGGCTCAACCCCTGAATTGCTTTCAAAACTGTTTTTCTTGAGTAGTGCAGAGGTAGATGGAATTCCGGGTGTAGCGGTGGAATGCGTAGATATCGGGAGGAACACCAGTGGCGAAGGCGGTCTACTGGGCACCAACTGACGCTGAGGCTCGAAAGCATGGGTAGCAAACA
+
>A>>>FFAAF2AFCF422E2AFGEEEEGHHFHCAB3EEFHBGGGHEGGGEE0EFG@EE>1BF2FE4GGGB?FGGFHEGG/FGHGFFGGGHHG/?CGG2FFG2GHB@GHHGC?2@@2/??GG?FG?F1??DGBFFHHFFBBFHHFHFHC-D<@<<0=;:;;.;0CFGCEDGEGGGF;@--;BGFGGGGEGFFFAACCB?9=--9AFB9B;..;9EFFDFFFFDDFAAFAF.9-;F?DF/B/.A//;BBB/:.
@M03896:38:000000000-B4D98:1:2107:16485:27205 1:N:0:183
AACGTAGGGTGCAAGCGTTGTCCGGAATTACTGGGTGTAAAGGGAGCGCAGGCGGGAAGACAAGTTGGAAGTGAAAACCATGGGCTCAACCCATGAATTGCTTTCAAAACTGTTTTTCTTGAGTAGTGCAGAGGTAGATGGAATTCCCGGTGTAGCGGTGGAATGCGTAGATATCGGGAGGAACACCAGTGGCGAAGGCGGTCTACTGGGCACCAACTGACGCTGAGGCTCGAAAGCATGGGTAGCAAACA
+
ABAAAFFCACAABBGC22E2FGHFGGGGHFDFBBF3EEHHHHHGHGGGGEGFGGGEGGGHFGHHHHBFGGHBGHHHGHG/FHHGGHHHHHHGGHHHHHHHHHHHHHHHHHFFFFGHGFHHHFHGHHHHGHHHHGHHHGHHHGGHHHHEGCCGG<==AA;ADGHHHGE.EEEFGGGEG??DGGGGGGGEFFGGABFFFDEFFC@.BFBFFE?FFFFFFFFFFDADAFFEFFA>CFFDFFFFFF;9;BFFEF?
@M03896:38:000000000-B4D98:1:2108:7926:5212 1:N:0:183
AACGTAGGGTGCAAGCGTTGTCCGGAATTACTGGGTGTAAAGGGAGCGCAGGCGGGAAGACAAGTTGGAAGTGAAAACCATGGGCTCAACCCATGAATTGCTTTCAAAACTGTTTTTCTTGAGTAGTGCAGAGGTAGATGGAATTCCCGGTGTAGCGGTGGAATGCGTAGATATCGGGAGGAACACCAGTGGCGAAGGCGGTCTACTGGGCACCAACTGACGCTGAGGCTCGAAAGCATGGGTAGCAAACA
+
BCBBBFFCBFAAFFFF?2EAFGHGGGGGHHFHFBGBEEHHHHHGHGGGGGGEGGGGCFGHFFHHGHBBGGHGHHGFHGGHHHHHGHHHHGHGGHGHGHHGGHHHHHHHHHGFGHHGGGHHGGCGFHHGHHHHGGHHEHHHHHHHHHHHGGCGE<==<<;AGHHHFGCEGGGGGGGGBGAGGGGGGGGEGCBFCBAFFFFDFFFFFFFBFFEFFFFFFFFFFFFD?AAAEFFBCFFFFFFFFF9B.;BFFF.
@M03896:38:000000000-B4D98:1:2108:16334:6105 1:N:0:183
TACGTAGGTGGCAAGCGTTGTCCGGAATTATTGGGCGTAAAGCGCGCGTAGGCGGTTTTTTAAGTCTGATGTGAAAGCCCACGGCTCAACCGTGGAGGGTCATTGGAAACTGGAAAACTTGAGTGCAGAAGAGGAAAGTGGAATTCCATGTGTAGCGGTGAAATGCGCAGAGATATGGAGGAACACCAGTGGCGAAGGCGACTTTCTGGTCTGTAACTGACGCTGATGTGCGAAAGCGTGGGGATCAAACA
+
AAA?AFFBFF@BF4FF22EAFGHE2BEFHBFHFFFBAAEEGFGEECGEEEG?GEGEGGGGGHHHHHFBGHGHFGHHFGHHHGGEEDGGHFHCGHG?CDBDGHHHHHHHHH??FFF1FCGGDGFHHHHHGHHHHHHHHHHHHHFHHHHFHHFHG0:<:;=CGHHHFF;CBG@GBFFGGFFGGGGGGGGEFBFFA?>;?FA@BB?FFFFFBB9BBFBFBFFBFAAFD.B;FFFFDBBFFFFF?BBEFAFF/B.
@M03896:38:000000000-B4D98:1:2108:23463:11206 1:N:0:183
TACGGAGGGTGCAAGCGTTAATCGGAATTACTGGGCGTAAAGCGCACGCAGGCGGTTTGTTAAGTCAGATGTGAAATCCCCGGGCTCAACCTGGGAACTGCATCTGATACTGGCAAGCTTGAGTCTCGTAGAGGGGGGTAGAATTCCAGGTGTAGCGGTGAAATGCGTAGAGATCTGGAGGAATACCGGTGGCGAAGGCGGCCCCCTGGACGAAGACTGACGCTCAGGTGCGAAAGCGTGGGGAGCAAACA
+
1>>>11ADDAAABDBF0A0EAFHBBEEFH1FFEFGEEEGGGHHGG?EEGGG?EGGEGGGHGFEGHHHHHHHHHF2DGHGHGEGEEEGFHBFGHHGHFFGHHHHHHH2FHHFGGGH1FHHHHFHHHHHHGGGGHFG?C>@;ABFFFFFBB/9BB;;9--;-AFFFFFA:A@AFFFFFFFFFFBFFFFFF<@@BF@?>--;-9@@@?@?:-FA9-;BAF/BB;A?BFFFFFFB9-9>BBAAB@@@F@A9;BF-
@M03896:38:000000000-B4D98:1:2108:12684:13024 1:N:0:183
TACGGAGGGTGCAAGCGTTAATCGGAATTACTGGGCGTAAAGCGCACGCAGGTGGTTTGTTAAGTCAGATGTGAAATCCCCGGGCTCAACCTGGGAACTGCATCTGATACTGGCAAGCTTGAGTCTCGTAGAGGGGGGTAGAATTCCAGGTGTAGCGGTGAAATGCGTAGAGATCTGGAGGAATACCGGTGGCGAAGGCGGCCCCCTGGACGAAGACTGACGCTCAGGTGCGAAAGCGTGGGGAGCAAACA
+
BCBBBBBCBAAAFBFA22EEFGHFEEFGHHHHDAFBEEEGHHHGGCFEGGGGHHGFGHGHHHHHHH4BFFHGHHHHHHHHGGGGEFHFGCGGGHGHHEGGHHFHHHGHHHGFGHHGGHHHGHFHHHHGFGGGFHGFGCADFFFFFFFFFF0BB;;;B;;@EFFFFFAAFFFFEFFFFFFFFFFFFFFFDDFFFFFFFDA@@DFFFFFFFFFC-@DDFFFFFFFFFFFFFFFBDFFFFFFFFFFFFDFFFF?
@M03896:38:000000000-B4D98:1:2108:12699:13036 1:N:0:183
TACGGAGGGTGCAAGCGTTAATCGGAATTACTGGGCGTAAAGCGCACGCAGGTGGTTTGTTAAGTCAGATGTGAAATCCCCGGGCTCAACCTGGGAACTGCATCTGATACTGGCAAGCTTGAGTCTCGTAGAGGGGGGTAGAATTCCAGGTGTAGCGGTGAAATGCGTAGAGATCTGGAGGAATACCGGTGGCGAAGGCGGCCCCCTGGACGAAGACTGACGCTCAGGTGCGAAAGCGTGGGGAGCAAACA
+
AAAAA?ABB2AAFFGF22EACGHAEECFHHFF5B2BAEEFHHGGGGGGGGC?FEFEFHGGHHHHHHBFBGHGHBGGGGHHFEGEEGFGHFHHGHC0FFFFHHHHHFBGFHD?GHHCFGHHGHBGHHF2F<FEFGD/>=9.AFFFFFFFFE/B;;/;=@;@FFFFBBAADC.B/BFFFBFFFDFFEFFDA;D.AAA;FD:9-@DBDFDEEFF=-9A.BFF;B.DDDDF/B/9>DF@DFDD.BA@.-;.F/F9
@M03896:38:000000000-B4D98:1:2108:13726:13721 1:N:0:183
TACGGAGGGTGCAAGCGTTAATCGGAATTACTGGGCGTAAAGCGCACGCAGGCGGTCTGTTAAGTCAGATGTGAAATCCCCGGGCTTAACCTGGGAACTGCATTTGAAACTGGCAGGCTTGAGTCTTGTAGAGGGGGGTAGAATTCCAGGTGTAGCGGTGAAATGCGTAGAGATCTGGAGGAATGCCGGTGGCGAAGGCGGCCCCCTGGACAAAGACTGACGCTCAGGTGCGAAAGCGTGGGGAGCCACC
+
AAAA?3>DDAAAGFGF22EEFGHFEGGGHHHHFFGAAAEGHHHGG0EEEGECGGGE>BBBGHHHHH4BBFGFGBDFHHHHFFGGEEGHFFGHGHA0FFCFHFHHHHHGHHDDFFHDACCF/FFFGHHFGGHEHHCCCFCDFFFFFFFBFF/BB:;B=>;BFFFFFF;;DAFFE9FFFFFFFFFFFFFFFFFBAD@CF.;9->CFFFDFEFFF.FB;BFF;BFFFFFFFFFFFABF?FFD.BAAE@?.B.9
@M03896:38:000000000-B4D98:1:2108:13704:13729 1:N:0:183
TACGGAGGGTGCAAGCGTTAATCGGAATTACTGGGCGTAAAGCGCACGCAGGCGGTCTGTTAAGTCAGATGTGAAATCCCCGGGCTTAACCTGGGAACTGCATTTGAAACTGGCAGGCTTGAGTCTTGTAGAGGGGGGTAGAATTCCAGGTGTAGCGGTGAAATGCGTAGAGATCTGGAGGAATGCCGGTGGCGAAGGCGGCCCCCTGGACAAAGACTGACGCTCAGGTGCGAAAGCGTGGGGAGCAAACA
+
ACBBAACCBAA>CGFC?2EEFGHFEEGGHHFHFBEFEEEGHHHGG?EEGGGCGGGEEBFGHHHGGH4BFGHGHFHHHHHHGGGGEFHGHFHHHHEHHGHHHHHHHHGHHHFFGFG?AEHHFHFGHHHHHHHHFHGGGFCAEFFFFFFEFF0FF;;;@;;@FFFFFFAADCFFFFFFFFFFFFFF0;FFDBFFFFFFFFE=FFFFFBDEEFFF:;BFFEFFFFFFFFFFFEB@DC;DFFFFFFFFCAEFFFE
@M03896:38:000000000-B4D98:1:2108:6009:14271 1:N:0:183
TACGTAGGTGGCAAGCGTTGTCCGGAATTATTGGGCGTAAAGCGCGCGTAGGCGGTTTTTTAAGTCTGATGTGAAAGCCCACGGCTCAACCGTGGAGGGTCATTGGAAACTGGAAAACTTGAGTGCAGAAGAGGAAAGTGGAATTCCATGTGTAGCGGTGAAATGCGCAGAGATATGGAGGAACACCAGTGGCGAAGGCGACTTTCTGGTCTGTAACTGACGCTGATGTGCGAAAGCGTGGGGATCAAACA
+
BCBBBFFBFFABEGFC??E?FGHEGFGGHCHHFGHBEAEDHHHGGCGGEEGGHGGGGGGGGHHHGG4BGGHFGHHEHHHHHGGGGGGFHGHCCFDGHGGGHHHHHHHGHHGHHGGGHC1>=FCGFGBDFHHGHHHHHHGHHHFHHHHFHFFF;<=<@A.;EHGHBBACFGGGGGGGGFGGGGGGGGGGFBFFADFFF.A;B=CDFFFFFF/;BBFFBBFBFADFFFFFFFFFD=@FFFFFFFFFDEFFFFF
@M03896:38:000000000-B4D98:1:2108:6029:14281 1:N:0:183
TACGTAGGTGGCAAGCGTTGTCCGGAATTATTGGGCGTAAAGCGCGCGTAGGCGGTTTTTTAAGTCTGATGTGAAAGCCCACGGCTCAACCGTGGAGGGTCATTGGAAACTGGAAAACTTGAGTGCAGAAGAGGAAAGTGGAATTCCATGTGTAGCGGTGAAATGCGCAGAGATATGGAGGAACACCAGTGGCGAAGGCGACTTTCTGGTCTGTAACTGACGCTGATGTGCGAAAGCGTGGGGAGCAAACA
+
AAA3>CFBF4>>E4FA22EAAEHAEDCFHGGHGFDBAAEE2FGFG0EEFECEHGGCCEGGGHHEGH4BBFF4FFFHBGHHHGG>E@DFFHH/??>B/CCFHHHG1B1FF0?DCGGFFCGD1<<<>FDFFGHHFHFF/GGDFF0<CGHHHFGFC<;;;AC-CGFB0C;C-@DE/0;CF00/.CB.;CAEFFFFFADCFBEBFA;./9//9;BF/99/:/9/;;DF.9;BF//:A--./9:A9@-A-9.9BAA
@M03896:38:000000000-B4D98:1:2108:6012:14288 1:N:0:183
TACGTAGGTGGCAAGCGTTGTCCGGAATTATTGGGCGTAAAGCGCGCGTAGGCGGTTTTTTAAGTCTGATGTGAAAGCCCACGGCTCAACCGTGGAGGGTCATTGGAAACTGGAAAACTTGAGTGCAGAAGAGGAAAGTGGAATTCCATGTGTAGCGGTGAAATGCGCAGAGATATGGAGGAACACCAGTGGCGAAGGCGACTTTCTGGTCTGTAACTGACGCTGATGTGCGAAAGCGTGGGGATCAAACA
+
ACABBFFCFFACFGEC22EAFGHGFEGGHHGHFGGFEEEGHHHGGCGGGGGGHGGGGGGGGHHHHHFFGFFFHGHHHHHHHGGGFDGFHFHCBGCFHGGDGHHHHHGFHHFDGHFFHFGGGFEGGHHHHHHHHHHHHHDGGGHHHHHGHBCFC;<<AA:AEHHEGFDGGGGFBFGGGBBG.DFGFGGAF0BBADFAFDA@-@CFFF:BFB:BB;BBFF90;ADF??FF::;AFF-9FFADBFAE.AFF0B.
@M03896:38:000000000-B4D98:1:2108:11168:16965 1:N:0:183
TACGTAGGTGGCAAGCGTTGTCCGGAATTATTGGGCGTAAAGCGCGCGTAGGCGGTTTTTTAAGTCTGATGTGAAAGCCCACGGCTCAACCGTGGAGGGTCATTGGAAACTGGAAAACTTGAGTGCAGAAGAGGAAAGTGGAATTCCATGTGTAGCGGTGAAATGCGCAGAGATATGGAGGAACACCAGTGGCGAAGGCGACTTTCTGGTCTGTAACTGACGCTGATGTGCGAAAGCGTGGGGATCAAACA
+
ABAAAFFCFFACFFFE?2E?EGHEEEGGHFHHFHGBEEEGHHHGGCGGGGGCHGGFGGGGGHHHHHBBGGHGHGHHHHHHHGGEFGGGHGHFCHGGHGGGHHHHHHGGHHFFHGFDHFGFGFC>GGDFGHHGHHGHGFGFGHHHHHHGHCCF<<<<A=;@EGHHFFCEGGGGGFGGFFFGGGGGGGGGGFFFEFFFFFEF>FFFFFFFFF0BFBFFFFFFFFFFFFFBFFFFFFCFFFFFFFFEDEFFFFF
@M03896:38:000000000-B4D98:1:2108:11189:16974 1:N:0:183
TACGTAGGTGGCAAGCGTTGTCCGGAATTATTGGGCGTAAAGCGCGCGTAGGCGGTTTTTTAAGTCTGATGTGAAAGCCCACGGCTCAACCGTGGAGGGTCATTGGAAACTGGAAAACTTGAGTGCAGAAGAGGAAAGTGGAATTCCATGTGTAGCGGTGAAATGCGCAGAGATATGGAGGAACACCAGTGGCGAAGGCGACTTTCTGGTCTGTAACTGACGCTGATGTGCGAAAGCGTGGGGATCAAACA
+
3AAAAFFBFFACBGFA?2E?FGHEGEEGHHHHCFGAEEEFCGHGGEGFFGGGHGGGGGGGGGHHHHBBGFHGHHGFHHHHHGGGGGGGGFGCCHGGHGGGHHHHGHHHGH?DGFF?GCFFGFGFHGFHHHHGHHGEFCDFHFHHHHH0::CC=;0<;:.;CFFHBBCEADAEBFGGFFBFFDBFGGG?F;FFFA@FFFFFFFFFFFFFBF/FF;FFFFFB;DDBFDFFFFEF?@;D/DFDAFA.9AABFFA
@M03896:38:000000000-B4D98:1:2108:11173:16982 1:N:0:183
TACGTAGGTGGCAAGCGTTGTCCGGAATTATTGGGCGTAAAGCGCGCGTAGGCGGTTTTTTAAGTCTGATGTGAAAGCCCACGGCTCAACCGTGGAGGGTCATTGGAAACTGGAAAACTTGAGTGCAGAAGAGGAAAGTGGAATTCCATGTGTAGCGGTGAAATGCGCAGAGATATGGAGGAACACCAGTGGCGAAGGCGACTTTCTGGTCTGTAACTGACGCTGATGTGCGAAAGCGTGGGGATCAAACA
+
AAAAAFFBFF@CB4F422E22EGEEEGGHG5GFEABAAEEGHHGGEGGAEGCHFGGGGGGGHHHHHDF3?GGHFHHHHHHHGGFEFGGHFHGBGFFHF?DFFFGHHHFHHFFFCF1<<GGHHFGGFDFGGHHHHHH/GG0<GHHGHHFCCFGG:<C@A;DEHHHFFCAFGDGGFGGGFFFGGGFGGGEFFFFEFFFFFF>=F;ABBFFFFFBB9FFFFFFFFFFFFFFFFBAA>FFFFFFFFFFA;AFFF.
@M03896:38:000000000-B4D98:1:2108:20792:19809 1:N:0:183
TACGGAGGGTGCAAGCGTTAATCGGAATTACTGGGCGTAAAGCGCACGCAGGCGGTCTGTTAAGTCAGATGTGAAATCCCCGGGCTTAACCTGGGAACTGCATTTGAAACTGGCAGGCTTGAGTCTTGTAGAGGGGGGTAGAATTCCAGGTGTAGCGGTGAAATGCGTAGAGATCTGGAGGAATACCGGTGGCGAAGGCGGCCCCCTGGACAAAGACTGACGCTCAGGTGCGAAAGCGTGGGGAGCAAACA
+
ABAAABCCCAAAFGFCA2EEFGHFEFGGHHHHCBGAEAEEHHHGGCFEGGFGGGGE@EFFGHHFGH4BFGGGHGGHHHHHGGGGEGHHHFHGHHGHHFHHHHGHGHHHHHGBGHGCDDHHDHCFGHHHHHHHEHGGGFFAAFFFFFFFFF0FB;:;-;:@EFFFFFA;DAFFFFFFFFFFFFFFFFFFFCFFFFFFFFA@BFFFFFCEEF?FABFFFFFFFDFFFFB9BFFFFDFDFDFABFCFFDEFFF.
@M03896:38:000000000-B4D98:1:2108:20802:19824 1:N:0:183
TACGGAGGGTGCAAGCGTTAATCGGAATTACTGGGCGTAAAGCGCACGCAGGCGGTCTGTTAAGTCAGATGTGAAATCCCCGGGCTTAACCTGGGAACTGCATTTGAAACTGGCAGGCTTGAGTCTTGTAGAGGGGGGTAGAATTCCAGGTGTAGCGGTGAAATGCGTAGAGATCTGGAGGAATACCGGTGGCGAAGGCGGCCCCCTGGACAAAGACTGACGCTCAGGTGCGAAAGCGTGGGGAGCAAACA
+
1>AAAA1A11>>FDGAE0AEFGGEEA0FHHFG21/BAAAEEGD/EEGGEC/>E//>E>0@BF2BB@2@1B1@@2BFGFHGFEGE<EHHHHGFA0/<BF1GBFHHHHFHHHF1FCG?<??F@GG?FGBGHFHHDC.<A-9AEF/B/BFFFF/B9;;;>;-9-BFF/B9;9--;9FFFB9/9BBFBFFFA@;@AA@@?@FE;@@@@@@;9-F-B9BFFFFFFF?B9BBB/B999A@@?FA-;-9--@BEBFFA
@M03896:38:000000000-B4D98:1:2108:3121:19961 1:N:0:183
AACGTAGGGTGCAAGCGTTGTCCGGAATTACTGGGTGTAAAGGGAGCGCAGGCGGACCGGCAAGTTGGAAGTGAAATCCATGGGCTCAACCCGTGAATTGCTTTCAAAACTGCTGGCCTTGAGTAGTGCAGAGGTAGGTGGAATTCCCGGTGTAGCGGTGGAATGCGTAGATATCGGGAGGAACACCAGTGGCGAAGGCGACCTACTGGGCACCAACTGACGCTGAGGCTCGAAAGCATGGGTAGCAAACA
+
ABAAAFFCCBAAFBGE22ECCGHEFFGGHHGHCFGBEFHHHHHGGGGGGGGCGGGGEEE/>>EFHHFGFGHHHFHHHHHGHHHEGHHFHFGFFDDGCGFGGFGHHFFFHH?DGFF@DHHHHH1FGHHFHHHGHGFHECFFFGHHHHHHGG-EC<=D@;;@EHHHFG:;EGEGGGGGGAGGGGGFGGG.CFFFEFFFFFEFFAFFFFFB:E9FDEFFDFFFFFFFFFFAEEFDFFFFFFFFFFFFEFFFFFF
@M03896:38:000000000-B4D98:1:2108:3122:19980 1:N:0:183
AACGTAGGGTGCAAGCGTTGTCCGGAATTACTGGGTGTAAAGGGAGCGCAGGCGGACCGGCAAGTTGGAAGTGAAATCCATGGGCTCAACCCGTGAATTGCTTTCAAAACTGCTGGCCTTGAGTAGTGCAGAGGTAGGTGGAATTCCCGGTGTAGCGGTGGAATGCGTAGATATCGGGAGGAACACCAGTGGCGAAGGCGACCTACTGGGCACCAACTGACGCTGAGGCTCGAAAGCATGGGTAGCAAACA
+
A>>A>FFABBAAFGFAEAA2FGEEA22FHGHHCBF3EEHFHHFGGEGCGEFCGEGG@EEE>EEFGH@BBFGGHFG4FGHHHFHCFGGBGFGEDDA/?FFBGHFHHGFGHH?FGFFCDHGHHGB<1FGHHHHGHGHHGEFGFFFGGHHHGCCCC<=D@;;@?GHHFGDDDC?FFGG.ABDCABFFFGGA.BFEA@D-@FE;-@B?FB;9;.;BDA;..;99FDDF?9FEEFF;99A.BFB/;9//.;9/9A9
@M03896:38:000000000-B4D98:1:2109:4664:11360 1:N:0:183
TACGGAGGGTGCAAGCGTTAATCGGAATTACTGGGCGTAAAGCGCACGCAGGCGGTTTGTTAAGTCAGATGTGAAATCCCCGGGCTCAACCTGGGAACTGCATCTGATACTGGCAAGCTTGAGTCTCGTAGAGGGGGGTAGAATTCCAGGTGTAGCGGTGAAATGCGTAGAGATCTGGAGGAATACCGGTGGCGAAGGCGGCCCCCTGGACGAAGACTGACGCTCAGGTGCGAAAGCGTGGGGAGCAAACA
+
ABBAABBBDAAAFFGF22EEAGHFEEGGHGDFBBBBEEEFFHHGGAEEGGGCGGGCEEEGGFHHHHHHFGHGGHHFHHHHGGGGGGHHHHHHFHFHFGHGHFHHHHHHHHFFHGGFGHHHHGHHHHHHGGGGHH.@FA@DFFFFFFFFFF/B;BBB:B.:AFFFFFAADBAFFFFFFFFFFDFFFFFFFBFFFFFFFFFBFFFFFFFEFFFFDAFDFFFFFAADFD:BBFFD?=@DBD..BFFF=AEFFF?
@M03896:38:000000000-B4D98:1:2109:4683:11366 1:N:0:183
TACGGAGGGTGCAAGCGTTAATCGGAATTACTGGGCGTAAAGCGCACGCAGGCGGTTTGTTAAGTCAGATGTGAAATCCCCGGGCTCAACCTGGGAACTGCATCTGATACTGGCAAGCTTGAGTCTCGTAGAGGGGGGTAGAATTCCAGGTGTAGCGGTGAAATGCGTAGAGATCTGGAGGAATACCGGTGGCGAAGGCGGCCCCCTGGACGAAGACTGACGCTCAGGTGCGAAAGCGTGGGGAGCAAACA
+
AAAAA3AB@2AAEGG4E2AECGHFEEFGHHDF5BABEEFGDHHGG?EGGGFFGGFEFEEGGHHHHHFHGHFFFHHHHHHHGGGFEGHFBGHGHHFFHGHHHHHHHHHHHHGFHHHHGGGHGHFGHHHHGGGGHF?CGF;DFFFFFFFFFFBFF;;F>@;@EFFFFF;;DFFFFFFFFFFFFFFFFFFF>:BFFFFFFFFFFFFFFFFEFFFFDDFFBBFFFFDDDFFFFFFBDFFDFD9DBABEDDFFFA.
@M03896:38:000000000-B4D98:1:2109:9744:12004 1:N:0:183
TACGGAGGGTGCAAGCGTTAATCGGAATTACTGGGCGTAAAGCGCACGCAGGCGGTTTGTTAAGTCAGATGTGAAATCCCCGGGCTCAACCTGGGAACTGCATCTGATACTGGCAAGCTTGAGTCTCGTAGAGGGGGGTAGAATTCCAGGTGTAGCGGTGAAATGCGTAGAGATCTGGAGGAATACCGGTGGCGAAGGCGGCCCCCTGGACGAAGACTGACGCTCAGGTGCGAAAGCGTGGGGAGCAAACA
+
ABABAABBBAAACGGF22E?AGHFEEFFHHFFCBFAEEEGGHHGGCEGGGGGGGGCGGGHHGHHHHFHHHHGFHHHHHHHGGGGGGHHGHHHGHEHHGHHHHHHHHHHHHGGCGC2FGGGGFHHGHHHFFGGFHGCCFBDFFFFFFFFFF/FF;;BDBADEFFFFFDADFFFFFFFFFFFFFFFFFFFABBFFFFFFFFFACFBDFFFFFFFCDADFFFEFFFFADFBFFFCDFFFFFFFFFFFFD?BFF?
@M03896:38:000000000-B4D98:1:2109:12453:12339 1:N:0:183
TACGTAGGGCGCAAGCGTTGTCCGGATTTATTGGGCGTAAAGAGCTCGTAGGCGGTTTGTCGCGTCGGATGTGAAAACCCGGAACTCAACTCCGGGCCTGCATTCGATACGGGCAGACTTGAGTACTGCAGGGGAGACTGGAATTCCTGGTGTAGCGGTGGAATGCGCAGATATCAGGAGGAACACCGGTGGCGAAGGCGGGTCTCTGGGCAGAAACTGACGCTGAGGAGCGAAAGCGTGGGGAGCGAACA
+
>AAAAFFAAB@ACAECC2ECFGHFGGGGHBEGBB2BAAEFEHFHHDGEEEFGH?EEEEEGBE?>>E/>/E?BFFFHGFFFGGGGGHHHHHHHHG/DF@FFGHHHHHEGHGAAGGG?EGGGDG0=DGHHHFGCCGACDC0C;FBFGFGFFF/;;=;FAA;AAEGGFB;DDFFFFFFFFBFADDFFFFFF;;@.ADF;FAEDFF-;FFFB:B;F?E;BFFFBFFFFADAEFDEBCFFFFFFFF=;E=A=;@C;
@M03896:38:000000000-B4D98:1:2109:12472:12341 1:N:0:183
TACGTAGGGCGCAAGCGTTGTCCGGATTTATTGGGCGTAAAGAGCTCGTAGGCGGTTTGTCGCGTCGGATGTGAAAACCCGGAACTCAACTCCGGGCCTGCATTCGATACGGGCAGACTTGAGTACTGCAGGGGAGACTGGAATTCCTGGTGTAGCGGTGGAATGCGCAGATATCAGGAGGAACACCGGTGGCGAAGGCGGGTCTCTGGGCAGAAACTGACGCTGAGGAGCGAAAGCGTGGGGAGCGAACA
+
ABAABFFCCC?AAEFC22EAFGHGGGGGHGFGBBABEEEGFHHHHDGEEFEDHGGEGGGHFEF>>EC>EECFGGHHFFEGGGGGFHGGGGHHHCCCGGGGHHHHHHHHHGECFGGCGCCDDGFFGHFFHHHHGGC@ACCCCFFGGGGGGFBFC9=FCC;CGGGGGGAFFFAFFFFFFFFFFFFF9FDFF;BDFFFFFFECFCF@FFFFBFEF?EFFBFFFFFFFDFFFFDACF>DFFFFFFFFFFFFFFF-
@M03896:38:000000000-B4D98:1:2109:12467:12359 1:N:0:183
TACGTAGGGCGCAAGCGTTGTCCGGATTTATTGGGCGTAAAGAGCTCGTAGGCGGTTTGTCGCGTCGGATGTGAAAACCCGGAACTCAACTCCGGGCCTGCATTCGATACGGGCAGACTTGAGCACTGCAGGGGAGACTGGAATTCCTGGTGTAGCGGTGGAATGCGCAGATATCAGGAGGAACACCGGTGGCGAAGGCGGGTCTCTGGGCAGAAACTGACGCTGAGGAGCGAAAGCGTGGGGAGCGAACA
+
ABAAAFFBAC?AAEGCAAEAFGHFEDFGHHFGFFFBAEFGAGHHHFHGEGGGHGGEFGGHFEB>>E?>@ECFGHHHFFGGGGGGGHHGGHGHH?CGC?FFHBGHHHEHHGA<ADGAFCGGDFC0DHFCGFHHGGE?DC0CEFFGGGGGGGBFF:0CB@:AEEGGGF;DBFFFFFFFFFFFFFFFFFFF@:DFFDFFFDEFFF>@FFFFFBEF..BFFFFFFBDF.AFEFD:@>>B.BDDFFFFFFDDCAD-
@M03896:38:000000000-B4D98:1:2109:3201:16780 1:N:0:183
AACGTAGGGTGCAAGCGTTGTCCGGAATTACTGGGTGTAAAGGGAGCGCAGGCGGGAAGACAAGTTGGAAGTGAAAACCATGGGCTCAACCCATGAATTGCTTTCAAAACTGTTTTTCTTGAGTAGTGCAGAGGTAGATGGAATTCCCGGTGTAGCGGTGGAATGCGTAGATATCGGGAGGAACACCATTGGCGAAGGCGGTCTACTGGGCACCAACTGACGCTGAGGCTCGAAAGCATGGGTAGCAAACA
+
A1A1>1FAA>>>C1DA1AAAFGGF0EEGHHFCFB0AEEHFCGFGHCEEEEE/EA>//>EHFB>>BGFGFBHGDGGH1FG/<1G/BGHHHHHG/GGHDGHFDGHHHHFHGHGHFGGCFGHH1?GHHHHHHFF1/CG<1>1F1GGHHHHH>-A-C<==-<;::CHHHC.;.:.CBFG.;?@@-9CF/CCC000;;;9@@-A9-9;AFF//;-99BFA9AFF/F-;B;9--;E;;-;9-:9BBF-;/-;:9FF-
@M03896:38:000000000-B4D98:1:2109:3184:16787 1:N:0:183
AACGTAGGGTGCAAGCGTTGTCCGGAATTACTGGGTGTAAAGGGAGCGCAGGCGGGAAGACAAGTTGGAAGTGAAAACCATGGGCTCAACCCATGAATTGCTTTCAAAACTGTTTTTCTTGAGTAGTGCAGAGGTAGATGGAATTCCCGGTGTAGCGGTGGAATGCGTAGATATCGGGAGGAACACCAGTGGCGAAGGCGGTCTACTGGGCACCAACTGACGCTGAGGCTCGAAAGCATGGGTAGCAAACA
+
CCBBCFFBBFBAFDGE?AEAFGGFEGGGHHFFCFBAEFHHHHHGHGGGGGGGGGGGGFGGGFHHHHHHFHHHHHHHHHG/FHHHHHHHHHHGGFHHHHHHGHHHHGGHHHFBFFGGGHHHGDHHHHHHHHHHHGHHHHHHHHHHHHHHFCCDE<=DAC;CGHFHHGC.ADGGGGGGGGGGGGFGGGGGACGGECFFFFEDDDDFFFB/FFEFFFFFFFFFFFDFFFFFFFFB@FFFFFFFFFFBAFBFFFE
@M03896:38:000000000-B4D98:1:2109:7115:20476 1:N:0:183
AACGTAGGGTGCAAGCGTTGTCCGGAATTACTGGGTGTAACGGGAGCGCAGGCGGGAAGACAAGTTGGAAGTGAAAACCATGGGCTCAACCCATGAATTGCTTTCAAAACTGTTTTTCTTGAGTAGTGCAGAGGTAGATGGAATTCCCGGTGTAGCGGGGGAATGCGTAGATATCGGGAGGAACACCAGTGGCGAAGGCGGTCTACTGGGCACCAACTGACGCTGAGGCTCGAAAGCATGGGTAGCAAACA
+
ABAAAFFBACAACGFF2AE?FEGEEGGFHHFFBF2AEEFF5BEGFEGGGGECFGGG@EEHFGHHGHFF3FFBGFHBBEE/FGHGGHHHHHHGGHGHGHGFFHDDGFHFGGGD?FGGFGHHHBG?F1?FDBFEFFHFHHFGFBFHHHGHGGC?A0=DCC-;???FFFAAA>?/BFFEFA-B9.BFFFFFFFFFFFFFF.?DFFF./BBBBEEFDF?EAFFF9DDFD9A9EEFF=FD?FFB/AE9/:;B//AA
@M03896:38:000000000-B4D98:1:2109:7134:20482 1:N:0:183
AACGTAGGGTGCAAGCGTTGTCCGGAATTACTGGGTGTAAAGGGAGCGCAGGCGGGAAGACAAGTTGGAAGTGAAAACCATGGGCTCAACCCATGAATTGCTTTCAAAACTGTTTTTCTTGAGTAGTGCAGAGGTAGATGGAATTCCCGGTGTAGCGGTGGAATGCGTAGATATCGGGAGGAACACCAGTGGCGAAGGCGGTCTACTGGGCACCAACTGACGCTGAGGCTCGAAAGCATGGGTAGCAAACA
+
AAAAACFA34>>BDGCEAEECGDEAD2FGHFFBA2AAEGGEGHGHEGGGE?EFE?///>FBBGGFFFFBGGBFGHHHHG/FGHHHHHHHHHGGFHGHHHHFHHHHHGHHFFDFF>GEFGG<DFFGHFHGHGHCFHGBGDGGFHHHHHG>D-@<DDGCC.AACHHCGEGGGGGGFGGG@GGGGGGGGGGFFGFEBBBB?EB;B@?FBF//AAFFFFFFFFFFFFFFDFFEEA;;BA;9BFFF./9;BFFFFF
@M03896:38:000000000-B4D98:1:2109:9442:21019 1:N:0:183
TACGGAGGGTGCAAGCGTTAATCGGAATTACTGGGCGTAAAGCGCACGCAGGCGGTCTGTTAAGTCAGATGTGAAATCCCCGGGCTTAACCTGGGAACTGCATTTGAAACTGGCAGGCTTGAGTCTTGTAGAGGGGGGTAGAATTCCAGGTGTAGCGGTGAAATGCGTAGAGATCTGGAGGAATACCGGTGGCGAAGGCGGCCCCCTGGACAAAGACTGACGCTCAGGTGCGAAAGCGTGGGGAGCAAACA
+
>>A>3A3DBAAACGFFA2FEFBGAAE2FHFD55AABAAE1FFGGG0EEECE?EFEEEBBBFGHHGHHGHHEEFGDBGHHHGGG/>EFGGHHHGHGGHGGHHHHHHHHHHHFGGHF?ACCF<GBGHHHGHHBFG0<<@?9;;FFFFFFB;99B9;;BB-;;AFFFFFAAFB9FFFFFFBFFFFFFFFFA-9;A:-;@@?;-9@B?BBBEAFFFAFBFBFF/B?DBDAF/;BBBDBB?F.AF?B<E>DEFFFA
@M03896:38:000000000-B4D98:1:2109:9444:21036 1:N:0:183
TACGGAGGGTGCAAGCGTTAATCGGAATTACTGGGCGTAAAGCGCACGCAGGCGGTCTGTTAAGTCAGATGTGAAATCCCCGGGCTTAACCTGGGAACTGCATTTGAAACTGGCAGGCTTGAGTCTTGTAGAGGGGGGTAGAATTCCAGGTGTAGCGGTGAAATGCGTAGAGATCTGGAGGAATACCGGTGGCGAAGGCGGCCCCCTGGACAAAGACTGACGCTCAGGTGCGAAAGCGTGGGGAGCAAACA
+
ABAAA?AB@?AAFGGF?2EEFGHFE2AFHHFFBBBBAEEGGHHGG0AEEGGCGEEE@BBFGHHGHHGHGHFFFFGHHHHHFGGGEGHHGHHHHFGHHGHHHHHHHHHHHHFBFGHCDEHGDGFGHHHHHHHHHGGCFFA:;BFFFFFFFFBFB;;FD@;BEFFFFFA;DFFFFFFFFFFFFFFFFFFFF@DFFDFFAAECAFFFFFFFEF?FFBFFFFFFFBDFFFFBBFBDDDFDFFFFCFFFFFFFBF.
@M03896:38:000000000-B4D98:1:2109:10504:23365 1:N:0:183
TACGGAGGGTGCAAGCGTTAATCGGAATTACTGGGCGTAAAGCGCACGCAGGCGGTTTGTTAAGTCAGATGTGAAATCCCCGGGCTCAACCTGGGAACTGCATCTGATACTGGCAAGCTTGAGTCTCGTAGAGGGGGGTAGAATTCCAGGTGTAGCGGTGAAATGCGTAGAGATCTGGAGGAATACCGGTGGCGAAGGCGGCCCCCTGGACGAAGACTGACGCTCAGGTGCGAAAGCGTGGGGAGCAAACA
+
ABAA3AADD?AABEFCC?FFFGHFEFGGHGDFBABAEEEGGHHGG0EEAEEEDEGEF11?2BEHHDEHFBDFGFHGGHHHGGGGGGHGHHHHHHGFGFHGHHHH2>GBHHG22/@@FGH??GGHF1GHGGGGHHGGCAAAAFFFFBF///9BB;9B@@;BFFFFFFAADFEBFF/9B/BFFFF/FFFDD@DFFFFFFFFB-@D@FD@EFFF-999DFFFFF.D..:BFFFF@9=;.BADFFFA?9AEFFF.
@M03896:38:000000000-B4D98:1:2109:9134:26260 1:N:0:183
AACGTAGGGTGCAAGCGTTGTCCGGAATTACTGGGTGTAAAGGGAGCGCAGGCGGACCGGCAAGTTGGAAGTGAAATCCATGGGCTCAACCCGTGAATTGCTTTCAAAACTGCTGGCCTTGAGTAGTGCAGAGGTAGGTGGAATTCCCGGTGTAGCGGTGGAATGCGTAGATATCGGGAGGAACACCAGTGGCGAAGGCGACCTACTGGGCACCAACTGACGCTGAGGCTCGAAAGCATGGGTAGCAAACA
+
ABBAAFFAB>AA45FA22EAFGFE2EGGHHBB5A23EEHHHHGGGFG?EA0AEE@>0>>>>>EFFHHFCHHFG?BGGFHGFHHGFCGFHHHGGDD??BBDFEFGHB@DGHCFF>@2CGHHGH1F1GGFHHHHEFCG1F>D<CGHHHHHD?-AC<<=;:;ADHHHCG;CDCGGFFG.;?-;AAFFGGGE.BFFA-DAB;;;DFAFFBB9;;.:DFEEFFBBBDDFDF?AEEFDFFF./;FBA?//.;BFFFF
@M03896:38:000000000-B4D98:1:2109:9110:26272 1:N:0:183
AACGTAGGGTGCAAGCGTTGTCCGGAATTACTGGGTGTAAAGGGAGCGCAGGCGGACCGGCAAGTTGGAAGTGAAATCCATGGGCTCAACCCGTGAATTGCTTTCAAAACTGCTGGCCTTGAGTAGTGCAGAGGTAGGTGGAATTCCCGGTGTAGCGGTGGAATGCGTAGATATCGGGAGGAACACCAGTGGCGAAGGCGACCTACTGGGCACCAACTGACGCTGAGGCTCGAAAGCATGGGTAGCAAACA
+
BBBAAFFBBFAABBFG?AEECGGFGGGFHHCFB3BAEEHH5FHGGEGGGGGGGGGEEEFEEEEFHHFBF3GBFFGHHHHGFHHHHHGFFHHGGG?F?FGGHFGHHHGHHH?<F@<@BFHHHGFFDGHFGHHGEGCGFGFDCGHGHHHHG-<CDDDGDC;CDHFHFHGEDGEFGGGGGFAFDGGGGGGEF9;9EFFAFDEBFA=.FBBFF?EFFF.ADBFBBDD?DDA..9;=B..AFBFFFEF9;BFFFFE
@M03896:38:000000000-B4D98:1:2109:9126:26279 1:N:0:183
AACGTAGGGTGCAAGCGTTGTCCGGAATTACTGGGTGTAAAGGGAGCGCAGGCGGACCGGCAAGTTGGAAGTGAAATCCATGGGCTCAACCCGTGAATTGCTTTCAAAACTGCTGGCCTTGAGTAGTGCAGAGGTAGGTGGAATTCCCGGTGTAGCGGTGGAATGCGTAGATATCGGGAGGAACACCAGTGGCGAAGGCGACCTACTGGGCACCAACTGACGCTGAGGCTCGAAAGCATGGGTAGCAAACA
+
ABAAAFFBBBAABDGE2AE?FGGEFGGGHGDFBBB3EEHHGHHGABEGGAEEGEFE@EEECEEGGHGBGHHFGGGHGHGFFFGGGHHEFGHGGD<F?GFDGGHHHHHFFH2FD@CFEHHHHHGFDHHFHHHGHGHHHGFDFEHEHHHHGG<C<<=DCC;CEGHHFHDCDGGFFGG.A?DF?DFFFGG?FFFBE=FACFFAA;AFFFBB;EAFFFFFFFFFFFFFFDEEEEABFFDDFFFFFFFBEFFFFFF
@M03896:38:000000000-B4D98:1:2109:12361:26732 1:N:0:183
TACGGAAGGTCCAGGCGTTATCCGGATTTATTGGGTTTAAAGGGAGCGTAGGCTGGAGATTAAGTGTGTTGTGAAATGTAGACGCTCAACGTCTGACTTGCAGCGCATACTGGTTTCCTTGAGTACGCACAACGTTGGCGGAATTCGTCGTGTAGCGGTGAAATGCTTAGATATGACGAAGAACTCCGATTGCGAAGGCAGCTGACGGGAGCGCAACTGACGCTTAAGCTCGAAGGTGCGGGTATCAAACA
+
>AAAABBBAFFFF4FA?AEEEGHFCEGEHFGG53AAFGHGAFGGEFGGGFGGHHHC1BEGHHHHHH5GFHEFEHFFHGGDHHHFGCGEGGFHHFCDFDBDGFGHGG/EEH?4FFGHGHHHHH2BFGAGGGCHA@FFEGHC@@DGHHFFE?-EG<=DD:;AEFGHHEHHHHFHFH0GF.;AGGBFFGFFDGG?F.A?-9A?.AFFFFD@@F-A-@@-@FBFBDFFEAFBFFBD-:EF9BFFFA-9BBBFBF.
@M03896:38:000000000-B4D98:1:2109:12340:26737 1:N:0:183
TACGGAAGGTCCAGGCGTTATCCGGATTTATTGGGTTTAAAGGGAGCGTAGGCTGGAGATTAAGTGTGTTGTGAAATGTAGACGCTCAACGTCTGACTTGCAGCGCATACTGGTTTCCTTGAGTACGCACAACGTTGGCGGAATTCGTCGTGTAGCGGTGAAATGCTTAGATATGACGAAGAACTCCGATTGCGAAGGCAGCTGACGGGAGCGCAACTGACGCTTAAGCTCGAAGGTGCGGGTATCAAACA
+
>AAABABBCFFFFGFA22ECGFGEEEEGHCFGBBFAFGFHGHHGGGGGGGGGHHHA1BFGHHHHHH5FFHEGFGGHHGHFHHHFGGGDFGEGHFEHHBGGHHHGFG?EFHFFHGHHHHGHHHFFFHGGGGGHGGEFECG?ADGGHHGFGC@AC<=GCA;CEGHHCBGHHHHHHFGHF?.AGBFGGGGGFGGGGGGGGFFFFFBFFFDBBFAD-CFFFFFFFFFFFFFFFFFFFFFFFFFFFFB@FFFFFF?
@M03896:38:000000000-B4D98:1:2109:18841:26928 1:N:0:183
TACGTAGGGTGCAAGCGTTATCCGGAATTATTGGGCGTAAAGGGCTCGTAGGCGGTTCGTCGCGTCCGGTGTGAAAGTCCATCGCTTAACGGTGGATCCGCGCCGGGTACGGGCGGGCTTGAGTGCGGTAGGGGAGACTGGAATTCCCGGTGTAACGGTGGAATGTGTAGATATCGGGAAGAACACCAATGGCGAAGGCAGGTCTCTGGGCCGTCACTGACGCTGAGGAGCGAAAGCGTGGGGAGCGAACA
+
ABABAFFBBFAAB5GFAAF?GGDEEEEGHHHHBBEBEAEDFGGGGAHGEGGGHGGEEEEEEEEE>EFGGC@?EHFHHHHHHHGFGHHDFFGGDGGHHBGHGBBDDGGCDHDGGCG-:ABGGFFFFFDGAEFFFFFFFFBFEFFFFFFFFFCFA;9BDD.ADEFF:BFFFFFFFFFFFFFAFFFFFFFEA0FFFFF;>DFEDDFFFFBFFFFFC@DDFFFFBADFFFFA0AADCDADFFFFFAFAB.9>@C-
@M03896:38:000000000-B4D98:1:2110:9219:6469 1:N:0:183
TACGTAGGGTGCAAGCGTTATCCGGAATTATTGGGCGTAAAGGGCTCGTAGGCGGTTCGTCGCGTCCGGTGTGAAAGTCCATCGCTTAACGGTGGATCCGCGCCGGGTACGGGCGGGCTTGAGTGCGGTAGGGGAGACTGGAATTCCCGGTGTAACGGTGGAATGTGTAGATATCGGGAAGAACACCAATGGCGAAGGCAGGTCTCTGGGCCGTCACTGACGCTGAGGAGCGAAAGCGTGGGGAGCGAACA
+
ABABAFFC@BAABGFAE22EEGHEEEGGHHCG5B2BAAEEEGHGGEHFEEEEHFFEGGGEE>>>>EFGG//??DEGGHHHHGHGGHHGHGDGCFFF?2FGFBBDDC->CG?AGCGCFABCBGCBFCDDCAEEEBDFFEFFEFFFFFFFFF;A;;9BD@;:9EFF/:BBBBFFFFFECFFFFFFFFFFFFFFFFDFFFFFFFFFFFFFFFFEFF-@DFFFBFFFFFFFAFFAB>;B?FDAABCCFFDA=DF;
@M03896:38:000000000-B4D98:1:2110:16283:12091 1:N:0:183
TACGTAGGGGGCAAGCGTTATCCGGATTTACTGGGTGTAAAGGGAGCGTAGACGGTGTGGCAAGTCTGATGTGAAAGGCATGGGCTCAACCTGTGGACTGCATTGGAAACTGTCATACTTGAGTGCCGGAGGGGTAAGCGGAATTCCTAGTGTATCGGTGAAATGCGTAGATATTAGGAGGAACACCAGTGGCGAAGGCGGCTTACTGGACGGTAACTGACGTTGAGGCTCGAAAGCGTGGGGAGCAAACA
+
AAAAAFFBAAD>EFCC?22EGGHEGGGGHFBFBBB3EEFGFHHGHGGGFGGGHED?1BBBBBEFFH@BDDBBBFFGFBFGHHHHHGHEFCGGHBEGHHFGHGHHGGFGHGF3FFFBDFFFFGBFGGHGCGGGGGGGHGHCCDGGHHHHHFDF=<==<<<;EHHH::;;CCFHFHHGGGFFGFFFFGEGFFFGEBDGGFEDCFAFFFFFFF.@99.AFFFFFBAEEFFFFFFFFFFFFDDACFAFCDFFFFF
@M03896:38:000000000-B4D98:1:2110:24248:16558 1:N:0:183
TACGGAAGGTCCAGGCGTTATCCGGATTTATTGGGTTTAAAGGGAGCGTAGGCTGGAGATTAAGTGTGTTGTGAAATGTAGACGCTCAACGTCTGACTTGCAGCGCATACTGGTTTCCTTGAGTACGCACAACGTTGGCGGAATTCGTCGTGTAGCGGTGAAATGCTTAGATATGACGAAGAACTCCGATTGCGAAGGCAGCTGACGGGAGCGCAACTGACGCTTAAGCTCGAAGGTGCGGGTATCAAACA
+
ABABAAABCFFFFBG422EAGGHEGEGGHFFHBBF2FFHGHHHGHGGGGGGGHHHGAGGHHHHHHH5D?G1BEFHFGFGHHHHDGGGCFFEFGFCGGFHGHHHHGG?EEHD4F?FGHHGHHHCGBFDGGGGHDGFFEGHFCGGGHHGFG?@DC<==@;;EEHHHCBCGHGHHHHHHGGGGGFFFFGGG?EFGGGGCGFEFFFEFFFFFFFDDCF;DFFFFFFFFFFFFFFFFFFFFFFFFFF-@FFFFFFF
@M03896:38:000000000-B4D98:1:2110:4943:22250 1:N:0:183
TACGGAGGGTGCAAGCGTTAATCGGAATTACTGGGCGTAAAGCGCACGCAGGCGGTTTGTTAAGTCAGATGTGAAATCCCCGGGCTCAACCTGGGAACTGCATCTGATACTGGCAAGCTTGAGTCTCGGAGAGGGGGGTAGAATTCCAGGTGTAGCGGGGAAATGCGTAGAGATCTGGAGGAATACCGGTGGCGGAGGCGGCCCCCTGGACGAAGACTGCCGCCAAGCTGCGAGAGCGGGGGGTGCAAAC
+
1>>111>@1>1>ABGA0AAAAGHA0E0FGH1DA1/BAAEEHHFGEEEEEC//BFEGEGEHE22B@BFD1FF2B2FFFFFHE/E?EEGFFGHCG0/0FFHBGFDDGFHF2F?2GG0FFHFH?01?GB10/<--.>.@C;--9;//9;B//9BFF/9999--9AFFB9;9-9-///9////A--;B/;FB-9;--9---9A---9--@@--BA-9@A-////999-----/;9----;--------9-;/9-
@M03896:38:000000000-B4D98:1:2111:14732:2751 1:N:0:183
TACGTAGGGTGCAAGCGTTATCCGGAATTATTGGGCGTAAAGGGCTCGTAGGCGGTTCGTCGCGTCCGGTGTGAAAGTCCATCGCTTAACGGTGGATCCGCGCCGGGTACGGGCGGGCTTGAGTGCGGTAGGGGAGACTGGAATTCCCGGTGTAACGGTGGAATGTGTAGATATCGGGAAGAACACCAATGGCGAAGGCAGGTCTCTGGGCCGTCACTGACGCTGAGGAGCGAAAGCGTGGGGAGCGAACA
+
3AAAAFF@BFAA4FB4A2EAAGFEC?AFGEFFBFAFEEFE2FFFAAFEEEAAGECEFAEEECEFEGGGCEFEEHHBFGHHGBGGGGH?BGF//?A/?<?<F>>@DF>>@GA<C@D@9@?EGFGGF0?-;EDFEBFF?9B9;/9//B/9A--;;9//.9.;.;/9999/B/BBBBB9@9--AFEF/BD.;BF/FC>B@9E..;.B/BFF/BEAB;BA;BB/;AD.A?F?/.:9--99BD.9-9D.9A;9-@9
@M03896:38:000000000-B4D98:1:2111:14768:2760 1:N:0:183
TACGTAGGGTGCAAGCGTTATCCGGAATTATTGGGCGTAAAGGGCTCGTAGGCGGTTCGTCGCGTCCGGTGTGAAAGTCCATCGCTTAACGGTGGATCCGCGCCGGGTACGGGCGGGCTTGAGTGCGGTAGGGGAGACTGGAATTCCCGGTGTAACGGTGGAATGTGTAGATATCGGGAAGAACACCAATGGCGAAGGCAGGTCTCTGGGCCGTCACTGACGCTGAGGAGCGAAAGCGTGGGGAGCGAACA
+
3AAA>CFB@B?A4BAA?2EAGFDEAEEFHFEDDFCGGECDHHHGGCG?EBA1FEEG?FEE?/EE>E?EEE@EEHHHHFHHHHHGGHHGHHD//?BF?1?FF@>@/?@A<FA.CGG?B=9;A.BBCCBA9.9AE99-A;F9?;9BFFFFD--9;:/;:;;;:9BF9BB;F/9;BBF.;9;-.;/B:BAEFFF/:@?B;DEFFBAFBBBB/BEEB-;?.BF/B9DDD9F9FDE?@B9AFFA.-9@E-A-@BB-
@M03896:38:000000000-B4D98:1:2111:14750:2761 1:N:0:183
TACGTAGGGTGCAAGCGTTATCCGGAATTATTGGGCGTAAAGGGCTCGTAGGCGGTTCGTCGCGTCCGGTGTGAAAGTCCATCGCTTAACGGTGGATCCGCGCCGGGTACGGGCGGGCTTGAGTGCGGTAGGGGAGACTGGAATTCCCGGTGTAACGGTGGAATGTGTAGATATCGGGAAGAACACCAATGGCGAAGGCAGGTCTCTGGGCCGTCACTGACGCTGAGGAGCGAAAGCGTGGGGAGCGAACA
+
AAAAACFABFAAFG4422EAFGDBAEAFH5FGCFFGGFGEFHHGGCGGEEF?GEEEEGFFB>@EEEEGGGGEGHEFHHHHHHHGGHHGGGD/?FDH?2?FFCBDGGFCFG?DGGGGA;@EFGF;FFD@DGGFFFFFD;FFAFFFFFFFFF-;;;;:9;;;?AFFB9;BFFFFFFFFCFFFFFBFFFDFEFFFFDDFFBAFDAFFFB;9;F?E=;DDABFFFDFFFFFFFDEB-=DDFFAFFFFFFD;9=B-
@M03896:38:000000000-B4D98:1:2111:7986:5044 1:N:0:183
AACGTAGGGTGCAAGCGTTGTCCGGAATTACTGGGTGTAAAGGGAGCGCAGGCGGGAAGACAAGTTGGAAGTGAAAACCCTGGGCTCAACCCATGAATTGCTTTCAAAACTGTTTTTCTTGAGTAGTGCAGAGGTAGATGGAATTCCCGGTGTAGCGGTGGAATGCGTAGATATCGGGAGGAACACCAGTGGCGAAGGCGGTCTACTGGGCACCAACTGACGCTGAGGCTCGAAAGCATGGGTAGCAAACA
+
AAAAAFFABFAAGGF4EA2AAGFEEEAFHFBGFFE3AEGHGH3EGFAEGAAEFGF//>EHEGHHGHFGHHHFHGHHGGG/FFGFGHHHHHH<?BBGGHHHHHHFFGHHHHGF?DG2FGGHGGHHHHEHHHHGHGCCDGGFGGHDGHHGG@-<<<==<;:;:CGHGC;;:BGGGG0ED:B9?AFGGGG?FCFFEFFFADEFFACDFFFBF.AB?E?FDFFFFFFFDDEEFAFDBFFFFFFFFFBFEFFFFF.
@M03896:38:000000000-B4D98:1:2111:21316:11016 1:N:0:183
TACGTAGGGTGCAAGCGTTATCCGGAATTATTGGGCGTAAAGGGCTCGTAGGCGGTTCGTCGCGTCCGGTGTGAAAGTCCATCGCTTAACGGTGGATCCGCGCCGGGTACGGGCGGGCTTGAGTGCGGTAGGGGAGACTGGAATTCCCGGTGTAACGGTGGAATGTGTAGATATCGGGAAGAACACCAATGGCGAAGGCAGGTCTCTGGGCCGTCACTGACGCTGAGGAGCGAAAGCGTGGGGAGCGAACA
+
AAAAAFF@BFABFGD4A22AFDDBAEEFHBFGFGGGGGEE2FGGGGGGGEFDGFGFEFFEB>E?EEGGGGFEEG4BFGGHHHHGGHHGFHGCGGFHH2?FEB<AC>-EFHGEDDC-?A@EDGGGGGGFGGG.?DFCFAFFAF/BFFFFFB-9;/9:;;;:9AFF9BBBFFFFEBB.=BADDFFFFFFFFFFFFB;BFFEFFFFBFBBBB..;;B=DDFF;FDFF.DFE/DA;;BDFBDDFFFFFFD@-@>-
@M03896:38:000000000-B4D98:1:2111:3726:11236 1:N:0:183
TACGTAGGGTGCAAGCGTTATCCGGAATTATTGGGCGTAAAGGGCTCGTAGGCGGTTCGTCGCGTCCGGTGTGAAGGTCCATCGCTTAACGGGGGATCCGCGCCGGTTACGGGCGGCCTTGATTGCGTTAGGGGAGCCTGGACTTCCCGTTGTAACGGTGGAATGTGTAGATACCGGAAAGACCACCAATGGCGACGCCAGTTCTCTGGGCCGTCACTGCCGCTAAGGACCGAAAGCGTGGGGACCGACCG
+
AAAAAFF?ACAAFG4A?2AAFGGE2EEFH5FHFGFFEEEGFFFDFCGCEE1EHEEE@FEE?>>/>EGGC@EE/FF433BF3B?//F/C2?B//>///?<0.-C<C?-..<<::-;A-9;/9000;0=.:.;FF..9../A.;.;9BFBA9;99;//;-.;;;//FF/9/:/;//99;;;-9;BB.;E../9/.-;-9-99-///9////.;.--9.9/9/;----.9//.;-9D;./..;@D-9-9-;---
@M03896:38:000000000-B4D98:1:2111:12602:11953 1:N:0:183
AACGTAGGGTGCAAGCGTTGTCCGGAATTACTGGGTGTAAAGGGAGCGCAGGCGGGAAGACAAGTTGGAAGTGAAAACCATGGGCTCAACCCATGAATTGCTTTCAAAACTGTTTTTCTTGAGTAGTGCAGAGGTAGATGGAATTCCCGGTGTAGCGGTGGAATGCGTAGATATCGGGAGGAACACCAGTGGCGAAGGCGGTCTACTGGGCACCAACTGACGCTGAGGCTCGAAAGCATGGGTAGCAAACA
+
BBABBFFCBFBAGF4422EAEGFEEFEGHBDGFGGFEEHHHHHGHGGGGECAEFGGGEGHBFGHGHFGHHHGHGHHFGGFHHGHGHHHHHHGGHHHGHHGHHHHHHHHHHHHGHHHGFGGFGHHHHHHHHHHHGHHHHHGGGHHHHHHGG?A<<==<<;;CGFHHGC=EGGGGFGFGAGGGGGGGGGEFFGGEFFFFFE@FFFFFFB;FFFFFFFFFFFFFFFF.AFFFFACCFFDFFFFFFFFAFFFFFF
@M03896:38:000000000-B4D98:1:2111:22173:16391 1:N:0:183
TACGGAGGGTGCAAGCGTTAATCGGAATTACTGGGCGTAAAGCGCACGCAGGCGGTTTGTTAAGTCAGATGTGAAATCCCCGGGCTCAACCTGGGAACTGCATCTGATACTGGCAAGCTTGAGTCTCGTAGAGGGGGGTAGAATTCCAGGTGTAGCGGTGAAATGCGTAGAGATCTGGAGGAATACCGGTGGCGAAGGCGGCCCCCTGGACGAAGACTGACGCTCAGGTGCGAAAGCGTGGGGAGCAAACA
+
ABAAAABCCBBBFFFCA?FAABDBEGEFHGFHFGHGGGGGHHHGGCEGGEFFFGGGGGGHGHFGGHFHHHHHHHHHFGFGGGGGGGHHHHFHGHGHHGHHHHHHHHHHHHHHHHHHFGHHGHHHHHHHFFGFHGGCGFFFFFFFFFFFFF0;;;;;:;;;9BFFFFA;;BFFFFFFFFFFFFFFFFFFF@DFABBCFFEDFFFFFFFFFFFFCFFFFFFFFFFDFFFFFFFFFFFFEFADCCFFFFFFFF.
@M03896:38:000000000-B4D98:1:2111:22155:16399 1:N:0:183
TACGGAGGGTGCAAGCGTTAATCGGAATTACTGGGCGTAAAGCGCACGCAGGCGGTTTGTTAAGTCAGATGTGAAATCCCCGGGCTCAACCTGGGAACTGCATCTGATACTGGCAAGCTTGAGTCTCGTAGAGGGGGGTAGAATTCCAGGTGTAGCGGTGAAATGCGTAGAGATCTGGAGGAATACCGGTGGCGAAGGCGGCCCCCTGGACGAAGACTGACGCTCAGGTGCGAAAGCGTGGGGAGCAACCA
+
AAAAAABBBBBBCG4A22EAAFD22EFFHFFFFFDFGGGGGGHGGCEGGEFCEGGGGGGHGHGHFHFHGHHGGHHGGGBGFFEEEGHHGGGHFGGHHFHFGHHHHHFH?GFDGGGFFFGHGHGHHHHHGGGGGF?CGFFDFFFFFFFFF//;;;;;;;;;.BFFFFDADFEFFBFFF//FDFFFFFFFFFCBFCDCCFEBFF@DCB@EEF?D@DDDFFFFFFDD.;FFFFFD.B@.BDADDCFE;DEB.;:
@M03896:38:000000000-B4D98:1:2111:4791:17236 1:N:0:183
AACGTAGGGTGCAAGCGTTGTCCGGAATTACTGGGTGTAAAGGGAGCGCAGGCGGACCGGCAAGTTGGAAGTGAAATCCATGGGCTCAACCCGTGAATTGCTTTCAAAACTGCTGGCCTTGAGTAGTGCAGAGGTAGGTGGAATTCCCGGTGTAGCGGTGGAATGCGTAGATATCGGGAGGAACACCAGTGGCGAAGGCGACCTACTGGGCACCAACTGACGCTGAGGCTCGAAAGCATGGGTAGCAAACA
+
ABABBFFBCFABFGEAA2EAAGDBEDEFHGFHFFGFFGG5DFGGFEEFGEG?FEFFEGGG>E>FFHEGBGHGHHEFBFFFGFGGGHHGHHHGG?BF?FBFHHGHHGDFGGFDFGFFDHHHHHGHFHFGHHHGHGGFGFDFFGGGHHHFGG-<<<==::==CGGHFC;;CAGGFFFEC:AFAFFFFGGEFFFFEADDFFFFFFFFFFB;BEEFFFFEFFF0B?DDDFFFFFFC@FDAFFFFFFFB9BFBFFF
@M03896:38:000000000-B4D98:1:2111:4807:17243 1:N:0:183
AACGTAGGGTGCAAGCGTTGTCCGGAATTACTGGGTGTAAAGGGAGCGCAGGCGGACCGGCAAGTTGGAAGTGAAATCCATGGGCTCAACCCGTGAATTGCTTTCAAAACTGCTGGCCTTGAGTAGTGCAGAGGTAGGTGGAATTCCCGGTGTAGCGGTGGAATGCGTAGATATCGGGAGGAACACCAGTGGCGAAGGCGACCTACTGGGCACCAACTGACGCTGAGGCTCGAAAGCATGGGTAGCAAACA
+
ABAAAFFBCFBAFFG4?AE2FFGEEGAFHFFHFGGCEGFHHHHGHEGGGEE0EGGGCGEG>>>FGGHHHFFGHHHHGGGFFH3GGHGGGGHGGFGG/FGFHHHHHFGHGHFGDGF2AFGGGHFHBFFFGHHGFGHGBF1>>GGHHHHFEC-<<<==:;=;AGHHHC;CEGGGGFFEDAGGGGGFGGGGGFFFEDFFFDA@CCFFFFFB/AEFFFFFFFFFFFFFDFFFFFFD@FFFFFFFFFBFAFFFFFE
@M03896:38:000000000-B4D98:1:2111:15363:21505 1:N:0:183
AACGTAGGGTGCAAGCGTTGTCCGGAATTACTGGGTGTAAAGGGAGCGCAGGCGGACCGGCAAGTTGGAAGTGAAATCCATGGGCTCAACCCGTGAATTGCTTTCAAAACTGCTGGCCTTGAGTAGTGCAGAGGTAGGTGGAATTCCCGGTGTAGCGGTGGAATGCGTAGATATCGGGAGGAACACCAGTGGCGACGGCGACCTACTGGGCACCAACTGACGCTGCGCCCCGAACGCATGGGCAGCAACC
+
BBBBAFFB?CAAFFB4E22AAFDBEE2FGFDGBCAAAAFDBFHGFEAEGAAEEE@>EEEC@E>FBF4@3FHFFHHFFGGFGFHHHHHFHHGAF/CE/BFGHHGGHHFHHHCDDF22/FGGEHGFHHFFFHGFFECGFE11<G1FGHHHGF-<<<==;;:-:CGC0C;;C9AFFFFEA@D??AFGGFGE.///;>B-9-;-@=BD/B///...DFFEDB//;9D.:.--9-9--;--99.....9.;...;
@M03896:38:000000000-B4D98:1:2111:15345:21516 1:N:0:183
AACGTAGGGTGCAAGCGTTGTCCGGAATTACTGGGTGTAAAGGGAGCGCAGGCGGACCGGCAAGTTGGAAGTGAACTCCATGGGCTCAACCCGTGAATTGCTTTCAAAACTGCTGTCCTTGAGTAGTGCAGAGGTAGGTGGAATTCCCGGTGTAGCGGGGGAATGCGTAGATATCGGGAGGAACACCAGTGGCGAAGGCGACCTACTGGGCCCCAACTGACGCTGAGGCTCGAAAGCATGGGTAGCAACCA
+
AAAAA?FBBFAABB4A22EAFGGECGCFHDFHFFGGGEHGDGFE21EEGE00EEG>@EEEEE>FFGFEHHEGHHF3?FGGGHHCFFGFFGHGCDDA/BFFGFGHHFDF1??FGFH>@FGHHGHHHHHFHHHBCFFHHG1<><FGHGGFG---<<==<---:9AF0C.;.9EB//;E--9;BD.AFFD.A/B/AB<-@AA---@.BF;//A..BBFFDFFFF.:9DAFAE..-99A9FFFF?.9;./99...
@M03896:38:000000000-B4D98:1:2111:7461:24497 1:N:0:183
AACGTAGGGTGCAAGCGTTGTCCGGAATTACTGGGTGTAAAGGGAGCGCAGGCGGACCGGCAAGTTGGAAGTGAAATCCATGGGCTCAACCCGTGAATTGCTTTCAAAACTGCTGGCCTTGAGTAGTGCAGAGGTAGGTGGAATTCCCGGTGTAGCGGTGGAATGCGTAGATATCGGGAGGAACACCAGTGGCGAAGGCGACCTACTGGGCACCAACTGACGCTGAGGCTCGAAAGCATGGGTAGCAAACA
+
CCBBBFFBBFAABGDAE2EAEGFEEGEFHGFHCGHFEEGGGGGGHEEGGEAAEEGECGGG>E>FFHGFFGFFHGFHGGGFFGGEHHHEFHHFG?BF?FFFHFGHHFFFGHFFFFFCDHHHHHHGHHHGHHHHGFGHFFDFEHHHHHHHGF-<<===-;;;;GFHCCCCDGGGGGGGGGGGGGGGGGGFGFFFEFFAFDEDFFFFFFFFBEEFFFFFFFFFFFFFFFFFFFFFFFDFFFFFFFBBEFFFFFF
@M03896:38:000000000-B4D98:1:2111:12146:25582 1:N:0:183
TACGTAGGGTGCAAGCGTTATCCGGAATTATTGGGCGTAAAGGGCTCGTAGGCGGTTCGTCGCGTCCGGTGTGAAAGTCCATCGCTTAACGGTGGATCCGCGCCGGGTACGGGCGGGCTTGAGTGCGGTAGGGGAGACTGGAATTCCCGGTGTAACGGTGGAATGTGTAGATATCGGGAAGAACACCAATGGCGAAGGCAGGTCTCTGGGCCGTCACTGACGCTGAGGAGCGAAAGCGTGGGGAGCGAACA
+
ABAAAFFBBFAAFGBA22EAGFGBEEGGHED5FGGFEFGGHHHGFFHEEE11FAEEEFEE?>E@>EGG?EGEGHHHHHHHHHHDGHHGHHGDDFFGHBFFFBBDDDFEFHGGGGG-;;;C@FFFFGGBAEGFFFFF?AFF:BBFFFFFDA-;;;99;;;;AEFFBFBFFFFFFFFEDCFFFFFFFFFFFFFFBCDFADAFDFFFFFF;BFAECDCADFFFFFFFFFFFFFECBFFFFFFFFFFFA:;:BD9
@M03896:38:000000000-B4D98:1:2111:16631:27353 1:N:0:183
TACGTAGGGTGCAAGCGTTATCCGGAATTATTGGGCGTAAAGGGCTCGTAGGCGGTTCGTCGCGTCCGGTGTGAAAGTCCATCGCTTAACGGTGGATCCGCGCCGGTTACGGGCGGGCTTGAGTGCGGTAGGGGAGACTGGAATTCCCGGTGTAACGGTGGAATGTGTAGATATCGGGAAGAACACCAATGGCGAAGGCGGGTCTCTGGGCCGTCACTGACGCTTAGGAGCGAAAGCGAGGGGAGCGAACA
+
AAA>AFFBAFA>BF4A22AECGGE2EEEHAFGFBCBAAEEH5B?F1FAAEC1FEE0>FE?B/>/>>E//>EEDG4B3FGHFBG/E0GFGH?/?FA?2???FCGG/<-<>F..>@DGG:-;-99;FFFA.CAEFFA-9AF/:;FFFFFF.--9:;;;9-9;.9BFBFFFFFFFFBFE=-9=AF/;FFFEE9/B;-;-9A?@9=@@FFFBB..9-;;ADF/BF.;9.;//;;.9;;;.9..-;;9A-.99=D-
@M03896:38:000000000-B4D98:1:2111:16635:27378 1:N:0:183
TACGTAGGGTGCAAGCGTTATCCGGAATTATTGGGCGTAAAGGGCTCGTAGGCGGTTCGTCGCGTCCGGTGTGAAAGTCCATCGCTTAACGGTGGATCCGCGCCGGGTACGGGCGGGCTTGAGTGCGGTAGGGGAGACTGGAATTCCCGGTGTAACGGTGGAATGTGTAGATATCGGGAAGAACACCAATGGCGAAGGCGGGTCTCTGGGTCGTCACTGACGCTGAGGAGCGAAAGCGTGGGGAGCGAACA
+
ABAAAFFBCFAAFGFC22AAFDGEGGGGHF5FDFGFFFGGHH3EE1GG0EFDHGGGFFEEE//EEG/E@/>EEHHGHDHHFBGFGHEGHH?>?FFH2F2GFB/<AD-CDHGGC@<CDAACCFFFFBDF.CFEFFFFDEF0:BFFFFFF?F-;;;0:.;;;.AFFB0;;BBFFFF;EDFFADFEFFFFEFFFFFFFFFFF-@=9@/BFBFF/;-9:9DFFFFFFF.D.E0:ABA>DFFFADAFFFFFABDB-
@M03896:38:000000000-B4D98:1:2111:15633:28464 1:N:0:183
AACGTAGGGTGCAAGCGTTGTCCGGAATTACTGGGTGTAAAGGGAGCGCAGGCGGACCGGCAAGTTGGAAGTGAAATCCATGGGCTCAACCCGTGAATTGCTTTCAAAACTGCTGGCCTTGAGTAGTGCAGAGGTAGGTGGAATTCCCGTTGTAGCGGTGGAATTCGTAGATATCGGCAGGAACACCAGTGGCGAAGGCGACCTACTGCGCACCAACTGACGCTGAGGCTCGACAGCATGGGTAGCAAACA
+
AAA3>F??A4>>4BEA2AE2AFGEAEEGFBD55AA3AEBFGGD?EFF0EGC0EAE>>>>>>>/1B44BB3G3B?4EBGHGFFBFB2FFFGHGBA/FCBBDG2FGFBFFGGBDFF22/0GGFHHGDGDFGFGFHAG>1>1F.<1DGHFH<<..<<==--.;..<:0;;:;.CFCFG.--;::A:FCFGE9;99;;=;-.;;@-;.BB;//:;;>@?ADF9BFDDF9...;9;--9.9AB//;.:99;B//AA
@M03896:38:000000000-B4D98:1:2111:15636:28483 1:N:0:183
AACGTAGGGTGCAAGCGTTGTCCGGAATTACTGGGTGTAAAGGGAGCGCAGGCGGACCGGCAAGTTGGAAGTGAAATCCATGGGCTCAACCCGTGAATTGCTTTCAAAACTGCTGGCCTTGAGTAGTGCAGAGGTAGGTGGAATTCCCGGTGTAGCGGTGGAATGCGTAGATATCGGGAGGAACACCAGTGGCGAAGGCGACCTACTGGGCACCAACTGACGCTGAGGCTCGAAAGCATGGGTAGCAAACA
+
ABBBAFF@?B2AFGF4E2A?2FDAEEAFHGFGBEC3AAGGHGGGHEEEGEEEFFCECEGF/E>FFB@FCFHFGHHHGGGFEFHHHHHFGHHFCAAG?FGFHGHHGFGGHHFDG@BF?GGHHHHHHHDFHHHHGGFHGFDFAGHHHHHHGG-<<<==;=;;.CGGFGA;DFGGGFFEABFGFFGGGGGGGFFFEFFFFFE@>FF.BFBBFEEFFFEEDFBBFDFFDBFE?AA@BFDAFFFFFFB;ABBFFF.
@M03896:38:000000000-B4D98:1:2111:15651:28493 1:N:0:183
AACGTAGGGTGCAAGCGTTGTCCGGAATTACTGGGTGTAAAGGGAGCGCAGGCGGACCGGCAAGTTGGAAGTGAAATCCATGGGCTCAACCCGTGAATTGCTTTCAAAACTGCTGGCCTTGAGTAGTGCAGAGGTAGGTGGAATTCCCGGTGTAGCGGTGGAATGCGTAGATATCGGGAGGAACACCAGTGGCGAAGGCGACCTACTGGGCACCAACTGACGCTGAGGCTCGAAAGCATGGGTAGCAAACA
+
BBBAAFFA?CAAEF44AAAACGDEEGEGHGFHBEF3AAADDFFGGEEFGEFGEFGE?EGG/>/?BB@33?3BBGFGEFHFFFGGHHHHHHGE@/BF/BFFHHFHHE2?<F?D2>2</CGFGGGGHHDFFHFDGEFHFF1FEHHHHEGHG?-<<0==:;;;.C0G:CC;EBEFGFFEAA?B?A9CBFD?FBBFEFFAFDFFFFFFFBBB;AEBDE?ADFFFFFFFFFFFFEA>-BADBBFFFE;99BBBBFA
@M03896:38:000000000-B4D98:1:2112:11471:1997 1:N:0:183
TACGGAGGGTGCAAGCGTTAATCGGAATTACTGGGCGTAAAGCGCACGCAGGCGGTTTGTTAAGTCAGATGTGAAATCCCCGGGCTCAACCTGGGAACTGCATCTGATACTGGCAAGCTTGAGTCTCGTAGAGGGGGGTAGAATTCCAGGTGTAGCGGTGAAATGCGTAGAGATCTGGAGGAATACCGGTGGCGAAGGCGGCCCCCTGGACGAAGACTGACGCTCAGGTGCGAAAGCGTGGGGAGCAAACA
+
>AA>>33A@AAAG5FA22EAFGHAEEFFHHHHBGFFEGGGHHHGE?ECEAE?EEGGGGGHFEFHHHFHFHHHGEBGFGGHGECE>EHHHGHHFH/GFEHGGFHHHGBGHHHDBFF1FGHHFCBGHHF?F.<<DB.<-=@AA/BFFFF///9BF;/B>=A?EFFFFF9;D??B/FFFBFFFFDFFFFF9-@-9;@-B@.;9>BB?BBB..;.9-;9A;BBBFADDF?B/F/B-.-@AB.AD---9-;:/BA;
@M03896:38:000000000-B4D98:1:2112:23966:4708 1:N:0:183
TACGGAGGGTGCAAGCGTTAATCGGAATTACTGGGCGTAAAGCGCACGCAGGCGGTTTGTTAAGTCAGATGTGAAATCCCCGGGCTCAACCTGGGAACTGCATCTGATACTGGCAAGCTTGAGTCTCGTAGAGGGGGGTAGAATTCCAGGTGTAGCGGTGAAATGCGTAGAGATCTGGAGGAATACCGGTGGCGAAGGCGGCCCCCTGGACGAAGACTGACGCTCAGGTGCGAAAGCGTGGGGAGCAAACA
+
3AAA?A@D@AABGFFA22AACGHFAEFGHFFHGGEFEGGGGHHGGGE?FGGFGGCGGGGHFGHHFHDHHHGBGHGDGGFG?EFEEGHHHHHGHA/B?FGGHGHHHHGHHHGHGHGFGHHHHEFGHGFGFDFE1FDCGFBAEBBFFFFFE/99;;BFC;;B?BBFBFDDD-EFFFFFFFFFDFFFBFFDF@DFFDAFFDEFF;DFFCFFFBFA-9.;BFB/9DADD.BFFBBDFAA?/;.;B;F.-9.B/;9
@M03896:38:000000000-B4D98:1:2112:23981:4722 1:N:0:183
TACGGAGGGTGCAAGCGTTAATCGGAATTACTGGGCGTAAAGCGCACGCAGGCGGTTTGTTAAGTCAGATGTGAAATCCCCGGGCTCAACCTGGGAACTGCATCTGATACTGGCAAGCTTGAGTCTCGTAGAGGGGGGTAGAATTCCAGGTGTAGCGGTGAAATGCGTAGAGATCTGGAGGAATACCGGTGGCGAAGGCGGCCCCCTGGACGAAGACTGACGCTCAGGTGCGAAAGCGTGGGGAGCAAACA
+
BBBBAABBBAAAFFGCEAFAAGHFEEFFGGHHHGHHGGGFHHHGGCFGGEECFGGEGGGHGBFGHHEGHHGFFGGFFGGGGGGGEGHHHGHHHHEHB/BFHHHHHHFHHHFDHFF2FHHHHFGHHGHHGGGCFG?DFFBAEBBBFFFBFF/FFBFBDB;DE:/F:FAADFFFFFFFFFFFFFFFFFFDFDFFFBB;C?FFFFFFFFFFFFFFDDFDFFFFFFFF.AFFFF9;ABADBDDFFFF?@DEFFF.
@M03896:38:000000000-B4D98:1:2112:23965:4731 1:N:0:183
TACGGAGGGTGCAAGCGTTAATCGGAATTACTGGGCGTAAAGCGCACGCAGGCGGTTTGTTAAGTCAGATGTGAAATCCCCGGGCTCAACCTGGGAACTGCATCTGATACTGGCAAGCTTGAGTCTCGTAGAGGGGGGTAGAATTCCAGGTGTAGCGGTGAAATGCGTAGAGATCTGGAGGAATACCGGTGGCGAAGGCGGCCCCCTGGACGAAGACTGACGCTCAGGTGCGAAAGCGTGGGGAGCAAACA
+
ABAAA?ABBABBGGFF?AFAEGHFEEEFHFHHHGHGGGGGHHHGGCFGGFFCEFGGGGGHHGFHHHDHHGGGHFHHHHHHGGGGEEHHHGHGHHGH??FGGHHHHHHHHHHFGHFFGHHHHGGHHHHHFGGFGGADGCBAEFFFFFFEFEBFFBBFCDAFFFFF9FAAADAFFFFFFFFFFFFFFFFFF@FFFDAFFFE9AFFFFFFFFFFFFFFFFFFFFFFDDFFFFFFADFFFFDFFFFAEFDEFFF?
@M03896:38:000000000-B4D98:1:2112:18215:10333 1:N:0:183
TACGGAGGGTGCAAGCGTTAATCGGAATTACTGGGCGTAAAGCGCACGCAGGCGGTTTGTTAAGTCAGATGTGAAATCCCCGGGCTCAACCTGGGAACTGCATCTGATACTGGCAAGCTTGAGTCTCGTAGAGGGGGGTAGAATTCCAGGTGTAGCGGTGAAATGCGTAGAGATCTGGAGGAATACCGGTGGCGAAGGCGGCCCCCTGGACGAAGACTGACGCTCAGGTGCGAAAGCGTGGGGAGCAAACA
+
ABAAAABCCABCGGGCA?FAFGHGGGGGHHHHHHHHGGGGHHHGGCFGGCFCGGGGGGGHGFHHFGDGHHHGHHHHFHGGGGGGFGHHHGHHHHGHFCGGGHHHHHHHHHHHHHHFFHHHHFGHHHHHGGGFGGDFCF@DFFFFFFFFFFFFFBBFFFADFFFFFFDADFFFFFFFFFFFFFFFFFFFFDFFFBCFFFFFFFFFFFFFFFFFFDFDBFFFFFDDFFFFFFFADFFFFFFDAFFFFFFFFFA
@M03896:38:000000000-B4D98:1:2112:18210:10353 1:N:0:183
TACGGAGGGTGCAAGCGTTAATCGGAATTACTGGGCGTAAAGCGCACGCAGGCGGTTTGTTAAGTCAGATGTGAAATCCCCGGGCTCAACCTGGGAACTGCATCTGATACTGGCAAGCTTGAGTCTCGTAGAGGTGGGTAGAATTCCAGGTGTAGCGGTGAAATGCGTAGAGATCTGGAGGAATACCGGTGGCGAAGGCGGCCCCCTGGACTAAGCCTGACGCTCAGGTGCGAACGCGTGGGGAGCAAACA
+
3>>33>ADD>AAGGFAAAEEFFGAAEFGGAFED32BEFCGHHHGGGGGGCE?EEGEEGGHHHHHGHDHGHGBFGGFHGHHFGG/EEHHGHH00GCCGFFGHHDGF1GDDGFDFGF1CCGD0FFGGFFB?EF.<01..-A=CFHHGHHFDF/CD<==-;;-.CGHFG;;A?EF00CF0BFGEDFGGFBDBAB?A=;;-9A@BB?;BBBA?B.//://;FFBBDFFFBFBB/9;.9--:@--@?-9-;:F:A.
@M03896:38:000000000-B4D98:1:2112:24938:18529 1:N:0:183
TACGGAGGGTGCAAGCGTTCATCGGAATTACTGGGCGTAAAGCGCACGCAGGCGGTCTGTTAAGTCAGATGTGAAATCCCCGGGCTTAACCTGGGAACTGCATTTGAAACTGGCAGGCTTGAGTCTTGTAGAGGTGGGTAGAATTCCAGGTGTAGCGGTGAAATGCGTAGAGATCTGGAGGAATACCGGTGGCGAAGGCGGCCCCCTGGACAACGACTGACGCTCAGGTGCGCAAGCGTGGGGAGCAAACA
+
AAA>A11>AA1>BB100AA01B3B0A0BEGGHHHCHEEEEFGGGE/AEE/A?EGGGEAFGGFFFGH21F21BF@E1BBBB?@E/ECGGFBFHC0FF</1DGDDDFHG11F1FGEGFCCGHC0?GGHHFHHHDDG1<.<<=C=D<GEGDGE/CD<DD?@:AF:;C0;;CEG?FBFCFF0;CEA/BB;BEG@@?F@;-;AE@?=-@@@@E-BF/A-;-@AA/BAA-B-/:BFB@---9A-AB@<;-9?A9FF-
@M03896:38:000000000-B4D98:1:2112:24953:18539 1:N:0:183
TACGGAGGGTGCAAGCGTTAATCGGAATTACTGGGCGTAAAGCGCACGCAGGCGGTCTGTTAAGTCAGATGTGAAATCCCCGGGCTTAACCTGGGAACTGCATTTGAAACTGGCAGGCTTGAGTCTTGTAGAGGGGGGTAGAATTCCAGGTGTAGCGGTGAAATGCGTAGAGATCTGGAGGAATACCGGTGGCGAAGGCGGCCCCCTGGACAAAGACTGACGCTCAGGTGCGAAAGCGTGGGGAGCAAACA
+
ABAAAAADDAAAGGGAE2EAAGFFFABFGFHHGFGHEEEEHHHGGCEFEEEGGFGGFFFHHGGGGGBEHHEBGFHFBFFGGGGGEEHFHHHHHHGCGGGHHHHHHHFFHHGFHEFDFGHHGGGHHHHHHHHGGGGCFABDEBFFFFFFFFBFFBFBDB;@EFFFBFAADCFFFFFFFFFFFFFFFFFFFFFFFDBFAFFFFFFFFFFFFFFFF:FBFFFFFFFFFFFFFFFFDCCFFFFFFFFFFFFFFF.
@M03896:38:000000000-B4D98:1:2112:3610:18845 1:N:0:183
TACGAAGGGGGCTAGCGTTGCTCGGAATCACTGGGCGTAAAGGGCGCGTAGGCGGCCTTGTAAGTTGGGGGTGAAAGCCCGTGGCTCAACCACGGAATTGCCTTCGATACTGCTTGGCTTGAGTGTGGTAGAGGTTGGTGGAACTGCGAGTGTAGAGGTGAAATTCGTAGATATTCGCAAGAACACCGGTGGCGAAGGCGGCCAACTGGACCATCACTGACGCTGAGGCGCGAAAGCGTGGGGAGCAAACA
+
AAAAAAABBCCBGGGCA?EAEDHEEEFFG5FFGGHHGGGGHHHGFGGGGGGGHEGGEEGHDFGGGGDFF?EDGGHHHHHHGGGGFHHGHGHGGCCFGEHHHHHHHGHHGGHGGEGBEHGHGFCCHCFCCGHHCFFFFGDEEEGFGGGDFD?EC;BBFC=EFFGGFFAFFEFFFFFFFFDDAFBFFFFFFDFF;=CDFFE;FFFAFFFFFFFFFFFFFFFFFFFFFFFFFFFFFAFDFDAFFFFFFFFFFFE
@M03896:38:000000000-B4D98:1:2112:12974:19429 1:N:0:183
AACGTAGGGTGCAAGCGTTGTCCGGAATTACTGGGTGTAAAGGGAGCGCAGGCGGGAAGACAAGTTGGAAGTGAAAACCATGGGCTCAACCCATGAATTGCTTTCAAAACTGTTTTTCTTGAGTAGTGCAGAGGTAGATGGAATTCCCGGTGTAGCGGTGGAATGCGTAGATATCGGGAGGAACACCAGTGGCGAAGGCGGTCTACTGGGCACCAACTGACGCTGAGGCTCGAAAGCATGGGTAGCAAACA
+
ABAAAFFBACAAFFGAE?EECFGFGEFFHHHHHHGHEFHGHHHGHGGGFAEEGGGGG>EGBB?FFGDFHFGFGHHGBCEGHHHGHHHHGFHGGFHHHHHHHHHHHGFHHHGFGHGGGHHHHFFFFHHHHHHF?FHFHGHFGFHHHHHHGGCFAGHGCGAEGCGHCGECDGEGFGGGGGBCGGGGGGGGGGGGEDDFADECAFFFFFBBFFFFFFFFFFBBFDFF?AAEEF?B=FFDFFFFFFB0AFFFFEF
@M03896:38:000000000-B4D98:1:2112:12969:19446 1:N:0:183
AACGTAGGGTGCAAGCGTTGTCCGGAATTACTGGGTGTAAAGGGAGCGCAGGCGGGAAGACAAGTTGGAAGTGAAAACCATGGGCTCAACCCATGAATTGCTTTCAAAACTGTTTTTCTTGAGTAGTGCAGAGGTAGATGGAATTCCCGGTGTAGCGGTGTAATGCGTAGATATCGGGAGGAACACCAGTGGCGAAGGCGGTCTACTGGGCACCAACTGACGCTGAGGCTCGAAAGCATGGGTAGCAAACA
+
>AA>AFFAAFAAGGGF2AEEFGHE2BEFHAGGGCG3EEFFAGGGHFE0EEEEGG?EGGEH?B1EBF4CFF3?BFEG3BEGC3?EFGHHFGHGEFGEFGGDFH1FDFHHFGCF>FGHEF@DFDFFFFHGGGFF//FGGHDB1FGHHHHHG-@DD<=D<-;:.;CG0G;;.-ECBFGG?B?-?9FFCFFA.9CBC@9>-;;99@@DFBB/;A9B.EAEFFFFF?9.9.....:--;A.;/99999BEBFFFFE
@M03896:38:000000000-B4D98:1:2112:13452:20437 1:N:0:183
TACGGAGGGTGCAAGCGTTAATCGGAATTACTGGGCGTAAAGCGCACGCAGGCGGTTTGTTAAGTCAGATGTGAAATCCCCGGGCTCAACCTGGGAACTGCATCTGATACTGGCAAGCTTGAGTCTCGTAGAGGGGGGTAGAATTCCAGGTGTAGCGGTGAAATGCGTAGAGATCTGGAGGAATACCGGTGGCGAAGGCGGCCCCCTGGACGAAGACTGACGCTCAGGTGCGAAAGCGTGGGGAGCAAACA
+
ACBAAABCCABCGGGEAAEAFGHFFEFGHFHHHHHHGGGGHHHGGCGGGEGGGGGGGGGHHHHHGHFHHHGGHHH4?GGGGFGGGGHHHGHHHHGHGFHHHHHHHHGHHHHHGFGFGHHHHGGHHHHHFGGFGGFDGFFDFFFFFFFFFFBFB;FF=FDFFFFFBFAADFEFFFFFFFFFFFFFFFFFFBFFFFFFFFE;CFFFFFFFFFFAAFF.FFFBFFDDFDFFFFFFFFDFFFADFFFEFFFFFF.
@M03896:38:000000000-B4D98:1:2112:13455:20456 1:N:0:183
TACGGAGGGTGCAAGCGTTAATCGGAATTACTGGGCGTAAAGCGCACGCAGGCGGTTTGTTAAGTCAGATGTGAAATCCCCGGGCTCAACCTGGGAACTGCATCTGATACTGGCAAGCTTGAGTCTCGTAGAGGGGGGTAGAATTCCAGGTGTAGCGGTGAAATGCGTAGAGATCTGGAGGAATACCGGTGGCGAAGGCGGCCCCCTGGACGAAGACTGACGCTCAGGTGCGAAAGCGTGGGGAGCAAACA
+
AAAAAABBC@AAGGFFA2FEFGHFFEGGHHHHGGGHGGGGHHHGGCGGGFEEGFGGGGGHHHFHGHDFGHGFGHHHHHHHGEGGEGHHHHHGHHGHFGHGGHHHHHHHHHHFHHHFGHHHHHHHHHGFFGGGHGGGGA>DFFFFFFFFFFBFB;BFF>;;EFFF:FD;ADEFFFFFFFFFFFFFFFFFFCFFFFCFCFEDFFFFFFD?FFFFFFFDFFFFFFDFFFFFFFFFDFA?FDFFFF;EADFFFF.
@M03896:38:000000000-B4D98:1:2112:16317:21831 1:N:0:183
AACGTAGGGTGCAAGCGTTGTCCGGAATTACTGGGTGTAAAGGGAGCGCAGGCGGGAAGACAAGTTGGAAGTGAAAACCATGGGCTCAACCCATGAATTGCTTTCAAAACTGTTTTTCTTGAGTAGTGCAGAGGTAGATGGAATTCCCGGTGTAGCGGTGGAATGCGTAGATATCGGGAGGAACACCAGTGGCGAAGGCGGTCTACTGGGCACCAACTGACGCTGAGGCTCGAAAGCATGGGTAGCAAACA
+
ABAABFFCCFABGGFAE2EEFFGGGFEFGFGHHHGFEGFGHHHGHGGGGGGGGGGGCEEFBBFGFGFHHHHCHBHF?CEGHHHHHHHHHHHGGHGEFHHHHHHHHFHHHHFFHHFHGHHHHFFGGHHHHHHG?FFHHHHHHGFGHHHHGCCDGGHHGGEGGFFHCHEEGGGGGGGGGGFGGGGGGGGGGGGGGFDFFFFFFFFFFFFFFFFFFFFFFFFFFFFFD.:EEFFF@BADFBFFFFBF.FFFFFF
@M03896:38:000000000-B4D98:1:2112:13528:23988 1:N:0:183
AACGTAGGGTGCAAGCGTTGTCCGGAATTACTGGGTGTAAAGGGAGCGCAGGCGGACCGGCAAGTTGGAAGTGAAATCCATGGGCTCAACCCGTGAATTGCTTTCAAAACTGCTGGCCTTGAGTAGTGCAGAGGTAGGTGGAATTCCCGGTGTAGCGGTGGAATGCGTAGATATCGGGAGGAACACCAGTGGCGAAGGCGACCTACTGGGCACCAACTGACGCTGAGGCTCGAAAGCATGGGTAGCAAACA
+
AAAAAFFCCFBBGGEEECEEFFGFFGGGHHHHHHHGEEGFFHGGHGGFEAECEEGEE>FF>>>?BG4BFGHGHHHEBDFFGHFHFFGGGFHGGGGGGHHHHHHHFDFFHHGFFH@F/FGGGG1GHHHHHHH1FCHHHGHG<FDGFHHHGF@CE<DGGAEFGGHHCGCCGGEFFGFGFGAGGFFFFGFFABFF:B@@FBEDF>BDFFFB/E?BFFFADFFEFFAD.DF?.EFFFFDDFBFFFFFF;BFFFFF
@M03896:38:000000000-B4D98:1:2113:13265:3257 1:N:0:183
TACGTAGGGTGCAAGCGTTATCCGGAATTATTGGGCGTAAAGGGCTCGTAGGCGGTTCGTCGCGTCCGGTGTGAAAGTCCATCGCTTAACGGTGGATCCGCGCCGGGTACGGGCGGGCTTGAGTGCGGTAGGGGAGACTGGAATTCCCGGTGTAACGGTGGAATGTGTAGATATCGGGAAGAACACCAATGGCGAAGGCAGGTCTCTGGGCCGTCACTGACGCTGAGGAGCGAAAGCGTGGGGAGCGAACA
+
ABBAAFFBBFAAFAGF2AEEGGHGFFGGHF5GBBFBAEEGGHBEGGHGAEGFFEFFEBEEGGEEEFGGGGGGGGHHHHHHGHHGGHHGHHDGGHGEGBFGFBBDGC<EFH?DF?D-9ADGFFFCFFGDADGFFFDFBEFEABBFFFFFFF;@D:::A@9ADEFFFFFFFFFFFFFF@BFFFFFFFFFFFFFFFFFACDAFFFAFFFFBFFFEADFFDFFFFFFFFFFFBFA@;@FFFFDDFFFFFDACAB>
@M03896:38:000000000-B4D98:1:2113:13281:3263 1:N:0:183
TACGTAGGGTGCAAGCGTTATCCGGAATTATTGGGCGTAAAGGGCTCGTAGGCGGTTCGTCGCGTCCGGTGTGAAAGTCCATCGCTTAACGGTGGATCCGCGCCGGGTACGGGCGGGCTTGAGTGCGGTAGGGGAGACTGGAATTCCCGGTGTAACGGTGGAATGTGTAGATATCGGGAAGAACACCAATGGCGAAGGCAGGTCTCTGGGCCGTCACTGACGCTGAGGAGCGAAAGCGTGGGGAGCGAACA
+
AAAAACFBBFAAB5GEE?EG4AFEEBEFHBFD5BFBAAEEFGHGGFHGGGGCFEEEEFEEA@>/>EEEGEGFGHHFHHHHHHHGGGHGHHGGGHGEF2GGFBBDCA@DFHGDFGG-;;AE@FBFGGCDEDGFFFD;DEFF;;FFFFFFFF-@;BBFF=.ADEFFFFFFFFFFFFFE@CDFDFFFFFFFFFBFBDFFFDEFFFFFFFF/;.A;99@;DFF9BFFFD?FEFFA>=B=AFDDFD;AEB9-;@=B
@M03896:38:000000000-B4D98:1:2113:26872:9303 1:N:0:183
TACGGAGGGTGCAAGCGTTAATCGGAATTACTGGGCGTAAAGCGCACGCAGGCGGTTTGTTAAGTCAGATGTGAAATCCCCGGGCTCAACCTGGGAACTGCATCTGATACTGGCAAGCTTGAGTCTCGTAGAGGGGGGTAGAATTCCAGGTGTAGCGGTGAAATGCGTAGAGATCTGGAGGAATACCGGTGGCGAAGGCGGCCCCCTGGACGAAGACTGACGCTCAGGTGCGAAAGCGTGGGGAGCAAACA
+
ABBBAAABCAAABFGF?AEEFGHGGEGFHFCFBAFBAAEFFGHGGGGGGGGFEFGEGGGHHGHHHHFHHHHHHHHHHHHHGGGFEGHHHGHHFHGHHGHHHHHHHHHHGHFGHHHHGGHHGFFHHHHFFGGGHHGGGFFFFFFFFFFFFF/FB;;FBDADEFFFFFDADDEFFBBFFFFFDFFFFFFFFDFFFFFFFFEDFFFFFFFFFFFFC-ADFFFFFFFFFFFFFFFBACFFFFFFFFFFFF?FFF?
@M03896:38:000000000-B4D98:1:2113:26853:9308 1:N:0:183
TACGGAGGGTGCAAGCGTTAATCGGAATTACTGGGCGTAAAGCGCACGCAGGCGGTTTGTTAAGTCAGATGTGAAATCCCCGGGCTCAACCTGGGAACTGCATCTGATACTGGCAAGCTTGAGTCTCGTAGAGGGGGGTAGAATTCCAGGTGTAGCGGTGAAATGCGTAGAGATCTGGAGGAATACCGGTGGCGAAGGCGGCCCCCTGGACGAAGACTGACGCTCAGGTGCGAAAGCGTGGGGAGCAAACA
+
ABBBAAABCBAABBGF22EEAGHFGFGGHHFCBBFAAAEEGHHGGGGGGCGGDGGEGGGHHHHHFH4FGFHFHHGHHHHHGGGGGGHHGHHHHHGHHGHGHHHGGHHHHHGHHHHHGHHHHFGHHHHHFEGGHHGGGFFFFFFFFFFFFF/;;;;BC@;@EFFFFFD;DFFFFBFFFFFFFDFFFFFFFFFFFFFFFFFFFFFFFFFFFFFF=CFFFFFFFFFFFFFFFFFFFFFFFFADFFFEFFFFFFF
@M03896:38:000000000-B4D98:1:2113:20840:15624 1:N:0:183
TACGTAGGGTGCAAGCGTTATCCGGAATTATTGGGCGTAAAGGGCTCGTAGGCGGTTCGTCGCGTCCGGTGTGAAAGTCCATCGCTTAACGGTGGATCCGCGCCGGGTACGGGCGGGCTTGAGTGCGGTAGGGGAGACTGGAATTCCCGGTGTAACGGGGGAATGTGTAGATATCGGGAAGAACACCAATGGCGAAGGCAGGTCTCTGGGCCGTCACTACCGCTGAGGGGCGAAAGCGTGGGGAGCGAACA
+
AAA3AF4AA4AAFGGG?AAE4EGEAEGGHDBFBE2BAAEEGFFEF1F0AEF1BEEE?FE>B>>/>EEG@E>?EGF4GHHHGHGDGHHGHHG/?FC/?2??F<BAA@@>@GD.---@?;B;;A0;CF-AAEF?E.ABFAFF.B//BBFFF--;.9/9;-.;@BDFBFF99/:FF/BA@@A9../.BFFEA/BBB-=>=D.999.;/:/;/9:A-9@ADB//;-9B@A...--;@DFAFAAA--@A-A@;>@;
@M03896:38:000000000-B4D98:1:2113:20822:15638 1:N:0:183
TACGTAGGGTGCAAGCGTTATCCGGAATTATTGGGCGTAAAGGGCTCGTAGGCGGTTCGTCGCGTCCGGTGTGAAAGTCCATCGCTTAACGGTGGATCCGCGCCGGGTACGGGCGGGCTTGAGTGCGGTAGGGGAGACTGGAATTCCCGGTGTAACGGTGGAATGTGTAGATATCGGGAAGAACACCAATGGCGAAGGCAGGTCTCTGGGCCGTCACTGACGCTGAGGAGCGAAAGCGTGGGGAGCGAACA
+
BCBBBFFCCFAA4FDF?AEFCGGGGEFFHFFHBBFBAAEEEGHGGFHGGGGGFECEFFGFFGEGEEGGGGGGGHGHHHHHHHHGGGHGGHGGFGGGGBFFF<>CFF@CDHEEGGGGGDGGGGFFFFCGDGGFFFFFFEFFEFBFFFFFFF-@;0BFFB:EFFFFBFF;BFEFFFFEFCCAFFFFFFFFFFFFFFFFFFFFFFAFFFBFFFEFFFADFFFFFFFFFFFAFFE@ADADFFADAFFE@A=@ABA
@M03896:38:000000000-B4D98:1:2113:20841:15643 1:N:0:183
TACGTAGGGTGCAAGCGTTATCCGGAATTATTGGGCGTAAAGGGCTCGTAGGCGGTTCGTCGCGTCCGGTGTGAAAGTCCATCGCTTAACGGTGGATCCGCGCCGGGTACGGGCGGGCTTGAGTGCGGTAGGGGAGACTGGAATTCCCGGTGTAACGGTGGAATGTGTAGATATCGGGAAGAACACCAATGGCGAAGGCAGGTCTCTGGGCCGTCACTGACGCTGAGGAGCGAAAGCGTGGGGAGCGAACA
+
BCCCBFFCBFAACFFA2AAEGFGFGGGGHBGHCFGFEEEG2GFGGEGFFGGGDECECFEEEG?EEEGGGEEEGGHFHHHHGHHGGGHGGHGGGHGHHBGHG>>CCA<>CGACFGGGGCGEDFBFFFGGFGGFFFFFFAFFABFFFFFFFF-@;;:BDC;EDFFFFFFFFBFFFFBFCCFFDFFFFFFFFFFFFFFFFFFFFFAFFFFFFFFFFFFFFFFFFFFFFFFA/D?DC@DFFFFF;A-:DDCFCC-
@M03896:38:000000000-B4D98:1:2113:20827:15655 1:N:0:183
TACGTAGGGTGCAAGCGTTATCCGGAATTATTGGGCGTAAAGGGCTCGTAGGCGGTTCGTCGCGTCCGGTGTGAAAGTCCATCGCTTAACGGTGGATCCGCGCCGGGTACGGGCGGGCTTGAGTGCGGTAGGGGAGACTGGAATTCCCGGTGTAACGGTGGAATGTGTAGATATCGGGAAGAACACCAATGGCGAAGGCAGGTCTCTGGGCCGTCACTGACGCTGAGGAGCGAAAGCGTGGGGAGCGAACA
+
ABAAAFFAAFA>BGGC?A2EFGHEEGGGHBFGCAABEEGEGHHGF1GEAEF?FE@E?FEEEEEEEEGG?EEEEGFFFHHHHHGGGGHGHHGCGHFAFCGGF<BD@<>.AFACCCGCGAB:AFBBFGGGAE?EEFDCFAFB;;BFFFFFDA-@A/9;;::;A;FFFFF;FFFFFFFE@CFC?FFFFFFE.B:FFFFFFFFFFFABFFBF/F.:-;>ADFF9FDFD..:9BDFF@FFDFFFFFFF.@.-;@=-
@M03896:38:000000000-B4D98:1:2113:24347:16633 1:N:0:183
TACGTAGGGTGCAAGCGTTATCCGGAATTATTGGGCGTAAAGGGCTCGTAGGCGGTTCGTCGCGTCCGGTGTGAAAGTCCATCGCTTAACGGTGGATCCGCGCCGGGTACGGGCGGGCTTGAGTGCGGTAGGGGAGACTGGAATTCCCGGTGTAACGGTGGAATGTGTAGATATCGGGAAGAACACCAATGGCGAAGGCAGGTCTCTGGGCCGTCACTGACGCTGAGGAGCGAAAGCGTGGGGAGCGAACA
+
AABBAFFABCAA4AFAEAEEGFGFGBEFH5DFB3FBEEAEBGFGGFFEGGGCDEEECFFEGGCGEFGGGGGFGEFHHHHHHHHGGHGDFFD/CGDAG2CGE<>CFC?>AG?DFG?@ADGEDFF;CBFGEDGFFD.B?EFFE;BFFFFFFA-;:;;BD@:ADEEFBBFBFFFFFFBE;;@;FF/B9BDFEFFBFFBFFFFFFFFB/BBBBF.;>BCD9BFFFFFDFFAEFDED===DFF:ADFB.99@@-:-
@M03896:38:000000000-B4D98:1:2113:24329:16641 1:N:0:183
TACGTAGGGTGCAAGCGTTATCCGGAATTATTGGGCGTAAAGGGCTCGTAGGCGGTTCGTCGCGTCCGGTGTGAAAGTCCATCGCTTAACGGTGGATCCGCGCCGGGTACGGGCGGGCTTGAGTGCGGTAGGGGAGACTGGAATTCCCGGTGTAACGGTGGAATGTGTAGATATCGGGAAGAACACCAATGGCGAAGGCAGGTCTCTGGGCCGTCACTGACGCTGAGGAGCGAAAGCGTGGGGAGCGAACA
+
BBABAFFCCFAABBGE2AFEGGHGGEFFHCGG5BFBEEEFFGHGGGHGGGGGFCCGGFFFEGEEEEGGGGFEGGHHHHHHHHHGGGHGGHF@FGGFHBFGGBBCCC@CDHEDGGCGGCGGGGFFFGFCEGGFFFFF?AFFABFFFFFFFF-@A;::D@:AFFFFBFBBFFFFEFFECCDAFFFFFFFFFFFFFFFFFFFFFFFFFFFFFFFEC@ADFFFFFFFFFFF999A@BFADFFFFFFFE=ABCAF-
@M03896:38:000000000-B4D98:1:2113:12100:19232 1:N:0:183
TACGGAGGGTGCAAGCGTTAATCGGAATTACTGGGCGTAAAGCGCACGCAGGCGGTTTGTTAAGTCAGATGTGAAATCCCCGGGCTCAACCTGGGAACTGCATCTGATACTGGCACGCTTGAGTCTCGTAGAGGGGGGTAGAATTCCAGGTGTAGCGGTGAAATGCGTAGAGATCTGGAGGAATACCGGTGGCGAAGGCGGCCCCCTGGACGACGACTGACGCTCAGGTGCGAAAGCGTGGGGCGCAAAC
+
AAA3AAA@2AAAGGFCC2AAFGGF22FFHHFB532BAAFBAGGEEEGEEE00B>/>E>1FCGG4@BGGBEFGG4EBGGHHEE/<><G3FGGFF0?BGFGFGFDGG1GFFHFH1?F</>CF?GFHGFFF<CF.=<C---9A99BFFFF:;F/;9;9;9-9;.;BF/;;9:@.BF;FBBB/;.ABFFFFFB@?FF;B;BFA@-@BBBB=A.BABB--9;?ABFDDDDAFF99F;9B-999.;9-9.-;@B-;
@M03896:38:000000000-B4D98:1:2113:12102:19251 1:N:0:183
TACGGAGGGTGCAAGCGTTAATCGGAATTACTGGGCGTAAAGCGCACGCAGGCGGTTTGTTAAGTCAGATGTGAAATCCCCGGGCTCAACCTGGGAACTGCATCTGATACTGGCAAGCTTGAGTCTCGTAGAGGGGGGTAGAATTCCAGGTGTAGCGGTGAAATGCGTAGAGATCTGGAGGAATACCGGTGGCGAAGGCGGCCCCCTGGACGAAGACTGACGCTCAGGTGCGAAAGCGTGGGGAGCAAACA
+
BCBAAABCCAAABFGF?AEEFGHFEEGGHHFFCEGAEEEEFHHGGFGGGGGGAEF?EEGHHHHHGHDGHHHGHHHHHHHHGGGGEGHHHHHHHHGHHGHHHHHHHHHHFHGGHHHHGHHHHFHHHHHHFEGGHHGGGFFDEFFFFFFFFF0BB;;B@@;=EFFFFFFADCFF0BFFFFFFFFFFFFFFFDFFFFBFFFEBFFFFFFFEFFFFFDFFFFFFFFFFFFFFFFFFDFFDFFFFFFFFFAEFFF?
@M03896:38:000000000-B4D98:1:2113:12120:19252 1:N:0:183
TACGGAGGGTGCAAGCGTTAATCGGAATTACTGGGCGTAAAGCGCACGCAGGCGGTTTGTTAAGTCAGATGTGAAATCCCCGGGCTCAACCTGGGAACTGCATCTGATACTGGCAAGCTTGAGTCTCGTAGAGGGGGGTAGAATTCCAGGTGTAGCGGTGAAATGCGTAGAGATCTGGAGGAATACCGGTGGCGAAGGCGGCCCCCTGGACGAAGACTGACGCTCAGGTGCGAAAGCGTGGGGAGCAAACA
+
3AA?A3ADDAAA4DGF?AEFFGFFCEFFHGDBF3ABEEEFAFHGGCEGGGG?EEGCEGGHHG4GGHFGHHHHHHHGFHHHFGEEFGHHFGHHHGGHHGGHHHHHHHBDFGFDGHHHGHHHFFGGHHHEFFFEFGFCFCFAABFFFFFFF/BFF;;:;@9@EFFFFFDDDAFF/9FFFF9FBFFFBFFAF>FFFFFA9?EB;BDFFC9.AFFDAFFDFFFFFFFFD./;BFB99BFFFFFFAFF9DD.;9F?
@M03896:38:000000000-B4D98:1:2114:19493:4398 1:N:0:183
TACGGAGGGTGCAAGCGTTAATCGGAATTACTGGGCGTAAAGCGCACGCAGGCGGTTTGTTAAGTCAGATGTGAAATCCCCGGGCTCAACCTGGGAACTGCATCTGATACTGGCAAGCTTGAGTCTCGTAGAGGGGGGTAGAATTCCAGGTGTAGCGGTGAAATGCGTAGAGATCTGGAGGAATACCGGTGGCGAAGGCGGCCCCCTGGACGAAGACTGACGCTCAGGTGCGAAAGCGTGGGGAGCAAACA
+
ABBAAABCBAAABGF4E2F2ABGFE?FGHFHHHGGHGGGEEHHGGCGFGGGGGGGGGGGHHFGGFG@BBGHGHF@BFGHHGGGGGGHEGHHHHHGCGGHHHHHHHHHHFHDDFGH@FHHHFF<FGGGHFGGFGHGGGFFFFFFFFFFBFFFFFBFFFF9BAFFFFFFADFEFFFFFFFFFFFFFFFFFFDFFFFFFDDEBFFFFFFFFFFFFFDFDFFFFFFFFFFFFFFFFA>CAFFDFFFFFFFEFFFA
@M03896:38:000000000-B4D98:1:2114:19475:4405 1:N:0:183
TACGGAGGGTGCAAGCGTTAATCGGAATTACTGGGCGTAACGCGCACGCAGGCGGTTTGTTAAGTCAGATGTGAAATCCCCGGGCTCAACCTGGGAACTGCATCTGATACTGGCAAGCTTGAGTCTCGTAGAGGGGGGTAGAATTCCAGGTGTAGCGGTGAAATGCGTAGAGATCTGGAGGAATACCGGTGGCGAAGGCGGCCCCCTGGACGAAGACTGACGCTCAGGTGCGAAAGCGTGGGGAGCAAAAA
+
AAB@AAABD2>A45B4AAE2ABFA2AFFHGHHFAFHEGG11BEEEEEGGEEEGGGGGGGFBBBBBBBBBFGGHFB4BBFBFCFEDFGC?BBFGACCCEHDGHHGHHFGFH<1????/FCGH>FGGGF<FEEFGCD?@B=?.FFFFFF/99/9B9;;@99-ABFFFFDDFFEFFFFFFFFAADFEFFFF--@FFCA;@DA-@F@DB@B9AFA-9;DDBFB9/A:A.;BBFFB-;@DDFFFF;BA.;;EBB..
@M03896:38:000000000-B4D98:1:2114:19485:4421 1:N:0:183
TACGGAGGGTGCAAGCGTTAATCGGAATTACTGGGCGTAAAGCGCACGCAGGCGGTTTGTTAAGTCAGATGTGAAATCCCCGGGCTCAACCTGGGAACTGCATCTGATACTGGCAAGCTTGAGTCTCGTAGAGGGGGGTAGAATTCCAGGTGTAGCGGTGAAATGCGTAGAGATCTGGAGGAATACCGGTGGCGAAGGCGGCCCCCTGGACGAAGACTGACGCTCAGGTGCGAAAGCGTGGGGAGCAAACA
+
ABA@AABBBAAABFD422E2ABFBBAFGHFHGFGHHGGGEGHGEGCFGGFGGGGGGGGGHHGFGBG4BBBGFHHBBGHHHGEGGGGHEFGHGHHGEGGHHHHHHHHHHHH?2FGGFFHFHHFCGHHGFFGGGHHGGGFADEFFFFFFBFF/BB:;;@:;@EFFFFFD;AFFBFBFFFFFFFDFFFFFFF:ADADFF>FE-BFDFFFDEFFF;>AFFFFFFFFDADFFFFFBBDCDFEDADFFCEDFFFFFF
@M03896:38:000000000-B4D98:1:2114:14353:4476 1:N:0:183
TACGTAGGGTGCAAGCGTTATCCGGAATTATTGGGCGTAAAGGGCTCGTAGGCGGTTCGTCGCGTCCGGTGTGAAAGTCCATCGCTTAACGGCGGATCCGCGCCGGGAACGGGCGGGCTTGAGTGCGGTAGGGGAGACTGGAATTCCCGGTGTAACGGTGGAATGTGTAGATATCGGGAAGAACACCAATGGCGAAGGCAGGTCTCTGGGCCGTCACTGACGCTGAGGAGCGAAAGCGTGGGGAGCGAACA
+
AAAAAFF@?4>A4BF4A2AA4BDBA2EFHEFGFFCFCEEEEGFEFEHGEFEEH?CEGGFEE//>/>>EE>@?AF?FEBG4EHHFGHHGHGC?/<<</>?CE>>CG?C-;CC..-;--@DED?9;BBB=9.9..9A9.9BF9BF/BBFB9>-@9;/BDA99.9BB//B;BBBFFFFFA;F=DFBF;B;A.F9B.>>DBDFFDF;FFFFFFF.EA@D?ABFBBDDAAD9A/A.>-;@AFF9A-=-9BDA9>;>
@M03896:38:000000000-B4D98:1:2114:14327:4487 1:N:0:183
TACGTAGGGTGCAAGCGTTATCCGGAATTATTGGGCGTAAAGGGATCGTAGGCCGTTCGTCACGTGCGGTGTGAAAGCCCATCGCTTAACGGCGGCCCCGCGCCGCGAACGGGCGGACTTGAGTGCGGTAGGCGAGACTGGAATTCCCGGTGTAACGGTGGAATGTGTAGATATCGGGAAGAACACCAATGGCGAAGGCAGGTCTCTGGGCCGTCACTGCCGCTGAGGAGCGAAAGCGTGGGGAGCGAACA
+
>AAA>CF1>11A1AF1A1A0ABDAE0AFG1FGB1C0AFEBAFGGEAF/AGFCH1AE/FE/?/>B0//>/>>/?B2110B//00>EHFGHF?//>>////>/<>>@-<-AC-..----;AC:FB;F;@-99--/9----/;-BB/BFF9-9-;99/;;9-9-;FFB/;BFFFFFFF---=9-AFF/FF-AFFEB?@-@BEFF;A/9;;BB-9;@-;ABFF/B@@@@--AB-;@@@?-FB99=;@?@B-9@@<
@M03896:38:000000000-B4D98:1:2114:7826:7558 1:N:0:183
TACGTAGGGTGCAAGCGTTATCCGGAATTATTGGGCGTAAAGGGCTCGTAGGCGGTTCGTCGCGTCCGGTGTGAAAGTCCATCGCTTAACGGTGGATCCGCGCCGGGTACGGGCGGGCTTGAGTGCGGTAGGGGAGACTGGAATTCCCGGTGTAACGGTGGAATGTGTAGATATCGGGAAGAACACCAATGGCGAAGGCAGGTCTCTGGGCCGTCACTGACGCTGAGGAGCGAAAGCGTGGGGAGCGAACA
+
BCCCBFFBC4AAFDF4A2E2ABDAAAEGHHHHGHHHFEFAGHGGGCGFFGGGHGGGGGGGAF>>>>>E>>>?EFF?FGHHHHHGGGHDFFFCFHGHH2GGG@C>@CCACGA<DCCFGGGGGF:CFCFGEGGFFFFADEFFEFFFFFFFFA-@A:FBDF:AFEFFFFFBFFFFFFFEFCFBDFFFFFFFEFFFFFFFFFFFFFFFFFFFFFEFFFAAFFF:FDDFFFFFEFEFDBFFFFFFFFFEFBBCCF-
@M03896:38:000000000-B4D98:1:2114:8516:18667 1:N:0:183
TACGTAGGGTGCAAGCGTTATCCGGAATTATTGGGCGTAAAGGGCTCGTAGGCGGTTCGTCGCGTCCGGTGTGAAAGTCCATCGCTTAACGGTGGATCCGCGCCGGGTACGGGCGGGCTTGAGTGCGGTAGGGGAGACTGGAATTCCCGGTGTAACGGTGGAATGTGTAGATATCGGGAAGAACACCAATGGCGAAGGCAGGTCTCTGGGCCGTCACTGACGCTGAGGAGCGAAAGCGTGGGGAGCGAACA
+
AABA>FFBBB>ABGGA22E2FFGEEAEGH5GHFHDGGEA2BGFGGCGEEGGGHGFEEGGEEE>>>>>EE>E?EFGBFGGHGFHEGGHGHGGGGHGHHEFGFBBA?C@>@G.>ACDC@DGGGA9;CBBD;EDFEDDADEFFEFFFFFFFFA;B:///A@;ADAB:BBF;BFFFFFBA>;=ADFBFFFAE?/B/BDF-9AE?DFFFFFBF/B.A@DA?A//9/AAAAAFAFFF-:--.BD.99--.:AC--::
@M03896:38:000000000-B4D98:1:2114:8530:18678 1:N:0:183
TACGTAGGGTGCAAGCGTTATCCGGAATTATTGGGCGTAAAGGGCTCGTAGGCGGTTCGTCGCGTCCGGTGTGAAAGTCCATCGCTTAACGGTGGATCCGCGCCGGGTACGGGCGGGCTTGAGTGCGGTAGGGGAGACTGGAATTCCCGGTGTAACGGTGGAATGTGTAGATATCGGGAAGAACACCAATGGCGAAGGCAGGTCTCTGGGCCGTCACTGACGCTGAGGAGCGAAAGCGTGGGGAGCGAACA
+
ACBBAFFBABAAFBG4E2F2ABDBE2EGHCHHHGHHGGGEFHGGGFHGGGGGHGGGGGGGEE/>>>EEE>EEFGFFGHH?GHHGGHHGFFDCGGDHFFHHGBCCGGGCCGDDGGGGFGGGGFBCCFDDEGGFFFFCDFFFABFFFFFFFF;DA;FBFC:AD.BFFFFFFFFFFFFFFFFADFFFFFFFFFFFFFFFFFFFFFAFFFFFFF?AD@DADFFFFDFFFFFFFFFBBDFDFFDFFA=EDDA>-C-
@M03896:38:000000000-B4D98:1:2114:24899:18758 1:N:0:183
GAAACCCCGGTAGTCTGGCTGACTGACTCGAGCGACATCTCGTATGCCGTCTTCTGCTTGAAAAAAACAAAAACTCACCTTAATTTTTCCCACCTCCAGTTGACACCAACTTGCCTACAACCATGGCTTTTCCATCTCTACACCCACAATCGCTAAGACCCCACCTTGTAATACATCGCCCACTATTCCTGCTGCATGCCTCTCACACCCTCTTCAATCTCATATTAGTGTTTTCACTACCAACGTATTGA
+
>>AAA>>>>AAAAABAB0B000BBA1FGDFGFEGEAECF1FGG/BBG1AAABBD2BF1@E0@1BB>>///00//@1@@CH1B1BG2>>>>11>?B>/01FGHE111/?//B1B1BFF0111</@10@<GH1212@11?111100<?<.<>1.<<..1<<<.AA...0===0000000..;:...:;00B00;/00/0;00;9//000/.99C/0000;0090;///////99--//9///-//--;-////
@M03896:38:000000000-B4D98:1:2114:24909:18774 1:N:0:183
GAAACCCCGGTAGTCCGGCTGACTGACTCGAGCGACATCTCGTATGCCGTCTTCTGCTTGAAAAAACAAACACAAAAAAATGATCCCCATCCATGTACTCACCGAGCTCCTGTGCAAATCCTTCTACAAGGCAGTACTTAACTATAACGTGTTAGCACGCACCCATCTATAGATCTATATAACAATCAATATATAAATCTCTCATGACCAGCTCTACCATACGCACGATTCGATGTCGTCGCACAATTTAG
+
3A>>ACAA2>A>E4GF22AA22BB5BFBG22ABAEEEEFGGFFEFGFHGEEHGHFGGB53FG5DFE1B1111111111//0334442/2230B44?42222B0/////222<222222211111111111//0.<1111111<11111.0./.00000-----..//00:0000000000000000/00000;0000000;000000///.9;/;000000....--9..9.///9/..;-----9;////
@M03896:38:000000000-B4D98:1:2114:28286:19557 1:N:0:183
TACGTAGGTGGCAAGCGTTGTCCGGAATTATTGGGCGTAAAGCGCGCGTAGGCGGTTTTTTAAGTCTGATGTGAAAGCCCACGGCTCAACCGTGGAGGGTCATTGGAAACTGGAAAACTTGAGTGCAGAAGAGGAAAGTGGAATTCCATGTGTAGCGGTGAAATGCGCAGAGATATGGAGGAACACCAGTGGCGAAGGCGACTTTCTGGTCTGTAACTGACGCTGATGTGCGAAAGCGTGGGGATCAAACA
+
ABABAFFCFFBFCCF4A2E2ABDBA2EFHFHHHHHHGGFDFHGGGCFGEGGGHGGGGGGGGHFFBFBFGHHGHHBBFGHFHGFEGGFBFFHBCGGFHGFDHHHHGHHFGG?1FCG=GFHHHFCFHGHHFHHGHHHFCCDFDGGHHHH0GCCCC<C<CA;ACFFHGGDGGGGGBFGGGGGGGAFGGGGFGFFFEFFFFFFFAFFFFFFFFFFFFFFFFFFBFFFFFFFFFFFFFFFFFFDFFFFEDEFFFFF
@M03896:38:000000000-B4D98:1:2114:5596:19558 1:N:0:183
TACGTAGGGTGCAAGCGTTATCCGGAATTATTGGGCGTAAAGGGCTCGTAGGCGGTTCGTCGCGTCCGGTGTGAAAGTCCATCGCTTAACGGTGGATCCGCGCCGGGTACGGGCGGGCTTGAGTGCGGTAGGGGAGACTGGAATTCCCGGTGTAACGGTGGAATGTGTAGATATCGGGAAGAACACCAATGGCGAAGGCAGGTCTCTGGGCCGTCACTGACGCTGAGGAGCGAAAGCGTGGGGAGCGAACA
+
?ABAAFFB@B2ABEGF22A24BDAA2EFHBGHGHHHEEFCBGFGF1GEEGGGHGGGGGGGFE>/>>>EEEE?EFF4BFGHHHHGGAGFGFDGFHGHF2GGG<>ADC?>CGD.AC?@?A?EGFCCFFF?;CFFFFFFFEFFEFFFFFFFFA;AA9/9AB9AD?FFFFFFFFFFFFFFF-@AFFFFFFFE?BB/BD=@CFFFDFFFFFF;BBEFFB=ADFFBF.A.A..AFDFFABAD/A9AAAA.9D=ACB>
@M03896:38:000000000-B4D98:1:2114:5609:19575 1:N:0:183
TACGTAGGGTGCAAGCGTTATCCGGAATTATTGGGCGTAAAGGGCTCGTAGGCGGTTCGTCGCGTCCGGTGTGAAAGTCCATCGCTTAACGGTGGATCCGCGCCGGGTACGGGCGGGCTTGAGTGCGGTAGGGGAGACTGGAATTCCCGGTGTAACGGTGGAATGTGTAGATATCGGGAAGAACACCAATGGCGAAGGCAGGTCTCTGGGCCGTCACTGACGCTGAGGAGCGAAAGCGTGGGGAGCGAACA
+
BCBBBFFCCFAACBF4A2E2ABFBA2EGHCHHHHHHGGGEGHGGGGHCEGGGHGGGGGGGEF>>>>>EE>EEGFFBGHHHHHHGGHHDGFDGFHGHHGHHG@C>DDDEFG.>DC-DCDGGGF;;FFCCCFGFFFFAFEFFE/BFFFFFFFADD;BFF@;AFEFFFFFFFFFFFFFEFFCADFFFFFFFFFFEFDFCFFFFFFFFFFFFBFAFFFAADFF;FFFFFFFFFFA@@:BDFFFDDFFFFFA@B>=
@M03896:38:000000000-B4D98:1:2114:5593:19580 1:N:0:183
TACGTAGGGTGCAAGCGTTATCCGGAATTATTGGGCGTAAAGGGCTCGTAGGCGGTTCGTCGCGTCCGGTGTGAACGTCCATCGCTTAACGGTGGATCCGCGCCGGGTACGGGCGGGCTTGAGTGCGGTAGGGGAGACTGGAATTCCCGGTGTAACGGTGGAATGTGTAGATATCGGGAAGAACACCAATGGCGAAGGCAGGTCTCTGGGCCGTCACTGACGCTGAGGAGCGAAAGCGTGGGGAGCGAACA
+
CCCBAFFBB4AAFGGAE2E2ABDBE2EFHBHHGHHHGGGEHFGGGFGGGGGGHGGGFGGEAE/>>>EEEEEEGHD3BFGFGHHGGHHGHHGGFHGEHBFGGBCFGGDEGHA.@D<@?CGGGF;;FFCBCDDFFF?BFEFFEFFFFFFFFA=BA99;AC;ADE:BBBFBBFFBFFFABACA.FFFFFFEFFFFFFFFFFFFFFFFBFEFFFFFFFFDFFFFFFFDDDFFFFFFCFFFFFFFFFFEF?=9CA;
@M03896:38:000000000-B4D98:1:2114:7899:20273 1:N:0:183
AACGTAGGGTGCAAGCGTTGTCCGGAATTACTGGGTGTAAAGGGAGCGCAGGCGGGAAGACAAGTTGGAAGTGAAAACCATGGGCTCAACCCATGAATTGCTTTCAAAACTGTTTTTCTTGAGTAGTGCAGAGGTAGATGGAATTCCCGGTGTAGCGGTGGAATGCGTAGATATCGGGAGGAACACCAGTGGCGAAGGCGGTCTACTGGGCACCAACTGACGCTGAGGCTCGAAAGCATGGGTAGCAAACA
+
ABABAFFBBBAAB5F4E2E2ABFBE?EGHHHHHGHHEGHFGHFGHEEEFGGGGGEG/EFGGCBBBFFBBFGCGGBBBFE/?FHFGHHFFGGCFGCGBGHHHHHHHFF??F?<?@@GGHHHHD?FDHGGGHHGGGHFHHGHHHHHHHHHGG?@EDGGGDCDGHGHHHC;CDGGGGGECFGGGFGGGGGCAFGGEDFFFDA@FFFFFFFBFFEFFFFFFFFFFFDFA..;EEA9;BDAFBFBFFFF9:FFFF.
@M03896:38:000000000-B4D98:1:2114:7901:20297 1:N:0:183
AACGTAGGGTGCAAGCGTTGTCCGGAATTACTGGGTGTAAAGGGAGCGCAGGCGGGAAGACAAGTTGGAAGTGAAAACCATGGGCTCAACCCATGAATTGCTTTCAAAACTGTTTTTCTTGAGTAGTGCAGAGGTAGATGGAATTCCCGGTGTAGCGGTGGAATGCGTAGATATCGGGAGGAACACCAGTGGCGAAGGCGGTCTACTGGGCACCAACTGACGCTGAGGCTCGAAAGCATGGGTAGCAAACA
+
ABB?AF4A?4A>4F4F22A2ABFBEA2FGHFHGEGHGGHGFHHCHGGCE?A0EE0F/E>GBB2BBDBBFGFBFG4BGGE/3B3?BGHHHHHGGFCGGHHGFHGEFHGHFHFDF>@FCFGG?11?@DGCGHFFEGGHBF<GCGGHCFBD>?--<<0=--::.CBGFC;CD-9BFFF;A?CA?.9FGGGGAFG/;;;@;A9;=DFFFFF9BA.FDFFADFBFFFFF.D.;AEF@9BD.;;F/..9B.;BBFF.
@M03896:38:000000000-B4D98:1:2114:25822:23854 1:N:0:183
AACGTAGGGTGCAAGCGTTGTCCGGAATTACTGGGTGTAAAGGGAGCGCAGGCGGACCGGCAAGTTGGAAGTGAAATCCATGGGCTCAACCCGTGAATTGCTTTCAAAACTGCTGGCCTTGAGTAGTGCAGAGGTAGGTGGAATTCCCGGTGTAGCGGTGGAATGCGTAGATATCGGGAGGAACACCAGTGGCGAAGGCGACCTACTGGGCACCAACTGACGCTGAGGCTCGAAAGCATGGGTAGCAAACA
+
ACBBAFFCBBAA4FF4E2E2ABDBE2EFHFGHHHHGEEHDBFHGABEFEFFEEGGGGGGGC@>?BFBBBBFFGFBBBGHBGHHHHGHBBEGEFD?F?FFFGFHHHFHDDF?>?FC@AGGGHG=?@GFFGHHDFFFGHGBDFCGHHFHDGG-AC<DDEA=EDEFHFFGEGGGGGGGGGGGGGGGFFGGEGFFFEFFDFDABFAFFFFFFFFEFFFFADFB9FDFFDDFEEFFDDFFD9:BFFFFFFFFFFFF
@M03896:38:000000000-B4D98:1:2114:20270:25020 1:N:0:183
TACGTAGGGTGCAAGCGTTATCCGGAATTATTGGGCGTAAAGGGCTCGTAGGCGGTTCGTCGCGTCCGGTGTGAAAGTCCATCGCTTAACGGTGGATCCGCGCCGGGTACGGGCGGGCTTGAGTGCGGTAGGGGAGACTGGAATTCCCGGTGTAACGGTGGAATGTGTAGATATCGGGAAGAACACCAATGGCGAAGGCAGGTCTCTGGGCCGTCACTGACGCTGAGGAGCGAAAGCGTGGGGGGCGAACA
+
AAAAAFFA3CAA45BA22E24BDA2AEFHGFHFGDGFGGGGHGGFCGGEGGGHGGGGGGFE>>>>>>E/>EEDFGHBGFGHHGGGFGGGHD/?//FFCGGFBDGC@-CFG.<-CA-@;?EDFBFGGG?9CEEFFDFFAFFABFFFFFFDA-;A9BBDB;ADFFFFFFFFFFFFFFFCDFFFFFFFFFE9/BBFFBA-DA9D;FBFFF/9::E-@D.AFF/F.DF?AA.BAABB-BDEDDDFA-----;-9-
@M03896:38:000000000-B4D98:1:2114:20258:25035 1:N:0:183
TACGTAGGGTGCAAGCGTTATCCGGAATTATTGGGCGTAAAGGGCTCGTAGGCGGTTCGTCGCGTCCGGTGTGAAAGTCCATCGCTTAACGGTGGATCCGCGCCGGGTACGGGCGGGCTTGAGTGCGGTAGGGGAGACTGGAATTCCCGGTGTAACGGTGGAATGTGTAGATATCGGGAAGAACACCAATGGCGAAGGCAGGTCTCTGGGCCGTCACTGACGCTGAGGAGCGAAAGCGTGGGGAGCGAACA
+
BCBBBFFABBAABGG4E?E2ABFBA2EFHCGHHFHHGGGDFHHGGFGEFEGGHGGGEFGGE@>>>>>E>EEEGGFBFGGFGFHDGHHGHGG@FHGEHFHGG@CDDD->@F<<<CC:ADGGGF;CFCGBEGGFFFFAAAFFA/FFFFFBDF-BA0BF?@:AFFFFFFFFFFFFFFFED;FDFFFFFFFE.BFFF=DFFFEFDFFFFFFFBBAFCBFFDFFFFFFFF.FAFFEFDDFD/9AFCCAEFFAC;D;
@M03896:38:000000000-B4D98:1:2114:24796:25536 1:N:0:183
TACGTATGTCGCAAGCGTTATCCGGCTTTATTGGGCGTAAAGCGCGTCTAGGCGGTTTGCTAAGTCTGATGTGAAAATGCGGGGCTCAACTCCGTATTGCGTTGGAAACTGTCAAACTAGAGTACTGGAGAGGTGGGCGGAACTACAAGTGTAGAGGTGAAATTCGTAGATATTTGTAGGAATGCCGATGGAGAAGTCAGCTCACTGGACAGATACTGACGCTAAAGCGCGAAAGCGTGGGTAGCAAACAG
+
BBBBAFF4FFBBAEE4E2E2ABDAE2AEG5GHEBFHEFGEGHGFGGGEEFHGH@EE>?E3BB@BB4BB3B@44FF4B@FHF?EEGGHGHGF2?CC0<<>?C/C@F1FG0?<??G??<<=>F<=>>GHH<FG.</C.<CDC@F9C;FF0:9990;0;B;AF0CFFFFC:C.C;CFFFCFGB/:BBFFF9DDFFFFFFFFB:FFFFFFF.BFFFFFFFFFFFD.DFDFFFFFF@AD.FDADBCFFFFBFFFFF
@M03896:38:000000000-B4D98:1:2114:13265:27572 1:N:0:183
TACGTAGGGTGCAAGCGTTATCCGGAATTATTGGGCGTAAAGGGCTCGTAGGCGGTTCGTCGCGTCCGGTGTGAAAGTCCATCGCTTAACGGTGGATCCGCGCCGGGTACGGGCGGGCTTGAGTGCGGTAGGGGAGACTGGAATTCCCGGTGTAACGGTGGAATGTGTAGATATCGGGAAGAACACCAATGGCGAAGGCAGGTCTCTGGGCCGTCACTGACGCTGAGGAGCGAAAGCGTGGGGAGCGAACA
+
ABBBAFFBBBAAFBF4A2E2ABFEA2AFHFHHHHHHGGGGHHGGGFHGEGGGHGGEEFFEEE>>>>>ECEFFGGGBGGHHFHHFGGHGGFGGAGGHHFHHGB<ADDFCDHC.<?DGGGGGGFCCFFGGCFGFFFBF?EFFEFFFFFFFFF->ABFFF@:AFFFFFFFFFFFFFFFFDFFFFFFFFFFFEFFFFFFFFDE?DFFFFFFFFFAEA=AADFFFFFFFFFFAFFA@@BFFFFFFFFFECDCCCC@
@M03896:38:000000000-B4D98:1:2114:16635:27673 1:N:0:183
GATACCCTGGTAGTCCGGCTGACTGACTCGAGCGACATCTCGTATGCCGTCTTCTGCTTGAAAAAAAAAAAAAATACAACAAGAGATCTCAGGCGTCAGACGATACAGAAATGAGCACAAGGTGTAAGAATGTAATTGTGTTATAATGTAACTCTAGTTATGAGTCTAAACTCGGTGTAACACTCTCTTATTCAAAATAAGGATGTAATGCACGAACATACTACTCCACGTCACATTTTCATTAATCATTT
+
AABAACFFFAFFFBFBA2AEA4BBD4FGAFCEAEAEEEFDHGF1FBFBEEEGF5BFFFHHA3@51>//>>////033333//2202222?2222/?///22/<///1111111<1110000.11111<00<0000000=0//0<0000;00000000;0000:0;0;000/;:..9..0000/9/0:0;0;0000000000:00/////////...--;/////::///.9.../9///////////////
@M03896:38:000000000-B4D98:1:2114:11019:28403 1:N:0:183
TACGTATGTCGCAAGCGTTATCCGGATTTATTGGGCGTAAAGCGCGTCTAGGCGGAACATAAAGTCTGATGTGAAAATGCGGGGCTCAACTCCGTATTGCGTTGGAAACTGTTTTTCTAGAGTACTGGAGAGGTGGTCGGAACTACAAGTGTAGAGGTGAAATTCGTAGATATTTGTAGGAATGCCGATAGACAAGTCAGCTCACTGGACACATACTGACGCTGAAGCGCGACAGCGTTGGGAGCAAACAG
+
>AAA>FFFFD4AAECA2222ABD2AEEGHFDGF3AFEEEEHHHFGGEEEAG3F>>@//B33@FFEGBBBGFGFFFG343B/>/E>/GCGF2FF//??<??//</0?1<?1?D1<?F>DD1<11>=>=<G0<<ACCC.<-<@C:CCCF0::CCFFG0C/.9CB9;B?;/C.009C;090000090;C9--@D///..;BF/FFFFFFB.9A/.9/:;9/BFADD..BFBBFA--999-:.-.-:.AEFBFF.
@M03896:38:000000000-B4D98:1:2114:11033:28416 1:N:0:183
TACGTATGTCGCAAGCGTTATCCGGATTTATTGGGCGTAAAGCGCGTCTAGGCGGACCACAAAGTCTGATGTGAACATGCGGGGCTCAACTCCGTATAGCGTTGGAAACTGTTTTTCTAGAGTACTGGAGAGGTGGGCGGAACTACACGTGTAGAGGTGAAATTCGTAGATATTTGTAGGAATGCCGATAGAGAAGTCAGCTCACTGGACAGATACTGACGCTGAAGCGCGAAAGCGTGGGGAGCAAACAG
+
>AA1>1B1BDAAEGG1A0AAABD0A0ABG1GFD1AFAAEA/ABAAEEEEH21F////>B/?F0B@2B@BFB21221B>1BE/ECCCGEFC2<1?F0?1?F//?/01??FF11?1<><GGFG1=FFF1<0<CA?/<<-<-:-;9;0BB/.9.//0;;99909;F0;.:9;EFFFFFB9/B9/BFFFF@-9@FBFFF/BF//;FBFFF9-BFB-:BFBFF/B?-BB-999@@--9;;9A-9--9-@--BFAFF
@M03896:38:000000000-B4D98:1:2114:11016:28429 1:N:0:183
TACGTATGTCGCAAGCGTTATCCGGATTTATTGGGCGTAAAGCGCGTCTAGGCGGAAAAGAAAGTCTGATGTGAAATTGCGGGGCTCAACTCCGTATTGCGTTGGAAACTGTTTTTCTAGAGTACTGGAGAGGTGGGCGGAACTACAAGTGTAGAGGTGAAATTCGTAGATATTTGTAGGAATGCCGATAGAGAAGTCAGCTCACTGGACAGATACTGACGCTGAAGCGCGAAAGCGTGGGGAGCAAACAG
+
ABAAAFFFFFAA2AECA2E2AADBE2AEHFFHHDHGGGGGHHHGFEEEEHHHGGG0//B31B3FBBBB3FDFGHHG44BBEEFEBCHFFFF?2?/0??DG//C@0FF?F1?1?1?.>=1>><=<F<G<FGHD.C<.<<CC@F9C9BF0;9B;9;;0:=9;FFGFFGB99.;09;C0BBFF/;F//B>>>@DF/9BBFFFFEBB/BBB;FFF9/9BB//BB...9DFFFFF;9BC?FDAAD=FA-AAFF?..
