# Supplementary material for: Formalin-Fixed Paraffin-Embedded (FFPE) samples are not a beneficial replacement for frozen tissues in fetal membrane microbiota research
Source: PLoS One. 2022 Mar 17;17(3):e0265441. doi: 10.1371/journal.pone.0265441 (PMC8929612; doi:10.1371/journal.pone.0265441)
Supplement: S2 File — (ZIP) [file pone.0265441.s007.zip › Negatives/N-N-22-N-2-FF_S183_L001_R2_001.fastq.fastq]

@M03896:38:000000000-B4D98:1:1101:20976:6188 2:N:0:183
CCTGTTCGCTCCCCACGCTTTCGCTCCTCAGCGTCAGTGACGGCCCAGAGACCTGCCTTCGCCATTGGTGTTCTTCCCGATATCTACACATTCCACCGTTACACCGGGAATTCCAGTCTCCCCTACCGCACTCAAGCCCGCCCGTACCCGGCGCGGATCCACCGTTAAGCGATGGACTTTCCCACCGCACGCGACGAACCGCCTACGAGCCCCTTACGCCCACTAATTCCGCATAACGCCTGCACCCTAC
+
>AA3AFFADAABGGGGEFECFGEEEHGFHGFGGEEAEHF5DAAEEGEEHGFGFGFFGHGHCEE>FEGBBEGEFGHHHGGEEGGHHHHHHBGFHHHHHEGEEEFGFE@C@BHFHH21FGHHHHGHGGH@DGGGCGG>FFH>@DD@<<CEHD::C@?G-9AFBFF.;.;E/F-..9./B9/BF/;FFFD-;@-9--9---@@>B?D.9.;.;;...9/;;9-B?.99/99FF/.-.:/;.;-.99.9FD..9
@M03896:38:000000000-B4D98:1:1101:16834:10391 2:N:0:183
CCTGTTTGCTCCCCACGCTTTCGCACCTGAGCGTCAGTCTTCGTCCAGGGGGCCGCCTTCGCCACCGGTATTCCTCCAGATCTCTACGCATTTCACCGCTACACCTGGAATTCTACCCCCCTCTACGAGACTCAAGCTTGCCAGTATCAGATGCAGTTCCCAGGTTGAGCCCGGGGATTTCACATCTGACTTAACAAACCGCCTGCGTGCGCTTTACGCCCAGTAATTCCGATTAACGCTTGCACCCTCC
+
AABBBFFFFFFFGGGG2EECFGEFGGGHAFGGEGGGGFGHFHHHGFEGHEEGEEEEGGGHEGGGGHEE>EFHHHHHHFGGHHHHHHHFGEGGHHHHHCCGGCFHHHFFGGGFHHHHHHGGGGGHGGC.>CCGHHC<<CD/<GD:0<;GCF;GFHCFFGHFCG0.:9//9CFF;?-9FGGGFGGGFEF/BFFFFBFFFFFFADFFAFBA.A>;-..FF.;9@../B/9BFF/99.:/BAD..::;;BDEED
@M03896:38:000000000-B4D98:1:1101:16609:11795 2:N:0:183
CCTGTTTGCTCCCCACGCTTTCGCACCTGAGCGTCAGTCTTCGTCCAGGGGGCCGCCTTCGCCACCGGTATTCCTCCAGATCTCTACGCATTTCACCGCTACACCTGGAATTCTACCCCCCTCTACGAGACTCAAGCTTGCCAGTATCAGATGCAGTTCCCAGGTTGAGCCCGGGGATTTCACATCTGACTTAACAAACCGCCTGCGTGCGCTTTACGCCCAGTAATTCCGCTTAACGCTTTCACCCTCC
+
AABBBFFFFFFFGGGGEEEFFGEEGGGGFEEFEGEGGDGHGHHHFGEGHFFGEGEGGGGHCEFFGHE>>EGHHHHHHGHGHGHHHHHGGEGGHHHHHDCDC@FGHHFGHHHHHHHHHHHGGGGHHHG.>DDHHH/<DGH/CG<::;CGGCGFFHHHHHGHHH0;:9/CFFGFBC?BBAFFGFGGFFF/BFFFBFFFFFFF@BFFFF@:9AD@B.9/FADBFFFFBFFFFF/.99A/B.@.9.;/::A.EF
@M03896:38:000000000-B4D98:1:1101:23918:13235 2:N:0:183
CCTGTTTGATCCCCACGCTTTCGCACATCAGCGTCAGTTACAGACCAGAAAGTCGCCTTCGCCACTGGTGTTCCTCCATATCTCTGCGCATTTCACCGCTACACATGGAATTCCACTTTCCTCTTCTGCACTCAAGTTTTCCAGTTTCCAATGACCCTCCACGGTTGAGCCGTGGGCTTTCACATCAGACTTAAAAAACCGCCTACGCGCGCTTTACGCCCAATAATTCCGGATAACGCTTGCCACCTAC
+
>AAABFFFFFFFGGGGEFEEFGEEEGGHHHHGEGGGGHHGFFDFGHHGFGHFFF1EEGGH1EEAEGF25BGEHHHHGFFHHHHHGEGEEFGGHHHHHEEGFEGHGHFHFGHHHHFGGHHFHHHHHHHBDHHHFGFB@@@HHHHB@FHGHFHDH1FHHHHFGH?-<.-<1FG-<@--EGHHFGFHHHF0<C:C;;000:CE-@GGDG9A-A-;-:AFF.9BDFE.///;;B9-;A?B/DA..9.9/;AFFF
@M03896:38:000000000-B4D98:1:1101:28416:16351 2:N:0:183
CCTGTTTGCTCCCCACGCTTTCGCGCCTCAGCGTCAGTGATGGTCCAGTTGGCCGCCTTCGCCACCGGTGTTCTTGCGAATATCTACGAATTTCACCTCTACACTCGCAGTTCCACCAACCTCTTCCACACTCAAGCCAAGCAGTATCGAAGGCAATTCCGTGCTTGAGCCACGGGCTTTCACCCCCAACTTACAACCCCGCCTACGCGCCCTTTACGCCCAGCGACTCCGCGCAACGCTAGCCCCCTCC
+
>>>>AFFFFFFFGGFG2AE2FGEEEEEEEGFGEEEDFGD5ABFGGHFCGH5BAFEEGGEG1>1EEH>/>>1?FG4FF>>EEAFGFHGFACGHFGHHHGEFHDFGGGFBB/CFFHBFHHHGGFH1GHFGHGGFCG111FG0.>F<1<=>..<..<CFEFGF/0...0::0;CGG---:9.BBFFGGGG-.E/0;009/..;@?BFBF?B-;@B-/9/;.ABBDE.----;B..9;9;@>?...;9;DB;.;
@M03896:38:000000000-B4D98:1:1101:28432:16361 2:N:0:183
CCTGTTTGCTCCCCACGCTTTCGCGCCTCAGCGTCAGTGATGGTCCAGTTGGCCGCCTTCGCCACCGGTGTTCTTGCGAATATCTACGAATTTCACCTCTACACTCGCAGTTCCACCAACCTCTTCCACACTCAAGCCAAGCAGTATCGAAGGCAATTCCGTGGTTGAGCCACGGGCTTTCACCCCCAACTTACAAGGCCGCCTACGCGCCCTTTACGCCCAGTGATTCCGAGCAACGCTCGCCCCCTTC
+
>AABAFFFFFFFGGGFEEEFGGEF2EEEEFCGEFGGGHHFFF3FFFGGFHBFFFAEFGGHEEGEGH?E/>>?GHFGHCFCGGHHGFGFE/GHHGFGG3FGGEBGGHFDF/CGHFFFFEHGGEHHHHHFHHGHGHHEHGG0<FFB=F<F>G0CAEHHFFEDG0.-.::CCCC:GD-;B?CFBBFFGFG?FGG0CFFE0.=CDFFFFFFFDF9;-//FF.;-9AA//;/;;B/.-99:.-99.;-9;@AC.B
@M03896:38:000000000-B4D98:1:1101:25901:17889 2:N:0:183
CCTGTTCGCTCCCCACGCTTTCGCTCCTCAGCGTCAGTTACGGCCCAGAGACCTGCCTTCGCCATTGGTGCTCTTCCCGATATCTACACATTCCACCGTTACACCGGGAATTCCAGTCTCCCCTACCGCACTCAAGCCCGCCCGTACCCGTCGCCGCTCCACCGTTACGCGATGGACTCTCACACCGCACGCGCCGAACCGCCTACGAGCCCTTTACGCCCACTACTTCCGGACAACGCTTGCACCCTCC
+
>>>?1DD>A1AAGCCEEEE0FDAEEEEGGHGEEEGGFH2DD/BEEG//FGGHFAFEGHDB?//>?FE11>1B@1GHFEA/EEGFFGHFGEBGFHHHH/B?EAFG0>///<BFDG2G2GDGBFAC/<G/<//<?F111.<<>CC<-<<C0..:@C.A--;.FFG.9....9-----9BF/BBFB;BB--;@--9-;;--@@-@@--9--;@-A-/:/;AB-9-9-////;9----9--;@--9-:;F-9--
@M03896:38:000000000-B4D98:1:1101:16881:18521 2:N:0:183
CCTGTTCGCTCCCCACGCTTTCGCTCCTCAGCGTCAGTGACGGCCCAGAGACCTGCCTTCGCCATTGGTGTTCTTCCCGATATCTACACATTCCACCGTTACACCGGGAATTCCAGTCTCCCCTACCGCACTCAAGCCCGCCCCTACCCGGCGCGGATCCACCGTTAAGCGATGGACTTTCACACCGCACGCGACGAACCGCCTACGCGCCCTCTACGCCCACTACCTCCGCATCACGCCCGCCCCCTAC
+
>>AAAFFABBAAGGGG?EEFFGEEEHGHHGHHGGEEDHFBDE0EEEEGFGFGGHBGHFHH1ED?FD43B?F?GHHHHGGE/EEGHHHHHHHFGHHHHEG<EFHHHECFCDGHGFD2>FFHDGFHGHH>><CDFGG<FFG-ACG-CCGHH.-::B-B9@9FFFG.9..9/B-.99.9BFF/BFFFFFC--;9@-99--;BB>FA?.B.-9@DA-../;.9>BA9.//.;;9..-9-/;;F.;---9;A-.;
@M03896:38:000000000-B4D98:1:1101:16886:18539 2:N:0:183
CCTGTTCGCTCCCCACGCTTTCGCTCCTCAGCGTCAGTGACGGCCCAGAGACCTGCCTTCGCCATTGGTGTTCTTCCCGATATCTACACATTCCACCGTTACACCGGGAATTCCAGTCTCCCCTACCGCACTCAAGCCCGCCCGTACCCGGCGCGGATCCACCGTTAAGCGATGGACTTTCACACCGCACGCGCCGAACCGCCTACGCGCCCTTTACGCCCACTACTTCCGGCTCACGCTCGCACCCTCC
+
>AABBFFABBABGGGGEEEFFG?EEHGHHHHHGGEEEHHGFF0EFEFGEGFGGHGHHHHHEEGEFGDBBFGEGHHHHGGGGGGHHHHHHHHHHHHHHEGEECFGHECDGGHHHHF2@FGHHHGHGHH<C@FGFGHBGFG<ADG-A@GEH:;::@-?-@AFGGGA:9.;9F-.;A.BF/;BBBFBFF=-9@9@--;--;@@@BF.AB.-9@DF-//9B.:9@A..://;BF.---.99.A..-;-;BD..;
@M03896:38:000000000-B4D98:1:1101:17431:22787 2:N:0:183
CCTGTTCGCTCCCCACGCTTTCGCTCCTCAGCGTCAGTGACGGCCCAGAGACCTGCCTTCGCCATTGGTGTTCTTCCCGATATCTACACATTCCACCGTTACACCGGGAATTCCAGTCTCCCCTACCGCACTCAAGCCCGCCCGTACCCGGCGCCGATCCACCGTTAAGCGCTGGACTTTCACACCGGCCGCGCCGCACCGCCTACGAGCCCTTTACGCCCAATCATTCCGCATAACGCCTGCACCCTAC
+
>AABBFFBBBBBGGGGEEEFFGEGGHGHHHHGGGEEEG5ABEEEGFGGGHFGFHEGHHHHEEGEF3B@FEGEGFHHHHGEG?EGHHFFGGGFHHGGHG?EEEGHHECCCGGHHFH22FDGG2BHEHH<C@CDFCF>FFC->CF-<<<<G.-::@-A-;?F0/;..:..;F--:@>.ABFFFBFB9A---;-:9-;9-;;BDFFF.::..@@E.//:BADFF..;/:::BFB.-../;AB-.A..:BD..;
@M03896:38:000000000-B4D98:1:1101:16567:23890 2:N:0:183
CCTGTTTGATCCCCACGCTTTCGCACATCAGCGTCAGTTACAGACCAGAAAGTCGCCTTCGCCACTGGTGTTCCTCCATATCTCTGCGCATTTCACCGCTGCACATGGAATTCCACTTTCCTCTTCTGCACTCAAGTTTTCCAGTTTCCAATGACCCTCCACGGTTGAGCCGTGGGCTTTCACATCAGACTTAAAAAACCGCCTACGCGCGCTTTACGCCCAATAATTCCGCATAACGCTTGCCACCTAC
+
>>ABBFFFFFFFGGGGEFFFFGEEEEGHHHHHGGFGGHGHFF3EGEFGHH3CGFAEEGGH1EDFGHFFBFHGHHHHHGFGHHHHHGGEGGGGHHGHHFFGGGHHHEG2FGGHGHFHGDGHHGHHHHHHHHHHFG2F@F>GHHFF2FGHHHHHF1FHHHHGHHG-F<<>1<F-CD-@CGHHHFHHHHF00C/0<C0;C?FA-A9EFBEA@DBFC.AFFA.-DD..;/99BB/.9.:9;.9.;AABFFFFFF
@M03896:38:000000000-B4D98:1:1101:11662:26379 2:N:0:183
CCTGTTTGATCCCCACGCTTTCGCACATCAGCGTCAGTTACAGACCAGAAAGTCGCCTTCGCCACTGGTGTTCCTCCATATCTCTGCGCATTTCACCGCTACACATGGAATTCCACTTTCCTCTTCTGCACTCAAGTTTTCCAGTTTCCAATGACCCTCCACGGTTGAGCCGTGGGCTTTCACATCAGACTTAAAAAACCGCCTACGCGCGCTTTACGCCCAATACTTCCTGCTAACGCTTGCCACCTAC
+
AAABCFFFFFFFGGGGEEAAFGEEEFGHHDBFBEEEFHHHFD3FGHFFHHB3FFBEEEFH1EEEEH@B5?FEGHHHGFEGHHGHG4B>EEEEFHHHHAEEGCHHHGF2BBFFGHDFGFHHHHHHHHHFHFGHCF@F@FGHHHG2>@GHFHBGG1?GHHHGCH/-<<-01<>-.<-ACFHHGFHHFHH00=GHH0;0CCEDA@?GGG.A-9-;:..BB.ABFF./;/;:BF/:/;:/B.;.:9;;/;AA/B
@M03896:38:000000000-B4D98:1:1101:18044:26598 2:N:0:183
CCTGTTTGCTCCCCACGCTTTCGCACCTGAGCGTCAGTCTTCGTCCAGGGGGCCGCCTTCGCCACCGGTATTCCTCCAGATCTCTACGCATTTCACCGCTACACCTGGAATTCTACCCCCCTCTACGAGACTCAAGCTTGCCAGTATCAGATGCAGTTCCCAGGTTGAGCCCGGGGATTTCACATCTGACTTAACAAACCGCCTGCGTGCGCTTTACGCCCAGTAATTCCGATTAACGCTTGCACCCTCC
+
AAABBFFFFFFFGGGGEEAFFGEEGGGHFHHGFGEFFHGHGHHHFDEGHGCGEE>EGFGHAEDGGHE>>EGHHHHHGGGGHGHHHHHGGFFGFHHHHCBDG@DGHHCFGCFHGGGGHHHGGCGFHHG..<CGFGGDDGF/CGGC:<CCCCGFHHGC:CGGHHB.:9;C;FFFFB-A?DGGGGGGFFF9BFFFFF:B/9EFDFFFFF-;9A-;-;.9F;A-BAE/:B/FFFB9;9ABB?D.:EA9BFFFFF
@M03896:38:000000000-B4D98:1:1102:5546:7862 2:N:0:183
CCTGTTTGCTACCCATGCTTTCGAGCCTCAGCGTCAGTTGGTGCCCAGTAGGTCGCCTTCGCCACTGGTGTTCCTCCCGATATCTACGCATTCCACCGCTACACCGGGAATTCCACCTACCTCTGCACTACTCAAGGCCAGCAGCTTTGAAAGCAATTCACGGGTTGAGCCCATGGATTTCACTTCCAACTTGCCGGTCCGCCTGCGCTCCCTTTACACCCAGTAATTCCACACAACTCTTGCACCCTAC
+
?ABBAFFFFFFFGGGGCFGBGGEFCEEFHFGHGFE?FHF5BE2BGFG2F5GDGFAAEGGGAE??EGF2FFFEGHHHHEABEGGHHHHFE>EFHHGHH?EFGCFHF//>/>GHGHBFHGGGFBHHGF>GHHHHF1?11<?<?FG<0>>>FGF11>G0<GH1D..<-.</<:GG.::/C00GCGHGGHF0:C9;09B--;A?@A?GEFGGFDFF.9BFFBBBA..9;/;BFB//;;..9/;9:9//:;D.9;
@M03896:38:000000000-B4D98:1:1102:5531:7874 2:N:0:183
CCTGTTTGCTACCCATGCTTTCGAGCCTCAGCGTCAGTTGGTGCCCAGTAGGTCGCCTTCGCCACTGGTGTTCCTCCCGATATCTACGCATTCCACCGCTACACCGGGAATTCCACCTACCTCTGCACTACTCAAGGCCAGCAGTTTTGAAAGCAATTCACGGGTTGAGCCCATGGATTTCACTTCCAACTTGCCGGTCCGCCTGCGCTCCCTTTACACCCAGTAATTCCGGACAACGCTTGCACCCTAC
+
BBBBBFFFFF5DFGGGFGGFGGEGBEFHHEGHGGG?EHFFFEFHHHFHHHHFHGAEFGGHAEDDGHFBEFGEGHHHHGGFGGGHHHHGGEFGHGGHHGGGGCFGHEE?GFEHGHGFHHHHHBHHCGHGHHHHF?B1<?CF?FG01>FHHEGGHFF<DGHFHE<@@<<</CGGEG/CGB0GGEHCGHH00CBFBFFA-ADGB@DGEF?DFFFFB/BBFFFFDF?BB/B99;;-999;;=A.9../;;D.;A
@M03896:38:000000000-B4D98:1:1102:26645:16423 2:N:0:183
CCTGTTTGCTACCCATGCTTTCGAGCCTCAGCGTCAGTTGGTGCCCAGTAGGTCGCCTTCGCCACTGGTGTTCCTCCCGATATCTACGCATTCCACCGCTACACCGGGAATTCCACCTACCTCTGCACTACTCAAGGCCAGCAGCTTTGAAAGCAATTCACGGGTTGAGCCCATGGATTTCACTTCCAACTTGCCGGTCCGCCTGCGCTCCCTTTACACCCAGTAATTCCGTACACCGCCTGCACCCTAC
+
BBBBBFFFFFFFGGG44BBEGGEA4EEHH4GHGGDEEHFH3BCFFFFHGEE3AFAEFGGHHFFDEAFB5?FEHFHHGEGEGGEHFHHGGEEGGHHGGEEGG@FFG/EEG<GGGB2FHHFHGFHHGHGHFHFHF1B1????/???0<<<1FD1F<<<1<DGBC.-AE-/<0CC:C/;G0:GHFHGFHH0;CFFBFG9-;A-9-9AAF@BBFFF.BB/;/99A.9:/:/;;B;/;.9/:-;-..;::/A9.;
@M03896:38:000000000-B4D98:1:1102:9701:16616 2:N:0:183
CCTGTTTGCTCCCCACGCTTTCGCACCTGAGCGTCAGTCTTCGTCCAGGGGGCCGCCTTCGCCACCGGTATTCCTCCAGATCTCTACGCATTTCACCGCTACACCTGGAATTCTACCCCCCTCTACGAGACTCAAGCTTGCCAGTATCAGATGCAGTTCCCAGGTTGAGCCCGGGGATTTCACATCTGACTTACCAAACCGCCTGCGTGCGCTTTACGCCCAGTAATTCCGATTAACGCTTGCACCCTCCG
+
ABBBBFFFFFFFGGGGEFEFFGEEGGGH3BFFEGEEGHGHHHHHGGGHH1AEEEEGGGGHGEEEGHE/EEGHHHHHHFFHGHHHHGHFGEFGHHGHHABDB@FHHHFFBFGHHHGFFGHGGGGH1GF>.ECGF0/<DGF<GGHF:;CG0:C0:0CC;CGHHHHA:;//CFFEB?---9FGGGFBFFF9/;FFB/;9/.;;@>FFFFF9AD-BD.:/B;AAFD.F/;/BFFB.9DA/;.;9.9:/:FFFEF.
@M03896:38:000000000-B4D98:1:1102:27854:16976 2:N:0:183
CCTGTTCGCTCCCCACGCTTTCGCTCCTCAGCGTCAGTGACGGCCCAGAGACCTGCCTTCGCCATTGGTGTTCTTCCCGATATCTACACATTCCACCGTTACACCGGGAATTCCAGTCTCCCCTACCGCACTCAACCCCGCCCCTACCCGGCGCGGATCCACCGTTAAGCGCTGGACTTTCACACCCCACCCCACCAACCGCCTACGCGCCCCTTCCGCCCCATCATTCCCGCTAACCCCCGCACCCTAC
+
BAAAAFFABBAAGECFAFE2FGEEEGGFFFGF?EEAAFD5DEEECEDEG1FFFH2BGHFFHFFE13433?1BFFFHGHG1EE/F44FGHHCDGFFGHA0?/?FGGEC/BBFCGGD1>@DGH0?GFGH/A/@@<<10>CE-<@C-.<GGH.-;-;9:-;;F0;F...9./;--.--.;///;/B/9A.-.;.;-::.9.;A-;=99B.---;;-99.;.9;B-A./99/;F/.---;/.9.---;@?D..A
@M03896:38:000000000-B4D98:1:1102:6678:17509 2:N:0:183
CCTGTTCGCTCCCCACGCTTTCGAGCCTCAGCGTCAGTTACAGACCAGAGAGCCGCTTTCGCCACCGGTGTTCCTCCATATATCTACGCATTTCACCGCTACACATGGAATTCCACTCTCCCCTTCTGCACTCAAGTTTGACAGTTTCCAAAGCGAACTATGGTTGAGCCACAGCCTTTAACTTCAGACTTATCAACCCGTCTGCGATCGCCTTACGCCCAATAACTCCTGACAACTCTCGGCACCTACGT
+
AAAA>FFAD@AAGEFE0EAAAFEEFFEGF1GFG?A/EDFEGHCEG/00G/F/BFAEE/FHCEFGGH////>?BEGHFBFFHGHHHHHGGEAEEGFHH/>EEEFHF11F<1FGGHDG1FHHF0?FHHHBGBGHF0?11<?11FF11<?FDGFD0<<<<><D0=0<0A/<0GGGC.:CFHHCFGF0:0;0::CGCFFF/.;9.;9.0:-9;-...99/-9--9--///9B;//////;/;/;-;--9-/:B9-
@M03896:38:000000000-B4D98:1:1102:6696:17518 2:N:0:183
CCTGTTCGCTCCCCACGCTTTCGAGCCTCAGCGTCAGTTACAGACCAGAGAGCCGCTTTCGCCACCGGTGTTCCTCCATATATCTACGCATTTCACCGCTACACATGGAATTCCACTCTCCCCTTCTGCACTCCAGTTTGACAGTTTCCAAAGCGAACTATGGTTGAGCCACAGCCTTTAACTTCAGACTTATCAAACCGCCTGCGCTCGCTTTACGCCCAATAAATCCGTACAACCCTCGGCACCTACG
+
ABBBBFFABBBBGGGEEEEAFGE2FEFHHHHHGGEEEGGHHGBFFGFGFG2BFGEEE1FH1EEGGHA>>>E?FGHHG2FHGHHHHHHGGEGGHHHHHEEGFEEGHFB22FGHHHFFGHHHFHGHHHHDGDFHF0?<<?<?<?F11<FGHFDDF<.<ACEG0=0=<./<<CGCC.CGHFFCCCCGHFC0;:0:GCF09CE-?@EEA9B-A;AA9ABB;999A:.;//:BFA.999BF...;-..-;ABBF.
@M03896:38:000000000-B4D98:1:1102:6681:17529 2:N:0:183
CCTGTTCGCTCCCCACGCTTTCGAGCCTCAGCGTCAGTTACAGACCAGAGAGCCGCTTTCGCCACCGGTGTTCCTCCATATATCTACGCATTTCACCGCTACACATGGAATTCCACTCTCCACTTCTGCACTCAAGTTTGACAGTTTCCAAAGCGAACTATGCTTTAGCCACAGCCTTTAACTTCAGCCTTATCAAACCGCCTGCGCTCGCTTTACGCCCACTAAATCCTTACAACACTCCCGACCTACC
+
AAABAFFABBBBGGCEEEEAFFEEAEGFHCGFGEE2EFGFHHCBAACGFH2AFG0E0EGH1?>EEH1///>?BGHHFBGHFFGHHHFGGFEEDGFHGEEEEEGHHFGCCBGHGHFHDGHH01@>FDFGHBGFF011111FBGF11?FGHHB10>.D@ACG0=0=D000=<DC.CCHHH00C:0;G000;::G:0:0CC;-9-CE.9@9E--..:;B..99A.A/9/B9;//:9;9/.;/;....99:/;.
@M03896:38:000000000-B4D98:1:1102:6706:17533 2:N:0:183
CCTGTTCGCTCCCCACGCTTTCGCGCCTCAGCGTCAGTTACCGACCAGAGAGCCGCTTTCGCCACCGGTGTTCCTCCATATATCTACGCATTTCACCGCTACACATGGAATTCCACTCTCCCCTTCTGCACTCCAGCTTGCCAGTTTCCAATGCGAACTATCGTTCAGCCACAGCCTTTACCTTCAGCCCTATCCAACCGCCTGCCCTCCCCTTACGCCCCATTACTCCGGACAACCCCCCAGACCCACC
+
AAAAAFBADAAAGGGGEEEFFGE00AFFEGHGEEF/EGDGG1B/AE/B0A0??FEE/?FHAEFEEHA>>/EEGHHHGF1FF2FFGDGAEEGGGHHHHCCG/B<G1?<F1FGCHF2@1@DGCFEHFHG<?1?FG0110>1<.>=1<1>FD<=0<<.<-<<000:;../00;.:.:CC9BB09;00/000;./90;C00/9--;A-A-:/-----9BF-9;@---///;/;--9--;A;----9;-;;9-;9
@M03896:38:000000000-B4D98:1:1102:11990:21995 2:N:0:183
CCTGTTTGATCCCCACGCTTTCGCACATCAGCGTCAGTTACAGACCAGAAAGTCGCCTTCGCCACTGGTGTTCCTCCATATCTCTGCGCATTTCACCGCTACACATGGAATTCCACTTTCCTCTTCTGCACTCCAGTTTTCCAGTTTCCAATGACCCTCCACGGTTGAGCCGTGGGCTTTCACATCACACTTAAACAACCGCCTACGCGCGCTTTACGCCCAATAATTCCGGACAACGCTTGCCACCTAC
+
BBBBBFFFFFFFGGGGGFECFGGGGGGHHBFCEEEGGHHFHHCHGHGHHHFFHGBEGGGHHEG?FHFFDFEEGHHHHFHHHHHHHBGEGGGGHHHHHGFGGGHHGF?FCFGHHHBGGFGGHHHHHHH3F3FF?2<F>@GHFHGF2@GGGGGGFGFGHHHGGH/-><-01FC?.AA-EFCGHFHHHHE0:;/;00C0;CCEGGGGGG.?-ABD;9EFFFD=@DE.;99BFFF-.9B.;-@.9.9BBFFFFF
@M03896:38:000000000-B4D98:1:1102:24128:24991 2:N:0:183
CCTGTTTGCTCCCCACGCTTTCGCACCTGAGCGTCAGTCTTCGTCCAGGTGGCCGCCTTCGCCACCGGTATTCCTCCAGATCTCTACGCATTTCACCGCTACACCTGGAATTCTACCCCCCTCTACGAGACTCAAGCTTGCCAGTATCAGATGCAGTTCCCAGCTTGAGCCCGGGGATTTCACATCTCACTTAACAAACCGCCTGCGTGCCCTTTCCGCCCAGTACTTCCGATTAACGCTTGCACCCTCC
+
ABAAAFFFFFFFGFFE2EAAFFAEEGGF3BBFEFEEEGGGBEFGEEEFBBBBABAEEGGHAEEEGH>>>>FHFFHHFB@3FGHHHBGFEEGGHGGGHEEEEEFGGB?02FGHHHHFFGFGGGDHFH///<CGF1F>>><0<>F10<=DG0<DG0<==<=DDG<.:0/::::.-:--9;CFFFFFFFG09;00;B9009AA9BBFEFC9.A.9/BB/;:;A;../;/:BF9....;/B.;.9.9/;BDAED
@M03896:38:000000000-B4D98:1:1102:24146:25005 2:N:0:183
CCTGTTTGCTCCCCACGCTTTCGCACCTGAGCGTCAGTCTTCGTCCAGGGGGCCGCCTTCGCCACCGGTATTCCTCCAGATCTCTACGCATTTCACCGCTACACCTGGAATTCTACCCCCCTCTACGAGACTCAAGCTTGCCAGTATCAGATGCAGTTCCCAGGTTGAGCCCGGGGATTTCACATCTGACTTAACAAACCGCCTGCGTGCGCTTTACGCCCAGTAATTCCGATTAACGCTTGCACCCTCC
+
BBBBBFFFFFFFGEGEEEEAFGEEDGGHFBGGGFEEEDDFGFAGEAAGHDAFEEEEGGGH1FDEFH?>>EGHHHHHGGHGFGHHHFHGGEEDHHGHHGDGB@GGGGFA22FGGHHFHHHGGGGHDGFAADCGF<C<DF0<<CG00<;;GFCGFBGCCGGHHG0.:99//;CEC--@-;:;BBFCBFF/9BFFBBBFFAAEC9@;.AB;DDCF;D.;BED;9.EB//;9BFFFA.D/B.-.9AA/9FFFFF
@M03896:38:000000000-B4D98:1:1102:20672:25380 2:N:0:183
CCTGTTTGATCCCACGCTTTCGCACATCAGCGTCAGTTACAGACCAGAAAGTCGCCTTCGCCACTGGTGTTCCTCCATATCTTTGCGCATTTCACCGCTACACATGGAATTCCACTTTCCTCTTCTGCACTCCAGTTTTCCAGTTTCCAATGACCCTCCACGGTTGAGCCGTGGGCTTTCACATCAGACTTAACAAACCGCCTACGCGCGCTTTACGCCCCATAATTCCGGATAACACCTGCCACCTACGT
+
ABBAAFFFFFFFGGGCEEFFGGG2AEDFABBEEEDAFGDDFA5FG2BFHHGFFEEF1EF1EEEEB3B@BGEGHHHHGHHHHFGF4FEFGGEHHGHH>E/ECDFBED2GHHHGFBFDFDDGDGGHFDBFFHDF22B3@2FGG>22@GHHHGH2FDG0??A0FD/><@011<<.-@-<GCFDGDD<GGC0=:CGF0C0;CE:CDGGGEA-@--9.9:/..9@-9.://;BF/-.99/;//.//;999;.:99.
@M03896:38:000000000-B4D98:1:1102:20656:25389 2:N:0:183
CCTGTTTGATCCCACGCTTTCGCACATCAGCGTCAGTTACAGACCAGAAAGTCGCCTTCGCCACTGGTGTTCCTCCATATCTTTGCGCATTTCACCGCTACACATGGAATTCCACTTTCCTCTTCTGCACTCAAGTTTTCCAGTTTCCAATGACCCTCCACGGTTGAGCCGTGGGCTTTCACATCAGACTTAAAAAACCGCCTACGCGCGCTTTACGCCCAATAATTCCGGATAACCCTTGCCACCTACG
+
ABBBBFFFFFFFGFGGGGGGGGFGGGHHGFFEEGGEHHDFGGFHFGFGHHFGGAEG1FGAEDDGGFG@FGEHHHHGFHHHHHFHEFEEGGGHHGHHEE@EEEF3BF2FGHHHHHGGFHHHHHHHHHDGFHHCFCFBF>GHGD>FFHHHFFF@@GGCCCD0CE/<<@01<FC.<-<CHGHFD<=DGC00;:;0CGF0CDD:CBGFG.?:A:@;:ABF9DFA?.BBFBBFFB-::DFF/9.://://A.BF9
@M03896:38:000000000-B4D98:1:1102:20668:25406 2:N:0:183
CCTGTTTGATCCCACGCTTTCGCACATCAGCGTCAGTTACAGACCAGAAAGTCGCCTTCGCCACTGGTGTTCCTCCATATCTTTGCGCATTTCACCGCTACACATGGAATTCCACTTTCCTCTTCTGCACTCAAGTTTTCCAGTTTCCACTGACCCTCCACGGTTGCGCCGTGGGCTTTCACATCATACTTAAAAAACCGCCTACGCGCGCTTTACGCCCAATACTTCCGGATAACGCTTGCCACCTACG
+
AAABAFFFFFFFGGGGGGGGGGGGGGGG3FFEGGEEHHFFHB5FFGHHHHFHG1EFEGHHGFDGCCGDCGEHHHGHHHHHHHGGBHGGGEFHHHHHAECFEHFBFF2FFFHHHEGFFHHHHHHHHHEFGHFF22B?@>FHH22>@FFHH2>@DGHHFGF0B</.<@0<>A-<<<ACFEGF0;:0=000<CB;0<00:;E;9:EBFAD-=-@-..BFED;@.:/9BBBFB.-;..;B.9..9.9;/A.B9.
@M03896:38:000000000-B4D98:1:1102:10851:25492 2:N:0:183
CCTGTTTGCTACCCATGCTTTCGAGCCTCAGCGTCAGTTGGTGCCCAGTAGACCGCCTTCGCCACTGGTGTTCCTCCCGATATCTACGCATTCCACCGCTACACCGGGAATTCCATCTACCTCTGCACTACTCAAGAAAAACAGTTTTGAAAGCAATTCATGGGTTGAGCCCATGGTTTTCACTTCCAACTTGTCTTCCCGCCTGCGCTCCCTTTACACCCACTAATTCCGGACAACGCTTGCACCCTAC
+
BBBBBFFFFFFFGGGGBFFFFGEF4EFHHGHHGFEEFHHHBEGFGFEGBFGHHHEEFGGHAEDEGG@BBFGFFHHHGGGGGGFGFHHFGGGGHHGHHEFGGEFGHEECF@GHHGGGHGHHHHHHHHGFDGGFF1G<1?00<EGC1FFHFEGDH<FGBGHGFH<<C<<</CGFGH/FGFHGHBGHFHHC0GHFBCCBFGGFD?CGGF?DFGEFF0FFFFB9A?.9;9FBFF/-;9@.A@D9E../9BDFBF
@M03896:38:000000000-B4D98:1:1102:10840:25511 2:N:0:183
CCTGTTTGCTACCCATGCTTTCGAGCCTCAGCGTCAGTTGGTGCCCAGTAGACCGCCTTCGCCACTGGTGTTCCTCCCGATATCTACGCATTCCACCGCTACACCGGGAATTCCATCTACCTCTGCACTACTCCAGAAAAACAGCTTTGAAAGCAATTCATGGGTTGAGCCCATGGTTTTCACTTCCAACTTGTCTTCCCGCCTGCGCTCCCTTTACACCCAGTAATTCCGGACAACGCTTGCACCCTAC
+
BBAABFFFFFFFGGCCEFFBGGEGHGGHHEGHGGFFGHEFFEGHHHEGGB5BGGAEEGGHGEEEGHGC@FEEGFGGFEFEEEGGDHHFEFGGHGHHH/>E@@GGHEEC/<FHHHGFHFHGFGHHFHGHFCGFB1?11?1FGGHH0>GFDHFBFF1FFHHHHH0.C.</<BHEAGFCCFFEHGHHHHH0CGFB;CCBFFFF.?FBFFAAGGGGFF//B;9/9A.;B/9BFBBAA--:.;;...99BFFFEF
@M03896:38:000000000-B4D98:1:1102:20859:26303 2:N:0:183
CCTGTTTGATCCCCACGCTTTCGCACATCAGCGTCAGTTACAGACCAGAAAGTCGCCTTCGCCACTGGTGTTCCTCCATATCTCTGCGCATTTCACCGCTACACATGGAATTCCACTTTCCTCTTCTGCACTCAAGCTTTCCAGTTTCCAATGACCCTCCACGGTTGAGCCCTGGGCTTTCACATCAGACTTAAACAACCGCCTACGCGCGCTTTACGCCCAATAATTCCGGATAACGCTTGCCACCTAC
+
BBBBBFFFFFFFGGGEEEAAFGEEEG?GFGHHGEEEFH55DA35FGFG1FAAADAEFEGHAEDEGB@2@2FEHHHHHGBGGGHHH4BEEEEFHHHHHEEFGCFHGE?FFHHHH4GF43?GHHHHFG???FFGF2@22CFFGHG@>2FFF@DGC1DGFGHF0CC-<<-0<>F.<<<.CGHHFDHFHHB0:CGGGCC0;GGGFGGGGFA?DFAD-A.9B;DADFE.B/9FFFB@..:B9A=.9EEB/BA?BF
@M03896:38:000000000-B4D98:1:1103:17519:2756 2:N:0:183
CCTGTTTGCTACCCATGCTTTCGAGCCTCAGCGTCAGTTGGTGCCCAGTAGGTCGCCTTCGCCACTGGTGTTCCTCCCGATATCTACGCATTCCACCGCTACACCGGGAATTCCACCTACCTCTGCACTACTCAAGGCCAGCAGTTTTGAAAGCAATTCACGGGTTGAGCCCATGGATTTCACTTCCAACTTGCCGGTCCGCCTGCGCTCCCTTTACACCCAGTAATTCCGGACAACGCTTGCACCCTACG
+
ABAAAFFFFFFFGGB4AAFFGGAFBEFHHFHHGGGGGFFFFEDFHHHHF55BGFAEEEGHHDAEE33F@?GGHGFHHGGG?EGGHFHFGEDEBFFGHGGCECFFHE/E?@GHGHFFHFHHHHHHHH2F2<FHFDF?1?CF/FG01>FGCCGDGHHHBFGFFG?<<.-<=CHG.BCC0CHFHGG<CGHCGGFF0CF--;ABGGGBEFG@-;;;9;BBFBBBDFFF///9FFF-.9-9;-9..99//BDFFF.
@M03896:38:000000000-B4D98:1:1103:17532:2775 2:N:0:183
CCTGTTTGCTACCCATGCTTTCGAGCCTCAGCGTCAGTTGGTGCCCAGTAGGTCGCCTTCGCCACTGGTGTTCCTCCCGATATCTACGCATTCCACCGCTACACCGGGAATTCCACCTACCTCTGCACTACTCAAGGCCAGCAGTTTTGAAAGCAATTCACGGGTTGAGCCCATGGATTTCACTTCCAACTTGCCGGTCCGCCTGCGCTCCCTTTACACCCAGTAATTCCGGACAACGCTTGCACCCTAC
+
ABBBAFFFFFFFGGC4BBBBFGEGGGGHGHGHGGGGGHFFBEFFHGHHFDFFGDAEEGGHEGDFGGEG@CFEHFGHHGGEEGGHHHHGGGGGHFGHHGGGFEGGHEC@DDHHHHFHHHHHHFHHHHFF2FGHFDG1??CG/FH01FGGFCHBGHHHEGHHHGA?A.</CCGGEG;CFC:GG0G;FGC;FFFFFFG9-ADGGGGGGGG?FDDA.B//9/BBFF.B/:9BFFF-.9;A;B@.9;99;BDFFF
@M03896:38:000000000-B4D98:1:1103:17512:2776 2:N:0:183
CCTGTTTGCTACCCATGCTTTCGAGCCTCAGCGTCAGTTGGTGCCCAGTAGGTCGCCTTCGCCACTGGTGTTCCTCCCGATATCTACGCATTCCACCGCTACACCGGGAATTCCACCTACCTCTGCACTACTCAAGGCCAGCAGTTTTGAAAGCAATTCACGGGTTGAGCCCATGGATTTCACTTCCAACTTGCCGGTCCGCCTGCGCTCCCTTTACACCCAGTAATTCCGGACAACGCCTGCACCCTACG
+
ABBBBFFFFFFFGGG4AFBFFGEFGFGHGCGHGEEEGGFGBECGGGGH3BDBDDAAEEGHAEEEGGBFBEGGHHHHHGGFEGGHHHHGGGGEFGHHHFFECEFHHCCEFGHHHHBGHGHHH2GD2F@F@FGFCGG1??CG/FF01><1<<F1FGCC1GHHHE.-<.-<GGHGGBGCGECCHHHHFHHCFFGFBCB?--ADCGG..FFA-;AE;///BBBBDEFFFFFFFFB;?99AA-@-;AABBFFFFF.
@M03896:38:000000000-B4D98:1:1103:17522:2792 2:N:0:183
CCTGTTTGCTACCCATGCTTTCGAGCCTCAGCGTCAGTTGACGCCCAGTAGGTCGCCTTCGCCACTGGCGTTCCTCCCGATATCTACGCATTCCACCGCTACACCGGGAATTCCACCTACCTCTGCACCACTCAAGGCCAGCAGCTTTGAAAGCAATTCACGCGTTGAGCCCATGGATTTCACTTCCAACTTACCGATCCGCCTGCGCGCCCTTTACACCCAGTACTTCCGCACAACCCCTGCACCCTAC
+
AAAA1FFFFFDFGGF1BBBABFEF0EEFHFFGEEEGE2AF21/AEEGHAB1BDD/AE/EG/AEEGG10//?EFFFFGF/EE?EGGGGCEF/?FGFHH/EE/@FFH//>BCCHF1>FF@<GG1F?1?DF0?FGFFF11>>F.>F00<<100<<=<GH0<=GH..-:--;:C;C.B//C909;;F9FFF0FFFB0;/..9;C:;ABFA@?9;999//99FFFFEA///;9BB----;;9-;--;9;9BA--A
@M03896:38:000000000-B4D98:1:1103:16048:4102 2:N:0:183
CCTGTTTGCTCCCCACGCTTTCGTGCATGAGCGTCAATCTTGACCCAGGGGGCTGCCTTCGCCATCGGTGTTCCTCCACATCTCTACGCATTTCACTGCTACACGTGGAATTCTACCCCCCTCTGCCAGATTCAAGCCTTGCAGTCTCCATCGCAATTCCCAGGTTGAGCCCGGGGCTTTCACGACAGACTTACAAAACCGCCTGCGCACGCTTTACGCCCAGTAATTCCGATTAACGCTGGCACCCTAC
+
ABBBAFFFFFFFGGFGFEEAEGEEFFAGABFGGGG?2EGFAGBFHHEECA0AAEEFHHHHHGDD1GEFEFFGHHHHFCGHHHHHHHHGGGGGHHHHDGGFGFFGECGFGEHHHGHGGHGGGGGHGHHGCG<G<FD<GF1F1FFCDFGFFGFHGGGDDFGDGB0.<0<<:C:::AAAGAEGFGG:.;9-;CFB0CFB0CGFFFFD.A--@B=D?99/BA?FFFF//;;BFBB.;.99;9@..9;9BEFE.;
@M03896:38:000000000-B4D98:1:1103:21809:4702 2:N:0:183
CCTGTTTGCTCCCCACGCTTTCGCACCTGAGCGTCAGTCTTCGTCCAGGGGGCCGCCTTCGCCACCGGTATTCCTCCAGATCTCTACGCATTTCACCGCTACACCTGGAATTCTACCCCCCTCTACGAGACTCAAGCTTGCCAGTATCAGATGCAGTTCCCAGGTTGAGCCCGGGGATTTCACATCTGACTTAACAAACCGCCTGCGTGCGCTTTACGCCCAGTAATTCCGATTAACGCTTGCACCCTCCG
+
BBBBAFFFFFFFGGFFEEEFFFDEFGGHHGHHGAEEEHHHHHHHGDAGHGCGEEEEEEFHFEFEGHEEEEGHHHHHGHG3GGHHFHHGGFGGGHHHHGGGGCGHHGBFHHFGHGFHHHHGGGGHHHF..<EHFCGFGHF/CGHB0;;CF0:GBGGHCCHHHH0./09;FFFECA??CAFFGFGGFFF;;BBBFBBBF?EEBDBDAF;;;D;DBDEFFFD;BA.;;BFFFFFDA.AFBA=.;.AF9FF?ED.
@M03896:38:000000000-B4D98:1:1103:21833:4713 2:N:0:183
CCTGTTTGCTCCCCACGCTTTCGCACCTGAGCGTCAGTCTTCGTCCAGGGGGCCGCCTTCGCCACCGGTATTCCTCCAGATCTCTACGCATTTCACCGCTACACCTGGCATTCTACCCCCCTCTACGAGACTCAAGCTTGCCAGTATCAGATGCAGTTCCCAGGTTGAGCCCGGGGATTTCACATCTGACTTAACACACCGCCTGCGTGCCCTCTTCGCCCAGCAATTCCGACTCACGCTTGCACCCTCC
+
ABABAFFFFFFFGEFGCEF2FGFEEGGHGFGHGG?EGHHHGHHHGE1GFCECEFEEGGGHAEEEGH?EEEFHFHHHEEH3EFHHH4FEEFGGFGGGHDGGG<?FGHBC0CGHHHDGHFFFGCGHBGGA.C<BB0CDGHH/<CD0:0<CG:0;CB0CC0CGHE0.:9/9/9FE??-??9FFFBFBBBFB/BB/BBBB/;AD99@..9B9AA.;9../9...:...;.//;B/.--.//;A.;../9;.;ED
@M03896:38:000000000-B4D98:1:1103:21814:4720 2:N:0:183
CCTGTTTGCTCCCCACGCTTTCGCACCTGAGCGTCAGTCTTCGTCCAGGGGGCCGCCTTCGCCACCGGTATTCCTCCAGATCTCTACGCATTTCACCGCTACACCTGGAATTCTACCCCCCTCTACGAGACTCAAGCTTGCCAGTATCAGATGCAGTTCCCAGGTTGAGCCCGGGGATTTCACATCTGACTTAACAAACCGCCTGCGTGCGCTTTACGCCCAGTAATTCCGATTAACGCTTGCACCCTCC
+
BBBBBFFFFFFFGGGFAEEFFGEEEGGHHGHHGGEGGHHHFHHHGAAGHA0FEE>EGGGHHEEEGHEEEEGHHHHHGGFGHGHHHHHGFFFGHGGHHDCCCBDGGGFCBGHHGGGGHHHGGGGHHFF<.CDHF0/<GHH/CGD00;;CCCCGFB0C:;GHHH0.:0/;FB9A;B@B?AFGG0FBFFF9;BFF/BBF/.AEDFFDFFBA.A9B9A.99E?>FD./9//BFFFD..9BF.@.;9;/;BDAEF
@M03896:38:000000000-B4D98:1:1103:8467:7150 2:N:0:183
CCTGTTTGCTCCCCACGCTTTCGCACCTGAGCGTCAGTCTTCGTCCAGGGGGCCGCCTTCGCCACCGGTATTCCTCCAGATCTCTACGCATTTCACCGCTACACCTGGAATTCTACCCCCCTCTACGAGCCTCAAGCTTGCCAGTATCAGATGCAGTTCCCACGTTGAGCCCGGGGATTTCACATCTGACTTAACAAACCGCCTGCGTGCGCTTTACGCCCAGTACTCCCGATTCACGCTTGCACCCTCC
+
BABBAFFCFFFFGEBEAEECAFEEDEGF3EGFGAE2AFGGCHECE11GGG0EEEEEEEFH1E?EEGE/>EGBGFFHFFE?GFHHHFHGC<?<2FFFGDCG/<??FFG??CDFGHDFGGHGGGGH1FF?.-<C/<0<<G</<CF00<<0C00;C0G00::GHF.:9..;/9CE-9-9-./:9FBFFFF/9FB///:;B.;E?BB9;A9.;;9@-.9B/;.9-.A//FF/;9..;./;/.....9/;9A9.A
@M03896:38:000000000-B4D98:1:1103:8480:7167 2:N:0:183
CCTGTTTGCTCCCCACGCTTTCGCACCTGAGCGTCAGTCTTCGTCCAGGGGGCCGCCTTCGCCACCGGTATTCCTCCAGATCTCTACGCATTTCACCGCTACACCTGGAATTCTACCCCCCTCTACGAGACTCAAGCTTGCCAGCATCAGATGCAGTTCCCAGGTTGAGCCCGGGGATTTCACATCTCACTTAACAAACCGCCTGCGCGCGCTTTACGCCCAGCAATTCCGATTAACGCTTGCACCCTCC
+
BBBBBFFFFFFFGGGGFFEFFGEEFGGG3GHHFEEGGFHHFHHHFEEHHCEGEE>EGEGHGEFEGHEEEFGHHHHHHHFHHFGGHHHFGEEFBGGHHDCFF@FGHGGCCGGHGGGGHHHGGGGHFF...<<GF<C<GFD/<G<0.;;CGC0CGFFC::GHHG0.90///;FF?B??-;9CGGFBFFF/BBFFB9;;FAFFBFFFFFB-@DBF;.:/BED=@A..9./;BFBAA9.9F?B.:AA;FFFEFF
@M03896:38:000000000-B4D98:1:1103:23437:7294 2:N:0:183
CCTGTTCGCTCCCCACGCTTTCGCTCCTCAGCGTCAGTGACGGCCCAGAGACCTGCCTTCGCCATTGGTGTTCTTCCCGATATCTACACATTCCACCGTTACACCGGGAATTCCAGTCTCCCCTACCGCCCTCAAGCCCGCCCGCACCCGGCGCCGATCCACCGTCAAGCGATGGACTCTCACACCGGACGCGACCAACCGCCTACGAGCCCTTTACACCCAATACTTCCGGTCAACCCCTGCACCCTAC
+
AA1>>D@1AAAAGF1EEEA0AFEEGHGFBEFF?FG/EFFBFA?EGE/GAA0AF1FCGGFFAE//FF111//B@GFD1>E?EECFFHHBGGHFHGHHGAEEFE1F<><//<<GGHBGFGFHEB/0/F?/A/A@.011<FGACGA@-:-;:---AA-9-;?90:A.9-;9;FBF---;/;/;9FBFFB---;->;-9-9:9-@>@?B9---99A-/;B9/9;;---9///;9---;-//---9-;-/;BF-F
@M03896:38:000000000-B4D98:1:1103:14489:10152 2:N:0:183
CCTGTTTGCTCCCCACGCTTTCGCACCTGAGCGTCAGTCTTCGTCCAGGGGGCCGCCTTCGCCACCGGTATTCCTCCAGATCTCTACGCATTTCACCGCTACACCTGGAATTCTACCCCCCTCTACGAGACTCAAGCTTGCCAGTATCAGATGCAGTTCCCAGGTTGAGCCCGGGGATTTCACATCTGACTTAACAAACCGCCTGCGTGCGCTTTACGCCCAGTAATTCCGATTAACGCTTGCACCCTCC
+
BBBBAFFFFFFFGGGG?EEAAGEFEGGFFGGGEFGEGHHHGHFGEEEFG1AAEE>EGFGHCEDEGHDE>EAGHHFHGFFGHHGGHGHGEEEEHGGHHD>BBCFGHHE00FGHHHHFHHHGCGGHGHGEADFHF0/<DGF/<CDB:0;;<;;GHHCC:CHHHEG.:0//CFFE@?;@-;BBFEFFFFF/BF/B9BBBB.9EBB?FEFBADA?B-:.;:.;9@DE9B//;9BF..;AFF.;.:9.///A?ED
@M03896:38:000000000-B4D98:1:1103:14477:10177 2:N:0:183
CCTGTTTGCTCCCCACGCTTTCGCACCTGAGCGTCAGTCTTCGTCCAGGGGGCCGCCTTCGCCACCGGTATTCCTCCAGATCTCTACGCATTTCACCGCTACACCTGGAATTCTACCCCCCTCTACGCGACTCAAGCTTGCCAGTATCAGATGCAGTTCCCAGGTTGAGCCCGGGGATTTCACATCTGACTTACCAAACCGCCTGCGTGCGCTTTACGCCCAGTACTTCCGATTAACGCCTGCACCCTCC
+
ABBAAFFFFFFFGGGGEEEAFGEEEGGHFHHHGGG2EHHGFHCEEE1BG10AEE>EEGGH1EEEEH?/>>FGHFHHGF3?GGHHHBGFEFGGFHDGH/BC/>?GHGC0<FFFFGHFHHHGGGGHHFF---<CD0:0CGB/;CC::0:CCG0CCFF0;BFFGB0.;9/99;CEB?---99BFFF/BBF//;BF//;:B.;99@FFEF@;AA-9;..BFAA@CF.9;/;BFFD?.9A/B.--9.;.:;AFFF
@M03896:38:000000000-B4D98:1:1103:3768:11712 2:N:0:183
CCTGTTTGCTCCCCACGCTTTCGCGCCTCAGCGTCAGTGATGGTCCAGTTGGCCGCCTTCGCCACCGGTGTTCTTGCGAATATCTACGAATTTCACCTCTACACTCGCAGTTCCACCAACCTCTACCACACTCAAGCCAAGCAGTATCGAAGGCAATTCCGTGGTTGAGCCACGGGCTTTCACCCCCAACTTACAAGGCCGCCTACGCGCCCTTTACGCCCAGTGCTTCCGAACAACGCTAGCCCCCTTC
+
ABAAAF@FBDFFGGGGEEAAFG2EAEEEEHFFEEEABFG5DECGFFEF5FDFFFAEGGGG1EDEEHB/>>EEGHF3F>E@ECGGFHG?//?GHGGHHHGHHFGHGHFCC/?GGGFGFFHGGFHHFHHFGGFHC01<1<F0<>>0>FDF<.<..CGCBGGH/<.-.:.:;CC/=--;B?EFFFGFGGB-CEBFFF000.;;@BBDFF;@@BBB-/9;B.:@B.A9///:BFA..9-9;-;..9;BBFB;.;
@M03896:38:000000000-B4D98:1:1103:3785:11715 2:N:0:183
CCTGTTTGCTCCCCACGCTTTCGCGCCTCAGCGTCAGTGATGGTCCAGTTGGCCGCCTTCGCCACCGGTGTTCTTGCGAATATCTACGAATTTCACCTCTACACTCGCAGTTCCACCAACCTCTACCACACTCAAGCCAAGCAGTATCGAAGGCAATTCCGTGGTTCAGCCACGGGCTTTCACCCCCAACTTACAAGTCCGCCTACGCGCCCCTTACGCCCAGCCATTCCGATCAACGCTAGCCCCCTTC
+
ABBAAFFFFFFFGGGEAEEEFGEF2EFEGFGHGGF2BFB5FDCGFG3BBFEEFFAEFGGHAEEEEH?/>>??GH@EG>E?EFFFHBFEA/GGGFFHHHHHFFFGHG?@B/?FFF2DFFEGGHHHFHGBGHGHF011?F0>.<FF>=FF..0<.<.G/DGHC0.-::00;<;.CC-;A-A/CBFFFDD-9CBFBCFC00;;ADFFDF?B999--99/;99;@D....//;FBA.9.9B99.9./:FDD-9;
@M03896:38:000000000-B4D98:1:1103:24201:13459 2:N:0:183
CCTGTTCGCTCCCCACGCTTTCGCTCCTCAGCGTCAGTGACGGCCCAGAGACCTGCCTTCGCCATTGGTGTTCTTCCCGATATCTACACATTCCACCGTTACACCGGGAATTCCAGTCTCCCCTACCGCACTCAAGCCCGCCCGTACCCGGCGCGGATCCACCGTTAAGCGATGGACTTTCACACCGGACGCGACGAACCGCCTACGAGCCCTTTACGCCCAATAATTCCGCATAACGCTTGCACCCTAC
+
BBCBBFFADBBCGGGGEEEFFGEEEHGHHHHHGGFEGHH5DEEEFEEGHHAGFHBGHHHHEFF>?E@FBFGGGHHHHHGFEGEGHHGGHHHGHHHHHEFAFFDGHEBDCDHHHFB>FFGHHHGHGHHGGGGGFGB>FEH>CDG-<<EEHA;@A?:-;9AGFFGA9..;9B-.9::/BBBBFFFFFF;--;@@--:-:@CBFFF?AF;.ABAFF/BFF;ADFDAB//;:FFF.;..;BA@.9E9;BFFF/F
@M03896:38:000000000-B4D98:1:1103:21364:16807 2:N:0:183
CCTGTTTGCTACCCATGCTTTCGAGCCTCAGCGTCTGTTGCTGCCCCGTAGACCGCCTTCGCCACTGCTGTTCCTCCCGATATCTACGCATTCCACCGCTACCCCGGGAATTCCATCTACCTCCGCACTCCTCCAGTACAACAGCTTCGAAAGCAATTCATGGGTCGAGCCCCTGGTTTTCACTTCCAACTTGTCTTCCCGCCTGCGCTCCCTTTACACCCAGTACTTCCGGACAACGCTTCCACCCTAC
+
AA1>AFF1BFDDFCBAFBB3BDE0AEEGG11AAFF00FG111BBFG//B///AFE/EFCC///?EGB1111B@DBGB///>/>FGDG/>EEFGFHHF//EE?0B?////><FFH2@GFFFDFD//<<C?0?10<011<111>.<0>D0-...<<//<DFCGGF.;/:-;:AE..9.;;.;C0CFFFF0;CFB0;009C0C.=@-:-;@@BB;-/BBF/99A--9;/;9FB--9-9---9-9-;/;ABEBF
@M03896:38:000000000-B4D98:1:1103:27643:17801 2:N:0:183
CCTGTTCGCTCCCCACGCTTTCGCTCCTCAGCGTCAGTGACGGCCCAGAGACCTGCCTTCGCCATTGGTGTTCTTCCCGATATCTACACATTCCACCGTTACACCGGGAATTCCAGTCTCCCCTACCGCACTCAAGCCCGCCCGTACCCGGCGCGGATCCACCGTTAAGCGATGGACTTTCACACCGGACGCCACGAACCGCCTACGAGCCCTTTACGCCCAATAATTCCGGATAACGCTTGCACCCTAC
+
ABAAAFFBDBBBGFCEEEAAFGEEEHGHHHHGGGG?EFGCDEECEE?EEGFGFGBGHHGFGAEEFF@3@1BEFHHHGFEDEGEGFHHBFGGGFGGGHEH/EEEGG</</BHHGHB@>@GGFFAG/GG@F?FCF0F><FG>ADG@-<<CG.-::B-?;:@F9FF.;.99;B;9.9:9B9/;BBFFBD9-;@9D-9;-;ADFFDFADF.;A@BF;//BBA.>DF.9///;;FB9?..:FDD.;.;/9FD?.;
@M03896:38:000000000-B4D98:1:1103:27658:17812 2:N:0:183
CCTGTTCGCTCCCCACGCTTTCGCTCCTCAGCGTCAGTGACGGCCCCGCGACCTGCCTTCGCCATTGGTGTTCTTCCCGCTATCTACACATTCCACCGTTACACCGGGAATTCCAGTCTCCCCTACCGCACTCAAGCCCGCCCGTACCCGGCGCGGATCCCCCGTTAAGCGCTGGACTTTCCCCCCGGACGCGACGAACCGCCTACGAGCCCTTTACGCCCAATCATTCCGGCTAACACCTGCACCCTCC
+
ABBBAFFADAABGEFE2EEFFGEGGHGHHHHGDGC2AFD5DE0A?A0A0>0>EFBFGFGHGEAAF@@3B/?EGH??4FE/</EGG4BBFFFHHDFGG/FDBFFGH?/<<@GFH111@FGFFHDH.GF<--AD/G/<D<C--;C--;::;.@?AA-;-99B.99-;.../;-;99@.A/:B//9.9;---;99---;-;9D9-99.9...9-99;/;9.99@9.;99;9BBF---9/9/;.//.;/;AA.A
@M03896:38:000000000-B4D98:1:1103:25190:25007 2:N:0:183
CCTGTTTGCTACCCATGCTTTCGAGCCTCAGCGTCAGTTGGTGCCCAGTAGGTCGCCTTCGCCACTGGTGTTCCTCCCGATATCTACGCATTCCACCGCTACACCGGGAATTCCACCTACCTCTGCACTACTCAAGGCCAGCAGTTTTGAAAGCAATTCACGCGTTTAGCCCATGGATTTCACTTCCAACTTGCCGCTCCGCCTGCGCTCCCTTTACACCCAGTAATTCCGGACAACGCTTGCACCCTAC
+
AAA1>FFFDFFFGGCGFBBABBAABEEGHHFGEEECEGFD1A/EFABF11F1GD/AEEFH/BAEFGABB0FEGGHHHGA?EECGHFHG@E?EHHFGH/EEE>BFH/><//FGFHHGH0<FG1@G1@FG1GFDF1?<1??//?<0<1>D0<11<FFC1DG1D..<<--:0;CC;///:::CCHH0CGFBBCBB09C---;;.;C;EF@?@FAE9/;/;/;/A--;9B/BFF/----;A-@-9-9/;BA--;
@M03896:38:000000000-B4D98:1:1103:23939:25658 2:N:0:183
CCTGTTTGCTCCCCACGCTTTCGCACCTGAGCGTCAGTCTTCGTCCAGGGGGCCGCCTTCGCCACCGGTATTCCTCCAGATCTCTACGCATTTCACCGCTACACCTGGAATTCTACCCCCCTCTACGAGACTCCAGCTTGCCAGTCTCAGATGCAGTTCCCAGGTTGAGCCCGGGGATTTCACATCTGACTTAACAAACCGCCTGCGTGCGCTTTACGCCCAGTAATTCCGATTAACGCTTGCACCCTCC
+
ABBAAFFFFFFFFGFEAAEFFGAAEFGF3GGFAEE2AGGHFHFGFEE3A100AE>EEEEG1EA1?G>/>>FDFGGHFF33FFFGH4GF@EEGHHHGH/BD@<?GGG?022?CGH1?GGGGGGGFGGF.<.EHC//<<C0<<C0;:0;CC0::0;0C:CCFH0:.:09/99CAA----;CFFFGBFFF/9;FF/;/;/.AA9;@A.F@A.;-9-:.;9;99@A.;BBF/BBFD..9FF.@..A9/;99;AD
@M03896:38:000000000-B4D98:1:1103:23954:25671 2:N:0:183
CCTGTTTGCTCCCCACGCTTTCGCACCTGAGCGTCAGTCTTCGTCCAGGGGGCCGCCTTCGCCACCGGTATTCCTCCAGATCTCTACGCATTTCACCGCTACACCTGGAATTCTACCCCCCTCTACGAGACTCAAGCTTGCCAGTATCAGATGCAGTTCCCAGGTTGCGCCCGGGGCTTTCACATCTGACTTAACAAACCGCCTGCGTGCGCTTTCCGCCCAGTACTTCCGATTCACGCTTGCACCCTCC
+
ABBAAFFFFFFFGGGEAEEEFGBEAFGHBGHGEGDAEGHHHHFGFE1FGE?0AE>EEEFHEEDEEH1/>>FHHHHHGBE3FFHHHFGFE?EGHG?GHDCC<<?FHHCC22?FGHDGHHHGCGGHFGG.<.<GF0/<<GF/<G00:0<;C00;0CB::;GFHB0./9:.-;ED-?A?-;9FBFF/;FF/9::9//999.AF-@DFFF99.;9@-.;/;99DA.A9//BFFFF.;A/;9.;9E.9/9;D.AA
@M03896:38:000000000-B4D98:1:1103:18919:26581 2:N:0:183
CCTGTTTGCTACCCATGCTTTCGAGCCTCAGCGTCAGTTGGTGCCCAGTAGGTCGCCTTCGCCACTGGTGTTCCTCCCGATATCTACGCATTCCACCGCTACACCGGGAATTCCACCTACCTCTGCACTACTCAAGGCCAGCAGTTTTGAAAGCAATTCACGGGTTGAGCCCATGGATTTCACTTCCAACTTGCCGGTCCGCCTGCGCTCCCTTTACACCCAGTAATTCCGGACAACGCTTGCACCCTACG
+
ABAAAFFFFFFFGG4BCFFBFGGGGGGHHBCGDEFEAFGFBEEHHFFGFGFEFFEEEGGHHGFCFGEFBCBFHHHHHFG>EEEGHHHGGGGGHHHHHGGGFCBBFE?<BCGHHHEHHHHHHHHHHH@GDHHHGFFBC?CGCFH01FGHCGHHFHGHHGGHGHF<<<<CFHHGEG:CBGFHHCHHGHCCGGGEFFFACFGGGGGDFGGGFFFFFB/BBFFFFEEBFFFFFFF;?@9.:;-.9:9::BAFFF.
@M03896:38:000000000-B4D98:1:1103:12188:28115 2:N:0:183
CCTGTTTGCTCCCCACGCTTTCGCACCTGAGCGTCAGTCTTCGTCCAGGGGGCCGCCTTCGCCACCGGTATTCCTCCAGATCTCTACGCATTTCACCGCTACACCTGGAATTCTACCCCCCTCTACGAGACTCAAGCTTGCCAGTATCAGATGCAGTTCCCAGGTTGAGCCCGGGGATTTCACATCTGACTTAACAAACCGCCTGCGTGCGCTTTACGCCCAGTAATTCCGATTAACGCTTGCACCCTCC
+
ABBBAFFFFFFFGGFGEFF2FGEEDGGHFGFGGGGDGHHEAGHCEE?FH?0EAEEEGGGHCE?EEHE/>ECGFHHHFFC3GFFGHFHCEEFGHHGHGCCGFC2?FGCAGGHHHFFGFHHGGGGFGGGG.CED00/0DG0/<C=000<CC::CGFFFCGGHFG0.C99/9BFE?B-?@CFGGEGGFFF/BFFF/9F/;AEFFFFFFFF9DDDC=DF/BFA-@DA9FB9FFFFA9.;BF?B9A.A/:BDFFF
@M03896:38:000000000-B4D98:1:1104:26403:7390 2:N:0:183
CCTGTTTGCTCCCCACGCTTTCGCACCTGAGCGTCAGTCTTCGTCCAGGGCGCCGCCTTCGCCACCGCTATTCCTCCAGATCTCTACGCATTTCACCGCTACACCTGGAATTCTACCCCCCTCTACGACCCTCCAGCTTGCCAGCATCAGATGCCGTTCCCCGCTTGAGCCCGCGCATTTCACATCTCACTTAACAAACCGCCTGCGTGCGCTTTACGCCCAGTAATTCCGATTAACGCTTGCACCCTCC
+
AAA1>FF>FFFFFAGGEAA0FFEEAEFF00BBEFE/EHB12AA0AE/1B/AA/E>EEFCE/?/?EC///>/FFFFFF>1>GGHHHFH/>EEEFFHHF/<CC?<B<GC00?FGG2DD1<<<CCCC1F<..->C..///<0/<C0<./;;000<C:0-.;CFB/--9.9.;0;A----99-;999;FF//9;B///:99-:A-9@BEA@9A--@=-9/;--9>A-;////9BBF-9-99-9-9-9/9;AFFB
@M03896:38:000000000-B4D98:1:1104:16824:7883 2:N:0:183
CCTGTTTGCTCCCCACGCTTTCGCGCCTCAGCGTCAGTAATGGTCCAGCTGGCCGCCTTCGCCACCGGTGTTCTTGCGAATATCTACGAATTTCACCTCTACACTCGCAGTTCCACCAACCTCTACCATACTCAAGCGTCCCAGTATCGAAGGCCATTCTGTGGTTGAGCCACAGGCTTTCACCCCCCACTTAAAACGCCGCCTACGCGCCCTTTACGCCCAGTGATTCCGAGCAACGCTAGCCCCCTTC
+
BBBBBFFFFFFFFGGFEEEAFGEGEFGGG3EGGGGEGHHHHHHHGHBFHHGGEHEFEGGHHGDEFHE/>>>EGGFHHEFGGGGHHHHGGGGHHHHHHHHHGGHHFHFCD?BGHHFGF?GGFHHHEHHHGFHHF11?GAEGGGD1FFGF>><<DCGC/DGD0=<<C..;:CGCGF.:CGHHHFFGGGG-:C:FBF00C-@D;DBDAB.9-;@@-//BBAAFFD.9/9/;FFF.-;-/F-:..;B;BDFD.B
@M03896:38:000000000-B4D98:1:1104:16832:7901 2:N:0:183
CCTGTTTGCTCCCCACGCTTTCGCGCCTCAGCGTCAGTAATGGTCCAGCTGGCCGCCTTCGCCACCGGTGTTCTTGCGAATATCTACGAATTTCACCTCTACACTCGCAGTTCCACCAACCTCTACCATACTCAAGCGTCCCAGTATCGAAGGCCATTCTGTGGTTGAGCCACAGGCTTTCACCCCCGACTTAACACGCCGCCTACGCGCCCTTCACGCCCAGTCATTCCGACCAACGCTAGCCCCCTTC
+
BABBBFFFFFFFGGGFAAAAAGBE2EEEEGHGFGEEFHHBDE5FFGFGHHHBEGAEGEGHHGDEEHE/>>1EGFGFG>@EGEFFHGGFEAGHHHHHHHGGFFEGGG?CD/?GFGGDGGHGGHHHGFHBDFHHFFH1??<EDGFC<1>><.<.<<CE<DGF00=/<:.;/C;::G..EGFCGFFEFG@--A@DB00999:A;>BFD.A?-@>@99.;BA?E?D.//;//BF/A-;-AA;@.;.99;A@=.;
@M03896:38:000000000-B4D98:1:1104:13525:8532 2:N:0:183
CCTGTTTGCTCCCCACGCTTTCGCACCTGAGCGTCAGTCTTTGTCCAGGGGGCCGCCTTCGCCACCGGTATTCCTCCAGATCTCTACGCATTTCACCGCTACACCTGGAATTCTACCCCCCTCTACAAGACTCAAGCCTGCCAGTTTCAAATGCAGTTCCCAGGTTAAGCCCGGGGATTTCACATCTGACTTAACAGACCGCCTGCGTGCGCTTTACGCCCAGTCATTCCGATTAACGCTTGCACCCTCC
+
BBBBBFFFFFFFGGGFEEEFFGEEEGGFCGHHGGGGFHGHHGHHHFFGHDFFEE>EGGFHEEDEGHE/>EGHHHHHGGGGHHHHHHHGGFFGHHHHHGFGGCFHHHCF2FGHGHHFHGHGGGGHGHH1<GFHG1<><EF.CHG00=DDF0DDC;C;;CHHHH0./:<0CGHHGD-DCAFGFFGFFGG00CF0C0;;//AEFFFFFF@99A-@9.EBFFABD?EB/;/FFFB9AAAFFDDDA.A/;FFFFF
@M03896:38:000000000-B4D98:1:1104:13541:8541 2:N:0:183
CCTGTTTGCTCCCCACGCTTTCGCACCTGAGCGTCAGTCTTTGTCCAGGGGGCCGCCTTCGCCACCGGTATTCCTCCAGATCTCTACGCATTTCACCGCTACACCTGGAATTCTACCCCCCTCTACAAGACTCAAGCCTGCCAGTTTCAAATGCAGTTCCCAGGTTAAGCCCGGGGATTTCACATCTGACTTAACAGACCGCCTGCGTGCGCTTTACGCCCAGTACTTCCGATTAACCCTTGCACCCTCC
+
BBBBBFFFFFFFGGGEAEEAFGAEAFGHFEGGEEE2EGGFFBFGEF5GHF00EEEEGEGH1FDAFHE/EEFHHHHHG0FBHGGHHBGEE<EGFHFHHDDGGCFHHHFFGHHHGFHGHHHGGGGHHGGF1>FGC<1<<CC.CHGF0=GDDDDGB:CC:GGCGH0./0<0;CGHA@?BB.9BFGFFFFG9BFBFF0B///AEBBBFFF-9;ABBBD.BFAD=BDABB/;BFFD.;?.9;/;.9.:99FDAED
@M03896:38:000000000-B4D98:1:1104:10637:10008 2:N:0:183
CCTGTTCGCTCCCCACGCTTTCGCTCCTCAGCGTCAGTGACGGCCCAGAGACCTGCCTTCGCCATTGGTGTTCTTCCCGATATCTACACATTCCACCGTTACACCGGGAATTCCAGTCTCCCCTACCGCACTCAAGCCCGCCCGTACCCGGCGCGGATCCACCGTTAAGCGATGGACTTTCACACCGCACGCGACGAACCGCCTACGAGCCCTTTACGCCCACTACTTCCGGACAACGCTTGCCCCCTAC
+
ABBBAFFBBBBBGGFFEFEAFGEEFHGHHGHHGGGEGHHFEEEEGGDHHGGHGHGHHHHHHFGEFFD@BFFEGHFHHHGFGGCGHHFFHGGHHHHHHGFEFEGHHGFCCCGHHHFGGHHHHGGHGHHACGGGH0G<FFG<CGG@-ADEH:-CGB-;;BFGFGG.:.99:FA.9A:/BF/9FFFFFFA--;-@-:;9-;B@>=F?DFAAFDFF.//BFADDFFFAFBFBFFA-A-:AE;B..../;AB;.:
@M03896:38:000000000-B4D98:1:1104:10621:10015 2:N:0:183
CCTGTTCGCTCCCCACGCTTTCGCTCCTCCGCGTCAGTGACGGCCCAGAGACCTGCCTTCGCCATTGGTGTTCTTCCCGATATCTACACATTCCACCGTTACACCGGGAATTCCAGTCTCCCCTACCGCACTCAAGCCCGCCCCTACCCGGCGCGGATCCACCGTTAAGCGATGGACTTTCCCACCGCCCGCGACGCACCGCCTCCCAGCCCTTTCCGCCCACTACTTCCGTACTACGCTCGCACCCTAC
+
ABAAAFFBDBBBGGGGFFFAFGGGGHEHH3EEGGGEGHH5D10EEGAG1GFGFFBFGGGHGGGFFGBF3?1?FHFGGBF?//@GGFGHHHFGHHHHHGF/??FGCB/BCDFGHG22GHFHHHGFEHH/<ACGH0F>FFG-@DF-:.;GG:::-;9@-ABFFFF....:/B=A9.;;F//9B/9BFD.--;-@--9--99=--B?.;../9;A.9//;..;@A.;///9B9./.../9.-..-9;@-DA.;
@M03896:38:000000000-B4D98:1:1104:8887:13938 2:N:0:183
CCTGTTCGCTCCCCACGCTTTCGAGCCTCAGCGTCAGTTACAGACCAGAGAGCCGCTTTCGCCACCGGTGTTCCTCCATATATCTACGCATTTCACCGCTACACATGGAATTCCACTCTCCCCTTCTGCACTCAAGTTTGACAGTTTCCAAAGCGCACTATGGTTGAGCCACAGCCTTTAACTTCAGCCTTATCAAACCGCCTGCGCTCGCTTTACGCCCAATAAATCCGGACAACCCTCCGGACCTACC
+
ABBABFFADAABGGFGFEFFFGEDGEGHHGHHGGGGGHHHFGGGFGBFA12EFHEGAEFH?EEFEH>/>/EEFHHHF?FGGGHGHHHGG?EEHHGHHEEGGCGHFGDG2GGHGFGD?GHHHHGHHHF@@@GHF0<11@1<1??<1?FGGH11F<>->><00=0=<./<<GHHFFHHFF0;0CCGF000=/;0BFF00=E;DFD.:;?-9;;.9.BB.A-@...9/:BBB9-.9;.A99.A..-.;B.BB.
@M03896:38:000000000-B4D98:1:1104:4584:13942 2:N:0:183
CCTGTTCGCTCCCCACGCTTTCGCTCCTCAGCGTCAGTGACGGCCCAGAGACCTGCCTTCGCCATTGGTGTTCTTCCCGATATCTACACATTCCACCGTTACACCGGGAATTCCAGTCTCCCCTACCGCACTCAAGCCCGCCCGTACCCGGCGCGGATCCACCGTTAAGCGATGGACTTTCACACCGCACGCGACGAACCGCCTACGAGCCCTTTACGCCCACTAATTCCGGATAACGCTTGCACCCTAC
+
BBBBBFFADBBBGGFGAEECFGEFGHGHHGHHGEFA2GHCFFAEFEGGAEFGFHEGHGHHFEE>FD@33BFEGHHHHGGGFGGHHHHHHGFDGGGHHEGEFFGHHE/@/>GGGGFBFFFGHHGHGHH@CFGGF0G1>FE-@FG@<<EEH.:AA;;9--:C0;F9....:B-..9.:FF/B9BFFFF>-@@-9-99-;;BD=BA.AB:;;BDE.//9B99=FD9.:/9/FFB-.;9/B.@..9A/;FFA.A
@M03896:38:000000000-B4D98:1:1104:4574:13958 2:N:0:183
CCTGTTCGCTCCCCACGCTTTCGCTCCTCAGCGTCAGTGACGGCCCAGAGACCTGCCTTCGCCATTGGTGTTCTTCCCGATATCTACACATTCCACCGTTACACCGGGAATTCCAGTCTCCCCTACCGCACTCAAGCCCGCCCCTACCCGGCGCGGATCCCCCGTTAAGCGATGGACTTTCACACCGCCCGCGCCGAACCGCCTACGCGCCCTTCACGCCCACTCATTCCGGATAACGCATGCACCCTAC
+
BBBBAFFAB@AAGGGGCFEFFG2EEHGHHFHHGEF2EFF5DFEEFFCFHEFFFHBGGGHH1EE>?3@3@BF?FHHHFFGFCECGFHHBHFF4FFGHHEG/<?BFGC@B/<FGHD@2FFDGGGBHGHHFGFGGH011>><<<AD-<.<CH::@-;-99-9C/;C-..../:-..9.;B//9:9B/BF;--9-;--;-@-@DFCC..9.9@D@999.;;9.AB.A.9///9;/-..;/;.;-../999D.9F
@M03896:38:000000000-B4D98:1:1104:12314:14164 2:N:0:183
CCTGTTTGCTCCCCACGCTTTCGCACCTGAGCGTCAGTCTTCGTCCAGGGGGCCGCCTTCGCCACCGGTATTCCTCCAGATCTCTACGCATTTCACCGCTACACCTGGAATTCTACCCCCCTCTACGAGACTCAAGCTTGCCAGTATCAGATGCAGTTCCCAGGTTGAGCCCGGGGATTTCACATCTGACTTAACAAACCGCCTGCGTGCGCTTTACGCCCAGTAATTCCGATTAACGCTTGCACCCTCC
+
BCCCCFFFFFFFGGGGEFEFGGGEFGGHGFGHGGGGGHHHHHHHGGGHHGCGEFEGGGGHGGGGGHEEEGGHHHHHHGHHHHHHHHHGGEEGHHFHHGFGGCFGHHHFFHHHHHHFHHHGFGGHHHGEAFFHFCGDDHE<GHHF0;<CGCCGF:GGCGHCHG0:::9CFGGGGGA?FDGGGFGGFFF9BFFBFFBB9.EFFFFFFFA9DFCF=F.BFFDFFFF9F0BFFFFDADFFF.C.;.:;BFD?EF
@M03896:38:000000000-B4D98:1:1104:29021:14724 2:N:0:183
CCCAGTTTGGTCATTCCCTACTTCGTTTTCAGCTATGGTACCACCACTTTCGTATTCTATTTTGTTACAACTCGCTTTTTCTCCCCCGCTTGTGAATATTATCTTGCTTTGTGAGGGTATTATCTAAACACCACTTTACTCCGGCTTCTCTTACCATATGTGAATCGTTTGTCATCGGCTTCTGTCACACCCTCATCCTACGTGCGTACCACTATCCACTATCTATTTATCCATCATTACAATTATATA
+
>AA11B133>AB33A33BB11133000F03F3D11A11DB212ABAF111D/A001DAF22EG2B02D11BE1///B/1B0BD10/B/////0122222@22BB221B1112021>/?>1222F2>11B1F//?1BE2>B1B///<>01@2@1@@1@1@222@>2?0////0?1111/-.->111=1>1C.....000000../.-..-.00/;00/0/0/0;0;000;0000000090900000090;
@M03896:38:000000000-B4D98:1:1104:21197:16593 2:N:0:183
CCCGTTCGCTCCCCACACTTTCGCGCCTCCGCGTCTCCTTCTGTCCCAGAACCAGCCTTCGCCATCGCTGCTCCTCCTGGTATCTACGCATTCCACCGCTACACCAGGAATTCCGGTTCTCTCTCCAGACACCCAGAACGCCAGCATCCAGTCCCCTCCCGTGGTCGAGCCACGGTCTCTACAACCACACTTAACCCCCCGCCTACACGCCCCTTACGCCCAGTCAGTCCGGCTAACGCTTGCACCCTCC
+
>A11>BC1>AA>AA1E0AF1BBECEECGCA/A/EE/BFG1F1F2DB11A/0AA0B/FG1@//?>FF//0//B111>FG10B12B2FG/>?/?F2GFC/<EE/10B/0//0BFF1F?BACG@2111?G11/0<<///.0>.>C.<.<=C/<<=<0/<CA:C::.-;0:-;.@FB9;99A09;F099CC9ACB000;/--9-9-@BABB-:@A>--;9B-A@@-EB/9/9;B-;--99B->---9//;A9EB
@M03896:38:000000000-B4D98:1:1104:21814:20321 2:N:0:183
CCTGTTCGCTCCCCACGCTTTCGAGCCTCAGCGTCAGTTACAGACCAGAGAGCCGCTTTCGCCACCGGTGTTCCTCCATATATCTACGCATTTCACCGCTACACATGGAATTCCACTCTCCCCTTCTGCACTCAAGCTTGACAGATTCCAAAGCGAACTCTGCTTGAGCCACAGCCTTTAACTTCAGACTTATCAAACCGCCTGCGCTCGCTTTACGCCCACTACATCCGTACAACGCTCGCGACCTACGT
+
AABBBFFABAAAGGGEAEAFFGEC2EEGHCGGEECGEHHFFFGCFEGFFF2AFF0EA1FGAEEGGH1//>EEEFFHHEBGF4GHHHGFGE?EGGGHHEEGF<3BG2B222BGGFBFDGHGHGDHGHDFFGHHG0F?1?10?FD10?>=GD>DF>>><<.0<<0=00.0<GGFG.CH/CG0:CCFHB00;/0:CFBFBB;9-BGGF-A-A;99.A/;.999A../////;..;.AFF-9.;--9;9B9BB..
@M03896:38:000000000-B4D98:1:1104:21803:20337 2:N:0:183
CCTGTTCGCTCCCCACGCTTTCGAGCCTCAGCGTCAGTTACAGACCAGAGAGCCGCTTTCGCCACCGGTGTTCCTCCATATATCTACGCATTTCACCGCTACACATGGAATTCCACTCTCCCCTTCTGCACTCAAGTTTGACAGTTTCCAAAGCGAACTATGGTTGAGCCACAGCCTTTAACTTCAGACTTATCAAACCGCCTGCGCTCGCTTTACGCCCAATACATCCGGACAACCCTCCGGACCTACG
+
BBABBFFADABBGGGGAEEAFGEE2EGHHFHHGEEAAFHHFDBFGGFFF1BAAGAE0EFGEFDEGH>>//BEGHDGF?GHHHHHHEFFEEFGDGGHHGEEEEGGF1?BBGFHGHBFGHHHHHGHHHHFFDGGG0F111<1???11<FDGG11><.>>AC0=D0<<./<<GFFFHHHHFGCCC;;GC00=/;GFHFGGGE-ABGA9;-BG-A;.;99.9;9A.9;/9/BB:-9-;.A.;.9.;-.;B.BB.
@M03896:38:000000000-B4D98:1:1104:27767:20533 2:N:0:183
CCTGTTTGCTACCCATGCTTTCGAGCCTCAGCGTCAGTTGGTGCCCAGTAGACCGCCTTCGCCACTGGTGTTCCTCCCGATATCTACGCATTCCACCGCTACACCGGGAATTCCATCTACCTCTGCACTACTCAAGAAAAACAGTTTTGAAAGCAATTCATGGGTTGAGCCCATGGTTTTCACTTCCAACTTGTCTTCCCGCCTGCGCTCCCTTTACACCCAGTAATTCCGGACAACGCTTCCACCCTAC
+
BBBBBFFFFF5FGGGGCGGGGGEGHEGHHCGFGGDAFHDH3EFFGFFEFEGFHHAEFEFGEEDEFGC2@FGEGHHHHGGGGGFHHHHGGFGGGHHHHEEEG?BGHE@/@CFHGHFFGFHGHEHHGHFFGGHHGFC1<0?GGGFB1>FHAFBFGF<GFGFHHHFC<<<CFFHEGHEG:CGAC0GGHH0CGFHFB90;B9FBGGGE?.@BDGA?/CFFFFF9DE.:/B/;BF9-9-9:9=AD9.;/9FFEFF
@M03896:38:000000000-B4D98:1:1104:27784:20539 2:N:0:183
CCTGTTTGCTACCCATGCTTTCGAGCCTCAGCGTCAGTTGGTGCCCAGTAGACCGCCTTCGCCACTGGTGTTCCTCCCGATATCTACGCATTCCACCGCTACACCGGGAATTCCATCTACCTCTGCACTACTCAAGCAAAACAGTTTTGAAAGCAATTCATGGGTTGAGCCCATGGTTTTCACTTCCAACTTGTCTTCCCGCCTGCGCTCCCTTTACACCCAGTAATTCCGGACAACGCTTGCACCCTAC
+
ABBBBFFFFFBFGGGGFGGFGGEGFEGHHFGHGGGGGHFHBEEHFHFHHFFEHHEGFFGHGEEEGHEG@FFEGHHHHGGFCEGHHHHGGFGGGHHHHGGGGCEGHEE<CCHHHHFFFGGHHHHHHHFHFGHHH?CF1?C<FHGF1>FFFFFDFCFFDGHH0G0CC.<CFHHFFHHECCGGH0GGHHFCCGHFB9FFGEGFDG-EE?-;FGAEFBBFFFEBAAA9BFFFFF/;A-;AA-;9:A:;:BD?.;
@M03896:38:000000000-B4D98:1:1104:25925:22304 2:N:0:183
CCTGTTTGCTCCCCACGCTTTCGCACCTGAGCGTCAGTCTTCGTCCAGGTGGCCGCCTTCGCCACCGTTATTCCTCCAGATCTCTACGCATTTCACCGCTACACCTGGAATTCTACCCCCCTCTACGAGGCTCAAGCTTGCCAGTATCAGATCCAGTTCCCAGGTTGAGCCCGGGGATTTCACATCTGACTTACCAAACCGCCTGCGTGCGCTCTACGCCCAGTAATTCCGATTAACTCTTGCCCCCTCC
+
ABAAAFFFDFFFGGGE2EEFFF2BEGGG3B2B2AE2AGFHDH22AEEBB33ABFAEEE>F1BEEEFB?1BFFFBBFGB33FB@FFBHCE?EEGFFGH/</EEGGGGF001FFFD2FFGHGD@EHHFE///>FFFG1>F10>FD100<=G=0G/<0<0=0=DD0./:/;/CGF@C-?-;CFC0FBBFB00=CFG0FFFEEE@;BF?A=.9A9B@.;/9.-@@.99/;9;9B/....9;/BB;B:/;;>BFF
@M03896:38:000000000-B4D98:1:1104:25942:22320 2:N:0:183
CCTGTTTGCTCCCACCCCTTCCCACCCTAGCCTCCATCCTCGTTCCAGGGGCCCCCCTCCCCACCCGGATTTCCCCCGGTCTCCACCCCTTTCACCCCCACCCCTGGAATTCCACCCCCCTCCACCGGACCCCAGCCTGCCCGTATCCAATTCAGTTTCCCGGGTTAGCCCCGGGGTTTCCCCTCTGCCCTTACCAACCCCCTTCGGGCCCCTTACCGCCCGCAATTCCCACTTACCCCTGCACCCCTCC
+
AAAAAFFFFFFFG1A111AB0001BE0A00101000110BA/A/B02DEEGCE//A/E///B0/B/>///?1B21B///>//111<0///BF12BB0///??/>//<??1G111??EGGG-..0>..----..;...;..;..--.9900009009;=9F0.9-9...0:C-9=@--;A///--9-/99-;/:B/BF?B--;--;-------9A///-99----;-BBB//-;/;B//-;---9;B--;-
@M03896:38:000000000-B4D98:1:1104:9298:27686 2:N:0:183
CCTGTTCGCTCCCCACGCTTTCGCTCCTCAGCGTCAGTGACGGCCCAGAGACCTGCCTTCGCCATTGGTGTTCTTCCCGATATCTACACATTCCACCGTTACACCGGGAATTCCAGTCTCCCCTACCGCACTCAAGCCCGCCCGTACCCGGCGCGGATCCACCGTTAAGCGATGGACTTTCACACCGCACGCGACGAACCGCCTACGAGCCCTTTACGCCCAATAATTCCGCATAACGCCTGCACCCTAC
+
ABBAAFFADAABGGGGAEEAFGEFGHGHHFGGEGE?EHBHFEEEGGGHHGAFFHFHHHHHEEGEFFFG3FGEGHHHHHGGGGGHHHGGHFGFHHHHHFGFGEGHH/>/BFHHHFFB>FFHFGGHGHHCDDGGG0<<><F<ADG-<ADGG;-;CA;9;BGFFGGB99AABF=A.A.9BB/BFFFBFF--;B;@-;;---@BCFFFFE9.9;BFB/BFFADBFFE.;//9BFF.;.;BFA@-..9;/;DFFF
@M03896:38:000000000-B4D98:1:1104:15964:28796 2:N:0:183
CCTGTTCGCTCCCCACGCTTTCGCTCCTCAGCGTCAGTTTCTGCCCAGAGACCCGCCTTCGCCACCGGTGTTCCTCCTGATATCTGCGCATTCCACCGCTACACCAGGAATTCCAGTCTCCCCTGCAGTACTCAAGTCTGCCCGTATCGAATGCAGGCCCGGAGTTGAGTTCCGGGTTTTCACATCCCACGCGACAAACCGCCTACGAGCTCTTTACGCCCACTAAATCCGGACAACGCTTGCGCCCTAC
+
ABABAFFBDABBGGGGAEAAFGAEEHGGGDFGGEFDGGHHFFGGHHFGHFFGGHEEGGGHGGEEGHE/>>?EFHGHHFHFFHFHGBFEE>EEHHHHHEEGC@FGHHFCEFHHGHD2@FGHHHDGFGFF1FGHF1<1FFF1FGH.-<FF<G0FHDDG<DEED@--./0<:;CGHGC?9C.CCFFFGGG.9FDG9-9>@BFFFFAF.BA.;@AF/;/:BEDDFF..9//;FFD-;9-9A=@...;;@DFF.F
@M03896:38:000000000-B4D98:1:1104:15956:28815 2:N:0:183
CCTGTTCGCTCCCCACGCTTTCGCTCCTCAGCGTCAGTTTCTGCCCAGAGACCCGCCTTCGCCACCGGTGTTCCTCCTGATATCTGCGCATTCCACCGCTACACCAGGAATTCCAGTCTCCCCTGCAGTACTCACGTCTGCCCGTCTCGAATGCAGGCCCGGAGTTGAGTTCCGGGGTTTCACATCCGACGCGACAAACCGCCTACGAGCTCTTTACGCCCAATAAATCCGGACAACGCTTGCGCCCTAC
+
AABBAFFABBBBGGGFEEE2ABEEEHGHHFGHGEEAEFDFGBGGHHHHGC2FFGEEGEGGFGGEEHDE>@1EGHHHHFHH3FGHH4E@EEGFHHHHHEEECEDGHGFEG2GFGHB>2@>GG2CFEHCC1FFGDF1<<??/>GH.-.>FF1>CC<=G<<CD@@@C:::0/0;;GG??-;:ABBFCFGF.9DA=9-9==.;EFF;D.;D.A>DB9BFFFEB;@D.BB/9FFFF;A-;FA-@..;.9;A@-.;
@M03896:38:000000000-B4D98:1:1105:17540:5650 2:N:0:183
CCCAGTTTGGGTCTTAGCTATTGTGTGTTCAGATATGTTAAAGCCACTTTCGTAGTCTATTTTGTGTCAACTGGAGTTTTTTACAACTCAGGTGAGTTTTAGCTTTATTGGGGAGGGGGTGATCTAAAACACTCTTTACGCCGGCTTCTATTGACTTGGGTTAATCGTGTGACCGCGTCTGCTGGCACACAATTACGATACAGATAGTGTGACGTACTCGGTGCTACACGTATACTACAAAACTAAGCTGA
+
BBB@BFFFFA?AFGFGGGGFFGBF5BFBBB6GFBGHH5DFFHFHHCF35AFEGHG2G5FHDEFHHHFFB5GHHFBGHHGH1EEF5FFFBFG3B3DFF4B@F3EGFBGH4B3FEEE///>E</3GFF3?B2/B222@G>>F?B//<>@FB1>1<1<<=FBGFEE0DF.<.<<000-:--::CG0:C.;9BF.A0090..;C:0FBBFG;00;00.;.../....-////..9.99///////..///99///
@M03896:38:000000000-B4D98:1:1105:10923:7764 2:N:0:183
CCTGTTTGCTACCCATGCTTTCGAGCCTCAGCGTCAGTTGGTGCCCAGTAGACCGCCTTCGCCACTGGTGTTCCTCCCGATATCTACGCATTCCACCGCTACACCGGGAATTCCATCTACCTCTGCACTACTCAAGAAAAACAGTTTTGAAAGCAATTCCTGGGTTGAGCCCATGGTTTTCACTTCCAACTTGTCTTCCCGCCTGCGCTCCCCTTCCACCCAGTAATTCCGTACAACGCTTCCCCCCTAC
+
AAAAAFDFFDFFGGDF1AFFGG10AAEBGAFFEEAEEGF1B/ABGGFAB1AEGGAEGEGHCEEECB1010BBGGHHHGEEEEEGGFGFE>EEHHHHH?EEGCGGHG/>B/FGGH2>@@1FGGHFCG2F1FGHGFB1100?FEH0111>0FHB1FFBDFF0<=/.<.-/<C<EGHBCCBCCGHHGGHHFFF:;;9;0;9FF.;AFEG-:?EBE.---9/9;;-:;FF//;B9/FB-99=----;-:A=>-;
@M03896:38:000000000-B4D98:1:1105:10929:7781 2:N:0:183
CCTGTTTGCTACCCATGCTTTCGAGCCTCAGCGTCAGTTGGTGCCCAGTAGACCGCCTTCGCCACTGGTGTTCCTCCCGATATCTACGCATTCCACCGCTACACCGGGAATTCCATCTACCTCTGCACTACTCAAGAAAAACAGTTTTGAAAGCAATTCATGGGTTGAGCCCATGGTTTTCACTTCCAACTTGTCTTCCCGCCTGCGCTCCCTTTACACCCAGTAATTCCGGACAACGCTTGCACCCTAC
+
ABCCCFFFFFFFGGGGFFGFGGFGGFGHHHHGEGGEGHHHFGGGGHHHGHDHHHEGGGGHEEEFGHGFEGHEHHHHHGGGGGGHHHHGGEFGHHHHHGGGFEFHHFECC@GHHHFHHHHHHFHHHHHGFCGHHGF<GC0??DGBFDHFGEGHHHHHGHHHHHHAC<AGGHHC.GGFCFHGHHHHGHCFFHHEB;;0CFGGACGGGE9?GGGGFFFFFBFBDE?;/B//BF/9A@-;;9@AA.9BFFF?FF
@M03896:38:000000000-B4D98:1:1105:27424:9421 2:N:0:183
CCTGTTTGCTCCCCACGCTTTCGCACCTGAGCGTCAGTCTTCGTCCAGGGGGCCGCCTTCGCCACCGGTATTCCTCCAGATCTCTACGCATTTCACCGCTACACCTGGAATTCTACCCCCCTCTACGAGACTCAAGCTTGCCAGTATCAGATGCAGTTCCCAGGTTGAGCCCGGGGATTTCACATCTGACTTAACAAACCGCCTGCGTGCGCTTTACGCCCAGCAATTCCGATTACCGCTTGCACCCACCG
+
BBBBAFFFFFFFGGGGEEEFFGAEFGGHGHHHGEGEEHHHFHGGFE1GFGGGEEEEEGGHGGGEGHE>>EFGFHFHFFGDGHHHHHHGGGGGHHFHHDCGD@BGHCF0FCGHHHFHHHHCDCGHHHG?.CEHF0CDGHG/<GHF0;CCCCCGHGHGF:GHHHF.;9;CFGGEA-9A-;BFBBFGFFFB/FFFBF9F:AEEFFFB?FD;AAA;;9;FFFDAAAA...;//;/.;;;//.@-9AEF/:A.9;.
@M03896:38:000000000-B4D98:1:1105:27431:9439 2:N:0:183
CCTGTTTGCTCCCCACGCTTTCGCACCTGAGCGTCAGTCTTCGTCCAGGGGGCCGCCTTCGCCACCGGTATTCCTCCAGATCTCTACGCATTTCACCGCTACACCTGGAATTCTACCCCCCTCTACGAGACTCAAGCTTGCCAGTATCAGATGCAGTTCCCAGCTTGAGCCCGGCGATTTCACATCTGACTTAACAAACCGCCTGCGTGCGCTTTACGCCCAGTAATTCCGATTCACGCTTGCACCCTCCG
+
BBBBAFFFFFFFGGGGEFEEFGFEFGGHFGFFEAEEFHGFHHHHGEEGFF?EEE>EEEEF1E?EEHE/>EGFGGHHGCGGHGHHEHHGGEEGFGFGHDCGG@?FGG0F0FHHGGHFFHGGC?DGGHGG?DGHF0CDGFDBGHF0:<:;CCGCFHE::CGHHHF.00/.CFGG@G-99AEFFEFFFFFFFFFFB/9FFAEFBBBBEFBDFFBB>;.9BAD?BF.9BFFEFFFBD?//;;A.99.:;9.9AD.
@M03896:38:000000000-B4D98:1:1105:12435:15979 2:N:0:183
CCTGTTTGCTACCCATGCTTTCGAGCCTCAGCGTCAGTTGGTGCCCAGTAGGTCGCCTTCGCCACTGGTGTTCCTCCCGATATCTACGCATTCCACCGCTACACCGGAAATTCCACCTACCTCTGCACTACTCAAGGCCAGCAGTTTTGAAAGCAATTCACGGGTTGAGCCCATGGATTTCACTTCCAACTTGCCGGTCCGCCTGCGCTCCCTTTACACCCAGCAATTCCGTACAACGCCTGCACCCTAC
+
AAAAAFFFFFFFGGFFBFF3FGE0FEFFHFHGEAECFFFFFEGFHB1FFD11FDAAEGGGEE?CEG10B>FEFEHHHGGF?EGGHHHGGGGGGHHHHEEGC@FFGEEEGCHHHGGGHFGHHHHHHGHGFGHH11@1?????FG01?<1FFBFGHGHBFF1DF.--<@F/GFC;GBB00::0CGCGFF0CC/0;CB?-AAA@@.AE?@G?FFE9//BB9:BAAE--9/;BF//;;-9;;@-9--;9BA--;
@M03896:38:000000000-B4D98:1:1105:12450:15993 2:N:0:183
CCTGTTTGCTACCCATGCTTTCGAGCCTCAGCGTCAGTTGGTGCCCAGTAGGTCGCCTTCGCCACTGGTGTTCCTCCCGATATCTACGCATTCCACCGCTACACCGGAAATTCCACCTACCTCTGCACTACTCAAGGCCAGCAGTTTTGAAAGCAATTCACGGGTTGAGCCCATGGATTTCACTTCCAACTTGCCGGTCCGCCTGCGCTCCCTTTACACCCAGTAATTCCGGACAACGCTTGCACCCTAC
+
BBBBAFFFFFFFGGGGFFFEGGEF4FEGHHHGEEEEGHHGCEFFHHBHGGHHHDAEEGGHAEEFGHBC@?GEHHHHHGGCEGCGHHHGGEGGHHHHHGGGCCGHHGCGG?GGHHFGHHHHHHHHHHDFFFHHGF111?FG/FGC1?FDGEHFHHHHDGHGFH?-<<-CCGHGEHBCGF:GCCHHHHGHGHHF;FF@-AGGGGGGGGGGGFFFBBBFFFFFFE.:/9/;BB/-999.:-@99EABBFFFFF
@M03896:38:000000000-B4D98:1:1105:12359:18475 2:N:0:183
CCTGTTTGCTCCCCACGCTTTCGCACCTGAGCGTCAGTCTTCGTCCAGGGGGCCGCCTTCGCCACCGGTATTCCTCCAGATCTCTACGCATTTCACCGCTACACCTGGAATTCTACCCCCCTCTACGACACTCAAGCTTGCCAGTATCAGATGCAGTTCCCAGGTTGAGCCCGGGGATTTCACATCTCACTTAACAAACCGCCTGCGTGCGCTTTCCGCCCAGTCATTCCGATTAACGCTTTCACCCTCC
+
BBBABFFFFFFFGGGGEEFCFGEEFGGHBFHGEEEEEHHHGHFHGDAFHG0EAE>EFEGHAEE?EHEE>EFGHHGHHFGEGGHHF4FFEEAEHGFGH?BD?@2FHFC0<?FGGG1FGHHGGGGHHF<C.-<<C//0<CD/<C;00:<<GB0C0CCC;CGFHG0.;0/9;FFA-9-9-:;BFFFFFFF/;BFBB::BB.AEDFFFAF-.AA-@=.E/:A99BDEFB999FF/.99.:B.;..9//;BF.AD
@M03896:38:000000000-B4D98:1:1105:12345:18492 2:N:0:183
CCTGTTTGCTCCCCACGCTTTCGCACCTGAGCGTCAGTCTTCGTCCAGGGCGCCGCCTTCGCCACCGCTATTCCTCCAGATCTCTACGCATTTCACCTCTACACCTGTAATTCTACCCCCCTCTACGACCCTCCAGCTTGCCAGTATCAGATGCAGTTCCCACGTTGAGCCCGCGGATTTCACATCTCACTTAACACACCGCCTGCGTGCGCTTTACGCCCAGCAATTCCGATTAACTCTCGCACCCTCC
+
AA>>AFFFFFFFFEFE1AA0AF0EEEGG000B0AE/AGG12BG0AE/AB//AAE>EEF?GHEA?EH///>/BGFGHG011BGBFF>F>E?/ADFGHH1FDDDFGHHB1BFHHF22@DGHG@/?F<G??.->0..<<>10/<G0000==D00=DBGC0GHHBC.-:.;./::C----9-.9C0C0BCF//;//9/;/;EAB-9@--;99AA9@--:/999->AA---/9;B/----9B/B//:9;-@9-99
@M03896:38:000000000-B4D98:1:1105:12368:18492 2:N:0:183
CCTGTTTGCTCCCCACGCTTTCGCACCTCAGCGTCAGTCTTCGTCCAGGGGGCCGCCTTCGCCACCGGTATTCCTCCAGATCTCTACGCATTTCACCGCTACACCTGGCATTCTACCCCCCTCTACGAGACTCCAGCTTGCCAGTATCAGATGCAGTTCCCAGCTTGAGCCCCGGGATTTCACATCTCACTTCCCAAACCACCTGCGTGCGCCTTACGCCCAGTCATTCCGCTTACCGCTTGCACCCTCC
+
AAABBFFFFFFFGGGEEEEAFGEEEFGF2BBFEEAA?GHG5BAFEE1F310AAEEEFEEG1EA?EG1/>EFGFFGHH??BFGHFDGGFF?<EHF2FG<>C/><FG2FC0<GGH22?B<FDGCF01D.<.><DB///<00<<GB0:00<;0:CBGBGF0;GHF0.00/;0;BF.9-A-.90;BFGGGF0;;9B//;/99AA.;AAFF-.AA-9.;;/;..9@..9/;/9BB/.9.;/;.9-..:/;BD9E.
@M03896:38:000000000-B4D98:1:1105:14950:18817 2:N:0:183
CCTGTTTGCTCCCCACGCTTTCGTGCATGAGCGTCAGTGACGTCCCAGGGGGCTGCCTTCGCCATCGGTATTCCTCCACATCTCTACGCATTTCACTGCTACACGTGGAATTCTACCCCCCTCTGACATACTCTAGCCGTGCAGTCACAAGCGCCATTCCCAAGTTGAGCTCGGGGATTTCACGCCTGTCTTACAAAACCGCCTGCGCACGCTTTACGCCCAGTAATTCCGATTAACGCTCCCACCCTAC
+
ABABBFFFFFFFGGGEEEEAFGGHFFHHFHHGEFGGEHHCEEFFGGFHGD?AAEEFGGHGAEEEFHE??GGHHHFHGFGHHHHHGHHGGEFGHHHHFFHHHFGHGFAFFFHFHHFGGHEGGGGHFFHHDHGHHDF?DGDG@DF1FF1F>DFGDCGGGHHHHHB.;C0;/CGGA?;BGA/BFFGEGFF:0;CB;BFG09FD@DFFFF->FFFF;..;FAABDF.;9B/9BFB.99AB9A>.9.9.;ADAFF
@M03896:38:000000000-B4D98:1:1105:9961:19711 2:N:0:183
CCTGTTTGCTCCCCACGCTTTCGCACCTGAGCGTCAGTCTTCGTCCAGGGGGCCGCCTTCGCCACCGGTATTCCTCCAGATCTCTACGCATTTCACCGCTACACCTGGAATTCTACCCCCCTCTACGAGACTCAAGCTTGCCAGTATCAGATGCAGTTCCCAGGTTGAGCCCGGGGATTTCACATCTGACTTACCAAACCGCCTGCGTGCGCTTTACGCCCAGTACTTCCGATTAACGCTTGCACCCTCC
+
ABBBBFFFFFFFGGGC2EEFGGEEEGGG3BFFEFEEFHGHDGGHFGDHF10AAEEEFGGH1EEEFF?/>EFHHHHHHBFFGGHHHHHGGFFGFGFGHCCGCCFHHHFC2FGHGFGFHHGFGGGHHHFD.<CGC0<<<C0/CCD:0<;;C0;<GGHFFCHHGF0::0//;FGG9--A-9CFFFFCFFF//;BFB/;:/9;E@DFFEFF.;A@B=..BFAD9BD.9B9//BF..A.;/;?@AAA99;FD.EF
@M03896:38:000000000-B4D98:1:1105:9810:23888 2:N:0:183
CCTGTTTGCTCCCCACGCTTTCGCACCTGAGCGTCAGTCTTCGTCCAGGGGGCCGCCTTCGCCACCGGTATTCCTCCAGATCTCTACGCATTTCACCGCTACACCTGGAATTCTACCCCCCTCTACGAGACTCAAGCTTGCCAGTATCAGATGCAGTTCCCAGGTTGAGCCCGGGGATTTCACATCTGACTTAACAAACCGCCTGCGTGCGCTTTACGCCCAGTAATTCCGCTTAACGCTTGCACCCTCC
+
BBBBBFFFFFFFGGGG?EEFFGEEFGGGGCGFEEEDGHHHGHHHGG1FHFGGEE>EGGGHAEDEGHE>>EFHHHHHHBFGHGHHHHHFGEEGHHGHHDGGGCGHHHFCCGGHHHHFHHHGGGGHHHG...<GF0C<DGF<CGD0;0CCC;;CFFHGHFHGGFG.::/:FFGEB---:.;FGFGFFFF//BFFF/;BBAEE;BAFEFFDFFFFD.;9BAADFD.;//:9BFB.;;ABFA@9.A.::FFFFF
@M03896:38:000000000-B4D98:1:1105:19898:25996 2:N:0:183
CCTGTTTGCTCCCCACGCTTTCGCACCTGAGCGTCAGTCTTCGTCCAGGGGGCCGCCTTCGCCACCGGTATTCCTCCAGATCTCTACGCATTTCACCGCTACACCTGGAATTCTACCCCCCTCTACGAGACTCAAGCTTGCCAGTATCAGATGCAGTTCCCAGGTTGAGCCCGGGGATTTCACATCTGACTTAACAAACCGCCTGCGTGCGCTTTACGCCCAGTACTTCCGCTTAACGCTTGCACCCTCC
+
ABBBAFFFFFFFGGGCAEAEFGABEGGE3FGFEBEDEGFGGHFHGEDFFE?0AE>EFEEGAEE?EH?/>>FGHHHHH?FDHGFHFDFFGEEEFHGHHFGGFBFGHGC0GBFBGHGHHHHGGGGHHGG..CDHH0G0DGD/<CB0;;;<CC0C0CFG;:GGHC0./;9C9F/9;-;?9CB9F9FGFF/9/;FB99BFBAFADFCDAF=9AD;@-.;FFF?>DD.;//B/FF..:9.;BAB.;.;/;BDAED
@M03896:38:000000000-B4D98:1:1105:7067:26251 2:N:0:183
CCTGTTTGCTACCCATGCTTTCGAGCCTCAGCGTCAGTTGGTGCCCAGTAGACCGCCTTCGCCACTGGTGTTCCTCCCGATATCTACGCATTCCACCGCTACACCGGGAATTCCATCTACCTCTGCACTACTCAAGCAAAACAGTTTTGAAAGCAATTCATGGGTTGAGCCCATGGTTTTCACTTCCAACTTGTCTTCCCGCCTGCGCTCCCTTTACACCCAGTAATTCCGTACAACGCTTGCACCCTAC
+
AAAAAFFFFFFFGGGGEBFFGGBAFEEFHGGF?FEGGHFHBEABFFCHHFGHHHEEGGGG1EEEFGE?BFFEGHHHHGFEEGGFGHHGGFFGHGHHHEFGGEEHH<>/CBHHGHFFGFFGGFHG<GGGGGHHHFFF1?CFGFGC1=GDGEGFFFHHGHHHEGC.<<CBCHGFGHEE;;CCGFHHFHCCGHHF9BC;FGGG.ADGGGCAGGGE;FFFFB9FDEEFF/9BFBF/;99BB-@A9.;;BFFEBA
@M03896:38:000000000-B4D98:1:1105:7073:26269 2:N:0:183
CCTGTTTGCTACCCATGCTTTCGAGCCTCAGCGTCAGTTGGTGCCCAGTAGACCGCCTTCGCCACTGGTGTTCCTCCCGATATCTACGCATTCCACCGCTACACCGGGAATTCCATCTACCTCTGCACTACTCAAGCAAAACAGTTTTGAAAGCAATTCATGGGTTGAGCCCATGGTTTTCACTTCCAACTTGTCTTCCCGCCTGCGCTCCCTTTACACCCAGTAATTCCGGACAACGCTTGCACCCTAC
+
BBBBBFFFFFFFGGGGFFFFGGEGFEGGHHHGEFEGGHHHBFDFGFBFGH5AGGEEGGGG1EDEFGF?@EGFHGHHHGGGGGGGHHHGGFGGHGHHHEEGGCGHH/@CCBGGHHGFG>@GHFHHGGHGFFGHFFF??FGFFGFE1>FGFGHBGHFHHHHHEH0<<<@CGFHECHFC;:CEGFHHGHGFBGHC;;C0FFGEDFCDFFGGCGGGBBFFFBBFDE?FFFFFFFB;.9999-;.9E.:BBFF.F
@M03896:38:000000000-B4D98:1:1105:19012:28888 2:N:0:183
CCTGTTTGCTACCCATGCTTTCGAGCCTCAGCGTCAGTTGCTGCCCAGTAGGTCGCCTTCGCCACTGGTGTTCCTCCCGATATCTACGCATTCCACCGCTACACCGGGAATTCCACCTACCTCTGCACTACTCAACGCCACCAGTTTTCAATGCAATTCACGCGTTGAGCCCCTGGATTTCACTTCCAACTTGCCGTTCCGCCTCCGCTCCCTTTACACCCAGTAACTCCGGACAACACTTGCACCCTCC
+
AAA1AFFFFFFFGGG11BBABFB0BBEFFGGGAEE0AFDG1B1AFCF/AA11BDAAEEEG/BBBE1A01B?EFFHHGFBEEGCGFFH?E?EEFFFFH/E@E@GHF////<FGBG2BG01F0DGG1@FF11FGC1?0?><</>>01=>>1FD1>FGG1D=0D..-<<:./<CE.=..:;CGCCF0CF000;F09;C9.9:;EAG..;ABF@FFFB/9B//BBA-;///:;B---9;-;-;//;9/9B-9-:
@M03896:38:000000000-B4D98:1:1105:19028:28896 2:N:0:183
CCTGTTTGCTACCCATGCTTTCGAGCCTCAGCGTCAGTTGCTGCCCAGTAGGTCGCCTTCGCCACTGGTGTTCCTCCCGATATCTACGCATTCCACCGCTACACCGCGAATTCCACCTACCTCTGCACTACTCAAGGCCACCAGTTTTGCCAGCAATTCACGCGTTGAGCCCCTGGATTTCACTTCCAACTTGCCGTTCCGCCTGCGCTCCCTTTACACCCAGTAATTCCGGACAACGCCTGCACCCTAC
+
AAAAAFFFFFFFGGB11BBBFGBAFEEGGGGFEEEEGHFH1A11BGCFGFFHADAAEGGH/EEEGCFA1BFEGFHHGCFEGGGGHHHFEEGGFFHHH/EGGCFGH>/><BCHHHEFG0@FHHHH@FFFDHHHF111??<F/G<0=F110111>>G/<DDBB..<<:;./CFF.C..;:CFFEFF0;;00;BC0;/-.9;FGBGG.A@@?BFFFB/FF/:BBE?B///;BF/-9-;;A@>--:-:BFBFBA
@M03896:38:000000000-B4D98:1:1105:19016:28909 2:N:0:183
CCTGTTTGCTACCCATGCTTTCGAGCCTCAGCGTCAGTTGGTGCCCAGTAGGTCGCCTTCGCCACTGGTGTTCCTCCCGATATCTACGCATTCCACCGCTACACCGGGAATTCCACCTACCTCTGCACTACTCAAGGCCAGCAGTTTTGAAAGCAATTCACGGGTTGAGCCCCTGGATTTCACTTCCAACTTGCCGGTCCGCCTGCGCTCCCTTTACACCCAGTAATTCCGGACAACGCTTGCACCCTAC
+
BBBBBFFFFFFFGGGGFBBBFGEEGEGGHGHGFGGAEEDF3BFFGFFHGBFFHDAEFGGG1EEEGGE2@FGGHHHHHGGGGEEGGGHGGGGGGFFGHEEGGCGHHEE/BCHHHHFFHG2GHFHHHHHF2FGHH1?11?/<<FG01=FG0FF1GHG0<FGFF..<<<</CGGG.;::GCFGHHHHHHEBFFGFCFF-9;BBDCDGGG?DFFFFFBFFFBBBDAEBB//:FF/-.99;A>;:;.9;BFDE.;
@M03896:38:000000000-B4D98:1:1106:19977:2560 2:N:0:183
CCTGTTTGCTCCCCACGCTTTCGCACCTGAGCGTCAGTCTTCGTCCAGGGGGCCGCCATCGCCACCGGTATTCCTCCAGATCTCTACGCATTTCACCGCTACACCTGGAATTCTACCCCCCTCTACGAGACTCAAGCTTGCCAGTCTCAGATGCAGTTCCCAGGCTGAGCCCGGGGATTTCACATCTGACTTAACAAACCGCCTGCGTGCGCTTCACGCCCAGTAATTCCGACTAACGCTTGCACCCTCCG
+
ABBBAFBCFFFFGFFGAEAFEFEEEGGGCFGGGGFGE5DDFFFGDA?CGE0AAE>EE/FG?ECEEH?>EEGFHHFGF0F3?B?FD4BEEEEEBFGGG??/>BBGGG00FFGCFGFHHHHGGCD0<FF?ADAGF0CBGCB/<GD000;;<;:C:GGC0;CGHG0..;.;CFF.A@---99FFFFFFFF///BBFF:B99;A>;;.?FB99.99@D.9;;.9-9./;/B/BF/.---99A@.A9.:9BF?EA.
@M03896:38:000000000-B4D98:1:1106:19993:2566 2:N:0:183
CCTGTTTGCTCCCCACGCTTTCGCACCTGAGCGTCAGTCTTCGTCCAGGGGGCCGCCTTCGCCACCGGTATTCCTCCAGATCTCTACGCATTTCACCGCTACACCTGGAATTCTACCCCCCTCTACGAGACTCCAGCTTGCCAGTATCAGATGCAGTTCCCAGGTTGAGCCCGGGGATTTCACATCTGACTTAACAAACCGCCTGCGTGCGCTTTACGCCCAGTAATTCCGATTAACGCTTGCACCCTCC
+
BBBBBFFFFFFFGGGGEFEFFGEEFGGHFFGGEGEEEFFGGHFHGGDGG1AEAEEEGEGGAECEGHE/>EFHHHHHHGFGHGHHHHHFFEFGFGGHHCBDD@DGHG2?FFHHGHHGHHHGGGGHHHFE.CCGF/<<CC<<CGD0;0;CG0:GHHFG;CGHHH0:/9//CFFGA?-:BDFFFFGFFFF:;BFFF/;B:FEFFFFFFFDDDFFF=9EFFAABFF.;9/;FFFB.9.;/B.;.:;:;;BAAED
@M03896:38:000000000-B4D98:1:1106:24559:5468 2:N:0:183
CCTGTTTGCTCCCCACGCTTTCGCACCTGAGCGTCAGTCTTCGTCCAGGGGGCCGCCTTCGCCACCGGTATTCCTCCAGATCTCTACGCATTTCACCGCTACACCTGGAATTCTACCCCCCTCTACGAGACTCAAGCTTGCCAGTATCAGATGCAGTTCCCAGGTTGAGCCCGGGGATTTCACATCTGACTTAACAAACCGCCTGCGTGCGCTTTACGCCCAGTAATTCCGATTAACGCTTGCACCCTCC
+
BBBBBFFFFFFFGGGGEEEFFGFFEGGHFFHHGGGGGHHGHHHHGFFFFDEGEEEEGGGHEEDEFGEEEGGHGHHHGCGGHHHHHHHGFEFGHHHHHDDGGCGHHHFFFGHGGHHFHHHGGGGHHHGD<DEHC<CDGHF/CGG0;:CGGCCGFHGCCGGHGHC.CB/9;BFEDGF??EFFGGGGFFF:FFFFFFFFF?FFB;>D9FDDFDAC9D.BF.:@DDEBFB/;FFF9D.AFF.;.A.:/;BD?AD
@M03896:38:000000000-B4D98:1:1106:23896:8531 2:N:0:183
CCTGTTCGCTCCCCACGCTTTCGCTCCTCAGCGTCAGTGACCGCCCAGAGACCTGCCTTCGCCATTGCTGTTCTTCCCGATATCTACACATTCCACCGTTACACCGGGAATTCCAGTCTCCCCTACCGCACTCCAGCCCGCCCGTACCCCGCGCCGATCCACCGTTAAGCGCTGGACTTTCCCACCGCCCCCCACGCACCGCCTACGAGCCCTTTACGCCCACTAATTCCGGATAACGCCTGCACCCTAC
+
AA?AAFFADAAAGGFEAEE0FGEEEHGFHBGGEEEAEG21D1/AEE/AA/BBFFBFGGBF>??/?1112BBBFGEGFFF?EEGGG2FBG1BGGGGHH>FEE<1BF//<//BFGH21@@FGFHCGFGH<><C@C0C><FC->AC---<CC.--;@----990CC.9..;0;---9-;;//:B/;/-A-9-;-@--:--99@@@@?-----;@;-/9/;;9@@B--://;BF/---;/;-;--:9:9;BA9;
@M03896:38:000000000-B4D98:1:1106:23918:8540 2:N:0:183
CCTGTTCGCTCCCCACGCTTTCGCTCCTCAGCGTCAGTGACCGCCCAGAGACCTGCCTTCGCCATTGGTGTTCTTCCCGATATCTACACATTCCACCGTTACACCGGGAATTCCAGTCTCCCCTACCGCACTCCAGCCCGCCCGTACCCGGCGCGGATCCCCCCTTAAGCGATGGACTTTCACACCGCCCGCCCCGCACCGCCTACGAGCCCTTTACGCCCACTCCTTCCGCCTACCCCTCCCACCCTAC
+
ABBAAFF>DBABGGGGAEEEFGEEEHGHHHGGEEE2AEB5D5AAEE1FEFEGFF2BGGDG1EE1?@4331?BFGGHHHGGEEEGF4BBGBEDGH?GG/BE/?BGHE///<?FGF22@@GHDGFHGHHAC@CFF011>FA-><C-<-<CF.-:;?-9-::B/CC-9.9//;-..;.;B//9;/B/9A---;-;--;---;@-9@9.B..:;@E./;/;;:=D.A./9;/;F;..9..;.;...;.;AA..;
@M03896:38:000000000-B4D98:1:1106:21185:11879 2:N:0:183
CCTGTTTGCTCCCCACGCTTTCGCACCTGAGCGTCAGTCTTCGTCCAGGGGGCCGCCTTCGCCACCGGTATTCCTCCAGATCTCTACGCATTTCACCGCTACACCTGGAATTCTACCCCCCTCTACGAGACTCAAGCTTGCCAGTATCAGATGCAGTTCCCAGGTTGAGCCCGGGGATTTCACATCTGACTTAACAAACCGCCTGCGTGCGCTTTACGCCCAGTAATTCCGATTAACGCTTGCACCCTCC
+
ABBBBFFFFFFFGGGEAEEEFGEEEGGGAFFGEGEEEHHHGHGHEFGGHD?EEE>EGEGHGFFEFHE?>EFHHHHHG2FBGGGHHHHGGEFGHHGHHDCDDCGHHGB02?FGHGGFHHHGGGGHHHE..<<GH0/<DC0<<GD000:;0<;:0CB;:;GFCG0./0//;FGE--;--:C0F0F0BFE/;;BB:/B/9FFE;BAF??>A.D;B>../;.:@DD.;/;:BFFB.9:.9B.@...;/:FF?ED
@M03896:38:000000000-B4D98:1:1106:20775:13624 2:N:0:183
CCTGTTTGCTACCCATGCTTTCGAGCCTCAGCGTCAGTTGGTGCCCAGTAGGTCGCCTTCGCCACTGGTGTTCCTCCCGATATCTACGCATTCCACCGCTACACCGGGAATTCCACCTACCTCTGCACTACTCAAGGCCAGCAGTTTTGAAAGCAATTCACGGGTTGAGCCCATGGATTTCACTTCCAACTTGCCGGTCCGCCTGCGCTCCCTTTACACCCAGTACTTCCGTACAACGCCTCCACCCTACG
+
BBBBAFFFFFFFGGGGCFGGGGGGHGGHHHGHGEEEGHFH3EDFEFFGFFHEHFAEFFGHAEEFGHFFEGHFHGHHFEFEEGGGHHHGEEEEHHFHHEEGECGHHG/ECCHHHHGFHFHHHFHHGEGFDGHHG1C11??F?FH01><F<FHGHHHF1FHHFHE<A<@C/;GCEGC;H0CCCFHHHHHFFFFFBB/9:@BBGGG??ABB-AAFF//BBFBBDE.9B/9BBFD/.;./9-@-;.9.;FDEFF.
@M03896:38:000000000-B4D98:1:1106:20766:13641 2:N:0:183
CCTGTTTGCTACCCATGCTTTCGAGCCTCAGCGTCAGTTGGTGCCCAGTAGGTCGCCTTCGCCACTGGTGTTCCTCCCGATATCTACGCATTCCACCGCTACACCGGGAATTCCACCTACCTCTGCACTACTCAAGGCCAGCAGTTTTGAAAGCAATTCACGGGTTGAGCCCATGGATTTCACTTCCAACTTGCCGGTCCGCCTGCGCTCCCTTTACACCCAGTAATTCCTGACAACGCTTGCACCCTAC
+
BBBBBFFFFFFFGGGGEGGGGGEFHGGGHHHHGGEEEGFFFFGHGFFGFFHEHFAEFGGHEFGFGHFEBFGFHHHHHGGGGGGGHHHFEEFGHHHHHEEGGEHHHE///BGHHHFFHGHHHHHHGHFGFHHHFFC1????<FFC1>DD0FHBGHHFDFGHGGFA<.<//CHFHF:/0;0CFHHHHHH0CFFECFF9:;ABGGGGGG-BFFDFB9/BB;;BDAEB/F/9BF/BBB;9A-;9.../9BF..A
@M03896:38:000000000-B4D98:1:1106:8506:16269 2:N:0:183
CCTGTTTGCTCCCCACGCTTTCGCACCTGAGCGTCAGTCTTCGTCCAGGGGGCCGCCTTCGCCACCGGTATTCCTCCAGATCTCTACGCATTTCACCGCTACACCTGGAATTCTACCCCCCTCTACGAGACTCAAGCTTGCCAGTATCAGATGCAGTTCCCAGGTTGAGCCCGGGGATTTCACATCTGACTTAACAAACCGCCTGCGTGCGCTTTACGCCCAGTAATTCCGATTAACGCTTGCACCCTCC
+
BCCCCFFFFFFFGGGGEFEFFGFFGGGHFHHHEGGGGGGHHHHHGGGHHGCFFEEGGGGHAEDFGHFE>EGHHHHHGHHHHHHHHHHGGGGGHHHHHGGGGCGHHHGGBGHHGHHHHHHGGGGHGHGF.DEHFCGDD0</CGGC:CGGHHGHFHFHCGHHHHH:;9:BGGGGGGGAGDGGGGGGFFF0BFFFFFFFFFFFFFADFFAADFFD-:ABFFFFFFF9FFFFFFFDD.ABBFF.EEEBFFFFFF
@M03896:38:000000000-B4D98:1:1106:8502:16286 2:N:0:183
CCTGTTTGCTCCCCACGCTTTCGCACCTGAGCGTCAGTCTTCGTCCAGGGGGCCGCCTTCGCCACCGGTATTCCTCCAGATCTCTACGCATTTCACCGCTACACCTGGAATTCTACCCCCCTCTACGAGACTCAAGCTTGCCAGTATCAGATGCAGTTCCCAGGTTGAGCCCGGGGATTTCACATCTGACTTAACAAACCGCCTGCGTGCGCTTTACGCCCAGTAATTCCGATTAACGCTTGCACCCTCC
+
BBBBBFFFFFFFGGFGCEFFFGFGGGGFGHHHGEEFGHGHFGFFEEFGHG0EEEFGGGGHFFEEGHEEEFGHHHHHGFH3EGHHHHHGGGGGHHHHHGDGGCFHHHGHFHHHGGHGHHHGGGGHHHGG.ADHF0C<GG0<GHH0:CGCGC;G00GHCFGHGHGEC0/;/FGGBFABAEGGFFFCFFF/9FFFF/9B9?EFFFAFFFF;DFFF9AEFF.9;BDF/FF:/FFFFDBDFBA@.9A.;FFF.AF
@M03896:38:000000000-B4D98:1:1106:21534:16439 2:N:0:183
CCTGTTCGCTCCCCACGCTTTCGCTCCTCAGCGTCAGTGACGGCCCAGAGACCTGCCTTCGCCATTGGTGTTCTTCCCGATATCTACACATTCCACCGTTACACCGGGAATTCCAGTCTCCCCTACCGCACTCAAGCCCGCCCGTACCCGGCGCGGTTCCACCGTTCAGCCTTGGACTTTCCCACCGGCCGCGCCCAACCGCCTACGAGCCCTTTACGCCCAATCACTCCGCATACCGCCACGCCCCTAC
+
AAABAFF?DAAAGGGFEEEEFGEGFHGGHFHHGGEEAGFFFEECE01AF1BBFFBFFFFH1EEAF343B1B>BGHHHGGGGGGGH4GFHHHBFGFHH?B?EFFHHE/D?DHFHG2F@@FHFHA@FGH/A/A@F0F1FFG>ADG-<<AEH.-:-;-?.-CC0C?9.:/BBF//9//;BB/BB/B/.A.----;@DF-.9AD@;>.99...;-;.//99..9@.../////9..-.9/;.---.-..99.;;
@M03896:38:000000000-B4D98:1:1106:21552:16439 2:N:0:183
CCTGTTCGCTCCCCACGCTTTCGCTCCTCAGCGTCAGTGACGGCCCAGAGACCTGCCTTCGCCATTGGTGTTCTTCCCGATATCTACACATTCCACCGTTACACCGGGAATTCCAGTCTCCCCTACCGCACTCAAGCCCGCCCGTACCCGGCGCGGATCCACCGTTAAGCGATGGACTTTCACACCGCACGCGACGCACCGCCTACGAGCCCTTTACGCCCAATAATTCCGGATAACGCCTGCACCCTAC
+
BBBBBFFADAABGGGGEEEFFGEEEHGGHGHHEGEEEGH5FE0EGGGHHHEGGHGGHHHHEEGEFE@F@FGFGGHHHHGGEEGGHHHGGFFGGHHHHEFEEFGHHECB?CGHGHD2FGHGHHGHGHH/AADGF0F1>FF>>CG-C@EGH:;ACC-A??BG9FG...;:;B9..A.:BBBFFFFFFF=-;@;@9-;--;BFFFFFAFA.A@AE.9/:F9:BFD..///9;F/99.;/BAB-.A9.BFF.;A
@M03896:38:000000000-B4D98:1:1106:28319:16497 2:N:0:183
CCTGTTTGCTCCCCACGCTTTCGCACCTGAGCGTCAGTCTTTGTCCAGGGCGCCGCCTTCGCCACCGCTATTCCTCCAGATCTCTACGCATTTCACCGCTACACCTGGAATTCTACCCCCCTCTACAAGACTCAAGCCTGCCAGCTTCAAATGCAGTTCCCAGGTCAAGCCCGGGGATCTCACATCTGACTTAACACACCGCCTGCGTGCGCTTTACGCCCAGTAATTCCGATTAACGCTTGCACCCTCC
+
AA1>>DDCFFFFGFBFAAA0AEEECGGF0BAFAEEEGHHFBFAAD12FGC/A/EEEEG?B/?//EHE/>>/GFFGHBBG1GEFFFHGEEE/?FEFGH?ECG?HFGFB00CGHFDGDGHHGGGG01GGH10GF1<111F1<<GGF.CGDDD0DD0D=DHGHHH0.;//:<CEH?-9999.;FCFFB0009;09;09;/-:9-@;9EF-:AB;?99-/;;A@@B-//9/BBFF--;BBBA@-9-9;/;--AB
@M03896:38:000000000-B4D98:1:1106:14755:18045 2:N:0:183
CCTGTTTGCTCCCCACGCTTTCGTGCATGAGCGTCAGTGACGTCCCAGGGGGCTGCCTTCGCCATCGGTATTCCTCCACATCTCTACGCATTTCACTGCTACACGTGGAATTCTACCCCCCTCTGACATACTCTAGCCGTGTAGTCACAAGCGCCATTCCCAAGTTGAGCTCGGGGATTTCACGCCTGTCTTACAAAACCGCCTGCGCACGCTTTACGCCCAGTAATTCCGATTAACGCTCGCACCCTAC
+
BBBBBFFFFFFFGGGGAEEAFGEFFFHHHHHGEFEEEFGGHAFGGDGGFDE?AE?FHHHHEEGEGHEAEGGHGHHHHGHHHHHHHHHGGEFGFHHHGGFHHFGHGFGFGHHHHHHFHHHGGGGGHFHGDGHHHDG?FGAE-<GBGGGFGH0CEGDECFHHHH/.;;0CCGCGE@@-AABFGFFCFE;.;BCFCCF0;.CGGFFFFFAFFA=D.A9FF.9-@DF/B/;/:FFD.:A;BA-.AB>;9@D.:9
@M03896:38:000000000-B4D98:1:1106:14774:18050 2:N:0:183
CCTGTTTGCTCCCCACGCTTTCGTGCATGAGCGTCAGTGACGTCCCAGGGGGCTGCCTTCGCCATCGGTATTCCTCCACATCTCTACGCATTTCACTGCTACACGTGGAATTCTACCCCCCTCTGACATACTCTAGCCGTGTAGTCACAAGCGCCATTCCCAAGTTGAGCTCGGGGATTTCACGCCTCTCTTCCAAAACCGCCTGCGCACTCTTCACGCCCAGTAATTCCGCTTAACGCCCCCACCCTCC
+
AAABAFFFFFFFGGFE2AAAAFEAFFHHHGHFGEDEDGFCF2BEC1AF1A0AAEAFGHHH1????FB>BFFFGFFFFFGHFGHHEHHFEE/EGFGH?FFGDD3GG0GF/GHHGGDFFHHGC@FH1?G1?1<GG1?11?<C>0><=<><>1<FECCDC0D0G0/:;;0:::0:;:-;?.;FBBF?FGF.//;B0CC0099C?BBF.A;>-9-//;/;9.;9;D.//9/99//.9.9/9.9---99.;9.9.
@M03896:38:000000000-B4D98:1:1106:15489:23678 2:N:0:183
CCTGTTCGCTCCCCACGCTTTCGCTCCTCAGCGTCAGTGACGGCCCAGAGACCTGCCTTCGCCATTGGTGTTCTTCCCGATATCTACACATTCCACCGTTACACCGGGAATTCCAGTCTCCCCTACCGCACTCCAGCCCGCCCGTACCCGGCGCGGATCCACCGTTAAGCGCTGGACTCTCACACCGCACGCGCCCCACCGCCTACGCGCCCTTTACGCCCACTAATTCCTGCTAACGCCTGCACCCTACG
+
ABAAAFFADBABGGGGEEEAFGEEFHGHH3GF2EEEAFB5GAAEEE1BFABFFHBGHFHHEGGAFG4331BEGHHHGHFGEEEGHHGFGFGDHGHHH/G/EEFGF/>///?GFD@>FFFFGGDC/GH/><D-G011<FC>DGG--<CCH.--::---9AF9FF;...;;B--999.;:/;B/B/BD---;-;--;--;;D;@F.99;--;9@-///;.99B...////;B///99;FD@-...9BFFFFA.
@M03896:38:000000000-B4D98:1:1106:21854:25693 2:N:0:183
CCTGTTTGCTCCCCACGCTTTCGCACCTGAGCGTCAGTCTTCGTCCAGGGGGCCGCCTTCGCCACCGGTATTCCTCCAGATCTCTACGCATTTCACCGCTACACCTGGAATTCTACCCCCCTCTACGAGACTCAAGCTTGCCAGTATCAGATGCAGTTCCCAGGTTGAGCCCGGGGATTTCACATCTGACTTAACAAACCGCCTGCGTGCGCTTTACGCCCAGTAATTCCGATTAACGCTTGCACCCTCC
+
ABBBBFFFFFFFGGGGEEEFFGEEEGGG3FGFEFEGEFFHHHHHGDEGHE0EEEEEGFGHAEDEGH>>>EGFHHFHGGGGHGHHHHHGGEGGFGFHHDDGFCGHGFFGFGHHGHHHHHHGGGGHHHGA<EDHCCG<DGD<<CG::CGCGCGHFHFGCGCHHFB./;/CFFGGGA?DBFFGFFGFFFF/9FFFFFBF/AEF@DFFFF@;DD>B@D?FFEDFF?./:/9BFFF..A.BF.;.;99;;BD.AD
@M03896:38:000000000-B4D98:1:1106:10440:25993 2:N:0:183
CCTGTTTGCTACCCATGCTTTCGAGCCTCAGCGTCAGTTGGTGCCCAGTAGACCGCCTTCGCCACTGGTGTTCCTCCCGATATCTACGCATTCCACCGCTACACCGGGAATTCCATCTACCTCTGCACTACTCAAGAACAACAGCTTTGAAAGCAATTCCTGGGTTGAGCCCATGGTTTTCACTTCCAACTTGTCTTCCCGCCTGCGCTCCCTTTACACCCAGTAATTCCGGACAACGCTTGCACCCTAC
+
AAAAAFDFFFBDGGGCFBFBGGEAABEFHGGFEEEEEGHA1BCFGFFGFGHHFFAEEGGHAEEFFG@B1BFEGFHHHGGEGGGGHHH/EEEEHHHHHEEEGEFGH<>BCCHHGHGBG1GGHGGHCGFC1FGHF1?11?0?FGC00<<D1GG1FGHHBDG000/.<<-/<CFECG:/0;:EGFH<GGC0<C;000;;9FBF.A@BEF-@-CCGF0FFBFBBBA-9B//;BF;--9@-;@@-:AA/;BFFFF
@M03896:38:000000000-B4D98:1:1106:10456:26006 2:N:0:183
CCTGTTTGCTACCCATGCTTTCGAGCCTCAGCGTCAGTTGGTGCCCAGTAGACCGCCTTCGCCACTGGTGTTCCTCCCGATATCTACGCATTCCACCGCTACACCGGGAATTCCATCTACCTCTGCACTACTCAAGCAAAACAGCTTTGAAAGCAATTCATGGGTTGAGCCCATGGTTTTCACTTCCAACTTGTCTTCCCGCCTGCGCTCCCTTTACACCCAGTAATTCCTGACAACGCTTGCACCCTAC
+
BBBBBFFFFFFFGGGFGBFDGGEGGFGHHHGGEGEEFHFGFGDFFFFGGFBGHHEEGEGHAEDEEGF2BBGEGHHHHGGEFCGGHHHFEEGGHHGHHEEE@EFGHE</@DHHGHHGGDDGHBHHGHHGDGHHF<C<1?0FHHHC0<FF1GHBGHHHEHHGFH0.<C</CGHGHFGFCFHFGFHHHHF0CGHF00CBFGGF?DGGGGCGGGGGFCBFFBBBDAA/;/:9BF//;///;-;:A.9/;;AE9A
@M03896:38:000000000-B4D98:1:1106:10439:26013 2:N:0:183
CCTGTTTGCTACCCATGCTTTCGAGCCTCAGCGTCAGTTGGTGCCCAGTAGACCGCCTTCGCCACTGGTGTTCCTCCCGATATCTACGCATTCCACCGCTACACCGGGAATTCCATCTACCTCTGCACTACTCAAGAAAAACAGTTTTGAAAGCAATTCATGGGTTGAGCCCATGGTTTTCACTTCCAACTTGTCTTCCCGCCTGCGCTCCCTTTACACCCAGTACTTCCGGACAACGCTTGCCCCCTCC
+
BBBBAFFFFFFFGGGFFFFFGGEEGEGGGGEGGGF2AFFDAFEEFFCAFEBGGHEEGGGHAEEEFHF25BEEGHHHGGG?EEEHHHHGEEGGHHHHHAEEEEFHHEE@?<BGGH3FFF>GHBGHGFFGDFGFC1?1100?0EGB11=F0.F1FGEHFHGH0=<.<<-//CGEEH//;::EGHHFGHFCGFC0;9CBFFFF?AFD.A-;BCDG9B/BBBBBDAAFFF/BFF9-;9-..-9..../;9@=.A
@M03896:38:000000000-B4D98:1:1106:16649:26960 2:N:0:183
CCTGTTTGCTCCCCACGCTTTCGCACCTGAGCGTCAGTCTTCGTCCAGGGGGCCGCCTTCGCCACCGGTATTCCTCCAGATCTCTACGCATTTCACCGCTACACCTGGAATTCTACCCCCCTCTACGAGACTCAAGCTTGCCAGTATCAGATGCAGTTCCCAGGTTGAGCCCGGGGATTTCACATCTCACTTAACAAACCGCCTGCGTGCGCTTTACGCCCAGTAATTCCGATTAACGCTTGCACCCTCC
+
ABBBBFFFFFFFGGGGEEEFFGEGEGGH3FHGEGGGFHGFGHHHEEEGHGGGEEEEGEGHAEEEGHGEEGGHHHHHHBGHHHHHHFHFGAFGFHGHHDBCBCFGHHFGFFHHHHGFHHGGGGGHHGG.<CEHFCBDGCD/CGH:C:CGGFCGBGGF:GGGHEB:C9//CFGG@B?D?9;FFFFCFFF/9BFF/BB9;9AE=DFFFFF.AD9B-A.BFADDCFE9/9FFFF/.99A/BDD.A99/;FDEFF
@M03896:38:000000000-B4D98:1:1107:9426:3331 2:N:0:183
CCTGTTTGCTCCCCACGCTTTCGCACCTGAGCGTCAGTCTTCGTCCAGGGGGCCGCCTTCGCCACCGGTATTCCTCCAGATCTCTACGCATTTCACCGCTACACCTGGAATTCTACCCCCCTCTACGAGACTCAAGCTTGCCAGTATCAGATGCAGTTCCCAGGTTGAGCCCGGGGATTTCACATCTGACTTAACAAACCGCCTGCGTGCGCTTCACGCCCAGTAATTCCGATTAACGCCTGCACCCTCC
+
AAAAAFFCFFFFGGCFEEE2FFEEDEGHHGFGEGGEGHGHFHHCEE?EBD0EAE>EEFDG1E?AEHE/>ECGGFHHFFBDGGHGHHGFE<EFHHHHHABDC?GGHHB0CFHHGHGFGHHGGGGF1FF..=ED<0<<<G0<CGGC0;;G:00;GCG0;GHHFHF.:0;BBFFGB9--AD/CFGGGFFF/BFFBF/BFFFFF-9>.EFBA.A-B-;.9::AEBDA;///:FFBDA.DFFDB-.9A9BFF?ED
@M03896:38:000000000-B4D98:1:1107:9414:3345 2:N:0:183
CCTGTTTGCTCCCCACGCTTTCGCACCTGAGCGTCAGTCTTCGTCCAGGGCGCCGCCTTCGCCACCGGTATTCCTCCAGATCTCTACGCATTTCACCGCTACACCTGGAATTCTACCCCCCTCTACGAGACTCAAGCTTGCCAGCATCAGATGCAGTTCCCAGGTTGAGCCCGGGGATTTCACATCTCACTTAACAAACCGCCTGCGTGCGCTTTACGCCCAGTACTTCCGATTAACGCTTGCACCCTCC
+
ABAAAFFFFFFFGFFFEEE2FGGGGGGHHHFGEGGFGHHGBHHEEE?A3E1AAFEEEEEF1>1EEF>/>EEGFFGHFBG3GGGGFHGEEEEEFHHGG?CGG?FFFHB00CGFHFGFFFEGGCDC1GF..<C1<0/<DG0<<GFC.<=CB00;C:<:;CGHH00.:0;/CBFF?---;./;FFFGGGG0;BBBF/BFE?AF9@9D?F9;DFBB;DAFFAD?BDABB//:FF?D.9ABBAB..:9;9FFFFD
@M03896:38:000000000-B4D98:1:1107:10132:4959 2:N:0:183
CCTGTTTGCTACCCATGCTTTCGAGCCTCAGCGTCAGTTGGTGCCCAGTAGACCGCCTTCGCCACTGGTGTTCCTCCCGATATCTACGCATTCCACCGCTACACCGGGAATTCCATCTACCTCTGCACTACTCAAGAAAAACAGTTTTGAAAGCAATTCATGGGTTGAGCCCATGGTTTTCACTTCCAACTTGTCTTCCCGCCTGCGCTCCCTTTACACCCAGTAATTCCGGACAACGCCTGCACCCTAC
+
BBBBAFFFFFFFGGGFFGGGGGEFFGGHHGHHGGDEFGFBGEDGFFFGGGFHHHAEEGGHEECEFHFEBFGEHHHHGGGGFFGHHHHGCFFGHHHHHGEF?@FGHEECCGHGHHDFG2FFHHHHHHDFDGFHF11<FBF<FGHF1FGFC.F1F>>01>G0DHGGC<<FFBCC.C;/CCGFHCHGFF00;C/BBFFFFBCFAAGGGG?DFDGGFF/FF9//AE?9B/;;9FF-;9@99@B-99:.9FFFFA
@M03896:38:000000000-B4D98:1:1107:10149:4969 2:N:0:183
CCTGTTTGCTACCCATGCTTTCGAGCCTCAGCGTCAGTTGGTGCCCAGTAGACCGCCTTCGCCACTGGTGTTCCTCCCGATATCTACGCATTCCACCGCTACACCGGGAATTCCATCTACCTCTGCACTACTCAAGAAAAACAGTTTTGAAAGCAATTCATGGGTTGAGCCCATGGTTTTCACTTCCAACTTGTCTTCCCGCCTGCGCTCCCTTTACACCCAGTAATTCCGGACAACGCTTGCACCCTAC
+
BBBBBFFFFFFFGGGGGFGFGGEFHEGHHHHHGGGGGHHF3EDFGFFGGHHHHHEGGGGH1EDEFHGGDGHGGHHHHGGGGGGHHHHFEFGGHHHHH/EEEEGHH/<@CFHHHHF2FFDGHGHHFFFF<FGHG1G1<FF<GFHB1>DGGEHDG<<<<FH0=G0.<<</CGGFAHECCCHEHFHHHHGGFHFFFFFGFFGFAFGGGG?BGGGGFFBBBBBFDE?9F/;;FFF-A99.;-9.9AA/;FD.;F
@M03896:38:000000000-B4D98:1:1107:10137:4982 2:N:0:183
CCTGTTTGCTACCCATGCTTTCGAGCCTCAGCGTCAGTTGGTGCCCAGTAGACCGCCTTCGCCACTGGTGTTCCTCCCGATATCTACGCATTCCACCGCTACACCGGGAATTCCACCTACCTCTGCACTACTCAAGAAAAACAGTTTTGAAAGCAATTCATGGGTTGAGCCCATGGTTTTCACTTCCAACTTGTCTTCCCGCCTGCGCTCCCTTTACACCCAGTAATTCCGGACAACGCTTGCACCCTAC
+
BBBBBFFFFFFFGGGGGFGFGGEGCFGHHHHGEGGGFHHEEEGEFFBGGHHHHHEEFGGHAEDEGG@FEFHEHHHHHGGGGGGGHHHGGFEGHHHHHFEGGCGGH>>/?BGHHHF2GF<FGHHGFFGGFGHHC<G??FF<FEGC1<GGGCGBGFF00DHFDG0<<C@GHFFECHEF::;EGFHHHHHEFFFEBBFBFBFBDCAE?F?BBGGEF/9/99BBA.A9BB/BFF/-.99.;@@...A/BFF.9A
@M03896:38:000000000-B4D98:1:1107:4452:9664 2:N:0:183
CCTGTTTGCTCCCCACGCTTTCGCACATGAGCGTCAGTTCTTGTCCAAGGGGCCGCCTTCGCCTCCGGTATTCCTCCACATCTCTACGCATTTCACCGCTACACGTGGAATTCTACCCCTCTCTACAAAACTCTAGCTGAACAGTCTGAAATGCAATTCCCAAGTTGAGCTCGGGGCTTTCAAATCTCCCTTATCCATCCGCCTGCTCGCCCCTTACGCCCCGTCATTCCAATTAACGCTCGCACCCTCC
+
ABBBAFDCFFFFGGBEEFG2FGDGEE2DB3BFEFGF2DFDBGDGHHEGFEDEEE0EGGGH1EEEEHE@EEEDEGHHFGHGHHHHHF4FEEFGHHHHH/EEEEFHF0?F/2GHGHBGHHHFEFHB2@F<1?GHHHE<1?DBBF10>GFD1FDF<F<1<>GFFHFAG0<0/00<A@--:-.:0000;CB;0/;BB0;0;;F..9.9CF/09;9A-;./B.9;9--;.9.;FB/////99.;;A-@-9@.EE.
@M03896:38:000000000-B4D98:1:1107:16082:10411 2:N:0:183
CCTGTTTGCTCCCCACGCTTTCGCACCTGAGCGTCAGTCTTCGTCCAGGGGGCCGCCTTCGCCACCGGTATTCCTCCAGATCTCTACGCATTTCACCGCTACACCTGGAATTCTACCCCCCTCTACGAGACTCAAGCTTGCCAGTATCAGATGCAGTTCCCAGGTTGAGCCCGGGGATTTCACATCTGACTTAACAAACCGCCTGCGTGCGCTTTACGCCCAGTAATTCCGATTAACGCTTGCACCCTCC
+
BBBBBFFFFFFFGGGGEFFCFGFGGGGGFHHHGGEGGHHHHHHHGEEHHFGGEFEGGGGHEGFGGHFFEGGHHHHHHHHGHHGHHHHGGGGGHHGHHGFGGCGHHHFCFHHHHHHGHHHGGGGHFFGA.ADHFGHDDGF<GHGF0;CGFCGGF::G<GHHHH0./::BCFGGGGAAFGGGGEFFFFF9BFFBFFFFFFFFFFFFFFFAFFFF-A.BFFFCFF.;B/BFFFFF?FFFFDF?:AA9BFFFFF
@M03896:38:000000000-B4D98:1:1107:17213:10470 2:N:0:183
CCTGTTTGCTCCCCACGCTTCCGCACATGAGCGTCAGTTCTTGTCCAAGGGGCCGCCTTCGCCTCCGGTATTCCTCCACATCTCTACGCATTTCACCGCTACACGTGGAATTCTACCCCTCTCTACAAAACTCTAGATGAACAGTCTGAAATGCAATTCCCAAGTTGAGCTCGGGGCTTTCACATCTCACTTATCCATCCGCCTGCGTGCCCTTTACGCCCAGTTATTCCGATTAACGCCCCCACCCTCC
+
BBBBAFFFFFFFGGGG?FEFGGGGFGGHBGHHGGGEGG5FGHHHGFGHHGGGEFEGGGGHGFGFGHEEEEFHHHHHHFHFHHHHHHHGGFFGGGFHHGGGGCGGF0FFDFHHHHHHFHHECGHGHHHHFGHHHDF1GFDGHHH0>GFFBGHHE<F==DG<GHB.=0=DCGHHA-:-;CHHHFGGGGFGGGGFBFFG0;FFGGGGGGGDDEFFE/B/BAABFF.;/;9:FF:AA:D//.--:-:-;AD.AF
@M03896:38:000000000-B4D98:1:1107:17218:10487 2:N:0:183
CCTGTTTGCTCCCCACGCTTCCGCACATGAGCGTCAGTTCTTGTCCAAGGGGCCGCCTTCGCCTCCGGTATTCCTCCACATCTCTACGCATTTCACCGCTACACGTGGAATTCTACCCCTCTCTACAAAACTCTAGATGAACAGTCTGAAATGCAATTCCCAAGTTGAGCTCGGGGCTTTCACATCTCACTTATCCATCCGCCTGCGTGCCCTTTACGCCCAGTTATTCCGATTAACGCTCGCACCCTCC
+
ABAABFFFFFFFGGGGFFEFGGGGFGGH3GHGGGEGGGGHHHHHGFGGHADGEEEEGGGHGGGGGHGEEFGHHHHHHGHFHHHHHHHEEEFGHHHHHGFGGCGHFBFFDHHHGHHFHHHEEHHHHGGGGHHHHHFDGHDHGHHFGHFFFHHHHGFGFHHHHHEGDD=D/GHH.AAAFFHHHGGGGGFFFGGGGGGGGGGGGGFGEFDAEDEFBBBFF.ABFFFBFBBFFFFD?9AFF?D.DD@:@DFFFF
@M03896:38:000000000-B4D98:1:1107:8850:12156 2:N:0:183
CCTGTTCGCTCCCCACGCTTTCGCTCCTCAGCGTCAGTGACGGCCCAGAGACCTGCCTTCGCCATTGGTGTTCTTCCCGATATCTACACATTCCACCGTTACACCGGGAATTCCAGTCTCCCCTACCGCACTCCAGCCCGCCCGTACCCGGCGCGGATCCACCGTTAAGCGATGGACTTTCACACCGCACGCGACGAACCGCCTACGAGCCCTCTACGCCCACTAACTCCGCATACCGCCTGCACCCTAC
+
ABBBAFFADAABGGGEEEE2FGEEFHGFHHHHGGEGEFGFFA0AEC?FFFFFGFBFGGHH1EFEF@433?1BFGFHHHG?@/EGBGFGGGFDGHGHH/B<AFGHH/</BCGHGFF>FGFHHHEHGHH>A@CCH0<1>CE-<CG-<-<EH:::-;-9--;B9FF.....9B-...9/B//;9/;B9A;9-;@@9-9---;B;@FFDF999@BA...;B.--@9..///;BF..9.9/;.@-..9./;D.9;
@M03896:38:000000000-B4D98:1:1107:13228:12415 2:N:0:183
CCTGTTCGCTCCCCACGCTTTCGCTCCTCAGCGTCAGTGACGGCCCCGAGACCTGCCTTCGCCATTGGTGTTCTTCCCGATATCTACACATTCCACCGTTACACCGGGAATTCCAGTCTCCCCTACCGCACTCCAGCCCGCCCCTACCCGGCGCGGATCCACCCTTAAGCGATGGACTTTCACACCGCCCGCGACGCACCGCCTACGAGCCCCTTACGCCCAATAATTCCCGATAACCCCTGCCCCCTAC
+
ABBBAFFBBBABGGGG2AEAFGBEEHGHHHCGFGAEAFFBFBAEEA0AEEEEFGBGGFFG1EG1BD4@31??GHHHHHGFEECGF?GGHGF4GGHHHEH?DCFGG</BCCGHGG21@GGHFHGHGHH@DDGCH0F1FEC-AD@-:.;GH?-?BA----:BCFF..////;-9.;;9B9//BFF/FF---;9;--;-9;BB;@B..B..9;-E..99B.A-99..////9//..--.//9:..;..;9;.A
@M03896:38:000000000-B4D98:1:1107:13212:12423 2:N:0:183
CCTGTTCGCTCCCCACGCTTTCGCTCCTCAGCGTCAGTGACGGCCCAGAGACCTGCCTTCGCCATTGGTGTTCTTCCCGATATCTACACATTCCACCGTTACACCGGGAATTCCAGTCTCCCCTACCGCACTCAAGCCCGCCCGTACCCGGCGCGGATCCACCGTTAAGCGATGGACTTTCACACCGCACGCCACGCACCGCCTACGAGCCCTTTACGCCCACTACTTCCGGATAACGCCTGCACCCTAC
+
BBBBBFFADAABGGGGEFEFFGEEEHGHHGGGFGEEEGF5FEAEEE1FGHGGGHFGHHHHCEGEFE@@@1BEGHHHGHGDFGGGHHHHHGFHHHGHHAF<FFGHH/<BBDHGHHD>>GGHHGEFFHH@CDFGF011>FH-@DG--<CEH.:@@;;--9;BBFF99..;/B-..:99FB/BBBF9BA9--;9;.::-9;BFAFF?DF.;:@>E.:/:B9A@FD.9B//9BF.-9.99F9@-.9;9:FDEFF
@M03896:38:000000000-B4D98:1:1107:5596:14352 2:N:0:183
CCTGTTCGCTCCCCACGCTTTCGCTCCTCAGCGTCAGTGACGGCCCAGAGACCTGCCTTCGCCATTGGTGTTCTTCCCGATATCTACACATTCCACCGTTACACCGGGAATTCCAGTCTCCCCTACCGCACTCAAGCCCGCCCGTACCCGGCGCGGCTCCACCGTTCAGCGATGGCCTTTCACACCGGACGCGACGCACCGCCTACGAGCCCTTTACGCCCAATACTTCCGGATCACCCCTGCACCCTAC
+
BBABBFFADAABGGGGFEEFFGEEFHG3FFFGGGE2EFHGGGAEFEEGHHEGFHBGGHHGCEEAFGFF@FGEGHHHHHGGEFGGHHGGHGGGGHGHHGH?FFGHHC?CCGHHFG22GGHHGHGHEHGFCGGGG01<<FH-ADG-ACGGHC-@@99--9:A9FGA9C.//:A9..;.BB/BFBF9F9---;-@--;9;BDFFFFF?F9.ABFF.9BFF.9@DA..;///;BA-9.-.9.;-.A9;9;9..;
@M03896:38:000000000-B4D98:1:1107:5590:14369 2:N:0:183
CCTGTTCGCTCCCCACGCTTTCGCTCCTCAGCGTCAGTGACGGCCCAGAGACCTGCCTTCGCCATTGGTGTTCTTCCCGATATCTACACATTCCACCGTTACACCGGGAATTCCAGTCTCCCCTACCGCACTCAAGCCCGCCCGTACCCGGCGCGGATCCACCGTTAAGCGATGGACTTTCACACCGCACGCGACGCACCGCCTACGAGCCCTTTACGCCCAATAATTCCGCATAACGCTTGCACCCTAC
+
ABBAAFF?DBACGGGGGFFFGGGGGHGHHGHHGGGGGHHHHGFGGGDGFGGGGHGHHHHGFEEEFGE3@1?BFFHHHGEFEGGGHHHHHGCGHHHHHFHEGEGHGEC?DDHHFHFFGGHGFHGGEHH<C@DCCBF>DGH<ACD@-<AEH.:@-;-9-;:B9FG?;.9.9B9.::ABBF/BFFFBFFC--@>@;-;--:@DFFFF.BA9.;CAB//BF;DAF?E/B/99BFB.:9.:B.@..;./BFF.FF
@M03896:38:000000000-B4D98:1:1107:23233:15107 2:N:0:183
CCTGTTTGATCCCCACGCTTTCGCACATCAGCGTCAGTTACAGACCAGAAAGTCGCCTTCGCCACTGGTGTTCCTCCATATCTCTGCGCATTTCACCGCTACACATGGAATTCCACTTTCCTCTTCTGCACTCAAGTTTTCCAGTTTCCAATGACCCTCCACGGTTGAGCCGTGGGCTTTCACATCAGACTTAAAAAACCGCCTACGCGCCCTTTACGCCCACTAACTCCGTATAACGCTTGCCACCTAC
+
ABBBAFFFFFFFGGGEEGGFGGEEBEEGHG3GEGEGEGGGFAFDFEBGHFFAFDAEEEGH1EDBEG@BBCGEGHHHHFFHFHHHH4GEGGGGHHGGHFEECEBFHGEEGBGHHHGGDFGGHHHGHHHHHFHHH2@<2@FHHHGG2@FFGHGH1FGFHHHGHH<-><-01<F-.<--CGECD0G;GH:00;CC;0:0:-;E-;?D:B?-?B---/;BF..-9?.9////;B.9.;9BF.B....//BFFEF
@M03896:38:000000000-B4D98:1:1107:23229:15127 2:N:0:183
CCTGTTTGATCCCCACGCTTTCGCACATCAGCGTCAGTTACAGACCAGAAAGTCGCCTTCGCCACTGGTGTTCCTCCATATCTCTGCGCATTTCACCGCTACACATGGAATTCCACTTTCCTCTTCTGCACTCAAGTTTTCCAGTTTCCAATGACCCTCCACGGTTGAGCCGTGGGCTTTCACATCAGACTTAAAAAACCGCCTACGCGCGCTTTACGCCCAATAATTCCGGATAACGCTTGCCACCTAC
+
BBBBBFFFFFFFGGGGEFEFFGEEEGGHHGHHGGEGEHHHFG3FGFGGHHHBFFBEEGGHAEEEFHEB@FFEGHHHHGGHHHHHHGGEEEEGHHHHHFEEGEHHHHGFHHHHGHHHHFHHHHHHHHHHFHHHFC2D>@FHHHED>FHHHHDHFHHHHHHGHH?-<>-01>F-<A-<CHHHHHHHHHH0:;GHF0FFB@CEAFGGGF.;;@9@@..BF9A@DD?.///;BF/-;AAFFA@...;F/BFF9B
@M03896:38:000000000-B4D98:1:1107:22813:15904 2:N:0:183
CCTGTTCGCTCCCCACGCTTTCGCTCCTCAGCGTCAGTGACGGCCCAGAGACCTGCCTTCGCCATTGGTGTTCTTCCCGATATCTACACATTCCACCGTTACACCGGGAATTCCAGTCTCCCCTACCGCACTCAAGCCCGCCCGTACCCGGCGCGGATCCACCGTTAAGCGATGGACTTTCACACCGCACGCGACGAACCGCCTACGAGCCCTTTACGCCCAATACTTCCGGCTAACGCCTGCCCCCTAC
+
ABBBBFFADAABGGGGEEEAFGEEFHGHHHHHFFEEEHHBDEEEGGEGGEAGGHFGHHHHEEEBFFD33FGEGHHHHHGGGGGGHHHHHHHFGHHHHEH/EFGHHEB@GFHHHHFDGGHHHHGHGHHDFCGGHCFFFFH<AFG-<AEGH:;@C;:99A@FFGG.99.A:F9:9DAFFBBFBBF/BD:-9;=C-;:9;@DFCFFFFF99ABBF9/:FF.;@DDF/B/:/BF.--9DFFDF-.:99AEF=EF
@M03896:38:000000000-B4D98:1:1107:10237:17969 2:N:0:183
CCTGTTTGCTACCCATGCTTTCGAGCCTCAGCGTCAGTTTGTGCCCAGTAGACCGCCTTCGCCACTGGTGTTCCTCCCGATATCTACGCATTCCACCGCTACACCGGGAATTCCTTCTACCTCTGCACTACTCCAGCACAACAGTTTTGAAAGCAATTCATGCGTTGAGCCCATGGTTTTCACTTCCAACTTGTCTTCCCGCCTGCGCTCCCTTTACACCCAGTACTTCCTGACAACGCTTCCACCCTAC
+
ABBBBFFFFFFFGGFGGGGDFGEEFEEHHGHHGGDEFGF55B2FEC3GFAGGHHAEEFGHEE?EEGEF5BFEGFFHGEGDEEGFDGHGCEEEHHHHH>EEEC3FG///<BGHHH2?FG@GGFFD1B@<1@FHF1?10???<DG01=>1>F11><FC1>F<=00<<.-./<CC.F:/00;:C0;GHGB0CFFB0CCBFBFFDBGBE?B??ECE/B/BB///9A.:B//;BF//9/;/.-=...9/;:AABF
@M03896:38:000000000-B4D98:1:1107:10223:17983 2:N:0:183
CCTGTTTGCTACCCATGCTTTCGAGCCTCAGCGTCAGTTGGTGCCCAGTAGACCGCCTTCGCCACTGGTGTTCCTCCCGATATCTACGCATTCCACCGCTACACCGGGAATTCCATCTACCTCTGCACTACTCCAGAAAAACAGTTTTGAAAGCAATTCATGGGTTGAGCCCATGGTTTTCACTTCCAACTTGTCTTCCCGCCTGCGCTCCCTTTACACCCAGTAATTCCGTACAACCCTTGCACCCTAC
+
ABBBBFFFFFFFGGFGFFGFGGEFCFGGHHGHGGEEFHH5AEEFGF3GGF5EGHEEGGGHAEDEFH32@BFEGHHHHGGFGGGGHHGFFEFGHHFHHEEEECEHH/</?/FGGH3FGGGHHHHHFGFH2FGHF1?11?1F0EF01<G<C.11<<<<1FG00=0.<<-/<CHECFC/G0CCGFHFHHF0CFC00=;099BF.?DD.A--;ACE/;BFB///;A.//9/9BF/9.9./:.9.9.9;;/A.B9
@M03896:38:000000000-B4D98:1:1107:10243:17988 2:N:0:183
CCTGTTTGCTACCCATGCTTTCGCGCCTCAGCGTCAGTTGGTGCCCAGTAGACCGCCTTCGCCACTGGTGTTCCTCCCGATATCTCCGCATTCCACCGCTACACCGGGAATTCCATCTACCTCTTCACTACTCCAGAAAAACAGCTTTGAAATCAATTCCTGTCTTTAGCCCCTGCTTTTAACTTCCAACTTGTCTTCCCTCCTGCGCTCCCTTTACCCCCAGTAACTCCGTACCACCCTTGCCCCCTCC
+
ABAABFFFFFF5GFBFGFGBFGE2AEEEG3EGGGGAAAB53A2AC3A1B5ABFG0EE1EG1?1>EG3252B>FFFHFEEEEC>GH4FEAEEDHGGHH/<E<<?BF/<B//<FGF>2F>FGGDF11?<D1<FGF1111<1<>>.00><<>1=10<<<0DGFGG0/000000<C.:=./0;000:0;C00:;B00;;000;/09.;//=--ACF/009;0:.9-;;/9//;9...../9.9././99:9-.9
@M03896:38:000000000-B4D98:1:1107:23133:18541 2:N:0:183
CCTGTTTGCTACCCATGCTTTCGAGCCTCAGCGTCAGTTGGTGCCCAGTAGGTCGCCTTCGCCACTGGTGTTCCTCCCGATATCTACGCATTCCACCGCTACACCGGGAATTCCACCTACCTCTGCACTACTCAAGGCCAGCAGTTTTGAAAGCAATTCACGGGTTGAGCCCATGGATTTCACTTCCAACTTGCCGGTCCGCCTGCGCTCCCTTTACACCCAGTAATTCCGGACAACGCTTGCACCCTACG
+
BBBBBFFFFFFFGGGGFFFFGGECFFEGHHHHGGEEEGEHAEFHHFFGFGHHHFAEEEGHAEDEFGEG@CGEHHHHHGGEFGGHHHHGEEFGHHHHHEEEF@FGHE/>DFGHHHFGHC@GHHHHHHGHFHHHF1F<<?C<<FGC1==GAFHGH<F0>>GGHEA@<<-C/CGFGHC/GFGHHHHHHHH0CFGFBBF=-;;DGGGGEFBDADFFBBBBB9/BDE?////BFFB-9@@AFFF.AF.;B;A?;F.
@M03896:38:000000000-B4D98:1:1107:9123:19993 2:N:0:183
CCTGTTTGCTCCCCACGCTTTCGCACCTGAGCGTCAGTCTTCGTCCAGGGGGCCGCCTTCGCCACCGGTATTCCTCCAGATCTCTACGCATTTCACCGCTACACCTGGAATTCTACCCCCCTCTACGAGACTCAAGCTTGCCAGTATCAGATGCAGTTCCCAGGTTGAGCCCGGGGATTTCACATCTGACTTAACAAACCGCCTGCGTGCGCTTTACGCCCAGTAATTCCGATTAACGCTTGCACCCTCC
+
BBBBBFFFFFFFGGGGEFFFGGEEGGGGGHHGEGEGGHGHHHHHFEEGHE0FEEEEGGGHAEDEGHE?EEGHHHHHGFHGHHHHHHHFGFFGHHGHHGDGGCFGHHFGFHHHHHHFHHHGGGGHHHFA<EEHF0<<<GF<GHHC0;CGHGCGH:C<;CGHHHB.:0/:BFGG@C--?ABBFGGFFFF/9BFBFFFFBFFFFFFFFFFFFFFD-;AFFEDACD.:BFFFFF/ADAAFF.;..;:;BFFFFF
@M03896:38:000000000-B4D98:1:1107:9125:20011 2:N:0:183
CCTGTTTGCTCCCCACGCTTTCGCACCTGAGCGTCAGTCTTCGTCCAGGGGGCCGCCTTCGCCACCGGTATTCCTCCAGATCTCTACGCATTTCACCGCTACACCTGGAATTCTACCCCCCTCTACGAGACTCAAGCTTGCCAGTATCAGATGCAGTTCCCAGGTTGAGCCCGGGGATTTCACATCTCACTTAACAAACCGCCTGCGTGCGCTTTACGCCCAGCAATTCCGATTAACGCTTGCACCCTCC
+
BBBBBFFFFFFFGGGGEAEAFGFGGGGFGGHGEGDFEHHFHHHHEEDGHEEGEEEFGGGHEEDEEHE>>EGHHHHHHGHHHHFGHHHGFEFGGGHHHFCFCCFGHHEGBGHHGHHHFHHGGGGF1GF?.CEHF0G<DFD/<GG:0::CF00;B;CCCGHGGF0.:09/FFGGB?B?B9CFFBFGFFF/;FFFFFBBFAEADD9AEA-;9?>D=.9BB.9;BB..99:BFFF?...;B.=..9999B..99
@M03896:38:000000000-B4D98:1:1107:24174:20635 2:N:0:183
CCTGTTTGCTACCCATGCTTTCGAGCCTCAGCGTCAGTTGGTGCCCAGTAGACCGCCTTCGCCACTGGTGTTCCTCCCGATATCTACGCATTCCACCGCTACACCGGGAATTCCATCTACCTCTGCACTACTCAAGAAAAACAGTTTTGAAAGCAATTCATGGGTTGAGCCCATGGTTTTCACTTCCAACTTGTCTTCCCGCCTGCGCTCCCTTTACACCCAGTAATTCCGGACAACGCTTGCACCCTAC
+
BBBBBFFFFFFFGGGGGGGGGGEGFEEGHGGGEGEEFHFHBEFHFFHHFGEFHHEEGGGHAEFFGHB2@FGEFHHHHGGGGGGHHHHGGGGGHHHHHFEGGEHHH>>BCDHGHHHGGFGHGEHHGGHHBGHHFDG1FFHHHGHBDFGHGFFHHC>GFHHHFG0<C<<<CGGEHHCC<CGEHEHGHHHBGHHG0CCFFFGGGGGGEFBGGGGGFFFFFBBBDEFBFFFFFFB-.9>AE-;:.A;9BFFF.A
@M03896:38:000000000-B4D98:1:1108:22766:3614 2:N:0:183
CCCAGTTTGGGTCTTAGCTATTGTGTGTTCAGATATGTTAAAGCCACTTTCGTAGTCTATTTTGTGTCAACTGGAGTTTTTTACAACTCAGGTGAGTTTTAGCTTTATTGGGGAGGGGGTGATCTAAAACACTCTTTACGCCGGCTTCTATTGACTTGGGTTAATCGTGTGACCGCGGCTGCTGGCACACAATTACCATACAGCTAGTGTGTAGATCTCGGTGGCTGCCGTATACTTAAAAAAAAACACTA
+
>ABA3BDDFAAAGGFGGBF5BBDDDECAGGFFHHGHDGFDFHGHFFHHFHFBFGFFFHHFDFFHFHHHHFHFHHEGHHGGEEHFFFEHHGHFFHHHHHGHGHHHHGGHFGHFG1EE/EEGCEHHHGGGFFFHFHHHHGHFD@@/<ACHHFHHG1>G1GEHGGHFHHGECCEGD<A?C-@-9CBCBABFE9?EFFFBBFFFGGG09099///:///99//..;.....9A-..9//;/F///;9-999..//
@M03896:38:000000000-B4D98:1:1108:18327:7548 2:N:0:183
CCTGTTTGCTCCCCACGCTTTCGTGCATGAGCGTCAGTGACGTCCCAGGGGGCTGCCTTCGCCATCGGTATTCCTCCACATCTCTACGCATTTCACTGCTACACGTGGAATTCTACCCCCCTCTGACATACTCTAGCCGTGCAGTCACAAGCGCCATTCCCACGTTGAGCTCGGGGATTTCACGCCTGTCTTACAAAACCGCCTGCGCACGCTTTACGCCCAGTAATTCCGATCAACGCTCGCACCCTAC
+
AAAAAFFFFFFFGGGGEEEEAFBAFFGHAGHGEFEFEGFFBAFDGEGFA100AABFGHHH1BEE1GEEEGGGGHHHH2FHHHHHHHHFEEGG4GGH4BBFGFFH<B/?DFGGGGFGHGHGGGGH1<G1DGHHHFF?FFA<-CG<FF<DDG<C?@DA<DGHFH.-::..CGGG.---A9:FFFG.AA9.;;BFFF000;CDDFFFFF=CFC9@.../F.99BD?F/9::BFB.A-9BF.-.;-99;@DF.F
@M03896:38:000000000-B4D98:1:1108:21242:8529 2:N:0:183
CCTGTTTGCTACCCATGCTCTCGAGCCTCAGCGTCAGTTGGTGCCCAGTACACCGCCTTCGCCACTGCTGTTCCTCCCGATATCTACGCATTTCACCGCTACACCGGGAATTCCATCTACCTCTGCACTACTCAAGTACAACAGCTTTGAAAGCAATTCATGACTCGAGCCCATGGTTCTCACTTCCAACTTGTCTTCCCGCCTGCGCTCCCTTTACACCCAGTAATTCCGGACATCGCATGCACCCTACG
+
>A111BD1DD3DG11AEBF1BA11A0AGEFCFEEE0AAFD1ACGHF1/B1121B//A/AA////AG11111B2@ED0/>/E/>GGFH/EEFC2BGFE/>EE?1B0/////BCFD22BFB>11@11@FG1F011@111?11?FCC0??11<11<010>1FFGH11=1<.<.<.C/</::00;CC00C0:CG/00<0:CG0:9--AEA9?@CBEFGG0;0;9B--99BFFFF/---;//---;9;B//;--:9
@M03896:38:000000000-B4D98:1:1108:21255:8554 2:N:0:183
CCTGTTTGCTACCCATGCTTTCGAGCCTCAGCGTCAGTTGGTGCCCAGTACACCGCCTTCGCCACTGGTGTTCCTCCCGATATCTACGCATTTCACCGCTACACCGGTAATTCCATCTACCTCTGCACTACTCAAGAACAACAGCTTTGAAAGCAATTCATGGGTTGAGCCCATGGTTTTCACTTCCAACTTGTCTTCTCGCCTGCGCTCCCTTTACACCCAGTAATTCCTGACAACGCTTGCACCCTACG
+
>AA11BF1FFBFGFFCBBA3BB1AAEEHHHFF0EEA0FGGAE/BFHB/F112DB/AE?EG//A/EFC01B/BD2FGGEC?E/EGHHG/EEC?2BFGG/>>ECGEBEE//?FGFH2BGFEG<11<@FFGFGFF1@1@100<FGCG0?G<?DD1FB1<F1FD1G<<F.</<0FEEHHC0=<EGBGFFGHHFH:B0;C:GG0;CE?;AF-;?BAEFGG0B0;/C9ABF//BFF/:/9//--;9---;/99ABA9
@M03896:38:000000000-B4D98:1:1108:6319:8627 2:N:0:183
CCTGTTCGCTCCCCACGCTTTCGCTCCTCAGCGTCAGTGACGGCCCAGAGACCTGCCTTCGCCATTGGTGTTCTTCCCGATATCTACACATTCCACCGCTACACCGGGAATTCCACTCTCCCCTACCGCACTCAAGCCCGCCCCTACCCGGCGCGGCTCCCCCGTTAAGCGCTGGCCTTTCACACCCCCCCCCACCAACCGCCTACGCGCCCTTTCCGCCCCATCACTCCTGACAACCCTTCCACCCTAC
+
>AA>1B@ADAAAGGGGEAAAAGEE0FEFF1FFEEFAAF21DA/AEEE//ABGFCFGHHHH/EA>/1111>/BF2BGFHE/E@EFGHGHHHF21FGHH//>E<FGG@///>0CF1F11@@FG0?GFHC/>/A@C011>.<-<<C-<:.GH?---;---;;E.CB-----/;--;---9//9;/;:BB---;----9---;A-@@FFF---;9@@9B/;99:@-9-///:BB/////9--;-/-;/:AB-99
@M03896:38:000000000-B4D98:1:1108:6298:8632 2:N:0:183
CCTGTTCGCTCCCCACGCTTTCGCTCCTCAGCGTCAGTGACGGCCCAGAGACCTGCCTTCGCCATTGGTGTTCTTCCCGATATCTACACATTCCACCGTTACACCGGGAATTCCAGTCTCCCCTACCGCACTCAACCCCGCCCCTACCCGGCGCGGCTCCACCGTTCAGCGATGGACTTTCACACCCCACGCCACCAACCGCCTACGAGCCCTCTACGCCCAATACTTCCGGACAACACTTGCACCCTAC
+
>AAA>BFAA>AAGGGGGAAAAFAAAFEGHGHHEGEA2BFGF1AEEEF1EBBGFGAEGHHH?EE>B@433B?BFDDGFGEE@E>FGHFHHGE4FFGHH?0<EFFGHEB/CCF2FGB2@@GFHHDFCG?/><?->0>0>AC-<CG-<<CHHC:@-;-9-9CE/CF....//;.-.;./:99/;/;//;.9;A-;..;.:.;D-@F.AB.;9;-A..;/::9;@...//9/;F.-:-9;A.:///9/;BD9BA
@M03896:38:000000000-B4D98:1:1108:28464:13803 2:N:0:183
CCTGTTTGCTACCCATGCTATCGAGCCTCAGCGTCAGTTGCTGCCCATTACGTCGCCTTCGCCACTTCTCCTCCTCCCGATTTCTACTCATTCCACCTCTACACCGGCAATTCCACCTACCTCTTCACCACTCAATTCCACCAGCTTCTAAAGCAATTCACGCCTTGAGCCCATGGATTTCACTTCCAACTCTCCCCTCCTCCTGCCCTCCCCTTACACCCAGTACTTCCGCACACCCCCCGCTCCCTAC
+
>A11>BD1B33@F111BBB3BAA0A0AG01110AB0EGE1D1BBFG10B21BBBA/BE/A////AB1121@B0B0>0///>/BB2BG2BB122BGFC0BBFBG>0/////11BFDBF01B0<<11BDG1FF100112@@@1@?</1?111111?1F<DG<D.0.<.11>1CFC///<0000=D0DDD=0C/000//./.;/;:C/:.;/.;9././/09/;../0000;9.9-99-9-9---;-;;E-/9
@M03896:38:000000000-B4D98:1:1108:28482:13804 2:N:0:183
CCTGTTTGCTACCCATGCTTTCGAGCCTCAGCGTCAGTTGGTGCCCAGTAGGTCGCCTTCGCCACTGGTGTTCCTCCCGATATCTACGCATTCCACCGCTACACCGGGAATTCCACCTACCTCTGCACTACTCAACGCCAGCAGCTTTGAAAGCAATTCACGGGTTGAGCCCATGGATTTCACTTCCAACTTGCCGGTCCGCCTGCGCTCCCTTTACACCCAGTAATTCCGGACAACGCTTGCACCCTAC
+
>AA>>DDFFFFFGGGFBBBABFBFFEEHHHHHEFEEAFDG3AFFHHFGFG5BFDAEEFGG1EDEFGC2@2?BGHGGHGGGGGGGHHHFGEEEGGGHH?EEGCHGHE//>DGGGHGHHHHHHHHHHGDHDHHFC1?0?><?->F<0<<<>GHHBGHHDGHHFH.<<.-::CHGHF::GC0;CGHFGGGFGGGB0FF-:;;AGGGGGF@BBDFFBB/;BBFFDE.9B//9FF/-;9-AE>B..9E/BBD.BA
@M03896:38:000000000-B4D98:1:1108:28873:14985 2:N:0:183
CCTGTTCGCTCCCCACGCTTTCGCTCCTCAGCGTCAGTGACGGCCCAGAGACCTGCCTTCGCCATTGGTGTTCTTCCCGATATCTACACATTCCACCGTTACACCGGGAATTCCCGTCTCCCCTACCGCACTCAAGCCCGCCCGTACCCGGCGCGGATCCACCGTTCAGCGCTGGACTCTCCCACCGCACGCGACGCACCGCCTACGCGCCCCTTACGCCCAACACCTCCGGCTAACGCCTGCCCCCTAC
+
AAAAAFFADAABGGGGEAA2ABBBEGEGFGHHGFEGEGH5BEEEGE1F11ABFFBFGDGH1EA>B@@3@1BEEGGHHGGGCEEHHHHFFBFFHHFHH?G/ECFHF/<<@/FGGF2<<?FGFCDGFHH/>AC?<<11>CG-<AD--;CCGA-:-:-:-;:F0FF..9;F/B.-A-99:B/:;/FB9A;-;;-@--;---9@;-@D.;9--9@B-99/B.;@B?....99;E.--9?/:.;-....9;9-;9
@M03896:38:000000000-B4D98:1:1108:28861:15005 2:N:0:183
CCTGTTCGCTCCCCACGCTTTCGCTCCTCAGCGTCAGTGACGGCCCAGAGACCTGCCTTCGCCATTGGTGTTCTTCCCGATATCTACACATTCCACCGTTACACCGGGAATTCCAGTCTCCCCTACCGCACTCCAGCCCGCCCGTACCCGGCGCGGATCCACCGCTAAGCGATGGACTTTCACACCGCACGCCACGAACCGCCTACCAGCCCTTTACGCCCACTAATTCCGGATACCCCCTGCACCCTCC
+
ABBAAFFADABBGGGGEEAFAFAEBGGHHGFFEFEFEGFCFEAEEEAFEFAFFGBFGGHG?EEE?B@3B?FEFGHHHHGGEGGGHHHHHHFFHGGHH?BA?FGHHE</<DHHGHG2@GHHFHGHGHH<@ADGH0F1>FG<<CG-<<EGH.:::;-;9@:FBFF.-:-9;B-.;A.BB/:B:BFBFF---;-@..;--;@BCFFAAF./;;AD///:F;ADF..9:/99;F/-::./9/;-9:;/;BD..;
@M03896:38:000000000-B4D98:1:1108:24319:18371 2:N:0:183
CCTGTTCGCTCCCCACGCTTTCGCTCCTCAGCGTCAGTGACGGCCCAGAGACCTGCCTTCGCCATTGGTGTTCTTCCCGATATCTACACATTCCACCGTTACACCGGGACTTCCAGTCTCCCCTACCGCACTCAAGCCCGCCCCTACCCGGCGCGGATCCACCGTTAAGCGATGGACTTTCACACCGCACGCGACGAACCGCCTACGCGCCCTTTACGCCCAATCATACCGGATAACCCTTGCCCCCTAC
+
AABAAFFBBABAGGGEAEECAF2BBGFAGGHHEEEE2BFFBB0AE??FGEBGFHBGFFHF1EAB?F4B@1?BFHHHFHGGE?EGHFHFFGHHHDFHH?F/EFGHF>B@@/FGGFG>GHHHDGDGGHH@@CDCH0C1FFE-=DG-<.CFG:-;:B?B?BAGGFG;9A.;/;-.9A.99BFFB/F/FFB--B-@-9@-99@B;>B.AF.--@BB-9/BF;A9BD.9/9//;B9-;9;///99/.9/9:@;;A
@M03896:38:000000000-B4D98:1:1108:24338:18373 2:N:0:183
CCTGTTCGCTCCCCACGCTTTCGCTCCTCAGCGTCAGTGACGGCCCAGAGACCTGCCTTCGCCATTGGTGTTCTTCCCGATATCTACACATTCCACCGTTACACCGGGAATTCCAGTCTCCCCTACCGCACTCAAGCCCGCCCGTACCCGGCGCGGATCCACCGTTAAGCGATGGACTTTCACACCGCACGCGACGAACCGCCTACGAGCCCTTTACGCCCAATACTTCCGGCTAACGCCTGCACCCTAC
+
ABBAAFFADABBGGGGAEEFAFABEGGHHHHHEGEEBFGBDEAEGEEGHEBGGHBGHHHH1EE?FGFEB?FBGHHHGHFF/EEGHGGHHGFFHHGHH<FEGEGHHE/B/CGFGHG2@GHHHGGHGHH>@ADGF0F<FFG<>CG-<<AEH;-;:@--:AAGFFF.....;;@.:..9B99B;9F;FD---;:@:-9-:;@D@DFF.B9.;;@F.//:F;ADF..://:BFF9--;./;.@-9.9.;FDE.:
@M03896:38:000000000-B4D98:1:1108:24357:18378 2:N:0:183
CCTGTTCGCTCCCCACGCTTTCGCTCCTCAGCGTCAGTGACGGCCCCGAGACCTGCCTTCGCCATTGGTGTTCTTCCCGATATCTACACATTCCACCGTCACACCGGGCATTCCAGTCTCCCCTACCGCACTCCAGCCCGCCCCTCCCCGGCGCGGATCCACCGTTAAGCGATGGACTTTCACACCGTACGCGCCGCCCCGCCTCCGAACCCTCTACGCCCAACACTTCCTGCTAACGCCTGCCCCCTCA
+
AAA>>FFADABBGGFE2AAFAFBEEEGCFEFG?EEEAAFDFE0EA000AE>EGH2FGFGG1E?BF@433??>BFHHGGG?@EEFBGFFHGFDFD4FHEH/<?BG?C///>FFGE2@@GFF1FD0<<G>><C?<0>1>CE<<@D-C:EEE?-9;9---99FBFF..9../9-:9A.///99;FBBFD>..;-;--9---@D-@>..;.9.;;A.../9.9-;;A...//;/9////9B.9-.9A..:-9..
@M03896:38:000000000-B4D98:1:1108:17438:20528 2:N:0:183
CCTGTTTGATCCCCACGCTTTCGCACATCAGCGTCAGTTACAGACCAGAAAGTCGCCTTCGCCACTGGTGTTCCTCCATATCTCTGCGCATTTCACCGCTACACATGGAATTCCACTTTCCTCTTCTGCACTCAAGTTTTCCAGTTTCCAATGACCCTCCACGGTTGAGCCGTGGGCTTTCACATCACACTTAAAAAACCGCCTACGCGCGCTTTACGCCCAATAATTCCGTATAACGCTTGCCACCTAC
+
>AAA3BDFFFFFGGGFEEEAAF2EEGGHHHHHGGEGBFGEBF3GGHHHHHF3DFBEFFGH1EABEGB25??EGHHHFFDGHHHHHFHEGGGGHHHHH/>EGCFGHFF2FGGHGGHFFGGGGHHGHHHFDFGGFB22>>@@@GG22@GFGFGF11?FGGHEFHG-<.-0>CH-<<<-<CCHGBFGHHG0:CGFGCFB0:CADGG?EFCBADBF-..;BAA>DD..;/;/B9B/.;BFB.9..99;9BFABF
@M03896:38:000000000-B4D98:1:1109:11899:2545 2:N:0:183
CCTGTTTGCTCCCCACGCTTTCGCACCTGAGCGTCAGTCTTCGTCCAGGGGGCCGCCTTCGCCACCGGTATTCCTCCAGATCTCTACGCATTTCACCGCTACACCTGGAATTCTACCCCCCTCTACGAGACTCAAGCTTGCCAGTATCAGATGCAGTTCCCAGGTTGAGCCCGGGGATTTCACATCTGACTTAACAAACCGCCTGCGTGCGCTTTACGCCCAGTAATTCCGATTAACGCTTGCACCCTCCG
+
CCCCBFFFFFFFGGGGEEEFFGEEGGGHFHFGFGFGEGGHFHGHGFDFGEGGGEEGGGGHEEFGGHEE>EFHHHHHHGHGHHHHHHHGGGFGHGHHHGGGFGFHHHEHFHHHHHHHGHFGGGGHGFFC.ADHFHFFGGDBCHFF:;GGGFGHHHHHGHHHHHBC:9:FFGGGGGACAGGFFFGGFFF;BBFFFFFFFFFFFFFFFFFDDDFD@9.BFEDFFFF0BFFFFFFD;.AFB.;.;EA;BFFEEF.
@M03896:38:000000000-B4D98:1:1109:21881:3573 2:N:0:183
CCTGTTTGATCCCCACGCTTTCGCACATCAGCGTCAGTTACAGACCAGAAAGTCGCCTTCGCCACTGGTGTTCCTCCATATCTCTGCGCATTTCACCGCTACACATGGAATTCCACTTTCCTCTTCTGCACTCAAGTTTTCCAGTTTCCAATGACCCTCCACGGTTGAGCCGTGGGCTTTCACATCAGACTTAAAACACCGCCTACGCGCGCTTTACGCCCAATAATTCCGTATAACCCTTGCCACCTAC
+
AB3AAFFFFFFFGEFGEEA2FGEEEEGHH3BGEGGGEHGCGFGFGG2BFG3EGF1AEFFHAEE1EGF252?BGFFHGEFFHHFHFBG>EEEEGHHHHEEGGCEGGGBG33FGHHGHFFHGHHH?GHHFH2G1?B1@>@2GGH2>2>FG2GDG11?GCGHDFGD-<.-01<G?.<<-CC.CG0<CHH00:;CCC0000:CA-?@EGG.;-:AB;.9BFEA>BA..;//:BF9/..999/A.9.BB/BFA/B
@M03896:38:000000000-B4D98:1:1109:21877:3596 2:N:0:183
CCTGTTTGATCCCCACGCTTTCGCACATCAGCGTCAGTTACAGACCAGAAAGTCGCCTTCGCCACTGGTGTTCCTCCATATCTCTACGCATTTCACCGCTACACATGGAATTCCACTCTCCTCTTCTGCACTCAAGTTTTCCAGTTTCAAATGCCCCTCCACGCTTGCCCCTTGCCCTTTCACATCACCCTTAAAAAACCGCCTACCCCCCCTTACCGCCCAATAATCCCGCATAACCCACGCCCCCTAC
+
ABABAFFF5FFFGGGGEEEAFGEDBEAGGGFBEEEEEGHHDDB5FEGGHFBF5DAAEEDF1EAAEFBB5B?BGHBHH24BFGHHF4B?EEEFHGHFHEEEGEFH33BCFFGGGHFGF3FGHHHH1GGDFFGHFG11>@F2GG2>2@GF2@2@11<0F/</00/.<...1>>.00//0<<0DBG00<0</<./:;0;G-C?-;9.AF.:.;--99//9.-;>9..9/9/;/.;-.9/B99..-.;-;9-..
@M03896:38:000000000-B4D98:1:1109:11756:5225 2:N:0:183
CCTGTTTGATCCCCACGCTTTCGCACATCAGCGTCAGTTACAGACCAGAAAGTCGCCTTCGCCACTGGTGTTCCTCCATATCTCTGCGCATTTCACCGCTACACATGGAATTCCACTTTCCTCTTCTGCACTCAAGTTTTCCAGTTTCCAATGACCCTCCACGGTTGAGCCGTGGGCTTTCACATCAGACTTAAAAAACCGCCTACGCGCGCTTTACGCCCAATAATTCCGCATAACCCTTGCCACCTAC
+
CCCCCFFFFFFFGGGGGFEFGGEFEGGHHGHGEEFGEHGFFGGHHHHHHHHFHFAEGGGHEGGEFHFGEGHEHHHHHBFHHHHHHHHGGEFGHHHHHGEGGCFHHHFGHHHGHHFFGGHHHHHHHHHHHHHHGGFG>FGHFHFD2FHGFHDFF1FHHHHGFHD-F.<0FGH?.@-@EHEGHFFHHHC0<CGGG0;00:CD9ADBAF;D:A>@=AEFF.9@AF.;000;FF/.;::FB0A./:BB0BAABF
@M03896:38:000000000-B4D98:1:1109:11738:5235 2:N:0:183
CCTGTTTGATCCCCACGCTTTCGCACCTCAGCGTCAGTTACAGACCAGAAAGTCGCCTTCGCCACTGGTGTTCCTCCATATCTCTGCGCATTTCACCGCTACACATGGAATTCCACTTTCCTCTTCTGCACTCAAGTTTTCCAGTTTCCAATGCCCCTCCACGGTTTCGCCGTGGGCTTTCTCATCAGACTTACACAACCGCCTACTCGCGCTTCACGCCCAATCATTCCGCATAACCCTAGCCACCTCC
+
AAAAAFF45BDFGCGECEAAAB2EAE23BC3GE2A2EF5GAFHFFGFFHBG3DBAEEEFGAE11EG325?1AGGD3FBBFGHFG443>EEE14F4FH/EE//BGHF303BFFFHFFFBFHGHGHDGHGFHHGBF<1>2@D2@212>FFDF><F1?0?//<0?.->..1><><----<:./C0<;CG000::0:0:C0:9CBG-9.B09;@??;;.//EA99.A.////;B/.-../;/9A.99//:A...
@M03896:38:000000000-B4D98:1:1109:25558:6853 2:N:0:183
CGCGGCTGCTGGCACACAATTACCATACAGATAGTGTGTAGATCTCCGTGGTCGCCCTATCATTAAAAAAAAAAAAAAAAACACTCCTCAATCGCCTTCTCATCAAAAAAAACTACACACGTCTTCCAACATACCACATTCAATATAACACCACACAACACACATACCACCATCAGTACTCACGTCACCCTGACCCAACTACATGTGAACTCGTCACTCACACGAGGCACCTATTCCTTATACACCTCACG
+
AAABBBDBBFFBFFGGGCAFGGHHHDDGHCFGBFDFGHG5B5BD5D3E2A01BA0E1AAAAF555BDFGFGCEF/>/</<///B2?2222222/<A//11111111?1<<-<.00/</0.-.</:;G00/./00/0<.;00000900099/..;:......9..000/009./99/////;/9.;.9./9..9;/...9//9///:/;////.:;E.//////9----99./9/////////;///9./..
@M03896:38:000000000-B4D98:1:1109:9328:8540 2:N:0:183
CCTGTTCGCTCCCCACGCTTTCGCTCCTCAGCGTCAGTGACGGCCCAGAGACCTGCCTTCGCCATTGGTGTTCTTCCCGATATCTACACATTCCACCGTTACACCGGGAATTCCAGTCTCCCCTACCGCACTCAAGCCCGCCCGTACCCGGCGCGGATCCACCGTTAAGCGATGGACTTTCACACCGCACGCGACGAACCGCCTACGAGCCCTTTACGCCCACTCACTCCGGATAACCCCCGCCCCCTAC
+
ABBBBFFBDBBBGGGGEEEAFGEEEGGFGEGGEFEGFFF5F10EEE1AFAFFGH2GHHHGGGD?FF4B31BBEGHHHGGEEFGHHHGGHFFEGHHHHAG/EFBGHE//B?GGHHGFFGDGFHGGAGHCDDGGFFH<<FH>>CG-<AEGH.:A-@-A-9AGFFF.:9.:9B-:99;FF//BB/;BFD--9;-@--;--99B;@F?DF9.9;@F.//;F.99@A..;9//;B.;.../9/A.-9--9;B@EF
@M03896:38:000000000-B4D98:1:1109:20276:8682 2:N:0:183
CCTGTTCGCTACCCATGCTTTCGAGCCTCAGCGTCAGTTACAGTCCAGTAAGTCGCCTTCGCCACTGGCGCTCTTCCTAATCTCTACGCATTTCACCGCTACACTAGGAATTCCACTTACCTCTCCTCCACTCTACTTCAACAGCTTTATATGCCTTCTACAGCTTACGCCTATATATTTCACATCTAACTCCTTTATACGCCTACGCACCCTTTATTTCCCGTTATTCTGATCTAACCTCGTCACCAC
+
>A>>>DD11AADGGFF1BBBGG0A0BA0ECBG0EEEAAG2DBBFBF11DD21DD/ABEEHEC/AEFA0/>/>?/FGFHD1FGHHF2F/EECEBFBHF>EEEEDGH0F011B<>12BBDF1FGFGHHH0BB0BGD11211@1@100<@11F1D111<?C<111111>>C.<CA.1F11=0<<D0DG0=000<00<=D0000..;:.;:;.-99./CF000000.:...0;000000000.0/.---9//-
@M03896:38:000000000-B4D98:1:1109:27979:13155 2:N:0:183
CCTGTTTGCTACCCATGCTTTCGAGCCTCAGCGTCAGTTGGTGCCCAGTAGACCGCCTTCGCCACTGGTGTTCCTCCCGATATCTACGCATTCCACCGCTACACCGGGAATTCCATCTACCTCTGCACTACTCAAGAACAACAGTTTTGAAAGCAATTCATGGGTTGAGCCCATGGCTTTCACTTCCAACTTGTCTTCCCGCCTGCGCTCCCTTTACACCCAGTAATTCCGCACAACCCTTGCCCCCTAC
+
AA>>AFFFFFFDGGF1ABF3FGEGCEGHHHCGEECEEGEG1EFFHHFHGDADFFEAGGGHGECEEHF01C>EGHHHHFGFGGGGHGHFEEEGHHHHHEEEECHHG?/><>FCFDB2F1GHGHHHFBGFBFHH?G11<F0GFHG011=F0FFF1FCHEGHFDB0.<<@/<CGGGC//.:.;CFHHHHH0CF/00;09;0;B9-A?EF@A9CCF/;99B/:9A9E9B/BBFF/--9;-----/-B/;:@??F
@M03896:38:000000000-B4D98:1:1109:4674:13920 2:N:0:183
CCTGTTTGCTACCCATGCTTTCGAGCCTCAGCGTCAGTTGGTGCCCAGTAGGTCGCCTTCGCCACTGGTGTTCCTCCCGATATCTACGCATTCCACCGCTACACCGGGAATTCCACCTACCTCTGCACTACTCAACGCCAGCAGTTTTGAAAGCAATTCACGGGTTGAGCCCATGGATTTCACTTCCAACTTGCCGGTCCGCCTGCGCTCCCTTTACACCCAGTAATTCCGCACAACCCTTGCACCCTAC
+
BBBBBFFFFFFFGGGFAFF5FGEDFFGGGFGGEEEEEGFD3EFFHFGGGFFBGFAEEGGG1EAEGGA?5BFEFGFHGGGDGGCHFFHGGFGGHHGHHEEGEEEFG/><@CHHHHFHHFFHHFHHGHGF2FGHFGG0/<AE@F00<>DFFFHFFGHH0DG<GH.--:-//<CC.G::F0CGFHHFGGBCBFFFFFG--;AF@@FGEFAFFDFF.FF//FF9AE.;BFBFFF/.99;.;.;.99:9::DE.A
@M03896:38:000000000-B4D98:1:1109:4655:13933 2:N:0:183
CCTGTTTGCTACCCATGCTTTCGAGCCTCAGCGTCAGTTGGTGCCCAGTAGGTCGCCTTCGCCACTGGTGTTCCTCCCGATATCTACGCATTCCACCGCTACACCGGGAATTCCACCTACCTCTGCACTACTCAAGGCCAGCAGTTTTGAAAGCAATTCACGGGTTGAGCCCATGGATTTCACTTCCAACTTGCCGGTCCGCCTGCGCTCCCTTTACACCCACTAATTCCGGACAACGCTTGCACCCTAC
+
BBBBBFFFFFFFGGGFCFGGGGEFFEEGHGGGEEEEGGFHCEFFHFGHFGFFGFAEEGGHEEGDGHFGFEEEHHHHHGGGGGGHHBGGGEGGHFGHHGEG?CHHHGFCCCGHHHHFHHHHHGHHFHGCFGHHCFG?1?FHFFHEDFGHHFFGHHHHFGHHHF.-<<<</CCCGFFGFFBGHHHHHHGBFFFFCBGFABGG??DGEF?DCDDFB/BFFB9BD?.;//9;BFB-.99;A--.;A9999D?FF
@M03896:38:000000000-B4D98:1:1109:4674:13943 2:N:0:183
CCTGTTTGCTACCCATGCTTTCGAGCCTCAGCGTCAGTTGGTGCCCAGTAGGTCGCCTTCGCCACTGGTGTTCCTCCCGATATCTACGCATTCCACCGCTACACCGGGAATTCCACCTACCTCTGCACTACTCAAGCCCAGCCGTTTTGAAAGCAACTCCCGGGTTCATCCCATCGATTTCACTTCCAACTTGCCGGTCCGCCTGCGCTCCCTTTACACCCAGTAATTCCGGACCACCCTTGCACCCTAC
+
ABBAAFFFFFBBGGGCABBAFGBFBBEFGFFGGGE2EFB53BF3GFEF3BDBDDAAEEGH1EEEFH32@FEGFGHHHGEEEEEHGEGF@EEGFH@FGEEEEEFGH<<EDCGGGFDGGCCGHHHH1@2<1@GHFF<11?G/??/->.<<0>1=1FFB.<G0<.--;:.00;::0;/.;.CAG0;00C;09CFF0;;---;@9:A?EFBBBFFF.;/:BBBBD.9////9BF9-;-9.A.A.99//;;A..;
@M03896:38:000000000-B4D98:1:1109:19880:14301 2:N:0:183
CCTGTTTGATCCCCACGCTTTCGCACATCAGCGTCAGTTACAGACCAGAAAGTCGCCTTCGCCACTGGTGTTCCTCCATATCTCTGCGCATTTCACCGCTACACATGGAATTCCACTTTCCTCTTCTGCACTCAAGTTTTCCAGTTTCCAATGACCCTCCACGGTTGAGCCGTGGGCTTTCACATCAGACTTAAAAAACCGCCTACGCGCGCTTTACGCCCAATAATTCCGGATAACGCTTGACACCTACG
+
BBBBBFFF5DFFGGFFEFECFGGGGGGHHGFHGGGGEGGHGHFFHHFFHHG3FFBEGGGH1F?AEGBGDFGEHFHHGFFGHHHHGFGGGGGGHHGHHGFGGGHHHHEFGHHHHHGHGHHHHEHHHHHHHHHHGFFD>FDHHHHG2FGHHGHH1?FBGGFDFH?CFC-<FFHG.<<CGHHHH0DGEHF0:FGFHGBGF@FGGGAEGG.ADFFFD.EFFED@DD.:/B//;F/-.AA999;.9A.9/BEBB/.
@M03896:38:000000000-B4D98:1:1109:19862:14310 2:N:0:183
CCTGTTTGATCCCCACGCTTTCGCACATCAGCGTCAGTTACAGACCAGAAAGTCGCCTTCGCCACTGGTGTTCCTCCATATCTCTGCGCATTTCACCGCTACACATGGAATTCCACTTTCCTCTTCTGCACTCAAGTTTTCCAGTTTCCAATGACCCTCCACGGTTGAGCCGTGGGCTTTCACATCAGACTTAAAAAACCGCCTACGCGCGCTTTACGCCCACTAATTCCTGATAACGCATGCCACCTACG
+
ABBAAFFF5DDFGGGGAEEAFGAEEECGHGHHGFFG2FGFGHBDGECGHHGBFFAEEGGHHGDEEHFFBFGEGHFFCBFGFHBGFFFEGGGGHHHHHCEE@EFGFHFHB?GHHFFGHGHHGFHHHHHHHGHHEC1D>F2GHGH>2@GGHFDGBFHFHHHGBHD@C<<0<BH-.<-@.GCFHGHGHEC:0;/CBC0GG-DF@@;D?/A?GB-@=..BF9.@BFEFF/:/;F//////9.;-9./;BBF.9F9
@M03896:38:000000000-B4D98:1:1109:16479:18751 2:N:0:183
CCTGTTTGCTCCCCACGCTTTCGCACCTGAGCGTCAGTCTTCGTCCAGGGGGCCGCCTTCGCCACCGGTATTCCTCCAGATCTCTACGCATTTCACCGCTACACCTGGAATTCTACCCCCCTCTACGCCACTCAAGCTTGCCAGTATCAGATGCAGTTCCCAGCTTGAGCCCGGGGATTTCACATCTCACTTAACAAACCGCCTGCGTGCGCTTTACGCCCAGTAATTCCGCTTAACCCTTGCACCCTCC
+
ABAAAFFFFFFFGGGEAEE2FGEE2EGGBFGG2EEAAFGF5F2BAA1F3100AE>EEGEFCEC?EH?E/>FFFG4FGFGFGFFH44FFEEEEFGGHHG@DC@FGHFCF0GDFF>DFF0FD@DGG1G.--<<CC<<0<<0/<C0000<;00:C;FFG:CGHF00.:0/.;BFA---9-;9CFFG9FFF/9BF/;/;;/9;A;>BDEFB.DFBB-.;FFEA;>?./999BFFF.;.9/B/;.9.9;/;9.9A
@M03896:38:000000000-B4D98:1:1109:16482:18771 2:N:0:183
CCTGTTTGCTCCCCACGCTTTCGCACCTGAGCGTCAGTCTTCGTCCAGGGGGCCGCCTTCGCCACCGGTATTCCTCCAGATCTCTACGCATTTCACCGCTACACCTGGAATTCTACCCCCCTCTACGAGACTCAAGCTTGCCAGTATCAGATGCAGTTCCCAGGTTGAGCCCGGGGATTTCACATCTGACTTAACAAACCGCCTGCGTGCGCTTTACGCCCAGTAATTCCGATTAACCCTTGCACCCTCC
+
BCBCCFFFFFFFGGGGEEEFFGFFEGGHBGHFEEEGEHHHHHHHFEECHE0EEEEGGGGHEEGGGHE@EEGHHHHHHGFGHHHHHHHGGGGGHHHHHGCDFCFHHHFCBGGHGGGHHHHGGGGHHF><.<<GFGGDGCD/GHGC0<CGC0CCFHHGCGHGGH0.:0/:9FGE@??-ADFGFFGGFFB//;FFFBBFFAEE>BBFEFCFDDFD=.ABF:DFF?.;:///:B/.9:ABB/A.:;::BFFFFF
@M03896:38:000000000-B4D98:1:1109:2529:19285 2:N:0:183
CCTGTTCGCTCCCCACGCTTTCGCTCCTCAGCGTCAGTGACGGCCCAGAGACCTGCCTTCGCCATTGGTGTTCTTCCCGATATCTACACATTCCACCGTTACACCGGGAATTCCAGTCTCCCCTACCGCACTCAACCCCGCCCCTACCCGGCGCGGATCCACCGTTAACCGATGGACTTTCACACCGCACGCGACGAACCGCCTACGAGCCCTTTACGCCCAATACATCCGGATAACCCTTGCACCCTAC
+
BCBBCFFCCCBBGGGGAEEFFGEEEGGGHFGGGGGGBFG5FFAECEFGHEFGFHAFGGHHEEDEF@4B@FGEFHHHHGGFE?FHHHHGGFFGHHDGHEFAEFBGF<>//BGGGGF2FFGHFHGHGHH/@@DG<C>0>AD-<CG-<CGHH:-=@A---A;F0FF.9..;/;-;-;./B9B9;BFBFF9--;-;--9;;-;@-:B../...:@E9/;BF.;@D9./;:/9;F.-:..9:/;.:/:/;FD./.
@M03896:38:000000000-B4D98:1:1109:16024:20660 2:N:0:183
CCTGTTCGCTCCCCACGCTTTCGAGCCTCAGCGTCAGTTACAGACCAGAGAGCCGCTTTCGCCACCGGTGTTCCTCCATATATCTACGCATTTCACCGCTACACATGGAATTCCACTCTCCCCTTCTGCACTCAAGTTTGACAGTTTCCAAAGCGAACTATGGCTGCGCCACAGCCTTTAACTTCAGACTTATCAACCCGCCTGCCCTCCCTTTACGCCCCATAAATCCGGACAACCCTCCCGACCCACG
+
AAA1>FF1DAAAGGGFAEA0AFA00BECGFCFEEEA/BF2DD1FGFGAFA0ABFAE//FFBEFEGH////>?GHFHH0BBB@FGGGHFEEEAEGFGHEEEEEGHFC1<FGFCGHHHDHGHFHGHGG1@F2GDFG?111<???111<F@F<1>0FC.>>.00<0./..<<ECE:CGH:0:0;<0:G000;/9099B0/;A-9A.;F.;/A.;-/9:;-;9@-:-/9BFFF9-:9@-A9B-9---;;@--9-
@M03896:38:000000000-B4D98:1:1109:8838:22394 2:N:0:183
CCTGTTTGCTCCCCACGCTTTCGTGCATGAGCGTCAGTGACGTCCCAGGGGGCTGCCTTCGCCATCGGTATTCCTCCACATCTCTACGCATTTCACTGCTACACGTGGAATTCTACCCCCCTCTGACATACTCTAGCCGTGCAGTCACAAGCGCCATTCCCAAGTTGAGCTCGGGGATTTCACGCCTGTCTTACAAAACCGCCTGCGCACGCTTTACGCCCAGTCATTCCGATTAACCCTCGCCCCCTAC
+
BBBBBFFFFFFFGGGGEEEFFGEGFFHHGHHGFGEEEGEBBEFGGGGGCE?FAEBFHHHHAEFEFGBEEHGHHHHHHHHGHHHHHHHFGEFGHHFHFGFGGFFHG?FFDFHHGHHGFHHGGGGHF1GFDBFHHHB?FGD<<<.<>G1FFFFC.CFA.GGHH0:.;;;0:CHGEF-A?9CFFGGEGFF.=CB;9C09CAFF:BCBFFBCFF@B.:A/9AD=B.EF/;BFFF/.9:A/B/;.;@@-;@@D.F
@M03896:38:000000000-B4D98:1:1109:8820:22404 2:N:0:183
CCTGTTTGCTCCCCACGCTTTCGTGCATGAGCGTCAGTGACGTCCCAGGGGGCTGCCTTCGCCATCGGTATTCCTCCACATCTCTACGCATTTCACTGCTACACGTGGAATTCTACCCCCCTCTGACATACTCTAGCCGTGCAGTCACAAGCGCCATTCCCACGTTGAGCTCGGGGATTTCACGCCTGTCTTACAAAACCCCCTGCCCACGCTTTACGCCCAGTCCTTCCGATTAACCCTCCCACCCTAC
+
ABBBAFFFFFFFGGGGAEEFFGFAFFCGEGHFEEEEEGB5DEFFFAEFEE0EAF>FHHFHEFFAFFEEE1FGHHHHHCCGHGHGHGHFGEDGFGBG4FFGGFFGGEGEGHHHHHBGHHHGGGGH11GG1DGFF11?FC/E-<.>=<><=F<<.@D?.DDHH0.-;C.:CCGGC@:--9CFFFFA..F.9CCF0BB0;.;A.;@>?.../;-9.;.9F9A-;..9//9;BFB..../:;9.9..;;9DE.9
@M03896:38:000000000-B4D98:1:1109:13121:22789 2:N:0:183
CCTGTTCGCTCCCCACGCTTTCGCTCCTCAGCGTCAGTGACGGCCCAGAGACCTGCCTTCGCCATTGGTGTTCTTCCCGATATCTACACATTCCACCGTTACACCGGGAATTCCAGTCTCCCCTACCGCACTCAAGCCCGCCCGTACCCGGCGCGGATCCACCGTTAAGCGATGGACTTTCACACCGGACGCGACGAACCGCCTACGAGCCCTTTACGCCCACTAATTCCGGATCACGCTTGCACCCTACG
+
BBBBBFFBBBABGGGGGFE2FGEFGHGHHGHHGGGGFHHFEFEEFGDEHFEGGHFHHHHHHDFEFD4CBFF?GHHHHFGGEEGHHHFFHGGFHHGHHGHEFCGHHGGGCCHHHG@G@F>GFFFHGHCCGGGGHHG<FGH@DGG?<ADEH?ACDDAGABFFFGGB.9.ABFFFAAABFF/BFFFEFF;--;9@=;999@DFFFFFFFA:ABCF./9FF?DFFF.9/99/BFB-.;-;/.9.;9.:BFFEFF.
@M03896:38:000000000-B4D98:1:1109:24688:22964 2:N:0:183
CCTGTTTGCTACCCATGCTTTCGAGCCTCAGCGTCAGTTGGTGCCCAGTAGACCGCCTTCGCCACTGGTGTTCCTCCCGATATCTACGCATTCCACCGCTACACCGGGAATTCCATCTACCTCTGCACTACTCAAGAAAAACAGTTTTGAAAGCAATTCATGGGTTGAGCCCATGGTTTTCACTTCCAACTTGTCTTCCCGCCTGCGCTCCCTTTACACCCAGTAATTCCGGACAACCCTTGCACCCTAC
+
ABAAAFFFFFFFGGGFGFGFGGEFFEGHHHHGFGEGEGBF3BFEGFFHBFGEGHAEFGGHAEDEGCBB5BBEHHHHHGGEGG@HFHHFFEFGHHHHHEEEEEGHHEC/CCGHGHB2FFGHHHHH2FGC<FHHFGF1?CGFHGGC<1DF0FDFFHHHFHHHBF0<<<<<GGCEGGC/:CCEHEHGHHHCHHFB;;CC0FFG.BDGGGGGGGGF999BBB99DA.9/FFFFF/-;9@AE.A./.;/;BDEFF
@M03896:38:000000000-B4D98:1:1109:13344:25590 2:N:0:183
CCTGTTTGCTACCCATGCTTTCGAGCCTCAGCGTCAGTTGGTGCCCAGTAGGTCGCCTTCGCCACTGGTGTTCCTCCCGATATCTCCGCATTCCACCGCTCCACCGGGAATTCCACCTACCTCTGCACTACTCAACGCCAGCACTTTTGCACGCAATTCACGGCTTCAGCCCATGGATTTCACTTCCAACTTGCCGGTCCGCCTGCTCTCCCTTTACCCCCACTCATTCCTGACAACCCTTGCACCCTAC
+
AAABAFFFFFFFGGG44FAD5F2C4BEGGF4FEAAAEG5G3B2BB33BBF5BDD0AEEEG1EAEGEA25B??GHHHHGGGCC?FG4B>EEEEFG?GHEE//<BGH////<FCGF2DG@1@F<GF1<@@11FFGFF0/<>.<><01<<111<1.@<-.000=.<--;/00</.:;//009;C0F9FFF00//;0CB--99@??DFFF/B/B9B99/9://99-../:/;BF//:9//;.;./.9/9:D.99
@M03896:38:000000000-B4D98:1:1109:13361:25599 2:N:0:183
CCTGTTTGCTACCCATGCTTTCGAGCCTCAGCGTCAGTTGGTGCCCAGTAGGTCGCCTTCGCCACTGGTGTTCCTCCCGATATCTACGCATTCCACCGCTACACCGGGAATTCCACCTACCTCTGCACTACTCAAGGCCAGCAGTTTTGAAAGCAATTCACGGGTTGAGCCCATGGATTTCACTTCCAACTTGCCGGTCCGCCTGCGCTCCCTTTACACCCAGTAATTCCGGACAACCCTTGCACCCTAC
+
BBBBBFFFFFFFGGGGCFFGGGEGGEGHHHHGEEEGEGFHEEGHHFGGGGHEGFAEFGGHEEGFGHFG@FGFHHHHHGGGGGGHHHHFGEFGHHGHHGGGGEHHHEE?CDHHHHFHHFHHHHHHGHDGDGHHFHH1<?FF?FH01>=GFEHHGHFF1FGHHH.<<<<</;GFCFCCHFCCHHHGHHH0CFGF;FF9;AAABGGGGGCGFFDF.B9/BFFBDFE9B9FFFF9-A;-;A.A.9.9/;BDEFF
@M03896:38:000000000-B4D98:1:1109:13351:25614 2:N:0:183
CCTGTTTGCTACCCATGCTTTCGAGCCTCAGCGTCAGTTGGTGCCCAGTAGGTCGCCTTCGCCACTGGTGTTCCTCCCGATATCTACGCATTCCACCGCTACACCGGGAATTCCACCTACCTCTGCACTACTCAAGGCCAGCAGTTTTGAAAGCAATTCACGGGTTGAGCCCATGGATTTCCCTTCCAACTTGCCGGTCCGCCTGCGCTCCCTTTACACCCAGTAATTCCGGACAACCCTTGCACCCTAC
+
BBABBFFFFFFFGGFGFFFAGGEEFFGHHHGHFGGDEHGHEEDGHFFHFFHDHFAEEGGHEEEFFHFE5FGEHFFHHGGGGE?GGGGFEEEGHHHHHEEGGCGGHF?<CFHHGHGGHHFHHHHGHH2F2@GHFFF1??F?/??0<<DDFF1DGHH0<FGDGFC-<<</CGHC:/;:G0:CG0CGHGFCGCBB99F-;9:BD?DGGG-DFDFFB/FFFFBFF..;B/BFFF/-.999:.A.BF9/9BD?BF
@M03896:38:000000000-B4D98:1:1109:12117:25628 2:N:0:183
CCTGTTCGCTCCCCACGCTTTCGCTCCTCAGCGTCAGTGACGGCCCAGAGACCTGCCTTCGCCATTGGTGTTCTTCCCGATATCTACACATTCCACCGTTACACCGGGCATTCCAGTCTCCCCTACCGCACTCAAGCCCCCCCGTACCCCGCGCGGATCCACCCTTAAGCGCTGGACTTTCACACCGCACGCCACGCACCGCCTCCCAGCCCCTTACCCCCACTAATTCCTCCTCACCCCTTCCCCCTAC
+
AAAAAFFADAABGGGG2AA2AGAEEHGHHFGGFEEFFFFBDBAEEEEEH1FFFHAFGFGGAEEEFD4331?EFGHHGFEGEEGFFFGGHGFDGGGHH?FE/EGFE<<//>FGGFD1@@FGDHDF/GG>C<CD<F11<FG.>AD-.;;EH.;9-;;:--AFBFF../9//;--.--99/9/;9B/FD-99@-9.9:-.-;;-;B9.;..9;AF...9B/;9@=9.////;B9//../;;;-..9/.;D-;9
@M03896:38:000000000-B4D98:1:1109:12118:25653 2:N:0:183
CCTGTTCGCTCCCCACGCTTTCGCTCCTCAGCGTCAGTGACGGCCCAGAGACCTGCCTTCGCCATTGGCGTTCTTCCCGATATCTACACATTCCACCGTTACACCGGGAATTCCAGTCTCCCCTACCGCACTCAAGCCCGCCCGTACCCGGCGCGGATCCACCCTTCAGCGATGGACTTTCACACCCCACGCGCCGCACCCCCTACGAGCCCCTTACGCCCAATCATTCCGCATCCCCCCTCCCCCCTAC
+
ABAABFF3DBBBGGGEAEA2FGBEEHGHHFEGFEEEEFGCDAAEEE1BGFGFFHAFGFHHFEE1F@433>1>FFFHHGGGC?EBFFGGHFCBGF4GHAG//F2BGB<B/>FGGGF2@FFGFHGFFHHCD-DCH0>1>FG-<AD-<;;EH.;;-9--;-@FCFC../.;/;.-.:9;B//;B/;/9A.-.;-:-9;--9;B.;@-.9;..;9E...;;999B...////9B/.-:-/;;;--.;..A9-:;
@M03896:38:000000000-B4D98:1:1110:10479:6507 2:N:0:183
CCTGTTTGATCCCCACGCTTTCGCACATCAGCGTCAGTTACAGACCAGAAAGTCGCCTTCGCCACTGGTGTTCCTCCATATCTCTGCGCATTTCACCGCTACACATGGAATTCCACTTTCCTCTTCTGCACTCAAGCTTTCCAGTTTCCAATGACCCTCCACGGTTGAGCCGTGGGCTTTCACATCACCCTTAAACAACCGCCTACGCGCGCTTTACGCCCAATACTTCCGGACAAACCTTGCCACCTAC
+
ABBBAFFFFFFFGGGFEFAAFGEEEFGGHHHHGGEGEGHGFFFGHEHHGHG3DDAEEGGHHGGEGHBF@BGGGHHHHGDFGHHHHHHCEGEFHHHHHEF@EEDHG3F?3FGHGFBG43FGHHHFHHD3DDFGFGCF2F2GFGGF22F@@FFF1DGHFGHDGG<-.<->1>F-.@<<CFGHHGFFCGC0/;:/:C000:GF-;9.9B.--;-9-.;//9.@DD..;/9;FF.-9;-F..;///;99B../;
@M03896:38:000000000-B4D98:1:1110:10480:6525 2:N:0:183
CCTGTTTGATCCCCACGCTTTCGCACATCAGCGTCAGTTACAGACCAGAAAGTCGCCTTCGCCACTGGTGTTCCTCCATATCTCTGCGCATTTCACCGCTACACATGGAATTCCACTTTCCTCTTCTGCACTCAAGTTTTCCAGTTTCCAATGACCCTCCACGGTTGAGCCGTGGGCTTTCACATCAGACTTAAAAAACCGCCTACGCGCGCTTTACGCCCAATAATTCCGGACAACGCCTGCCACCTAC
+
ABBAAFFFFFFFGGGGEEEFFGEFGGGHHHHHGGGGEHGGGFGFHHGGHFGCFFEEGGGGEEEEGHBFD2FEGFGHHFFFHGHGFEG>EFGGFHHHHEEEFFHHGG?BFFHHGHHHFDGHFFHFFGH3FGHHFG2<>>DGDGFD2FGGHGHHBDGHHHHGHHC-<.>0<FH-.<-<EHHHHGHHFBC0<CC:CC0:CCEF-AA?EBDG?B-@-..BF..99D.BBF/;FFB-;;-A9-;-.;9AFFFF/F
@M03896:38:000000000-B4D98:1:1110:8944:6539 2:N:0:183
CCTGTTCGCTCCCCACGCTTTCGCTCCTCAGCGTCAGTGACGGCCCAGAGACCTGCCTTCGCCATTGGTGTTCTTCCCGATATCTACACATTCCACCGTTACACCGGGAATTCCACTCTCCCCTACCGCACTCAAGCCCGCCCGTACCCGCCGCGGATCCACCGCTAAGCCATGCACTTTCACACCGCACCCCACCAACCGCCTACGAGCCCTTTACGCCCAATACTTCCGGATAACTCTTGCACCCTCC
+
AAAAAFFADAAAGGFE0FEAFGEEEHFFGGGH/EEFEF21DA/EEECFHAFGFF0FGGHG/EE>?F11@>?EGEGHHHGGECGGDDGFHHHFHHFHHE0?EFGHG@/>C@GGFFB11@DGHCCGEHH@CCGCGFG1FFH-<AC--<<:C.-;-;-;-;;C0;C.-9@-;B/-/:/9F///;BF9/A---9-;--;--ABB;@@----9-;-9-;/;B-99@--9///9;F--9--///;////;BFB---
@M03896:38:000000000-B4D98:1:1110:8929:6551 2:N:0:183
CCTGTTCGCTCCCCACGCTTTCGCTCCTCAGCGTCAGTGACGGCCCAGAGACCTGCCTTCGCCATTGGTGTTCTTCCCGATATCTACACATTCCACCGTTACACCGGGAATTCCAGTCTCCCCTACCGCACTCAAGCCCGCCCGTACCCGGCGCGGATCCACCGTTAAGCGACGGACTTTCCCACCCCACGCGACGAACCGCCTACGAGCCCTTTCCGCCCAATCATTCCGCATAACGCTTGCACCCCCC
+
ABBABFFABBAAGGGGAEE2FGDEEHGFHHHGEEEEEFFBDBAEEEEGFGBGGHEGHHHHHFGEFFBF3B??FGHHHHGG??EGBGHFHHFFGHGHHEGAEFFHHE//CCGHFFBF>@FGHGDHGGH>@CGGGHH1>FH>ADG-ADFGH.-::A:;-9ACFGF...../;-.---.@-/:B/;/AD.-99-;-99--9@@-;B.;;..;@@E./;/9.AAB?..//9/BFF.-../9.;...;;BB.-9-
@M03896:38:000000000-B4D98:1:1110:25919:7120 2:N:0:183
CCTGTTTGCTCCCCACGCTCTCGCACCTAAGCGTCAGTCTTTGTCCCTGGCGCCGCCTGCGCCACCCGTATTCCTCCAGATCTCTACGCATTTCACCCCTACACCTCCCATTCTACCCCCCTCTACAACACTCTACCCTCCCACTTTCGAATGCAGTTCCCACCTTGAGCCCGGAGACTTCCCATCCCACTTCACCGACCGCCCTCTTGCCCTTTCCCCCCATCCATACCGATTCACTCTCTCACCCTCC
+
>>>11@B1B@BFFFFE1A00AFAAAEG01B0B0ABA/DDGF21DBG11A/0/BE/AE//B/>//>G//?ECFHHFFHG111B2F22B/>/?EFF2>F0>/?B1FGB0//<B1>22BFHHGG/?0?F?11/?>>1=1=>1.>F00.0<=.<.</<=00<=GD0...0000;CC--:--.00;0;09C;.0F.00990.-;;9-9--;-////;////;/-9@;-;;B//:9----;;B/////;9;;;;AF
@M03896:38:000000000-B4D98:1:1110:13440:7528 2:N:0:183
CCTGTTTGCTCCCCACGCTTTCGTGCATGAGCGTCAGTGACGTCCCAGGGGGCTGCCTTCGCCATCGGTATTCCTCCACATCTCTACGCATTTCACTGCTACACGTGGAATTCTACCCCCCTCTGACATACTCTAGCCGTGCAGTCACAAGCGCCATTCCCAAGTTGAGCTCGGGGATTTCACGCCTGTCTTACAAAACCGCCTGCGCACGCTTTACGCCCAGTACTTCCGCTTAACGCTCACCCCCCAC
+
ABBBAFFFFFFFGGGEAEEFFGBF2BGFFFFHGE2FEGB5FEEEFEBBCA0EAEBFGFHHEGEEGHEEE?FFGHHHGHGFBFHHHHHEEEEGFFFG?DGGHFGGE?//C2?CGFGGHHHGGGGHHHGGGGHHHF11DBA.<CHDFGD=DF0C<-CD.DDG<GG:0;00/<CGA@-;?./CFFF?AA..;;F0BF0CBAF.-;DD.A-;9@-;.;;BFED-@..9//;9;:..9A.B9.@9;./.;99--:
@M03896:38:000000000-B4D98:1:1110:13449:7544 2:N:0:183
CCTGTTTGCTCCCCACGCTTTCGTGCATGAGCGTCAGTGACGTCCCAGGGGGCTGCCTTCGCCATCGGTATTCCTCCACATCTCTACGCATTTCACTGCTACACGTGGAATTCTACCCCCCTCTGACATACTCTAGCCGTGCAGTCACAAGCGCCATTCCCAAGTTGAGCTCGGCGATTTCACGCCTGTCTTACAAAACCGCCTGCGCACGCTTTACGCCCAGTAATTCCGATTAACGCTCGCACCCTAC
+
ABAAAFFFFFFFGGGGEEAAFGEGFFHHGHHGGGEEEHHCBFFGGGEGF?0EEEEFGHFHAEDEFHE1>??FGFFHFGHGHHFGFEGFEFEEHHFHEGGHFFGHFFEF?DGGFGHFHHHGGGGFF1F1DFFGHFHFBF/>-><1=<1><10<EDGCEGGHHHB::00</:GGA-.-9?AEFFFEFE;.;;;;0B0BFFGGFFFFFFBFFFFB.9.9;:DDFDA9BB//;9/D9ADBFDA.;999@AA.;A
@M03896:38:000000000-B4D98:1:1110:13428:7545 2:N:0:183
CCTGTTTGCTCCCCACGCTTTCGTGCATGAGCGTCAGTGACGTCCCAGGGGGCTGCCTTCGCCATCGGTATTCCTCCACATCTCTACGCATTTCACTGCTACACGTGGAATTCTACCCCCCTCTGACATACTCTAGCCGTGCAGTCACAAGCGCCATTCCCAAGTTGAGCTCGGGGATTTCACGCCTGTCTTACAAAACCGCCTGCGCACGCTTTACGCCCAGTAATTCCGATTAACGCTCGCACCCTAC
+
BBBBBFFFBFFFGGGFEEEFFFEAFFHFGFHHGDFGFGGFDEFEFDFFFGEGEE?FHFHHHGGGEHEEEHEHHHHHGHFHFGHHGHHGGEGGFHHHFHGGFGFFE?FEGHHHHHGHHHGGGGGH1FHGFEHHHFH<GGDGCDGB=C1F<B0C<-@..0=DHH/::;;::CGGDG-;9.9CFGGFGGF.9900CFFFFFGD@BB.AF-9-9-9.../BEF-B../;/;9BFFD?:ABB.@.;B-9BBD.9;
@M03896:38:000000000-B4D98:1:1110:9429:7670 2:N:0:183
CCTGTTTGCTACCCATGCTTTCGAGCCTCAGCGTCAGTTGGTGCCCAGTAGGTCGCCTTCGCCACTGGTGTTCCTCCCGATATCTACGCATTCCACCGCTACACCGGGAATTCCACCTACCTCTGCACTACTCAAGGCCAGCAGCTTTGAAAGCAATTCACGGGTTGAGCCCATGGATTTCACTTCCAACTTGCCGGTCCGCCTGCGCTCCCTTTACACCCAGTAATTCCGGACAACGCTTGCACCCTAC
+
ABAABFFFFFDFGGFGGFGEGGGGHGGHHHHGFGGDEHGHAEGFHHFFFGFFHFEEFGGHEEGFGHH2@BFEFHFHGGGEFEGGGHHFEFEGFHHHHEEGGCHGHG?ECDHHHHFFHGHHHFHHEHGG2GHFFG11??FG<FFF0>F<FGFDHFFGFHHHFH?@C<<CFFHGEFG/GC0CCHHHHHG0;GFBCBF9-9ADGGGDEFBDFFFFF/BFFFF;DE.9FFFFFFF-;;@9A-B999:;9FF.BF
@M03896:38:000000000-B4D98:1:1110:26829:18276 2:N:0:183
CCTGTTTGCTCCCCACGCTTTCGAGCCTCAACGTCAGTTACCGTCCAGTAATCCGCCTTCGCCACTGGTGTTCCTCCTAATATCTACGCATTTCACCGATACACTAGGAATTCCGCTTACCCCTCCGGCACTCAAGCATCACAGTTTCCAATGCAGTCCACAGGTTGATCCCATGCCTTTCACATCACACTTCCCACACCTTCTACGCTCCCTTTACACCCACTACATCCGGATAACACTTGCCCCCTAC
+
AAAAAFDBFFDFGGGGAEE0FGAF0AEEFFFG0BAFBDFHDG/FEEAFD122DFAFEAAFFEEEEG101>BEFGFGHFFHHHBDE2GCE?EEFFBFH///EE1GB0<0FGHFFEB??<EHFFHCGGC/>@CFGB?11?F1??G1<1>>=G1<1<=><>>FFH..00//0=<C<B<<:CB:G0GGFHB0;CHC0:C0CBBG/9;BFF.?9;9E99C9C9CFEE..999/BB9-9A-;F/;//;;/;9@=EF
@M03896:38:000000000-B4D98:1:1110:26841:18292 2:N:0:183
CCTGTTTGCTCCCCACGCTTTCGAGCCTCAACGTCAGTTACCGTCCAGTAAGCCGCCTTCGCCACTGGTGTTCCTCCTAATATCTACGCATTTCACCGATACACTAGGAATTCCGCTTACCCCTCCGGCACTCAAGTATGACAGTTTCCAATGCAGTCCACAGGTTGAGCCCATGCCTTTCACATCAGACTTGCCACACCGTCTACGCTCCCTTTACACCCAGTAAATCCGGATAACGCTTGCCCCCTAC
+
CCCCCFFFFFFFGGGGEFEGGGEGGFGHHGFGEGGFBFGHBFAFEFGFFGEDFGEEGGGGAEEFGGBCBFHEGHHHHHHHHHHHHFHGGAEEFGFGHE/>EEDGFHB3FGHFGHBBACFHHHHGGGG@DDGHCFC1<F@1>FHCGEHFGHHFC<DF=>GDHHH.0<</<<GGGH/GHGFHG0GCCGC0:CFH0;BCFFGGF.DFEGADECDG/;0CFBFFFE.:B///BB.9:.ABFDF.:EAFFFFA.A
@M03896:38:000000000-B4D98:1:1110:5456:20865 2:N:0:183
CCTGTTTGCTACCCATGCTTTCGAGCCTCAGCGTCAGTTGGTGCCCAGTAGACCGCCTTCGCCACTGGTGTTCCTCCCGATATCTACGCATTCCACCGCTACACCGGGAATTCCATCTACCTCTGCACTACTCAAGAAAAACAGTTTTGAAAGCAATTCATGGGTTGAGCCCATGGTTTTCACTTCCAACTTGTCTTCCCGCCTGCGCTCCCTTTACACCCAGTAATTCCGTACAACGCTTGCACCCTAC
+
BBBBBFFFFFFFGGGGGFFGGGEFFFFFHHHGEFEEEGG5CEDFGFFGGHGHHHEEGGGHAEEGGHCBBFHEHHHHHGGGGGGHHHHFGGGGHHHHHFEEGEFHHEE@DGHHGHFFGGGHHFHHHHFGFGHHGGG1?F<CGGHC1FGHGGHHH>>FBGHFFH0C<<<CGHHGEGCCGEGEHHHHHHHHFHFEB;CBFFGG.BGGGFADGGGE9CFFFFFFFEE9BFBFFFF/;:;BB-@.AE9;;BDEBF
@M03896:38:000000000-B4D98:1:1110:5463:20883 2:N:0:183
CCTGTTTGCTACCCATGCTTTCGAGCCTCAGCGTCAGTTGGTGCCCAGTAGACCGCCTTCGCCACTGGTGTTCCTCCCGATATCTACGCATTCCACCGCTACACCGGGAATTCCATCTACCTCTGCACTACTCAAGAAAAACAGTTTTGAAAGCAATTCATGGGTTGAGCCCATGGTTTTCACTTCCAACTTGCCTTCCCGCCTGCGCTCCCTTTACACCCAGTAATTCCGGACAACGCCTGCACCCTAC
+
ABAAAFFBFFFDGFFEFFFAGGEDHGGHFCFGEFE2EHHBAAFGHHHEGE5BGHEGEFGF1E1AEGG2@21BEGHHGFGEG?EGHHHFGFAFHGHHHEEECCGGFE<//>CGFGFFGHGFFHHH1@FG1<GFCGF11?0?0CFF1>F<>FD1GFG<<GFHGG<<C<</GFFGHHH/:;.:GFHCHHG0CHFB00=9;FFFCBGD.CB??CEA//;BFBB/D..99/;;FF9-.99.;9;-9AABBFFFFF
@M03896:38:000000000-B4D98:1:1110:13692:28823 2:N:0:183
CCTGTTTGCTACCCATGCTTTCGAGCCTCAGCGTCAGTTGGTGCCCAGTAGACCGCCTTCGCCACTGGTGTTCCTCCCGATATCTACGCATTCCACCGCTACACCTGGAATTCCATCTACCTCTGCACTACTCAAGCAAAACAGTTTTGAAAGCAATTCATGGGTTGAGCCCATGGTTTTCACTTCCAACTTGTCTTCCCGCCTGCGCTCCCTTTACACCCAGTAATTCCGGACAACGCTTGCACCCTAC
+
ABAABFFFFFFFGGGABBF5BFE2BEECGCFFAEEFEFFFBE2BFGGGBFHHHGAEEE1B1B?AEB@2@?FEFGFGHG1EEGGHEHG1EEFEHHHHHEEGGCGHF3?BBEGHFGHBFFGGF1FG1B@@1@GDFFF11<CCGGH01@FG0/DGHFG01>GB1G1.><<</<CCCGBB=<<EDBG0GHHGBH:C0:<0;CGH.-:9A?B@?DAF/000BCF/EE?C//9BFF/=.9@.:9;.999;BFDEBA
@M03896:38:000000000-B4D98:1:1110:13680:28841 2:N:0:183
CCTGTTTGCTACCCATGCTTTCGAGCCTCAGCGTCAGTTGGTGCCCAGTAGACCGCCTTCGCCACTGGTGTTCCTCCCGATATCTACGCATTCCACCGCTACACCGGGAATTCCATCTACCTCTGCACTACTCAAGAAAAACAGTTTTGAAAGCAATTCATGGGTTGAGCCCATGGTTTTCACTTCCAACTTGTCTTCCCGCCTGCGCTCCCTTTACACCCAGTAATTCCGGACAACGCTTGCACCCTACG
+
BCCCAFFFFFFFGGFBEFGGGGEEGEGHHHHHGGGGGGFHFEGHHGHHGHGHHHEGGGGHAEEEGHFFBGHFGHHHHGGFFGGHHHHGGGGGHHHHHGEFFEFHH>E@DCHHGHHHHGHHHFHHGHGGGGHHFHFF1?GBFGHE1FFHFGGHHGF0>FGHBH0A<C@CFHBCGHFFGFHFGFHHHHHFFHHFBBCBFGGG?FFGGGAGFGGGC9/BBBFFFFF/BBFFFFF-;99:;=B9.E99;BFFFF.
@M03896:38:000000000-B4D98:1:1111:16618:2618 2:N:0:183
CCTGTTTGCTCCCCACGCTTTCGCACCTGAGCGTCAGTCTTTGTCCAGGGGGCCGCCTTCGCCACCGGTATTCCTCCAGATCTCTACGCATTTCACCGCTACACCTGGAATTCTACCCCCCTCTACAAGACTCAAGCCTGCCAGTTTCAAATGCAGTTCCCAGGTTAAGCCCGGGGATTTCACATCTGACTTAACAGACCGCCTGCGTGCGCTTTACGCCCAGTAATTCCGATTAACGCCTGCACCCTCC
+
ABAABFFFFFFFGGGGCEEAFGEFGGGGEGHGEEEGAFGHFHGHHHHHHGCEEFEGGGGHGEEGGHEE>EFGHHFHFFGEHFHHHFHGGFDGHHFHHFCF/<BGHHFFFGHHGDDGHHHGGGGHHHGD<GFGF<B<DEF.CGG00<D=<DDGGGHC;CGHHH0.:0:0CGHHD?A-C.CBFFGGGGF0;CFF0;F:B/AFFFFFFF>:DDDB>AE/B.:@DF.;B/::BFFFD..;BDB-:::;;BDAEF
@M03896:38:000000000-B4D98:1:1111:16619:2636 2:N:0:183
CCTGTTTGCTCCCCACGCTTTCGCACCTGAGCGTCAGTCTTTGTCCAGGGGGCCGCCTTCGCCACCGGTATTCCTCCAGATCTCTACGCATTTCACCGCTACACCTGGAATTCTACCCCCCTCTACAAGACTCAAGCCTGCCAGTTTCAAATGCAGTTCCCAGGTTAAGCCCGGGGATTTCACATCTCACTTAACAGACCGCCTGCGTGCGCTTTACGCCCAGTACTTCCGATTAACACTTGCACCCTCC
+
ABBBAFFFFFFFGGGGEEEFFGAEDGGHCGHGEFGG?GGHGHHHHHFHGF0EEEEFFGGGBEFGGHEEEEEHHHHHFGGFHGHHHFHGGEFGHGGHHFDGGDGHHGFFBGHHGGGFGHHGGGGHHHHF1GGDFCG>GGF<GHC00=GD0=DGCGHCCHCGHH0.;0;CFGHH?AADAABFGGG0BB009CCB0CFF/;FF=BCFFF;9AAB@;.9BFEDAFF./9/9/;B.;99./;/;/9/9//BDEED
@M03896:38:000000000-B4D98:1:1111:18836:6040 2:N:0:183
CCTGTTTGCTACCCATGCTTTCGAGCCTCAGCGTCAGTTGGTGCCCAGTAGGTCGCCTTCGCCACTGGTGTTCCTCCCGATATCTACGCATTCCACCGCTACACCGGGAATTCCACCTACCTCTGCACTACTCAAGGCCAGCAGTTTTGAAAGCAATTCACGGGTTGAGCCCATGGATTTCACTTCCAACTTGCCGGTCCGCCTGCGCTCCCTTTACACCCAGTAATTCCGGACAACGCTTGCACCCTAC
+
CCCCCFFFFFFFGGGGFFFGGGEFFEGHHHHHGGGGGHHHCGGGHFGGGHHHHFAEFGGHGEGGGHFGFGHGHHHHHGGEGGGHHHHGGFGGHHHHHFGGGFGHHG@EFCHGHHGHHHHHHGHHHHGFFGHHFGG<??FF?FHC<FGHGFHGHHGFFGHHGH.<A<-<<CGFGH;GHFHHHGHHHHCCGGGFBFGA9AGGGGGGGGGGFFFFBBBFFFFFDEEBFEFFFFF-.9-:;-C.;.9/;:DF/F
@M03896:38:000000000-B4D98:1:1111:18838:6058 2:N:0:183
CCTGTTTGCTACCCATGCTTTCGAGCCTCAGCGTCAGTTGGTGCCCAGTAGGTCGCCTTCGCCACTGGTGTTCCTCCCGATATCTACGCATTCCACCGCTACACCGGGAATTCCACCTACCTCTGCACTACTCCAGGCCAGCAGTTTTGAAAGCAATTCACGGCTTGAGCCCATGGATTTCACTTCCAACTTGCCGGTCCGCCTGCGCTCCCTTTACACCCAGTCATTCCGGACAACGCTTGCACCCTAC
+
BBBBBFFFFFFFGGGCCFGGGGEGGFGHHHGGFGEEEHH53EFFFFGGFGFGHDAEEGGH1EEEEGGGG2GEFHHHGGGEEG?GHGHGGFGGHHHHHAEFEEFGF<>>BCHHHHFFGHHHGHHHGHFG<FGHF11<0???/?F<<FD<>FGE1CG<DHHHGE.-<<-<0::C.CCCBF:FGFHGHHH0BFGGBFF;-;A?-AFBAF-DCADF.;B/9BBBDE.B///BFF/-.;-;99;.9.9/9BDE.;
@M03896:38:000000000-B4D98:1:1111:27153:11530 2:N:0:183
CCTGTTTGCTCCCCACGCTTTCGCACCTGAGCGTCAGTCTTCGTCCAGGGGGCCGCCTTCGCCACCGGTATTCCTCCAGATCTCTACGCATTTCACCGCTACACCTGGAATTCTACCCCCCTCTACGAGACTCAAGCTTGCCAGTATCAGATGCAGTTCCCAGGTTGAGCCCGGGGATTTCACATCTGACTTAACAAACCGCCTGCGTGCGCTTTACGCCCAGTAATTCCGATTAACGCCTGCACCCTCCG
+
AAAAAFFFBFFFGCFGCFF0F1AEEGGFBFGHGGGGGFHHFHHHGGGHH?/AAEECGGGHE/?EFHGEEEFHHHHHGBFGGHHHFHHGCEFEHHHHHGCGC@FGGHBF0?GGGFDGFGFCCCGF1FF..<CG00/<<C0<CGD:0;<C000<CF0HGFCGGF0.:0/99FFF-@-?ABFGBFFFFFF9BFF/BBB/BF?A>-@FEE;9AB-@-;:/F--;@-E/BFFFFFF-;-;/B-9---9-;BBEFB-
@M03896:38:000000000-B4D98:1:1111:27143:11546 2:N:0:183
CCTGTTTGCTCCCCACGCTTTCGCACCTGAGCGTCAGTCTTCGTCCAGGGCGCCGCCTTCGCCACCGGTATTCCTCCAGATCTCTACGCATTTCACCGCTACACCTGGAATTCTACCCCCCTCTACGAGACTCCAGCTTGCCAGCATCAGATGCAGTTCCCAGGTTGAGCCCGGGGATTTCACATCTCACTTAACAAACCGCCTGCGTGCGCTTTACGCCCAGTAATTCCGATTAACGCTTGCACCCTCC
+
AA>AAFF1DFFFGE1EEFF0FFFEEGGHBBFEEGGGGHFHFGHGAE?BC//AAEEEGGEG///?EF//>ECGFHHHF0B1F>FFFEGFEEEEHGHFF/>CC?1<FGB?0?FHFFFDFHGGCGA<1>>...C11//</<0<CG=<.<DG0:0;FGFCCCHHHB0.;0;/:0FG----:9/CBFFFFFF0;BFBB/B;BAAE@=?BE?@;?A@@---/B;--@B-9:/99;9/9-9A:BA@-9EA9BBBE9B
@M03896:38:000000000-B4D98:1:1111:27163:11546 2:N:0:183
CCTGTTTGCTCCCCACGCTTTCGCACCTGAGCGTCAGTCTTCGTCCAGGGGGCCGCCTTCTCCACCGGTATTCCTCCAGATCTCTACGCATTTCACCGCTACACCTGGAATTCTACCCCCCTCTACGAGCCTCAATCTTGCCAGTATCAGATGCAGTTCCCAGGTTGAGCCCGGGGATTTCACCTCTCACTTAACAAACCGCCTGCGTGCGCTTTACGCCCAGTACTTCCGCTTAACGCTTGCACCCTCC
+
ABAAAFFFFDDFFEFGEEEAFGEEEGGGABACEEE2AFDGDF2FEE1FFC0?AE>EEEGH3BB@GHE/E/?FFFGHEEGBBGHFHBGFE?E?GGGGH/BD<BFFFGFF0?GCGHBGFHEG@CEC1G>C<->CB/00=000=G<0<0=D0;;C0C00:;CHFC0::0/:/0/:-?-?-C/:BFF0;CF//;B9/;F//.:;>?-.;A=F?A>>-.9/B..99A./:/9/;/..9.9/:.9.;..;/9.A.A
@M03896:38:000000000-B4D98:1:1111:16854:25215 2:N:0:183
CCTGTTTGCTCCCCACGCTTTCGCACCTGAGCGTCAGTCTTCGTCCAGGGGGCCGCCTTCGCCACCGGTATTCCTCCAGATCTCTACGCATTTCACCGCTACACCTGGAATTCTACCCCCCTCTACGAGACTCAAGCTTGCCAGCATCAGATGCAGTTCCCACGTTGAGCCCGGGGATTTCACATCTGACTTAACAAACCGCCTGCGTGCGCTTTACGCCCAGCACTTCCGATTAACGCCTGCACCCTCC
+
ABBBBFFFFFFFGGGGEFEFFGEEGGGGGFHHGGGFGFGFHHHGEFFHGDAAEE>EGGGHEEFGGHE/>EFHHHFHHHFGHFGHHHHFEEAFHGGHHDFCFCGHGGCCGHHHHHGHHHGGGGGHHHGDGGGHF0C<DGFCGGH:.;;CFC:;0CG00:CGHH.9...;CFFE?DBGADGBFFFFEFB/9BFEBBB;/9AEFFFDFEF:;A-@;.;BFFF;CF..9.99FF.....;9.9-..9.9BDE.A
@M03896:38:000000000-B4D98:1:1111:19918:28160 2:N:0:183
CCTGTTTGCTACCCATGCTTTCGAGCCTCAGCGTCAGTTGGTGCCCAGTAGACCGCCTTCGCCACTGGTGTTCCTCCCGATATCTACGCATTCCACCGCTACACCGGGAATTCCATCTACCTCTGCACTACTCAAGAAAAACAGTTTTGAAAGCAATTCATGGGTTGAGCCCATGGTTTTCACTTCCAACTTGTCTTCCCGCCTGCGCTCCCTTTACACCCAGTACTTCCTGACAACGCTTGCACCCTAC
+
ABBAAFFFFFFFGGGF4BFFGGBFBEEHHHFHGFFEEE5E3B2AEGBG3BFFGHEEEEEGBEEFGGB?BFGEGHHHHGGAGGGGHHHGGGEFHHHHH?EEEEDGH<<<BDHHHHFFG1GHHFGH@FGFHGHHFGF<1<FHCEH01==F0<F1GGFFDHHF0=0<<.<C/<CFGHCG00;CGHHC0CG00CGF0;;;;BFF?@@D?F?BGGFA;09//FBBDEA/9//;BB/9;/;;A-@.9AA;BFF?BF
@M03896:38:000000000-B4D98:1:1111:19932:28181 2:N:0:183
CCTGTTTGCTACCCATGCTTTCGAGCCTCAGCGTCAGTTGGTGCCCAGTAGACCGCCTTCGCCACTGGTGTTCCTCCCGATATCTCCGCATTCCACCGCTACACCGGGAATTCCATCTACCTCTGCACTACTCAAGAAAAACAGTTTTGAAAGCAATTCATGGGTTGAGCCCATGGTTTTCACTTCCAACTTGTCTTCCCGCCTGCGCTCCCTTTACACCCAGTAATTCCGGACAACGCTTGCACCCTAC
+
BBBBBFFFFFFFGGGBFFGGGGBFBEEHHGGHGEEEEHDF3EEHHE3GFEHHHHEEEGGHHEEGGGFG5BGEHHHHHGGAEEFHH4FEEGGGHHHHHFEFCEDFH>@BDGHHHHFGHDGHHFHFFG@GGFHHGHFB<CCCCCGB1=FDGGFGHHHHGGH0DG0CC<<CCFCEEHCH00CEGBGC0CCC0GBBB0CBFFGF?DGGEG-A?DGECBBFBFEFDF?BFF/BFFF-.-9.;9;9;.9;9BDE.A
@M03896:38:000000000-B4D98:1:1112:9048:4700 2:N:0:183
CCTGTTTGCTCCCCACGCTTTCGCACCTGAGCGTCAGTCTTCGTCCAGGGGGCCGCCTTCGCCACCGGTATTCCTCCAGATCTCTACGCATTTCACCGCTACACCTGGAATTCTACCCCCCTCTACGAGACTCAAGCTTGCCAGTATCAGATGCAGTTCCCAGGTTGAGCCCGGGGATTTCACATCTGACTTAACAAACCGCCTGCGTGCGCTTTACGCCCAGTAATTCCGATTAACGCTTGCACCCTCC
+
BCCCCFFFFFFFGGGGEFEFGGEEDGGHGHHHGGGGGHHHHHHHGGGHHGGGGEEGGGGHFEEGGHEEEFGHHHHHHHHGHHHHHHHGGEGGHHGHHDDGGCDHHHHFHHHGHHHHHHHGGGGHHHGD.AEHHGCDGGFCGHGGCGFHGGGHHHHHCGHFHH0:::C9BFGGGAADF?FGFFGGFFF9BBFFFFFFBFFFFFFFEFDADFAFFAAFFE?BFFA:BB9FFFFDAAFFF.B.;A:BFFFEEF
@M03896:38:000000000-B4D98:1:1112:6646:6749 2:N:0:183
CCTGTTTGCTACCCATGCTTTCGAGCCTCAGCGTCAGTTGGTGCCCAGTAGACCGCCTTCGCCACTGGTGTTCCTCCCGATATCTACGCATTCCACCGCTACACCGGGAATTCCATCTACCTCTGCACTACTCAAGAAAAACAGTTTTGAAAGCAATTCATGGGTTGAGCCCATGGTTTTCACTTCCAACTTGTCTTCCCGCCTGCGCTCCCTTTACACCCAGTAATTCCGGACAACGCTTGCACCCTAC
+
ABBBBFFFFFFFGGGGFFFFGGGGFGGHHGGGEFEEGHHHBAFGHHHFHHBDGHEEGGGHAEEFGHGB@FGEGHFHHGGGGGEHHHHFGEEFHHFHHFEEGFGHHEECCGHHGHGHGGGHHFHHHHDF<FGHHHG11<0FCEGC1>GHFAGGHHHEDGHHBHFCGE@CGFHGEHHHHFHGHEHHHHFCHEBF0;;CBFFF.@FGGG-AGGGGGBFF/;BFA;.999BFFFF-.9>.;-9?9../9BD..;
@M03896:38:000000000-B4D98:1:1112:20573:8619 2:N:0:183
CCTGTTTGCTCCCCACGCTTTCGCACCTGAGCGTCAGTCTTCGTCCAGGGGGCCGCCTTCGCCACCGGTATTCCTCCAGATCTCTACGCATTTCACCGCTACACCTGGAATTCTACCCCCCTCTACGAGACTCAAGCTTGCCAGTATCAGATGCAGTTCCCACGTTGAGCCCAGGGATTTCACATCTCACTTAACAAACCGCCTGCGTGCGCTTTACGCCCAGTACTTCCCATTCACGCTTGCACCCTCC
+
BBBBAFFFFFDFGGGGAFEFFGEEEGGHGHHGGEEGGHHHHHGGEAAFEA0EEFEFEFGHBEFEGHE>>EFGHHHHHFFGHGBGFHGGGDE?GGGHHDC/B@FGHFC?FFGHHHFFHHHGGGGGFG<A<<CGHCCGDG0/<GG00=0;0;0CCFCHCGGHHE.-....99/99..C.9CFFFFFGGG0000C0;;0/9AEDF-99A;;AD=@-;.9;9.9;AA/9//9;F.//;/9/9..;9./9B..A?
@M03896:38:000000000-B4D98:1:1112:20575:8637 2:N:0:183
CCTGTTTGCTCCCCACGCTTTCGCACCTGAGCGTCAGTCTTCGTCCAGGGGGCCGCCTTCGCCACCGGTATTCCTCCAGATCTCTACGCATTTCACCGCTACACCTGGAATTCTACCCCCCTCTACGAGACTCAAGCTTGCCCGTATCAGATGCAGTTCCCAGGTTGAGCCCGGGGATTTCACATCTGACTTAACAAACCGCCTGCGTGCGCTTTACGCCCAGTAATTCCGATTAACGCCTGCACCCTCC
+
BCCCBFFFFFFFGGGGEEEFFGEEFGGHGGHHGGEEGHHHHHHHGGEHHFEEEEEEGGGHGEFGGHAEEEGHHHHHHBFGHGGHHFHFFEFGHHHHHDBF/@FGHGFF<FGGFFDGHHHGGGGHHGFA.<CGHHC0<GD/CG0:-;;GC0<GFFHF:CGHHG0./:9/;BGF:?-@D.BFFFFFFFF;BFFFFFBBBFFFFFFFFFAADFFFFA.:BADAF?A:F/:BFFFDD.ABF?;-.:99;;DFFF
@M03896:38:000000000-B4D98:1:1112:27071:10920 2:N:0:183
CCTGTTTGATCCCCACGCTTTCGCACATCAGCGTCAGTTACAGACCAGAAAGTCGCCTTCGCCACTGGTGTTCCTCCATATCTCTCCCCATTTCCCCGCTCCACATCCCATTCCACCTTCCTCTCCTGCACTCACCCTTTCCACTTTCCAATCCCCCCCCCCCGCTCCCCCCCGGGCTTTCACACCACCCTTACAACACCCCCTACGCGCGCCTTACGCCCACCCACTCCGCACACCCCCCGCCCCCCAC
+
ABBAAFFFFFFFGGGGGGEAFG2EEFEFGDFGEEEF2FGHGGGBFGGGHFHBDDAAEEGFAEEAE3B?BBGEFG5FGBBGFGFHH3B3?B234B4BG/>//?BF3333/333BF4B003BB?BB2B?2B2BBF2@00/22@F22221??1110<?FD-AF-;---9-.9;E--9--99.9;/;//:.9.;.//9///;;A.;D;EF.@-;-9-../;.9;B...::.:BF..---.;.@---;;-@D--;
@M03896:38:000000000-B4D98:1:1112:27092:10922 2:N:0:183
CCTGTTTGATCCCCACGCTTTCGCACATCAGCGTCAGTTACAGACCAGAAAGTCGCCTTCGCCACTGGTGTTCCTCCATATCTCTGCGCATTTCACCGCTACACATGGAATTCCACTTTCCTCTTCTGCACTCAAGTTTTCCAGTTTCCAATGACCCTCCACGGTTGAGCCGTGGGCTTTCACATCACACTTAAAAAACCGCCTACGCGCGCTTTACGCCCAATAATTCCGGACAACGCTTGCCACCTAC
+
CCCCCFFFFFFFGGGGGGEFFGEEEGEGHGGHGFGGGHHGGGHHGHHHHFHGGFBEGGGHFEFFEGFFFHHGHGHHHGEHHHHHHBHGGGGGHHHHHFEEGCGHHFFBCGHHGGEGGFHHHHHHGHHGHGHHHH2<>FFHHHB>DDHHHHHH1<?FGHHG0G/>F<>0<<F-<@-CEHHHHFGGHGB0<CCCCG00C?CD-@FGFG.ACA=DFA9BFAD;DAEBFFB9FF/-;:-;A-@...;;;FFFFF
@M03896:38:000000000-B4D98:1:1112:6701:12522 2:N:0:183
CCTGTTTGCTCCCCACGCTTTCGCACCTGAGCGTCAGTCTTCGTCCAGGGGGCCGCCTTCGCCACCAGTATTCCTCCAGATCTCTACGCATTTCACCGCTACACCTGGAATTCTACCCCCCTCTACGAGACTCAAGCTTGCCAGTATCAGATGCAGTTCCCAGGTTGAGCCCGGGGATTTCACATCTGACTTAACAAACCGCCTGCGTGCGCTTTACGCCCAGTAATTCCGATTAACGCTTGCACCCTCCG
+
ABBBAFFFFFFFGGGEAEAEFGEEGGGHFGHHGGGGGHHHHHHHEEEGHGFGEE>EGGGHGFGGGHHHFGHHHHHHHGHGHHHHHHHGGEFGHHHHHGDGGCGHHHFCGHHGHHHHHHHGGGGHHGEA.>CHHFC<DGF<CGGC0=DGHFGHFGHHFFHHHH0;::/;:GGFGAD9DDBFGGGFGGG09FFFFFFFFFFFFFFDEFFDFFFFFDEEFAA=DF.99/9BFFF.D.AFFDC.A9A9FFFFFF.
@M03896:38:000000000-B4D98:1:1112:4020:12704 2:N:0:183
CCTGTTCGCTCCCCACGCTTTCGCTCCTCAGCGTCAGTGACGGCCCAGAGACCTGCCTTCGCCATTGGTGTTCTTCCCGATATCTACACATTCCACCGTTACACCGGGAATTCCAGTCTCCCCTACCGCACTCAAGCCCGCCCGTACCCGGCGCGGCTCCACCGTTACGCGCTGGACTTTCACACCGGACGCGACGAACCGCCTCCGAGCCCTTTACGCCCAATACTTCCGGATACCGCTTGCCCCCTAC
+
ABBAAFFBDBABGGGE2EFFGGEFEHGHHFGGGEEEEGHBGE0EEAEHAAGFFHB?GGHHFEFEFEFBFFHEFFHHHFGDECFHHDFGGBFDHFBGHA?EFEEHHE@<</FGHHG2FFHHHHGHGGHCD>CCGC<1>FH>>CG-<<AEHA-::??--;EGBFFA9C..:;@ACA-;A/9BFFFB/D---;-@--999;@>@BDF.;;-;@@AFB/;B..99A..;/;/;F.-.../;.;-9../;ADB?F
@M03896:38:000000000-B4D98:1:1112:4019:12725 2:N:0:183
CCTGTTCGCTCCCCACGCTTTCGCTCCTCAGCGTCAGTGACGGCCCAGAGACCTGCCTTCGCCATTGGTGTTCTTCCCGATATCTACACATTCCACCGTTACACCGGGAATTCCAGTCTCCCCTACCGCACTCAAGCCCGCCCGTACCCGGCGCGGCTCCACCGTTAAGCGATGGACTTTCACACCGGACGCGACGAACCGCCTACGAGCCCTTTACGCCCAATACTTCCGGCTAACGCTTGCACCCTAC
+
ABBAAFFBDAABGGGGCFEFFGEEEGGFGFGGFEEEAFGGFAEEEEEGEGEGGHBGHHHHBEGEFFDFFFHEGHHHHHGDEFGHHHHGHGHFHHFHHEGEEFFHH@//BCGFHHHDFGHHHHGHGHH@CCFGHHGFFFH>CFG-<@EFH;-;-@9B?BEGBFGD9C.99;-..;;:BB/FB9FBBD;-;;;>--99-;;@BFFFFF9..;@EBBFBF;DAFA.9//;9FFAA->.FFF@.9999BFDA.A
@M03896:38:000000000-B4D98:1:1112:2602:13854 2:N:0:183
CCTGTTTGCTCCCCACGCTTTCGCACCTGAGCGTCAGTCTTCGTCCAGGGGGCCGCCTTCGCCACCGGTATTCCTCCAGATCTCTACGCATTTCACCGCTACACCTGGAATTCTACCCCCCTCTACGAGACTCAAGCTTGCCAGTATCAGATGCAGTTCCCAGGTTGAGCCCGGGGATTTCACATCTGACTTAACAAACCGCCTGCGTGCGCTTTACGCCCAGTAATTCCGATTAACGCTTGCACCCTCC
+
ABCAAFFFDFFFGGGGEEEFFGFEGGGHGGGGEFGGEHGHHHHHGFEFHEEEEEEEGGGHGEFGGHE>EEGHHHHHHHHHHGHHHHHGGEGGHGGHHCBFCCDGFGCFFFFHGHHGHHHGGGGHHGG?.<CHHH/0<=0<CGF:0<GCG:<CGFHHFHHHHHBC/9/;/CFF@A--;.CFFBFBFFF:BFFFFFF9BFEABFFDFF=:9A@BBDEFF.::BF.;/;//BFFDDAFFFBB:.AEBFFFFFF
@M03896:38:000000000-B4D98:1:1112:4982:14004 2:N:0:183
CCTGTTCGCTCCCCACGCTTTCGAGCCTCAGCGTCAGTTACAGACCAGAGAGCCGCTTTCGCCACCGGTGTTCCTCCATATATCTACGCATTTCACCGCTACACATGGCATTCCACTCTCCCCTTCTGCACTCAAGTTTCACAGTTTCCGAAGCGAACTATGTTTTACCCACATCCTTTAACCTCATACCTATCAAACCCCCTGCGCTCCCCTTACGCCCCATAAATCCGGACTACCCCCTGCACCTACC
+
BBBBBFDADBABGGGGEEEFGGGCGEEHHHGGEFE22GDHGGBGE12FAAB1BEEE0EFF1E?EAGEEEEGFHFFGF1FGGHHHHHDFEEFFHHGHHFEEEEEFF1100BFGHHGF1?1F<0?0F<GG1GB1?0???1?1<@1?<1FFH<.>A@-.<<CG0000</<00;C:.0<;<CG00:0;:/00;/;0000;09E.:A-..---;.;.;9/;9.99-:./////;.;.;-:9.9.-99.9/;/9;.
@M03896:38:000000000-B4D98:1:1112:11171:18033 2:N:0:183
CCTGTTTGATCCCCACGCTTTCGCACATCAGCGTCAGTTACAGACCAGAAAGTCGCCTTCGCCACTGGTGTTCCTCCATATCTCTGCGCATTTCACCGCTACACATGGAATTCCACTTTCCTCTTCTGCACTCAAGTTTTCCAGTTTCCAATGACCCTCCACGGTTGAGCCGTGGGCTTTCACATCACACTTAAAAAACCGCCTACGCGCGCTTTACGCCCAATACTTCCGGACAACGCTTGCCACCTACG
+
BBBBAFFFFFFFGGGGEFEFFGEEAEGHHHHHGGEGGGFFHHGFGFBGEBFCGGEEFGGHGEGFGHFGEFHFHHFHFFGHHHFHFGHGGGGGHHHHHDGGGCGHHHGGCGHHGHDGFHHGHHHHHGHHFGGHHHBF2@FGHHFB2FGGHGGHF?GHHFHGHG/-C.-<<>GCD@@AGGFGHDGHECF0;GFHHFHCB@GGGGGGGGDCGGFACF./FAD=@D.:B/;BFF.-.9@FE-9...;;BBF.BF.
@M03896:38:000000000-B4D98:1:1112:11153:18042 2:N:0:183
CCTGTTTGACCCCCACGCTTTCGCACATCAGCGTCAGTTACAGACCAGAAAGTCGCCTTCGCCACTGGTGTTCCTCCATATCTCTGCGCATTTCACCGCTACACATGGAATTCCACTTTCCTCTTCTGCACTCAAGTTTTCCAGTTTCCAATGACCCTCCACGGTTGAGCCGTGGGCTTTCACATCAGACTTAAAAAACCGCCTACGCGCGCTTTACGCCCAATAATTCCGGACAACGCTTGCCACCTAC
+
BBBBBFFFF5CFFGGGFEEFFGGGFGGHHHHHGGGGGHHHHHHGHHHHEFGFGGEFGGGHHGGGGHFH@FHFHHHHHFGHHHHHHGHGGGGFHHGHHGGGECFHGFFCFGHHGHFHHHHHHHHHHHHHGHHHHGF@@G>GHHHD2FGGHEGH1FGHHHHGGHDCEEDFHHHG.DADGHHHGBFFHHB0:GG0CCF;0-EADFDGDFC?DGFFFFFFFFFBFFFFEFFFFFF-.99F;-@..;A9FFFFFF
@M03896:38:000000000-B4D98:1:1112:15511:18568 2:N:0:183
CCTGTTTGCTCCCCACGCTTTCGCACCTGAGCGTCAGTCTTTGTCCAGGGGGCCGCCTTCGCCACCGGTATTCCTCCAGATCTCTACGCATTTCACCGCTACACCTGGAATTCTACCCCCCTCTACAAGACTCAAGCCTGCCAGTTTCAAATGCAGTTCCCAGGTTAAGCCCGGGGATTTCACATCTGACTTAACAGACCGCCTGCGTGCGCTTTACGCCCAGTAATTCCGATTAACGCTTGCACCCTCC
+
BCCCCFFFFFFFGGGEEEEEFGEEFGGGFGHGEEEEEGGHHHGHHFFGH?FEEE>EFFGHFEEGGHE?EEGHHHHHHGFFGGHHHGHGGEFGGHGHHFCGCCGHHFF?GBGHGHHGHHHGGGGGHFF<1<FGHHG1DAC<<G<00=DGHGGFFFHBC:GHHEC.::00;CHHDG-BBDGGFFGBFFF0CCFBBFBB/;AFFFFFFFADDF;@DD?FFADFFFE9/99;FFFFDD.9FFF.9EABBFFFFF
@M03896:38:000000000-B4D98:1:1112:15531:18569 2:N:0:183
CCTGTTTGCTCCCCACGCTTTCGCACCTGAGCGTCAGTCTTTGTCCAGGGGGCCGCCTTCGCCACCGGTATTCCTCCAGATCTCTACGCATTTCACCGCTACACCTGGAATTCTACCCCCCTCTACAAGACTCAAGCCTGCCAGTTTCAAATGCAGTTCCCAGGTTAACCCCGGGGATTTCACATCTCACTTAACAGACCGCCTGCGTGCGCTTTACGCCCAGTACTTCCGCTTAACGCTTGCCCCCTCCG
+
AAA3>FFFFFFFGGGGEEAA2FEEFGGGBBCFEEEAEGFGGHGHHHHHHCFEAEEFGGGG?EEAFHFC>EFGHHHHHFG3EGFHHGHFEEFGFHHHHDB@CCGGHGCCFB?CFGFFHHHGGGGHDGF11<FGH1F1<<C<CG<<<0==GF0=0CG0;:CHHF0.::0:0<::9---ADBFFCFFFFF00CBBFF;;9/;.>AFDEF;D?D=BF.9;B;ADF?./;/;/:;9.9.A99.;.9.;/;.9=DD.
@M03896:38:000000000-B4D98:1:1112:26094:19306 2:N:0:183
CCTGTTCGCTCCCCACGCTTTCGCTCCTCAGCGTCAGTGACGGCCCAGAGACCTGCCTTCGCCATTGGTGTTCTTCCCGATATCTACACATTCCACCGTTACACCGGGAATTCCAGTCTCCCCTACCGCACTCAAGCCCGCCCGTACCCGGCGCGGATCCACCGTTCAGCGATGGACTTTCACACCGCACGCGCCGAACCGCCTACGAGCCCTTTACGCCCAATAATTCCGGATAACGCTCGCACCCTAC
+
ABBAAFFBBAABGGGGEEEAFGEEEHGFHGHHGEEFGHG5FFEEFFEG1FFGGHAGHHHH?EEEFEFE@BGEGHHHHHGF/EFGHBGHHHGHHHGHHDGDGFGHHE/><DHFHHHDFFGGGHGHGHH@CDGGHFG<>FH->CG-<<DGG:-;-@B?-;@FBFG..;.9;;.999./9/9BBBFBFF--9;-@9-;-;@DDAFF.AF...;@EF9B/;9:DFF.99///;//-;../;AF..9;-;BDABF
@M03896:38:000000000-B4D98:1:1112:26089:19324 2:N:0:183
CCTGTTCGCTCCCCACGCTTTCGCTCCTCAGCGTCAGTCACGGCCCAGAGACCCGCCTTCGCCATTGGTGTTCCTCCCGATATCTACACATTCCACCGCTACACCGGGAATTCCCCTCTCCCCTACCGCACTCAAGCCCGCCCGTACCCAACGCCGTACCACCGTTAACCCCTCAACTTTCCCACCGCCCCCGACGACCCCCCTACTCGCCCTTCACCCCCAACATCTCCGCCTACCCCCTCCACCCTCC
+
AA1>AF3ADAAAGG1A0AAAFGEE0AEAGGGFEEEEE21BD/B/EEGGH/B0F/>>EEGGBEEE/BB1@?GEG2BGHG/EEEEGHHH>FFGFFHHGHA@EC@FH<B/>CCGHGH10FAGHG<EHFG<<@@CGHHC<DE<-<AC-;@.;C0.;;A?--.:;;0A.9...0;.----/:;9/;/B/:--;------;--9@@-;9-9;/9-9;A@/-/999@9----///;F--;-;B-9E---9;;FA-:A
@M03896:38:000000000-B4D98:1:1112:26650:19326 2:N:0:183
CCTCTTCGGTTCTTACAACCACACCACAACCGGTTCGTAGCGCGGCTGACGGCACAACATCTCCTTCCACATCAGATGAAAAATTAGGTTGGCTCGATCTACACATATAAACATAAAAAAATTTTCATTACTAGATCTCAGATCGTCATAACAGCAACATACACTTATTGAGTAGAATATCAGCTTCTGTTACTCATGATAATGGTACCTCACATAGTACCTGTCTCACTAAAGACGAGTATCTCAACCTA
+
11111@111>>1133111110A0B00A000000A///A0A/A///A/>0B/////00//011@@11B01111111121111100111111B/1B1//B0<1110111?222?11<1111//0111<1?1111111111111111./...=0/00.//../0:000000000000:00000000000;000000000;090000009000009.00000000009///////;///------//////-;/9
@M03896:38:000000000-B4D98:1:1112:26670:19338 2:N:0:183
GACGGTGGGGGGAGGCGCTGGTGACTGTGAAGAGTTATTGTGGCTCGGCTTGTGGGCCAGTAGGATTCATGGATAGGAGTGATTATCGAGGTCTGTTGATACTGATGTTATAAAATTGATAATAGGATATAGTAATTTTCTTTCTATTTACTTATAAGCAGTAGAATATGATTCGAGAGACTGTGTTGGACTATATACTCGGTTTCTGATGTCTCTAGTTTGTGTCACTCTTCAGTTGCAGTACATG
+
11111111111/>////////0011211122110122221>B//01//////01//////?111111>1<11111101//.000000<..-./0/0;:0000000;0000000000/00000000:000000000000000000;0;9000000000000//////////////-/-----////9/--/9////////9-----99//;//;//9////9/;--//////////://///;/////
@M03896:38:000000000-B4D98:1:1112:19989:19712 2:N:0:183
CCTGTTTGCTCCCCACGCTTTCGCACCTGAGCGTCAGTCTTCGTCCAGGGGGCCGCCTTCGCCACCGGTATTCCTCCAGATCTCTACGCATTTCACCGCTACACCTGGAATTCTACCCCCCTCTACGAGACTCAAGCTTGCCAGTATCAGATGCAGTTCCCAGGTTGAGCCCGGGGATTTCACATCTGACTTAACAAACCGCCTGCGTGCGCTTTACGCCCAGTAATTCCGATTAACGCTTGCACCCTCC
+
ABBCBFFFFFFFGGGGEFEFGGFGGGGHGGHHGGEGGHHHHHHHGEEGHEEGEEEFGGGHGEFGGHEEEGGHHHHHHGHHHHHHHHHGGFGGHHHHHGDFDGGHHHHAGHHHHHHHHHHGGGGHGHGA<AEHHHHDDGF/<GD0:CGCHC:CHHHHGHHHHH0:/:/:BFGGCA?DGGFGGGGGFFF/BFFFFFFFBFFFFFFFFF=9ADCBDD?BFADFFF?/;FFFBFF?AADFFFC.:EA/:FDFFF
@M03896:38:000000000-B4D98:1:1112:20010:19719 2:N:0:183
CCTGTTTGCTCCCCACGCTTTCGCACCTGAGCGTCAGTCTTCGTCCAGGGGGCCGCCTTCGCCACCGGTATTCCTCCAGATCTCTACGCATTTCACCGCTACACCTGGAATTCTACCCCCCTCTACGAGACTCAAGCTTGCCAGTATCAGATGCAGTTCCCAGGTTGAGCCCGGGGATTTCACATCTGACTTAACAAACCGCCTGCGTGCGCTTTACTCCCAGTAATTCCGCTTAACGCTTGCACCCTCC
+
ABAABFFFFFFFGGGGEAAAFGEEGGGH3GHGFFEEEHGBGHHHEEAGHE?EEE>EEGGH?BEEGHDEEEFHHHHHHBFGFGHHHHHGGEAFFGHHHDCDG@FGHFHGB2FGGHGGHHHGGGGHFHGG.CDHHGGDDH<<<C<0:CCGHF0CGGFHCGHHHGHG/999BFFEB?-AGGGFF0FGBFF;:FEFFFBB/9AEAAFFFF=:DF=;=.9/B/;9AFF///9BFF/.:..:;.@9.9.;//AE.D
@M03896:38:000000000-B4D98:1:1112:10855:23202 2:N:0:183
CCTGTTTGCTCCCCACGCTTTCGCACCTGAGCGTCAGTCTTCGTCCAGGGGGCCGCCTTCGCCACCGGTATTCCTCCAGATCTCTACGCATTTCACCGCTACACCTGGCATTCTACCCCCCTCTACGAGACTCAAGCTTGCCAGTATCAGATGCAGTTCCCAGCTTGAGCCCGGTGATTTCACATCTGACTTAACACACCGCCTGCGTGCGCTTTACGCCCATTCATTCCTATTAACGCTTGCCCCCTCC
+
BBBBAFFFFFFFGGGFAEAFFGEGGGGH3FGFEGE2EFGFHHHHGEFH31ECAE>EFEGHAEE?EH1/>?FGHHFHGFGDGGHHH4FFCAEDHHGGH<>><<FGHGC00?FGHHHFGHFDFCEC1=C..<<DHG<0<C0<<G00:00;0;0CCBF0;0<GGH0.:0/99;F9---;.;99;0;0;0B0;;FF009;;.;A--9.:A-9AA-99../:99-;.;//////;////:/;.-.9.:/;.>-.;
@M03896:38:000000000-B4D98:1:1112:10855:23223 2:N:0:183
CCTGTTTGCTCCCCACGCTTTCGCACCTGAGCGTCAGTCTTCGTCCAGGGGGCCGCCTTCGCCACCGGTATTCCTCCAGATCTCTACGCATTTCACCGCTACACCTGGAATTCTACCCCCCTCTACGAGACTCAAGCTTGCCAGTATCAGATGCAGTTCCCAGGTTGAGCCCGGGGCTTTCACATCTGACTTAACAAACCGCCTGCGTTCGCTTTACGCCCAGTAATTCCGATTCCCTCTTGCACCCTCC
+
ABBBBFFFFFFFGGGGEEEFFGEFGGGHGFHFEGEFGHHHHHHHGGGHFG?EAEEEGGGH?EF>EHE>EEFHHHHHHFG3FGHHHFHGFEGGHHGHHFBDCCGHHHFF?FGHGGDFHHHGGGGHFHC.<ACGHBGGDGF/<G<0;CGG;;0CGGFG;CGGHGCC:9//;CFF-?-:-;CBFFFBFFF/;;9FBFB;/9AE-BADFF-..:.;AEE/B..9B?.//;BBFFB..9//;/;.//;/;FDEFF
@M03896:38:000000000-B4D98:1:1112:10838:23234 2:N:0:183
CCTGTTTGCTCCCCACGCTTTCGCACCTGAGCGTCAGTCTTCGTCCAGGGGGCCGCCTTCGCCACCGGTATTCCTCCAGATCTCTACGCATTTCACCGCTACACCTGGAATTCTACCCCCCTCTACGAGACTCAAGCTTGCCAGTATCAGATGCAGTTCCCAGGTTGAGCCCGGGGATTTCACATCTGACTTAACAAACCGCCTGCGTGCGCTTTACGCCCAGTCATTCCGCTTAACGCTTGCACCCTCC
+
CCCCBFFFFFFFGGFGEGEFGGEEDGGHHHHHGGDGFFHFHHHHGDAFHD0EEE@EEGGH?EEGGHA@EGGHHHHHG?GFHGDGHHHGFEFGHGFHHDCDC@FGHHFCGHGHGGGFHHHGGGGHHGG..<CHHB<0<FD/<G=0:;CCGC:CBCHB0;GHHHFAC:/::CFE???B-;CFGBFFFFF9;://::BB/:AEFFF?EFADDDBCFDEFFADCF?.:/:B/;BF.:.:/;9=..9:;BFDFFF
@M03896:38:000000000-B4D98:1:1112:12089:24375 2:N:0:183
CCTGTTCGCTCCCCACGCTTTCGCTCCTCAGCGTCAGTGACGGCCCAGAGACCTGCCTTCGCCATTGGTGTTCTTCCCGATATCTACACATTCCACCGTTACACCGGGAATTCCAGTCTCCCCTACCGCACTCAAGCCCGCCCGTACCCGGCGCGGATCCACCGTTAAGCGATGGACTTTCACACCGGACGCGACCAACCGCCTACGAGCCCTTTACGCCCAATAATTCCGGATAACGCTTGCACCCTAC
+
BBBBBFFBBBBBGGGFEEECFGEEEHGHHGHHGEGGDGBDGECEEEEEHGEGGHFHHGHHGEGEA@@G3?GFHHHHHHGGEEGHGHHGHGGHGHHHHFG/ECFHHG@?DGHHHHH2@GGGHHGHGHHCDDGGHH1<><F-@FG-CCGFH.:@:?-9;9BFFGGD..;.:B>9AFDFFBFFBBFBBD---;-@--;--ADFAFFAFF9.;@BEFFFFF:A=DAE./F9BBF/-;;.BBA=...9/9BAEFF
@M03896:38:000000000-B4D98:1:1113:9010:3648 2:N:0:183
CCTGTTCGCTCCCCACGCTTTCGCTCCTCAGCGTCAGTGACGGCCCAGAGACCTGCCTTCGCCATTGGTGTTCTTCCCGATATCTACACATTCCACCGTTACACCGGGAATTCCAGTCTCCCCTACCGCACTCAAGCCCGCCCGTACCCCGCGCGGCTCCACCGTTCAGCGATGGACTTTCACACCGCACGCGACGAACCGCCTCCGAGCCCCTTACGCCCAACACCTCCGGCCCACCCTCGCACCCTAC
+
ABBABFFADBBBGGGGEEEFFGEEEHGHHHHGEEEEEHHCFEAEEF1AFGHFGHBGHGHHBEEAFE4F31??FFHHGHGFEEGFDGGGHFFEHHBGHAFFEFFHF/<<B@FFGHG2@FGHFGGHEHH/C/CCFGG1<FG-<DG--<CEH.-::@9--;;E9FGA../;/;.;.:.;FB//;:FBFD--9;-@-99-;9;@;BFA.9.--9@E.../B.9@DF.....9;E.----.;.9..-9-;@D..;
@M03896:38:000000000-B4D98:1:1113:13594:4234 2:N:0:183
CCTGTTTGCTCCCCACGCTTTCGCACCTGAGCGTCAGTCTTCGTCCAGGGGGCCGCCTTCGCCACCGGTATTCCTCCAGATCTCTACGCATTTCACCGCTACACCTGGAATTCTACCCCCCTCTACGAGACTCAAGCTTGCCAGTATCAGATGCAGTTCCCAGGTTGAGCCCGGGGATTTCACATCTGACTTAACAAACCGCCTGCGTGCGCTTTACGCCCAGTAATTCCGATTAACGCTTGCACCCTCCG
+
AAAAAFFFFFFFGGGGGEAAAGEGFGGHG3CEEEGGGHHFCHHGEG1FGE0AAECEEGGHEEBEEFG@>>/FFGGFFBHFHHHHHHHGGGGGHFFHHGCCC?GHHGBFEFHHGF<FGHHGCGGHFHFG.EGG0C<0DC0<GHHF0:<CBC:GCH00CFGHGHG.;0;FGBFE?-A-;?9FFGGFFF//BBFFFBFB/FFA9@BF?A=9DA>?-..;BEDBB..;////;:9999A//9=.9.;//9.AEF.
@M03896:38:000000000-B4D98:1:1113:13611:4251 2:N:0:183
CCTGTTTGCTCCCCACGCTTTCGCACCTGAGCGTCAGTCTTCGTCCAGGGGGCCGCCTTCGCCACCGGTATTCCTCCAGATCTCTACGCATTTCACCGCTACACCTGGAATTCTACCCCCCTCTACGAGACTCAAGCTTGCCAGTATCAGATGCAGTTCCCAGGTTGAGCCCGGGGATTTCACATCTGACTTAACAAACCGCCTGCGTGCGCTTTACGCCCAGTAATTCCGATTAACGCTTGCACCCTCCG
+
BBBBAFFFFFFFGGGGEEEAFGEGGGGHFHHGEEFGFFHHHGHHGGFHHGCEEEEGGGGHGEFGGHEEEFFHHHHHHFHHHHEHHFHGEFGGHHGHHFCGGGHHHHFFHHHHG2FGHHHGGGGHGHFD.EFHCG/<DCB/CGHECGHGHCCCFGCFGGHF0C0E:9:FFGGE?DBAGGGGGGGGFFB/;BB/BFFFFFFFCFFF?FC.9;-B;AA/F:DF@DF/BF/;FBB9.9;B:DB9.9A//FFEEF.
@M03896:38:000000000-B4D98:1:1113:8080:12748 2:N:0:183
CCTGTTCGCTCCCCACGCTTTCGCTCCTCAGCGTCAGTGACGGCCCAGAGACCTGCCTTCGCCATTGGTGTTCTTCCCGATATCTACACATTCCACCGTTACACCGGGAATTCCAGTCTCCCCTACCGCACTCAAGCCCGCCCGTACCCGGCGCGGATCCACCGTTCAGCGATGGACTTTCACACCGGACGCGACGAACCGCCTACGAGCCCTTTACGCCCAATCATTCCGCATAACGCCTGCACCCTAC
+
BBBBBFFBBBBBGGGGEEEFFGEEFHGHHHHHFGEGGHHFEAAEECAGGHGFGHFGHHHHGFGEFFDC@FGEHHHHHGGGFGGHHHGGHGHGHHGHHEFEGFGHHECBBFGHHHF2FGHHHHGHGHHCGCGGFHHDGFH<CCG--<CEH::AAA-BA?DF9BF.;:./;;.9.;.;F//;BFF//A;--;-;9-;9-9@DBCADDF...99E99//FAD9;AEB/:/9BF;.-9.9;AB-A..;BFFEFF
@M03896:38:000000000-B4D98:1:1113:8063:12756 2:N:0:183
CCTGTTCGCTCCCCACGCTTTCGCTCCTCAGCGTCAGTGACGGCCCAGAGACCTGCCTTCGCCATTGGTGTTCTTCCCGATATCTACACATTCCACCGTTACACCGGGAATTCCAGTCTCCCCTACCGCACTCAAGCCCGCCCGTACCCGGCGCGGATCCACCGTTAAGCGATGGACTTTCACACCGGACGCGCCGCACCGCCTACGAGCCCTTTCCGCCCAACAATTCCGTCTAACGCCTGCACCCTAC
+
BBBBBFFBBBBBGGGGEFEFGGFFGHGHHHHFEEEEFHHCHGCEEE1FHHFFFHBGHFHHEEFEGE4GFFGEGHHHHGGEEGGGGHHHHGFFHGHHHFHGCFHHHGGGFCGHFG@@GGHHGHGHEHH/A@DGCHHDGFH<@CG-<<CCG;-@DAAFA?@G0;C.9;.;/B9?.9;BB/9FFFF9FD--;@@;;-9--9@D9@BA.:...;@..://;.:99A....//BB9/..;/9.9-..;.;F?..;
@M03896:38:000000000-B4D98:1:1113:22013:14013 2:N:0:183
CCTGTTTGCTACCCATGCTTTCGAGCCTCAGCGTCAGTTGGTGCCCAGTAGACCGCCTTCGCCACTGGTGTTCCTCCCGATATCTACGCATTCCACCGCTACACCGGGAATTCCATCTACCTCTGCACTACTCAAGAAAAACAGTTTTGAAAGCAATTCATGGGTTGAGCCCATGGTTTTCACTTCCAACTTGTCTTCCCGCCTGCGCTCCCTTTACACCCAGTACTTCCGGACAACGCTTGCACCCTACG
+
CCCCCFFFFFFFGGGGGGGGGGFGGGGHHHHHGEGGGHHHHGGGHFFHGFFHHHEGGGGHGEFGGHFGGGHFHHHHHGGGGGGHHHHGGGGGHHHHHGEGGFFHHGGCGDHHHHHFHHHHHHHHHHHHGHHHHH=11?FGHGHF1FGHHGGFFHGHGGHDGHFCFECHHHHFEFFHCCCEHGHHHHHGFHHFBFFGGGGGFFFFGFGGGGDEFFFFBBFFDFA:F0;FFF9;.>B.;:@9AE?9:FDFFA.
@M03896:38:000000000-B4D98:1:1113:16107:14580 2:N:0:183
CCTGTTTGCTCCCCACGCTTTCGCACCTGAGCGTCAGTCTTCGTCCAGGGGGCCGCCTTCGCCACCGGTATTCCTCCAGATCTCTACGCATTTCACCGCTACACCTGGAATTCTACCCCCCTCTACGAGACTCAAGCTTGCCAGTATCAGATGCAGTTCCCAGGTTGAGCCCGGGGATTTCACATCTGACTTAACAAACCGCCTGCGTGCGCTTTACGCCCAGTAATTCCGATTAACGCTTGCACCCTCC
+
BCCCCFFFFFFFGGGGGFFFFGGGGGGHFHHGFFFGGHHHGHHHGF?GHEGGEEEGGGGHBEEGGHGEEFGHHHHHHGHGHHHHHGHGGFGGHHHHHFDGGCGHHHFFFGHGHHGHHHHGGGGHHHFDAEEDFG/<<GD/<GD0;GFFC;:GHHHHGGHHHH0::://CFGEBA??BAFFGGGFFFB/;BFBF:FFFFEFFFFFFF;ADD=C=.AFFFABCFF/B/BFBF/9::./BA@.9.;/;BDAFF
@M03896:38:000000000-B4D98:1:1113:4552:14927 2:N:0:183
CCTGTTTGCTCCCCACGCTTTCGCACCTGAGCGTCAGTCTTTGTCCAGGGGGCCGCCTTCGCCACCGGTATTCCTCCAGATCTCTACGCATTTCACCGCTACACCTGGAATTCTACCCCCCTCTACAAGACTCAAGCCTGCCAGTTTCAAATGCAGTTCCCACGTTAAGCCCGGGGATTTCACATCTGACTTAACAGACCGCCTGCGTGCGCTTTACGCCCAGTAATTCCGATTAACGCTTGCACCCTCC
+
ABBBBFFFFFFFGGGGEFEFFGEEGGGHCHHGEFGGGFHHFHHHHGBGHGAEEEEGGGGHEEFGGHEEEFGHGHHHGFHGHHHHHHHGGDFGHHHHHGGGF@FGHHFFGHHHHHHHHHGGGGGHGFF<1>FFFHFDGGFCGHF00=GD==DGFFFHFHHHHH.-::/CGHGE;?B?DDFFFFGGGGG09BFBFFFF//AFFFFFFFADFFFF-A.FFEDFFFFBFEFFFFFDA.;FBDF.99A/FFFFFF
@M03896:38:000000000-B4D98:1:1113:8024:17296 2:N:0:183
CCTGTTCGCTCCCCACGCTTTCGCTCCTCAGCGTCAGTGACGGCCCAGAGACCTGCCTTCGCCATTGGTGTTCTTCCCGATATCTACACATTCCACCGTTACACCGGGAATTCCAGTCTCCCCTACCGCACTCAAGCCCGCCCGTACCCGGCGCGGATCCACCGTTAAGCGATGGACTTTCACACCGGACGCGACGAACCGCCTACGAGCCCTTTACGCCCCATAATTCCCGCTCACGCCTGCACCCTAC
+
BBBBBFFABBBBGGGGEEEFGGEEGHGHHGHGFGGGGHHCGGEEGE1GEGHGGHGHHHHHGFGEGFDCB1FBGHHHHGGAEGGHHHHHHGHHHGHHHEGE?EGHHG?@DDGGGHF2FGHHGHGHGHH/C@DFFHF1FFH<CDG-<<DGHDA@@A=?-;9B;FG.99.99F-9.:.;FBB/BBFFFF=--;;@--;--;;B@DF?.B.99BAE.;9/:..@B-A99//;BF/;-99DFFF.9..99BD9.;
@M03896:38:000000000-B4D98:1:1113:9725:17554 2:N:0:183
CCTGTTTGCTCCCCACGCTTTCGCACCTGAGCGTCAGTCTTCGTCCAGGGGGCCGCCTTCGCCACCGGTATTCCTCCAGATCTCTACGCATTTCACCGCTACACCTGGAATTCTACCCCCCTCTACGAGACTCAAGCTTGCCAGTATCAGATGCAGTTCCCAGGTTGAGCCCGGGGATTTCACATCTGACTTAACAAACCGCCTGCGTGCGCTTTACGCCCAGTAATTCCGATTAACGCTTCCCCCCTCC
+
BBBBBFFFFFFFGGGGGEEFGGEEEFGHBGHBEEEEGHHHHHEHGD1FHG0?AEEEGGGGBEEGGHEEEGGHHHHHHGFGHHHHHHHFGEEGHHGHHCDGGCGHHHHFGHHHHHHHHHHGGGGHGGFA.<EHFGF<GHFCCGD0;CGCGCCGBGEHGGHHHH0.;99/;FFE9D?DCEGGGGGFFFF/;;FFBBB//AEEFFFFFFAFFD>A@.AFFEDADB.;9/;9FB/9A.:/B.;.E.B.;ADFFD
@M03896:38:000000000-B4D98:1:1113:9719:17571 2:N:0:183
CCTGTTTGCTCCCCACGCTTTCGCACCTGAGCGTCAGTCTTCGTCCAGGGGGCCGCCTTCGCCACCGGTATTCCTCCAGATCTCTACGCATTTCACCGCTACACCTGGAATTCTACCCCCCTCTACGAGACTCAAGCTTGCCAGTATCAGATGCAGTTCCCAGGTTGAGCCCGGGGATTTCACATCTGACTTAACAAACCGCCTGCGTGCGCTTTACGCCCAGTAATTCCGATTAACGCTTGCCCCCTCCG
+
ABAABFFCFFFFGGGGEEEAFGEEEGGHGCBBEEGGGHHHCHHHGG1FFE0AEEEEGGGH?EEEGHE/EFCGHHHHHGHHHHHHHHHGEEEFHHHHHDCGGGBGHHFG<FHGGGGFHHHGGGGHGHGF.CCGCG<DDF0<CG=:0;CCGCCCFF0CCHHHHHF.;0//CFGE99;-:E/9BFF0FFB/9BBF;BBBBFEEFFFFFFADFFFF-9;FFEFFFF?//:99FFFA...BF.@..9A/;ADFDD.
@M03896:38:000000000-B4D98:1:1113:9831:26311 2:N:0:183
CCTGTTTGCTCCCCACGCTTTCGCACCTGAGCGTCAGTCTTCGTCCAGGGGGCCGCCTTCGCCACCGGTATTCCTCCAGATCTCTACGCATTTCACTGCTACACCTGGAATTCTACCCCCCTCTACGAGACTCAAGCTTGCCAGTATCAGATGCAGTTCCCAGGTTGAGCCCGGGGATTTCACATCTGACTTAACAAACCGCCTGCGTGCGCTTTACGCCCAGTAATTCCGATTAACGCTTGCACCCTCC
+
AAAAAFFFFFFFGGGGEEEAFGFEGGFHGABBAEFGGHHHCBGGEG?EH?00AEEEGGDG1E>>EFE///?BGFFGGBG3FGFFG?F?EEEGFHHHD2FGHFFGGFCFB2FFGFHFHGHGFGFFFF....<1></<<<0/<G0<0==DD00=CGH0<CGFCF0.:0;;CCGG--9-;;/CFBFFGFF;;;F0B9BFF?EFDFFF?F-.;:-;-;EFF9;>@9ABF/:FFFB..:;9B.-.9.:/BFDFFF
@M03896:38:000000000-B4D98:1:1113:19593:27121 2:N:0:183
CCTGTTTGCTACCCATGCTTTCGAGCCTCAGCGTCAGTTGGTGCCCAGTAGGTCGCCTTCGCCACTGGTGTTCCTCCCGATATCTACGCATTCCACCGCTACACCGGGAATTCCACCTACCTCTGCACTACTCAAGGCCAGCAGTTTTGAAAGCAATTCACGGGTTGAGCCCATGGATTTCACTTCCAACTTGCCGGTCCGCCTGCGCTCCCTTTACACCCAGTAATTCCGGACAACGCTTGCACCCTACG
+
BCCBCFFFFF5FGGGGGFFFGGEABEGHHHGGFFEGFGHF3EFGHFGGGFHFHFAEEEGHFEGFGHFGFGHEHHHHHGGGGGGHHHHGFEGGHHHHHFEGEEFHHEE<C@GHHHHHHGHHHHHHGHHHDGHHFFF1??GG?FF0<FGGHFDDHHHHFHHGHH.@@<<CGHHGCFCCHHHHHHHHHHHFHFGG0BF-9ACCGGGGGGBDFFDF9;/BFBFFFFFBFFBFFFB-.9@.;-@;:E9:FFFEFF.
@M03896:38:000000000-B4D98:1:1113:19574:27125 2:N:0:183
CCTGTTTGCTACCCATGCTTTCGAGCCTCAGCGTCAGTTGGTGCCCAGTAGGTCGCCTTCGCCACTGGTGTTCCTCCCGATATCTACGCATTCCACCGCTACACCGGGAATTCCACCTACCTCTGCACTACTCAAGGCCAGCAGCTTTGAAAGCAATTCACGGGTTGAGCCCATGGATTTCACTTCCAACTTGCCGGTCCGCCTGCGCTCCCTTTACACCCAGTAATTCCGGACAACGCTTGCACCCTAC
+
ABAAADFFFF5DGGFFFBBBGGFCGEEGHCGGEFFGGHHBBBFFGH3GFFFGHFAEFGGGFEFEGFGFEFFEHGHHGGGEEGGGGHHFEEFGGHHHHEEGGCGGH/>ECCHHHHGHHFHHHFGHFGGGBGHHFHC1<?F</?<C0>F11DHDHHHHHHHHGC.<<<</CCHE.GC/CGCCCGHHHHHGFHGG0BF;9BB@@GFAEFGGBFFFBBFFFFFFDE.;9FF/FF/-:99AA?@.;AA9BFF99F
@M03896:38:000000000-B4D98:1:1113:19588:27139 2:N:0:183
CCTGTTTGCTACCCATGCTTTCGAGCCTCAGCGTCAGTTGGTGCCCAGTAGGTCGCCTTCGCCACTGGTGTTCCTCCCGATATCTACGCATTCCACCGCTACACCGGGAATTCCACCTACCTCTGCACTACTCAAGGCCAGCAGTTTTGAAAGCAATTCACGGGTTGAGCCCATGGATTTCACTTCCAACTTGCCGGTCCGCCTGCGCTCCCTTTACACCCAGTAATTCCGGACAACGCTTGCACCCTAC
+
CCCCCFFFFFBFGGGGFFGGGGGCBEGGHHHHGGGGGHGF3EFGHGHHHHHGHFEEGGGHGFGGGHFGFGHGHHHHHGGGGGGHHHHGGGGGHHHHHFEGGGGHHEC@DGHHHHHHHHHHHHHHHHHHFGHHFE?1??GG?FC0FDGHFGHHHHHHFGHHHH.<<<-<CGHGEHFCHHHHHHHHHHHGHGFF;CFAACGGGGGGGGA?FFFFBFFBFEFBAAEBBF0:FF/9;:;FEFC..E9;BFFFBA
@M03896:38:000000000-B4D98:1:1114:16612:12709 2:N:0:183
CCTGTTTGCTACCCATGCTTTCGAGCCTCAGCGTCAGTTGGTGCCCAGTAGGTCGCCTTCGCCACTGGTGTTCCTCCCGATATCTACGCATTCCACCGCTACACCGGGAATTCCACCTACCTCTGCACTACTCAAGGCCAGCAGTTTTGAAAGCAATTCACGGGTTGAGCCCATGGATTTCACTTCCAACTTGCCGGTCCGCCTGCGCTCCCTTTACACCCAGTAATTCCGGACAACGCTTGCACCCTAC
+
BCCBCFFFFFFFGGGGGFGGGGEFGEGHHHHHGGEEEHGHGGGHHHFHHHHGHDAEEGGHFEGGGHFCBBGEHHHHHGGFGGFHHFGFEEFGHHHHHGEGFCFHHG</B>FGHHHFHHHHHHHFGHHHGGGHF?C<????/FGCDGDGHGHFB<G><GHHGH?@CC-/CGHGHHFCGHHHHEHGHHHBCFG0CFF-9AABGGGBGGGGFFFFFFFFF;FFDEA:BF/BFFF-;;;.;-B.;.:;;;;99;
@M03896:38:000000000-B4D98:1:1114:25638:13990 2:N:0:183
CCTGTTTGCTACCCATGCTTTCGAGCCTCAGCGTCAGTTGGTGCCCAGTAGGTCGCCTTCGCCACTGGTGTTCCTCCCGATATCTACGCATTCCACCGCTACACCGGGAATTCCACCTACCTCTGCACTACTCAAGGCCAGCAGTTTTGAAAGCAATTCACGGGTTGAGCCCATGGATTTCACTTCCAACTTGCCGGTCCGCCTGCGCTCCCTTTACACCCAGTAATTCCGTACAACGCTTGCACCCTAC
+
ABBBCFFFFFFFGGGGFGGGGGFGHGGHHHHHGGGEGHGHHGGHHHHHHHHGHFEEGGGHGFGFGHGGFHHGHHHHHGGGGGGHHGHFGFGGHHHHHEEGGFFGHE@ECGHHHHHFHHHHHHHHGHHHGHHHHFB11?F<?FHFBFGHGFHFHFHHHHHHGHACC<<FHFHGFHGHHHHHHGHHHHHGHGGGFGGD9CDGGGGGGFCFFDFFFFFFFFFFD?FFF0BFFF/0:A?FFAB.A.;0;FFFBF
@M03896:38:000000000-B4D98:1:1114:25654:14002 2:N:0:183
CCTGTTTGCTACCCATGCTTTCGAGCCTCAGCGTCAGTTGGTGCCCAGTAGGTCGCCTTCGCCACTGGTGTTCCTCCCGATATCTACGCATTCCACCGCTACACCGGGAATTCCACCTACCTCTGCACTACTCAAGGCCAGCAGTTTTGAAAGCAATTCACGGGTTGAGCCCATGGATTTCACTTCCAACTTGCCGGTCCGCCTGCGCTCCCTTTACACCCAGTAATTCCGGACAACGCTTGCACCCTAC
+
ABCCCFFFFFFFGGGGGFGGGGEGHGGHHHHHGGGAFHEHHGGGHFHHHHGHHFAEFFGHCEEGGHGFFHHGHHHHHGGFCEEGHHHGGEEFHHHHHDEGGCFFGEEECDGHHHHGHHHHHHHHFHGGF@GHC?F?1<F/??G01>FGG.F1F<FFFHHFFA.<<<</<CCECFCG:CCHFGHHCGF:GFFB0BB:-ABGGGGDEG?DCFDEFF///;/;AEFBF//;BF/-A-@;A@-9..:/;/AEFF
@M03896:38:000000000-B4D98:1:1114:25634:14008 2:N:0:183
CCTGTTTGCTACCCATGCTTTCGAGCCTCAGCGTCAGTTGGTGCCCAGTAGGTCGCCTTCGCCACTGGTGTTCCTCCCGATATCTACGCATTCCACCGCTACACCGGGAATTCCACCTACCTCTGCACTACTCAAGGCCAGCAGTTTTGAAAGCAATTCACGCGTTGAGCCCATGGATTTCACTTCCAACTTGCCGGTCCGCCTGCGCTCCCTTTACACCCAGTAATTCCGGACAACGCTTGCACCCTAC
+
BBBBBFFFFFFFGGGFFFGFGGEGGEFHHGHHEFEGGHFHBEGGFFHGGHHHHFAEEGGHGEEDGFCF@FGGGGHHHGGGGGGGHHHFFFFGHHHHHFEFEEFHHEEECFHHHHGHHGHHHHHGGHHHFGHHF1G???GA/?F<1>GBCFGFF<CG>GHHH..-<<;;GGGGEHF/GFC0CGHBGHG0BFFFCFF-:9AD?BGGEFFFFFFEB;9BFBFFFFE/;/BBFFFAFBCFE-;.99;/;BD?BF
@M03896:38:000000000-B4D98:1:1114:16200:14303 2:N:0:183
CCTGTTTGCTCCCCACGCTTTCGCACCTGAGCGTCAGTCTTCGTCCAGGGGGCCGCCTTCGCCACCGGTATTCCTCCAGATCTCTACGCATTTCACCGCTACACCTGGAATTCTACCCCCCTCTACGAGACTCCAGCTTGCCAGTATCAGATGCAGTTCCCAGGTTGAGCCCGGGGATTTCACATCTGACTTAACAAACCGCCTGCGTGCGCTTTACGCCCAGTAATTCCGATCAACGCTTGCACCCTCC
+
ABBABFFFFFFFGGGGEAEAFGEEFGGHGGHHGGEEEHHHFHFHGFFHHDECAEEEGGGHGFGGGHE/EEGHHHGHHFHGGGHHHHHFGEFGHHFHHDDGGCGHHHFF<GGHHHGFHFHGGGGHHGG?<<CGF/<<<C0<CGGC0;CGGC0GHCGCCGHGHH0:C0/;:FFED?--ADFFGFFFFFF//BBBBBB;BFEEFAFFFFFADD;FFDEBF.;@BF.9:B9BFFFAA-:;;.9.;A9;BBD.AA
@M03896:38:000000000-B4D98:1:1114:15163:14929 2:N:0:183
CCTGTTCGCTCCCCACGCTTTCGCTCCTCAGCGTCAGTGACGGCCCAGAGACCTGCCTTCGCCATTGGTGTTCTTCCCGATATCTACACATTCCACCGTTACACCGGGAATTCCAGTCTCCCCTACCGCACTCAAGCCCGCCCGTACCCGGCGCGGATCCACCGTTAAGCGATGGACTTTCACACCGGACGCGACGAACCGCCTACGAGCCCTTTACGCCCACTAATTCCGCATAACCCCTGCACCCTCCG
+
AABBAFFBBBBBGGFEEEEEFGEEEHGHHHHHGGGDGHGDEEFGGCGHHFFGGFFHGGHHHFGEGBFF3?BEHHHHGGGFGGGHFHHFGFGFGHHHHDHAFEHHH//BCGHHFGF2@GFHHHFHFHHCF@CGF0F1FFG>AFG--<EEG;:@CB?D-;@FFFF.999AFF-;9.9/:9/;BFFFFFF-@D=F-@@-9@BFFF;DDF.;AAF?F://9;ADDF.;/9/9;FB.9..9//;.;;A:FFF.;9.
@M03896:38:000000000-B4D98:1:1114:21149:16730 2:N:0:183
CCTGTTTGCTCCCCACGCTTTCGCACCTGAGCGTCAGTCTTTGTCCAGGGGGCCGCCTTCGCCACCGGTATTCCTCCAGATCTCTACGCATTTCACCGCTACACCTGGAATTCTACCCCCCTCTACAAGACTCAAGCCTGCCAGTTTCAAATGCAGTTCCCAGGTTAAGCCCGGGGATTTCACATCTGACTTAACAGACCGCCTGCGTGCGCTTTACGCCCAGTAATTCCGATTAACGCTTGCACCCTCC
+
BCBBBFFFFFFFGGGGEEEFFGEFGGGHFGHHGGEEEHGHHHHHHGHHHGGGEEEFGGGHGEGGGHEEEGGHHHHHHFHHHGHHHHHGGEFGHHHHHFDFFCHHHGFFGHHHHHHGHHHGGGGHHHHFFHGHH><>GGF.CGCG<=GGHFHHFCGGGHHHHH0;CCCGBHGGDDACGDGGGGGFFFF;BFFFGFFBBFA:CFFFFFCDFFFFFDAFFFDCDF?B//BFFFFDDA?/BDF.;E:/;BDFFF
@M03896:38:000000000-B4D98:1:1114:25233:17822 2:N:0:183
CCTGTTTGATCCCCACGCTTTCGTGCCTCAGCGTCAATATATGCGTAGTAAGCTGCCTTCGCAATAGGTGTTCTATGTCATATCTAAGCATTTCACCGCTACATGACATATTCCGCTTACCTCCACAATATTCAAGACAGATAGTATCAATGGCAGTTCTGGAGTTAAGCTCCAGGATTTCACCACTGACTTACCTGCCCGCCTACGCACCCTTTAAACCCAGTGAATCCGGATAACGCTTGCACCCTCC
+
BBBBBFFFFFFFGGFEEEAAFGEGFFHHGFHGEFEGGGFHHGGHFGECAFDHGHHHHHHHFEEEFFBGGGHEFHHHHHHHHHHFFFHHGHHHHHHHHEEFGCGBFFGFGFHHHGFEEGGHHHHHBGFHFHHH?3FFDGHGFFGFHHFGGGDFFFFBCGHGGHHHH0DF1??FHH<FHFDGHFFHHHH<FG1DFGHHFHHECFGGGBDG?@CFA9CFFGGBD?.9000;;C.-.9.0;EG.99.;9;D?FD
@M03896:38:000000000-B4D98:1:1114:25228:17840 2:N:0:183
CCTGTTTGATCCCCACGCTTTCGTGCCTCAGCGTCAATATATGCGTAGTAAGCTGCCTTCGCAATAGGTGTTCTATGTCATATCTAAGCATTTCACCGCTACATGACATATTCCGCTTACCTCCACAATATTCAAGACAGATAGTATCAATGGCAGTTCTGGAGTTAAGCTCCAGGATTTCACCACTGACTTACCTGCCCGCCTACGCACCCTTTAAACCCAGTGAATCCGGATAACGCTTGCACCCTCC
+
BCCBCFFFFFFFGGGGEEEFFGGGGFHHHHHHGGFEGHHHHHHHGGGGFFGHHHHHHHHHGEEEGHHHHHHFHHHHHHHHHGHHHHHHHHHHHHHHHGEGGEHGFGGEGGHHHHHFGGGHHFGHFHHHGHHHH3F32FGFCDGGFHHHHHGFGFGEFGHHGHGFH<FFBGGGHHFGHHGHHBGHHHF>BGGHHHHHDFGEGGGGGHACGGFGHG0;;BBFEEEB09BFGG.-AEGGG.;.9.ABFFFAEF
@M03896:38:000000000-B4D98:1:1114:25242:17851 2:N:0:183
CCTGTTTGATCCCCACGCTTTCGTGCCTCAGCGTCAATATATGCGTAGTAAGCTGCCTTCGCAATAGGTGTTCTATGTCATATCTAAGCATTTCACCGCTACATGACATATTCCGCTTACCTCCACAATATTCAAGACAGATAGTATCAATGGCAGTTCTGGAGTTAAGCTCCAGGATTTCACCACTGACTTACCTGCCCGCCTACGCACCCTTTAAACCCAGTGAATCCGGATAACGCTTGCACCCTCC
+
AABBBFFFFFFFGGGGEEEAFGFHDFGGHHHHGGFGGHHHGHHHFEEFFDBGGHGGHHHHGEEFEHGHHEHEGHHHHHHHHGHHHHHHGGHHHHHHHEEEGGHGGHHFGGHHHG3EGG/FGHHGGGGCDGFHFFG3?FF?CD?DBFFH2GHHHGGCGGFHFH1?GCDF1D1GHGCGEFHHGBGGDCF1<CFGGHHF<CHEDGGD?GC-.;ADHBF0C99F9.A/;B09;FDG?D.BB.A.9.AFFF?.AD
@M03896:38:000000000-B4D98:1:1114:20678:18484 2:N:0:183
CCTGTTCGCTCCCCACGCTTTCGCTCCTCAGCGTCAGTGACGGCCCAGAGACCTGCCTTCGCCATTGGTGTTCTTCCCGATATCTACACATTCCACCGTTACACCGGGAATTCCAGTCTCCCCTACCGCACTCAAGCCCGCCCGTACCCGGCGCGGCTCCACCGTTAAGCGATGGACTTTCACACCGGACGCGACGAACCGCCTACGAGCCCTTTACGCCCACTACGTCCGCATAACCCTTGCACCCTAC
+
ABAABFFBBBABGGGFAEEFFGGEFHGHHHHHGGGGGHGHGEEEFEFGEEAFFHBGHHHHGEGECE4FFFGFGHHHHHGEFGGHHHHFHFGHHHGHHEHEGFGHHGCDFGFHHHHBGGHHFHDHFHHAGGFFG0F<FFG<ADG?<AEFH:;:A?9?-;;E9BF999.9/B-99A./FB99FBF;FD--9@D>-;;99-@A-BF.AB..A@-EFFFBFEAAFF..//.;AA---.;/B/;./9;/9BD..;
@M03896:38:000000000-B4D98:1:1114:20712:18485 2:N:0:183
CCTGTTCGCTCCCCACGCTTTCGCTCCTCAGCGTCAGTGACGGCCCAGAGACCTGCCTTCGCCATTGGTGTTCTTCCCGATATCTACACATTCCACCGTTACACCGGGAATTCCAGTCTCCCCTACCGCACTCAAGCCCGCCCCTACCCGGCGCGGATCCACCGTTAAGCGATGCACTCTCACACCGCACGCGACGAACCGCCCACGAGCCCTTTACGCCCAATAATTCCGGATAACGCCTGCACCCTAC
+
ABAABFFCCCABGGGGGFEFFGGGFHGHHHHHGGFGGHGCGGGGGC?FFEGGFHBGHGHH?EG?FFDGFFHEGHHHHGG?EGGGFHHGHBFGGHGHHDGEFFHHHGCC@CHHHHH2@FGHFHFFFGHCFDDGH0<1>FG<@CG-C.<GH?;@-A-A--;C0CFC9.9.:;-..;.:BB/;BBFBFFA--;-;--;-;;;A-@F-..--;;@EF///;.99=DF.///9;B/-.../;.--;.:.;BD::F
@M03896:38:000000000-B4D98:1:1114:20695:18491 2:N:0:183
CCTGTTCGCTCCCCACGCTTTCGCTCCTCAGCGTCAGTGACGGCCCAGAGACCTGCCTTCGCCATTGGTGTTCTTCCCGATATCTACACATTCCACCGTTACACCGGGAATTCCAGTCTCCCCTACCGCACTCAAGCCCGCCCGTACCCGGCGCGGATCCACCGTTAAGCGATGGACTTTCACACCGCCCGCGACGAACCGCCTACGAGCCCTTTACGCCCAATACTTCCGGCTAACGCCTGCACCCTAC
+
ABBAAFFABBABGGGGEEEFFGBEEHGHHHHGEFEAEFHHGEEEGG?GH1BFFHFGHHHH?EGEFGD3@?FEGFHHHHGGEGGGHGGHHHHFGHHHH/F/ECGHHE<>/<FGGGH2FGGGHHGHGHHACCFGF0<>FFG->CG-<<EGHC;;:;-;;-;F0CF.99../;-.:.99BB/BBBFBFF@--;;@--9--9;@-BFFFFA.9;@EF/9;F;9;BD..///9BF.--9./;.B-9;;.;FF..A
@M03896:38:000000000-B4D98:1:1114:20692:18509 2:N:0:183
CCTGTTCGCTCCCCACGCTTTCGCTCCTCAGCGTCAGTGACGGCCCAGAGACCTGCCTTCGCCATTGGTGTTCTTCCCGATATCTACACATTCCACCGTTACACCGGGAATTCCAGTCTCCCCTACCGCACTCAAGCCCGCCCGTACCCGGCGCGGATCCACCGTTACGCGATGGACTTTCACACCGCACGCGACGAACCGCCTACGAGCCCTTTACGCCCCATAATTCCGGATAACGCTTGCACCCTAC
+
ABABBFFBBBABGGGGAEEFFGGFGHGHHHHHGGEGGHFFFEEGEEEGHHCGGHFHHHHHFFGFGGEGB1FEFGHHHGGEEEFHHHFFHGGFHHGGHDEFGCFGHEB<B/GGHHF2@FGHGHEBFHH@FGGGG0G1>FH-@DG-@@GFHD-:;::-:9AGFGG..;9..A9:-A.;FBBF;:B/BD;--;-@-9@--9@DAFF.9BD.:@BFBB/:9.9BD-..;//::F/-:9ABF9@..;;/;FDA.9
@M03896:38:000000000-B4D98:1:1114:6222:21265 2:N:0:183
CCTGTTCGCTCCCCACGCTTTCGCTCCTCAGCGTCAGTGACGGCCCAGAGACCTGCCTTCGCCATTGGTGTTCTTCCCGATATCTACACATTCCACCGTTACACCGGGAATTCCAGTCTCCCCTACCGCACTCAAGCCCGCCCGTACCCGGCGCGGATCCCCCGTTAAGCGATGGACTTTCACACCGCCCGCGACGAACCGCCTACGAGCCCTTTACGCCCACTAATTCCCGATAACGCCCGCACCCTAC
+
ABBAAFF>DBABGGGGEEEFFGEEEGGHHGGGFEEBEGGHGE0EEEECECAGFHBFHGHHBEF1FF@@B?GEGHHHHHGFECEGHHHGHGGGGHGHHAE/ECGHHE//<CGHHGHD@FHHFHFHGHHACDGGG01<>FH>ADG-<-CEH.-::;-;9AAF/EE-.:../;-....BFF/B;/FB9A;--;99-;999;;@9@D.AF.A.@BEF/;:F.;@BD..////BF/.9--9B.@--9;-;DFF.A
@M03896:38:000000000-B4D98:1:1114:6227:21282 2:N:0:183
CCTGTTCGCTCCCCACGCTTTCGCTCCTCAGCGTCAGTGACGGCCCAGAGACCTGCCTTCGCCATTGGTGTTCTTCCCGATATCTACACATTCCACCGTTACACCGGGAATTCCAGTCTCCCCTACCGCACTCAAGCCCGCCCGTACCCGGCGCGGATCCACCGTTAAGCGATGGACTTTCACACCGCACGCGACGAACCGCCTACGAGCCCTTTACGCCCACTCATTCCGCATAACGCTTGCACCCTAC
+
ABBBAFFABBABGGGGAEAFFGAEEHGHHHHHGEEEGHFGFGEEEEGGEGFGGHFGHGHHFEGDEGFC@FHGGHHHHHGGEEGHHHHHHFGFGHHHHAFAEEGHHE/@CFFGGHG2>FGHHHGHGHHCD@FGH0C1FFG<>CG-<<CEH.;@DA9--;AF0CF9.99;/;-.;D.FFB/BBFFFFFC--;@D--;;9>@D;BF.DF..9;@A.////AABFF?9///9;BB.9../9A@...999BAE.;
@M03896:38:000000000-B4D98:1:1114:10193:21391 2:N:0:183
CCTGTTTGCTCCCCACGCTTTCGTGCATGAGCGTCAGTGACGTCCCAGGGGGCTGCCTTCGCCATCGGTATTCCTCCACATCTCTACGCATTTCACTGCTACACGTGGAATTCTACCCCCCTCTGACATACTCTAGCCGTGCAGTCACAAGCGCCATTCCCAAGTTGAGCTCGGGGATTTCACGCCTGTCTTACAAAACCGCCTGCGCACGCTTTACGCCCAGTAATTCCGATTAACGCTCGCACCCTAC
+
ABBBBFFFFFFFGGGGEEEFFGGFGFHGHGHHGGEEGHHFEEGGGGHHGFGGEEEFHHHHGEEGGHEEEHGHHGHHGHHHHHHHHHHGGFGGFHHHEGFHHFGHGFGGGHHHHHHGHHHGGGGHBFG?FFHHGBG??GDEDEEFFF<DGHGEFGDEEHGHHHC:C;00;CGGDGGCG.BFFFGEGEF.:CF0BF0=BFFFBFFF?F-9-B@FFE?BFAA=BAE/B/FBFB/?A.:/;A=.;-;-;DFAFF
@M03896:38:000000000-B4D98:1:1114:26930:23186 2:N:0:183
CCTGTTTGCTACCCATGCTTTCGAGCCTCAGCGTCAGTTGTTGCCCAGTAGACCGCCTTCGCCACTGGTGTTCCTCCCGATATCTACGCATTCCACCGCTACACCGGCAATTCCATCTACCTCTTCACTACTCAAGCACACCACTTTTTAACGCAATTCATCGCTTGAGCCCATCGTTCTCACTTCCAACTTGTCTTCCCGCCTGCGCTCCCTGTCCACCCAGTCATTCCTGACAACTCTTACACCCTAC
+
AAAAAFFCDFBDGGGCBB1BGGE00BEBFCEGEEEAEFF11AFABC1AFF1FGB/AECEG/AEEEFB010>EBGGHFF??EEEG2GF/>??EBG2FG/>>>EGHF<//>/FFBF>DBF1DG1FF1FFGD2@@F111?0000?//1<<>1<11<>-<CDD000/....<0;:.://;.:..;CF0<C909CBC0;9;9;FFGGAGGG--9.A99/;//;/;9--;///9;F///9/;-/;9//9/;9AF-;
@M03896:38:000000000-B4D98:1:1114:26948:23198 2:N:0:183
CCTGTTTGCTACCCATGCTTTCGAGCCTCAGCGTCAGTTGGTGCCCAGTAGACCGCCTTCGCCACTGGTGTTCCTCCCGATATCTACGCATTCCACCGCTACACCGGGAATTCCATCTACCTCTGCACTACTCACGCACAACAGTTTTGAACGCAATTCATGGGTTGAGCCCATGGTTTTCACTTCCCACTTCTCTTCCCGCCTGCGCTCCCTTTACACCCCGTCATTCCGTTCTACGCTTGCACCCTAC
+
AAAAAFFFFFFFGGBGFGFAGGE00BEFFFHBEEEEEGF11B/GEEFGEDBGHFECEEFHFE/EEFBF@0?EFGFGFFC?>>>FGHFFCAEEHH2FH/>E<<FGFE<//@BFGF2@FG1>GBGF<FFGG1GDB?1??///0><<1>GH0>D1FA<<<DG0==0<<:-/:C:CCC/CGFFEFBBBFGB/0AAF09:CFG09.9@GGF??=BFFFBFB///:;--;-9-;9B9//;-9;-99---/;;;ABA
@M03896:38:000000000-B4D98:1:1114:26930:23207 2:N:0:183
CCTGTTTGCTACCCATGCTTTCGAGCCTCAGCGTCAGTTGGTGCCCAGTAGACCGCCTTCGCCACTGGTGTTCCTCCCGATATCTACGCATTCCACCGCTACACCGGGAATTCCATCTCCCTCTGCACTACTCAAGTACAACAGTTTTGAACGCAATTCATGGGTTGAGCCCATGGTTTTCACTTCCCACTTGTCTTCCCGCCTGCGCTCCCTTTACACCCTGTAATTCCGGACAACGCTCGCCCCCTAC
+
AAAAAFFFBF3DGGGGEFFGGGF0ABEGGFFFEEG?EHGF1E/GFGHFA1DDGHEGGGGFAAEAEGB0BFFEFHHHFFCEFGEGH2E?E?EGHHHHG/EEEEGHHE/B<@FFFGHGGF1<<GHHFDBCF1?GC?1<1?1?1?F01>GG0CF1<CC-EHH0=D0.<C</<:CEGF/:;0CFGBGHHH:/;C.;0;CFGBBF.?@AEF-;9C.EFB/9//;/;-:99/9:BF/---;-A=@A--99;9@;-;
@M03896:38:000000000-B4D98:1:2101:16887:6244 2:N:0:183
GCTGTTCGCTCCCCACGCTTTCGAGCCTCAGCGTCAGTTACAGACCAGAGAGCCGCTTTCGCCACCGGTGTTCCTCCATATATCTACGCATTTCACCGCTACACATGGAATTCCACTCTCCCCTTCTGCACTCAAGTTTGACAGTTTCCAAAGCGAACTATGGTTGAGCCACAGCCTTTAACTTCAGACTTATCAAACCGCCTGCGCTCGCTTTACGCCCAATAAATCCGGACAACCCTCGCGACCTACG
+
3>>AAFFADBBBGGGFEFFFFGEFGEGHHGGGFEEFGHHHHHGHHHFGHHFEGHEFEEGH?EDFGGEE>EEEGHHHGFGHHHHHHHHFGFGGHHHHHFEGGEFGGHHFHHHHHHHHHHHHGHGFHHHFGHHHFHGF1FD?FGF?1FHGHFGFHG<EDDEH0GHGH./<<GHHHGGHHFHHGCCHHFC0;/0GGFFFFFG-?BDE?99:DBBAA.BB.A@@DA.9//9B/:9.;BAE...;---9@B.BB;
@M03896:38:000000000-B4D98:1:2101:16907:6253 2:N:0:183
GCTGTTCGCTCCCCACGCTTTCGAGCCTCAGCGTCAGTTACAGACCAGAGAGCCGCTTTCGCCACCGGTGTTCCTCCATATATCTACGCATTTCACCGCTACACATGGAATTCCACTCTCCCCTTCTGCACTCAAGTTTGACAGTTTCCAAAGCGAACTATGGTTGAGCCACAGCCTTTCACTTCAGACTTATCAAACCGCCTGCGCTCGCTTTACGCCCATTAAATCCTGTCAACACTCCGGACCTACGT
+
1>>AAFFADAAAGGFE?EEAFGEFBGGHHFFHGEEEEFFBGG1DFCHGHAEEGHEE?EFF/?AEFH?//EE>FFGHGFEHFHHHHHHFGGEGHGHHHE>EEEGHHCFCGFGHHHGFHHHHHHGHGHFGHHGHFFG1<F<?FGD11@FGFHFF0><<>CCGGDC<D.//<CFC.CGHHGH0;;:;GB:0:::G0;BF00C:-9AAA9?;BA--:A//;---;/9///9:B///::;B/-/;----;;-/B--
@M03896:38:000000000-B4D98:1:2101:28414:10403 2:N:0:183
CCTGTTTGCTCCCCACGCTTTCGCACCTGAGCGTCAGTCTTCGTCCAGGGGGCCGCCTTCGCCACCGGTATTCCTCCAGATCTCTACGCATTTCACCGCTACACCTGGAATTCTACCCCCCTCTACGAGACTCAAGCTTGCCAGTATCAGATGCAGTTCCCAGGTTGAGCCCGGGGATTTCACATCTGACTTAACAAACCGCCTGCGTGCGCTTTACGCCCAGCAATTCCGATTAACGCCTCCACCCTCC
+
>>AAAFFFFFFFGGGGEEEFFGEEGGGGBFCGEEEEEGGFGHGGEGEHGEC?EE?EFEEG1BB>EHEE>EFHHFHHHFGGFGDGHGHFGFGGDGHHH?CCGCGHHHB0?GGHG2FFGHHGCFD<<GFA.<<D<G/<DCD/<CD00;;CC00;;<C;00CH:G0./0;/9CFE;?-?-CB0FFFFFFB/:BF99/BB/AEA-@ADAA9.:9-99../:..@BDA.B.99::/AA.A/B.9-.9;..9A?ED
@M03896:38:000000000-B4D98:1:2101:4769:10404 2:N:0:183
GCTGTTCGCTCCCCACGCTTTCGCTCCTCAGCGTCAGTGACGGCCCAGAGACCTGCCTTCGCCATTGGTGTTCTTCCCGATATCTACACATTCCACCGTTACACCGGGAATTCCAGTCTCCCCTACCGCACTCAAGCCCGCCCGTACCCGGCGCGGATCCACCGTTCAGCGATGGACTTTCACACCGCACGCGACGAACCGCCTACGAGCCCTTTACGCCCAATAATTCCGGCTACCGCCTCCCCCCTAC
+
1>>AAFFADAAAGGGGGGGCFGEGGHGHHHHHGGGGGHHCGG?EEE?GGHHHGHFGHHHHGFFEFFFBBFGEHHHHHHGGGGGHHHHGHGGHHHHHHFGEECGGHECCCGHHHGGFFGHHFHGHGHHCGGGGHHF1FFH>CCG@<AFEHC-A@@9@9;AG9FF.9C-/BFB@AF-BBF/BFFFBBB@-9;@@--99-;@@@@@-9B--;@@F9/;/;AB@>---//:/;9/-9;--;->9--999A@>?F
@M03896:38:000000000-B4D98:1:2101:16316:10440 2:N:0:183
TTCGCTCGAGGCTGTCAGCCGAACCAACCGAGGTTTTTAATGCAGGTAGTGGTACACACCTACTATAAAGAAAAAACAAAAAAACAAAGGTCATCTGCCTAGTTATTAGAATATACAACAATGAAATAAGCATATACGGATAGAAATCATCAAGAAATGACAATAATGTAGAATATATAACAGAGCAGAACACGCGTTATGATAGAACTGAATCACAAGAAACTGATCAATGCCATCAATAAACATTACAA
+
1111111111110B01331B00A00B0//////B01/A/1221110B11BBE122111//B1B112B2B110B0>////00//>///000111222111110BB222221221>22211//11>112111111?1110/?//11111111111110011100=00000000000000000000////////:/.--9-..009000900;00000900.9///0///9////////////////;//////
@M03896:38:000000000-B4D98:1:2101:11904:16387 2:N:0:183
CCTGTTCGCTCCCCACGCTTTCGCTCCTCAGCGTCAGTGACGGCCCAGAGACCTGCCTTCGCCATTGGTGTTCTTCCCGATATCTACACATTCCACCGTTACACCGGGAATTCCAGTCTCCCCTACCGCACTCAAGCCCGCCCGTACCCGGCGCGGATCCACCGTTAAGCGATGGACTTTCACACCGGACGCGACGAACCGCCTACGAGCCCTTTACGCCCACTCATTACGGATAACGCATCCACCCTAC
+
3>>AAFFABBBBGGGGEEEFGGGGGHGGHHGHGGGEFHHFHGEGFEEGAFEFFHGHHHHGGEGEFGDCBFEEFHHHHGGGECGHHHGHHFEGGGFHHEFEEEFGHEB@CCHHHHFF>FGHHHGHGHH@DCGGFGG1FFG-<CG-<<CEH.:A@A-99@@FFFGD.9..;B-.;D?BF/;BF/BFFF=--;-@-;99-@@;-;D?.B9;ABAE.//9;9;9BA../99//:9..:.;BD9-.-9//;A?.;
@M03896:38:000000000-B4D98:1:2101:11917:16401 2:N:0:183
CCTGTTCGCTCCCCACGCTTTCGCTCCTCAGCGTCAGTGACGGCCCAGAGACCTGCCTTCGCCATTGGTGTTCTTCCCGATATCTACACATTCCACCGTTACACCGGGAATTCCAGTCTCCCCTACCGCACTCAAGCCCGCCCCTACCCGGCGCGGATCCACCGTTACGCGCTGGACTTTCACACCGGACGCGACGCACCGCCTACGAACCCTTTACGCCCAATAATTCCCGCTAACGCTTGCACCCTCC
+
>>AABFFADBBBGGGF?EEFFGAEDHGHHHHHGGFEFGHGHFEEEEEGHEFGFHBFGHHHAEE1FEF3BFGEGHHHGGGEEGGHGFGHHGH?FFFHGEGDGCGGGEB@@DHHHHF22@FHDGDHGHHCCCDGGGG<FFF<<CG-<<GHH;-A?;:9--;FBFF..;..;;-----:F9BFB/B/;D9-9;;@-9@9-9@>-BA9DF9..99D9/9/B..@B.../:/:FF/;--;.;.;...;/;BF?AA
@M03896:38:000000000-B4D98:1:2101:11898:16409 2:N:0:183
CCTGTTCGCTCCCCACGCTTTCGCTCCTCAGCGTCAGTGACGGCCCAGAGACCTGCCTTCGCCATTGGTGTTCTTCCCGATATCTACACATTCCACCGTTACACCGGGAATTCCAGTCTCCCCTACCGCACTCAAGCCCGCCCGTACCCGGCGCGGATCCACCGTTAAGCGATGGACTTTCACACCGGACGCGACGAACCCCCTCCGAGCCCCTTACGCCCCACAATTCCGCATCACGCTCGCACCCCAC
+
3>>AAFFABBABGGFGAAEAFGEEFHGHHHHGGGDGFHCBGEAAEE1BFGHHGGFHFGHHHGGAFDF3@FCEGHHHHHGFEEGGHHHHFGGHHHGHHEGG?FGHH/BD/DCGHGF1FGGHHGGHEFH@C/CCFHF1GFC-ACG-<<AEH.::A@9B-@BFFGGAAC.AFF-.;.ABFB/BBBFBFD--;B@B99@---;B.;->9A.--;=A.A./B.99--..9:///9/.-.-;/....-99;-.-:9
@M03896:38:000000000-B4D98:1:2101:17053:19590 2:N:0:183
CCTGTTTGCTACCCATGCTTTCGAGCCTCAGCGTCAGTTGGTGCCCAGTAGGTCGCCTTCGCCACTGGTGTTCCTCCCGATATCTACGCATTCCACCGCTACACCGGGAATTCCACCTACCTCTGCACTACTCAAGGCCAGCAGTTTTGAAAGCAATTCACGGGTTGAGCCCATGGATTTCACTTCCAACTTGCCGGTCCGCCTGCGCTCCCTTTACACCCAGTAATTCCGGACAACGCTTCCACCCTACG
+
3>AABFFFFFFFGGGGFGGFGGGGHGGHHHHHGGFGGHG5CFGHHHGHGGHFHFAEGGGHFGGGGHGFEFHEHHHHHGGGGGGHHHHGGGGGHHHHHGFGFFHHHEFEGGHHHHHHHHHHHGHHHHHHFHHHHHG1??GHEGHG1GHGGGFHHGFGDGHGFE.<AE@GFGHGHHGHHHGHHHHGHHHGFGBB;F/9ABFCGCGGEGGFFFFFFFFFFFBBDEEFFF//9B/-;;9:E--.9.99FFFEFF.
@M03896:38:000000000-B4D98:1:2101:13024:19845 2:N:0:183
CCTGTTCGCTCCCCACGCTTTCGCTCCTCAGCGTCAGTGACGGCCCAGAGACCTGCCTTCGCCATTGGTGTTCTTCCCGATATCTACACATTCCACCGTTACACCGGGAATTCCAGTCTCCCCTACCGCACTCAAGCCCGCCCGTACCCGGCGCGGATCCACCGTTAAGCGATGGACTTTCACACCGGACGCGACGAACCGCCTACGAGCCCCTTACGCCCAATCACTCCGGATAACGCCCGCACCCTACG
+
3>>AAFFADABBGGCGCGGFFGFGEHGGHGGHGEEGEFFBHGCGGGGHHHGHGHFGHHHHEEGEFBDGDFEEHHHGHHGGGEGHHHHHHHGGHHHHHDG<EFHHHECCCGGHHHEFGGGHHGGHGHGDGGGGHHH1GCH<>DG-<<DFH?@CC?-;@BBFGGG?99.E/B-....9F//9FBB/BF-----;=-;--;@B?BB.AF.:9;-9.;.BF.9@BB../9/;9B.-.;DFB.B---;;-@D.BA.
@M03896:38:000000000-B4D98:1:2101:24520:25895 2:N:0:183
CCTGTTTGCTCCCCACGCTTTCGTGCATGAGCGTCAATCTTGACCCAGGGGGCTGCCTTCGCCATCGGTGTTCCTCCACATCTCTACGCATTTCACTGCTACACGTGGAATTCTACCCCCCTCTGCCAGATTCAAGCCTTGCAGTCTCCATCGCAATTCCCAGGTTGAGCCCGGGGCTTTCACGACAGACTTACAAAACCGCCTGCGCACGCTTTACGCCCAGTCATTCCGATTAACGCTTGCACCCTAC
+
>>AAAFFCDFFFGGGGGEEFGGEFFACFFCGFEEFGGHHHHHFFHFG1F10AAEEFGFHHFEEAFF??EEEEGGHHGGHFHGHHHHFFE?EEFHHHHBBGFFGGECGFFHGHGHFFHHHGGGGHFGF1BFGH<F1?F<11<F11>GDF<G<1.C.C.DGHHEFCC0/</CGE-;C-BBFFFFF;.;--9CB00;009.;D@BBDE.;--9;-.;.9B..99A.9/9/;BB9A..;/;.-.9..//;DFBF
@M03896:38:000000000-B4D98:1:2101:11538:27346 2:N:0:183
CCTGTTTGCTACCCATGCTTTCGAGCCTCAGCGTCAGTTGGTGCCCAGTAGACCGCCTTCGCCACTGGTGTTCCTCCCGATATCTACGCATTCCACCGCTACACCGGGAATTCCATCTACCTCTGCACTACTCAAGAAAAACAGTTTTGAAAGCAATTCATGGGTTGAGCCCATGGTTTTCACTTCCAACTTGTCTTCCCGCCTGCGCTCCCTTTACACCCAGTAATTCCTGACAACGCTTCCACCCTACG
+
1>AAAFFFFFFFGGG11BG3FGEFGGGHHGHHFGGGGHHBFEFECFGHGDGFHHEEGGGHEEEEGHFG@0>BGHHGHGEFECEGFHHGGGGGHGGHHEEGGEFGH@EBCCFHHGF2F@1GG1FF1FDF1GHHFFG1<F0BGFH0<>>F0FGFFFG01FGHDHHGC.-//0CCEFC:;;CCC0CCGH0::C/0;FBFFBGG?@@.CF@@@EGGF0/:B/B9BEE9BBFBBB///99;;-@9--;9FFF--9-
@M03896:38:000000000-B4D98:1:2101:11531:27364 2:N:0:183
CCTGTTTGCTACCCATGCTTTCGAGCCTCAGCGTCAGTTGGTGCCCAGTAGACCGCCTTCGCCACTGGTGTTCCTCCCGATATCTACGCATTCCACCGCTACACCGGGAATTCCATCTACCTCTGCACTACTCAAGAAAAACAGTTTTGAAAGCAATTCATGGGTTGAGCCCATGGTTTTCACTTCCAACTTGTCTTCCCGCCTGCGCTCCCTTTACACCCAGTAATTCCGGACAACGCTTCCACCCTAC
+
>>AAAFFFFFFFGGG4GFGGGGFGGGGHHHHHGGGGGHHFFEFFGHHHHFFFHHEFGGGHEGFGGHGFFEGEHHHHHGGGGGGHHHHGGGGGHGHHHAEEFEGGH@ECFGHHHHFHGGHHHHHHHHHFDGHHFHFG1GGFFGEB<=GHHGHHHCFGFHHHBGHFHEAFHHHGHHGHCGHGHEGGHHFHHHHGFFFFFBFG.@?AEABCGGDEFFBFFBF/DEEBFBFFFF/-A-99;-;9A.9:FFFF.A
@M03896:38:000000000-B4D98:1:2101:11117:27650 2:N:0:183
CCTGTTCGCTCCCCACGCTTTCGCTCCTCAGCGTCAGTGACGGCCCAGAGACCTGCCTTCGCCATTGGTGTTCTTCCCGATATCTACACATTCCACCGTTACACCGGGAATTCCAGTCTCCCCTACCGCACTCAAGCCCGCCCGTACCCGGCGCGGATCCACCGTTAAGCGACGGACTTTCACACCGGCCGCGACGAACCGCCTACCAACCCTTTCCCCCCACTAATTCCGGATAACGCTTCCCCCCTAC
+
>>>AAFFBBBBBGGGGFEEFFGEFGHGHHHGHGGGGEHHHGG0EEGGHHHFHGHGHHHHHFEFEFGFHFFHGFHHHHGGGEFGHHHHFHGGEFHHHHDFEE?FGGECCCCHHHHF2@FFGFHFGEHGCDFGGHHHFGFH-ACG-<<EFHD-:-A-A9?9B0/;..9.;/B-9-;-.;-:FFFFFFFA--@=@--;-9-;D>AF?9B.//;;D./;/B/;;B9D.//9/BF/-...;B.-.9.;..:@;9A
@M03896:38:000000000-B4D98:1:2101:11098:27660 2:N:0:183
CCTGTTCGCTCCCCACGCTTTCGCTCCTCAGCGTCAGTGACGGCCCAGAGACCTGCCTTCGCCATTGGTGTTCTTCCCGATATCTACACATTCCACCGTTACACCGGGAATTCCAGTCTCCCCTACCGCACTCAAGCCCGCCCGTACCCGGCGCGGATCCACCGTTAAGCGACGGACTTTCACACCGGACGCGACGAACCGCCTACGAGCCCTTTACGCCCACTAATTCCGGATAACGCTTCCACCCTAC
+
>>>AAFFBBBBBGGFGAEFGGGEGGHGHHHHHGGFGDHBDGEEEGFGGHFCGGHEGHHHHFFFEFGDF@F?BGGHHHGGGGGGHHHHGHHHHHGGHHGHEFEFHGCCC@@GHHFB2@@FGFHDFEHHC@DGCCFF>FF.-@FG--<<CG.;@A9;:9-9CFFG?9.:9/B@.-999@-B/;/FFFF9-;B;9-9B-;BFC-;B.ABAA?B;.;//BFED=BD.;B/;/9F/-...;B.9.;.;:FAA.9A
@M03896:38:000000000-B4D98:1:2102:20361:2887 2:N:0:183
CCTGTTTGCTCCCCACGCTTTCGCACCTGAGCGTCAGTCTTCGTCCAGGGGGCCGCCTTCGCCACCGGTATTCCTCCAGATCTCTACGCATTTCACCGCTACACCTGGAATTCTACCCCCCTCTACGAGACTCAAGCTTGCCAGTATCAGATGCAGTTCCCAGGTTGAGCCCGGGGATTTCACATCTGACTTAACAAACCGCCTGCGTGCGCTTTACGCCCAGTAATTCCGATTAACGCTTGCACCCTCC
+
BBBBBFFFFFFFGGGEEEAFFGEEEGGHEFHGGGEEGHHHHHHHGDDHHG?EEEEFGGEHEEEEGHAEEFGHHHHHHHHGGHHHHHHGGEFGHHGHHDGG?CGHHHFCFGGHHHHHHHHGGGGHHHG?AE<GFFG<DFD/<C<0<0;C:;CCC00<:;GHHF0.:9/;BFFFBF---ABGFFFBFFF/9BBFBBB;B.EEBFFFF?;A.A9@;9.BF.DCFF.;9B/FFFF.A.A/BDFA.A;/;BD.ED
@M03896:38:000000000-B4D98:1:2102:21649:7427 2:N:0:183
CCTGTTCGCTCCCCACGCTTTCGAGCCTCAGCGTCAGTTACAGACCAGAGAGCCGCTTTCGCCACCGGTGTTCCTCCATATATCTACGCATTTCACCGCTACACATGGAATTCCACTCTCCCCTTCTGCACTCAAGTTTGACAGTTTCCAAAGCGAACTATGGTTGAGCCACAGCCTTTAACTTCAGACTTATCAAACCGCCTGCGCTCGCTTTACGCCCAATAAATCCGGACAACCCTCGGGACCTACGT
+
BBCCBFFABCBCGGCEEFGFGGEFGEGHHHHHGGEEGGGGGGHFFFHFHEFEGHCFEGGHGGGGGHEE>EEEHHFHHGHHHHHHHHHGGGGGFHHHHGGGGEFHHFHFHHHGHHHHHHHHGFGHHHHBGHHHHFG1@<F1DGH1<GHHHBGGFFC<ACE0<G0=G.</<CCFCHHHHHFFFGFHHE00=:GGFF0FFGG?GGGEF9DCF?;:AAFF9ADADA9///BFF;;999AF.A?E9.-:=A.FF..
@M03896:38:000000000-B4D98:1:2102:21651:7447 2:N:0:183
CCTGTTCGCTCCCCACGCTTTCGAGCCTCAGCGTCAGTTACAGACCAGAGAGCCGCTTTCGCCACCGGTGTTCCTCCATATATCTACGCATTTCACCGCTACACATGGAATTCCACTCTCCCCTTCTGCACTCAAGTTTGACAGTTTCCAAAGCGAACTATGCTTGAGCCACAGCCTTTAACTTCACACTTATCACACCGCCTGCGCTCGCTTTACGCCCAATAAATCCGTACACCCCTCCTGACCTACTT
+
ABAABFFADBBBGGGE2EEAFFEGAEGGHHFGFGEEE5FHHGDFFGF1FE2AAF0E0EFGEDE?EG>//>1?FFDGF?BGGHFGGHHEEF?EHHFGHCEGFEGHHHFBFBFFGDFFFHHFCGA@FGGFGDGFCG1??1<11F1?<@FGFH1F00..--.<0=00<<.0<<<CACEGGHBC0;C:0000;/0:0:00;B.-A9A..-9-9--99.:9..9-..:;9/9;;.;.;./;.9.9.9//9;9////
@M03896:38:000000000-B4D98:1:2102:17392:16016 2:N:0:183
CCTGTTTGCTCCCCACGCTTTCGCACCTGAGCGTCAGTCTTTGTCCAGGGGGCCGCCTTCGCCACCGGTATTCCTCCAGATCTCTACGCATTTCACCGCTACACCTGGAATTCTACCCCCCTCTACAAGACTCAAGCCTGCCAGTTTCAAATGCAGTTCCCAGGTTAAGCCCGGGGATTTCCCATCTGACTTAACAGACCGCCTGCGTGCGCTTTACGCCCAGCACTTCCGATTAACCCTTGCACCCTCCG
+
ABBBAFFFFFFFGFFEEEEFFGGFGGGHEFHHFAEEEGGGGHHHFFDGGC0AEEEFGGFHEEEEEHEE>EFGHGFHH2FFHHHFHHHGFEAFHHGHH?CCCCFGGHC??CGHGHFFGHHGGGGHFHHHFGFGCGG<DEC<CC<00=DGHFDD0CF;C:GHFHC::0;;CHHH-?:--;9FG0;9F9F9;;0CFFFB//AEBDFBAF;.9.-;;.9/F.A;B.A...;;;B..;A.///;.9./9BBDA.;9
@M03896:38:000000000-B4D98:1:2102:17397:16034 2:N:0:183
CCTGTTTGCTCCCCACGCTTTCGCACCTGAGCGTCAGTCTTTGTCCAGGGGGCCGCCTTCGCCACCGGTATTCCTCCAGATCTCTACGCATTTCACCGCTACACCTGGAATTCTACCCCCCTCTACAACACTCAAGCCTGCCAGTTTCAAATGCAGTTCCCAGGTTAAGCCCGGGGATTTCACATCTCACTTAACAGACCGCCTGCGTGCGCTTTACGCCCAGTAATTCCGATTAACGCTTGCACCCTCC
+
BBBBBFFFFFFFGGGGEFEFFGAEEGGH3FBGFGGGGHG5AEGGGFGG31ECEEEEGGGH1EEGGHE@EEGFHHHHH2FFGHFHHHHFGFGGGHHHHDDGD@FHHCGGFHGGGFFFF@GGGGGHFFG<1.>FFGG<DEB.CG<00==DD00;C:C::CGFHCB.:::0;CGG?99?-9;FFFFFGGG09CFB;/;9/;;EAFFFFFF.9A@B=..BFAA-;D.9/:9FFFF.99.9B.@.9.9;9BDFFF
@M03896:38:000000000-B4D98:1:2102:4802:16275 2:N:0:183
CCTGTTTGCTCCCCACGCTTTCGCACCTGAGCGTCAGTCTTCGTCCAGGGGGCCGCCTTCGCCACCGGTATTCCTCCAGATCTCTACGCATTTCACCGCTACACCTGGAATTCTACCCCCCTCTACGAGACTCAAGCTTGCCAGTATCAGATGCAGTTCCCAGGTTGAGCCCGGGGATTTCACATCTGACTTAACAAACCGCCTGCGTGCGCTTTACGCCCAGTAATTCCGATTACCGCTTGCACCCTCCG
+
ABBBAFFFFFFFGGGGEEEFGGEGGGGHFCGGFGEA2FFGDGGHGDDHHD0EAEEEFGGHFE??EGE/E/FFGFDGHBCFHGDGGEG/E?FGHGGHH/BCC@?GGFF0GGH2FFGDGHHGCCF01F>..<<DC0C0<GG/CG000<;CC0:CBCC;;0;GH00.:9/9/CFA?-;?DFGFCFGFBFF/BB/BBF:BBAEABFFFF?@ADD@@-;./;AA>DD?//99BF9F.D.9/;.9-.9.;9/...;.
@M03896:38:000000000-B4D98:1:2102:4783:16284 2:N:0:183
CCTGTTTGCTCCCCACGCTTTCGCACCTGAGCGTCAGTCTTCGTCCAGGGGGCCGCCTTCGCCACCGGTATTCCTCCAGATCTCTACGCATTTCACCGCTACACCTGGAATTCTACCCCCCTCTACGAGACTCAAGCTTGCCAGTATCAGATGCAGTTCCCAGGTTGAGCCCGGGGATTTCACATCTGACTTAACAAACCGCCTGCGTGCGCTTTACGCCCAGTAATTCCGATTAACGCTTGCACCCTCC
+
BCCBBFFFFFFFGGGGEEEFFGEEGGGHGHHHGGEGGHHHHHHHGFFHHGGGEEEFGGGHEEFGGHEEEGGHHHHHGFGHHHHHHHHGGEGGHHHHHDCFCCGHHHFGFHHHHHHGHHHGGGGHHHGF?DCHFHHGGHF<GHGC:CGGGGGGHCGGGHHHHHGEC:BBFGFEGF??@EFGGGGGFFF9BFFFFFFBFFFFFFFFFFFADDCFAAEFFADDFFE9F/;FFF/.;:./B.@.;9;9:BDFFD
@M03896:38:000000000-B4D98:1:2102:4797:16295 2:N:0:183
CCTGTTTGCTCCCCACGCTTTCGCACCTGAGCGTCAGTCTCCGTCCAGGGGCCCGCCTTCTCCACCGGTATTCCTCCAGATCTCTACGCATTTCCCCGCTACACCTGGAATTCTCCCCCCCTCTACGAGACTCACCCTTGCCACTATCACCTCCACTTCCCCGTTTGAGCCCGGGGCTTTCACATCTAACTTAACAAACCCCCTGCCAGCGCTCTACTCCCCGACATTCCGATAAACGCTTGCACCATCC
+
AAAAAFFFFFFFGGCE1AEFEB0E0AAGB0AA0EA/ADEG1F//BAA1B///AAA>EGEF1BEGGC////?2B@2BF011@@FD22B?EA/E222BC////>1F0B0001<FF>FGCBCG?-<01>.<.<<<C0/.<.//<<00//0;;0/0.::/;0:GG/-.;/.99;BEA?-:99./9////;///9/;//;;/--;-:;@AA-//9-;9--//9;/A-----://;/:---9/-9----;;B-9;A
@M03896:38:000000000-B4D98:1:2102:14086:16339 2:N:0:183
CCTGTTTGCTACCCATGCTTTCGAGCCTCAGCGTCAGTTGGTGCCCAGTAGACCGCCTTCGCCACTGGTGTTCCTCCCGATATCTACGCATTCCACCGCTACACCGGGAATTCCATCTACCTCTGCACTACTCAAGAAAAACAGTTTTGAAAGCAATTCATGGGTTGAGCCCATGGTTTTCACTTCCAACTTGTCTTCCCGCCTGCGCTCCCTTTACACCCAGTAATTCCGTACAACGCTTGCACCCTAC
+
AAABBFFFFFFFGGGGFFGFGGFGHGGHHBGGFEE2EFFBFEFGGFBFGEDGHHEEGGGHEEDEFHF2@BFEGHFHFFEEFGGGHHHGCFGGHHHHHEEEGEGHHEECC?FGGHGDGGHHHHHHHGHHB2?FFFF1??0?FEG011>=FEF1F<F01>GH0G0<<<-//CCE.GFHGFAF0CGFGGG0CGCBBCFFGFGFDFGGGFG-?EEGBFFBB/;9AE.;/9BBFF//99;/;-@.9.99/;D..;
@M03896:38:000000000-B4D98:1:2102:14075:16356 2:N:0:183
CCTGTTTGCTACCCATGCTTTCGAGCCTCAGCGTCAGTTGGTGCCCAGTAGACCGCCTTCGCCACTGGTGTTCCTCCCGATATCTACGCATTCCACCGCTACACCGGGAATTCCATCTACCTCTGCACTACTCAAGAAAAACAGTTTTGAAAGCAATTCATGGGTTGAGCCCATGGTTTTCACTTCCAACTTGTCTTCCCGCCTGCGCTCCCTTTACACCCAGTAATTCCGGACAACCCTTGCACCCTAC
+
BBABBFFFFFDFGGCGFGFBGGEGHGGHHFGHGDEEEHFFFGFHHF3GFFFHHHFGGGGHGGDEGHGCBFGFFFGHHFGEFFFHFFHEFFGGHHBHHFEGGCHHHGGGGCFGHH?GHHHHHGHHHEGGFFHGHFFFF0<?CCH01>1FGFDFG<F0<FHH0D0.<<-<CGHGAHFCFFCEBCHHHHG00;;BBCFGF9FF.9A...;AFDEGBFBF/9//;A?:BB99BFF-.9-.9.;99.;99/AEB9
@M03896:38:000000000-B4D98:1:2102:14094:16362 2:N:0:183
CCTGTTTGCTACCCATGCTTTCGAGCCTCAGCGTCAGTTGGTGCCCAGTAGACCGCCTTCGCCACTGGTGTTCCTCCCGATATCTACGCATTCCACCGCTACACCGGGAATTCCATCTACCTCTGCACTACTCAAGAAAAACAGTTTTGAAAGCAATTCATGGGTTGAGCCCATGGTTTTCACTTCCAACTTGTCTTCCCGCCTGCGCTCCCTTTACACCCAGTAATTCCGGACAACGCTTGCACCCTAC
+
BBBBBFFFFFFFGGGGFGGGGGFFHGGHHHHHGGEAEHFGHGGHHFFGFGBGHHEGGGGHFGFFGHFGFGHFHFHHHGGCGEGHHHHFFFGGHHHHHEEGCEGHHGE@DBGHHHFDHFFHHFHHGHHHFFHHGFH1?0?GGE/01FGFHGEHFG<0<GHHGH<.CC<<CFGGHHEF;;CCHFHGHHG0:GHEFFFFFFFGGGFGEFDGGGGGFFFFF;BBDAE/F/99BFF;.9-.:9BD.A9/BBFFEF
@M03896:38:000000000-B4D98:1:2102:16482:16684 2:N:0:183
CCTGTTTGCTACCCATGCTTTCGAGCCTCAGCGTCAGTTGGTGCCCAGTAGACCGCCTTCGCCACTGGTGTTCCTCCCGATATCTACGCATTCCACCGCTACACCGGGAATTCCATCTACCTCTGCACTACTCAAGAAAAACAGTTTTGAAAGCAATTCATGGGTTGAGCCCATGGTTTTCACTTCCAACTTGTCTTCCCGCCTGCGCTCCCTTTACACCCAGTACTTCCGGACAACGCTTGCACCCTAC
+
ABBBBFFFFFFFGGGFFFGFGGEGBEGHHHGHGGEEEGFGFEEHHGCFFGGFHHEEGGGHGGGGGHGGGFHEHHHHGGGEFGGHHGHGGGGGHHHHHGEGGFHHHG?BGGHHHHF2FFGHHHHHHHHHGGHHGHG1?F<CGEFF1>F1F.GHFF>GDHHD0=CGG<</CHGGAHFGGHGFGHHHGHF0CHFFCBF0CBFGGBGFEAFGGGGGFBBBFFFFFF?BB/99;F9-.9-.A--..9./9;9..;
@M03896:38:000000000-B4D98:1:2102:25060:16946 2:N:0:183
CCTGTTCGCTCCCCACGCTTTCGCTCCTCAGCGTCAGTGACGGCCCAGAGACCTGCCTTCGCCATTGGTGTTCTTCCCGATATCTACACATTCCACCGTTACACCGGGAATTCCAGTCTCCCCTACCGCACTCAAGCCCGCCCCTACCCGGCGCGGATCCACCCTTAACCGATGGACTTTCACACCCGCCGCGCCCAACCGCCGCCGCGCCCCTTCCGCCCAACCAATCCGCATCACCCCTGCACCCAAC
+
ABBBBFFBBAABGGGG?FF2FGAEGHGHHHHHGFAEEHHGFFEEEE?FHEHFGCBEGFGF1EFEAEE33??EGFEHHHGGEGGGGGFDGGHFGG4FFEF<EFGHHG?C@@GHD1@1@FFGHHGHGFHCCADGHFG1F.F-<CC-.<<CG.:;-;;;-:9FBFC.9/9//;---9./B//:;BF9BD.--;-;9-9-..;A-@B-------9>-.../...9......9/;..;9-//.9;.A:9;BD..9
@M03896:38:000000000-B4D98:1:2102:25067:16964 2:N:0:183
CCTGTTCGCTCCCCACGCTTTCGCTCCTCAGCGTCAGTGACGGCCCAGAGACCTGCCTTCGCCATTGGTGTTCTTCCCGATATCTACACATTCCACCGTTACACCGGGAATTCCAGTCTCCCCTACCGCACTCAAGCCCGCCCGCACCCGGCGCCGATCCACCGTCAAGCGACGGACTTTCACACCGCCCGCGACCAACCGCCTCCGAGCCCTTTACGCCCAATAATTCCGGATCACGCTTGCACCCTCC
+
ABAAAFFABBBBGEBEEFGEFFGGGHGHFDFFEGG2EHGGHGCEGE1FC1FGFFFFGHFHA>?BFFF3311BEHFHF1EEE@EGHHHDGGHHHGHGHGHEFA4B?E/B/>FGHGF1FFHFFF/</FGCCCG@CBB11FG<CGG@-<:;:---A--9-;@DFGF?A.;./:.9-99:B=/;B/9/9A---;-@@-;--9;D;BBD...9-;@A.9/;F.A@?.A.//9/9//-.9-.;.;.9.;9;FD..:
@M03896:38:000000000-B4D98:1:2102:9400:19291 2:N:0:183
CCTGTTTGATCCCCACGCTTTCGTGCCTCAGCGTCAATATATGCGTAGTAAGCTGCCTTCGCAATAGGTGTTCTATGTCATATCTAAGCATTTCACCGCTACATGACATATTCCGCTTACCTCCACAATATTCAAGACAGATAGTATCAATGGCAGTTCTGGAGTTAAGCTCCAGGATTTCACCACTGACTTACCTGCCCGCCTACGCACCCTTTAAACCCAGTGAATCCGGATAACGCTTGCACCCTCC
+
BBBBBFFFFFFFGGGEEEEAFGEFFGHHHHHHGGGGGHHHHGBGEGGGGFFGFHGHHHHHFEDEEHHFBFFEGHHHHHHHHHHHGGHHFHHHHHHHHGGGGCHFGHFFGHHHHFBEGGGHHBHHBGHHGHFHFHF?2B22C3FGBGFFHGB2G@@CFHHHHFBGH?GHBBGHHHFCEFDGHEHHGEF>FFGHHHHH0CCHDGGGGG?CFDGG.9BGFFFGFEA/C909FC.-;9A0C.:.;AABBFF.9D
@M03896:38:000000000-B4D98:1:2102:9383:19306 2:N:0:183
CCTGTTTGATCCCCACGCTTTCGTGCCTCAGCGTCAATATATGCGTAGTAAGCTGCCTTCGCAATAGGTGTTCTATGTCATATCTAAGCATTTCACCGCTACATGACATATTCCGCTTACCTCCACAATATTCAAGACAGATAGTATCAATGGCAGTTCTGGAGTTAAGCTCCAGGATTTCACCACTGACTTACCTGCCCGCCTACGCACCCTTTCAACCCAGTGAATCCGGATAACTCTTGCACCCTCC
+
BBBBAFFFFFFFGGFGEFEAFGGHGGHHHHFGDFEEGHFFGFHFFEEGFDGHGHGFHGHHFE?EEDFCEGHGHHHHHHHHHHHHHGHHFFHHHHHHHGGGGCFFFFFFGGHHHFGGGGGHHBGHBGGHFHGFDG?32B2?GBFGHHFFHHGHF@FC@FGDBGGHC<1?1FGCFH?<GHGHHBGGGGH1DBGFGHGGGFFGDGGGGED;ECCG./00;BBADGG/00BFFFD-;9DFF0;0;9B/9;:AEA
@M03896:38:000000000-B4D98:1:2102:9402:19313 2:N:0:183
CCTGTTTGATCCCCACGCTTTCGTGCCTCAGCGTCAATATATTCGTAGTAAGCTGCCTTCGCAATAGGTGTTCTATGTCATATCTAAGCATTTCACCGCTACATGACATATTCCGCTTACCTCCACACTATTCAAGCCAGATATTATCAATGGCAGTTCTGCAGTTAAGCTCCAGGATTTCACCACTCACTTACCTGCCCGCCTACGCACCCTCTAAACCCAGTGAATCCTGATAACGCTTGCACCCTCC
+
>AA1>DFFBFFFGGGG1EAFFGEF0FGFHH1FEEEGGHHHFF2BAFFFEGDGBF1GGGHG/BABE111BBGEGGDG2F@GFFHGFFFFGHFFFHFHHEE?EE1GBGFGHGFFHGFAEE?G<FDGFEF/BGFHFFF21?C0B<B2BBFF@@D21@0?FGD@111<<<1@1?F<FG10F1=>G1=G1FG0<FFFFGFHEFCG??CCFHFGCC:EE.:0FBBBA9.;909;FG0099;0;.;A..90;9;-9;
@M03896:38:000000000-B4D98:1:2102:3467:19974 2:N:0:183
CCTGTTTGCTACCCATGCTTTCGAGCCTCAGCGTCAGTTGGTGCCCAGTAGACCGCCTTCGCCACTGGTGTTCCTCCCGATATCTACGCATTCCACCGCTACACCGGGAATTCCATCTACCTCTGCACTACTCAAGAAAAACAGTTTTGAAAGCAATTCATGGGTTGAGCCCATGGTTTTCACTTCCAACTTGTCTTCCCGCCTGCGCTCCCTTTACACCCAGTAATTCCGGACAACGCTTGCACCCTAC
+
ABBBAFFFFFFFGGCGFGEFGGEABEFHHHHHGGEGEHHHFGFFHHFHAAGFHHEEFGGHHFEDGGFGBFEEHHHHGGGGGGGHGHHGGGGGGHHHHGGGGEFGH>E?CCFHGHF2F2>FFBHHHHHHDGHHCFG1?GHHGGHE1FGBFGHFHGGHFHHG0D<<<<CHHGHGHHEF0;CEHFHHBG00CGFB0;CBFFGBGGGGGGCCFGGGFBBFFFFFFFFFFFFBFBB;A9-.;;>..A9;;BFFBA
@M03896:38:000000000-B4D98:1:2102:3450:19979 2:N:0:183
CCTGTTTGCTACCCATGCTTTCGAGCCTCAGCGTCAGTTGGTGCCCAGTAGACCGCCTTCGCCACTGGTGTTCCTCCCGATATCTACGCATTCCACCGCTACACCGGGAATTCCATCTACCTCTGCACTACTCAAGAAAAACAGTTTTGAAAGCAATTCATGGGTTGAGCCCATGGTTTTCACTTCCAACTTGTCTTCCCGCCTGCGCTCCCTTTACACCCAGTAATTCCGGACAACGCTTGCACCCTAC
+
BBBBBFFFFFFFGGFFFGGEGGGEGGGHHHGHGGEDFGFFCEFHHHHHFGGHHHGGGGGHHGGDGHGHBGEEGHHHHGGGGGGHGHHGGGGGHHGHHGGGGCFHHGECCGHHHHE2GFHHHGGHHGHHFHHHGFGG1?GHGGGF1FF1CFFHBFGFDGHF0D0CCCDCGHFGHFB/=:.EHEHBHHHFFHHF;=CBFGGGD??DEFFFFGAEBBBFFFFFFFF/9/9BFFF-.;;9;9@9A9A/;9AEFF
@M03896:38:000000000-B4D98:1:2102:3462:19991 2:N:0:183
CCTGTTTGCTACCCATGCTTTCGAGCCTCAGCGTCAGTTGGTGCCCAGTAGACCGCCTTCGCCACTGGTGTTCCTCCCGATATCTACGCATTCCACCGCTACACCGGGAATTCCATCTACCTCTGCACTACTCAAGAAAAACAGTTTTGAAAGCAATTCATGGGTTGAGCCCATGGTTTTCACTTCCAACTTGTCTTCCCGCCTGCGCTCCCTTTACACCCAGTAATTCCGGACAACGCTTGCACCCTAC
+
BBBBBFFFFFFFGGGGCGG5BGEFFGGFHGFHFGGGDFAA3EFFHBCGBFGFHHAEGAAGAEFFGGBF@FGGFHFHHGGGCCFHFFHFGGGGHHGHHGGCEFFHFEF?CFEHGHHFGGHHHEHHHEHHDGHHFFGB1FFHHGHB1>>FCGDFHC<C<GGH0=C.<<@HHHHFEHEB<:.CGBH0:GCGFHGFB9;9BFGFDGDGGGGAGGGG/;BFFFFF.A.;FBBB/BF-;-=9;@9.9.;/BFD9BF
@M03896:38:000000000-B4D98:1:2102:10728:20283 2:N:0:183
CCTGTTTGCTACCCATGCTTTCGAGCCTCAGCGTCAGTTGGTGCCCAGTAGGTCGCCTTCGCCACTGGTGTTCCTCCCGATATCTACGCATTCCACCGCTACACCGGGAATTCCACCTACCTCTGCACTACTCAAGGCCAGCAGTTTTGAAAGCAATTCACGGGTTGAGCCCATGGATTTCACTTCCAACTTGCCGGTCCGCCTGCGCTCCCTTTACACCCAGTAATTCCGGACAACGCTTGCACCCTAC
+
BBBBBFFFFFFFGGGFGFGGGGEFHFGHHGHHGGE2EGGHFGGHHFHGFGHGHFAEFGGHGFGGGHCEEGHEHHHHHGG?FEEHHHHGGFGGHHFHHFEGGCFGHE//CGGHHHHGHHFHHHHHGHHHFHHHGG111?F/?FG0<FHHHGHFHCGFGHHHHG?C<C<<CFCECHGGGFCGHHHHHHH0:FFFEGFB-ABGGGBDAF-ABDFFFF/;FFBBDE?BBBFFFF9-.9>;;>D.:.9;9;DEBF
@M03896:38:000000000-B4D98:1:2102:10737:20300 2:N:0:183
CCTGTTTGCTACCCATGCTTTCGAGCCTCAGCGTCAGTTGGTGCCCAGTAGGTCGCCTTCGCCACTGGTGTTCCTCCCGATATCTACGCATTCCACCGCTACACCGGGAATTCCACCTACCTCTGCACTACTCAAGGCCAGCAGCTTTGAAAGCAATTCACGGGTTGCGCCCATGGATTTCACTTCCCACTTGCCGCTCCGCCTGCGCTCCCTTTACACCCAGTACTTCCGGCCAACGCTTGCACCCTAC
+
ABAABFFFFFFFGFFGFGGFFGFEHGGHHGFHGGGEEHFFBEFGHHBAF5FEGFAEEGGHGEDEEHCB@F1>FFFHHGG1EFEGHHHF@EEEDFGHHGEGC@?FEE/E/BGCHHHGHGBGA2D@2@@G2FGB11<11???/??<0><FDD1=FH101FG1D.C-<<<.-;;C./:/C00<;0FFGFF/CF.0;BF--;9C;C.;9.@--;99.B/9B/9/AAE///;/;99--9-;9.-.;A;/;B...A
@M03896:38:000000000-B4D98:1:2102:12032:22367 2:N:0:183
CCTGTTTGCTCCCCACGCTTTCGCACCTGAGCGTCAGTCTTCGTCCAGGGCGCCGCCTTCGCCACCGGTATTCCTCCAGATCTCTACGCATTTCACCGCTACACCTGGAATTCTACCCCCCTCTACGAGACTCAAGCTTGCCAGTATCAGATGCAGTTCCCAGGTTGAGCCCGGGGATTTCACATCTCACTTAACACACCGCCTGCGTGCGCTTTACGCCCAGTACTTCCGATTAACGCTTGCACCCTCCG
+
AAA1AFF1DFFFGC1EEEEAFFEGECEHFGFBAEFEFHF1EGAGEF/10//A/E@EEGGG/>//?C?>>E/FFFDGB011FEFHHHHEEEEFFFDDF/<CC@1B0G?00?1GGGGDFHEC@CG01F<...>F<</0<C0/<CD000=D<00;GC:<CGHHHGF.::/:;FBC--9-ABBFFGB0CFF0;CFFB/;//;;A@?@FFF@9-9@>9--9F--;;--/;/;/9BB-A-9//-;---A/FFBEFF-
@M03896:38:000000000-B4D98:1:2102:15536:23015 2:N:0:183
CCTGTTTGCTCCCCACGCTTTCGCACCTGAGCGTCAGTCTTTGTCCAGGGGGCCGCCTTCGCCACCGGTATTCCTCCAGATCTCTACGCATTTCACCGCTACACCTGGAATTCTACCCCCCTCTACAAGACTCAAGCCTGCCAGTTTCCAATGCAGTTCCCAGGTTAAGCCCGGGGATTTCACATCTTACTTAACAGACCGCCTGCGTGCCCTTTACGCCCAGTCATTCCGATTAACGCTTGCACCCTCC
+
BBBABFFCDDFFGGGGEFGGGGEEEGGHFHHFEGGEEFGHHFHHFF5BGGGGEEEEGGGHEEEEEH>/>EFGGFGGHBEFHHFHHFHGGFGGFHHHHFBC@<DFHHGG2FGGHHFFGHFGGGGHHGG1<0FFBGF1<C<<<G<<<=DG00=GFCFCCGHHHGHEC::0;CFH?9--B.CBF0CFFBB0;FFGFEFF//FA-@DFE?-;9A.;;9F/BE99B?A9//::FBF.9../;9>.9E./9/9A..
@M03896:38:000000000-B4D98:1:2102:15528:23031 2:N:0:183
CCTGTTTGCTCCCCACGCTTTCGCACCTGAGCGTCAGTCTTTGTCCAGGGGGCCGCCTTCGCCACCGGTATTCCTCCAGATCTCTACGCATTTCACCGCTACACCTGGAATTCTACCCCCCTCTACAAGACTCAAGCCTGCCAGTTTCAAATGCAGTTCCCAGGTTAAGCCCGGGGATTTCACATCTGACTTAACAGACCGCCTGCGTGCGCTTTACGCCCAGTAATTCCGATTAACGCTTGCACCCTCC
+
CCCCCFFFFFFFGGGGEEFFGGGGGGGGHFHHFGEEFHGHHHHHHFFHHGGGEGFGGGGHEGGEGHEEEFGHHHHHGHHHHHHHHHHGGFGGHHGHHGGGGCFHHHFGGHHHHHHGHHHGGGGHHGHHFHGHFFHFGGC<<G<CGFHG=D<DFCCCCCHCHHGEGGBGHHHHGAA??DFGFEFGGGG09BFFFF:B09AECFAFFFFDFFFFFD?FFEDFFF?9B9FFFF9AAD.0BFD9AE90:BDEEF
@M03896:38:000000000-B4D98:1:2102:24176:23567 2:N:0:183
CCTGTTTGCTCCCCACGCTTTCGCGCTTCAGCGTCAGTATCTGTCCAGTGAGCTGACTTCTCTATCGGCATTCCTACAAATATCTACGAATTTCACCTCCACACTTGTAGTTCCTCCCACCTCTCCAGTACTCTAGAAAAACAGTTTCCAATGCAATACGGAGTTGAGCCCCGCATTTTCACATCAGCCTTTCTTTTCCGCCTAGACGCGCTTTACGCCCAATAAATCCGGATAACCCTTCCGCCATACGT
+
BBBBBFFFFFFFGGGCAFEFFGEFAFFGEHHHEEEFEHHHHHGHHHHFDF5FBGBFGHHEHGGFGHE@EEEHHHHGFGGDGHGHHHHF1GGHHGFGHHHHHGFEHFGFGFFGGH4BFFFHGHHHHHF2?BGHHFH33FGBGFEC>FGHHBGFF@2@DFGF/?DDFD1?<GGG-@-ADFHHEFGHE000</:CH0CCCGG?GFG.:0FAB;;9CEFF.;@B..B/9/9/B.9..9/;/..9.99.;-.BB:9
@M03896:38:000000000-B4D98:1:2102:24170:23588 2:N:0:183
CCTGTTTGCTCCCCACGCTTTCGCGCTTCAGCGTCAGTATCTGTCCAGTGAGCTGACTTCTCTATCGGCATTCCTACAAATATCTACGAATTTCACCTCCACACTTGTAGTTCCGCCCACCTCTCCAGTACTCTAGAAAAACAGTTTCCAATGCAATACGGAGTTGAGCCCCGCATTTTCACATCAGACTTTCTTTTCCGCCTAGACGCGCTTTACGCCCAATAAATCCGGATAACCCTTGCGACATACGT
+
BBBBBFFFFFFFGGGGGFFFFGEGEGGGGGFHGEEGGHHHHHGHFFBGFH5EFGFBGHHHHHHHHHEEEEEHGHHHGFGHHHHHHHHGDFHHGFGHHHHGHGEFHFFGHHGHHHFGGGGGG0GFGGGGGFGHHFG3FF2GHEE2>FFHHEHHG?<?FDG?/?ACC1F>F>FDAGFDFHDHEFHHHFC0;CFHHCCHGHHAGGBDB:0;:-;:E.BC..9@..B/;/9BF9-.9A9//..9.;-9B;.:/:/
@M03896:38:000000000-B4D98:1:2102:8199:26353 2:N:0:183
CCTGTTTGCTCCCCACGCTTTCGCACCTGAGCGTCAGTCTTCGTCCAGGGGGCCGCCTTCGCCACCGGTATTCCTCCAGATCTCTACGCATTTCACCGCTACACCTGGAATTCTACCCCCCTCTACGAGACTCAAGCTTGCCAGTATCAGATGCAGTTCCCAGGTTGAGCCCGGGGATTTCACATCTGACTTAACAAACCGCCTGCGTGCGCTTTACGCCCAGTACTTCCGATTAACGCTTGCACCCTCC
+
ABBAAFFFFFFFGGFFFEEEFGEEFGGH3F2FEGGEAHGHHFHHGGFGB1EEA>>EFEEHEEEEEGE/E/FHHHHHHBF3FGHHHHHFG/EGHGHHHBCDC@DGHFC0?2?GGGBFFHCDDGGH1F..><CGF0<DGHF/<CD0:;CCC0;CFCB;:CGHCG0.:0//9;9C9@B??EFFFBFFFFF/BFFBB9FF/.;:=AFFFFF.;A@B9:EBFAD=D?.;B//;FFD..;./B.@...999;D.EA
@M03896:38:000000000-B4D98:1:2102:8219:26354 2:N:0:183
CCTGTTTGCTCCCCACGCTTTCGCACCTGAGCGTCAGTCTTCGTCCAGGGGGCCGCCTTCGCCACCGGTATTCCTCCAGATCTCTACGCATTTCACCGCTACACCTGGAATTCTACCCCCCTCTACGAGACTCAAGCTTGCCAGTATCAGATGCAGTTCCCAGGTTGAGCCCGGGGATTTCACATCTGACTTAACAAACCGCCTGCGTGCGCTTTACGCCCAGTACTTCCGATTAACGCTTGCACCCTCC
+
ABBBBFFFFFFFGGGGEEEEFGEEEGGHBFGGEEEEFHHHHHHGEEEGHEECAE>EFFGHAEDEGHE/>?FHHFHHGGFGHHHHHHHFFEGGFGGHHABC?@GHHFGFGFGHHDGDGHHGGGGHHHG.EGEHGG<0DG<<<GF00;<GBCGHC::0;;CHFCCC:B/;:CCE:?--DDFGFFGFFFF;BFFFFF:B9:AE-@DFEFFA.:-;-AEFFEFFFFE/;/;FFFA..9AFFFF.;EE/BFDEEF
@M03896:38:000000000-B4D98:1:2102:13806:26841 2:N:0:183
CCTGTTTGCTCCCCACGCTTTCGCACCTGAGCGTCAGTCTTCGTCCAGGGGGCCGCCTTCGCCACCGGTATTCCTCCAGATCTCTACGCATTTCACCGCTACACCTGGAATTCTACCCCCCTCTACGAGACTCAAGCTTGCCAGTATCAGATGCAGTTCCCAGCTTCAGCCCGGCGATTTCACATCTGACTTAACAACCCGCCTGCGTGCGCTTTACGCCCAGTCATTCCGATTCACGCCTGCACCCTCCG
+
AAAA>FFFFFFFGECE2EA2AFAEEGGHFEFGEAFAEDFDGHFFEEDGBE0EEE>EEEEG1EDEGHE>>>FFGGGHHFEFGFGGHEGFE?E/GGFGHABDD@FHH0<?<GHHG>FFFH/ACCFF1GG..<<GFFH0<CD/<GB0;CF:C000;:C00;=GGH0.0:00;BFG?9-;-9:.;/B/9FF/;BFBBFB9B.;DBB;DEFB:.99@-.;/;;9BBF.:99/9FBBFD./BB.;....;;B9EAD.
@M03896:38:000000000-B4D98:1:2102:13802:26859 2:N:0:183
CCTGTTTGCTCCCCACGCTTTCGCACCTGAGCGTCAGTCTTCGTCCAGGGGGCCGCCTTCGCCACCGGTATTCCTCCAGATCTCTACGCATTTCACCGCTACACCTGGAATTCTACCCCCCTCTACGAGACTCAAGCTTGCCCGTATCAGATGCAGTTCCCAGGTTGAGCCCGGGGATTTCACATCTGACTTAACAAACCGCCTGCGTGCGCTTTCCGCCCAGTAATTCCGATTAACGCTTGCACCCTCC
+
ABBAAFFFFFFFGGGGEEFFFGEGGGGHFHFHGEEGGHHHFHHHGGGHHG?FEFEGGGGHGEFGGHEEEEGHHHHHHGGHHHFHHFHGGFGGHHGHHDB//<DGHFFF2?FGGFHGGHHGGGGCGHG..CCHGF/<<GF/CH0::::CGF0;CCC;;CGHHFF.90//CCFGFG?A?EFFFFFFFFFBFFBFF/BFFFEFDFFFFF;.:;-;@.E/;:ADF.AF99/BFB/A.:.FFDBD9.;/;FFFFD
@M03896:38:000000000-B4D98:1:2102:13804:26877 2:N:0:183
CCTGTTTGCTCCCCACGCTTTCGCACCTGAGCGTCAGTCTTCGTCCAGGGGGCCGCCTTCGCCACCGGTATTCCTCCAGATCTCTACGCATTTCACCGCTACACCTGGAATTCTACCCCCCTCTACGAGACTCAAGCTCGCCAGCATCAGATGCAGTTCCCAGGTTGAGCCCGGGGATTTCACATCTGACTTCACAAACCCCCTGCGTGCGCTTTACGCCCAGTCATTCCGCTTAACGCTTGCACCCTCCG
+
AAA?AFFFFFFFGFGE1AAAAAAEEEGHGCBFG?EEAGGB2FCBEFGHHG/AAE@EEFFGFEEGGHG/>/>BBF>GFCH1GGBGH2FFE?EGHHFHGCCGC@GHGEFE0FGFG2GFFHCCGGA01FC<<.<<0C/<<<0.;A:-.;<GFGF0;;C0;0;FF0B.;9/9/9BA?@9-@9FFFBFBFFB:BFFF/B9/;--A-;@@?E9-:A-;9A9/;AA-@-A/////::/----;B-@----9;/A-;;-
@M03896:38:000000000-B4D98:1:2103:15386:5681 2:N:0:183
CCTGTTTGCTCCCCACGCTTTCGCACCTGAGCGTCAGTCTTCGTCCAGGGGGCCGCCTTCGCCACCGGTATTCCTCCAGATCTCTACGCATTTCACCGCTACACCTGGAATTCTACCCCCCTCTACGAGACTCAAGCTTGCCAGTATCAGATGCAGTTCCCAGGTTGAGCCCGGGGATTTCACATCTGACTTAACAAACCGCCTGCGTGCGCTTTACGCCCAGTAATTCCGATTAACGCTTGCACCCTCCG
+
3AABBFFFFFFFFGGG2A2AFFAEAEGFFFFHGDFGGBGFFHEGGGGHGG0EEG0EEGGHGFGFGGEEEEFGFGHGGEHFHHHHHHHGGGGGHHFHHGGGGGGHFH0C?FHHGFHHHHHGGGGHHHGCAEGHECFDGCBCGHH0::C;GGCC0CHHGHHHHF:.;9CCGGGG??-ABGFFGBFBBFF9BFFFF/FB9AEEB;B9AAB.A99B-::9BEF?9.A;9/BFBFFDA?.//.-;9..99/9A?D.
@M03896:38:000000000-B4D98:1:2103:15384:5700 2:N:0:183
CCTGTTTGCTCCCCACGCTTTCGCACCTGAGCGTCAGTCTTCGTCCAGGGGGCCGCCTTCGCCACCGGTATTCCTCCAGATCTCTACGCATTTCACCGCTACACCTGGAATTCTACCCCCCTCTACGAGACTCAAGCTTGCCAGTATCAGATGCAGTTCCCAGGTTGAGCCCGGGGATTTCACATCTGACTTAACAAACCGCCTGCGTGCGCTTTACGCCCAGTAATTCCGATTAACGCTTGCACCCTCC
+
BBBBBFFFFFFFGGGGAEEFFGEECEGHFHFHGEFGGFHHGHHHGGFHHGCGGGEGGGGHGEGGGHGE>EEHHHHHGGHHFFGHHHHGGGGGHHHHHGGGFCFHHHBFFHHHHHGHHHHGGGGHHHG??EGHB<F<GGF<GHFB:GHGGFCGHHHECGHGHF:.;0CFGFGGA?9@GFGFFFFGFFF/BBFFFBFFFFFFFFF.EFAADDBFB.A/BFFDFFFFFEBFFFFD..AF;.-.99ABFFDEEF
@M03896:38:000000000-B4D98:1:2103:14229:7961 2:N:0:183
AACGATGGAGGCAGGAAGCTGGACTACAGCCATATCTTAAATCGGCGGCTGGTGCCGAACTATCAACACAATAAAGGGGACTATCTTGCCGTAGAGAACACATGCAAATAAAAAAAAACATAGTCAATAAATATAACAGAAAAACAAGTGTAAAAAACAAAGCAAAATAAGTGAATCATTGACGAATGCATATACAAGATAAATCAGTAGTATAGAGAGAGAAGCACAGAGACGATGTTGCAGTCCGCGAT
+
111111111B111111000110A010B1110011B2B222122/////////B010/>///1212201///111111////001112211/////111100/1111111111>@///</.1111=1111111111111<<///..../00000000-:...//////0090000000000000..-;/0000000000/:00////9;//////////9---////---//-------////9///-----
@M03896:38:000000000-B4D98:1:2103:19628:8524 2:N:0:183
CCTGTTTGCTCCCCACGCTTTCGCACCTGAGCGTCAGTCTTCGTCCAGGGGGCCGCCTTCGCCACCGGTATTCCTCCAGATCTCTACGCATTTCACCGCTACACCTGGAATTCTACCCCCCTCTACGAGACTCAAGCTTGCCAGTATCAGATGCAGTTCCCAGGTTGAGCCCGGGGATTTCACATCTGACTTAACAAACCGCCTGCGTGCGCTTTACGCCCAGTAATTCCGATTAACGCTTGCACCCTCC
+
BBBBBFFFFFFFGGGGEFGGGGEEGGGHGHHHGGEEEFGHHHGHGE1GH?EFEEEFGGGHGEFGGHE/EEGHHHHHGHFGHGHHGHHGGFGGHHHHHFFGGC?GHGGFFFHHHGGGGHHGGGGHFHE..EAGCCF0DGD/CGD00:CC;;0;CFG:<CGHHF0.:0;/BFGG-:---CBFFGGGFFF/;FFFFFFFFFFEFFFFFFDFFD=BFBEFFAD=DF.;B/BFFFF.;;.;BFD.:9.9BFD;AD
@M03896:38:000000000-B4D98:1:2103:19642:8535 2:N:0:183
CCTGTTTGCTCCCCACGCTTTCGCACCTGAGCGTCAGTCTTCGTCCAGGGGGCCGCCTTCGCCACCGGTATTCCTCCAGATCTCTACGCATTTCACCGCTACACCTGGAATTCTACCCCCCTCTACGAGACTCAAGCTTGCCAGTATCAGATGCAGTTCCCAGGTTGAGCCCGGGGATTTCACATCTGACTTAACAAACCGCCTGCGTGCGCTTTACGCCCAGTACTTCCGCTTAACGCCTGCACCCTCC
+
BBBBAFFFFFFFGGGGEFFFFGEEFGGHGFHHFGDEGHHHFHHHGDEHHEAFEEEEGGGHHFGGGHE/>EGHHHHHGHHFGGHGHHHGGGGGFHGHHGGG?B?GHHF<FGGHHHHHHHHGGGGHHFF<.EGHF0F<DGG/CGD00<GGCC;CGFHFC;GHHHB.:9:9FFGGFF-B?9FGGGGGFFF9BFFFFFFBBAEFFFFBEFCFFF;D;AEBFFD=DD.9;/BFFF..99.BF.-9AAA9BFFFFF
@M03896:38:000000000-B4D98:1:2103:8281:10540 2:N:0:183
CCTGTTTGCTACCCATGCTTTCGAGCCTCAGCGTCAGTTGGTGCCCAGTAGACCGCCTTCGCCACTGGTGTTCCTCCCGATATCTACGCATTCCACCGCTACACCGGGAATTCCATCTACCTCTGCACTACTCAAGAAAAACAGTTTTGAAAGCAATTCATGGGTTGAGCCCATGGTTTTCACTTCCAACTTGTCTTCCCGCCTGCGCTCCCTTTACACCCAATAATTCCGGACAACGCTTGCACCCTACG
+
CCCCCFFFFFFFGGGGFGGGGGGGGEGHHHHHGGGEGHHHFGGHGFGHGFGHHHEGGGGHHGGGGHFFGHHFHHHHHGGEFGGHHHHGGGGGHHHHHGGGGEDGHGEDGGHHHGFGHHHHHHHHFF@CGHHHHBF1FGFFHGGG1>GGFEFGHHFFFGHHHGBGHCC</GHEHHHHGGGGHHHHHHHFFHHGBFFFGGFFGGGGGFCGGGFGFFFFFBBFFEFBF/FFFFB-:::.;@DA:F9:BFFABF.
@M03896:38:000000000-B4D98:1:2103:8296:10556 2:N:0:183
CCTGTTTGCTACCCATGCTTTCGAGCCTCAGCGTCAGTTGGTGCCCAGTAGACCGCCTTCGCCACTGGTGTTCCTCCCGATATCTACGCATTCCACCGCTACACCGGGAATTCCATCTACCTCTGCACTACTCCATTACAACAGCTTTGAAAGCAATTCATGGGTTGAGCCCATGGTTCTCCCTTCCAACTTGTCTTCCCGCCTGCGCTCCCTTTACACCCAATACGTCCGTACAACGCTCGCACCCTACG
+
ABBAAFFFFFFFGFBFGFFAGGDDGEEHCGCF2FE?EBF53AFGHHBCG55AFGE?EGAG1A11EGF2@B?BBGF5C1E1>>EGGFHFEGDFHHEHGEEEE??0EEE/</FGDH2BFH1D<@FD1@F11<?1<1111?11FGGF0>F111>1>0C0<>D1DB0.<.</F0CC.<//0;0;;0//;GG0CF/00<CBBB0CD@@B..@--9CEF90;0;/9A9.;9/.:;.-.:.9/;9-..;@=B?DE.A.
@M03896:38:000000000-B4D98:1:2103:20146:13848 2:N:0:183
CCTGTTTGCTACCCATGCTTTCGAGCCTCAGCGTCAGTTGGTGCCCAGTAGACCGCCTTCGCCACTGGTGTTCCTCCCGATATCTACGCATTCCACCGCTACACCGGGAATTCCATCTACCTCTGCACTACTCAAGAACAACAGTTTTGAAAGCAATTCATGGGTTGAGCCCATGGTTTTCACTTCCAACTTGTCTTCCCGCCTGCGCTCCCTTTACACCCAGTAATTCCGTACAACGCTTGCACCCTAC
+
ABABBFFFFFFFGGFFFGGGGGEGHGGHGHHHGGGAFHF5CECGFF3GGEDHHHEGGGGHBEE?EHF2@FGEHHHHHGGFFGGHHHHGFGGGHHHHHEGCCEGGHGFDGFGHGHDGGGHHHFHHGHHHDGHHF1C11?0<?FHC1>GGHGG1DGHHGHHHBGFEG<@FFHHGHHEHCCCEGHHHHHHFCFGCC0CFFGGG.?GGGGA?DDGGFGBFFBBBDA?B/BFFFEFF.9.;B-;..99/;/AA.;
@M03896:38:000000000-B4D98:1:2103:20158:13864 2:N:0:183
CCTGTTTGCTACCCATGCTTTCGAGCCTCAGCGTCAGTTGGTGCCCAGTAGACCGCCTTCGCCACTGGTGTTCCTCCCGATATCTACGCATTCCACCGCTACACCGGGAATTCCATCTACCTCTGCACTACTCAAGAACAACAGTTTTGAAAGCAATTCATGGGTTGAGCCCATGGTTTTCACTTCCAACTTGTCTTCCCGCCTGCGCTCCCTTTACACCCAGTAATTCCGGACAACGCTTGCACCCTACG
+
ABBBBFFFFFFFGGGGFGGFGGEGFFGHGHHHGGDEGHHGFGGHFEEGGGDEHHEGGGGHGEFGGHE2FGHEHHHHGGGEEFGHHHHGGGGGHHHHHEEEFFHHHGECFGHHHHGFHFHHHGHHHGFHDGHHFB1?1?0?CFFB1>1GHFGGHHHBFHHHHGHHHC@/<CHGAGCGC0GGHHHHHHHBFH/BCFFFGGGG?DGGEF-AGGGEFBFFFBBBD.A9F/BBFF/999@.:-;....9;BDF.;.
@M03896:38:000000000-B4D98:1:2103:20140:13865 2:N:0:183
CCTGTTTGCTACCCATGCTTTCGAGCCTCAGCGTCAGTTGGTGCCCAGTAGACCGCCTTCGCCACTGGTGTTCCTCCCGATATCTACGCATTCCACCGCTACACCGGGAATTCCATCTACCTCTGCACTACTCAAGAACAACAGTTTTGAAAGCAATTCATGGGTTGAGCCCATGGTTTTCACTTCCAACTTGTCTTCCCGCCTGCGCTCCCTTTACACCCAGTAATTCCGGACAACGCTTGCACCCTAC
+
BBBBBFFFFFFFGGGGFFFDGGECGEGHHHHHGGGEGHGFCFGGFFBGGHHHHFAEFGGHEFGGEGE2@BGEHHHHHGGFGGGHFHHFFEEGHHHHHEEGGCFHHE?@CGGHHHDFHHHHHGHHHGFGDGGHHBC11?0?0FC<1>GGHE1GHHHGFHHFGHC<C<<</CHECHCCGBGEHHHHHHHFHHHECFCFFFFFGGGGGGDGFGDFFF0BF/BBD?EBF/BFFF/-.99.A-;...999BDF.F
@M03896:38:000000000-B4D98:1:2103:10006:14028 2:N:0:183
CCTGTTCGCTCCCCACGCTTTCGCTCCTCAGCGTCAGTGACGGCCCCGAGACCTGCCTTCGCCATTGGTGTTCTTCCCGATATCTACACATTCCACCGTTACACCGGGAATTCCAGTCTCCCCTACCGCACTCAAGCCCGCCCGTACCCGGCGCGGATCCACCGTTAAGCGATGGACTTTCACACCGGACGCGACGCACCGCCTACGAGCCCTTTACGCCCACTAATTCCGGATAACGCTTGCACCCTACG
+
ABAAAFFBBBABGGFGGFFAFGGGGHGHGHGHEGGAEGHBHECFGE0AEAFGGHGHHGFHEEDEFHHB@F1?GHHGHHGEEGGHHHFGGHGGHHGHHGHFGFHHH@CDCCHHHHFGHHHHBGFGEHF@DGGFBCF<DCG<CFG?@DDEG.ACGGAF9-AFCFF?A99;BFCD.A./BF/;FFFFFDA-;@-@D=D---;@FFA.9F?9A-9A.;/;BFF=DA.;FF/BFFF;...;B?B9A.A/9BDAFF.
@M03896:38:000000000-B4D98:1:2103:5756:15629 2:N:0:183
CCTGTTTGCTCCCCACGCTTTCGCACCTGAGCGTCAGTCTTCGTCCAGGGGGCCGCCTTCGCCACCGGTATTCCTCCAGATCTCTACGCATTTCACCGCTACACCTGGAATTCTACCCCCCTCTACGAGACTCAAGCTTGCCAGTATCAGATGCAGTTCCCAGGTTGAGCCCGGGGATTTCACATCTGACTTAACACACCGCCTGCGTGCGCTTTACGCCCAGTAATTCCGATTAACTCTTGCACCCTCC
+
BBBBBFFFFFFFGGGGFFFCFGGGGGGGFHGHGGGGGHHFFHHEEG1BGA0EE>>EEGGHFGGGGHE//>?FHHGHGFHHHHHHHGHEGFEGHHHHHFDGGCGGHHB?<BFGHFGFHHHGCCGCFGF..<C<C0/<DG0<CG<0:;CC;;:CCHBGGHHHHHE.:0/;CFBE--9@-9/;BFGFFFF/BFFB9FFB/;DF;DFDEF;;9A@@99.;B:A@FF.//9/;FFFDA..;B/;/9///;FDFFF
@M03896:38:000000000-B4D98:1:2103:5764:15646 2:N:0:183
CCTGTTTGCTCCCCACGCTTTCGCACCTGAGCGTCAGTCTTCGTCCAGGGGGCCGCCTTCGCCACCGGTATTCCTCCAGATCTCTACGCATTTCACCGCTACACCTGGAATTCTACCCCCCTCTACGAGACTCAAGCTTGCCAGTATCAGATGCAGTTCCCAGGTTGAGCCCGGGGATTTCACATCTGACTTACCAAACCGCCTGCGTGCGCTTTACGCCCAGTCGTTCCGATTAACGCTTGCACCCTCC
+
AAAAAFFFFFFFGGFGEEEFCGDEEGGFA32BEEFGE5FEGHCGGEDHH??0EEEGGGGHFEEEGHE/EEGGGHHHHBF3BFFHHFHFGE/EGHHHH<@C/<2FHHC<2FDGHHFDGHHGGGFG1GF.><<D<0<<DB0<GCD0:;CCC00;:0C0;CGHH0:.:09//CBA;A@A?E9BF0FFFFF/9BBFF/;//;AE-;;.;?-.;A=A=..9F.D-99.//.:.A...9:./;9-.:../9/:.ED
@M03896:38:000000000-B4D98:1:2103:22855:16729 2:N:0:183
CCTGTTTGATCCCCACGCTTTCGCACATCAGCGTCAGTTACAGACCAGAAAGTCGCCTTCGCCACTGGTGTTCCTCCATATCTCTGCGCATTTCACCGCTACACATGGAATTCCACTTTCCTCTTCTGCACTCAAGTTTTCCAGTTTCCAATGACCCTCCACGGTTGAGCCGTGGGCTTTCACATCAGACTTAAAAAACCGCCTACGCGCGCTTTACGCCCAATAATTCCTGATAACGCTTGCCACCTACG
+
BBBBAFFFFFFFGGGGGEEFEGEEGGGHHHHHGGGEGFFFFFFFHEFGGHHGGG1EGGGHGEEGGHFFEEGFHHHHGGHFGHHHHFHGGGGGHHFHHFGGFEEGHHGFFHHHHHGFFGHHHHHHHHHFFEHHFFFG>@GFFHGHDFHHHGFGFFFHHHHGHGGGFC->FGG?ACCCGHHHHFGHHH<;0CGHGCFGFDDGGG?CFFA?GAFFADFFFF?>FD.BB/99;F/9;B/999@.AA.9BFFFFF.
@M03896:38:000000000-B4D98:1:2103:22871:16738 2:N:0:183
CCTGTTTGATCCCCACGCTTTCGCACATCAGCGTCAGTTACAGACCAGAAAGTCGCCTTCGCCACTGGTGTTCCTCCATATCTCTGCGCATTTCACCGCTACACATGGAATTCCACTTTCCTCTTCTGCACTCAAGTTTTCCAGTTTCCAATGACCCTCCACGGTTGAGCCGTGGGCTTTCACATCAGACTTAAAAAACCGCCTACGCGCGCTTTACGCCCAATAATTCCGGATAACGCTTGCCACCTCC
+
ABBBBFFFFFFFGGGFGGFCGGGGGGGHHHHHGGDFGHHHHFFFFEFHHGEFGDBEEGGHFFGGGHFGFGHGHFGHGFFHHHHHHFHGGGGGHHHHHGEGGFGHHHFEFDGHHHHGHHHHHHHHHHFFHHHHFF2FFFDHHHFG>FHHFF2GHEDGHHGG0GD?FF-0FCHCDCC-EGCHFHHGHHF0::CGG0;G0:CD??DFDFA9?B;DDDAFBAD-BA?.BB9/BB/-.9;;;.@.A.99BFA..9
@M03896:38:000000000-B4D98:1:2103:22852:16749 2:N:0:183
CCTGTTTGATCCCCACGCTTTCGCACATCAGCGTCAGTTACAGACCAGAAAGTCGCCTTCGCCACTGGTGTTCCTCCATATCTCTGCGCATTTCACCGCTACACATGGAATTCCACTTTCCTCTTCTGCACTCAAGTTTTCCAGTTTCCAATGACCCTCCACGGTTGAGCCGTGGGCTTTCACATCAGACTTAAAAAACCGCCTACGCGCGCTTTACGCCCAATAATTCCGGATAACGCTTGCCACCTAC
+
BBBBBFFFFFFFGGGGGGGFGGFFGGGHHGHHGGEGFHHHGGBGHFFGGHHFFDAAEEEHFEGGGHB2FFGFHHHHHGFFHHHHHHHGGGGGHHGHHEGGGFFHHHGFFHHGHHGHFHHHGHHHHHHHFFHHFCGD@HFHHHDD2FHHHHDGCBGHHHHGCGG?FFC0GGG-<D-@EHHHGFHHHHF0;CGC0C00C?CGDAGGBF:@-@@@-:./:;A>BF.B/FBFFF/-99AFB.@.9AAFBBFFFF
@M03896:38:000000000-B4D98:1:2103:8606:17296 2:N:0:183
CCTGTTCGCTCCCCACGCTTTCGCTCCTCAGCGTCAGTGACGGCCCAGAGACCTGCCTTCGCCATTGGTGTTCTTCCCGATATCTACACATTCCACCGTTACACCGGGAATTCCAGTCTCCCCTACCGCACTCAAGCCCGCCCGTACCCGGCGCGGCTCCACCGCTAAGCGATGGACTTTCACACCGGACGCGACGAACCGCCTCCGAGCCCTGTCCTCCCAATAATTCCGCATCACGCCTCCACCCTAC
+
AAAAAFFBBBBBGGGGAFFFEF2EFHGHHHHHGGGGGHG5FF?EEE?ECGAFFHFGHHHHFEEGGFDCBFGEFHHHHHGE/ECFHHHFHGHHGHHHHGGFDFGHGE@CBCHHHHF2>FFGFGGHGHHCGFGGFCH1GFH<AFC--<<<:.;ADC??--EE/BF.-9@A9B-;.9?FFF/;FBF/BD>->@@;-;B9-;@DFFF?...;@==:..;///::EFF./BB/BB/.-9-/;.;...9;;FF..9
@M03896:38:000000000-B4D98:1:2103:8618:17310 2:N:0:183
CCTGTTCGCTCCCCACGCTTTCGCTCCTCAGCGTCAGTGACGGCCCAGAGACCTGCCTTCGCCATTGGTGTTCTTCCCGATATCTACACATTCCACCGTTACACCGGGAATTCCAGTCTCCCCTACCGCACTCAAGCCCGCCCGTACCCGGCGCGGATCCACCGTTAAGCGATGGACTTTCACACCGGACGCGACGCACCGCCTACGAGCCCTTTACGCCCAATAATTCCGGCTCACGCCTGCACCCTCC
+
BCBBAFFBBCCCGGGGAEEFFGEEFHGHHHHHGGGEGHGGFGEGGEAGHHGGGHFGHHHHEEGEGHBCBFHEGHHHHHGFGGGHHHHHHHHHHHGHHFGEEFGHHGCCFGHHHGFBFGHHHHGHGHH@DGGGGGH<GGH-@FG-<<EEHC-?:@9B-@BG0CF.:9..9B-.9A;:B/BBBFF/FF--:@-@--@>-:@DCFF.DF??9CCF//9:;:A@CDF//99/BFB--:.:;.A.:.9/BBA..;
@M03896:38:000000000-B4D98:1:2103:8605:17322 2:N:0:183
CCTGTTCGCTCCCCACGCTTTCGCTCCTCAGCGTCAGTGACGGCCCCGAGACCTGCCTTCGCCATTGCTGCTCTTCCCGATATCTACACATTCCACCGTTACACCGGGAATTCCAGTCTCCCCTACCGCCCTCAAGCCCGCCCGCACCCGGCGCCGATCCCCCGTCAAGCGACGGCCTCTCACACCGCACGCCACCAACCGCCTACGAGCCCTTTACGCCCAATAATTCCGGATAACGCCTGCACCCTAC
+
AAA1AFDADAAAFEFE0EA0FFEEEGGHGEFC?EEAEHHHGGEEEG/EAE>EGHGHGGBG>EE>FFD12@1BDGFGDEGEEGGFGHHFGGGFGFHHH/FEEE1BC@BC/@GGFH>DGHHDDHC0/?C/@-<-.0><1<G<ACG----;;---9:-;-;AB-A;-9---9BBB--9-;--;B/B9FB9-->-@--9---;A-;@B-B--A=-:9//:;9A;@-A-B/;/;F9@A-9/9;@--99;;FB--;
@M03896:38:000000000-B4D98:1:2103:19880:17958 2:N:0:183
CCTGTTTGCTCCCCACGCTTTCGCACCTGAGCGTCAGTCTTCGTCCAGGTGGCCGCCTTCGCCACCGGTATTCCTCCAGATCTCTACGCATTTCACCGCTACACCTGGAATTCTACCCCCCTCTACGAGACTCAAGCTTGCCAGCATCAGATGCAGTTCCCAGCTTGAGCCCGGGGATTTCACATCTGACTTAACAAACCGCCTGCGTGCGCTTTACGCCCAGCAATTCCGATTAACGCTTCCACCCTCC
+
ABBBAFF4FFFFFEGEEEFEFGGE?EEFBGHHAFE2FHHHGHFAEE13G331AFEEFGGH1?EEGH1/>EFGFGFHFGHEGFGHHHHEGEGGGHHGH/<EEEBFC22B2FFHHH3DDFHFGGDFGGC//?><11<1<11><G11.<=CC0<=GBHDDDFGHHF.:0/.0CGC-----99BFFFFGGE00;;BCBB;09CA@FFF.A@A.;=@-9ABF;.-9A...;BFFFB.;../;.9.:.;;BF..99
@M03896:38:000000000-B4D98:1:2103:19862:17960 2:N:0:183
CCTGTTTGCTCCCCACGCTTTCGCACCTGAGCGTCAGTCTTCGTCCAGGGGGCCGCCTTCGCCACCGGTATTCCTCCAGATCTCTACGCATTTCACCGCTACACCTGGAATTCTACCCCCCTCTACGACACTCAAGCTTGCCAGTATCAGATGCAGTTCCCAGGTTGCTCCCGGGGATTTCACATCTGACTTAACACACCGCCTGCGTGCTCCTTACTCCCAGCAATTCCGCTTCACGCCTGCCCCCTCC
+
ABBABFFFFFFFGGGEAEE2AFBEEEGH3GHHGGEEEGHHGGGGGAAFG?EEEE@EGEGG?EE1?G>/>>/FFHFHGEFEGGFFH4FFCEGEDDGGHCDG/<<FGB00?FFFGHDGHGHGGCGG1FF..<@F///<<C0/<C:0:;C;G0::0CB0:;GFHH0./9/.0;;E.-99?AFFGEGFFFF//;BBFFB//.;;-;BFFE?:9A.://99;/99;.9...9/99/..9.F/.9.;.9..999.A
@M03896:38:000000000-B4D98:1:2103:11609:24382 2:N:0:183
CCTGTTTGCTCCCCACGCTTTCGCACCTGAGCGTCAGTCTTCGTCCCGGGCGCCGCCTTCGCCACCGCTATTCCTCCAGATCTCTACGCATTTCACCGCTACACCTGGAATTCTACCCCCCTCTACGAGACTCCAGCTTGCCAGCATCAGATGCAGTTCCCAGGTCGAGCCCCGGGATTTCACATCTCACTTAACAAACCCCCTGCGTGCGCCTTACGCCCCGTAATTCCGATTAACGCTTTCACCCTCC
+
AA>>>FFCFFFFFECFAEE2FGEFEGGHF3FE2EFAEHFBBGF2BE1AE?0AEEEEEGEG1E>EEGE//>/BFGFHGCH3FCFEGGGFEEFGHHHHH?CCCC1?FG000<GGHGHFHGHGGGD01>.A..<00///<<0<:G0:.:<C:00;CF00C:CBFFB.9/---9AE.---9A/;B/9FFFB/;;/B9/B9/:AE.9@=99@;AA9@..9/;..9@->A-AFBFFB??.A/;.;...;/9;99.9
@M03896:38:000000000-B4D98:1:2103:21610:25316 2:N:0:183
CCTGTTTGCTCCCCACGCTTTCGCACCTGAGCGTCAGTCTTCGTCCAGGGGGCCGCCTTCGCCACCGGTATTCCTCCAGATCTCTACGCATTTCACCGCTACACCTGGAATTCTACCCCCCTCTACGAGACTCAAGCTTGCCAGTATCAGATGCAGTTCCCAGGTTGAGCCCGGGGATTTCACATCTGACTTAACAAACCGCCTGCGTGCGCTTTACGCCCAGTAATTCCGATTAACGCTTGCACCCTCC
+
BBBBAFFFFFFFGGGGEEEGEGEGFGGC3GFGGEGGGHHHDGFGGEEHHG0AAE0EGGGHGEGGGHE/>EFFHHHHGFHFGGFFHFHGGGGGDGGHHFCD@CFHHHC?FGHFFGHGHHHGGGGHGHF<<EAGFHH<DHH/<CF00<;GG0;CCFFGGFHHHHF.:9/;CCFFFA-BCDBFGGGGFFB/;BBFFFFFFFFF=BCFFF-A.;-9@9AFB9ACFFE9BFBBFFFD.9.BF9=.;99/9BAEED
@M03896:38:000000000-B4D98:1:2104:16652:2774 2:N:0:183
CCTGTTCGCTCCCCACGCTTTCGCTCCTCAGCGTCAGTGACGGCCCAGAGACCTGCCTTCGCCATTGGTGTTCTTCCCGATATCTACACATTCCACCGTTACACCGGGAATTCCAGTCTCCCCTACCGCACTCAAGCCCGCCCGTACCCGGCGCGGATCCCCCGTTAAGCGATGGACTTTCACACCGCACGCGACGAACCGCCTACGAGCCCTTTACGCCCACTACTTCCGGATACCACTTGCACCCTAC
+
ABBBBFFBDAABGGGFAEECFFAEEHGFHHHHGEGEFHFHGGCFGGGHHGHHFFFGHGHGHFFEFFDF@CGFGGGHHHGGGGFGGHHHHFGFHHGHGEG/EFBFH///<CCGGHE2@FGHHHGHGHHGFGGGCGG<FFH->CG@<-.<G.-@;B-DAB@G/CD-...;/;-;.9:/B/9FB/;9/;--;@D>>-;-;;BCCFF?DFD?.;@A.99/BAA=BF.9/////;:-;../;/9///9//;D.BF
@M03896:38:000000000-B4D98:1:2104:16669:2778 2:N:0:183
CCTGTTCGCTCCCCACGCTTTCGCTCCTCAGCGTCAGTGACGGCCCAGAGACCTGCCTTCGCCATTGGTGTTCTTCCCGATATCTACACATTCCACCGTTACACCGGGAATTCCAGTCTCCCCTACCGCACTCAAGCCCGCCCGTACCCGGCGCGGATCCACCGTTAAGCGATGGACTTTCACACCGGACGCGACGAACCGCCTACGCGCCCTTTACGCCCAATAATTCCGGACAACGCCTGCACCCTAC
+
BBBBAFFBDABBGGGG?EEFFGFGFHGHHGGGDEEEGHHHFEAEGGEHHHBBFGFGGHHHFEGGGFFFEEGEGHHHHHGFGGGHHGHHHGHHHHHHHGFEGFGHHECCFGHHGHHBFGHHHHGHGHHFGGGGHGH>GFH-AFG--<DFHA-ACC@GBGBFBFF.99AABF9..9;BFFFFBFFFFFA-9@@F--;-9;BDAFFFFFD--;BF99/9BADFFF99////BFB-:-;;ECF-.99;FFF?.A
@M03896:38:000000000-B4D98:1:2104:16682:2796 2:N:0:183
CCTGTTCGCTCCCCACGCTTTCGCTCCTCAGCGTCAGTGACGGCCCAGAGACCTGCCTTCGCCATTGGTGTTCTTCCCGATATCTACACATTCCACCGTTACACCGGGAATTCCAGTCTCCCCTACCGCACTCAAGCCCGCCCCTACCCGGCGCGGATCCACCGTTAAGCGATGGACTTTCACACCGCCCGCGACGAACCGCCTACGCGCCCCTTACGCCCAATAATCCCGGACAACGCCTCCACCCTAC
+
BBAAAFFBBBBBGGCE2AAAAF2EEGEGGGFGEBE?EHDGDA0AEEGEGHGCBBABGFGG1EEEFD433??EGGGHGFDEEE?GFFGFHF?DGGFHHE0?EEFGH//>/BGHGHF>FFDGFHDGCGHCG/CCFHF1FFG--<A-.<CC:.:-:@-A??@FFGG.9...9;-....;BB/:BBFFF?---;9;--99--;>-;B.AF;-9@@B-../9.9@?D..//////.-9-;..-;-..;.;AD..9
@M03896:38:000000000-B4D98:1:2104:16664:2797 2:N:0:183
CCTGTTCGCTCCCCACGCTTTCGCTCCTCAGCGTCAGTGACGGCCCAGAGACCTGCCTTCGCCATTGGTGTTCTTCCCGATATCTACACATTCCACCGTTACACCGGGAATTCCAGTCTCCCCTACCGCACTCAAGCCCGCCCGTACCCGGCGCGGATCCACCGTTAAGCGATGGACTTTCACACCGCACCCGCCGAACCGCCTACGAGCCCTTTACCCCCAACAATTCCGCATAACGCTACCCCCCCAC
+
AABBAFFBDAABGGGG2AAAAFAEBGGFHGGHGEEEGHFHDAAEGGGHHGFGFBFFFGHG?EEAFDBG3?FEGGHHHHGGCGCGFHHFGHGBGGHHHDGDEFGHH<>/CFHHHHG2FFDGDGGHGHHFFCGGHHH1FFH-<@D-<-DEG.;;CC-9--AF0FF99;.;/;-.9.;9FB9/B9FBFF--9;-;--;---;99BD.AF..;9@A99B/9/:;BFD.9.//;B/.;../;.@..-;.;9>--D
@M03896:38:000000000-B4D98:1:2104:17562:9397 2:N:0:183
CCTGTTTGCTACCCATGCTTTCGAGCCTCAGCGTCAGTTGGTGCCCAGTAGACCGCCTTCGCCACTGGTGTTCCTCCCGATATCTACGCATTCCACCGCTACACCGGGAATTCCATCTACCTCTGCACTACTCAAGAAAAACAGTTTTGAAAGCAATTCATGGGTTGAGCCCATGGTTTTCACTTCCAACTTGTCTTCCCGCCTGCGCTCCCTTTACACCCAGTAATTCCGCACAACGCTTGCACCCTACG
+
AAAAAFFFFFBFGGFGFFG5FGGGFGGHHC4FEFEAEGG53EFHFF3FF55FGH0AEGEGFEA?EGG2B??EGFFFHFGGEFEGHHHGGFEGHHHHHEEGGCHHH/<<@DGHHHBBHHGHHFHD1B2CD1FDCG?<1???0EE01FG1<FFFGEHFFGHDFHFAC.</<FHGECGC:CCEHFFFHHE0CGB000;990F/.9BGE.A??DAEBFBBFFBBDE.9FF//BF/.99-.;-@.9.::BF?.BF.
@M03896:38:000000000-B4D98:1:2104:17544:9400 2:N:0:183
CCTGTTTGCTACCCATGCTTTCGAGCCTCAGCGTCAGTTGGTGCCCAGTAGACCGCCTTCGCCACTGGTGTTCCTCCCGATATCTACGCATTCCACCGCTACACCGGGAATTCCATCTACCTCTGCACTACTCAAGAAAAACAGTTTTGAAAGCAATTCATGGGTTGAGCCCATGGTTTTCACTTCCAACTTGTCTTCCCGCCTGCGCTCCCTTTACACCCAGTAATTCCGCACAACGCTTGCACCCTAC
+
BBBBBFFFFFFFGGGGFFGGGGEGFEGHHGHHGGFGGHHHGGGHHFCGGHFHHHEGGGGHFEGGGHFF@FHEHHHHHGGGGGGHHFHGGGGGHHHHHEEGGGHHH<E@DCHHGHGGGFHHHHHHHGHHFHHHFHG??GHHHGHF1FFFFEHHEHFHGHHBGGHECC<<FGHFEHGHCGHFHHHHHHHHHFHFBBFFFGGFGGGGGFCFGGGGB0BB/FBFD?E9FEBFFFF.99999-@9.9:/;FFFBA
@M03896:38:000000000-B4D98:1:2104:26265:9598 2:N:0:183
CCTGTTCGCTCCCCACGCTTTCGAGCCTCAGCGTCAGTTACAGACCAGAGAGCCGCTTTCGCCACCGGTGTTCCTCCATATATCTACGCATTTCACCGCTACACATGGAATTCCACTCTCCCCTTCTGCACTCAAGTTTGACAGTTTCCAAAGCGAACTATGGTTGAGCCACAGCCTTTAACTTCAGACTTATCAAACCGCCTGCGCTCGCTTTACGCCCAATAAATCCGGACAACGCTCGGGACCTACGT
+
BBBBBFFBDBBBGGGGAEAFFGFFGGGHHHHHGEEEAGGHFGDDHEHHHHFGHHEGEEGHEEEEGHEEEEEEHHHHHFFHFHHHHHHGGGGGHHHHHGEEGEFHHFDFHHHHHHHHHHHHHHFHHHFDFHHHGHHD<???FGHFFGHHHHGFCGFGGFGHFHBGF.C<<GHHHHGHHGH0CGCGHFFGG/CHGHGGFGGADFDFGA?AA-=9.AFB99@DF?FFFBFF;.;D-9FE--.;---:-:.9F.:
@M03896:38:000000000-B4D98:1:2104:26250:9608 2:N:0:183
CCTGTTCGCTCCCCACGCTTTCGAGCCTCAGCGTCAGTTACAGACCAGAGAGCCGCTTTCGCCACCGGTGTTCCTCCATATATCTACGCATTTCACCGCTACACATGGAATTCCACTCTCCCCTTCTGCACTCAAGTTTGACAGTTTCCAAAGCGAACTATGGTTGAGCCACAGCCTTTAACTTCAGACTTATCAAACCGCCTGCGCTCCCTTTACGCCCAATACATCCGTACAACGCTCCCGACCTACG
+
BBBBBFFADBBBGGGG2EAFFGEFFEEGGFGGEEEGGHHHDBFDFGHGHGGFGGEE0BFFBEEEGGA/>>EEGGHHHB4GGHGHHHHGGEFGHHGHHFECCEDHHF??GHHFGHGGFGHHHCEHGHGDGHHHGHF<@11?<?FBDFFGHGFGCH.AC@CG0=0==<C/<GCGGFHHFHHCCFC<G0;:=:;CBFGF9FF9BDG.F-9-..;/99BB.ABCF.BF/9:BFA.9;.BF-;99..9.;-99B9
@M03896:38:000000000-B4D98:1:2104:20631:11709 2:N:0:183
CCTGTTTGCTCCCCACGCTTTCGCACCTGAGCGTCAGTCTTCGTCCAGGGGGCCGCCTTCGCCACCGGTATTCCTCCAGATCTCTACGCATTTCACCGCTACACCTGGAATTCTACCCCCCTCTACGAGACTCAAGCTTGCCAGTATCAGATGCAGTTCCCAGGTTGAGCCCGGGGATTTCACATCTGACTTAACAAACCGCCTGCGTGCGCTTTACGCCCAGTAATTCCGATTAACGCTTGCACCCTCC
+
BBBBBFFFFFFFGGGGEFEFGGEFGGGHFGHGFGDEGHHHHHGHGGEGHDCEEEEGGGGHGGEGGHEEEGGHHHGHHFGGGGHHHHHGFEFGHHGHHFCGGCFHHHFFGHHGHHHHHHHGGGGHHHGG.EEHFH/<<CB<GHGF:<GGCCGHFHHFCGHHFHGC::99/FFF;B?-?EGGGEGGFFF/BFFFFFBB/9EEFFCFFF;AFFBF-;.:F;ABCF.9BFBFBFFA9.:BBDFBAA9::BFFFF
@M03896:38:000000000-B4D98:1:2104:20616:11722 2:N:0:183
CCTGTTTGCTCCCCACGCTTTCGCACCTGAGCGTCAGTCTTCGTCCAGGGGGCCGCCTTCGCCACCGGTATTCCTCCAGATCTCTACGCATTTCACCGCTACACCTGGAATTCTACCCCCCTCTACGAGACTCAAGCTTGCCAGTATCAGATGCAGTTCCCAGGTTGAGCCCGGGGATTTCACATCTGACTTAACAAACCGCCTGCGTGCGCTTTACGCCCAGTAATTCCGATTAACGCTTGCACCCTCC
+
ABBABFFFFFFFGGGGGFEFFGEEFGGHGGHHGGEEGHHHGHHHGFEGHGEGEEEGGGGHGGGGGHEEEEFHHHHHGFGGHGHHHHHGFEEFHHHHHFDGGCFHHHFGCHHHHHHHHHHGGGGHHHEA.<CHFGC<DGD<GHGB:;CCCC0CFGFHHHHHHGF.:0//CFFFA???CDBBFFGGFFF/;FF/F/::/AEFFFFFFFFDFFFBBDEFFEABFF.9/;/9FFF..;.9FFF..;;/;BFFFF
@M03896:38:000000000-B4D98:1:2104:9321:12528 2:N:0:183
CCTGTTCGCTCCCCACGCTTTCGCTCCTCAGCGTCAGTGACGGCCCAGAGACCTGCCTTCGCCATTGGTGTTCTTCCCGATATCTACACATTCCACCGTTACACCGGGAATTCCAGTCTCCCCTACCGCCCTCAAGCCCGCCCGTACCCGGCGCGGATCCACCGTTAAGCGATGGACTTTCACACCGGACGCGCCGAACCGCCTACGAGCCCCTTACGCCCAACAATTCCGCATAACCCTCGCACCCTAC
+
BBBBBFFBBBBBFGGEAEEFFGEEEHGFHFGHGGEE?GHHBBAEEC11FFFFFGBGGGFH?EGEFG4BB??BGHHGFGEAEEGGFHGBG?EFGFGHHGEEEEGHFC?<<C?GHFFF@DGHFHGHFHH/@/A-<><<>F<-<CF@<<CCC.:@;A?D?DGF0BFA.99.99-..../;B//9BBFBD@-9;-;-9;-;-@D9@FD.B.9.;-A...9;9A9@.:...//;:/.9..9:/;..-;-9;A99A
@M03896:38:000000000-B4D98:1:2104:9310:12542 2:N:0:183
CCTGTTCGCTCCCCACGCTTTCGCTCCTCAGCGTCAGTGACGGCCCAGAGACCTGCCTTCGCCATTGGTGTTCTTCCCGATATCTACACATTCCACCGTTACACCGGGAATTCCAGTCTCCCCTACCGCACTCAAGCCCGCCCGTACCCGGCGCGGATCCACCGTTAAGCGATGGACTTTCACACCGGACGCGACGAACCGCCTACGAGCCCTTTACGCCCAATAATTCCGGATAACGCCTGCACCCTAC
+
CCCCBFFCCCCCGGGEEFECFGEGGHGFHGHHGGGFGHHHEFEFGG?GHHGHGHGHHHHHHGGGGHE@@??EGHHHGHGGGGGHHHHHHGFFHHHHHGH?FEGHHGGCFGHHHHD2@GHHHHGHGHHADDGCFGH<FFH<@FG-<=CEH:;@CFCCDFAG0FF.:.;A/B-.9.:BFFFFBFFFBA@-;@AD--;--;CFFFFFDF.:ADDF//:BF:ABCD.;//;:FF/;999/9.:-..:;;FDEBF
@M03896:38:000000000-B4D98:1:2104:15059:15666 2:N:0:183
CCTGTTTGCTACCCATGCTTTCGAGCCTCAGCGTCAGTTGGTGCCCAGTAGACCGCCTTCGCCACTGGTGTTCCTCCCGATATCTACGCATTCCACCGCTACACCGGGAATTCCATCTACCTCTGCACTACTCAAGAAAAACAGTTTTGAAAGCAATTCATGGGTTGAGCCCATGGTTTTCACTTCCAACTTGTCTTCCCGCCTGCGCTCCCTTTACACCCAGTAATTCCGGACAACGCTTGCACCCTACG
+
BBBBBFFFFFFFGGGGGGGDGGEEFEGHHHHHGGEFGHGHHEGHHFGHGFFGHHEEGGGH1EFEGHFFBCGEHHHHHGGGGGGHHHHGGGGGGHHHHGEGGFEGHE@@DGHHHHFGHHGHHHHHHHFFFGHHHHGF1F0CGGH01FGHFGHGHHHHGHHHHHBCCC@CHHGFFGGHCFGFHHHHHHHFHHHGFFFFFGGFDGCGGGGGGGGGFGFFBBBFFE.FFFFFFF/BDB=.A>A.A.9;BFFFFF.
@M03896:38:000000000-B4D98:1:2104:15064:15692 2:N:0:183
CCTGTTTGCTACCCATGCTTTCGAGCCTCAGCGTCAGTTGGTGCCCAGTAGACCGCCTTCTCCACTGCTGCTCCTCCCGATATCTACGCATTCCACCGCTACACCGGGAATTCCATCTACCTCTGCACTACTCAATCACACCAGCTTTGAAAGCCATTCATGGGTCGAGCCCATGGTTCTCACTTCCAACTTGTCTTCCCGCCTGCGCTCCCTTTACACCCAGTCATTCCGCCCAACTCTTGCACCCTAC
+
AAA>AFFBDFFDGA4EFBF5BFE2FFGGF4AA?EG2BGGA32ABGH32B55DAFAAEGAF3B55FFB3533BB@3?FCA1F/EF4FG1E11?GFFFHE>EG?3??////<BFGH?FDD1?FDF11@>F11F1<11111?11?/0<FG111111F0C<FH1FG1>>/<-<<@C./;/;;0::0:<GHH00;B0;;C0090F.@-9EEB-@DDG/0BB9;//;A.;////99/..;..9/;///;///..9;
@M03896:38:000000000-B4D98:1:2104:8341:24277 2:N:0:183
CCTGTTTGCTACCCATGCTTTCGAGCCTCAGCGTCAGTTGGTGCCCAGTAGACCGCCTTCGCCACTGGTGTTCCTCCCGATATCTACGCATTCCACCGCTACACCGGGAATTCCATCTACCTCTGCACTACTCAAGAAAAACAGTTTTGAAAGCAATTCATGGGTTGAGCCCATGGTTTTCACTTCCAACTTGTCTTCCCGCCTGCGCTCCCTTTACACCCAGTAATTCCGGACAACGCTTGCACCCTAC
+
CCCBBFFFFFFFGGGGGFGGGGEGGEGHHGGFEFEFGHFGFEGHHGHHGFGFHHEFGGGHEEGGGHGGFHHFHHHHHGGGGGGHHHHGGGGGHHHHHGEGGGHHHGGBCGHHHHHDHFHHHHHHGFHHFHHHFHG?DHHHGGHFFFGGFFHHBHHHFHHDGGGGC<<<CGGEGHHFCGHEHHHHHHHHHFHFF0CFFGGGGGGGGGGGGGGGFGFFFBFFFEEFFBFFFFB=?@D?F;AAAF;;BFFEBF
@M03896:38:000000000-B4D98:1:2105:15910:3531 2:N:0:183
CCTGTTTGCTACCCATGCTTTCGAGCCTCAGCGTCAGTTGGTGCCCAGTAGACCGCCTTCGCCACTGGTGTTCCTCCCGATATCTACGCATTCCACCGCTACACCGGGAATTCCATCTACCTCTGCACTACTCAAGCAAAACAGTTTTGAAAGCAATTCATGGGTTGAGCCCATGGTTTTCACTTCCAACTTGTCTTCCCGCCTGCGCTCCCTTTACACCCAGTAATTCCGGACAACGCTTGCACCCTAC
+
BBBBBFFFFFFFGGG4BBFFGGGGHGGHHHHGGGGGGHHFFGGHHHHHHDF5FGEEGGGHGFFDGGFGEFGEFHHHHGGGGFEHHHHGGGGGHGHHHGGGFGGHHCE@CGHHHHFGGGFHHFHHHHHH2GHHFGFG1F<GHHGE1>GFGEHHHHHHGHHGHHFAGC@GHHHGGFHBCGFFHGHHGHHHFGFBCFFB0CBGDFGBGGGGGGGGFGGFFFFFDF.;FFFFFFB-A=@AA=C.A.;BFFFFFF
@M03896:38:000000000-B4D98:1:2105:15917:3549 2:N:0:183
CCTGTTTGCTACCCACGCTTTCGAGCCTCAGCGTCAGTTGGTGCCCAGTAGACCGCCTTCGCCACTGGTGTTCCTCCCGATATCTACGCATTCCACCGCTACACCGGGAATTCCATCTACCTCTGCACTACTCAAGCACAACAGTTTTGAAAGCAATTCATGGGTTGAGCCCATGGTTTTCACTTCCAACTTGTCTTCCCGCCTGCGCTCCCTTTACACCCAGTAATTCCGGACAACGCTTGCACCCTCC
+
ABBBAFFFFFFFGGG2EEEFFFE24EGFHFHFEEEEGHB5A2AAFHHHFBE5FGAEEGGHAEEGGCEF@2FEGHHHHGGGGGGHHGGFGEEGBBFHHEEEGEGHH</>@DHHHHG2F>>GGDHG?GFG1FGGF1FF1?0<FEE011F10FD1DGHFGHHB0D0<<<@/:CFEC:CC0;:.CFH;GFGFFGGF0BC90;CFGGGGEGBB9CDEF/9FFBFFFFFFFF//FFB-9-@AA@B.9.9;FFF..;
@M03896:38:000000000-B4D98:1:2105:21510:5642 2:N:0:183
CCTGTTCGCTCCCCACGCTTTCGAGCCTCAGCGTCAGTTACAGACCAGAGAGCCGCTTTCGCCACCGGTGTTCCTCCATATATCTACGCATTTCACCGCTACACATGGAATTCCACTCTCCCCTTCTGCACTCAAGTTTGACAGTTTCCAAAGCGAACTATGGTTGAGCCACAGCCTTTAACTTCAGACTTATCAAACCGCCTGCGCTCGCTTTACGCCCAATAAATCCGGACAACGCTCGGGACCTACGT
+
ABBAAFFADBBBGGFEEEEAFGEFGEGHHHHGEGGDGHHHGHFFGHFHFGAECGFGAECGDAAEEF>E>E>?GGHHG2FGGFHHHHHFGGGGHHHHHAEG?CFGGFB22DGHHHFFGFHGCGGGHHBGHDHG00F?FG<?GHHC1@GGDGF<CG.D?DE0GF00=./<0<FGCC.CGFG0CCGHCGF0G/CGGCBBFFG;-BDGG@CADGGEAEFF:9B>AEB/B/FFF.-9-9;E-;:A---9;A.9B:9
@M03896:38:000000000-B4D98:1:2105:15351:8577 2:N:0:183
CCTGTTTGCTACCCATGCTTTCGAGCCTCAGCGTCAGTTGGTGCCCAGTAGGTCGCCTTCGCCACTGGTGTTCCTCCCGATATCTACGCATTCCACCGCTACACCGGGAATTCCACCTACCTCTGCACTACTCAAGGCCAGCAGTTTTGAAAGCAATTCACGGGTTGAGCCCATGGATTTCACTTCCAACTTGCCGGTCCGCCTGCGCTCCCTTTACACCCAGTAATTCCGGACAACGCTTGCACCCTAC
+
BBBBBFFFFFFFGGGGGGGGGGEFGGGHHHGGEGGGGHHH3EEGFHFHGHHHHFAEGGGHAEEEGHGBGFGEGHHHGGGGGGGHHHHGGGGGHHHHHGGGGGHHHGECGGHHHHFGGGFHHHHHHHGHHHHHH1F1?FFG<FHA1=FG<C>GFHHHFHHHFH?@C.-</GCCCGGFGCCCGHHHHHHHFGGF;BFBAAFGGGDDFFFGAADE.FB/B/;FDFEFFFBBFFF-.;-9A9>?:AEFFFFFFF
@M03896:38:000000000-B4D98:1:2105:15340:8591 2:N:0:183
CCTGTTTGCTACCCATGCTTTCGAGCCTCAGCGTCAGTTGGTGCCCAGTAGGTCGCCTTCGCCACTGGTGTTCCTCCCGATATCTACGCATTCCACCGCTACACCGGGAATTCCACCTACCTCTGCACTACTCAAGGCCAGCAGTTTTGAAAGCAATTCACGGGTTGAGCCCATGGATTTCACTTCCAACTTGCCGGTCCGCCTGCGCTCCCTTTACACCCAGTAACTCCGGACAACGCTTGCACCCTAC
+
BBBBBFFFFFFFGGGGFGGFGGGFHGGHHGHGGEFGGHHHGFDHGHFHGFFFHFAEGGGHFGGFGHEGEFGEHHHHGGGGGGGHHHHGGFGGHHGHHGGGG@GGHF@EGGHHHHGFHFHHHHHHGGGHFHHHGGF?FFGHEFHG1>FF<FFHHHHHFGHHHHGCA<<<GHHE.GGCGGCGHFHHHHHEFGFFCFFA?ADGAAGGGG?CCDFEBB//BBBBA9AFBB//;FA-.;9;;-;.;../;;AA9F
@M03896:38:000000000-B4D98:1:2105:20986:14431 2:N:0:183
CCTGTTCGCTCCCCACGCTTTCGCTCCTCAGCGTCAGTGACGGCCCAGAGACCTGCCTTCGCCATTGGTGTTCTTCCCGATATCTACACATTCCACCGTTACACCGGGAATTCCAGTCTCCCCTACCGCACTCAAGCCCGCCCGTACCCGGCGCGGATCCACCGTTAAGCGCTGGACTTTCACACCGCACGCGACCAACCGCCTACGAGCCCTTTACGCCCAATACTTCCGGATAACCCCTGCACCCTCC
+
BBBAAFFBBBBBGGFFEFEFGGFGGHGHHHHHGEFGGHHFHGEEEG?HHHFGGHFGHHHHEEEEF3B3@?FEGHHHHHGGFGGHFHHHHHHGGFGHHEFEGFGHHF?CDGGHHDFFFHGHGHGHFHHCFGGGF0F1FFH<ADG-<@DGHGCC@CAC-ABG0FGD9:AA/;--9B-FF/9FFFFF9A=-;@@@9-9--;;A-;DADFA.ABCF./:/B.;BF.9.;/;;FF?-;.;//9A.999.;BD?.9
@M03896:38:000000000-B4D98:1:2105:20976:14447 2:N:0:183
CCTGTTCGCTCCCCACGCTTTCGCTCCTCAGCGTCAGTGACGGCCCAGAGACCTGCCTTCGCCATTGGTGTTCTTCCCGATATCTACACATTCCACCGTTACACCGGGAATTCCAGTCTCCCCTACCGCACTCAAGCCCGCCCGTACCCGGCGCGGATCCCCCGTTAAGCGATGGACTTTCACACCGCCCGCCACGAACCGCCTACGAGCCCCTTACGCCCAATAATTCCGGCTAACGCCTTCACCCTCC
+
ABBAAFFABAABGGGGEEE2ABAEEHGHHHHGEBEEAGF5DEAEEEGAHEFGGGBGHHHHGEGAEF4B@?1?FHHHHHEE>/EGGDGHH3EDHHBGHAFEG?FGHEBB/BGFGF@1@GGHFHGHGHH@D/A@G011>>F<ADG-<<CCH:-A-BBB9-9;/;D-..9./;-..;.:F/FBFFFBBA9--;-;-;9-9.;B-;BFFF.9.;@F.9.;F..@BFA.////;B9---.:B.B-..999/;..9
@M03896:38:000000000-B4D98:1:2105:18923:14738 2:N:0:183
CCTGTTTGCTCCCCACGCTTTCGCACCTGAGCGTCAGTCTTCGTCCAGGGGGCCGCCTTCGCCACCGGTATTCCTCCAGATCTCTACGCATTTCACCGCTACACCTGGAATTCTACCCCCCTCTACGAGACCCAAGCTTGCCAGTATCAGATGCAGTTCCCAGGTTGAGCCCGGGGATTTCACATCTGACTTAACAAACCGCCTGCGTGCGCTTTACGCCCAGTAATTCCGATTAACGCTTGCACCCTCC
+
CCCCCFFFFFFFGGGFEFEFFGEEGGGHFGHGFEEGFHHHFHHHGGEHHGGFEEEEGGGHEFGGGHEFEEGHHHGHHHHHHHHHFGHGGEEGHHHHHGGGFCFHHHFA<CHFHHGGHCHGGGGHHFFA.CE.GCC.EGD/CHH0CCCCC00:GGGGCCGGHFH.9;/;/CGEDB@:@DGGGFFFFFFBFFBF;FBFBAEFADFFFFFDFFFF-9.:FFDDFFEFFFBFFFB?AADBF?B?A9A/BFD?EF
@M03896:38:000000000-B4D98:1:2105:21369:16568 2:N:0:183
CCTGTTTGCTACCCATGCTTTCGAGCCTCAGCGTCAGTTGGTGCCCAGTAGGTCGCCTTCGCCACTGGTGTTCCTCCCGATATCTACGCATTCCACCGCTACACCGGGAATTCCACCTACCTCTGCACTACTCAAGGCCAGCAGTTTTGAAAGCAATTCACGGGTTGAGCCCATCGATTTCACTTCCAACTTGCCGGTCCGCCTGCGCTCCCTTTACACCCAGTAATTCCGTACACCGCTTGCACCCTACG
+
BBBABFFFFFFFGGGG4BFAGGEEAFGHHFGFEEEEEGFFBEFFFG3FGH5DGFAAEFGH1EEEFGF2FBHEGHHHGFFDEEEHGFHG@EGEGHFHHEEECEHHH/</>BGHHHHGFGGHHFFHGFFGGHHHGG<?1?F//??01=F1FCGF10101GGGHE?@C<-//<G;;C/;/;GCGGHFFHH0CFFF0;;;-=AB;ADD?F?-BDDFFFF/;99/A9.99/B/9BB/.9./9-;9;.;/9;AA;;.
@M03896:38:000000000-B4D98:1:2105:21343:16573 2:N:0:183
CCTGTTTGCTACCCATGCTTTCGAGCCTCAGCGTCAGTTGGTGCCCAGTAGGTCGCCTTCGCCACTGGTGTTCCTCCCGATATCTACGCATTCCACCGCTACACCGGGAATTCCACCTACCTCTGCACTACTCAAGCCCAGCAGTTTTGAAAGCAATTCACGGGTTGCGCCCATGGATTTCACTTCCAACTTGCCTGTCCGCCTGCGCTCCCTTTACACCCAGTAATTCCTGACAACGCTTGCACCCTAC
+
AAAAAFFFFFFFGGGF4GGFFGFGBEGHHBBFEEEE?FGH3EDGEGG2B5F3GF0EFGGH1BBBEGF2@?GEGFFHGGGEEEEFGFGFGEEGGFGHHE>/>EBGH?//<@GHFGBFHF2<FFGHHFDFFBFGG1111??//?0<<>1F0FEFHHHB1<FHF..--<-.-:CD.GGB0<0:C0F9FFF09FGB00;00;;B9ADGG?DD9A9A.:/;BFFFAE.;F/9BFF//////:-;9..:99;A...
@M03896:38:000000000-B4D98:1:2105:21359:16584 2:N:0:183
CCTGTTTGCTACCCATGCTTTCGAGCCTCAGCGTCAGTTGGTGCCCAGTAGGTCGCCTTCGCCACTGGTGTTCCTCCCGATATCTACGCATTCCACCGCTACACCGGGAATTCCACCTACCTCTGCACTACTCAAGGCCAGCAGCTTTGAAAGCAATTCACGGGTTGAGCCCATGGATTTCACTTCCAACTTGCCGGTCCGCCTGCGCTCCCTTTACACCCAGTAATTCCGGACACCTCCTGCACCCTAC
+
BBBBBFFFFFFFGGGGFFGGGGEFGFGHHGHFEGGFGHHGFEGGHFHEGGHHHGEEGGGHEEGEGHFEFCGEGHHHHGG?EEEGHHHGGGGGHHHHHEEFGEGHHE<>>DGHHHGFHHHHHHHHGHHGGHHHG1<11?F/?FC?0>FGHGFF1GH0FGHHGEE-AC-CGCHG.G//:C:GHHHHHHH00GFF0CF:;ABFBDDFEF@DFFFFF:B/9B9BDA.;:/BFFF/-;9:.;/;.:9:.;BFF9A
@M03896:38:000000000-B4D98:1:2105:24084:16819 2:N:0:183
CCTGTTTGCTACCCATGCTTTCGAGCCTCAGCGTCAGTTGGTGCCCAGTAGGTCGCCTTCGCCACTGGTGTTCCTCCCGATATCTACGCATTCCACCGCTACACCGGGAATTCCACCTACCTCTGCACTACTCAAGGCCAGCAGTTTTGAAAGCAATTCACGGGTTGAGCCCATGGATTTCACTTCCAACTTGCCGGTCCGCCTGCGCTCCCTTTACACCCAGTACTTCCGGACAACGCTTGCACCCTAC
+
BBBBBFFFFFFFGGGGGGGGGGGGHGGHHGFGFGFGGHHFGGFHFFHGHHHFHGEFGGGHAEDEGHFF5BGEGHHHFEGGGGFHHHGGGEFGHHGHHFFGEEHHHGEEDGHHHHEFHHHHHHHHFFHGGFGGG1F1<?FCCFGF1=FFFCFHHHEHHHHFFH.-AC-<GHCECGFF:GCGHFHFHHHEBFFF9BCB-DBFAGGAEFABFDDEFFFBFBBBDFFBB/;BFFF-.-;.;@D.;.;9;BAA:9
@M03896:38:000000000-B4D98:1:2105:15400:20670 2:N:0:183
CCTGTTTGCTCCCCACGCTTTCGCACCTGAGCGTCAGTCTTCGTCCAGGGGGCCGCCTTCGCCACCGGTATTCCTCCAGATCTCTACGCATTTCACCGCTACACCTGGAATTCTACCCCCCTCTACGAGACTCAAGCTTGCCAGTATCAGATGCAGTTCCCAGGTTGAGCCCGGGGATTTCACATCTCACTTAACAAACCGCCTGCGTGCGCTTTACGCCCAGTAATTCCGATTAACGCTTGCACCCTCCG
+
ABAAAFFFFFFFGGGGEFE2FGEEEGGHFAGFEGGGGHHFFHHHGGDHHGCFEE>EFEGHAEAEGHEEEEFHHHGHGFGHHHHHGHHGGEFGHHHHHGDGCCFGHHGGCFGGHGFGHHHGGGGF<GF>..CDF0<DGH0/<C=:00<C::;;GFHGGGHHHHE.;0;;/:FE9;A?B9FBFFGFFB;/9BFF//;FB.;E@FFFFF=:;.@@9.9/F.;9@DFB/BBFFFB.99;9;.;...9;FFFEFD.
@M03896:38:000000000-B4D98:1:2105:15388:20684 2:N:0:183
CCTGTTTGCTCCCCACGCTTTCGCACCTGAGCGTCAGTCTTCGTCCAGGGGGCCGCCTTCGCCACCGGTATTCCTCCAGATCTCTACGCATTTCACCGCTACACCTGGAATTCTACCCCCCTCTACGAGACTCAAGCTTGCCAGTATCAGATGCAGTTCCCAGGTTGAGCCCGGGGATTTCACATCTGACTTAACAAACCGCCTGCGTGCGCTTTACGCCCAGTAATTCCGATTAACGCTTGCACCCTCC
+
BBBBAFFFFFFFGGGGEEEAFGEEEGGGBBGEEEEGGHHHFHHHGG?GHGGGEEEEFGGHHGGDGHF?/EEHHHHHHBFGGGFHHHHGGEEFHHHHHGGGCCGHHH<?FGFFHHFFDHFFGGFGGFF..<CGGBCDGCB<CGG0:<CC;:=;CFHFG:CHGH0./0/9/FFA99-??.99FFGEFFF/;FFB9F9B/9EE=DFFFFF9DFFD=..9F.A@DD.9;/9BFF/9.9./BAA?A?A/99AEE.
@M03896:38:000000000-B4D98:1:2105:8437:22472 2:N:0:183
CCTGTTTGCTACCCATGCTTTCGAGCCTCAGCGTCAGTTGGTGCCCAGTAGACCGCCTTCGCCACTGGTGTTCCTCCCGATATCTACGCATTCCACCGCTACACCGGGAATTCCATCTACCTCTGCACTACTCAAGAAAAACAGTTTTGAAAGCAATTCCTGGGTTGAGCCCATGGTTTTCACTTCCAACTTGTCTTCCCGCCTGCGCTCCCTTTACACCCAGTAATTCCGGACAACGCTTGCACCCTCC
+
BBBBBFFFFFFDGGFFFGGGGGFAGGGHHGHHGGGGGHG5ABAAECEGG5GFHHEEGGGHFFDDGGEFBGHEHFHHFGGFGGGHFGHGGGFGHHGHH?EFECFHH<E@CCHGHHFHGFFHHFHHGF2<@@?GH1C<<?0<<?F0<FGFFEDGHGHFFHH0=DG.C<@FHFGE./::C:C.GFFCHHEG0CGFBCFFGFGG??@EGF-?FGGGFF/9B/:/AEFFFFFFFF/-;-9;:BF9..::BF.9.:
@M03896:38:000000000-B4D98:1:2105:8417:22476 2:N:0:183
CCTGTTTGCTACCCATGCTTTCGAGCCTCAGCGTCAGTTGGTGCCCAGTAGACCGCCTTCGCCACTGGTGTTCCTCCCGATATCTACGCATTCCACCGCTACACCGGGAATTCCATCTACCTCTGCACTACTCAAGAACAACAGTTTTGAAAGCAATTCATGGGTTGAGCCCATGGTTTTCACTTCCAACTTGTCTTCCCGCCTGCGCTCCCTTTACACCCAGTAATTCCGGACAACGCTTGCACCCTAC
+
BBBBBFFFFFFFGGGFGGGGGGFAGFGHHFHFEFGGGHHCFFGGHHHHHFGFHHEEGGGHEGGGGHFGBEGEHHHHGGGGGGFHHHHGGEGGHHHHHGFGGEHHHGECCGHGHHFDGGFHHHHHHHHFFGHHFD1D1?<GBHHF1FGDFFHGHHHHGGHHHHGECCAGFHHE:GGC<CGEHFHHHHGCHHHF;FFFGBFFDCGGGGDGGGGGGFGFFBBFDE.9FBBBFF/;D-@A;>DAAE.;BFDABF
@M03896:38:000000000-B4D98:1:2105:25583:22632 2:N:0:183
CCTGTTCGCTCCCCACGCTTTCGCTCCTCAGCGTCAGTGACGGCCCAGAGACCTGCCTTCGCCATTGGTGTTCTTCCCGATATCTACACATTCCACCGTTACACCGGGAATTCCAGTCTCCCCTACCGCACTCAAGCCCGCCCGTACCCGGCGCGGATCCACCGTTAAGCGATGGACTTTCACACCGGACGCGACGAACCGCCTACGAGCCCTTTACGCCCAATACTTCCGGATAACGCTTGCACCCTAC
+
BCCCBFFBBCCBGGGGEGEFGGEEEHGHHHHHGGGGGHHFFGEGGGGHHGCGGHGHHHHHFFFEFFDGEFGFHHHHHHGGCFGHHHGGHHHHHHHHHGG/EEDGHFFCFGHHHGFGHHHHHHGHGHHGGGGGGCFBGGH-CGG-A@EFHACFCGGF-AAF0FG?:9.;:F>DAD.BFFFFFFFFFFA;9BFC:BD=@ABCAFFFFFFDDDFF/;BBFFFFFFE/B//:BFD-;..BB:C.9AABBFFEFF
@M03896:38:000000000-B4D98:1:2105:24769:23892 2:N:0:183
CCTGTTTGCTCCCCACGCTTTCGCACCTGAGCGTCAGTCTTCGTCCAGGGGGCCGCCTTCGCCACCGGTATTCCTCCAGATCTCTACGCATTTCACCGCTACACCTGGAATTCTACCCCCCTCTACGAGACTCAAGCTTGCCAGTATCAGATGCAGTTCCCAGGTTGAGCCCGGGGATTTCACATCTGACTTAACAAACCGCCTGCGTGCGCTTTACGCCCAGTAATTCCGCTTAACGCTTGCACCCTCC
+
BBBBBFFFFFFFGGGGEEAFFGEEDGGHCGHGEEFF2FGHFGFGEEEHHFGGAE>EEBEHHGEEGHE@EEGHHHHHGGGFHGHHHHHFG<EGFGGHHA>C?CGHHGFGHHHHHHHHHHHGGGGHHGFADGGEC<C<GF<<<CD0<:CC00CCGHFG;CGHHHGCC9/;BBFE9C??-DBFFBFGFFB9BFFF/;BFBFAFFF@DEF-;DA-;-9;BBED-BF?B/99/BFF.AADFFAB.;A9/;FFFFA
@M03896:38:000000000-B4D98:1:2105:24755:23905 2:N:0:183
CCTGTTTGCTCCCCACGCTTTCGCACCTGAGCGTCAGTCTTCGTCCAGGGGGCCGCCTTCGCCACCGGTATTCCTCCAGATCTCTACGCATTTCACCGCTACACCTGGAATTCTACCCCCCTCTACGAGACTCAAGCTTGCCAGTATCAGATGCAGTTCCCAGGTTGAGCCCGGGGATTTCACATCTGACTTAACAAACCGCCTGCGTGCGCTTTACGCCCAGTACTTCCGATTAACGCTTGCACCCTCCG
+
ABBCAFFFFFFFGGGGGEFFGGEEDFGH3BGFAFDFEFHHGHGHGE?GHG?EEEEEGGGHEEDEGH1E>EGHEFHHG2F3GFFHFHHGGE<EHG?GHGCCCBGHGGFCCGHHHHHHFGHGGFGHHFFDAEGHC0CDGHF<CGD00:<;;C0:FHFG;G;GHH0.;99;CFFGGG-?@DGFFFGFFFF;BBFBBBF/9AAACDFFFFF9.;-@-.9:B9A=CFF/B///BFDA::AFB?D??EA:;BDEEF.
@M03896:38:000000000-B4D98:1:2105:24778:23908 2:N:0:183
CCTGTTTGCTCCCCACGCTTTCGCACCTGAGCGTCAGTCTTCGTCCAGGGGGCCGCCTTCGCCACCGGTATTCCTCCAGATCTCTACGCATTTCACCGCTACACCTGGAATTCTACCCCCCTCTACGAGACTCAAGCTTGCCAGTATCAGATGCAGTTCCCAGGTTGAGCCCGGGGATTTCACATCTGACTTAACAAACCGCCTGCGTGCGCTTTACGCCCAGTAATTCCGATTAACGCTTGCCCCCTCC
+
BBBBBFFFFFFFGGGGGFEFGGEEGGGHFFGFFFEGFHHHGHHHGGGHHGEGEFEEEFGHEEDEGHE@EFGHHHHHGGHFHHHHHGHGGEFEHGFHHGGGBCFHHHFCFGGGHHHGHHHGGGGHHFF.CEDHF</<DHH/<GG:C0CCCGCGHBHF;GHHHHF::B;9CFFEBC-ADDFFGFGFFFF;BFFBFFFFF.AE;@DFFFD9.;-B-D.FFADDFAEF//:BFFEA.9A9FDF.;AE/:AAFFD
@M03896:38:000000000-B4D98:1:2105:22487:24637 2:N:0:183
CCTGTTTGATCCCCACGCTTTCGCACATCAGCGTCAGTTACAGACCAGAAAGTCGCCTTCGCCACTGGTGTTCCTCCATATCTCTGCGCATTTCACCGCTACACATGGAATTCCACTTTCCTCTTCTGCACTCCAGTTTTCCAGTTTCCAATGACCCTCCACGGTTGAGCCGTGGGCTTTCACATCAGACTTCAAAAACCGCCTACGCGCGCTTTACGCCCAATAATTCCGGACAACGCTTGCCACCTAC
+
BBBBBFFFFFFFGGGGGGGFGGEGEGGHHFHGGEFGAGGHHHFFFH2GGHHFGFEEGFGHGEGGGHFGFGGGHHHHHEGHHHHHHGHGGGGGHHHHHGGGGEHGFHFFBGGHHHDFEEFHHHHHHHHHGFHHF222@>2FHHGD2FFHHHGHEFGHHHHG0F/-><-<<FFA.A?CEHHHHFGHHHF00CCG00;00:;AFGGGGG.A-=-@AAEFFEDADD.;/BB:BFF;D@=FADA.:..;9;FF:B
@M03896:38:000000000-B4D98:1:2105:14840:25128 2:N:0:183
CCTGTTCGCTCCCCACGCTTTCGCTCCTCAGCGTCAGTGACGGCCCAGAGACCTGCCTTCGCCATTGGTGTTCTTCCCGATATCTACACATTCCACCGTTACACCGGGAATTCCAGTCTCCCCTACCGCACTCAAGCCCGCCCGTACCCGGCGCGGATCCACCGTTAAGCGATGGACTTTCACACCGGACGCGACGCACCGCCTACGAGCCCTTTACGCCCAATAATTCCGCATCACCCCTGCACCCTAC
+
BBBBBFFABBBBGGGGEFEFFGEFEHGFHFGGEEAFFHGBFE0EEEGGGEFGGFFGHGHHEGFEFF@F@FGFGGHHHHGGFGGHHHHHH3FFGHGHHEFEGFFGHGC?BGGHHGG2@FGHHHGFFGG@DFFGHCH1GEH-ADG-<@EGHF:@AD?F??AF0CF.9...9;-.9A.;FFFFFFF/FD--;@9@--99--;@9;@.9B9A9;@E.9//F.ABFFA./;//BFB.-;-;B.;-.;9;;FD;;A
@M03896:38:000000000-B4D98:1:2106:20433:6860 2:N:0:183
CCCAGTTTGGGTCTTAGCTATTGTGTGTTCAGATATGTTACAGCCACTTTCGTAGTCTATTTTGTGTCAACTGGAGTTTTTTACAACTCAGGTGAGTTTTAGCTTTATTGGGGAGGGGGTGATCTAAAACACTCTTTACGCCGGCTTCTATTGACTTGGGTTAATCGTGTGACCGCGGCGGCTGGCACACAATTACCATACAGATAGTGTTTAGATCTCGGTGGTCGCCGCATCATCATAAAAAAATCTAA
+
BBBBBFFF5AAAFGGGBBBGGGHFGGHHGGGFFHGHFFHE5DBBFGGHGGHEFGEFHHHHHHHHHGHFADGHHHGHHHGFFGGHFGHHHGC3GHBGFFHGBHFGHHGHHHECC1/E///ECEFHHHD1FG?GGGEHHHGFA@/>>>CHHHHHE1=>GGGEGGEHHHEGFHCFBD@-;-9@9;;-AA.BF9DFFFFBBBB9B//BBB9BBF/.///;/;/;...../--9---;9/////;;///;-.////
@M03896:38:000000000-B4D98:1:2106:14599:8701 2:N:0:183
CCTGTTTGCTCCCCACGCTTTCGCACCTGAGCGTCAGTCTTCGTCCAGGGGGCCGCCTTCGCCACCGGTATTCCTCCAGATCTCTACGCATTTCACCGCTACACCTGGAATTCTACCCCCCTCTACGAGACTCAAGCTTGCCAGTATCAGATGCAGTTCCCAGGTTGAGCCCGGGGATTTCACATCTGACTTAACAAACCGCCTGCGTGCGCTTTACGCCCAGTAATTCCGATTAACGCTTGCACCCTCC
+
BBCBBFFFFFFFGGGGGFFFGGEGGGGHFFGFEGEEFHHHHHHHGDEFGD?EEE>EEFGHEEDEGHA>EEFHHHHHH?GGGHHHHHHFGEEGHHHHGDCCFCGHHHHCFGGHHHFFHHHGG@EHHFF.<CEHCB<0<CD<<G00;;CG;C:CHGEHGHHHHH0.CB::0B;E99--9;CFFGGFFFF0;BF:;0BB0AEFFFFFFF;:.;:;;.;0:ADFFF?90:0BFFFFDF.0B.;..;:99BDFFF
@M03896:38:000000000-B4D98:1:2106:14612:8715 2:N:0:183
CCTGTTTGCTCCCCACGCTTTCGCACCTGAGCGTCAGTCTTCGTCCAGGGGGCCGCCTTCGCCACCGGTATTCCTCCAGATCTCTACGCATTTCACCGCTACACCTGGAATTCTACCCCCCTCTACGAGACTCAAGCTTGCCAGTATCAGATGCAGTTCCCAGGTTGAGCCCGGGGATTTCACATCTGACTTAACAAACCGCCTGCGTGCGCTTTACGCCCAGTACTTCCGATTCACGCTTGCACCCTCC
+
BBBBBFFFFFFFGGGGEEEFFGEEEGGHBBFFEGEEEHHHHHFHGGEFH?0AEEEGGGGH1ECEEHE>>EGHHHHHGFE3FGHHHHHFEEFGHHHHGA>CD@?GHHGC2FFGGHGHHHHGGFGGGHFA>ACGF0<<<G0/CG0:;0CGC0CGGHHFGFGFHHC.:9/9CFFG-9A?-9CFG0C0FBB;/;FF;/;;/9EF-@DF.F@99.-@@.AFF..@C.9;BBFFFF.A../BFEFA..9/:BAAED
@M03896:38:000000000-B4D98:1:2106:10254:9059 2:N:0:183
CCTGTTTGCTCCCCACGCTTTCGCACCTGAGCGTCAGTCTTCGTCCAGGGGGCCGCCTTCGCCACCGGTATTCCTCCAGATCTCTACGCATTTCACCGCTACACCTGGAATTCTACCCCCCTCTACGAGACTCAAGCTTGCCAGTATCAGATGCAGTTCCCAGGTTGAGCCCGGGGATTTCACATCTGACTTAACAAACCGCCTGCGTGCGCTTTACGCCCAGTAATTCCGATTAACGCTTGCACCCTCCG
+
CCCCCFFFFFFFGGGGEEEFGGGEFGGHFGHHGGEGGFGHHHHHGGGHHGGGGGEFGGGHGEDGGHEEEFGHFHHHHGGGHGHHHHHGGDDFFGGHHGCDGCFHHGFFGHHHHHHHHHHGGFGHFHGG.AEHGHHFGHE/GHFB0;<CFCCC0:;G;CHHHH0::99:BFFGFG??DGGGGBFFFFFBFFFFFFFFFFFADDFFFF@AFDFF@.EBFFFFFDEBFBFFFFEDA..BF.:.;999;FFE?D.
@M03896:38:000000000-B4D98:1:2106:10287:9061 2:N:0:183
CCTGTTTGCTCCCCACGCTTTCGCACCTGAGCGTCAGTCTTCGTCCAGGGGGCCGCCTTCGCCACCGGTATTCCTCCAGATCTCTACGCATTTCACCGCTACACCTGGAATTCTACCCCCCTCTACGAGACTCAAGCTTGCCAGTATCAGATGCAGTTCCCAGGTTGAGCCCGGGGATTTCACATCTCACTTACCAAACCGCCTGCGTGCGCTTTCCGCCCAGTCATTCCGATTAACGCCTCCACCCCCC
+
ABBBAFFFFFFFGGFEAEEEFG2EEEGHBFFGEGEEGHHBGFHHEEEHHG?EEEEEEGGHGGFGGHGE>EFHHGBFFBGGHHGHHGHGG?EEFG2GGAC@CD?GCG00<FGGHFFFHFHGCGGHGHED.<EHCG/0DGF/CHG:0;<CCGCFGFHGF;GFHH0C:0///99C:B-A@AFFG9FC/B9/:BFBB/;BB9EE--BF?.>.DA-;9AEB/9?.@D.B////9/9....//.--..9.;:A--;
@M03896:38:000000000-B4D98:1:2106:10270:9067 2:N:0:183
CCTGTTTGCTCCCCACGCTTTCGCACCTGAGCGTCAGTCTTCGTCCAGGGGGCCGCCTTCGCCACCGGTATTCCTCCAGATCTCTACGCATTTCACCGCTACACCTGGAATTCTACCCCCCTCTACGAGACTCAAGCTTGCCAGTATCAGATGCAGTTCCCAGGTTGAGCCCGGGGATTTCACATCTGACTTAACAAACCGCCTGCGTGCGCTTTACGCCCAGTAATTCCGATTAACGCTTGCACCCTCC
+
BCCCCFFFFFFFGGGGFEEFGGGGFGGHFGHHEGEGEHGHHHHHGGGHFGCGEEEGGGGHEEEEGHE/EEGHHHHHHGHGHHHHHHHGGFGGHHHHHGDGGCFHHHGGFHHHHHHGHHHGGGGHHHGD.EEHHHGGDGF/CHG0:CGGGHGGFHHHHHHHGHFEC99CFGFGDC?@DDGGFEFFFFFBFFFFF/BBFAEFADBFFFCAFFAF;DFFFADCFD.;/BFBBF/9;A9BF.;.;.::BFD.AD
@M03896:38:000000000-B4D98:1:2106:11571:9655 2:N:0:183
CCTGTTCGCTCCCCACGCTTTCGCTCCTCAGCGTCAGTGACGGCCCAGAGACCTGCCTTCGCCATTGGTGTTCTTCCCGATATCTACACATTCCACCGTTACACCGGGAATTCCAGTCTCCCCTACCGCACTCAAGCCCGCCCGTACCCGGCGCGGATCCACCGTTAAGCGATGGACTTTCACACCGGACGCGCCGAACCGCCTACGAGCCCTTTACGCCCAATAATTCCGGATAACGCTCGCCCCCTCC
+
BBBBBFFABBBBGGGGEFGFGGFGGHGHHHGHGGEEEHHFHEAEECDHHHHGGHFHHHHHHGGEGHBCFFGEHHHHHGGGFGCGHHHHHGFGHHHHHGHEEEHHHGGC@CFGHHFBDGHHHHGHGGHCGGFGHGF<FFH-@DG-@-EEHC-@@AGC-9AFBFG.:..;/B-9:AAFFFFBF/F/BD=--;-;--;--;@B-@B.AF.A.@BF.///:.;:-..9///:;:/9..9;B.:..-:9.;:-..
@M03896:38:000000000-B4D98:1:2106:11314:14561 2:N:0:183
CCTGTTTGCTCCCCACGCTTTCGCACCTGAGCGTCAGTCTTCGTCCAGGGGGCCGCCTTCGCCACCGGTATTCCTCCAGATCTCTACGCATTTCACCGCTACACCTGGAATTCTACCCCCCTCTACGAGACTCAAGCTTGCCAGTATCAGATGCAGTTCCCAGGTTGAGCCCGGGGATTTCACATCTGACTTAACAAACCGCCTGCGTGCGCTTTACGCCCAGTACTTCCGATTAACGCTTGCACCCTCC
+
BBAAAFFFFFFFGGGGEEEAFGEGGGGGHFFGEEEEEHHHHHHGGGCGEE0AEEEGGGGHFFFGGHF/>>FHHHHHH2GGHGGHHBGFEEAEHHHHHDDGGCFGHFB<FBGFHHHHHHHGGGGHHHG..<AGFG<DDFD<CG0;0=CCC00<GFHHCCHHHHF.:0//CFFGC9-9-.;9FFGFFF//:BFFF/://;AABD=AEFBAFFB@;9.9B;AB;../;/9/BB9..9ABFDF...;9;FFFFF
@M03896:38:000000000-B4D98:1:2106:28720:14962 2:N:0:183
CCTGTTTGCTCCCCACGCTTTCGCACCTGAGCGTCAGTCTTTGTCCAGGGGGCCGCCTTCGCCACCGGTATTCCTCCAGATCTCTACGCATTTCACCGCTACACCTGGAATTCTACCCCCCTCTACAAGACTCAAGCCTGCCAGTTTCAAATGCAGTTCCCAGGTTAAGCCCGGGGATTTCACATCTGACTTAACAGACCGCCTGCGTGCGCTTTACGCCCAGTAATTCCGATTAACGCCTGCACCCTCC
+
AAABAFFFFFFFGGCFEEEEFGGFGGGGFFHGEEEGEGHHGHHHGFBGBEEFEEEEGGGHAEDEGH?/>EGFHFFHHGHHHGGHFHHGGGGGFGFHHABC?@DGHGF0C2GGHGHFHHHGCAFCFGHF1GGHCGGDDEF.GH/<0=0DDDBG0CG:<G;GHH0.:0CG:FFE?---A.9CFBFG;CFBBFFBBFFB;/9A9BFFFFD9AA=B-9./;9.@FDA9BBBFFF/;:.DFF.;-:;A9FFFFFF
@M03896:38:000000000-B4D98:1:2106:28738:14971 2:N:0:183
CCTGTTTGCTCCCCACGCTTTCGCACCTGAGCGTCAGTCTTTGTCCAGGGGGCCGCCTTCGCCACCGGTATTCCTCCAGATCTCTACGCATTTCACCGCTACACCTGGAATTCTACCCCCCTCTACAAGACTCAAGCCTGCCAGTTTCAAATGCAGTTCCCAGGTTAAGCCCGGGGATTTCACATCTGACTTAACAGACCGCCTGCGTGCGCTTTACGCCCAGTAATTCCGCTTAACGCTTGCACCCTCC
+
BBBBBFFFFFFFGGGGEFFFFGEFGGGHHGHGEEEGGHHHGHHHHFHHHGGGEEEGGGGHEEEEGHE>>EFHHHHHGGH?GGHHHHHGCEFGHHHHGDDG?@GHHHFC2FFGHHHGGHHGGGGHFHG<1<FGFGGGGFF<CGCC0DGGF0DFHFHHFHCGGF0:::CC0CHHFG-??AFGBBF9FGF;0FFGGFFF//FE;FFFFF;;ADCB>9EFF.A>@AE/;FFFFFB.;:ABF.;.9A.9B;;AED
@M03896:38:000000000-B4D98:1:2106:9801:16973 2:N:0:183
CCTGTTTGCTACCCATGCTTTCGAGCCTCAGCGTCAGTTGATGCCCAGTAGACCGCCTTCGCCACTGGTGTTCCTCCCGATATCTACGCATTCCACCGCTACACCGGGAATTCCATCTACCTCTGCACTACTCAAGAAAAACAGTTTTGAAAGCAATTCATGGGTTGAGCCCATGGTTTTCACTTCCAACTTGTCTTCCCGCCTGCGCTCCCTTTACACCCAGTAATTCCGGACAACGCTTGCACCCTAC
+
BBBBBFFFFFFFGGGFFGGGGGEGGGGHHHHHGGFGGHFF5DAFFGFHFEGHHGEEGGGHHGGGGHGGEGHGHHHHHGG1EGGHHHHGGGGGHHEHHGGGGCFHHGFCGGHHHHFFHHHHHHHHHHHGHGHHFHF1FCGHHGHB1FGHFEGFBGHFDHHHGHHAC.<=GHGEHFCGGGHEFBGHHHEFFHHFCCFFGBFG.AFGGFFAGGGFGGEF/FBBD?.:FF//FFB-99;FA-BAAA.;:;AEFF
@M03896:38:000000000-B4D98:1:2106:20788:20662 2:N:0:183
CCTGTTTGCTCCCCACGCTTTCGCACCTCAGCGTCAGTATCGAGCCAGTGAGCCGCCTTCGCCACTGGTGTTCCTCCGAATATCTACGAATTTCACCTCTACACTCGGAATTCCACTCACCTCTCTCGAACTCCAGACTGATAGTTTCAAAGGCAGTTCCAAGGTTGAGCCCTGGGATTTCACCTCTGACTTTCCAGTCCGCCTACGTGCGCTTTACGCCCAGTAATTCCGAACAACGCTAGCCCCCTCC
+
ABBA3FFFFFFFGGGGGEEFFGGGGGGGHGHGDEEFDFGHG2FFFFFFFFAAGH?EGGGHGGFGGGFCBF1EGHHHHFGGGGHHGHGGGHHHFHHHHHFDFFFHFGEEAFF?GEFGFHGHHFHGFGFBC2GAHFF2BCF11D1D1@<DGBHF0GHA<=GHG11.>10/<GFGGHFGHFFGHEHHHGG;CGB00CGB0::GFGGG.;../;;B??.BF?.;;A.9B/:9BFB9.9-9.@DD../99AFCDD
@M03896:38:000000000-B4D98:1:2106:3216:20752 2:N:0:183
CCTGTTTGCTACCCATGCTTTCGAGCCTCAGCGTCAGTTGATGCCCAGTAGACCGCCTTCGCCACTGGTGTTCCTCCCGATATCTACGCATTCCACCGCTACACCGGGAATTCCATCTACCTCTGCACTACTCAAGCAAAACAGTTTTGAAAGCAATTCATGGGTTGAGCCCATGGTTTTCACTTCCAACTTGTCTTCCCGCCTGCGCTCCCTTTACACCCAGTAATTCCGGACAACGCTTGCACCCTACG
+
BBBBBFFBFFFDGGGGFFGGGGEDFEGHHFGGEGD2EGF55BDEGGBGHFGFHGAEEGGG1EDEEGF25BBEGGHHHGGFGGGGHFGFGGGGHHFHHFEEECDGH//>B/FGGH3?FFFHHHHHFHFF<FFFF<<?1<CC0G/01?F1CFGBDGF0<DGHGHEACC<//CCE.CCB;CHEHFHHGHH0:CGC:;<CBFF:.AGGGFBCGGGFB9FCFBFBAE?:BFFFFF/-.9999--.:A9/9BAFFF.
@M03896:38:000000000-B4D98:1:2106:3242:20762 2:N:0:183
CCTGTTTGCTACCCATGCTTTCGAGCCTCAGCGTCAGTTGATGCCCAGTAGACCGCCTTCGCCACTGCTTTTCCTCCCGATATCTACGCATTCCACCGCTACACCTGGAATTCCATCTACCTCTGCACTACTCAAGAAAAACAGCTTTGAAAGCAATTCATGGCTTGAGCCCATGGTTTTCACTTCCAACTTGTCTTCCCGCCTGCGCTCCCTTTACACCCAGTACTTCCGGCCAACCCCTGCCACCTAC
+
AAAAAFD1DFBDGGFFFBBBFFA0BEEHF1BFAFE0ADF12DADGF1BFBHBGGAAEEGG/B?EEFB111D@FEGHGGFEE/EBFGF>>?EEHHGHH?>E?@<FH00B0BEHF>E>FF1BD1GG1BFHFFHF<1@110@FGG/<0???1<11DGBGFB=1=>>0<<<>1F><.</<GF.<DD=DGHH00CFB0<:;CGHHACGGG.99:CBE/;00C09/9.EFF0BB;B---;----9-:-;-/9;-/;
@M03896:38:000000000-B4D98:1:2106:3217:20770 2:N:0:183
CCTGTTTGCTACCCATGCTTTCGAGCCTCAGCGTCAGTTGATGCCCAGTAGACCGCCTTCGCCACTGGTGTTCCTCCCGATATCTACGCATTCCACCGCTACACCGGGAATTCCATCTACCTCTGCACTACTCAAGCAAAACAGTTTTGAAAGCAATTCATGGGTTGAGCCCATGGTTTTCACTTCCAACTTGTCTTCCCGCCTGCGCTCCCTTTCCACCCAGTAATTCCGGACAACGCTTGCACCCTACG
+
BBBABFFFFFFFGGFFFFGDGFFGHFGHHGFGDFGEGHHH5BDDGHCAGGFFFHEEGGGHHGDFGHCGE2GEFHGHHGGFG/FGHFHFEEGGHHHHHEEGGCFHF/<<@?GGHHHHHHHHHHHHHHHHHFGHFG?11?0?FHFG1@GHFFHBGHHHHHHHEFHHGC<<CGHGCGFFHHFCBBGFHGBCHHFF::;BFFFBDGGGGEGGGDGEFGG0;FB.;?.9//FBFEF-:--9ABFFE..;FFF?9;.
@M03896:38:000000000-B4D98:1:2106:10978:22092 2:N:0:183
CCTGTTTGCTCCCCACGCTTTCGCACCTGAGCGTCAGTCTTCGTCCAGGGGGCCGCCTTCGCCACCGGTATTCCTCCAGATCTCTACGCATTTCACCGCTACACCTGGAATTCTACCCCCCTCTACGAGACTCAAGCTTGCCCGTATCAGATGCAGTTCCCAGGTTGAGCCCGGGGATTTCACATCTGACTTAACACACCGCCTGCGTGCGCTTTACGCCCAGTAATTCCGATTAACACTTGCCCCGTCC
+
ABBBAFFCFFFFGGFEEGGCFGEEFGGGHBCFEEE?EDGGHHHHEE13F100AE>EEEGHEDE>EF?>EEEHHHFFG??BFGFHDDG/E?EEFGBFGGGGC/FGGGGG2FGGHH1FGHFGFGGGFH.....D<0<0<<D/CG0.--;;;<CGCC00::CHBF0./:9;/:FE@9-9-;//:/;;BFF/99B9//;;99A;9;=D?.9AFA=>-../;.?-9AE/////B/99;.9/9/;/////:A-99;
@M03896:38:000000000-B4D98:1:2106:10997:22097 2:N:0:183
CCTGTTTGCTCCCCACGCTTTCGCACCTGAGCGTCAGTCTTCGTCCAGGGGGCCGCCTTCGCCACCGGTATTCCTCCAGATCTCTACGCATTTCACCGCTACACCTGGAATTCTACCCCCCTCTACGAGACTCAAGCTTGCCAGTATCAGATGCAGTTCCCAGGTTGAGCCCGGGGATTTCACATCTGACTTAACAAACCGCCTGCGTGCGCTTTACGCCCAGTAATTCCGATTAACGCTTGCACCCTCC
+
BBBBBFFFFFFFGGGFEFEFGGEEFGGFGHHHFGEEEHHHHHHHGG?FGE0EEEEEGGGHGEDEGHE>>EFHHHHHG2F?GGHHH?GFEEFEHHHHHDCFF@?GHHF?<??FGHGFHGHGGGGHFGF...CGFG/<<GD/CG00::;C0C0:CGGF:CHHHFC./0//:FFGC@-99.;FFFGGFFF//BFFB/BF/AEFFFFFFFFADABD-.A/B9;=FDE9:/9FFFB.9AABBDC.9E.;B9D?FF
@M03896:38:000000000-B4D98:1:2106:10986:22114 2:N:0:183
CCTGTTTGCTCCCCACGCTTTCGCACCTGAGCGTCAGTCTTCGTCCAGGGGGCCGCCTTCGCCACCGGTATTCCTCCAGATCTCTACGCATTTCACCGCTACACCTGGAATTCTACCCCCCTCTACGACACTCAAGCTTGCCAGTATCAGATGCAGTTCCCAGGCTGAGCCCGGGGATTTCACATCTGACTTAACAAACCGCCTGCGTGCGCTTTACGCCCAGCAATTCCGATTAACGCTTCCACCCTCCG
+
AAAAAFFFFFFFGGGGEEEFFGEGEFGGCHHHGGGGGHGHGHHHEEEFHDGGEEEGGGGHAEDEGHE?EEFGFGHHHFFBFHHGHHHGGEEGGHGGHGGG?@FGHHCG2GGHHHGFGHGGCGGGFGCA.<@GF<CGGC</CG00:0<;CCCGFHHHGFHHHGFE.9.;FFFF-;???EFFFFFFFFFFFFFF/;BB/AEF>FF?AA;9.;;9;9./BADCBDE.../;FFFDD.9FB.=AA./9:.9.AA.
@M03896:38:000000000-B4D98:1:2106:10786:26607 2:N:0:183
CCTGTTCGCTCCCCACGCTTTCGCTCCTCAGCGTCAGTGACGGCCCAGAGACCTGCCTTCGCCATTGGTGTTCTTCCCGATATCTACACATTCCACCGTTACACCGGGAATTCCAGTCTCCCCTACCGCACTCAAGCCCGCCCGTACCCGGCGCGGATCCACCGTTAAGCGATGGACTTTCACACCGGACGCGACGAACCGCCTACGAGCCCCTTACGCCCAATAACTCCGGATAACGCCTGCAACCTACG
+
BBBBBFFADAABGEBECGEFFGEGEHGHHCGHGFGGGGFBGEEGGGGGHGCFGHEHHHHHHGGGEGFFBCFFGHHHHHGG@EGHHFGFHFBBGHBGHDGFECFFGECCCFHHHHBF@GHHHHGHAGF<CGDGFFF>GFH-AFGC<@EGHCACCD-B;;ABCFGB;9:EFFAD.D?//BBFBBFFFFF--;@B--;-9-9-9--ADB?..9@F..;BFA.@BAABFB/:BFD-;::/9.-;..9;/;A/;F.
@M03896:38:000000000-B4D98:1:2106:10783:26626 2:N:0:183
CCTGTTCGCTCCCCACGCTTTCGCTCCTCAGCGTCAGTGACGGCCCAGAGACCTGCCTTCGCCATTGGTGTTCTTCCCGATATCTACACATTCCACCGTTACACCGGGAATTCCAGTCTCCCCTACCGCACTCAAGCCCGCCCGTACCCGGCGCGGATCCACCGTTAAGCGATGGACTCTCACACCGGACGCGACGAACCGCCTACGAGCCCTTTACGCCCAATAAGTCCGGAGAACGCACGCACCCTACG
+
BBBBBFFBBBABGGGGGGEFGGGGGHGHHFFHGGGGEGDBGEGGGGGGHHCGGHEGHGHHHGCEFGDFHGHGHFHHGHGGCEEHFHHFHEBFHHHGHGHDA?BBFECFCBGHHHBGHHGHFFGF/<0>CGGGHGHGHGG?DC?-<<<CG:;@CB?B;?BFBFG.F..;/B-;;AA//B/:;BFB/A=-:-@@-=9->=-@=D-.;FD.;--;.//;9EDFFD.9BB/;;/.-:-;99..---;9:@?E.9.
@M03896:38:000000000-B4D98:1:2106:10479:26857 2:N:0:183
CCTGTTTGCTCCCCACGCTTTCGTGCATGAGCGTCAGTGACGTCCCAGGGGGCTGCCTTCGCCATCGGTATTCCTCCACATCTCTACGCATTTCACTGCTACACGTGGAATTCTACCCCCCTCTGACATACTCTAGCCGTGCAGTCACAAGCGCCATTCCCAAGTTGAGCTCGGGGATTTCACGCCTGTCTTACAAAACCGCCTGCGCACGCTTTACGCCCAGTAATTCCGATTAACACTCGCACCCTACG
+
ABAABFFFFFFFGGGGEAEFFGEFEFEDGGFFEEEEEE5AD2FEFEFAF10AAAEFHHHH1EDEFG>>EGGHFGHHGGHHGHHHHHHEEEEEFFFFFFGBGFFGECF?ADGHGF3FGHHGGFGH1GGFFGHFHHF<?F/E>A.<FGGD>G0<.CCD.DGHHHB.;00:CFHHD-;-@.;CFGFGFEF.;CFB0BBB09AABF-DEFFFFF-9.999F..@@DE///9/BF/.9..9B/;/;A9;@DFF.F.
@M03896:38:000000000-B4D98:1:2106:10488:26874 2:N:0:183
CCTGTTTGCTCCCCACGCTTTCGTGCATGAGCGTCAGTGACGTCCCAGGGCGCTGCCTTCGCCATCGGTATTCCTCCACATCTCTACGCATTTCACTGCTACACGTGGAATTCTACCCCCCTCTGACATACTCTAGCCGTGCAGTCACAAGCGCCATTCCCAAGTTGAGCTCGGGGATTTCACGCCTGTCTTCCACCACCGCCTGCGCACGCTTTACGCCCAGTACTTCCGATTAACGCTCTCCCCCTAC
+
AABAAFFFFFFFGGFGGEEAFFEFFG4EGFBGEEGGGHCDEBFEGG3FG?1AAEEEHHHHHEEEFGE1EFGHHGHHGHHHHHHHHHHFFEEGHHHHFGFHHFFGFAFCAGHCHHHFFGHGDGGHBFHH1FGHHHH1DGAGGDC1FF1<<<>.<@G.<GHHHHGCFC00CGHHDC@@-CFFGEFEAEF.;FGF0;F0.;CEFG;DFF9--;BFDEE/B.9=BD./;/9/9;;A.;A//DC.9./9BD?-.9
@M03896:38:000000000-B4D98:1:2106:11858:27500 2:N:0:183
CCTGTTTGCTCCCCACGCTTTCGCACCTGAGCGTCAGTCTTTGTCCAGGGGGCCGCCTTCGCCACCGGTATTCCTCCAGATCTCTACGCATTTCACCGCTACACCTGGAATTCTACCCCCCTCTACAAGACTCAAGCCTGCCAGCTTCAAATGCAGTTCCCACGTCAAGCCCGGGGATTTCACATCTGACTTAACAGACCGCCTGCGTGCCCTTTACGCCCAGTAATTCCGATTAACGCCTGCACCCTCC
+
ABAAAFFFFFFFGGGEEAA2FFEFGGGGB3FFAFGGGHHDFFGBFG5BG100AEEEFGGG?A1EEFE/>ECHGGDGBBG3FFGHHHHCEEAEHHHHH?CDF@BBGH202<?GGGGFHFHGDGFGDHHH10FF1F<F0C/<CG/<.CGG0<0;CF0:CGHHHH.-;.:.;;9E--;9-.9;FFGGFFF//;///99//9:9-@=..A9;A?.9/9;BF.A>DDFFEB;FFFF..D.;B.@-..../;A.AA
@M03896:38:000000000-B4D98:1:2107:16510:10292 2:N:0:183
CCTGTTTGCTACCCATGCTTTCGAGCCTCAGCGTCAGTTTGTGCCCAGTAGGTCGCCTTCGCCACTGGTGTTCCTCCCGATATCTACGCATTCCACCGCTACACCGGGAATTCCACCTACCTCTGCACTACTCAAGGCCAGCAGTTTTGAAAGCAATTCACGGGTTGAGCCCATGGATTTCACTTCCAACTTGCCGGTCCGCCTGCGCTCCCTTTACACCCAGTAATTCCGGACAACGCTTGCCCCCTCC
+
BBBABFFFFFFFGGGGGFGFGGEGGEGHHHHHGGEFGHG5DFFEGHGGGHHGHFAEEEEGAEDEGHFC52BEHHFHHGGFFGGHFHHGFFGGHHHHHEEGGGHHHG?ECGHHHHGGHGCHHFHHFF2F@@FGFH?11?F//F??<FF<FAGFH<FF1FGHGH.-<<</CGHGHGG/GHFHFHHHHHHBCGHB9;F9;;ACCAGGGFGGFFFFFB/BB;BFDE.9BFBBFFB=999.;-@...9/;A=D.;
@M03896:38:000000000-B4D98:1:2107:20739:10408 2:N:0:183
CCTGTTTGCTCCCCACGCTTTCGAGCCTCAACGTCAGTTACCGTCCAGTAAGCCGCCTTCGCCACTGGTGTTCCTCCTAATATCTACGCATTTCACCGATACACTAGGAATTCCGCTTACCCCTCCGGCACTCAAGTATGACAGTTTCCAATGCAGTCCACAGGTTGAGCCCATGCCTTTCACATCAGACTTGCCCCACCGTCTACGCTCCCTTTACACCCAGTAAATCCGGATAACGCTTGCCCCCTACG
+
ABAAAFFFFFFFGCCGGEF2FGGGGGGHH3GHFHHDGHHDGHG2EE?3FAAFFHECEGDG1?1>EHHF5F1BEFBECHHFHDGGEHHFGGEEGHHHFEGEECDCGGF33DGHHHHGGGFCB0////?>CCGF0<1?FF1?BGGF1>GF1F1>GB><FC<=CF.<<0C<CBGEEFFHCG0CGHCBFFC00;/0:090;AA...C9:BE-AEDEB00;BFFBD??BB/BFFFD-;.ABB.@.;AAFFFB<EF.
@M03896:38:000000000-B4D98:1:2107:20718:10411 2:N:0:183
CCTGTTTGCTCCCCACGCTTTCGAGCCTCAACGTCAGTTACCGTCCAGTAAGCCGCCTTCGCCACTGGTGTTCCTCCTAATATCTACGCATTTCACCGATACACTAGGAATTCCGCTTACCCCTCCGGCACTCAAGTATGACAGTTTCCAATGCAGTCCACAGGTTGAGCCCATGCCTTTCACATCAGACTTGCCACACCGTCTACGCTCCCTTTACACCCAGTAAATCCGGATAACGCATGCCCCCTCC
+
BBBBBFFFFFFFGGGE?EEFFGGGHGGHHHGHGFFFGGHGHHGFGGGHHHHHHHEGGGGHFGGGGHGFBBBEHHHHHHHHHHGHHHHGFFFFFHGHHGGCCEFHGHHFGFHHHHHGFGFHFHEGGGG@DFGHGFGB<?GBFGHFFGHGHHHHFFGGFGGHHH.<<<//<GF<CHBGHGGHHEHHHHH0CGC:CFFBFGGGGF.F?F.?9A;E999FB90FA9EBBBFBF;.-9.AFF.9-../;:EF;..
@M03896:38:000000000-B4D98:1:2107:19540:11018 2:N:0:183
GAGGGGGGACGAAGTGGGAAAGGGCAACGGGGTGTGAACCAGGGAGGATGGCAGACAAAGAAGAAAAAGAAAAAAAGGAGAAAGCAAACGCAGAGACAAGAATAAGCAAAAAAAAATAAAAATAAAGTAAGAATAAAGAAACAAAGAAAAAGAGTGCGATAAAAAAACAAAAAAAAAGGATAAGATTAAAGAGAAGAAAAGCACAACGAGCAGAAGAGTGCAAATCCAGTATAATGAGCATATGTAAATAA
+
111>111////////11//1/00/////////////121/0//////<01/00//<000000<100<0..0//.--.;/...//////..----.////.//000000///:-----/////-////////////////-///--//-/-----///;----///--9------------//;/9///////9-/////-/-/----;-;;-/////-//////;/////9////////////////////
@M03896:38:000000000-B4D98:1:2107:21279:13302 2:N:0:183
CCTGTTTGCTCCCCACGCTTTCGCACCTGAGCGTCAGTCTTCGTCCAGGGGGCCGCCTTCGCCACCGGTATTCCTCCAGATCTCTACGCATTTCACCGCTACACCTGGAATTCTACCCCCCTCTACGAGACTCAAGCTTGCCAGTATCAGATGCAGTTCCCAGGTTGAGCCCGGGGATTTCACATCTGACTTAACAAACCGCCTGCGTGCGCTTTACGCCCAGTAATTCCGATTAACGCTTGCACCCTCC
+
BBBBBFFFFFFFGGGGEFEFGGEEGGGHEFHGEGEEEGGHHHGHGEEGH?EFEE>EFGGHFEGEEHE/>EFHHHHHHFGDGGHHHHHFFEEGHHHHHDBC@@GHHFGCCGHHHHHGHHHGGGGHHGF.>ECHFGC<=GD<CG<::<GC::CC0:CC;CGHHGG.:9/;CFGGB-@-9EBFFFFFFFF/9FFFB99F/AEECFFFFFFADA@@-A.BFADBADA9BBFFFF/..9A/F.;99A;9;FF?EA
@M03896:38:000000000-B4D98:1:2107:21266:13318 2:N:0:183
CCTGTTTGCTCCCCACGCTTTCGCACCTGAGCGTCAGTCTTCGTCCAGGGGGCCGCCTTCGCCACCGGTATTCCTCCAGATCTCTACGCATTTCACCGCTACACCTGGAATTCTACCCCCCTCTACGAGACTCAAGCTTGCCAGTATCAGATGCAGTTCCCAGGTTGAGCCCGGGGATTTCACATCTGACTTAACAAACCGCCTGCGTGCGCTTTACGCCCAGTAATTCCGATTCACGCTTGCACCCTCC
+
BBBBBFFFFFFFGGGFEEFFGGGGGGGH3FHFEEEEEFFGHHAHEFEFFA0AEEEFGGGH1EDEGHEEEGGHHHHHHBGFHHHHGHHGEEEGHHFHHFGGGCFHHHGGFHHHHHHFGHHGGGGHFHFD.DDGFG<D<<D<CF00<0<GGC0CC:GC;CGHHGH.;B//BFFGAA??-CFGFFGFFFF/;BFFFBBFBFFF9BFDAF>DDF-BB?9BBFFFFB.BFBBFFB/.;9/FFFF?..;/BFFEFF
@M03896:38:000000000-B4D98:1:2107:16973:13391 2:N:0:183
CCTGTTTGCTCCCCACGCTTTCGTGCATGAGCGTCAGTGACGTCCCAGGGGGCTGCCTTCGCCATCGGTATTCCTCCACATCTCTACGCATTTCACTGCTACACGTGGAATTCTACCCCCCTCTGACATACTCTAGCCGTGCAGTCACAAGCGCCATTCCCAAGTTGAGCTCGGGGATTTCACGCCTGTCTTACAAAACCGCCTGCGCACGCTTTACGCCCAGTAATTCCGATTAACGCTCGCACCCTAC
+
BBBBBFFFFFFFGGGFEEEFFGEFFGHGFFFGGGEFGHFBGEFGGGFFFE0EAEEFHHHHAEDEFHEEEHGHGHGHHGHHHHHHHHHGGGDEHHFHDGGFFFGHG0GFCHGHHHHHHHHGGGGHBBHBFFHHHHH<<GDD<EHFHFGDFG<CGCF.<GGHHH/:0:0;CHHGCC:-?9/FF0FA.AC9CFEFGGG0:FGGGFBFFF;FFFCC.:.9FEBBDD./;B/BFB/;:.AFF.9.A@--;;AE.A
@M03896:38:000000000-B4D98:1:2107:16994:13394 2:N:0:183
CCTGTTTGCTCCCCACGCTTTCGCGCATGAGCGTCAGTGACGTCCCAGGGGCCTGCCTTCGCCATCGGTATTCCTCCACATCTCTACGCATTTCACCGCTACACGTGGAATTCTACCCCCCTCTGACACACTCTAGCCGTCCAGTCACAAGCGCCATTCCCACGTTGAGCTCCGGGATTTCACGCCTCTCTCACAAAACCGCCTGCGCACTCTTTACGCCCAGTAATTCCGATTAACGCCCGCACCCTAC
+
AAAAAFFFFFFFGGGEEFE0FGE0A00E0BGHEFEFEHBDG/FEFEDFEA//A?BGHHHHFEEEGFEE>>FGGDGGHB0GHEGGBGG/EEEE2FGH1?EEEEFG/BGFCHHHHBGFDHAC@/?F<1?<1?EGHGGGGG.<-<</=G<=0<<..<C;.0CHHB.:.:../CFG/:AA-.9;FFF.9A../;000:/;-;FB-@@F-A-9-@-:/B/FFAB@@B?FFF//BBBA-9A9/:?-;-9-;@BF-F
@M03896:38:000000000-B4D98:1:2107:10044:16320 2:N:0:183
CCTGTTTGCTCCCCACGCTTTCGCACCTCAGCGTCAGTCTTCGTCCAGGGGGCCGCCTTCGCCACCGGTATTCCTCCAGATCTCTACGCATTTCACCGCTACACCTGGAATTCTACCCCCCTCTACGAGACTCAAGCTTGCCAGTATCAGATGCAGTTCCCAGGTTGAGCCCGGGGATTTCACATCTCACTTAACAAACCGCCTGCGTGCGCTTTACGCCCAGTAATTCCGATTAACACTTGCACCCTCC
+
BBBABFFFFFFFGGGGCEEFFGEE2EGF2BGF2BAEEGGHGHHHDD1BG1AAAEEEEEGG1E??EF1>EEEFFGDGE?33BGHHHDFFE?EE4FDGH/BDB@2GHFF022?GG>2@GGHCC?DGFH.>..<D<</0</0/<<0000<C000;:::0;CGHHFG.:C/9CFGG?B-A-;;FFFFFFF/9;BFF//;B/:9E-@BF.AB99AB@-9A/;.;-@A.://;;BFF9D../B/9/9/;/;9A.AD
@M03896:38:000000000-B4D98:1:2107:10026:16320 2:N:0:183
CCTGTTTGCTCCCCACGCTTTCGCACCTGAGCGTCAGTCTTCGTCCAGGGGGCCGCCTTCGCCACCGGTATTCCTCCAGATCTCTACGCATTTCACCGCTACACCTGGAATTCTACCCCCCTCTACGACACTCAAGCTTGCCAGTATCAGATGCAGTTCCCAGGTTGAGCCCGGGGATTTCACATCTGACTTACCAAACCGCCTGCGTGCGCTTTACGCCCAGCAATTCCGATTAACGCCTCCCCCCTCC
+
BBBBBFFFFFFFGGGGGFFFGGGFGGGGCFHFEEFGGHGHHHHHGFEGHEAAEE>EFGGHEEDEGHE/>EFHHHHHHGBFGGHHHHHFGEEEHHHHHBBDDCFHHHF0?GFHHHHGHHHGGGGGGHFD.<<GFGC0DC</<G;00;<C0;0;GCC0;CCHHBC990;;:FFF?;--@ABFF/;/BFF/9BFFF/B/BEEF>>=D.A-:ADA@-;.FB.;-@A..99//BB/.99D/B.;-9.;.9ADCFF
@M03896:38:000000000-B4D98:1:2107:7928:18030 2:N:0:183
CCTGTTTGCTCCCCACGCTTTCGCACCTCAGCGTCAGTCTTCCTCCAGGGAGCCGCCTTCGCCACCGGTATTCCTCCAGATCTCTACGCATTTCACCGCTACACCTCGAATTCTACCCCCCTCTACCATACTCAAGCTTGCCAGTTCCAGCTGCAGTTCCCATGTTGAGCCCCGGCATTTCACATCTCACTTAACACACCGCCTGCGTGCGCTTTACGCCCAGTCATTCCGATTAACGCCCGCACCCTCC
+
ABBBBF5CFFFFGGBEAEEFGGFG?FCF2FFFEGEGFHFG5D5BFGCF3E1AB1AEEEGHFGGD1FEE/>FGG@GHB1FEGHHHHHHGEEEFHHHHHFEEEEFHHB0??FGHG?BBGHEDBDGC1D111??FFFF<<110<F11<11=1>/CG</<==DG<00<=<=0FFFC.---9ABFFCFB0;000;B9;C00/9;CB@GF.;@..:-;9A?BB:9;BD.;/9/9BF/..9./B.@---99;@..;9
@M03896:38:000000000-B4D98:1:2107:7945:18038 2:N:0:183
CCTGTTTGCTCCCCACGCTTTCGCACCTGAGCGTCAGTCTTCGTCCAGGGGGCCGCCTTCGCCACCGGTATTCCTCCAGATCTCTACGCATTTCACCGCTACACCTGGAATTCTACCCCCCTCTACGAGACTCAAGCTTGCCAGTATCAGATGCAGTTCCCAGGTTGAGCCCGGGGATTTCACATCTGACTTAACAAACCGCCTGCGTGCGCTTTACGCCCCGTACTTCCGATTAACGCTTGCACCCTCC
+
BBBBBFFFFFFFGGGGGFGFFGEEAEFH3BEFEEFGGHHHHHGFAEAGH1EEEEEFEEGHGECEGHEE/EFHHHHHHBCBBGHGHHFFFEGGHHGHFFFG/@FGHGGCFGGHGHBFHHGGD@EHFGFA.<EHFG<<<C</<G000;CC:C0;0:0C;GGHHH0:/9/;/BCE;-@--;CFFBF9FFB///9/9/;F/:AA@BFF.9-;ADFF-9.99;.@C-B.9.A9B9.;.A./;.>...9;;B9AEF
@M03896:38:000000000-B4D98:1:2107:3707:19474 2:N:0:183
CCTGTTCGCTCCCCACGCTTTCGCTCCTCAGCGTCAGTTTCTGCCCAGAGACCCGCCTTCGCCACCGGTGTTCCTCCTGATATCTGCGCATTCCACCGCTACACCAGGAATTCCAGTCTCCCCTGCAGTACTCAAGTCTGCCCGTATCGAATGCAGGCCCGGAGTTGAGTTCCGGGTTTTCACATCCGACGCGACAAACCGCCTACGAGCTCTTTACGCCCAATAAATCCGGACAACGCCTGCGCCCTAC
+
BBBBBFFBBBBBGGGGGFEEFGFGEHGHHHHHGGEDGHHHHHHHHHHEHGGGGHEGGGGHHGGGGHD>>EEEGHHHHHHFFHHHHGGEGFFFHGHHHGGGGCDGHGC?FGHHHHHDDGHHGHGHGH2F?GGHFHF<FGD1FGH<<@FGCGGFHGGHEGGGGGFD.CCCC;<CGGCF9E?EBFFFGGG.;BFA;@@@-BEEDFFFFFD.AADFB;//B:A>DFFF/BFFFF.9:@@9?==9.9;-9ABCFA
@M03896:38:000000000-B4D98:1:2107:10300:19861 2:N:0:183
CCTGTTTGCTCCCCACGCTTTCGCACCTGAGCGTCAGTCTTCGTCCAGGGGGCCGCCTTCGCCACCGGTATTCCTCCAGATCTCTACGCATTTCACCGCTACACCTGGAATTCTACCCCCCTCTACGACACTCAAGCTTGCCAGTATCAGATGCAGTTCCCAGGTTGAGCCCGGGGATTTCACATCTGACTTACCACACCGCCTGCGTGCGCTTTACGCCCAGTAATTCCGATTAACGCTTGCACCCTCC
+
AB>>AFFFFFDFGECEEEEFFGFGGGGGCAFG?EEEEHDBFHHHEEAGF100AE>EEFAG1?1?ECE/>>?GFHGHFFFBGFGHHHHFGE/EHGHGG/CCDC<FFH000FGHHGHFHFHCC-<F1FCA.-<CB//00/0<<G0;0;;C0;0CCC00:CGHFHC.;0/:9BFG?-9?-99CB/;BFFB//;/99/;//;AD->BF?F=AFD@?-.;/B..9@A.;////:9/...A/B9@.9.ABFB..:A
@M03896:38:000000000-B4D98:1:2107:16812:22803 2:N:0:183
CCTGTTCGCTCCCCACGCTTTCGCTCCTCAGCGTCAGTGACGGCCCAGAGACCTGCCTTCGCCATTGGTGCTCTTCCCGATATCTACACATTCCACCGTTACACCGGGAATTCCAGTCTCCCCTACCGCACTCAAGCCCGCCCGTACCCGGCGCCGATCCACCCTTAAGCGATGGACTTTCACACCGCACGCGCCGAACCGCCTACGAGCCCCTTACGCCCACTACTTCCGGATAACGCCTGCACCCTAC
+
ABAAAFFBDB?AGGBEAEE2FGEGGHGHHHFGAGEEEGHHG1AECE1FCFFGG32BFF@GAEE1FE@3313BBE3@DEGGEEEGD?FBGDFFGD4FGAG/EF4FEE/>//BCFF>>>DGG2FD@/CF/><ACGC111<G->AC--<C<C.-:-;-;---9FFC.9//;09-..;.;F//9;FFFFF--9@-@9-;--;9BBD-.9FAAAB-A.9.;F;9>>D..///9BF?-.../;.9-;.9;9BDE.9
@M03896:38:000000000-B4D98:1:2107:26929:23710 2:N:0:183
CCTGTTTGCTCCCCACGCTTTCGCGCTTCAGCGTCAGTATCTGTCCAGTGAGCTGACTTCTCTATCGGCATTCCTACAAATATCTACGAATTTCACCTCCACACTTGTAGTTCCGCCCACCTCTCCAGTACTCTAGAAAAACAGTTTCCAACGCAATACGGAGTTGAGCCCCGCATTTTCACATCAGACTTTCTTTTCCGCCTAGACGCGCTTTACGCCCACTACATCCGGATAACCCTTCCGACATACG
+
ABBBBFFFFFFFGGGGAEEFGGEEEEAEGHHGEEEEGGHHGGGHHHBFFBBFFHF3BGHGBGGGHHA0>>EHHHFHFFHGHHHHHHHGDGHHHHHHHHHGBCCFHGFB??GGFGEEEEGGGEHGHHFG3GHHHFHFDFHFCEFF>DHHHBFG/A>CEFH..<.AF1<<FCEG?D-<ACGHBCCCFG:0=/CGHFCCGGF.EDDDBF0AA9;9;CFB..9@..9//9/:B;-..;/B/..9.;;.>;A/;.
@M03896:38:000000000-B4D98:1:2107:18340:23816 2:N:0:183
CCTGTTCGCTCCCCACGCTTTCGCTCCTCAGCGTCAGTGACGGCCCAGAGACCTGCCTTCGCCATTGGTGTTCTTCCCGATATCTACACATTCCACCGTTACACCGGGAATTCCAGTCTCCCCTACCGCACTCAAGCCCGCCCGTACCCGGCGCGGATCCACCGTTAAGCGATGGACTTTCACACCGGACGCGACGCACCGCCTACGAGCCCTCTACGCCCACTAATTCCGGATAACGCCTGCACCCTCCG
+
BBBABFFADBBBGGGGCEEEFGEEGHGHHFGGEGEEGHHGGEEEEGGHGHAGGHFGHHHHAEGFFFDC@FGGFHHHHHGGGGGHHHHFHGGGHHFHHGGEGEGHHEC@CCHGHHGG@GHHHHGHGHH@CDGGFHH1FFH->CC--<CEH:;@@A-;;ABFFGF.:.;9BF-;.A.;FB/B9BFFFF--;@9@--;--;@F;DCA?9...;9E..;:9.9@DF..///9FF;-..9/9.--..;./9AA.9.
@M03896:38:000000000-B4D98:1:2107:17630:26774 2:N:0:183
CCTGTTTGCTCCCCACGCTTTCGCACCTGAGCGTCAGTCTTCGTCCAGGGGGCCGCCTTCGCCACCGGTATTCCTCCAGATCTCTACGCATTTCACCGCTACACCTGGAATTCTACCCCCCTCTACGAGACTCAAGCTTGCCAGTATCAGATGCAGTTCCCAGGTTGAGCCCGGGGATTTCACATCTGACTTAACAAACCGCCTGCGTGCGCTTTACTCCCAGTAATTCCGATTAACGCTTGCACCCTCC
+
ABAAAFFFFFFFFGBFEFEFFGEEDFGFGFHHGGFGGFHHHHHHGGGHHEEGEE@EGGGHEECDEHE>>EFHHHFHHFGHHHFHHHHGGFFGHHHHH<>BC<2FHHC?FGGHHHHHHHHGGGEGHHFA<CEH0C/0<<0<<GG0:CGGH;CG0:C<;;CFHH0.:9/:CFGG??9-AAFFFBFF/BF/BBBFBF9B9AEF-B;;AA-DDA-999EFF/;BEFB/;/9/BB9.:..;9AB...99;BFEEA
@M03896:38:000000000-B4D98:1:2107:17645:26783 2:N:0:183
CCTGTTTGCTCCCCACGCTTTCGCACCTGAGCGTCAGTCTTCGTCCAGGGGGCCGCCTTCGCCACCGGTATTCCTCCAGATCTCTACGCATTTCACCGCTACACCTGGAATTCTACCCCCCTCTACGAGACTCAAGCTTGCCAGTATCAGATGCAGTTCCCAGGTTGAGCCCGGGGATTTCACATCTGACTTAACAAACCGCCTGCGTGCGCTTTACGCCCAGTAATTCCGATTAACGCTTGCACCCTCC
+
BBCCCFFFFFFFGGGGCEFGGGEGGGGGGHHHGGGFEFGHHHHHGGGHHFCGGEGGGGGHEEEEGH?>EEGHHHHHGGHHHHHHHFHGGDFGHHFHHGGGGCGHHHFFGHHHHHHGHHHGGGGHGHGGDDGFCFFDGHFCGHHB:CGHHHGHFBGHGGHGHHHE:BCFGGGGGGFGFDBFFFGGFFFBFFFFFFBFBFE.BDFFFEF;DFFF;AEFFFFFFF.9B/BFFFFDD.9/;.;;.EE/;BA9AD
@M03896:38:000000000-B4D98:1:2107:16485:27185 2:N:0:183
CCTGTTTGCTACCCACGCTTTCGAGCCTCAGCGTCAGTTGGTGCCCAGTAGACCGCCTTCGCCACTGGTGTTCCTCCCGATATCTACGCATTCCACCGCTACACCGGGAATTCCATCTACCTCTGCACTACTCAAGAACAACAGTTCTGAAAGCAATTCATGGGTTGAGCCCATGGTTTTCACTTCCAACTTGTCTTCCCGCCTGCGCTCCCTTTACACCCAGTAATTCCGGACAACGCCTGCACCCTCC
+
AAAAAFBFDFFFGGC11AEAFGBEBEECGFHEEEEEFGG11BAABFGGFFEFGFEEGGGG/EEFG1BF1B/EFHHHFF??EGGHFHHGEEAEFGFGH/EECEEGH//<BCHHFGB2@>>FF1F11?FC<GHHGFF11?0>CFH0111>1>D11>C<0<<00<0.C<<<;GC::C//;:CCFCF0;C0;FGF90000;FFGGG@..99?@CEFFFFFFFFBA?-9B//9FF/-;-9-A-=---9-/;A-AA
@M03896:38:000000000-B4D98:1:2107:16502:27196 2:N:0:183
CCTGTTTGCTACCCACGCTTTCGCGCCTCAGCGTCAGTTGCTGCCCAGTAGACCGCCTTCGCCACTGGTGTTCCTCCCGATATCTACGCATTCCACCGCTACACCCGGAATTCCATCTACCTCTGCACTACTCAAGCACAACAGTTTTCAACGCAATTCCTGCGTTGCGCCCATGGTTTTCACTTCCCACTTGCCTTCCCGCCTGCGCTCCCTTTACACCCAGTAATTCCGGACAACCCTTGCCCCCTAC
+
AAAAAFFFFFFFGFF1AAA0FGC00EFGFFBGEFFAAFD111B1FEGHBEGFFGAEGGGG/EECEEBB1>BEGHHHHFA?EGCHFDGGCEEEHH>GGEEE/<BGF<<BCGGHFD@2@F1GFDGG1F<<1?FGCD1?1><CCCA01<F11>F1.<<<.<D00=/:;.-.::C@.C9C00:EFFGFFFB/9CFF00;;9BFF?=@F?F?@@FBF9//9B99BB?-//;/BFF/--9@-;-;-/-/999@--;
@M03896:38:000000000-B4D98:1:2107:16485:27205 2:N:0:183
CCTGTTTGCTACCCATGCTTTCGAGCCTCAGCGTCAGTTGGTGCCCAGTAGACCGCCTTCGCCACTGGTGTTCCTCCCGATATCTACGCATTCCACCGCTACACCGGGAATTCCATCTACCTCTGCACTACTCAAGAACAACAGTTTTGAAAGCAATTCATGGGTTGAGCCCATGGTTTTCACTTCCAACTTGTCTTCCCGCCTGCGCTCCCTTTACACCCAGTAATTCCGGACAACGCTTGCACCCTAC
+
BBBBBFFFFFFFGGG4BBFGGGEFFEGHHHHHGEEFGHG5FEGGHHHHGHGFHHEGGGGHAEDFGHFGGCGFHHHHHGGFGGGHHHHGGFGGHHHHHEEEEEFHH/<<CFHHHHGHGD2GGFHHHHFG@GHHFGG1FF0FHHEFBDGFHGHGH<FGFGHB0GBGF<-CCHHGEFHHGGGGGEHCHHHFHHHF;9CBFCFGGGGDGGGGGGGGFFBFFBFBDE?9F/9;FFB-AA;AE-@...AFFFFEBF
@M03896:38:000000000-B4D98:1:2108:7926:5212 2:N:0:183
CCTGTTTGCTACCCATGCTTTCGAGCCTCAGCGTCAGTTGGTGCCCAGTAGACCGCCTTCGCCACTGGTGTTCCTCCCGATATCTACGCATTCCACCGCTACACCGGGAATTCCATCTACCTCTGCACTACTCAAGAAAAACAGTTTTGAAAGCAATTCATGGGTTGAGCCCATGGTTTTCACTTCCAACTTGTCTTCCCGCCTGCGCTCCCTTTACACCCAGTAATTCCGGACAACGCTTGCACCCTAC
+
BBBBBFFFFFFFGGGGFFGGGGGGHGGHHHGHGGGEGHFGBB2FFFGFGGBGFHEEGGGH1EEEGHGBFGHEHHHHHGGEFGFHHHHEEEFGHHHHHFEGGCHHHF@/CCHHHHHEHHFGHHHHHGHHF<GHGFGG1F<GEEHH1>FFCGH1=FFFFHHFHHHGCE</CHGGHFGHHCGFHHHHHHHFFGHGBFFG;;CFGCCGGGFBGGGG/BFFF9:BDFE/BBFFFFF;?9;99-@.;AA;BFF.BA
@M03896:38:000000000-B4D98:1:2108:16334:6105 2:N:0:183
CCTGTTTGATCCCCACGCTTTCGCACATCAGCGTCAGTTACAGACCAGAAAGTCGCCTTCGCCACTGGTGTTCCTCCATATCTCTGCGCATTTCACCGCTACACATGGAATTCCACTTTCCTCTTCTGCACTCAAGTTTTCCAGTTTCCAATGACCCTCCACGGTTGAGCCGTGGGCTTTCACATCAGACTTAAAAAACCGCCTACGCGCGCTTTACGCCCAATAATTCCGGACAACGCCTGCCACCTAC
+
BCCCCFFFFFFFGGGGGFEFGGFEEEGHHGGGFGGGGHHHFHHHHHHGHHHGHFBEFGGH1EDEEHFBFGHEHHHHHGGHHHHHHFHEFGGGHHHHHEEGGEFHGHFFFFGGGHHHHFHHHHHHHHHFFFHHGG2@FGDHHHHG2FHHGHFHFGFHHHHGHHC-F<-0FCG-<C-@CGHHHFFGFHB00;GGB0:G0ACG-@GGGG.:-;:@B.AFFFFBFF.BB/;BFF/;.;-FF->-9:FFFFFFFF
@M03896:38:000000000-B4D98:1:2108:23463:11206 2:N:0:183
CCTGTTTGCTCCCCACGCTTTCGCACCTGAGCGTCAGTCTTCGTCCAGGGGGCCGCCTTCGCCACCGGTATTCCTCCAGATCTCTACGCATTTCACCGCTACACCTGGAATTCTACCCCCCTCTACGAGACTCAAGCTTGCCAGTATCAGATGCAGTTCCCAGGTTGAGCCCGGGGATTTCACATCTGACTTAACAAACCGCCTGCGTGCGCTTTACGCCCAGTAATTCCGCTTAACGCTTGCACCCTCC
+
CCCCCFFFFFFFGGGGEFEFGGEEEGGHGGGGEEEEEHHHFHHHGEEGHFGGEEEEGGGHHGGGGHEE@EGHHHHHHGFHHHHHHHHGGEGGHHHHHGDGGCGHHHHGFHGGHHHGHHHGGGGHHGFD.EAHFG/DGHG<CGG:CCHCGCGHH:C;;GHHHHE.::/;BFFGBFD?GDGGGGGGFFF/BFFBFFFFFEFFFFFFFFFFFFFF-AAFFFFFFF.:;:BBFFB.;;AFFDC.9E99;FF.EA
@M03896:38:000000000-B4D98:1:2108:12684:13024 2:N:0:183
CCTGTTTGCTCCCCACGCTTTCGCACCTGAGCGTCAGTCTTCGTCCAGGGGGCCGCCTTCGCCACCGGTATTCCTCCAGATCTCTACGCATTTCACCGCTACACCTGGAATTCTACCCCCCTCTACGAGACTCAAGCTTGCCAGTATCAGATGCAGTTCCCAGGTTGAGCCCGGGGATTTCACATCTGACTTAACAAACCACCTGCGTGCGCTTTACGCCCAGTAATTCCGATTAACGCTTGCACCCTCCG
+
BCCCCFFFFFFFGGGGEEFFGG?EFGGHHHHGEEEGFHGHHHGHGEEGHEGGEEEEGGGHFFGFGHEEEGGHHHHHHFGGHHHHHHHFEEFGHHHHHGDGDCGHHHHFGHGHHHHHGHHGGGGHHGCC.AAGFGGDGHD<<GD00;GCC0;FH:C<GHHHHHE.:B/:;CFE-B-:AAFFFGGGFFF//BFFBFFFFFEFFFFFFFCFFDCD;AAFFEDDFFFBF9B:FFF.A?ABFDB.9A9:BBD.ED.
@M03896:38:000000000-B4D98:1:2108:12699:13036 2:N:0:183
CCTGTTTGCTCCCCACGCTTTCGCACCTGAGCGTCAGTCTTCGTCCAGGGGGCCGCCTTCGCCACCGGTATTCCTCCAGATCTCTACGCATTTCACCGCTACACCTGGAATTCTACCCCCCTCTACGAGACTCAAGCTTGCCAGTATCAGATGCAGTTCCCAGGTTGAGCCCGGGGATTTCACATCTGACTTAACCCACCACCTGCGTGCGCTTTACGCCCAGTAATTCCGATTAACGCTTGCACCCTCCG
+
AAAAAFFFFFFFGFGFFEFCFGEEEGGHGBGFEGGFGHHGFGEFEF?GF10AEEEGGGGH1EEEFH?>E>FHHFGHHBC3BGHHHHHCEEEGHHHHHDCGGCGHHHG02FGHHHFGFHHGGGGFGHGG.CE000<D</0<<GD:00;C;;0CGCCGGBGHHHHAC9CBFGFFB?A--;9CFFF0FFB/9BFFB/F/.9AD?EAF/A999DB@-.;/9AD9D..9;//9BFF.;.9//.=9..;:B/DFFF.
@M03896:38:000000000-B4D98:1:2108:13726:13721 2:N:0:183
CCTGTTTGCTCCCCACGCTTTCGCACCTGAGCGTCAGTCTTTGTCCAGGGGGCCGCCTTCGCCACCGGCATTCCTCCAGATCTCTACGCATTTCACCGCTACACCTGGAATTCTACCCCCCTCTACAAGACTCAAGCCTGCCAGTTTCAAATGCAGTTCCCAGGTTCAGCCCGGGGATTTCACATCTCACTTAACAGACCGCCTGCGTGCGCTTTACGCCCAGTAATTCCGATTAACGCTTCCACCCTCC
+
BBCCCFFFFFFFGGGEEEFGGGGGGGGGBAGGEGEFAGHHFHHHGFFBG??EAEEEGGGHCEEFGH>/E@EHHHBHHEFBGGHHHHHFEADGBGHHHDDGGCGHHHG0CBGGHGHFGHHGGGGHFHHHCGHHFF/DGFF<CHFC0=DG;BCFFCC;;GGHGG0C/G0:;GCE:@;--.;:BBFFFFF0;BFFFFFB//AEDFFFEF=DFFFF-AEBFADDFF.::9BFFFED.A.//.-.9.:9/FD.::
@M03896:38:000000000-B4D98:1:2108:13704:13729 2:N:0:183
CCTGTTTGCTCCCCACGCTTTCGCACCTGAGCGTCAGTCTTTGTCCAGGGGGCCGCCTTCGCCACCGGCATTCCTCCAGATCTCTACGCATTTCACCGCTACACCTGGAATTCTACCCCCCTCTACAAGACTCAAGCCTGCCAGTTTCAAATGCAGTTCCCAGGTTAAGCCCGGGGATTTCACATCTGACTTAACAGACCGCCTGCGTGCGCTTTACGCCCAGTAATTCCGATTAACGCTTGCACCCTCC
+
BCBBCFFFFFFFGGGGFEEFGGEFGGGGCGHGGGFFGHHHHHHHHFGHHEGGEEEGGFGHEEFFGHE/>EGHHHHHHFGHHHHHHGHFFFGGHHHHHCBFFC<GHHFF?GGGHFHHGHHGGGGHDGHH<FGGCGG<GEG<<GCC<DGGGFHFHCF;;CGHHHBEF:0;0GFG?D?@9CFGFGGFGGF9BFFF9FF99FFFFFFFFF-;ADDC=.A/BE.@DFE/B/FFFFF?..:9B9@.;.:/;BD?EF
@M03896:38:000000000-B4D98:1:2108:6009:14271 2:N:0:183
CTTGTTTGATCCCCACGCTTTCGCACATCAGCGTCAGTTACAGACCAGAAAGTCGCCTTCGCCACTGGTGTTCCTCCATATCTCTGCGCATTTCACCGCTACACATGGAATTCCACTTTCCTCTTCTGCACTCAAGTTTTCCAGTTTCCAATGACCCTCCACGGTTGAGCCGTGGGCTTTCACATCAGACTTAAAAAACCGCCTACGCGCGCTTTACGCCCACTAATTCCGTACAACGCTTGCCACCTACG
+
BBBBBFFFFFFFGGGGEGGGGGEGFGGHHHHHGGGGGHHHHHGHHHHHHGGFGGEGFGGHHGFGGHEFGGHGHHHHFBFGHHHHGHHGFGGEHHHHHGEGGGHHHHGFFFHHHHGGHHHHHHHHHHHHHHHHFH@FDFGHHHBD2@GHHG2GFFHHHHHGGH/->.<<1FG@.<<-EGHFHFHHF0:0CCGCGGHB0:C;?BCGFGEGGCAF-:ABBEFFFFEAFB:BFFF:ADAFB-;..9./BFFA/;.
@M03896:38:000000000-B4D98:1:2108:6029:14281 2:N:0:183
CCTGTTTGATCCCCACGCTTTCGCACATCAGCGTCAGTTACAGACCAGAAAGTCGCCTTCGCCACTGGTGTTCCTCCATATCTCTGCGCATTTCACCGCTACACATGGAATTCCACTTTCCTCTTCTGCACTCACGTTTTCCAGTTTCCAATGACCCTCCACGCTTGCGCCGTGGGCTTTCACATCAGACTTAAAAAACCGCCTACGCGCGCTTTACGCCCAATAGTTCCGCACAACGCTATACACCTACG
+
A>AAAFFCFFFFGGCGGGFFFGCFDGGHHHGHGDAEEDGFHF3FGAFGHHGEDDAEEEGHEEAEGHCGGFFEFGFGG2GH4FFGH4F>ECEEHHGGHAE?GEFGHHGCB3FGFGHHDBGHGGHHDGHBGBGGFF2?0@CAGDF222@@F1<F11FFG<?EFG...<..>AA<<D@@EC:CGFF0::C0:C/;0B0009AD?ADGDB.--99--:./9.9-9AA.B///9/..-9-..--.../;99B/;B.
@M03896:38:000000000-B4D98:1:2108:6012:14288 2:N:0:183
CCTGTTTGATCCCCACGCTTTCGCACATCAGCGTCAGTTACAGACCAGAAAGTCGCCTTCGCCACTGGTGTTCCTCCATATCTCTGCGCATTTCACCGCTACACATGGAATTCCACTTTCCTCTTCTGCACTCAAGTTTTCCAGTTTCCAATGACCCTCCACGGTTGAGCCGTGGGCTTTCACATCAGACTTAAAAAACCGCCTACGCGCGCTTTACGCCCACTAATTCCGGACAACGCTTCCCACCTAC
+
CBCCCFFFFFFFGGGGGGGFGGGGGGGHHHHHGFFGGHHHHHGFHHHHHGHFHGEFGGGHEGGGGHFGGFHGHHHHHEEGHGGHHDGEGGGGHHHHHEE@EFGGFGH2GFHFGHHFGHHHHHHHGHFGHHFHHHB<@GGFHHBFHHHHHHHFFGGHHHHG0FC-FF->GGG-.<<ACGEHHHHHHHG::CCGGGHFGFGD?BFGGGDAGDFF@AAFFAADFFEF9/BFFFF-A9D.:-:.;.9;/FF?/B
@M03896:38:000000000-B4D98:1:2108:11168:16965 2:N:0:183
CCTGTTTGATCCCCACGCTTTCGCACATCAGCGTCAGTTACAGACCAGAAAGTCGCCTTCGCCACTGGTGTTCCTCCATATCTCTCCGCATTTCACCGCTACACATGGAATTCCACTTTCCTCTTCTGCACTCACGCTCTCCAGTTTCCAATGACCCTCCACGCTTCCGCCGTGCCCTTTCACATCAGCCTTAACAAACCGCCTACTCGCCCTTTACGCCCACTACTTCCGCACAACGCTTGCCACCTAC
+
AAA3>FFFDFFFGGGGGFFFAG2BEE?GHHGG?EEEED5GGH3DGHBGFGH3GD1AEAEH1EEAEF3252B1FGFGGBFGDHGHH3B1EEEEFHFGHEEEGEFGB?303BFGGH4FFBGHHHHGHHF?DGHFHB1?0</<@FF121?FF1?F1?FHHGFD00<.<..1.<A---../;:CG0GCCG0:0;C:000:099C--BFGG0;.:-;;/;0;.;99..99//9B/;.-;-;.;;....:;FF?FF
@M03896:38:000000000-B4D98:1:2108:11189:16974 2:N:0:183
CCTGTTTGATCCCCACACTTTCGCACATCAGCGTCAGTTACAGACCAGAAAGTCGCCTTCGCCACTGGTGTTCCTCCATATCTCTGCGCATTTCACCGCTACACATGGAATTCCACTTTCCTCTTCTGCACTCAAGTTTTCCAGCTTCCAATCACCCTCCACCGTTGAGCCGTGCGCTTTCACATCAGACTTAAACCACCGCCTACGCGCGCTCTACGCCCACTCATTCCCGACAAAGCTGTCCACCGACA
+
1A>A>DDF1BB1EEFA1A111AEBAEEHHFBFA000AFHBEF1FC/0BFFE1DD/EGCEGAEB//110@0?/@F21CB1FGHEFFFEEGG??FFFHHEC?E>F>G1>B1B1GFFBB1111BFG1BGBFGGFH00B1>>2@F1>F01<1@D210@1FFFFGGC0/<...1>F-.-.-<-<<D00<0C000//00;0:/.;:A@-../;99;-A--999-----;-///9///9-;-9-/-/9;/;//9--9-
@M03896:38:000000000-B4D98:1:2108:11173:16982 2:N:0:183
CCTGTTTGATCCCCACGCTTTCGCACATCAGCGTCAGTCACAGACCAGAAAGCCGCCTTCGCCACCGGTGTTCCTCCACATCTCTCCGCATTTCACCGCTACACATGGAATTCCACCCTCCTCTTCTCCACTCAAGCTTTCCAGTTTCCAACGCCCCTCCACGGTTGAGCCCTGGGCTTTCACATCACCCTTACAAAACCGCCTACGCGCGCTTTACGCCCAATCATTCCGCACACCGCTTGCCACCTAC
+
AAAAAFFFBFFFGGFEAEECFGAEEE2FGHHHEEE22D53AA53BAFBFEFB31AEF1FG1EE1>11///BEFEGHHF1BFGGHH3GEEEEFFG4FD?E/>>BGBFG0?GFCG1BB0//?CFHGGF21@1<F<?FF11??DGG111??FG11.-<C@GFF/<<-<:-//:C./;..::CGFBF00B90/.;/9/0;F.FDBBGGA/:=-;9;-;.:B..99A.9/9/BFFF.9-;.;-;-..;//;A.9;
@M03896:38:000000000-B4D98:1:2108:20792:19809 2:N:0:183
CCTGTTTGCTCCCCACGCTTTCGCACCTGAGCGTCAGTCTTTGTCCAGGGGGCCGCCTTCGCCACCGGTATTCCTCCAGATCTCTACGCATTTCACCGCTACACCTGGAATTCTACCCCCCTCTACAAGACTCAAGCCTGCCAGTTTCAAATGCAGTTCCCAGGTTAAGCCCGGGGATTTCACATCTGACTTAACAGACCGCCTGCGTGCGCTTTACGCCCAGTAATTCCGATTAACGCTTGCACCCTCC
+
ABAABFFFFFFFGGGFFFGEFGEEFGGGCGHGEGEFEHGHHHHHHHEGHF0EEEEEGGGHGGDEGHF?EFGHHHHHGGHHHHFHHHHFGFGGHHHHHBBDGCGHFHFFGHHHHHHHHHHGGGGFFGHH1<FFCHF<GE/<CGC<0=DG0DGHHCG;;GHHGG0.::GHGFHHA?D-:99BFGGBBFF00C099;FB/BFECFFFFF-..;-9-:.FFAAA=DF//F/9B9/.:..BB.;.9.;/;FF?EF
@M03896:38:000000000-B4D98:1:2108:20802:19824 2:N:0:183
CCTGTTTGCTCCCCACGCTTTCGCACCTGAGCGTCAGTCTTTGTCCAGGGCGCCGCCTTCGCCACCGCTATTCCTCCAGATCTCTACGCATTTCACCGCTACACCTGGAATTCTACCCCCCTCTACAAGACTCAATCCTGCCAGCTTCAAATGCAGTTCCCACGTCAAGCCCGGGCATCTCACATCTCACTTAACCCACCGCCTGCATGCGCTTTACGCCCAGTAATTCCGATTAACCCTTCCACCCTCC
+
AA11>FFFFFFFG?1EGEE0FDEFCEEG00BB0EFAEHFB2FH2DE210//AAEGCEE?@///?>>///>/BEBBF00B1B1BFDFG/EE/EFHHHG/<BC?<<0B000<?GHFHFDGF@CC?01<<G1<>11<11<>1<FG/<<GHD0=0=DE0==GFGCG.-;.:.C0EG----9=/=99;CBFB0FF000000.:9--;@?-F-:9/99-99/B9:9@-EFB//9BF/9A-;///9-/-9/;:BE-A
@M03896:38:000000000-B4D98:1:2108:3121:19961 2:N:0:183
CCTGTTTGCTACCCATGCTTTCGAGCCTCAGCGTCAGTTGGTGCCCAGTAGGTCGCCTTCGCCACTGGTGTTCCTCCCGATATCTACGCATTCCACCGCTACACCGGGAATTCCACCTACCTCTGCACTACTCAAGGCCAGCAGCTTTGAAAGCAATTCACGGGTTGAGCCCATGGATTTCACTTCCAACTTGCCGATCCGCCTGCGCTCCCTTTACACCCAGTAATTCCGGACAACGCTTGCACCCTCC
+
BBBBAFFFFFFFGGGGGFGGGGEGGEEGHFEFEFGGGHG53EFFHHEGGH5GHFAEFGGH1EDEFHGFFFHEHGHHHGEDFEFGHHHFGFGGHHHHHEEEECGHH@E>@DHHGH3FGGHHFHHHFHFGBCGFCGC1??F/<?FC0FFHFFGHGGGCFHHHHC<<<<<</:GGGH/CFBCHGFHGHHHBGGFE;BF--;;CFGGGGGGGGFFFFB/9B;BBAAE9BFF//B/-;9;;9DF.999/;;D..;
@M03896:38:000000000-B4D98:1:2108:3122:19980 2:N:0:183
CCTGTTTGCTACCCATGCTTTCGAGCCTCAGCGTCAGTTGGTGCCCAGTAGGTCGCCTTCGCCACTGGTGTTCCTCCCGATATCTACGCATTCCACCGCTACACCTGGAATTCCACCTACCTCTGCACTACTCAAGTCCAGCAGTTTTCAAAGCAATTCACGCGTTGAGCCCCTGGATTTCACTTCCAACTTGCCGGTCCGCCTTCGCTCCCTTTACTCCCAGTAATTCCGTACAACTCCTGCACCCTAC
+
AAAAAFFFFF3DGGFGFFFAFGE0AEEHHHEFAEEGCGE11BFGHHBFGFDHHFEAEGGG/EEEEF10@BFEFFBGGFF?EEEFGFHFG//?GGFHH/>EEEGHH0<00B1BGGFFHFFGCGGH1B2B<@CG<@<12@F11@@011?11?111?<<1FGGHG0->--./<CC.<../=:<G0CHGGHFHE/0;;/--;-AGGB..9...;CABB0;//:9:BB9/9/9BBB/--9/;/9/9//99;:-F9
@M03896:38:000000000-B4D98:1:2109:4664:11360 2:N:0:183
CCTGTTTGCTCCCCACGCTTTCGCACCTGAGCGTCAGTCTTCGTCCAGGGGGCCGCCTTCGCCACCGGTATTCCTCCAGATCTCTACGCATTTCACCGCTACACCTGGAATTCTACCCCCCTCTACGAGACTCAAGCTTGCCAGTATCAGATGCAGTTCCCAGGTTGAGCCCGGGGATTTCACATCTGACTTAACAAACCGCCTGCGTGCGCTTTACGCCCAGTAATTCCGATTAACGCTTGCACCCTCC
+
BBBBBFFFFFFFGGGGAEEFFGFEGGGHFHHGFGFGGHHHHHHHEE?GHGCGEEEEGGGHFEFGGHE?EGGHHHHHHGFHHHHHGHHFGEDGFHHHHGDGGCFHHHHCGHHHGHHFHHHGGGGHHHGD<DEHHGGDDG0<CHGC:CGGHFCFF:C::;GCGHBC/:9=FGGGACF-@EFGFFFGFFF/BFFEFB;BBAFFAFFFFFA::DB@=..9B.:-@DFBFFFFFFB?AAAFF.-9.9.9;99:ED
@M03896:38:000000000-B4D98:1:2109:4683:11366 2:N:0:183
CCTGTTTGCTCCCCACGCTTTCGCACCTGAGCGTCAGTCTTCGTCCAGGGGGCCGCCTTCGCCACCGGTATTCCTCCAGATCTCTACGCATTTCACCGCTACACCTGGAATTCTACCCCCCTCTACGAGACTCAAGCTTGCCAGTATCAGATGCAGTTCCCAGGTTGAGCCCGGGGATTTCACATCTGACTTAACAAACCGCCTGCGTGCGCTTTACGCCCAGTAATTCCGATTAACGCTTGCACCCTCCG
+
ABAAAFFFFFFFGFFGEEEFFFEEAEGHFGHGEGEEAGFHGHHGEGDB310AAEEEGGFG1?AEEH?>>ECGHHHHGFHFHHHHHHHFGGGGFHGHHDBDDFFHHHH<<GFHHFFHFHHGGGGHFG...<<DFF/<DG0/<CD:C0GC;;:C0:C:CFHFHH0./9/9CFFG-@-9:ABFFFFFFFB/9FF9B/9B/9EE-@ADEFD9DD-@-9.;BA.@DF.;/9:BFF/DAA.BF?B.9.;/9BD.EA.
@M03896:38:000000000-B4D98:1:2109:9744:12004 2:N:0:183
CCTGTTTGCTCCCCACGCTTTCGCACCTGAGCGTCAGTCTTCGTCCAGGGGGCCGCCTTCGCCACCGGTATTCCTCCAGATCTCTACGCATTTCACCGCTACACCTGGAATTCTACCCCCCTCTACGAGACTCAAGCTTGCCAGTATCAGATGCAGTTCCCAGGTTGAGCCCGGGGATTTCACATCTGACTTAACAAACCGCCTGCGTGCGCTTTACGCCCAGTAATTCCGATTAACGCTTGCACCCTCCG
+
CCCCCFFFFFFFGGGGGEFFGGGGGGGHFHHGFGEGGHHHFHHHGEEGHF?EEEEEGGGHFFGGGHEEEEGHHHHHHHHHHHHHHHHGGEGGHHHHHGDGGCFHHHGFGHHHHHHGHHHGGGGHHGFD.C<GFG<DDCD<CGG0:;CGHFCGF:CCCGHHHHE.:9/CFFGGDB??DEGGFFGGFFF;BFFBF0;:FAEFFFFFFFC;9ACC;.AFBED@DD.;BFBBFFFDAAFFFFFDA.::BFDEEF.
@M03896:38:000000000-B4D98:1:2109:12453:12339 2:N:0:183
CCTGTTCGCTCCCCACGCTTTCGCTCCTCAGCGTCAGTTTCTGCCCAGAGACCCGCCTTCGCCACCGGTGTTCCTCCTGATATCTGCGCATTCCACCGCTACACCAGGAATTCCAGTCTCCCCTGCAGTACTCAAGTCTGCCCGTATCGAATGCAGGCCCGGAGTTGAGTTCCGGGTTTTCACATCCGACGCCACACACCGCCTACGAGCTCTTTACGCCCAATAAATCCGGACAACGCTCGCGCCCTAC
+
ABAAAFFABBBBGEFFEEEAFGFEFHGHHDFFEGG?AGGFHHGGHHEFACFGFGEFEFFH?EEEEFA//>1BFFFHHHFBGBBFFBFEGGEEGHHHHEEECEHFH/?//FFGHHHFGHHHFHFC/?F1?1FFDDB<FF11?GG.-->F>.0GGFF0.<CEG?:-:/00;;<CC:;-;99EBFFFGFF..A9A-;;AADDFFA-AAB..;@.B/9;9B.A->D..;B/9BB.-.;-.;9@..9---;@;.A
@M03896:38:000000000-B4D98:1:2109:12472:12341 2:N:0:183
CCTGTTCGCTCCCCACGCTTTCGCTCCTCAGCGTCAGTTTCTGCCCAGAGACCCGCCTTCGCCACCGGTGTTCCTCCTGATATCTGCGCATTCCACCGCTACACCAGGAATTCCAGTCTCCCCTGCAGTACTCAAGTCTGCCCGTATCGAATGCAGGCCCGGAGTTGAGTTCCGGGTTTTCACATCCCACGCGACAAACCGCCTACGAGCTCTTTACGCCCACTAACTCCGGACAACGCTCGCCCCCTAC
+
ABBAAFFABBBBGGGGEEFFGGFGGHGHHHHHGGGEGHHHHHFGHFHGHEFGGHEFGGGHFEGGGHDEEEEEGHHHHHHGFFHHHGHGGEGGHHHHHEEEGCFGHGAFGHHHGHH2@GFHGGGHGHGB?GGHFH?<GFF<FGH.->FF.>0GGG0=.CCGC@::.;00/;CCG?-?:99EBBFBFGG.;C-A--::-:AFFFFFBFDADCFFFBFFF.:;BD.9://;BF;-.;;.99@..-;-;@@>9A
@M03896:38:000000000-B4D98:1:2109:12467:12359 2:N:0:183
CCTGTTCGCTCCCCACGCTTTCGCTCCTCAGCGTCAGTTTCTGCCCAGAGACCCGCCTTCGCCACCGGTGTTCCTCCTGATATCTGCGCATTCCACCGCTACACCAGGAATTCCAGTCTCCCCTGCAGTACTCAAGTCTGCCCGTATCGAATGCAGGCCCGGAGTTGAGTTCCGGGTTTTCACATCCGACGCGACAAACCGCCTACGAGCTCTTTACGCCCACTAAATCCGGACAACGCTTGCGCCCTAC
+
CCCBCFFABBABGGGGGFFFGGFFGHGHHGGGGGEAFHHHHHHHHGHHHEGHGFEEGGGHFEGGGHEE>EEEFHHHHHHHFHBGFFHGGEEEHHGHHGEGGCFHHEAFFHGHHHHBFHHHGHFHGHGCF1?GFFGDFGF?GGH.<@GGDCCCGDDGGDGGGC-@CF0;:CCGGGCF99CEGFGBFGF.9BB@-;>;:FEFCFFBDFF.:-AFBBFFFADCFD.9/B/;BF.-;;;AE-@..9:-9AB>.F
@M03896:38:000000000-B4D98:1:2109:3201:16780 2:N:0:183
CCTGTTTGCTACCCATGCTTTCGCGCCTCAGCGTCAGTTGCTGCCCAGTAGACCGCCTTCTCCACTGGTGTTCCTCCCGATATCTACGCATTCCACCTCTACACCGGGAATTCCATCTACCTCTGCACTACTCAATAACAACAGTTTTGAAAGCAATTCATGGGTTGCGCCCTTTGTTTTCACTTCCAACTTGTCTTCCCGCCTGCGCTCCCTTTACACCCTGTACTTCCTGCCATCGCTTGCACCCTAC
+
AAAAAFFCFFFFGG1BBBFBGFB0AAEEEGFGFEG/AFE11B1BBF1/11DDEGAAEEEH1BADFG10@0BEGF2FGEE/E?EGGDH/>?/EFGGFF0BF1B1BF/>//>FGHF2DGH1GDBFF1@@F1@GGFF11211?1F<?1??G0/111<101<=1=11.<.-.<<.<-:0;0;/CG0GFHGH0CG/C0:;0CF0F.-@B..9??ACA/0BFF/:/B-9;//9BFF/9/-9/9-A-9-9/99AE-9
@M03896:38:000000000-B4D98:1:2109:3184:16787 2:N:0:183
CCTGTTTGCTACCCATGCTTTCGAGCCTCAGCGTCAGTTGGTGCCCAGTAGACCGCCTTCGCCACTGGTGTTCCTCCCGATATCTACGCATTCCACCGCTACACCGGGAATTCCATCTACCTCTGCACTACTCAAGAACAACAGTTTTGAAAGCAATTCATGGGTTGAGCCCATGGTTTTCACTTCCAACTTGTCTTCCCGCCTGCGCTCCCTTTACACCCAGTAATTCCGGACAACGCTTGCACCCTAC
+
ABBABFFFFFFFGGGGFGGFGGEFGFGHHHGGEEEEGHHGGGGGHHFGHHDGHHEFGGGHFEEGGHGBEGGEGHHHHGGFGGGHHHHFGFEGGHHHHGEGEEGHHE/BDFHHHHHHGFGHHHHGCHHGFGHHFFF11G0?GHHF1>>FAEF1F><0<GHF0G0<C<</GFGG.GGGGFFFHHHHHHHFHHGE;BFGGFGGDGGGGG?GGGGGFBFFFFBFFEE;FBFFFF;-.-;9A9@;:A9;9FDEFF
@M03896:38:000000000-B4D98:1:2109:7115:20476 2:N:0:183
CCTGTTTGCTACCCATGCTTTCGAGCCTCAGCGTCAGTTGGTGCCCAGTAGACCGCCTTCGCCACTGGTGTTCCTCCCGATATCTACGCATTCCACCGCTACACCGGGAATTCCATCTACCTCTGCACTACTCAAGAAAAACAGTTTTGAAAGCAATTCATGGGTTGAGCCCATGGTTTTCACTTCCAACTTGTCTTCCAGCCTGCGCTCCCTTTACACCCAGTAATTCCGGACAACGCTTGCACCCTACG
+
BBBBBFFFFFFFGGGGFGGGGGEGFGGFGHFHG2EFGGDGCEEFHGHGGGHHHFAEEGGHEEGGGGGBFGGGEHHHGGGD?FGHHGHGGGEFGHHHHGEEEEGGHGCD?CHHHHHDHHHHHHHHHHFFFHHHGFF1FF0G0EE01>DFFFGFG<>FBHHDGHCE<<<<CGGEGB:C<CC.G0G0CGHFHHFFF9CFGFG0;FGFGGADGGGECFFBFCFFDFFBBFFEFFEFF=FFEBF?E..:;BA..A.
@M03896:38:000000000-B4D98:1:2109:7134:20482 2:N:0:183
CCTGTTTGCTACCCATGCTTTCGAGCCTCAGCGTCAGTTGGTGCCCAGTAGACCGCCTTCGCCACTGGTGTTCCTCCCGATATCTACGCATTCCACCGCTACACCGGGAATTCCATCTACCTCTGCACTACTCAAGAAAAACAGTTTTGAAAGCAATTCATGGGTTGAGCCCATGGTTTTCACTTCCAACTTGTCTTCCCGCCTGCGCTCCCTTTACACCCAGTAATTCCGGACAACGCTTGCACCCTAC
+
ABAAAFFFFFFFGFFGGFBAGGFFFEFHHFFGGGGGGHHGBAFFHHHHHH5GGGAEEGEHBEEFFHFF5??EGHHHHGGFGGCHFGHGGGGGHHHHHGFGGCHHHEEC/CHHHHFFHHHHGHHHCGGH2FGDCGC110?CGFHB1FF1GFDFF<1FDHHGFH0CC<<<GGGGHFC/;C.;CHHHGHHBGHEF0;CCBFFF.?FD.?;-;EFG/BBFFBBBD?.;//:9BB/-999A999...;99:AA.;
@M03896:38:000000000-B4D98:1:2109:9442:21019 2:N:0:183
CCTGTTTGCTCCCCACGCTTTCGCACCTGAGCGTCAGTCTTTGTCCAGGGGGCCGCCTTCGCCACCGGTATTCCTCCAGATCTCTACGCATTTCACCGCTACACCTGGAATTCTACCCCCCTCTACAAGACTCAAGCCTGCCAGCTTCAAATGCAGTTCCCAGGTTAAGCCCGGGGATTTCACATCTGACTTAACAGACCGCCTGCGTGCGCTTTACGCCCAGTACTTCCTATTAACGCTTTCCCCCTCC
+
ABBBAFFFFFFFGGGFAAEFFGEEFFFHBFHF2EEAEGGHGHCGED5FH?AEEEEFGGGH?EEFFH>>EEAGGFHHHBFFGGHHHFGFG?EEHGGHHCBD?<BFHFFCFGHHGFGGFGEGGGGHHGGD1FCGCGB<<CF.CG<0.0<=DGFFB00:;CCHHHF.:C00CGGG--=-ADFGFBFBBFC;BFFGFFF9/;FA@FDFAA>.99---9.BB;;=D.A99/BF:9/9/:///.;...99/.A-9;
@M03896:38:000000000-B4D98:1:2109:9444:21036 2:N:0:183
CCTGTTTGCTCCCCACGCTTTCGCACCTGAGCGTCAGTCTTTGTCCAGGGGGCCGCCTTCGCCACCGGTATTCCTCCAGATCTCTACGCATTTCACCGCTACACCTGGAATTCTACCCCCCTCTACAAGACTCAAGCCTGCCAGCTTCAAATGCAGTTCCCACGTTAAGCCCGGGGATTTCACATCTCACTTAACAGACCGCCTGCGTGCGCTTTACGCCCAGTAATTCCGATTAACGCTTGCACCCTCCG
+
BBBABFFFFFFFGGGGEEEAFGFGGGGHGCFFEEEGGHHHFFGGFF5FGEAEEEEEEGGG?EEEGHEEEFFHHHHHGFGGHHFGHGHFGFDGFGHHHDDGFCHHFHC?<FGHHHGFHHHGGCEGFGGG10>GCC<FDE<<CGG0.<<GFHFHF:G0;CCHHH.-::/::BFG@?--AABFFFFGGGG0;FF/;/;;//FFFFFFFFB;ADBB-:ABFAADFF.BB/9/BF/9::.;B.D.;E:;BFFEEF.
@M03896:38:000000000-B4D98:1:2109:10504:23365 2:N:0:183
CCTGTTTGCTCCCCACGCTTTCGCACCTCAGTGTCAGTCTCCGTCCAGGTCGCCGCCTTCGCCACCGGTATTCCTCCCTATCTCTACGCATTTCACCGCTACACCTGCAATTCTACCCCCCTCTACCACACTCAACCTCACCAGCTTCTCTTGCAGTTCCCACGTTTAGCCCGGGCATCTCACATCCCACTTACCCAACCGCCTGCGTGCGCTTTACGCCCAGTAATTCCGCTTAACACTTTCACCCTCC
+
AAAAAFF1BFFFGEGGCAE0FFEEEEEG01B1DFGBFGD1AA/BBEE1E11A/BAAEFEH/>?>E0///>/BBFD1B/01B1@BFEF?>EEEHGHED<>EG?1E<B00B<BDH22BFBGC@/A0<F111<?<<010<001<0>0.1<D000=0=00<=DGDF.;:./.:;CG--9-9//;C0;00;/.9;A9009/099C-;@B-99--9-9-;9/;99==--;/;/;9B/--9B/:/;///:/;BF-AA
@M03896:38:000000000-B4D98:1:2109:9134:26260 2:N:0:183
CCTGTTTGCTACCCATGCTTTCGAGCCTCAGCGTCAGTTGGTGCCCAGTAGGTCGCCTTCGCCACTGGTGTTCCTCCCGATATCTACGCATTCCACCGCTACACCGGGAATTCCACCTACCTCTGCACTACTCAAAGCCAGCAGTTTTGAAAGCAATTCACGGGTTGAGCCCATGGATTTCACTTCCAACTTGCCGTTCCGCCTGCGCTCCCCTTACACCCAGTACTTCCGGACAACGCTTGCACCCTCC
+
>AAAAFFCDFFFGGGFFBFFFFEFFEGHHHGFAEED2DGD3BFFGFGFBB53DDAAEEEHABEEGGB?5BBEFFFGHG?EGGGGHHHEEFAEGGFHHEEE@EFHF/</<BGHFGGGFFFHGBGG2@2GFGHHCBF11???<FG01>FB<<GDF>1>1<GFG<<<<.<</<CCC::FFCGFC:G:BG0CGHFE;;/-..;:.9.9EADG?DEF.BA9FB99;../99/9;F9-9;-.A;;....//9A..;
@M03896:38:000000000-B4D98:1:2109:9110:26272 2:N:0:183
CCTGTTTGCTACCCATGCTTTCGAGCCTCAGCGTCAGTTGGTGCCCAGTAGGTCGCCTTCGCCACTGGTGTTCCTCCCGATATCTACGCATTCCACCGCTACACCGGGAATTCCACCTACCTCTGCACTACTCAAGGCCAGCAGTTTTGAAAGCAATTCACGGGTTGAGCCCATGGATTTCACTTCCAACTTGCCGGTCCGCCTGCGCTCCCTTTACACCCAGTCATTCCGCACAACGCTTGCACCCTAC
+
BBBBAFFFFFFFGGCGFFFFGGGDFEEHHFGGGGFGGHFD3EEHGFFHBFBBHD0EEGGHGFEGGHF2BFGEFGHHHGGGGGGHHHHGGGGGHHGGHAEFFGGHH/>EBDHHGH3GHFFFHFHHCGGFFFHHFGG??<??/FGG11GFGGHGHCGC1GHHHE.<A<-/CFHGAG:CCCC:G0GGGGH0CFFB;B/--;9ADGGG?FAGAF?A.:/9BFB/;.:B//:/9B/.;--BD-@..A.:BFD.99
@M03896:38:000000000-B4D98:1:2109:9126:26279 2:N:0:183
CCTGTTTGCTACCCATGCTTTCGAGCCTCAGCGTCAGTTGGTGCCCAGTAGGTCGCCTTCGCCACTGGTGTTCCTCCCGATATCTACGCATTCCACCGCTACACCGGGAATTCCACCTACCTCTGCACTACTCAAGGCCAGCAGTTTTGAAAGCAATTCACGGGTTGAGCCCATGGATTTCACTTCCAACTTGCCGGTCCGCCTGCGCTCCCTTTCCACCCAGTAATTCCGGACAACGCTTGCACCCTAC
+
ABABAFFFFFFFGGGGFGGEFGE2FEGHHHHHGGFGGGFFBEGGHHEHGFFBFFAEGGDHGEAEEFGG@FHEHHHHHGGGGGGHHHHGGGEGHHHHHGEEE@GGH<E?CCHHHHFGHFFHHHHHGHHHFFHHFFF11?FG?FF0<FGGAFBGHCGGEHHHGH.-<<<<GHHGAG/CGHHHGHHGHHB0;C9;00;-;9A:-9AAE.--9A9EBBF/;//9A?./;FFFFF/9.--.:-;.999/:BD.9A
@M03896:38:000000000-B4D98:1:2109:12361:26732 2:N:0:183
CCTGTTTGATACCCGCACCTTCGAGCTTAAGCGTCAGTTGCGCTCCCGTCAGCTGCCTTCGCAATCGGAGTTCTTCGTCATATCTAAGCATTTCACCGCTACACGACGAATTCCGCCAACGTTGTGCGTACTCAAGCAACCCAGTATGCGCTGCAACTCAGACGTTGAGCGTCTACATTTCACAACACACTTAATCTCCAGCCTACGCTCCCTTTAAACCCACTACATCCGGATAACCCCTGCACCTCCC
+
BBBBAFBFFFFFGGAEE?EGGG4ABEAFGHEFAEEC?FGGH2E?EEE1AEEAFFGGHFBG1B1?BFB1?/EFFFFHFBEGHH4FG@G4B@FGGHFGHE>/>E3F//<>BCGHGF?CD@GGDGF/F/F//?<GFHG11><0>EC./=D00..A-</<0:CGFHB::;.;/;-;C9;0BFFBFBFG0:99AABF909C0;CFBFA.999;ADAA9BB//BB9A...;///;B.9...9//;A..:99BBA.A
@M03896:38:000000000-B4D98:1:2109:12340:26737 2:N:0:183
CCTGTTTGATACCCGCACCTTCGAGCTTAAGCGTCAGTTGCGCTCCCGTCAGCTGCCTTCGCAATCGGAGTTCTTCGTCATATCTAAGCATTTCACCGCTACACGACGAATTCCGCCAACGTTGTGCGTACTCAAGGAAACCAGTATGCGCTGCAAGTCAGACGTTGAGCGTCTACATTTCACAACACACTTAATCTCCAGCCTACGCTCCCTTTAAACCCAATAAATCCGGATAACGCCTGGACCTTCC
+
BBCCCFFFFFFFGGEEGEFGGGGHHGGHHHHHEGGGGHGFGFGGGGGAHFGEGHFHHHHG?EDEGHFEGGGHHHHHHFGHHHHHHGFHHGHHHHGHHEEGGEFGE?EBDGHHHHHFD@CGDFFACCGDFGGHHHF1<AGHHHHEHHFBG.DDDC<G0CGHHHFCEFCEHHCFDGFGGFFGFBF9FGGGGGGFF0CFFGGFGGGFFFDFFDFF/;BF0BBFDF.BF0BFFFA-9..BF.;C...9AF/:BB
@M03896:38:000000000-B4D98:1:2109:18841:26928 2:N:0:183
CCTGTTCGCTCCCCACGCTTTCGCTCCTCAGCGTCAGTGACGGCCCAGAGACCTGCCTTCGCCATTGGTGTTCTTCCCGATATCTACACATTCCACCGTTACACCGGGAATTCCAGTCTCCCCTACCGCACTCAAGCCCGCCCGTACCCGGCGCGGATCCACCGTTAAGCGATGGACTTTCACACCGGACGCGACGAACCGCCTACGAGCCCTTTACGCCCAATAATTCCGGATAACGCCTGCACCCTACG
+
BBBBAFFABCBCGGFGGFEFFGEFFHGHHGHHGGGGGHHHFFEEGGGHFHCGGHGHHHHGFEFFGFFEEFGEHHHHHFGGFGGHHHHHHHHFGHFHHEFEEEGGF@@CCCHHHGGFGGFHHHGHFHHCCGGGFHCFHEH@DCGC-<CEHD;CC@-@ABDGGGGGAA.9;F-:.../BF/;BBFFBDA-BFFF-;@9:@BF=FFDFFFADA-A/;/:BADCFFF/F/;BFFE-;.AFB.C-9AAB9;D?FF.
@M03896:38:000000000-B4D98:1:2110:9219:6469 2:N:0:183
CCTGTTCGCTCCCCACGCTTTCGCTCCTCAGCGTCAGTGACGGCCCAGAGACCTGCCTTCGCCATTGGTGTTCTTCCCGATATCTACACATTCCACCGTTACACCGGGAATTCCAGTCTCCCCTACCGCACTCAAGCCCGCCCGTACCCGGCGCGGATCCACCGTTAAGCGATGGACTTTCACACCGCACGCGACGAACCGCCTACGAGCCCTTTACGCCCAATAATTCCGGATAACGCCTCCACCCTAC
+
ABAAAFFBBBAAGGGGEFEAFGEEEHGHHHHGEEEEFHBFFEEEGGGGHGFGGHCFGHHHFEEEFGG3@??EFHHHHGGGGGGGHHGFHFGDHHHHHEFEECFGHE<>BGHFHHF2FFGHHHGHEGH@C@FCCGF>FFH>ADG<<AAFH.:::;--9:AFGGG.;.9ABF-A.9;BFFBFFFFFFD;-;D-@-;;-@DCFCFF?DFD..9@F./9BFADFF?E.BBB/;9/-;.AFF.B-..;.;:.E.;
@M03896:38:000000000-B4D98:1:2110:16283:12091 2:N:0:183
CCTGTTTGCTCCCCACGCTTTCGAGCCTCAACGTCAGTTACCGTCCAGTAAGCCGCCTTCGCCACTGGTGTTCCTCCTAATATCTACGCATTTCACCGATACACTAGGAATTCCGCTTACCCCTCCGGCACTCAAGTATGACAGTTTCCAATGCAGTCCACAGGTTGAGCCCATGCCTTTCACATCACACTTGCCACACCGTCTACGCTCCCTTTACACCCAGTAAATCCGGATAACGCCTCCCCCCTAC
+
ABAAAFFFFFFFGGGGEEEFFGGGHFGHHHHHEHHGFHHHFHEFFEAGGHGFGGEEEEEGAEDEFHGG@2?BGGHHHHHFHHHHHHHFFFFGFHHHHAGFGEGHFCGFFGHHHFFCFGGGCGGGGGD/BCGHFHGF?G<F1>FC1>GFFFFFGFF1>GGGHH.<<D/<CCHGHHFFHFGGHFHHHHG0<CC0;0FFFFGDF9E?FGEFGDGE/9CGF09;AE.9B/;BFF.-A9DFFFA-..;.ADF-.9
@M03896:38:000000000-B4D98:1:2110:24248:16558 2:N:0:183
CCTGTTTGATACCCGCACCTTCGAGCTTAAGCGTCAGTTGCGCTCCCGTCAGCTGCCTTCGCAATCGGAGTTCTTCGTCATATCTAAGCATTTCACCGCTACACGACGAATTCCGCCAACGTTGTGCGTACTCAAGGAAACCAGTATGCGCTGCAAGTCAGACGTTGAGCGTCTACATTTCACAACACACTTAATCTCCAGCCTACGCTCCCTTTAAACCCAATACATCCGGATAACGCCTGGACCTTCC
+
BBBBBFFFDFFFGGGFGEGGGGFFGFGHHHHHGGGGGHHGHGGCGGGEGGEEHHGHHHHHEFEFGHFEDEEGHHHHHGGHHHHHHHHGHEGHHHHHHGFGGGHHEFEBDGHHHGGADGGGGEG/?/GDFDDEDGG1BFFGHHHAHFGEH<EDGA<GCGH0CGC@CC..GHGFEE.FFFGGGGGGGGGGEEBFFFFGFFFGGFFFBFFFFFFFFFF/;B9FAE.9B/B9FFAD.AFFF.DF..;;ABBBBF
@M03896:38:000000000-B4D98:1:2110:4943:22250 2:N:0:183
CCTGTTTGCTCCCCACGCTTTCGCACCTGAGCGTCAGTCTTCGTCCAGGGGGCCGCCTTCGCCACCGGTATTCCTCCAGATCTCTACGCATTTCACCGCTACACCTGGAATTCTACCCCCCTCTACGCGACTCAAGCTTGCCAGTATCAGATGCAGTTCCCAGCTTGAGCCCGGGGATTTCACATCTGACTTCACAAACCGCCTGCGTGCGCTTTACGCCCAGTAATTCCGATTAACGCCTCCACCCTCC
+
ABBBAFFFFFFFGGGGEEEFFGEEEGGFBFGGEEEFFHGHHHGHGDEGHFGGAE>EEFGHEGFEGFE/>EFGGFHHGFBFGGHHHHHGGEEGFGFGHFDFFBDGGFC<?2GFGGHDFHHGGGGHHHF--<ACAC;;CGC:GHG0::CGH0::C909;;CFGG0.0:/;CBFE??-@-;BFBBFFFFFBBF/F/99F/FAE9@BDEFDA.A@A-AA/FFD-=D.;9;:/FF/..;.;BA-;9.9.;FFE?D
@M03896:38:000000000-B4D98:1:2111:14732:2751 2:N:0:183
CCTGTTCGCTCCCCACGCTTTCGCTCCTCAGCGTCAGTGACGGCCCAGAGACCTGCCTTCGCCATTGGTGTTCTTCCCGATATCTACACATTCCACCGTTACACCGGGAATTCCAGTCTCCCCTACCGCACTCAAGCCCGCCCGTACCCGGCGCGGATCCACCGTTAAGCGATGGACCTTCACACCGGACGCGCCGCACAGCCTACGAGCCCTTTACGCCCAATAATTCCGGATAACGCCTGCACCCAAC
+
AABBBFFBBBBBGGFGECEFEGFGGHGGGDFHGGGGGFFDFEEFGG1E1BGFFFHHGBGHAEGEAE4GBFGEGHHHHHGGGFGHHHHHHHGGHHHHHGHE?FBGF/?CCCHHGDGHDGFHHHGHEGFCGGGGH0FFFGE<CGG?-<.<GC@?CF-A-ABB0FA.;..9BBA..9.//.:;;/B//;--;@>-@----9B-;;FF9FD.DD-A.;BBF.9=DD..////;/:-9..;9:@-..9.9/;...
@M03896:38:000000000-B4D98:1:2111:14768:2760 2:N:0:183
CCTGTTCGCTCCCCACGCTTTCGCTCCTCAGCGTCAGTGACGGCCCAGAGACCTGCCTTCGCCATTGGTGTTCTTCCCGATATCTACACATTCCACCGTTACACCGGGAATTCCAGTCTCCCCTACCGCACTCAAGCCCGCCCGTACCCGGCGCGGATCCACCGTTCAGCGATGGACTTTCACACCGGCCGCGCCGCACCGCCTACGAGCCCTCTCCGCCCAATAACTCCGGATAACGCTTGCACCCTAC
+
ABAAAFFBBABBGGGGCEEC2F2BEHEHGGFHDFGEFFFFFE?AEGGFGGGFFFEGGFHGGEGGFFDGBEF?FGHHFFGDGGCGHHHEHEEGHHHHHGGGGFEGH/<CDC0GGGE1@F1DDCEFEFG/ADDCFFE<DFG->CG-ACAGG.-:@B-@ABBGFGG....//;.9..99F/9/B/FB/;---999--;--99BB;B?DFA.A-@A..;/:;9.;D../9/9BF;-;..;B.;....9/:...A
@M03896:38:000000000-B4D98:1:2111:14750:2761 2:N:0:183
CCTGTTCGCTCCCCACGCTTTCGCTCCTCAGCGTCAGTGACGGCCCAGAGACCTGCCTTCGCCATTGGTGTTCTTCCCGATATCTACACATTCCACCGTTACACCGGGAATTCCAGTCTCCCCTACCGCACTCAAGCCCGCCCGTACCCGGCGCGGATCCACCGTTAAGCGATGGACTTTCACACCGGACGCGACGAACCGCCTACGAGCCCTTTACGCCCAATAATTCCGGATAACGCTTGCACCCTAC
+
ABAAAFFABBBBGGGGAAAAFGAEEHGHHGHHGGFEFHHBDEAEGGEGHHGFBFFGGGHHBEG1FGGHEFHEHHHHHHGFGGGHHHFGFDHHHGGHHFCGDFFHH?>BDGHHHHGGGFFGFHFF/FF/ADGGFG>>FFH-AFG-<@DEH:;DGD?D99BFFFG?;.;9BF=D.99BFF//BFFFFF=-;@-@--9-99BFFFF.9B;.9;BE;//;FADBFF.9BB/;FB/-.9.;FF@?.9.:;FF.:F
@M03896:38:000000000-B4D98:1:2111:7986:5044 2:N:0:183
CCTGTTTGCTACCCATGCTTTCGAGCCTCAGCGTCAGTTGGTGCCCAGTAGACCGCCTTCGCCACTGGTGTTCCTCCCGATATCTACGCATTCCACCGCTACACCGGGAATTCCATCTACCTCTGCACTACTCAAGCACAACAGTTTTGAAAGCAATTCATGGGTTGAGCCCATGGTTTTCACTTCCAACTTGTCTTCCCGCCTGCGCTCCCTTTACACCCACTAATTCCGGACAACGCTTGCACCCTACG
+
BBBBBF5CFFFFGGGGGFFFGGEGGEGHHHGHGGG?EHA53BFGHFBGFHGGGHEGGGGHGEGEF3FBFCGEHHHHHGGEFGEHHHHFGGGGHHHHHGEGGFFGHECCDDHHGHH2FGFGGFHHFGFGHHHHFD<?FC00<CGC1FFF0.11<FHHFHHG0=<<CC@/GGGEEHGHBGHGHEHHHHGCHHFF;CFFFGFFDCGGGGFAFGFEB0F/F;9BDE..;/9FFFB@.99AE-@A9A;/9BF?.:.
@M03896:38:000000000-B4D98:1:2111:21316:11016 2:N:0:183
CCTGTTCGCTCCCCACGCTTTCGCTCCTCAGCGTCAGTGACGGCCCAGAGACCTGCCTTCGCCATTGCTGTTCTTCCCGATATCTACACATTCCACCGTTACACCGGGAATTCCAGTCTCCCCTACCGCACTCAAGCCCGCCCGCACCCGCCGCGGATCCACCGTCAAGCGACGGACTTTCCCACCGCCCGCGACCAACCGCCCACGAGCCCCTTCCGCCCAATACTTCCGGCTCACGCCTGCACCCACC
+
AB3>AFFADABAFECEEEF2FFEEFHGHG3BBAEG?EH5GFEAEEG1111ABFBBFGHEF11B?FGB343@BEGFGB?1?E/>BBGHDGGGGGHEGG/FEFE4BG////>BGFGBDFGB>BG<0/@</>/>/001>1.<->AC---<@D----;---;;F0CF.;.9.;BD.-999@B/9:/;BAD.9-;-9--9--.:;@@@-9:999@-....99.9DBA..///;BF.--9.BF....:..:FD..9
@M03896:38:000000000-B4D98:1:2111:3726:11236 2:N:0:183
CCTGTTCGCTCCCCACGCTTTCGCTCCTCAGCGTCAGTTACGGCCCAGAGACCTGCCTTCGCCATTGGTGTTCTTCCCGATATCTACACATTCCACCGTTACACCGGGAATTCCAGTCTCCCCTACCGCACTCAAGCCCGCCCGTACCCGGCGCGGCTCCCCCGTTAAGCGATGGACTTTCCCCCCGCCCGCCACCACCCCCCTCCGACCCCTTTACGCCCACCACTCCCGGATACCCCTCCCCCCCAAC
+
ABBABFFABBBAGGFGEFE2FGEEEHGHGFGF2EEEEG5ADFAEFF1AA1BFFFBEGGHG1>?1F5433B?EFBGHHCA1>EEGEFGEFFGHFHHHFEBE?C4FC<<//<BFHHF2@@FGFHDC/FG>@/C<<011<FG->AD---<CC.--;?-9-;9E.9E-;.../9-..../;9/;B/;.A=-99@-9--;.9.9:-9;-.9.--;9A9.//;.9-@....;B/;A.--.;/999...;.ABF-.;
@M03896:38:000000000-B4D98:1:2111:12602:11953 2:N:0:183
CCTGTTTGCTACCCATGCTTTCGAGCCTCAGCGTCAGTTGGTGCCCAGTAGACCGCCTTCGCCACTGGTGTTCCTCCCGATATCTACGCATTCCACCGCTACACCGGGAATTCCATCTACCTCTGCACTACTCAAGCACAACAGTTTTGAAAGCAATTCATGGGTTGAGCCCATGGTTTTCACTTCCAACTTGTCTTCCCGCCTGCGCTCCCTTTACACCCAGTAATTCCGTACAACGCTTGCACCCTAC
+
ABBAAFFFFFFFGGGGGFFFGGFEGEGHHHFFEEEFGHHFFGDHHHHHGHHHHHEFFFGHFFGGGHGCBFHEHHHHHGGFGGGHHHHGGGGGHHHHHEEGGGHHHFEDGGHHHHGFHHFGHEHHHHFGDHHHGHFF1?0?0??C<FDGHAGGHHFFFHHDFBCCG<</CGHGEHGGGFGEHFHHHHGFHHFF;FFFGBFFGFGGEF?@FDDE9B/9BFFBFF.9BB/;FFB/;9.9:-;..9:;;FDF.A
@M03896:38:000000000-B4D98:1:2111:22173:16391 2:N:0:183
CCTGTTTGCTCCCCACGCTTTCGCACCTGAGCGTCAGTCTTCGTCCAGGGGGCCGCCTTCGCCACCGGTATTCCTCCAGATCTCTACGCATTTCACCGCTACACCTGGAATTCTACCCCCCTCTACGAGACTCAAGCTTGCCAGTATCAGATGCAGTTCCCAGGTTGAGCCCGGGGATTTCACATCTGACTTAACAAACCGCCTGCGTGCGCTTTACGCCCAGTAATTCCGATTAACGCTTGCACCCTCC
+
CCCCCFFFFFFFGGGGEFEFFGGGGGGHGHHHGGGFGHHHHHHHGGEHHGGGEEEFGGGHHEGGGHEEEGGHHHHHHGHHHHHHHHHGGGGGHHHHHGGGC@FGHHHHHHHHHHGHHHHGGGGHGGFA<?EDFG<<GHF<CG00;:GGCCGGFHFHHGHHHHFEH9/9CFGGD@AGADFGBFFFFFF/9FFF/FF;/:EECFFFFFFFFD-@-:EB9EDFCFE;B/BBFFF?ADD/;ABA..;;BFDEFF
@M03896:38:000000000-B4D98:1:2111:22155:16399 2:N:0:183
CCTGTTTGCTCCCCACGCTTTCGCACCTGAGCGTCAGTCTTCGTCCAGGGGGCCGCCTTCGCCACCGGTATTCCTCCAGATCTCTACGCATTTCACCGCTACACCTGGAATTCTACCCCCCTCTACGAGACTCAAGCTTGCCAGTATCAGATGCAGTTCCCAGGTTGAGCCCGGGGATTTCACATCTGACTTAACAAACCGCCTGCGTGCGCTTTACGCCCAGTAATTCCGATTCACGCTTGCACCCTCC
+
BCBBCFFFFFFFGGGGCEGGGGEEGGGHFGGGFEGGGHHHFHHHGG?GFD?FEFEEGGGHFEEGGHE/EFGHHHGHHEGGGHHHHHHGGGGGHGGGHCFCCB?FHGHG2GGFHHEGHHHGFGGHHH>A.C<GFG<<DGD/CG<:0;<GCGBHFHB;CCGHHBGE:BBFFFGG;A?--CFGGGGGFFF9BB/FBFFB/99EFFFDEFDAFF-@-;.9B..CFD.;:/:/;/:A9;//B.;.;.:/BFDEEF
@M03896:38:000000000-B4D98:1:2111:4791:17236 2:N:0:183
CCTGTTTGCTACCCATGCTTTCGAGCCTCAGCGTCAGTTGGTGCCCAGTAGGTCGCCTTCGCCACTGGTGTTCCTCCCGATATCTACGCATTCCACCGCTACACCGGGAATTCCACCTACCTCTGCACTACTCAAGGCCAGCAGTTTTGAAAGCAATTCACGGGTTGAGCCCATGGATTTCACTTCCAACTTGCCGGTCCGCCTGCGCTCCCTTTACACCCAGTAATTCCGGACAACGCCTGCACCCTAC
+
CCCCCFFFFFFFGGGGFFFFGGEGGEGHHHFGGGGGGHHGFGGHHFGHHHGFHFAEGGGHGEGGGHFCFGHEHHHHHGGEFEGHHHHGGGGGHHHHHGGGGEFGHE<EDGHGHHGHHHHHHFHFGF@GFFHHFGG11?F/<F?01=FGGFHHEHFHFHHHFH<@A<<//CGEGHFHEGFHGFHHHHH0CFFF9BB;-AGAGGFFGGCFCDFE/:BBFFFFFE./9;BFFFFF.;-;E9D-..;9;;A.;;
@M03896:38:000000000-B4D98:1:2111:4807:17243 2:N:0:183
CCTGTTTGCTACCCATGCTTTCGAGCCTCAGCGTCAGTTGGTGCCCAGTAGGTCGCCTTCGCCACTGGTGTTCCTCCCGATATCTACGCATTCCACCGCTACACCGGGAATTCCACCTACCTCTGCACTACTCAAGGCCAGCAGTTTTGAAAGCAATTCACGGGTTGAGCCCATGGATTTCACTTCCAACTTGCCGGTCCGCCTGCGCTCCCTTTACACCCAGTAATTCCGGACAACGCTTGCACCCTAC
+
BBBBBFFFFFDFGGGFBFGGGGEGHGGHHHGHGGFEEHHG3EFFHGFGGDGFHFAEGGGHGFGGFHFGGEHFHHHHHGDEEFGHHHHGGGGGHGHHHEEGFEFHHEEEGGHHHHGHHFGHHHHH@G2@<FHHFFF?1??F/F00=FGF0FG1BGHFFGHHFHC-<<<<<CHG.G/CG:GHHHHFHHG:;BFFBFF-;ADGFCGGGGGGFFFFBFFFFBBFF.EBB//;FFB-.;-.A@D.9A9/9FDFFF
@M03896:38:000000000-B4D98:1:2111:15363:21505 2:N:0:183
CCTGTTTGCTACCCATGCTTTCGAGCCTCAGCGTCCGTTGCTGCCCCGTACGTCGCCTTCCCCACTGCTCCTCCTCCCGCCATCTACGCATTCCACCCCTACCCCCCCCCTTCCCCCCCCCTCCCCACCCCCCCCCCCCCCCCCCCCCCACCCCCCCCCCCGCCCCGCCCCCCCCCCCCCCCCCCCCCCCCCCCCCCCCCCCCCCCCCCCCCCCCCCCCCCCCCCCCCCCCCCCCCCCCCCCCCCCCCCC
+
>A11>BB1DDDDGGG11BB3AB100BEAF11B0AB0001//11BFH//A///AB/AEE/F0BF>E011111@BF0BGF>////B11B/>///BF2BG/>//B0BF////</0?F0FC--<@-C..;/;.9A-@-9--;@-9@-99--------;-9--;-;-9----;-;@@@-----9-;9@--;@@>@9-9@@=>=@@-;@--;-@=@@@?;9;@=@@@@9>-@@-@@--@@;@@?@@@@@@@@@=@@
@M03896:38:000000000-B4D98:1:2111:15345:21516 2:N:0:183
CCTGTTTGCTACCCATGCTTTCGAGCCTCAGCGTCAGTTGGTGCCCAGTAGGTCGCCTTCGCCACTGGTGTTCCTCCCGATATCTACGCATTCCACCGCTACACCGGGAATTCCACCTACCTCTGCACTACTCAACGCCAGCAGTTTTGAAAGCAATTCACGGGTTGAGCCCATGGATTTCACTTCCAACTTGCCGGTCCGCCTGCGCTCCCTTTACACCCACTAATTCCGGACAACGCTTGCCCCCTAC
+
BBBABFFFFFFFGGGGFFGGDGEFHGGHHHFFAEDFG5FGFGGFFF3FFFHFFDAEEGGHHGGGFF32@2BEFHHHHGGE@EGHHHHECFD1FHGHHGCGEEFFHGEC?CFHHFFGGHCGGBDGGFDCFGGHF1F0?><C->C0=>GB0EG1GH//0<DGHE.<@:-;/;;C:/:GCGHFHFHGBBB00/FBB0;;9:@A--9CA?B;@?A:.9:/B///:?../;9/9/9-99-..-9.;../;9;-.;
@M03896:38:000000000-B4D98:1:2111:7461:24497 2:N:0:183
CCTGTTTGCTACCCATGCTTTCGAGCCTCAGCGTCAGTTGGTGCCCAGTAGGTCGCCTTCGCCACTGGTGTTCCTCCCGATATCTACGCATTCCACCGCTACACCGGGAATTCCACCTACCTCTGCACTACTCAAGGCCAGCAGTTTTGAAAGCAATTCACGGGTTGAGCCCATGGATTTCACTTCCAACTTGCCGGTCCGCCTGCGCTCCCTTTACACCCAGTAATTCCGGACAACGCTTGCACCCTACG
+
CCCCCFFFFFFFGGGGGGGGGGEGHGGHHGHHGGGGGHHHGGGHGGGHGFHEGFEEGGGHGGGGGHFGGGHGGGHHHGGGGGGHHHHGGGGGHHGHHGEFGEEHHEC@DGHHHHHFHHHHHGHHHHHHDGHHFFF1??CG?FGA<FGEFGFFHHHHGHHGGHEDA<AGFGHFGHFBGFFHHHHHHHHHFGGGFFF;-ABGGGGGGGGGFFFFBFBFFFFFFFEBFFFFFFF-;;@FF;D.AE.:;FFEFF.
@M03896:38:000000000-B4D98:1:2111:12146:25582 2:N:0:183
CCTGTTCGCTCCCCACGCTTTCGCTCCTCAGCGTCAGTGACGGCCCAGAGACCTGCCTTCGCCATTGGTGTTCTTCCCGATATCTACACATTCCACCGTTACACCGGGAATTCCAGTCTCCCCTACCGCACTCAAGCCCGCCCCTACCCGGCGCGGCTCCACCGTTAAGCCATGCACTTTCACACCGCACGCGCCGAACCGCCTACGAGCCCTTTACGCCCCACACTTCCCGCTAACCCCTGCCCCCTAC
+
ABBAAFFADAABGGGGEEEFFGEEEHGHHFEFEEEEAGHCFEAEEGGGCFFFFHBGHHHHBEE1B@43BFHEFGHHHHGGEEGGHFGGHFFFGHHHHEG/EEBGHE<>>?GFGHG2>@>GFHGHGGH/@/CCHBF1>FH->AD-.<GGH.-:-:-9-;CE/FF...../;/.///9B9//;9BFFF=-9;9@--9--9@C-;@.;B.9.;;E.//;;;9BD-...9//9B.9---.;.9...;.:EFB.A
@M03896:38:000000000-B4D98:1:2111:16631:27353 2:N:0:183
CCTGTTCGCTCCCCACGCTTTCGCTCCTCAGCGTCAGTGACGGCCCAGAGACCCGCCTTCGCCATTGGTGCTCTTCCCGATATCTACACATTCCACCGTTACACCGGGAATTCCAGTCTCCCCTACCGCACTCAAGCCCCCCCCTACCCGGCGCTGATCCACCGTTAAGCGACGGACTTTCACACCGGACGCGACGAACCGCCTACGAGCCCTGTACGCCCAATAAATCCGGATAACGCTTGCACCCTAC
+
AAAABFF3>AABGGBF2AAAFG2EAGGFGFFFEEFGGH5BFEAEEGGEH1FGFG>EGFGHF?EEFG4BB?3FFFHGHH?EECGGBGHGHGHFFGGHHEG?ECFHH/><CGFGFGF1@F1FFFDGGHH/A-AC<FF1<FG.<AD-;CGFF;;99A9;.0;CFFF.9:AE/F-:-9-.@-/:;BFFFF@-9--;--;;B>B@=@BFFFF..;;A../9BED?BFEF/B/:BF.-A.;9;.-.;.9;;BD.9A
@M03896:38:000000000-B4D98:1:2111:16635:27378 2:N:0:183
CCTGTTCGCTCCCCACGCTTTCGCTCCTCAGCGTCAGTGACGGCCCAGAGACCCGCCTTCGCCATTGGTGTTCTTCCCGATATCTACACATTCCACCGCTACACCGGGAATTCCACTCTCCCCTACCGCACTCAAGCCCGCCCGTACCCGGCGCGGCTCCACCGTTAAGCCATGGACTTTCACACCGCACGCGACGCACCGCCTACGAGCCCTTTACGCCCAATCACTCCGGATAACGCTTGCACCCTAC
+
ABBBBFFBBBBBGGGGEEAFFGEFEG2FGHGHGGGG?G55DE0EEFGGHHHFFEEFFEGH?EEEG3B@@FFEG4GGHHAFFEGGHHHEGGGHGGGHFF/>C@FGFBCCCGHHGFG11?1?GCDG/FG-@DGGFGC<<E<-<CF::::CG.-AAB-9-;DF/:A.;99./B/./:;9BBBFFFFFFF---;-9--;--;@DDFFF.9A.9;=EB/B9F;DDFF../;//;F?-99.;BDB.9.;;;BDF.A
@M03896:38:000000000-B4D98:1:2111:15633:28464 2:N:0:183
CCTGTTTGCTACCCACGCTTTCGAGCCTCAGCGTCAGTTGGGGCCCAGTAGGTCGCCTTCGCCACTGGTGTTCCTCCCGATATCTACGCATTCCACCGCTACACCGGGAATTCCACCTACCTCTGCACCACTCAAGCCCAGCAGCTTTAAAAGCAATTCACGGGTTGATCCCACGGATTTCACTTCCAACTTGCCGGTCCGCCTGCGCTCCCATCACACCCAGTAATTCCGCACAACGCCTGCACCCTAC
+
>A>111BC13@DGGC1AA1A0BAFFEEGGC1BEEEECFFF1//AAEGEFAD1FDAAE?/B/?EEG1BF@B??FGHGFF/?@E/FG2F?EEC?G>EHH/<</EGHH/<>B@GH?@>DGF1GG1GHFDFF0?GGGF111>>..>F<0<<<0==00CCC00DDFA.-;C-/0:CC0.--;CE0;BF90;;00BBB00;9--:9--;-;;;@;?A9-9/;BFFFFFEFFB/:BF/--9;-;@@---;9B/AE-;
@M03896:38:000000000-B4D98:1:2111:15636:28483 2:N:0:183
CCTGTTTGCTACCCAGGCTTTCGAGCCTCAGCGTCAGTTGGTGCCCAGTAGGTCGCCTTCGCCACTGGTGTTCCTCCCGATATCTACGCATTCCACCGCTACACCGGGAATTCCACCTACCTCTGCACTACTCAAGGCCAGCAGTTTTGAAAGCAATTCACGGGTTGAGCCCATGGATTTCACTTCCAACTTGCCGGTCCGCCTGCGCTCCCTTTACACCCAGTACTTCCGGACAACGCATGCACCCTAC
+
AA>?>DFFFFFFGGG42AFBGGEGFGGHGCBGDEEEEHHCBBBFHHGHHHBFGFEEGGGHEEGGGHHF52BFHHFHGGGEGGGGHFHGGGGFHHHHHGGGGCGHHF<@CGHHHHFHFGHHHHHHFHHH2GHGCH??1?GF/FFC1=F1>FGHFHHHGHHHGH??C<-:GGGE:CCCHFCGHHHGGHFFGG/BBBF---=D?C.DEGGFFFDF.B/BFFFFFE9;F/:9/FD-A@-;AFF-.99:;FDFFF
@M03896:38:000000000-B4D98:1:2111:15651:28493 2:N:0:183
CCTGTTTGCTACCCACGCTTTCGAGCCTCAGCGTCAGTTGGTGCCCAGTAGGTCGCCTTCGCCACTGGTGTTCCTCCCGATATCTACGCATTCCACCGCTACACCGGGAATTCCACCTACCTCTGCACTACTCAAGGCCAGCAGTTTTGAAAGCAATTCACGGGTTGAGCCCATGGATTTCACTTCCAACTTGCCGGTCCGCCTGCGCTCCCTTTACACCCAGTAATTCCGGACAACACTTGCACCCTACG
+
AAAAADFFFFFFGGG1AA1A0FEFFFGHHHCFCAEG?FEBE/AFGHHHGG1ADDAAEGGHEEECGGFE10BEGHHHHGGEGGEFG2FFGFGGHHFHHGGGC@FFGE/<BCHHGHFHHFGHHGHFHH1F?GFGFH11<?GGAFB01>G<0CDGHHHHFGGEGH?-<.:/CGHECGB:G00C:CGFGGG9BFFFFBF?9-@@A@CEEF@@<FAE-9//9;FFB-E/F//9FF/-A9-9A-;///9//;--;A-
@M03896:38:000000000-B4D98:1:2112:11471:1997 2:N:0:183
CCTGTTTGCTCCCCACGCTTTCGCACCTGAGCGTCAGTCTTCGTCCAGGTGGCCGCCTTCGCCACCGGTATTCCTCCAGATCTCTACGCATTTCACCGCTACACCTGGAATTCTACCCCCCTCTACGAGACTCAAGCTTGCCAGTATCAGATGCAGTTCCCAGGTTGAGCCCGGGGATTTCACATCTGACTTAACAAACCGCCTGCGTTCGCTTTACGCCCAGTAATTCCGATTAACGCTTGCACCCTCC
+
>>>AAFFFFFFFGGGGEEEAFGBEEEGH3BFBAEE22FFGFH2GEE133331ABAEEGGF??AAEHE/>/FHFHGHFE33GFGHHBF?E?EEHDDFF?EFFCBFCG?022FGFGDFHFFDCFGHFG?///>FG1>1<F1<<<1100=D0=0=DD00=DHHFD0.::///:CC-----;CFFBF0BFF00;;F00900.9C;=@A.9-:.9;9.;9;B.99>..;///;FB9;.:AB9AD..../;9AEFF
@M03896:38:000000000-B4D98:1:2112:23966:4708 2:N:0:183
CCTGTTTGCTCCCCACGCTTTCGCACCTGAGCGTCAGTCTTCGTCCAGGGGGCCGCCTTCGCCACCGGTATTCCTCCAGATCTCTACGCATTTCACCGCTACACCTGGAATTCTACCCCCCTCTACGAGACTCAAGCTTGCCAGTATCAGATGCAGTTCCCAGGTTGAGCCCGGGGATTTCACATCTGACTTAACAAACCGCCTGCGTGCGCTTTACGCCCAGTAATTCCGATTAACGCTTGCACCCTC
+
BBBBBFFFFFFFGGGGEEFFGGEGGGGGF3FGFEGGGHHHGH2GGG?HHGCEEEEFGGGHFEDEGHEEEGGHHHHHHFF3FGHHHHGFF/EFHHFHFDBD?@<GHHFF?<FGGFGDGGAFGCGH1FCC..CGHH<DDHF/CG0::<:0CGHCCFG0;;CHHGFEBB/CBFGE9A-@GGFFBFFFFFF/9FFFF/BFF.AEFF-A.AB:.;BF=?9B/.;9BD.;;/;:9FFADA.BF.-..;.;99A.A
@M03896:38:000000000-B4D98:1:2112:23981:4722 2:N:0:183
CCTGTTTGCTCCCCACGCTTTCGCACCTGAGCGTCAGTCTTCGTCCAGGGGGCCGCCTTCGCCACCGGTATTCCTCCAGATCTCTACGCATTTCACCGCTACACCTGGAATTCTACCCCCCTCTACGAGACTCAAGCTTGCCAGTATCAGATGCAGTTCCCAGGTTGAGCCCGGGGATTTCACATCTGACTTAACAAACCGCCTGCGTGCGCTTTACGCCCAGTAATTCCGATTAACGCTTGCACCCTCC
+
CCCBCFFFFFFFGGGGEEEFGGEGGGGHFGHGGGGGFHHHGHHHEDAHGFGGEFEGGGGHGEGGGHEEEEFHHHHHHFHHHHHHHHHGGFFGHHHHHFCGGCFHHHHGGHHHHGHHHHHGFGGHHGG?<AEFHF<<DGFCGHD0CCGHHECGFFBHCCGHHEBC:;//;BGFBG??FGGGGBFFFFF:9FFF//9FFFFFFFBAFFAADD@D>D?FFFDFFFA9BBFFFFEFFFF/BDF.A.9:;BFFEF
@M03896:38:000000000-B4D98:1:2112:23965:4731 2:N:0:183
CCTGTTTGCTCCCCACGCTTTCGCACCTGAGCGTCAGTCTTCGTCCAGGGGGCCGCCTTCGCCACCGGTATTCCTCCAGATCTCTACGCATTTCACCGCTACACCTGGAATTCTACCCCCCTCTACGAGACTCAAGCTTGCCAGTATCAGATGCAGTTCCCAGGTTGAGCCCGGGGATTTCACATCTGACTTAACAAACCGCCTGCGTGCGCTTTACGCCCAGTAATTCCGATTAACGCTTGCACCCTCC
+
BBBABFFFFFFFGGGGAEEFGGDGGGGGEGHGEFEGGHHHHHGHGGECFE?FEEEFGGGHFEEDFHEE>EFHHHHHHGFGHGHHHHHGGEGGFHHHHFCF/BFHHGFFFHHHGFGGHHHGGGGHHGC.<ECGHFCDGH<<CG<:;CGGC0GCGFHG;CGHHGB.:;9/FFGFA@-9DAFFGGGGFFF/BFFBF9;BFFFFFFFDFF@;9A>>=:9BFEABD.;/;/;BFFBDAAA/F.>;..;;FFA.AA
@M03896:38:000000000-B4D98:1:2112:18215:10333 2:N:0:183
CCTGTTTGCTCCCCACGCTTTCGCACCTGAGCGTCAGTCTTCGTCCAGGGGGCCGCCTTCGCCACCGGTATTCCTCCAGATCTCTACGCATTTCACCGCTACACCTGGAATTCTACCCCCCTCTACGAGACTCAAGCTTGCCAGTATCAGATGCAGTTCCCAGGTTGAGCCCGGGGATTTCACATCTGACTTAACAAACCGCCTGCGTGCGCTTTACGCCCAGTAATTCCGATTAACGCTTGCACCCTCC
+
BCCCCFFFFFFFGGGGEFEFGGEGGGGH3GHGGGGGGHHHHHHHGGEHCEEEEEEFGGGHGFGGGHEEFGGHHHHHHFGGHGHHHHHGGFGGHHHHHFDGGCFHHHFGGHHHHHHFHHFGGGGHBG<<<.<GHHC<<CF<CGDC:<GGG0;CGGHFHHHHHHFE:C/:BFFG;?AAG?FGGGGGFFF:BFFFFBBBFFFFFFFFEFFAFDAB-9AFFFFFFFFFFFFFFFFB?.DFFDF.9AABBBDFFF
@M03896:38:000000000-B4D98:1:2112:18210:10353 2:N:0:183
CCTGTTTGCTCCCCACGCTTTCGCACCTGAGCGTCAGTCTTCGTCCAGGGGGCCGCCTTCGCCACCGGTATTCCTCCAGATCTCTACGCATTTCACCGCTACACCTGGAATTCTACCCCCCTCTACGAGACTCAAGCTTGCCAGTATCAGATGCAGCTCCCACGTTGAGCCCGGGGATTTCACATCTGACTTAACACACCGCCTGCGTGCGCTTTACGCCCAGTACTTCCGATTACCGCTTGCCACCTCCG
+
BBBBBFFFFFFFGGGGAEAFFEBEFGGGBFFGEFEEDHFGDGGHFEAGG10AAEEFGGCH?FEEGGD/>EAGFHHHHBEGGGHHHHHF@AEE2FFHHCBDCCFHHHFG22?GF>FFHHHGGGGGGGF..<<GHHGDDFD<CG00:;CG0CCGFCH0/;CCEG.-99.;/CFE-@-?-;CFFFB/FFF/9BF9//;//;AFF@C..;@99;@@-9./:9:>DD.9;/::BF9.9;AFB.=-...9/;99;A.
@M03896:38:000000000-B4D98:1:2112:24938:18529 2:N:0:183
CCTGTTTGCTCCCCACGCTTTCGCACCTGAGCGTCAGTCTTTGTCCAGGGGGCCGCCTTCGCCACCGGTATTCCTCCAGATCTCTACGCATTTCACCGCTACACCTGGAATTCTACCCCCCTCTACAAGACTCAAGCCTGCCAGCTTCAAATGCAGTTCCCAGGCTAAGCCCGGGGACTTCACATCTGACTTAACAGACCGCCTGCGTGCGCTTTACGCCCAGGAATTCCGATTAACGCTTGCACCCTCCG
+
AAABBFFFFFFFCEFECEF2AFEEEEFHBFHH2EEGGHHGGHCGFFGHHGGEEEEEEGFFFEFEFG1/>ECGHFHHFEG?GFHHHHHGGEEEGHEGH/@C@C?GG<0?01FFFHFFGGCCCCGFFFGF1FFGHFFFD<<.CGCG.<GFGDFC::CGH0GFHC0...:CCFFE@???B-;0;0CBFBF909BBBFB///:A--9AE9@:.;-9-.;/B.:99AA...;/BFFD?..//.9A...;;9A.;;.
@M03896:38:000000000-B4D98:1:2112:24953:18539 2:N:0:183
CCTGTTTGCTCCCCACGCTTTCGCACCTGAGCGTCAGTCTTTGTCCAGGGGGCCGCCTTCGCCACCGGTATTCCTCCAGATCTCTACGCATTTCACCGCTACACCTGGAATTCTACCCCCCTCTACAAGACTCAAGCCTGCCAGTTTCAAATGCAGTTCCCAGGTTAAGCCCGGGGATTTCACATCTGACTTAACAGACCGCCTGCGTGCGCTTTACGCCCAGTAATTCCGATTAACGCTTGCACCCTCC
+
ABBBBFFFFFFFGGFGEEEFGGEGGGGHFHFGGGGGGHHHHHGHHGFHHGGGEEEEFGGHEEGFGHEEEGGHHHHHGFHEGGHHHHHGGEFGHHHHHDGGGCGHHHFFFHHHHHHGHHHGGGGHFGGD1<GHHGHHHGC<CG/0<=GGHGGFGHHHCCHHHGFEC:0CCHHHGC?9@DFGFFGBFGG09CCFFB;9;/AADFFFFFFFFFAF-;A/BE?BDFEB/BFFFFFA9DDFFFBD...9BFFFFF
@M03896:38:000000000-B4D98:1:2112:3610:18845 2:N:0:183
CCTGTTTGCTCCCCACGCTTTCGCGCCTCAGCGTCAGTGATGGTCCAGTTGGCCGCCTTCGCCACCGGTGTTCTTGCGAATATCTACGAATTTCACCTCTACACTCGCAGTTCCACCAACCTCTACCACACTCAAGCCAAGCAGTATCGAAGGCAATTCCGTGGTTGAGCCACGGGCTTTCACCCCCAACTTACAAGGCCGCCTACGCGCCCCTTACGCCCAGTGATTCCGAGCAACGCTAGCCCCCTTC
+
BBBBBFFFFFFFGGGGGFEFGGEFEEGGGHHHGGGGGHHGHHHHHHHHGHGGFGEEGGGHGEFGGHB>EEFGGHHFHEFGGGHHHHHGGHHHHHGHHHHHHGGHHHGGDFFHFGHFHGEGDHHHGHGGHHGHHHHFDFHGFFC<=GGG>GF.EGH.BBGH<0<-::;CCCGFG:::BCAFFBFFGGG-CFGFFGGG0.:EBFFFFFAFFDFF-;9FFAACFF.://:BFFF.-;9BFAD...:BBDF;FF
@M03896:38:000000000-B4D98:1:2112:12974:19429 2:N:0:183
CCTGTTTGCTACCCATGCTTTCGAGCCTCAGCGTCAGTTGGTGCCCAGTAGACCGCCTTCGCCACTGGTGTTCCTCCCGATATCTACGCATTCCACCGCTACACCGGGAATTCCATCTACCTCTGCACTACTCAAGAAAAACAGTTTTGAAAGCAATTCATGGGTTGAGCCCATGGTTTTCACTTCCAACTTGTCTTCCCGCCTGCGCTCCCTTTACACCCAGTACTTCCGGACAACGCTTGCACCCTAC
+
BBBBBFFFFFFFGGGGFFGGGGEGHFGHHHHHGGGGGHHGGGGFHGFHGFDFHHFGGGGHHGGDGHHHEEFEHHHGGGGEGGGHFHHGGEGGHHHHHGFGGGHHHGFCGGHHHHBGGGGHHHHHHHHHFHHFHHHFHH0?<CGF<FHFHGHFHGHHGHHHHHFGGC@<CHHGHHHHHHHGHGHHHHHFCCFBCFFFFFGBGGGGGGGGGGGGBFBBF;9FDE./9/:BFFD-A=-9;@AA9E9;9FDEFF
@M03896:38:000000000-B4D98:1:2112:12969:19446 2:N:0:183
CCTGTTTGCTACCCATGCTTTCGAGCCTCAGCGTCAGTTGGTGCCCAGTAGACCGCCTTCGCCACTGGTGTTCCTCCCGATATCTACGCATTCCACCGCTACACCGGGAATTCCATCTACCTCTGCACTACTCAAGAAAAACAGTTTTGAAAGCAATTCATGGGTTGATCCCATGGTTTTCACTTCCAACTTGTCTTCCCGCCTGCGCGCCCTTTACACCCAGTAATTCCAGACAACGCTTGCACCCTAC
+
AAAAAFFFFFFFGGFG1ED33B10BBEFFFCGGEEG0D211AAFGGHHFGHFHHAEE/EHFEAEGH1GEFFEHHHHHGGCEC?GHHHGGEGGGHHHHEE>E<FGHEE?BCHHHH2GF1GHF1FFBGFGFFGBGFG<?B0FGF/<1=>GGGFFFFFHFDGE=G0.<<-<0=0CGHF/:0:.;GHFFG0;FF:CG90;0C0B.:?.9FA@-9-;9/B/9/;BAE-;9//;BB///-;-A@?---;/9BAABF
@M03896:38:000000000-B4D98:1:2112:13452:20437 2:N:0:183
CCTGTTTGCTCCCCACGCTTTCGCACCTGAGCGTCAGTCTTCGTCCAGGGGGCCGCCTTCGCCACCGGTATTCCTCCAGATCTCTACGCATTTCACCGCTACACCTGGAATTCTACCCCCCTCTACGAGACTCAAGCTTGCCAGTATCAGATGCAGTTCCCAGGTTGAGCCCGGGGATTTCACATCTGACTTAACAAACCGCCTGCGTGCGCTTTACGCCCAGTAATTCCGATTAACGCTTGCACCCTCC
+
BBBBBFFFFFFFGGGGEEEFGGEEGGGHHGHHGGGGGHHHHHHHGAEGHEGGGEEFGGGHFEEEGHEG>EGHHHHHHFHHHHHHHFHGGEGGGHHHHDGGGCGHHHCCFGGHGHBFGHHGGGGHHGF.>CEHHGHFGHG<CG00;CHHHGCGHEHHGCHFHHBA:B:;BFFA?A-DGAFGGBFBFFE9BFFFEB/;;.EAFFFFFFBDFDFF:9AFFFBDADE/;///B//.;9:BF.@.:A./;;D?ED
@M03896:38:000000000-B4D98:1:2112:13455:20456 2:N:0:183
CCTGTTTGCTCCCCACGCTTTCGCACCTGAGCGTCAGTCTTCGTCCAGGGGGCCGCCTTCGCCACCGGTATTCCTCCAGATCTCTACGCATTTCACCGCTACACCTGGAATTCTACCCCCCTCTACGAGACTCAAGCTTGCCAGTATCAGATGCAGTTCCCAGGTTGAGCCCGGGGATTTCACATCTGACTTAACAAACCGCCTGCGTGCGCTTTACGCCCAGTAATTCCGATTAACGCTTGCACCCTCC
+
ABAAAFFFFFFFGGFGEFEFGGEEGGGHCHHHGGEEGHHHHHHFEE?GHGFGEEEGGGGHGEEGGHE/EEFGHHHHHEH3GGDGHHHFGFGGHHHHHDDGGGHHHHHFHFHHHHHHHHHGGGGGGFFA.<CDHHG<DCD<CG0:0<CGFGCGCGHHHHHHHH0.:0;9CGGE@?@-BDFGGGGGFFB/;BBFFFBFFFFFCF;DEF>:AABA-AABFEDACD.;B///;BF.D.;/9DF....9BFFFFF
@M03896:38:000000000-B4D98:1:2112:16317:21831 2:N:0:183
CCTGTTTGCTACCCATGCTTTCGAGCCTCAGCGTCAGTTGGTGCCCAGTAGACCGCCTTCGCCACTGGTGTTCCTCCCGATATCTACGCATTCCACCGCTACACCGGGAATTCCATCTACCTCTGCACTACTCAAGAAAAACAGTTTTGAAAGCAATTCATGGGTTGAGCCCATGGTTTTCACTTCCAACTTGTCTTCCCGCCTGCGCTCCCTTTACACCCAGTAATTCCGGACAACGCTTGCACCCTAC
+
CCCCCFFFFFFFGGGGFFGGGGEFGEGHHHHHGGGGGHHHFGGHGFGHHFHHHHEGGGGHGGGGGHHFGGHGHHHHHGGFGGGHHHHGGFGGHHHHHGGGGFGHHEEDDDGGHHGGGDHHHHHHGHFGHHHHHHHDGFC?GGECDFHHHFHGHHHGHFHHFHGAC<<<CGHGGHCGGGHGHFHHHHH0CGGGBBFGGGGGGFGGGGGGGGGGGFFFBBB9A;.B9/;BBFF@D-;..;;A.EA/BFDEBF
@M03896:38:000000000-B4D98:1:2112:13528:23988 2:N:0:183
CCTGTTTGCTACCCATGCTTTCGAGCCTCAGCGTCAGTTGGTGCCCAGTAGGTCGCCTTCGCCACTGGTGTTCCTCCCGATATCTACGCATTCCACCGCTACACCGGGAATTCCACCTACCTCTGCACTACTCAAGGCCAGCAGTTTTGAAAGCAATTCACGGGTTGAGCCCATGGATTTCACTTCCAACTTGCCGGTCCGCCTGCGCTCCCTTTACACCCAGTAATTCCGGACAACGCTTGCACCCTAC
+
BBCBCFFFFFFFGGGGGFGGGGEFGEGHHFGGEGEEEHHHFGGHHFGGHHFGHFEEEEGHAEEGGGGCGGHGHHHHHGEFGGGHHHHFGEGGHHHHHFEEGCGHHEEEFGHHHHHFHHHHHFHHFFFGHHHHHHF<<?F??FF01>FHFFDFGHHHGHHHHH?@C<<<GFHGHHH/GFGHHHHHHHHCHGGGFGF;-ADGGGGGGGGGFFFEFFBFF/9BDEEF/B9FFFF-A@9AEFFDEA9;;FF.FF
@M03896:38:000000000-B4D98:1:2113:13265:3257 2:N:0:183
CCTGTTCGCTCCCCACGCTTTCGCTCCTCAGCGTCAGTGACGGCCCAGAGACCTGCCTTCGCCATTGGTGTTCTTCCCGATATCTACACATTCCACCGTTACACCGGGAATTCCAGTCTCCCCTACCGCACTCACGCCCGCCCGTACCCGGCGCGGATCCACCGTTAAGCCATGCACTTTCACACCGGACGCGCCGAACCGCCTACGAGCCCTTTACGCCCACTAATTCCGGCTAACGCTTGCACCCTAC
+
ABBABFFABBBBGGGGEFEFFGEE2GGHHHHGEEEAEGBFEA0EEEEEGHGHGHBFHHHGFEG>FE@FB1FEGGGHFHGDEEGHGHGHHGGHHHGHHECAFFGHHE/BB?FCGGF2>@@GHFDHGHH/@@FGFG1.>CD-<AF-<<DEH.-:-;9?;@BG9FF.....9;/./9/99//;FFF/BA---;9@--9-9-;@>DF.DF99.;@E.;/;/9ADD...///9BF/--;.;B.@.9.99;FFE.F
@M03896:38:000000000-B4D98:1:2113:13281:3263 2:N:0:183
CCTGTTCGCTCCCCACGCTTTCGCTCCTCAGCGTCAGTGACGGCCCAGAGACCTGCCTTCGCCATTGGTGTTCTTCCCGATATCTACACATTCCACCGTTACACCGGGAATTCCAGTCTCCCCTACCGCACTCAAGCCCGCCCGTACCCGGCGCGGATCCACCGTTAAGCCATGGACTTTCACACCGGACGCGACGAACCGCCTACGAGCCCCTTACGCCCACTAATTCCGGCTAACGCCTCCCCCCTAC
+
BBBABFFADABBGGGGEFEFFGEFFHGHHHHHGGGGDFGHGD0EEEGHGHGGGHEGHGHGBEGFFG@3B?GEFHHHHHGGFGGHHFHHHGHHHHHHHECAFEBGGE//>CGHGHF2>@FGHHDHGHH@AFGGFGF1>FH->CG-<@DGH;-@A?9B--AF0CF.9;.9/;/99B//F/B/BFF9FD---;-@-;@--99B-;D?DB..;;@E.:AFFADCFDE?///9BF/9--./;.;-..;.9;@-..
@M03896:38:000000000-B4D98:1:2113:26872:9303 2:N:0:183
CCTGTTTGCTCCCCACGCTTTCGCACCTGAGCGTCAGTCTTCGTCCAGGGGGCCGCCTTCGCCACCGGTATTCCTCCAGATCTCTACGCATTTCACCGCTACACCTGGAATTCTACCCCCCTCTACGAGACTCAAGCTTGCCAGTATCAGATGCAGTTCCCAGGTTGAGCCCGGGGATTTCACATCTGACTTAACAAACCGCCTGCGTGCGCTTTACGCCCAGTAATTCCGATTAACGCTTGCACCCTCC
+
BBBBBFFFFFFFGGGGCEEFGGEEEGGHBGHFFFGGGHHHHHHHGFEHHGGGGEEEGGGHAEFGGHEEEGGHHHHHHBGGHHHHHHHGGFFGHHGHHGCGGC?FHHGGCGHHHHHHHHHGGGGHHFFE<CCGFHGGHHFBGH00:;GCCG0CHHFHCCGHHH0:;9;FFGGGD????9FGGGGGFFF/FFFFFF:B;AEFFFFFFFFAADCA-D./;9ADFF?:BFFFFFF..9AFB.B.;A;::FFEFF
@M03896:38:000000000-B4D98:1:2113:26853:9308 2:N:0:183
CCTGTTTGCTCCCCACGCTTTCGCACCTGAGCGTCAGTCTTCGTCCAGGGGGCCGCCTTCGCCACCGGTATTCCTCCAGATCTCTACGCATTTCACCGCTACACCTGGAATTCTACCCCCCTCTACGAGACTCAAGCTTGCCAGTATCAGATGCAGTTCCCAGGTTGAGCCCGGGGATTTCACATCTGACTTAACAAACCGCCTGCGTGCGCTTTACGCCCAGTAATTCCGATTAACGCTTGCACCCTCC
+
CCCBBFFFFFFFGGGGGEFFGGFGGGGHAGHGFGGGGHHHHHHHGGGHHGGGEFFGGGGHGFGGGHEEEGEHHHHHHGHHHHHHHHHFGFGGHHHHHDBDDCGHHHFGGHHHGGHGHHHGGGGHHHGD<AFHCGGGGHGBCGDB0CGCGCGFHHHHHGHHHHF.CB/FFGGG-BB?GGGFFFGFEFF:BFFF/FBFFAEFFFFD?FA9AA=B;:.9B.AAFB.999/9BBB:..:FF.;.:AABFFFFFF
@M03896:38:000000000-B4D98:1:2113:20840:15624 2:N:0:183
CCTGTTCGCTCCCCACGCTTTCGCTCCTCAGCGTCAGTGACGGCCCAGAGACCTGCCTTCGCCATTGGTGTTCTTCCCGATATCTACACATTCCACCGTTACACCGGGAATTCCAGTCTCCCCTACCGCACTCAAGCCCGCCCGTACCCGGCGCGGATCCACCGTTAAGCGATGGACTTTCACACCGGACGCCACGAACCGCCCACGAGCCCCTTACGCCCACTAATTCCGGATAACGCTTGCACCCCCCG
+
BBABBFFBBBBBGGGGEEEFGFDGGHGGHFHHGGDGEGHFFEAEGF1FHGFGFFGHGHHHCEF?EG4GEFFEFHHHFHGFC@EHEFGFHBBEGDHHHEHEGCGHCEGGCCHHHHFHFGHHHHGHGF0@DCGGHFFFFFG>CDG?<AEEHA?--@-A--AFFGG?9ADF//9...99FF/BBBFBFF--;@-=-;;>-9@-99@-.:-;--;A.../B.9-@D..//9/;//-99./9.9...;//;A----
@M03896:38:000000000-B4D98:1:2113:20822:15638 2:N:0:183
CCTGTTCGCTCCCCACGCTTTCGCTCCTCAGCGTCAGTGACGGCCCAGAGACCTGCCTTCGCCATTGGTGTTCTTCCCGATATCTACACATTCCACCGTTACACCGGGAATTCCAGTCTCCCCTACCGCACTCAAGCCCGCCCGTACCCGGCGCGGATCCACCGTTAAGCGATGGACTTTCACACCGGACGCGACGAACCGCCTACGAGCCCTTTACGCCCACTAATTCCGGCTAACGCTTGCACCCTAC
+
BBBBBFFBBBBBGGGGGFEFFGFGGHGGHHHHEGFGGHHGGEEFGEEGHHGHGHHHHHHHGEGFGFFF@FGEHHHHHHGGGGGHHHHHHGHGHHHHHGHEGEGGHECCCGGHHHGGGHHHHHGHGHHCG?FGHBGDGGH-CGG-<AGCG::A@C-D-9@FBFF.:99E/B99ADAFFFFFFFFFBA9-;@-;9-9--;@B=BFDAFA:?DCE./99F;:BFF..;B;BBFF--9.;/9B...9/;FDF.A
@M03896:38:000000000-B4D98:1:2113:20841:15643 2:N:0:183
CCTGTTCGCTCCCCACGCTTTCGCTCCTCAGCGTCAGTGACGGCCCAGAGACCTGCCTTCGCCATTGGTGTTCTTCCCGATATCTACACATTCCACCGTTACACCGGGAATTCCAGTCTCCCCTACCGCACTCAAGCCCGCCCGTACCCGGCGCGGATCCACCGTTAAGCGCTGGACTTTCACACCGCACGCGACGAACCGCCTACGAGCCCTTTACGCCCACTCACTCCGGCTAACGCCTCAACCCTAC
+
BBBABFFBBBBBGGGEEEAFFGEEGHGHHHHHGGGGGHHGGE0EEGGGGHFGGGFHHHHHFEGGGGFHBFGEHHHGHHGGGGGHHHHHHGGGHHGHHGHAEF4GFEC?CCHHHHF2FFGHFHGFGHHDD@FCGGB>FFG<ADG-<<DGCC@@-A-;;-AFFGGAC.A./;;-99-AFF/BFBFFFD--9;-@-@;9;=DF-@D?FF.A9@B?.//BF9;;BDE./9//;FA---.9BDD-;.//;;A.:F
@M03896:38:000000000-B4D98:1:2113:20827:15655 2:N:0:183
CCTGTTCGCTCCCCACGCTTTCGCTCCTCAGCGTCAGTGACGGCCCAGAGACCTGCCTTCGCCATTGGTGTTCTTCCCGATATCTACACATTCCACCGTTACACCGGGAATTCCAGTCTCCCCTACCGCACTCAAGCCCGCCCGTACCCGGCGCGGATCCACCGTTAAGCGATGGACTTTCACACCGGACGCGACGCACCGCCCACGAGCCCTTTACGCCCAATAATTCCGGCTCACGCTTGCACCCTAC
+
AAAAAFFABBBBGGGGGEEFFGEEGHGHHHHGEEDEGGHFGEAEFEEGEGGHGGFHHHHHFEGFGFDGBFGEGHHHHHGGFGGHHHHGHGGHHHHHHGGEFEDHHFGGCGHHHFGDFGHHGHGGAGGCGGGGFGG1GGH<@DF-<<DEHA::;A?DA@@FGGGD.:A./B-..;./BF/BFEFFFFC-;;-B9-99--99-@@-99B9-;@A.//;9?9>@D99/9//;F/9-;.;BAF.9.;/;BDA.A
@M03896:38:000000000-B4D98:1:2113:24347:16633 2:N:0:183
CCTGTTCGCTCCCCACGCTTTCGCTCCTCAGCGTCAGTGACGGCCCAGAGACCTGCCTTCGCCATTGGTGTTCTTCCCGATATCTACACATTCCACCGTTACACCGGGAATTCCAGTCTCCCCTACCGCACTCAAGCCCGCCCGTACCCGGCGCGGATCCACCGTTAAGCGATGGACTTTCACACCGGACGCGACGAACCGCCTACGAGCCCTTTACGCCCAATAATTCCGGCTAACGCTTGCACCCTAC
+
ABBBAFFBBBBBGGFGEEEFGGEEGHGHHHHGFGD?FHGHHG?EEEEH1FGHFHFGHHHHEGGGGFGGBFEEGHHHHGGGGGEHHHHGHGGHHHHHHGHGGEFHHGGGGCGGHHGFGGFHGHFGEHG@CCGGFGGBGGHCFGG-<ADGHA@C-A-B:B;FFGG.;.;:;FA..A;BFFFFFFFFFFF->D;BA-;-9@BCCFFDDFD?DF;:.//9B.99B.;.//:/FFB;;@A/F.9..../;FFF.;
@M03896:38:000000000-B4D98:1:2113:24329:16641 2:N:0:183
CCTGTTCGCTCCCCACGCTTTCGCTCCTCAGCGTCAGTGACGGCCCAGAGACCTGCCTTCGCCATTGGTGTTCTTCCCGATATCTACACATTCCACCGTTACACCGGGAATTCCAGTCTCCCCTACCGCACTCAAGCCCGCCCGTACCCGGCGCGGCTCCACCGTTAAGCGATGGACTTTCACACCGCACGCGCCGAACCGCCTACGAGCCCTTTACGCCCACTAATTCCGGATAACGCTTGCACCCTAC
+
BBBBBFFADBBBGGGGEFFFGGGGGHGHHHHGFGGGGHHGFGEFGGEGHHHGGHFGHHHHFEGEFHF3BFGAGHHHHHEGEGGHHHHHHHHHGHHHHDGFGFGHHEDCCGGGHHGD@GHHFHGHGGHCF@DDFF<1<FG-AFG-<-CEH.:@@?AA--;E/FA.9;..9B9.;..;FBFFFFF/FF--9@@@9-;--9;DDCFD?F..9BDF./9/9;9BDF..///9FF/-9;./;9B..;A9FBDEFF
@M03896:38:000000000-B4D98:1:2113:12100:19232 2:N:0:183
CCTGTTTGCTCCCCACGCTTTCGCACCTGCGCGTCAGTCTTCGTCCAGGGGGCCGCCTTCGCCACCGGTATTCCTCCAGATCTCTACGCATTTCACCGCTACACCTGGAATTCTACCCCCCTCTACGAGACTCAAGCTTGCCAGTATCAGATGCAGTTCCCAGGTTGAGCCCGGGGATTTCACATCTGACTTAACAAACCGCCTGCGTGCGCTTTACGCCCAGTCATTCCGATTATCGCTTACACCCTCC
+
ABAABFFFFFFFGGGEAAA2FGAAEGEGG2AEEGGEGHHHCGGGEG13F?0>>>>>EEEGFEEGGH?E/>/FHHFHGEGGHGFHFGGFC/CDFHDDHFC?CCFFGG0?<1<GGFFGFGHCGCGF0DC..<<D<0<0;/0::;;000;;::;;0:0<;CF0CFB.;0;9/;F9--;9-9;FF/F//9//:;B/9/:/;.A9-=@.AA@.9.-9-..9B..@B.A9///9;//:9.;/;.;...//;9;9A?
@M03896:38:000000000-B4D98:1:2113:12102:19251 2:N:0:183
CCTGTTTGCTCCCCACGCTTTCGCACCTGAGCGTCAGTCTTCGTCCAGGGGGCCGCCTTCGCCACCGGTATTCCTCCAGATCTCTACGCATTTCACCGCTACACCTGGAATTCTACCCCCCTCTACGAGACTCAAGCTTGCCAGTATCAGATGCAGTTCCCAGGTTGAGCCCGGGGATTTCACATCTGACTTAACAAACCGCCTGCGTGCGCTTTACGCCCAGTAATTCCGATTAACGCTTGCACCCTCC
+
BCCCBFFFFFFFGGGGEFEGGGEFGGGHHHHGGGFGFHHHGHHHGEEHHFGGEEEFGGGHBEFGGHFEEGGHHHHHHEHHHHHHHHHGGEFGHHHHHGCGBDEHHHFCGHHHGHHHHHHGGGGHHHF..<CGFCC<DGD<<G=0CGHGB;CGGHHHGGGHHH0C:;:/;CGE;D-A-AFGFFGGFFF90;B0FB:B0AEE;BFFFFBDADCF-:EBFEDCFD.BBF9FFFFFDADFFBF?E.9BFFF?ED
@M03896:38:000000000-B4D98:1:2113:12120:19252 2:N:0:183
CCTGTTTGCTCCCCACGCTTTCGCACCTGAGCGTCAGTCTTCGTCCAGGGGGCCGCCTTCGCCACCGGTATTCCTCCAGATCTCTACGCATTTCACCGCTACACCTGGAATTCTACCCCCCTCTACGAGACTCAAGCTTGCCAGTATCAGATGCAGTTCCCAGGTTGAGCCCGGGGATTTCACATCTGACTTAACAAACCGCCTGCGTGCGCTTTACGCCCAGTAATTCCGATTAACGCTTGCACCCTCC
+
BBBBBFFFFFFFGGGFEFFFGGFGGGGGGFHFEEFEFHHHHHHHGG1FHACEFGGGGGGHEEGGGHE/ECFHGHHHH2FGGGHHHHHGGEGGHHHHHFCG?DFHHHHHHHHHHHFHHHHGGGGHHGGA.<DHFHHBDGHCGHD0C0:;;;0;FFBGGFHHHGB.::9/9BFEBCAD?AFFFFGGFFF/BBFF//BF99AE=BFFFFDFFF-@@..;B.9=B.9/9FFFFFBAAFF99.;99../9FDFFF
@M03896:38:000000000-B4D98:1:2114:19493:4398 2:N:0:183
CCTGTTTGCTCCCCACGCTTTCGCACCTGAGCGTCAGTCTTCGTCCAGGGGGCCGCCTTCGCCACCGGTATTCCTCCAGATCTCTACGCATTTCACCGCTACACCTGGAATTCTACCCCCCTCTACGAGACTCAAGCTTGCCAGTATCAGATGCAGTTCCCAGGTTGAGCCCGGGGATTTCACATCTGACTTAACAAACCGCCTGCGTGCGCTTTACGCCCAGTAATTCCGATTCACGCTTGCACCCTCC
+
CCCCCFFFFFFFGGGGEEEFFGGGGGGGGFHHGEEGGFHHHHGHGGGHGGCFEFFGGGGHHGGGGHE@EGFHHHHHG2GGHHHGHHHGGFGGHHGHHGFGF@FGHHFF2FGHGHHGHHHGGGGHFGG.>DEHGFH<DGF<GHG00<GHHFGHFF0C;CHHHH0C::/;BBBE?@?D-;/CFFFBFFF;FF9BFBFF9.EFFFFFFFF.ADCB@::BB99-@D.9////;BF..:/:/AE.:.9/;/:.AD
@M03896:38:000000000-B4D98:1:2114:19475:4405 2:N:0:183
CCTGTTTGCTCCCCACGCTTTCGCACCTGAGCGTCAGTCTTCGTCCAGGGGGCCGCCTTCGCCACCGGTATTCCTCCAGATCTCTACGCATTTCACCGCTACACCTGGAATTCTACCCCCCTCTCCGAGACTCAAGCTTGCCAGTCTCAGATGCAGTTCCCAGGTTGAGCCCGGGGATTTCACATCTGACTTAACAAACCGCATGCGTGCCCTTTACGTCCAGTACTTCCGCTCAACGCTCACACCCTCC
+
ABBBAFF45DFFFEGGAAEFFG2AEEGH3AB3AEEEEGGHHHFHDEEFHGC?AE0EGEGFHEFGGG1/>/FFGHHHHBG3FFGFHGGG</EEHGFHHABDCCFHEFCCGGGHHHHFHFGCCCGF0<A---<GB0GDGF0<<G00<0<CBFF000::00C:GG0;;999;B;.A?--99BFF/B/;/:;///9B:;//9;.9=-../9..9.;//;/;...;.9BFFB/;9...-99..-9..9:/9;.9.
@M03896:38:000000000-B4D98:1:2114:19485:4421 2:N:0:183
CCTGTTTGCTCCCCACGCTTTCGCACCTGAGCGTCAGTCTTCGTCCAGGGGGCCGCCTTCGCCACCGGTATTCCTCCAGATCTCTACGCATTTCACCGCTACACCTGGAATTCTACCCCCCTCTACGAGACTCAAGCTTGCCAGTATCAGATGCAGTTCCCAGGTTGAGCCCGGGGATTTCACATCTGACTTAACAAACCGCCTGCGTGCGCTTTACGCCCAGTAATTCCGATTAACGCTTGCACCCTCC
+
BBBBBFFFFFFFGGGGEEEFFGDGGGGGEEGGEEFGGHGHFHFHGEDHHGFEEGCGGGGHFEGGGHD@>EFGHHEHH2GGHHHHHGHGGF?FFGHHHFBDFCFHHHECGGHHGGGFHHHGGGGHHHGG<DGHCFGDDGD<CGD:0;0C0CBGCCCC;CGHHH0CCB/;BFFE?AB-BAFGGEFGBBF9/BFFBFFFFFA:;>FBFF;:ADDFC?AFF.DDFDF9B/9BFFB..:DFBFF.;E;999AA?D
@M03896:38:000000000-B4D98:1:2114:14353:4476 2:N:0:183
CCTGTTCGCTCCCCACGCTTTCGCTCCTCAGCGTCAGTGACGGCCCAGAGAGCTGCCTTCGCCATTGGTGTTCTTCCCGATATCTACACATTCCACCGTTACACCGGGAATTCCAGTCTCCACTACCGCACTCAAGCCCGCCCGTACCCGGCGCCGATCCACCGTCAAGCGACGGCCTTTCACACCGGACGCGACGAACCGCCCACGAGCCCTTTACGCCCAATAATTCCGGATAACGCTCGCCCCCTCCG
+
AA?AAFFAD?AAFE1EEEE0AFEEEHGHGFFHCEECCGHFHGEEGGCHAGC/BBEGGDFGFECAGGH1B//BFHHHHBEC@?EGHEH1GDGHBGDFGGH<ACG<<E/B//?GGH21@DDG110>0FGCGGGG0G1F1FG@CGGC-<<C<.C-;--A-;ABEF;.;..999B---9---/;9FFFBB---;-;;-;--99@=@@-9E@-9@-;-//9FAB@@F--;///;/9---;;/-;--9-9-@@----
@M03896:38:000000000-B4D98:1:2114:14327:4487 2:N:0:183
CCTGTTCGCTCCCCACGCTTTCGCTCCTCAGCGTCAGTGACGGCCCAGAGAGCTGCCTTCGCCATTGGTGTTCTTCCTGATATCTACACATTCCACCGTTACACCGGGAATTCCAGTCTCCACCACCGCACTCAAGCACGCCCGCACCCGGCGCCGTTCCACCGTCAAGCGACGGCCTTTCCCCCCACACGCGACCCACCCCCTACGCGCCCTTTACGCCCAATAATTCCGGCTAACGCCTCCACCCTCCA
+
AA1>>DF?>>AAFEBE?AE0FGGGCHGHG11C/BEAFH2BF/EEGC/AE/0AB1FFFGFFGAEEF1F1@//B@FFFF1BBGFFFFHH1FGFF1BFGGC>EEAFGCE/@/<FGGBB12B1B1100<<?///><C01110?<>F<----A<---;@-A-.;B0CC.:...;;.;--99-;/9//B-:;---;--9-;--;AB-99@FFF-9=>@-B//B-:@@B?-B///:9/---9F/-;---;;FFFE-B-
@M03896:38:000000000-B4D98:1:2114:7826:7558 2:N:0:183
CCTGTTCGCTCCCCACGCTTTCGCTCCTCAGCGTCAGTGACGGCCCAGAGACCTGCCTTCGCCATTGGTGTTCTTCCCGATATCTACACATTCCACCGTTACACCGGGAATTCCAGTCTCCCCTACCGCACTCAAGCCCGCCCGTACCCGGCGCGGATCCACCGTTAAGCGATGGACTTTCACACCGCACGCGACGAACCGCCTACGAGCCCTTTACGCCCAATAATTCCGGATAACGCTTGCACCCTAC
+
BBBBBFFBBBBBGGGGEEEFFGEEEHGGHGHHGGGEGHHBFFGFGEDHCGGGGHGHHHHHGEGFFGEBB?FEHHHHHHGGGCEGHHHHHFFHHHHHHEFEFFGHHE?CFGHHHGHD@GHHFHGHGHHADGADFGGFGFH<>DG-A@DGH.:@A:-A-9BGGFC:99999;-;.;.:FFEBFEFFFF---;99;-;-;@FD=AD?DF..;;BF.9//B.A>D9../;99BFB;A.;;:.;.:9;;BFF.BF
@M03896:38:000000000-B4D98:1:2114:8516:18667 2:N:0:183
CCTGTTCGCTCCCCACGCTTTCGCTCCTCAGCGTCAGTGACGGCCCAGAGACCTGCCTTCGCCATTGGTGTTCTTCCCGATATCTACACATTCCACCGTTACACCGGGAATTCCAGTCTCCCCTACCGCACTCAAGCCCGCCCGTACCCGGCGCGGATCCACCGTTAAGCGATGGACTCTCACACCGGACGCGACGAACCGCCTACGAGCCCTTTACGCCCAATAATTCCGGCTAACGCTTGCAACCAAC
+
BBBBAFFBBBABGGGGEEEFFFFFGHGFHFHHGGGFGHFFFG?EECEFGHHHGHFHHHHHHGGGGHBG@FFEGFHHHHGD/EEGHGFHHFFGGGHHHGH/AEGHHGFCBCBGGHHFHGFHHHGGGHHGGGGGGFHFGGH@DGG-<ADE0::@A;;BABGGGGGD9;.;BB>;.;.BFF/;99FB/D9-9@-@A-;---B=BCC.999..;-ABB//;9ABFDA:F/9/;/9---.//99.;AA//:;..;
@M03896:38:000000000-B4D98:1:2114:8530:18678 2:N:0:183
CCTGTTCGCTCCCCACGCTTTCGCTCCTCAGCGTCAGTGACGGCCCAGAGACCTGCCTTCGCCATTGGTGTTCTTCCCGATATCTACACATTCCACCGTTACACCGGGAATTCCAGTCTCCCCTACCGCACTCAAGCCCGCCCGTACCCGGCGCGGATCCACCGTTAAGCGATGGACTTTCACACCGGACGCGACGAACCCCCTACGAGCCCTTTACGCCCAATAATTCCGGCTAACCCTTGCACCCTCC
+
ABBBBFFABBABGGGGEFFFGGEEEHGHHHHHGGEEEHHGFGFGGGGHHEGHGHFHHHHHFGGGGFFGBFGFHHHHHHGDFGGHHHFGHFGHGGFHHFHGGEFHHECBCCHGHHH2@FHHHGGHGHH@F@CFCG<1>FH-@FG<<AFGHA-CC;-;:BDGFGG?99.;;B-9AD.BF/BBFFFFFD=--;:@--;--:@=.;DD.;:..:@FBBF/F99;BD..///;BF9;->AFF.;.;.:/:::.9:
@M03896:38:000000000-B4D98:1:2114:24899:18758 2:N:0:183
CCCAGTTTGGGTCTTCGCTCTTATATATTCCGATATGTTCAAGCCCCTTTCGTCGTCTATTTTTTGTCCACTAGAGTTTTTTACAACTCCGGTGAGTTTTAGCTTTATTGTGGAGGGGGTGCTCTAAAACACTCTTTACGCCGGCTTCTCTTGACTTGGGTTAATCTTGTGACCTCGTCGTCTGTCACACACTTACCATAGTGTTTTAGTGTATATCTGATCCCTCGCTGTCTCCATCCTATACATCTTCA
+
>AA11BB@3AAAFGF31AECA133333333300B0A2DA222DA/F/GAGF/B//ABG/DGFF1AABF121D0BB1D21B?>EHGFHHH1?>E/F0BB1B2BB>FF1FB1>2/1////>>//1@1@111??GHFHHH<D/?@-<--<CH0=GFFCGF00.:;.0;:0;0;:000::..;-9AA.000;09.:CBB09900990;0--//;//////9//////-9-;----///////;9///9///////
@M03896:38:000000000-B4D98:1:2114:24909:18774 2:N:0:183
AACCTGCCCACCGATCAGACACTCTATTACCAAACATTAGCGTCTCGCCTGTGTTCTACGTTTTATCCTCCAAACTAAAAGAACCCAGCGTAGTACGGATCAGTACCCCTTATGTTTCACTCCTAGTCCTCTATGGACCTCTTCCAACCATCCATTCTACACACCATATATGCTTATTATCACATCATCATTACGAGTACTCTACAATTAACCACCACTATACATCACTACACACGTTATCATACTCTTAT
+
111111111111111001BA001011222211100011110////00//A/11D022A2/B00/2A21@1B011/111111/00////0/////22/////01B2>11//01112222222<011111B2111221110011111121//1101111111101//.1<11111111111111110000000000<..<.000000000000:00....//0000000000///0.-../.;0900000099
@M03896:38:000000000-B4D98:1:2114:28286:19557 2:N:0:183
CCTGTTTGATCCCCACGCTTTCGCACATCAGCGTCAGTTACAGACCAGAAAGTCGCCTTCGCCACTGGTGTTCCTCCATATCTCTGCGCATTTCACCGCTACACATGGAATTCCACTTTCCTCTTCTGCACTCAAGTTTTCCAGTTTCCAATGACCCTCCACGGTTGAGCCGTGGGCTTTCACATCAGACTTAAAAAACCGCCTACGCGCGCTTTACGCCCAATAATTCCGGACAACGCTTGCCACCTAC
+
ABBABFFFFFFFGGGGFEEFFGEEFGGHHGHHGGFGGHHHHHHFHHHHHHGBDFBEGGGHFEEGGHFFEGHEHHHHHFGHHHHHHFGEGGGGHHHHHFEGGEGHHFFGFHHHGHGHBFHHHHHHHHHGHHHHEG2@@F2GHHH2>FHHHGEHFGHGGHHGCG/@<.<0FGF><<<@EHHHHEGHHHH:CGFGGCCHFGDGFGGGGG.DFFAFADFFF.ABDF..FBFFFFBBDBCFE-B.A..9BFFFFF
@M03896:38:000000000-B4D98:1:2114:5596:19558 2:N:0:183
CCTGTTCGCTCCCCACGCTTTCGCTCCTCAGCGTCAGTGACGGCCCAGAGACCTGCCTTCGCCATTGGTGTTCTTCCCGATATCTACACATTCCACCGTTACACCGGGAATTCCAGTCTCCCCTACCGCACTCAAGCCCGCCCGTACCCGGCGCGGATCCACCGCTAAGCGATGGACTTTCACACCGGACGCGCCGAACCGCCTACGAGCCCTTTACGCCCAATAATTCCGGATAACGCTTGCACCCTCC
+
BBBBBFFBBBBBGGGGGAAFFGEGFHGFHGHHGGGGGHDFHG?EGCEHHHFHGHFGHHHHGEFFEEBCFFGEHHHHHGGAEGGGGHHGHGFFHHHHHGHFGEFGHEBCCCHHHFE2@GHHHHGHEGG@DDFGFGF1FFH>ADG?-@EEHDDC@A-;-;BGFFGD-9::BF>A.A.:BB/BFFFFFFF-@B=C--9-;>@FFFFFFFF?.@@E.99/:ED>DFAF/;//;BFA..;9F.@::.9:;9;A..
@M03896:38:000000000-B4D98:1:2114:5609:19575 2:N:0:183
CCTGTTCGCTCCCCACGCTTTCGCTCCTCAGCGTCAGTGACGGCCCAGAGACCTGCCTTCGCCATTGGTGTTCTTCCCGATATCTACACATTCCACCGTTACACCGGGAATTCCAGTCTCCCCTACCGCACTCAAGCCCGCCCGTACCCGGCGCGGCTCCACCGTTAAGCGATGGACTTTCACACCGGACGCGACGAACCGCCTACGAGCCCTTTACGCCCAATAATTCCGCATCACGCTTGCACCCTAC
+
BCCCCFFABCCCGGGGEEEFGGGGGHGHHHHHGGEEGHHFGEEEGEEHHHCGGHFHHHHHAEGEFFEFBFHEGHHHHHGGGGGHHHHHHFHHHHHHHFFEEEGHH>BCCGHHHGHGFGHHHHGHFFHGGGGGFHG1FFH-ADG<@DGGH;-@A;:A-:CGBFGGA9AAFF-.AD./FFBFFFFFFFF9@C@@>-@;9DFFFFF?DF.DDFBE/:9BFEFFFF.:/BFBFF/.-.-:B.A...9/;FDFFF
@M03896:38:000000000-B4D98:1:2114:5593:19580 2:N:0:183
CCTGTTCGCTCCCCACGCTTTCGCTCCTCAGCGTCAGTGACGGCCCAGAGACCTGCCTTCGCCATTGGTGTTCTTCCCGATATCTACACATTCCACCGTTACACCGGGAATTCCAGTCTCCCCTACCGCACTCAAGCCCGCCCGTACCCGGCGCGGATCCACCGTTAAGCGATGGACTTTCACACCGCACGCGACGAACCGCCTACGAGCCCTTTACGCCCCATAATTCCGGCTAACGCTTGCACCCTAC
+
CCCCCFFABCBCGGGGFEEFGGEEFHGHHGHHGGGGGHFBGEEEEGDGFFCGGHFHHHHHGEGGGFGHBEGEHHHHHHGGFGGHHDHHHGHHHHGHHFHEGFHHH<@BCBFGHHGBFFGHFHGHGHHCG/CDFHF<GFH-@DG-<AEGH?;C:;:;-;AGFGG.::.;/;-..9.:FBFBFBFBFF---;-;-;9--:@D>DFD.FA..;@E/:BFFADCF-./:9B9FFF=--A/;.:..../;/A.9F
@M03896:38:000000000-B4D98:1:2114:7899:20273 2:N:0:183
CCTGTTTGCTACCCATGCTTTCGAGCCTCAGCGTCAGTTGGTGCCCAGTAGACCGCCTTCGCCACTGGTGTTCCTCCCGATATCTACGCATTCCACCGCTACACCGGGAATTCCATCTACCTCTGCACTACTCAAGAAAAACAGTTTTGAAAGCAATTCATGGGTTGAGCCCATGGTTTTCACTTCCAACTTGTCTTCCCGCCTGCGCTCCCTTTACACCCAGTAATTCCGGACAACGCTTGCACCCTACG
+
BCCBBFFFFFFFGGGGGFGGGGFCBEFHHHHHGGFEGHHHHGGHHHHHHHHHHHFFGGGHHEFGGHGGGHHEHHHHHGGGGGGHHHHGGEGGGHHHHGEGGFHHHEEBCGHHHHHHHHHHHHHHGHHHHGHHFHFDBF0GFGH0<DGHCAHFHCGFGGHHBG0GCC<<C<CEGHHGCGGFHGHHHHH0CGHFFFFGGFGGFFGGEGCGGGGGFFFFFFBBDEEFFBFFFF/-:-@.A->.:A9;FFFF.F.
@M03896:38:000000000-B4D98:1:2114:7901:20297 2:N:0:183
CCTGTTTGCTACCCATGCTTTCGAGCCTCAGCGTCAGTTGGTGCCCAGTAGACCGCCTTCGCCACTGGTGTTCCTCCCGATATCTACGCATTCCACCGCTACACCGGGAATTCCATCTACCTCTGCACTACTCACGAACAACAGTTTTGAAAGCAATTCATGGGTTGAGCCCATGGTTTTCACTTCCCACTTGTCTTCCCGCCTGCGCTCCCTTTACTCCCAGTCATTCCGCACAACGCTTGCACCCTAC
+
>AAA>FFBFFDFGFABFBFBFFEE0EEHHHHHGGEEGHHB1EEAFF1FGD12DGA?EEGH/AB/?F@>BFFEFFHHGAEEEE?@22FC/?EEFHGHFEEG<<<FG/EC/BHHGHB2FD>FDGHH1GDGGFFGFD1/<</@CF.01<=<F.11<<<<<GHFBG0CCE-</:;CAG:/GFCCG0GFHHC/9F?B9;:;;BFF.9?B.9--;:9E9/F/9/9;9B/////99B/-;-9-:-;-9A-/:9A--9
@M03896:38:000000000-B4D98:1:2114:25822:23854 2:N:0:183
CCTGTTTGCTACCCATGCTTTCGAGCCTCAGCGTCAGTTGGTGCCCAGTAGGTCGCCTTCGCCACTGGTGTTCCTCCCGATATCTACGCATTCCACCGCTACACCGGGAATTCCACCTACCTCTGCACTACTCAAGGCCAGCAGTTTTGAAAGCAATTCACGGGTTGAGCCCATGGATTTCACTTCCAACTTGCCGGTCCGCCTGCGCTCCCTTTACACCCAGTAATTCCGTACAACGCTTGCACCCTACG
+
BCBBBFFFFFFFGGGGGFGGGGFGHGGHHHGHGGGGGHHHGEGGHFHHHFHGHFEEGGGHHEFGFHFFBGGEHHHHHGGEEEGHHHHFEEFGHHHHHGEGFCFHHCEEGGHHHHHGHHHHGHHHGHHHHHHHGFH1<?F?<FFGDGFGGFGFHFGGGHHGHHDCCE@CGFHGCHGGHCCGHFGHHHF:GGFF0BFA;-A@BBFGGGAGAFFFFBFBBFBBDE.:FBFFFFF/.9AFB-@:AA;;BFDA/;.
@M03896:38:000000000-B4D98:1:2114:20270:25020 2:N:0:183
CCTGTTCGCTCCCCACGCTTTCCCTCCTCACCGTCAGTGACGCCCCAGAGCCCTCCCTTCCCCATTGGTGTTCTTCCCGATACCTACACATTCCACCGTTACACCGGGAATTCCAGCCTCCCCTACCCCACTCACGCCCCCCCCTACCCGCCCCGGATCCCCCGTTACCCCATGGACTTCCCCACCGCCCCCGCCGACCCACCACCACGCCCTTACCCCCCATTACTTCCGGATACCTCCCCCTCCCTAC
+
AAAAAFFADAAAGG1A00EF0B1B1BE0BA0BAAA//D211E/AEEEAE/0BFB/BAF1B0BF0B1D11>B/@F1FGFA//>/@11B1G1>2BB>GG>F/EFBGFEE/</CCFFF10/0@GF?@/@C0F/?<FG1/>FC->AC--.;CHC-A?A?9-9;;9EB-9---/;---;//;/B//-;9AB;--9----9---;9-:9--9---99-9//99/;;>@-/////;/;---;9B//---;-;AA-/9
@M03896:38:000000000-B4D98:1:2114:20258:25035 2:N:0:183
CCTGTTCGCTCCCCACGCTTTCGCTCCTCAGCGTCAGTGACGGCCCAGAGACCTGCCTTCGCCATTGGTGTTCTTCCCGATATCTACACATTCCACCGTTACACCGGGAATTCCAGTCTCCCCTACCGCACTCAAGCCCGCCCGTACCCGGCGCGGATCCACCGTTAAGCGCTGGACTTTCACACCGGACGCGACGAACCGCCTACGAGCCCCTTACGCCCACTACTTCCGGACAACGCTCGCACCCTAC
+
ABBBAFFABBABGGGGEFEFGGEEEHGHHHHGEGE2BGGCFEAEGAEFHGHGGHGHHHHH?EE1FFDGEFHEGHHHHGGG@?EGHHFFGGGHGHGHHEHE/?FGHE///>FGHHHDFGHHHHGHFGHAGGGGFHG<GFG-@CG-<<CEH.:A:;---:;F0CF.:;.;/B9-A9@.F/::FBF9BA---;-;9-;--;@BBFF..;..ABBA.9.BF..;@...///9BF.-.-;;E;A..-9-:@D.9;
@M03896:38:000000000-B4D98:1:2114:24796:25536 2:N:0:183
CCTGTTTGCTACCCACGCTTTCGCGCTTTAGCGTCAGTATCTGTCCAGTGAGCTGACTTCTCCATCGGCATTCCTACAAATATCTACGCATTTCACCTCTACACTTGTAGTTCCGCCCACCTCTCCAGTACTCTAGTTTGACAGTTTCCAACGCAATACGGAGTTCAGCCCCGCACTTTCACATCCGCCTTATCAAACCGCCTAGACGCGCTTTACGCCCAATAACTCCGGATAACCCTTGCGACATACGT
+
BBBABFFFFFFFGGGG2AA2FGEEFEGGG5BG?FEEEHEGHBGFGF5CG35FFFFBFGHHHHGHHHG1EE0FFHF5EFHFGHHGGGHF/BEGHHHHHHHHHEGHHFFGBGGHHF/EEFGGGGH2?2FCD3F3F3FFG?3>@GFF2FHH@GFCBCFCD1G/A?A.>1>>1>AD-DC-CCGC0;;:C/:.;.;GGFF000C-BAAD/0;9--;-9.BBAD>D..9/B/;FFA-AAD///..9.9;-;-./;./
@M03896:38:000000000-B4D98:1:2114:13265:27572 2:N:0:183
CCTGTTCGCTCCCCACGCTTTCGCTCCTCAGCGTCAGTGACGGCCCAGAGACCTGCCTTCGCCATTGGTGTTCTTCCCGATATCTACACATTCCACCGTTACACCGGGAATTCCAGTCTCCCCTACCGCACTCAAGCCCGCCCGTACCCGGCGCGGATCCCCCGTTAAGCGATGGACTTTCACACCGGACGCGACGAACCGCCTACGAGCCCTTTACGCCCAATCACTCCGGATCACGCTTGCCCCCTAC
+
ABBABFFADBBBGGGGEEEFGGEFGHGHHHHHGGGGGHHCG?EFGGDG1FFGGHFGHHHHFEEEFF@BFCGEGHHHHHGGGGEHHHHGHGGGGGBGHEEFGEGHHE@CCFGHHFG2@FHHHHGHGHH?DGFGFFG1>FG->CF@<<AEHA::-;9A-;AF/=C-;..:/B9.9A./B9BFFFFFFD---;:@-;:--;@D@DFDFF..ABFFB/FFF.DFCDA//;/:BF.-.;-.;.:...:/;EFF.A
@M03896:38:000000000-B4D98:1:2114:16635:27673 2:N:0:183
CGCGGCGGCTGGCACACAATTACCATACAGATAGTGTGTAGATCTCGGTGGTCGCCGTATCATTAAAAAAAAAAAAATAAAATAAAAGGCATGAAGCAATCATATAAAAAAATAAGAAGTCTGAAATTGAAGCCAATCAAAAGACAGAGCTAGAAAAACTGAGAAACGACAAGTGATGATGCAAGTAGAAACTGGATCATGAGAAGCTGAGAGAACACAAAATAACTAAATGATCACAAATCAACTAATAA
+
BABAB>ADAADAGGGGG2FGGGHHGFGHFFFHDFDGGHHG555DF51F1??1B0>E/>>FFG4GEFBFGCC>@E///02222222222//010111110111111<1111--.0=000/<00000<0;00000;////0000/.//////:00000/..900000//..---./////////////////////////.////9//////.//.///.....//////////9//////.///////;///
@M03896:38:000000000-B4D98:1:2114:11019:28403 2:N:0:183
CCTGTTTGCTCCCCACGCTTTCGCGCTTCAGCGTCAGTATCTGTCCAGTGAGCTGCCTTCTCTATCGGCATTCCTACAAATATCTACGAATTTCACCTCTACACTTGTAGTTCCGCCCACCTCTCCAGTACTCTAGCAAAACAGTTTCCAACGCAATACGCATCTCAGCCCCGCATTTTCCCATCAGACTTTCTCTTCCGCCTAGACGCGCCTTACGCCCACTAAATCCGGATAACCCTTCCGACATACGT
+
AAAAAFFFFBFFGGFGEAAAFGAFAEEGGBEFEEEEFHHHHF5FFG5FDFFGFGG3BGFGGGFGFG10EEGFGH55FEGHHHHHHHHF11?GGGHHGGHHFFFHHFB?4BBFGFEEF?FFD0FDGHHFBFFGGDGB3FDC2F/@2>@GHFFCC@C/<1?/.>.->1=<<GDD@C-.<0C00CGHGF00:/:;G00;0:C.9DGD/9C.--;-..::.9-;...//9;/9.-..9/9/../.;.;9;./9./
@M03896:38:000000000-B4D98:1:2114:11033:28416 2:N:0:183
CCTGTTTGCTCCCCACGCTTTCGCGCTTCAGCGTCAGTATCTGTCCAGTGAGCTGACTTCTCTATCGGCATTCCTACAAATATCTACGAATTTCACCTCTACACTTGTAGTTCCGCCCACCTCTCCAGTCCTCTAGAAAAACAGCTTCCAACGCAATACGGAGTTCAGCCCCGCACTTTCACATCCGCCTTTCTTTTCCGCCTAGACGCGCTTCACGCCCAATAAATCCGGATAACCCTTGCGACATACGT
+
AA1>>FF>DFDFFGFGGEE0FGEEEGGGGFCHFGE/EHDDGFH2DFFFFFBFGEGFGHGHHHFFFFA/>EEHGF2DBBG@FEFGDGGF/?FHHHFHHHHHGEFCGHBGBBGHFFE?ECEFE0F<<FGH21B>DDFB2BGG0BEF0<GGCG1C?@C>?<GF.<..>1>><CFG?C<-;:0;;;<HF/:.;..9;;000;0.;CF.9BFCA@:9--//9;-@--B/BBBFF--9-A///--9-9-;9;-/B-/
@M03896:38:000000000-B4D98:1:2114:11016:28429 2:N:0:183
CCTGTTTGCTCCCCACGCTTTCGCGCTTCAGCGTCAGTATCTGTCCAGTGAGCTGACTTCTCTATCGGCATTCCTACAAATATCTACGCATTTCACCTCTACACTTGTAGTTCCGCCCACCTCTCCAGTACTCTAGAAAAACAGTTTCCAACGCAATACGGAGTTGAGCCCCGCATTTTCCCATCAGACTTTCTTTTCCCCCTAGACGCGCCTTACGCCCCATAAATCCCGATTACCCTTCCGACCTACGT
+
ABAAAFFFFFFFGGGGEEEFFGAEEEEFGHHHGGEEEHHHHGFGHHDFFG5GFEG3BFGHHHDGHHGCEEEHHHGBGBHFGGHHGHHG/?EEHHHHHHHHHFGHHHBF?4GGGHEEE/<FEEHHFG3FBGGHHFGF32@C0?CC22FH2FGFF@C<<FG..<.<>1111>C<AC-..CC00<0;G0:0:/00:00000;09;-./0F.--9-;.0;.99B-.;//;F/B/.A=.;/9//9.;.9@-./;;.
