# Supplementary material for: Formalin-Fixed Paraffin-Embedded (FFPE) samples are not a beneficial replacement for frozen tissues in fetal membrane microbiota research
Source: PLoS One. 2022 Mar 17;17(3):e0265441. doi: 10.1371/journal.pone.0265441 (PMC8929612; doi:10.1371/journal.pone.0265441)
Supplement: S2 File — (ZIP) [file pone.0265441.s007.zip › Negatives/N-N-23-N-1-FF_S171_L001_R1_001.fastq.fastq]

@M03896:38:000000000-B4D98:1:1101:13802:2198 1:N:0:171
GACGAACCGTGCGAACGTTATTCGGAATCACTGGGCTTAAAGCGCGTGTAGGCGGGCCGGCACGTCGGCTGCTGAAATCCCCCGGCTCAACCGGGGAAGGGGCACCGATACGACCGGCCTGGAGGGGGGTAGGGGGGACGGGAACTTCCGGTGGAGCGGTGAAATGCGTTGAGATCGGAAGGAACGCCCGCGGCGAAAGCGCGTCCCTGGACCCCACCTGACGCTGAGACGCGAAAGCCAGGGGAGCGAA
+
>>AAADDDBAAAF??A22FG25FBBEFGH5CBBBAABFGHHHHGGEAEEFEGHEE@EEEGEEE?BG/<<?<FG2FGGHHHHFGGDGGDHHHHGGGGGGGGGGGGGGCC-A;AFBFAADFDA?.ADFFFFFF?.?.-:BBFFADDA//:BAA;@.:.;:;;=EFFF/;;.;=.BABBADF???FFF.ABC=@DAA-9@@DFDFFFFFFFFEFFFFDFFFFE9B?ADA.AFF.@@@DB.B?B.?A;.-.-:9
@M03896:38:000000000-B4D98:1:1101:11641:2545 1:N:0:171
TACGTAGGGGGCGAGCGTTATCCGGATTCATTGGGCGTAAAGCGCGCGTAGGCGGCCCGGCAGGCCGGGGGTCGAAGCGGGGGGCTCAACCCCCCGAAGCCCCCGGAACCTCCGCGGCTTGGGTCCGGTAGGGGAGGGTGGAACACCCGGTGTAGCGGGGGAATGCGCAGATATCGGGTGGAACACCGGTGGCGAAGGCGGCCCTCTGGGCCGAGGCCGACGCTGAGGCGCGAAAGCTGGGGGAGGGAGCA
+
>AAAAFFB@ABDG2EA2A21GFGE0AEEHFEG5B1BEEEEHGHGGEFGEEFEG@@ECBFGDCGFFG/>@CDAD@-CED@-A??-@;EFBFFA9@DD@=-BFEFDFFFCCEBB9ADFFFFBFDEAFEDF--AA.:ADFAAA-;B99BFDC-9-;;/:9;-999.FFF;?-B>BBBBE@BADD?9BFF?@A9>DFD;AFDE=>;-9EAB//:.9@-B--.9999BDFD...;BF--9A/;BB.B=----..9.
@M03896:38:000000000-B4D98:1:1101:11639:2567 1:N:0:171
TACGTAGGGGGCGAGCGTTATCCGGATTCATTGGGCGTAAAGCGCGCGTAGGCGGCCCGGCAGGCCGGGGGTCGAAGCGGGGGGCTCAACCCCCCGAAGCCCCCGGAACCTCCGCGGCTTGGGTCCGGTAGGGGAGGGTGGAACACCCGGTGCAGCGGTGGAATGCGCAGATATCGGGTGGAACACCGGTGGCGAAGGCGGCCCTCTGGGCCGAGACCGACGCTGAGGCGCGCAAGCGGGGGGGGCGAACA
+
>AAAAFFAAB@ACFEE?AEAGGHE0EEGHFBF5BBAA>EFEFHEG?FF>EGDHEEFGGGG<@@@DG/<?CDCA-AEEG@CFGGF@;AFFFFFFFFFFF-BFFFCFAFDDFBFA.A-9@B-;A?DFAFF-9A?EADC;B9A;EBFFFDF9D;B-:::9;.9.9BFBB9A-@AF9FFEFA.;=EBF.B9;>-9A9>-@DF?---;999::BBE99-9-99@99=99D..9.-9--;-;..---=--99---9-
@M03896:38:000000000-B4D98:1:1101:11657:2568 1:N:0:171
TACGTAGGGGGCGAGCGTTATCCGGATTCATTGGGCGTAAAGCGCGCGTAGGCGGCCCGGCAGGCCGGGGGTCGAAGCGGGGGGCTCAACCCCCCGAAGCCCCCGGAACCTCCGCGGCTTGGGTCCGGTAGGGGAGGGTGGAACACCCGGTGTAGCGGTGGAATGCGCAGATATCGGGTGGAACACCGGTGGCGAAGGCGGCCCTCTGGGCCGAGACCGACGCTGAGGCGCGACAGCTGGGGGCGCGAACA
+
>AAA>BCAAA2>AEGA2A2EEGGEAAEFHFHF5B1BA>>EGGHEE/EEEE>/GE?EEGCG>>/>DG?A/>CCCC:EED:;@B?>;>EFFFFFDFFADF-BFEDBDB=BDF.9..DA@@--;..;FFA@--;AAD.--@9.9./9.BDD9--9;:9;-;.;:A/9/;9;@-@99/B.--;=CEFFFFA>@--A;-@--AA9-9@>:;.//..9----9;9@-9BDF.9.A>9---;@E/BBA----9---9-
@M03896:38:000000000-B4D98:1:1101:14558:2857 1:N:0:171
TACGGAGGGTGCAAGCGTTAATCGGAATTACTGGGCGTAAAGCGCACGCAGGCGGTTTGTTAAGTCAGATGTGAAATCCCCGGGCTCAACCTGGGAACTGCATCTGATACTGGCAAGCTTGAGTCTCGTAGAGGGGGGTAGAATTCCAGGTGTAGCGGTGAAATGCGTAGAGATCTGGAGGAATACCGGTGGCGAAGGCGGCCCCCTGGACGAAGACTGACGCTCGGGTGCGAAAGCGTGGGGAGCAAACA
+
ABBCBAADDAAABGFAE2EEAGHFEGGGHGB55AAAAAEEFFHGG0EEGCEEFGGCFEGHHHHHGF4BFBEBFGFFGHHHGGGGGGHFGHHHHHGHHGGGHHHGHHHFHGFBGEFGGHGHHGGFGGGHFDEFFGFFGF@AEFFFFFFBFF9B;;;;;;.;AFBFBFD9:@EFFFFFFFFFBDFFFFFDC@BDFFFFBDEFFACCFBBEEFFFC@DDFFB:BDFFFF-CEDDADBCDFF.AAF;A>?EBFF.
@M03896:38:000000000-B4D98:1:1101:14557:2874 1:N:0:171
TACGGAGGGTGCAAGCGTTAATCGGAATTACTGGGCGTAAAGCGCACGCAGGCGGTTTGTTAAGTCAGATGTGAAATCCCCGGGCTCAACCTGGGAACTGCATCTGATACTGGCAAGCTTGAGTCTCGTAGAGGGGGGTAGAATTCCAGGTGTAGCGGTGAAATGCGTAGAGATCTGGAGGAATACCGGTGGCGAAGGCGGCCCCCTGGACGAAGACTGACGCTCGGGTGCGAAAGCGTGGGGAGCAAACA
+
ABAAABBBBAAAFGCA22AEAEGBBEFGHGD55BAAAAEEGHHGG?EEGGGEGGGCGGGGFHHHGH4BEBFBFGHHHHHHGGGGEEHHGGHHGHGHHGHHHHGGHHGHHHFDHHHHGHHHHGHGHHGH?EGGGCECDFDDAFFFFFFFFFBB;;;;:;:;AFFFFFAAFFFFFFFFFFFFFFFEFFFFA:@.ADFFFFFA;BFFFFCEFFFFFADDBFFFFFFDF;DF:@A=DDFDFF9AD;BEADEBFF.
@M03896:38:000000000-B4D98:1:1101:19106:3025 1:N:0:171
TACGGAGGGTGCAAGCGTTAATCGGAATTACTGGCCGTAAAGCGCACGCAGGCGGTTTGTTAAGTCAGATGTGACATCCCCGGGCTCAACCTGGGCACTGCATCTGATACTGGCAAGCTTGAGTCTCGTAGCGGGGGGTAGCATTCCAGGTGTAGCGGTGAAATGCGTAGAGATCTGGAGGAATACCGGTGGCGAAGGCGGCCCCCTGGACGAAGACTGACGCTCAGGTGCGAAAGCGTGGGGAGCAAACA
+
ABBB?AA2@AAAGGFG22E2AFGBEEFFHF55532BAAEAFGGGG0EAEGGGGGGGCGGHHHFHGHFG3FGFDD4@FHGHE?ECEEEHFHHFHEF/0CGFGHHHHHHHGH1FG/01FFFF0<<GGHHBF?..<A<ACBBDA/;FBFFFBB/;;9;;-;;@ABFFFFD.AB?FBB9:BBB?ADFB/9BA-@BDF@BB9.A--@B-9BBEFF.>-9A;/BFBB.9...9;9//-99@DFF..-9-9B?.//;9
@M03896:38:000000000-B4D98:1:1101:19126:3041 1:N:0:171
TACGGAGGGTGCAAGCGTTAATCGGAATTACTGGGCGTAAAGCGCACGCAGGCGGTTTGTTAAGTCAGATGTGAAATCCCCGGGCTCAACCTGGGAACTGCATCTGATACTGGCAAGCTTGAGTCTCGTAGAGGGGGGTAGAATTCCAGGTGTAGCGGTGAAATGCGTAGAGATCTGGAGGAATACCGGTGGCGAAGGCGGCCCCCTGGACGAAGACTGACGCTCAGGTGCGAAAGCGTGGGGAGCAAACA
+
AABBBABBBAAAFGGA22EAAGHFEEGGHHDB5BABAAEFGHHGGGGGGGGGGGG?FEEHGHHHHHFGFHHGHHH4BGHHGGGGFGHH3FGFGFFFHGHHHFHHHHEGHHFHHGGFGGHHFGGHHHHHFFGFHHGGCFFDEFFFFFFFFF/BF;;;>;:;EFBFBFDAACFFEFFFFFFF.DFF/BFD-@DB:BA>AFFFFFA@@BDEEFFADFFFFFF/FFF.DDFFFFFB?;>:FDFFFFF?>DA//..
@M03896:38:000000000-B4D98:1:1101:19109:3044 1:N:0:171
TACGGAGGGTGCAAGCGTTAATCGGAATTACTGGGCGTAAAGCGCACGCAGGCGGTTTGTTAAGTCAGATGTGAAATCCCCGGGCTCAACCTGGGAACTGCATCTGATACTGGCAAGCTTGAGTCTCGTAGAGGGGGGTAGAATTCCAGGTGTAGCGGTGAAATGCGTAGAGATCTGGAGGAATACCGGTGGCGAAGGCGGCCCCCTGGACGAAGACTGACGCTCAGGTGCGAAAGCGTGGGGAGCAAACA
+
ABABBBCBDAAACGCEA2EEFGHFBEFGHGD55BBAAAEEGHHGG?EEGEEEGGGCGGGHHHHHHH4BEGGGHGHHHHHHGGGGFGHGHFHHHHGFGGHGHHHHHHHHHHGGHHHBFHHHFGCGHHHGFGGGHHGFDFFAEFFFFFFFFFBFF;0;;;;;AFFFFFAADFFFFFFFFFFFFFFFFFFFD@FFFDFFFFEDCFFCFFDEFFFFA@FDBFFFFFFFFFFFFFFDFA;:FDADAFF?@:;FFF?
@M03896:38:000000000-B4D98:1:1101:19117:3063 1:N:0:171
TACGGAGGGTGCAAGCGTTAATCGGAATTACTGGGCGTAAAGCGCACGCAGGCGGTTTGTTAAGTCAGATGTGAAATCCCCGGGCTCAACCTGGGAACTGCATCTGATACTGGCAAGCTTGAGTCTCGTAGAGGGGGGTAGAATTCCAGGTGTAGCGGTGAAATGCGTAGAGATCTGGAGGAATACCGGTGGCGAAGGCGGCCCCCTGGACGAAGACTGACGCTCAGGTGCGAAAGCGTGGGGAGCCAACA
+
>AA>>AA@A22>FDDA22EAAFFAABFGHG5553ABAAEEHGGEE?EAECE0E>ECEGGHHFGHGGHEFGGGGGGGHHHHG>E/>EFGCFHFBFAFGGHFGHFGG2FFGGBFFCGB/FGG0FGGHHF??E.FF0C>-B=9.;BBFFFB;B/:B;;;999;AFFFFF;;?BFFFBFFF/BA.AFFFFFA-;=.;;@9B.;--;@@@B;..;99B-?DFFFBFDA.DDFBFB:;;-9.99AADF;AB;.;9;.
@M03896:38:000000000-B4D98:1:1101:13259:3668 1:N:0:171
TACGGAGGGTGCAAGCGTTAATCGGAATTACTGGGCGTAAAGCGCACGCAGGCGGTTTGTTAAGTCAGATGTGAAATCCCCGGGCTCAACCTGGGAACTGCATCTGATACTGGCAAGCTTGAGTCTCGTAGAGGGGGGTAGAATTCCAGGTGTAGCGGTGAAATGCGTAGAGATCTGGAGGAATACCGGGGGCGAAGGCGGCCCCCTGGACGAAGACTGCCGCTCAGGTGCGAAAGCGTGGGGAGCAAACA
+
BBBBBABBBAAAFGGAA2AE2FFBEFFGHCD55BAAAAEEHHHGG0EAEGGGGEG?EEEGFFHHHH@BGGHGFGGHHHHHGEGGFGHHGHHHAHGHHGHHHFHGHHGHGHF>GHHGGHHHHFGGFGHHFDFCHGDFFFDAEBFBBFFBFF/F;/;;9;;@EFFF/B:.;@EFFFFFFFBAADFFFFFA9---:;@-D:.>-:BBA-BFFF.;@@DDFFF/;BA@FFB/:;B>DCA?/;DDDADAFA9B/.9
@M03896:38:000000000-B4D98:1:1101:13256:3685 1:N:0:171
TACGGAGGGTGCAAGCGTTAATCGGAATTACTGGGCGTAAAGCGCACGCAGGCGGTTTGTTAAGTCAGATGTGAAATCCCCGGGCTCAACCTGGGAACTGCATCTGATACTGGCAAGCTTGAGTCTCGTAGAGGGGGGTAGAATTCCAGGTGTAGCGGTGAAATGCGTAGAGATCTGGAGGAATACCGGTGGCGAAGGCGGCCCCCTGGACGAAGACTGACGCTCAGGTGCGAAAGCGTGGGGAGCAAACA
+
BCBBCBCCCAAABGFC22EEEGHFEEGGHGDB5BBAAAEEHHHGG0EEFCEEGGGCGGGHHHHHHH4BFFGFGFEDHHHHGGGGEFHFHHHHHHGHFGHGHHHGHHHHHHFFHHHHGHHGGHGGHHHHFGGGHHGGGABDEFFFFFFFFF0FB;;;;;;@EFFFFFD;DDFFFFFFFFEFFFEBFFFFF;BDFFFFFFFDAFFFFC@EFFFFF9D:FFFFFFFFFFFFFBB=DFBABD9AAFFEBDFFFFE
@M03896:38:000000000-B4D98:1:1101:8868:3816 1:N:0:171
TACGTAGGGGGCTAGCGTTGTCCGGAATCACTGGGCGTAAAGGGTTCGCAGGCGGAAATGCAAGTCAGGTGTAAAAGGCAGTAGCTTAACTACTGTAAGCATTTGAAACTGCATATCTTGAGAAGAGTAGAGGTAAGTGGAATTTTTAGTGTAGCGGTGAAATGCGTAGATATTAAAAAGAATACCGGTGGCGAAGGCGACTTACTGGGCTCATTCTGACGCTGAGGAACGAAAGCGTGGGTAGCAAACAG
+
3AAA>CFABAD>EGCBA2EEFFHEEGGGHB355BBAEAAAAFHGHAGFGGGFGEGGGFHHFEFGGH4FBBFGHHB4DEHFGHGFGFGFGFFFHFBGFGHHHDGFHHHHHHGGGE>FDDFFBGA@GGFGGHHHHG1?BDFHGHGHHHH.F<D=F1>>@=<CGHHGD.<<@EHHFHHCCG;EFCGGHGDAGGGCDF-@DEAC@CABFFFEFF;EBBBFFFFFAAFFFF.BFFDFEFDFDDFFFFFFFFB9AFE
@M03896:38:000000000-B4D98:1:1101:8887:3821 1:N:0:171
TACGTAGGGGGCTAGCGTTGTCCGGAATCACTGGGCGTAAAGGGTTCGCAGGCGGAAATGCAAGTCAGGTGTAAAAGGCAGTAGCTTAACTACTGTAAGCATTTGAAACTGCATATCTTGAGAAGAGTAGAGGTAAGTGGAATTTTTAGTGTAGCGGTGAAATGCGTAGATATTAAAAAGAATACCGGTGGCGAAGGCGACTTACTGGGCTCATTCTGACGCTGAGGAACGAAAGCGTGGGTAGCAAACAG
+
BCBBBFFCCC@>EGCB22E2FGGEAEFGHB3552BAAAEBFHHGHGHFEAA0EEEEEEHHFFGEFH4FBBGHHHHHHGGHGHGGGFGFGFGHHBBGGHFHFFGGHGHHHGGFDB2FDBG@FGCFHHFDHHHHHG?G11G1FGGGHHHHH11<F1F<<<<CFGHG=.<<ACFHFHHFFFEEGFHFFH?;AD?;-@AAEC-ADFFFFEB0AA;ABBFFFFFF:9AAD?.9FF?DEDDFA;A;ADFFFEFFFFB
@M03896:38:000000000-B4D98:1:1101:23328:4075 1:N:0:171
TACGTAGGGGGCAAGCGTTATCCGGATTTACTGGGTGTAAAGGGAGCGTAGACGGCAAGGCAAGTCTGATGTGAAAACCCAGGGCTTAACCCTGGGACTGCATTGGAAACTGTCTGGCTCGAGTGCCGGAGAGGTAAGCGGAATTCCTAGTGTAGCGGTGAAATGCGTAGATATTAGGAAGAACACCAGTGGCGAAGGCGGCTTACTGGACGGTAACTGACGTTGATGCTCGAAAGCGTGGGGAGCAAACA
+
>3AAAFF3A?D222F4222ACGG22AF2FB555323BAGFGFFDEEGCGG0C@>E@0EFFFB1FBGDFBBBBFD44BBEEFEF/?FGFFFFGAEE/BFAGHHHBBGEFGHG1F12101<F@CA@GFG/A/A-<AHG1DHCCDCGHHHBDD0==:0::;;;:C0GFH.=A-.CF0FFFFF0FFGFFFFE.;;B;?@@9DEB>BBBFBF///.--.;;BB/;;.;AA9///:/A@B..9...9-9A-.:;BF.
@M03896:38:000000000-B4D98:1:1101:23345:4078 1:N:0:171
TACGTAGGGGGCAAGCGTTATCCGGATTTACTGGGTGTAAAGGGAGCGTAGACGGCAAGGCAAGTCTGATGTGAAAACCCAGGGCTTAACCCTGGGACTGCATTGGAAACTGTCTGGCTCGAGTGCCGGAGAGGTAAGCGGAATTCCTAGTGTAGCGGTGAAATGCGTAGATATTAGGAAGAACACCAGTGGCGAAGGCGGCTTACTGGACGGTAACTGACGTTGAGGCTCGAAAGCGTGGGGAGCAAACA
+
BBBBAFFBBBDA2CFA22E2GGHEEFGGHFBDBAB3BAGHHHGGHEEEGGFEHEF@0EFFEGGGHH4FFFFFGGHBDCE?FHGGEF?GGFHHHH/FGHHGHHHFHHGGHHB3BD?DGGGGDDDDGFGGGGGGEDBGGHBC<ADGGHHHGD0DD:;;;;;;CGHHBGC=EGGGGFGFFFBCFGGGGGGEFGGGEGFFFFEFFFFFFBBBBFFF=:AEBFFFFDAEEFFFFFFCCFFDFDFFFFFEFDEFFFA
@M03896:38:000000000-B4D98:1:1101:15298:4091 1:N:0:171
CACGCAGGTGTAGATCTCGGTATTAGATACCCTAGTAGTCCGGCTGACTGACTTGAGTACGATCTCGTATGCCGTCTTCTGCTTGAAAAAAAAAAGCAAAAGGAAGAAAGGTGCAAACGTGACAGGAGAAGAGATCAGGAAACGCCGACCGTAACAGAGCGACATAAGAGATGACGAAAACAACGAGCGTAAGATACTAGTTGAGCACACGAGGTACATAAATAACTTAAGTTACCGTATGGACATAGAAA
+
A?ABCBBD>@DFGGFF5B4AAA2FFADG6DBB3B25EFFGHFF2EAFGG5CGBDFB35DDAFEAFG1BAB3DFEEEFBFGGDFGFFFFFGEFG?E/03?3B3/23002B202222330/0///22/<//<0100111<1?00?.-------....00///----.0000:/0000..-.-/..;-..--;...////://///////./9--:-./////////////////////...;///;//9/9//
@M03896:38:000000000-B4D98:1:1101:23337:4099 1:N:0:171
TACGTAGGGGGCAAGCGTTATCCGGATTTACTGGTTGTAAAGGGAGCGTAGACGGCAAGGCAAGTCTGATGTGAAAACCCAGGGCTTAACCCTGGGACTGCATTGGAAACTGTCTGGCTCGAGTGCCGGAGAGGTAAGCGGAATTCCTAGTGTAGCGGTGAAATGCGTAGATATTAGGAAGAACACCAGTGGCGAAGGCGGCTTACTGGACGTTAACTGACGTTGAGGCTCGAAAGCGTGGGGAGCAAACA
+
ABAAAFC@?A2>2F242AE?GGHBAEEGHG555B53BBDGHGBECEEEE101FBB>0>B??BCFBG4BBBBB@@GFFCEFF1?E?EFFHFHHHH//EGA?FDGGF2BFGH33BF3BBB@G<@/@?DG?/A@C?E<<11>@<ACGGGGHFEFD==0;--;::CGHHC.;9AA0CFFF0;90.;CFFGG?9;B/;;9=B.;--;-@B;BBBF9-..9.BFFFF.9;.A/.AE;;999.;.;9->;E@;EB/A?
@M03896:38:000000000-B4D98:1:1101:9006:4187 1:N:0:171
TACGTAGGGGGCAAGCGTTATCCGGATTTACTGGGTGTAAAGGGAGCGTAGACGGCAAGGCAAGTCTGATGTGAAAACCCAGGGCTTAACCCTGGGACTGCATTGGAAACTGTCTGGCTCGAGTGCCGGAGAGGTAAGCGGAATTCCTAGTGTAGCGGTGAAATGCGTAGATATTAGGAAGAACACCAGTGGCGAAGGCGGCTTACTGGACGGTAACTGACGTTGAGGCTCGAAAGCGTGGGGAGCAAACA
+
ABAABFFCCC@>AF2A22E2GGHFEEGGHHBDBFB3EEGGHHHGHDEAEEEEGEEE0>BBBBBFFH4BEFGFGGFGHEEGGAFE?GFFFFHHHHGFHHGGHHHHHGEGHHFBDBD3BFFGDG/@GFHG?CCGACGH1FF-<A-CGGHHH00<=;;;::;;CFFHFF;;DGGGFBFGG0FFAFGGGGDEFGF/C?BCFAEBFF-@BBBB;FFFDFFFFFFFFFFFEEFEFFF=@FDFFDDFFA>.;;AFBFA
@M03896:38:000000000-B4D98:1:1101:9002:4204 1:N:0:171
TACGTAGGGGGCAAGCGTTATCCGGATTTACTGGGTGTAAAGGGAGCGTAGACGGCAAGGCAAGTCTGATGTGAAAACCCAGGGCTTAACCCTGGGACTGCATTGGAAACTGTCTGGCTCGAGTGCCGGAGAGGTAAGCGGAATTCCTAGTGTAGCGGTGAAATGCGTAGATATTAGGAAGAACACCAGTGGCGAAGGCGGCTTACTGGACGGTAACTGACGTTGAGGCTCGAAAGCGTGGGGAGCAAACA
+
ABAAAFFBCB@>AFCE22E2GGGBEEGGHHBBBBB3EEHHHHHGHGEEFECFHEEE0>BFBBGGGH4BEGGGHFHHHFFGGHGGEGGFHFHHHHGGHHGFHHHHHHHHHHDBFFDDFFFGCCDFHGHFCGGGGGGHGFF-<<CFHHHFGFFGD;<;-:;;CGHHFG:;EGGGGFFFGFGGFGGGGGDEAFGGEBDFFFEAAFFFFFFFFFFFFFFFFFFFFBAEAFFFFFA@@FFDFFFFFFFFFDEFFFF
@M03896:38:000000000-B4D98:1:1101:9032:4400 1:N:0:171
TACGTATGGTGCAAGCGTTATCCGGATTTACTGGGTGTAAAGGGAGCGCAGGCGGTGCGGCAAGTCTGATGTGAAAGCCCGGGGCTCAACCCCGGTACTGCATTGGAAACTGTCGTACTAGAGTGTCGGAGGGGTAAGCGGAATTCCTAGTGTAGCGGTGAAATGCGTAGATATTAGGAGGAACACCAGTGGCGAAGGCGGCTTACTGGACGATAACTGACGCTGAGGCTCGAAAGCGTGGGGAGCAAACA
+
AAABBFFFFFFDEDFA22E?GGFA?EGGHG5B53AAAAFDGHHEHAEFGC0EEEE>EE>EEEEFHHBF3GGGHB@BGFHHGEEGEEGGGFHGG?DGBDFHHFHHHFHHHHGFHGGFAHGFFD1=<FGDD@@FGGEGHHCA@@DEHHGFBBBB9;;;:9;;ACFGGFA.;BFGGGFFFBBFFFFFFFDFFF/;9@DBC.A>DAFFFFBBBFFD;EEEFFF9:AD..;AE?.F=BF.:;A..-@-E-9.BFFA
@M03896:38:000000000-B4D98:1:1101:13147:4405 1:N:0:171
TACGTAGGGAGCAAGCGTTATCCGGATTTACTGGGTGTAAAGGGCGCGCAGGCGGGCCGGTAAGTTGGAAGTGAAATCTATGGGCTTAACCCATAAACTGCTTTCAAAACTGCTGGTCTTGAGTGATGGAGAGGCAGGCGGAATTCCGTGTGTAGCGGTGAAATGCGTAGATATACGGAGGAACACCAGTGGCGAAGGCGGCCTGCTGGACATTAACTGACGCTGAGGCGCGAAAGCGTGGGGAGCAAACA
+
ABBCAFFBCFBAAGFCC2EECGGE2EGGHGB55BB3AEGGFHHGGEFGGEE?EEE?EEFGCEFGFGGGFBFBGGBBGHGFHHGHGFGHHHHFFGC2FGHHHGHHGBFGHF?DFGHBFGFHHGF>GGHGGHHHFGGFGCGGG@DEHGCF:CFF;;;;-;9;.BFFFFA.;CEFFFFFFF99@9B?BFFE://BEC-@=AECF;=AEABFB9AB/BBF/BFB/ADFF.;A.-----:./99;@DB9@A.9/A.
@M03896:38:000000000-B4D98:1:1101:13169:4411 1:N:0:171
TACGTAGGGAGCAAGCGTTATCCGGATTTACTGGGTGTAAAGGGCGCGCAGGCGGGCCGGTAAGTTGGAAGTGAAATCTATGGGCTTAACCCATAAACTGCTTTCAAAACTGCTGGTCTTGAGTGATGGAGAGGCAGGCGGAATTCCGTGTGTAGCGGGGAAATGCGTAGATATACGGAGGAACACCAGTGGCGAAGGCGGCCTGCTGGACCTTAACTGACGCTTGGGCGCGGAAGCGTGGGGAGCAAACA
+
ABAAAFFBAFAAAGGA22E2GGHEAEGGHGBE5BA3BEFHHHHGG?EEGEE?EEE/EEGGE?FHHHGG3BFBFFHHGGFFHHHHHFHGHFHHGEF2>FFFGFHHHGHHHH?FFFG>FFFGGGBFGFGFFHHGGCEFG-ACDD@CGFFBC.CAC9;0-;---9.//;:;A;.;FB9F?A?.BAFA.FFF./:B9-;9-..-;9B.AF/;B...;//;/BF/B........;;--;@..-99=;A.>9.//9.
@M03896:38:000000000-B4D98:1:1101:9034:4420 1:N:0:171
TACGTATGGTGCAAGCGTTATCCGGATTTACTGGGTGTAAAGGGAGCGCAGGCGGTGCGGCAAGTCTGATGTGAAAGCCCGGGGCTCAACCCCGGTACTGCATTGGAAACTGTCGTACTAGAGTGTCGGAGGGGTAAGCGGAATTCCTAGTGTAGCGGTGAAATGCGTAGATATTAGGAGGAACACCAGTGGCGAAGGCGGCTTACTGGACGATAACTGACGCTGAGGCTCGAAAGCGTGGGGAACAAACA
+
AAAAAFFFFFFDCFCF?AE?EFHE2AEGHG555ABAEEFFGHFGEGGCGEEAEEE>EFEEE>EFFG4FEGGGHG4D3FGHGGGGGGHBFGHGGCCCCDEDGHHHGHGGFHDBFB?FGGHF>DF=GFF.<-<@CCCDCBCC-;CGHHGFFGFFC;9;-;9:ABFFBC;;;B?FFFFFEBBF..FFFFDF.;B/:;;@B?E--==DFF/BEF.9-;:AFFEFFFFD?D?EFF:9;.9./;.;--9..9.99..
@M03896:38:000000000-B4D98:1:1101:13139:4422 1:N:0:171
TACGTAGGGAGCAAGCGTTATCCGGATTTACTGGGTGTAAAGGGCGCGCAGGCGGGCCGGTAAGTTGGAAGTGAAATCTATGGGCTTAACCCATAAACTGCTTTCAAAACTGCTGGTCTTGAGTGATGGAGAGGCAGGCGGAATTCCGTGTGTAGCGGGGAAATGCGTAGATATACGGAGGAACACCAGTGGCGAAGGCGGCCTGCTGGACATTAACTGACGCTGAGGCGCGAAAGCGTGGGGAGCAAACA
+
AAAAAFFABFCBCGFE22AEEGDEEEGGHGB5BAB3AEGHFHFEGAEFGAEEEECGE>EG?EGHGGFEBBFBFHFGHHGGFHHGFBFGGFHGGHFBFGBGHHHHHFHHHH1FFHFFFDD>FG<>GFFFEHGHGGGGG@EFFCC.GHFF::9A;;;9;:-;-.AFBBA:ADFBFFFFFFBADFFFFFFFFFB/ABBC-99@BBBFFF/9FEFFFFFFFFEB/A;:?A...@BA---./:.:@DA.-..::..
@M03896:38:000000000-B4D98:1:1101:13154:4431 1:N:0:171
TACGTAGGGAGCAAGCGTTATCCGGATTTACTGGGTGTAAAGGGCGCGCAGGCGGGCCGGTAAGTTGGAAGTGAAATCTATGGGCTTAACCCATAAACTGCTTTCAAAACTGCTGGTCTTGAGTGATGGAGAGGCAGGCGGAATTCCGTGTGTAGCGGTGAAATGCGTAGATATACGGAGGAACACCAGTGGCGAAGGCGGCCTGCTGGACATTAACTGACGCTGAGGCGCGAAAGCGTGGGGAGCAAACA
+
AAABAFFBCFCAAGFC22EEEGHEEGGGHGBB5BA3EEGGHHHGGEFGGA00E>E/E>EGCFGHGG?FBBBBGGGFFHFGHHHHFFGGHFGFFFF>FGFFHFHHHGFDHHFDFGF>>>DFGHCFGHGGHHHHGDDEDCFGF@:;0CFB=CFE:;9;-;9;.BFBFF;.:@EBBFFFFFDADFBFFFFF.00;EFAC=AE==9CAA.9B9:AFFBFBFBBBBA?DDFF..>@;;ACA/9.9:CF?@DABB?.
@M03896:38:000000000-B4D98:1:1101:10813:4447 1:N:0:171
TACGTAGGTCCCGAGCGTTGTCCGGATTTATTGGGCGTAAAGCGAGCGCAGGCGGTTAGATAAGTCTGAAGTTAAAGGCTGTGGCTTAACCATAGTACGCTTTGGAAACTGTTTAACTTGAGTGCAAGAGGGGAGAGTGGAATTCCATGTGTAGCGGTGAAATGCGTAGATATATGGAGGAACACCGGTGGCGAAAGCGGCTCTCTGGCTTGTAACTGACGCTGAGGCTCGAAAGCGTGGGGAGCAAACAG
+
ABABAFFCFFFFGGCE22EAFGGE?EGGHFFGBB2BAAEFHHHGGFGGGGGCGGGCEE1GHHHFFG@BFGGDGHHHEBEGGHHGGHHGGHHFHGFGHFDFGFGGHFFHHG<DDF2GGFH2@FGHGHF1CGEDGFCEFGHAGHGHHHGHGGFDF==<@<-.CF0:CDC.@CGFHHFGFBF?AFGGGG@?BGDFDGCA?FFAFAFFFB///FFAFFFFBFFBAADA.9..AF;;BA.FD9DCFF.@9AFF.;/
@M03896:38:000000000-B4D98:1:1101:16655:4662 1:N:0:171
TACGTAGGTCCCGAGCGTTGTCCGGATTTATTGGGCGTAAAGCGAGCGCAGGCGGTTTGATAAGTCTGAAGTTAAAGGCTGTGGCTCAACCATAGTTCGCTTTGGAAACTGTCAAACTTGAGTGCAGAAGGGGAGAGTGGAATTCCATGTGTAGCGGTGAAATGCGTAGATATATGGAGGAACACCGGGGGCGAAAGCGGCTCTCTGGTCTGTAACTGACGCTGCGGCTCGAAAGCGGGGGGAGCGACCAG
+
AABCAFFAFFFFECGA22E?EGDEEEEGHBGG5ABBAAEEGHHGGEEEGGGFGGGGGGGHGGHGBF@BGEGBGFG?GFGHHGHFHHGHHHHGHHHH42?BFEGHFGHFG???FF22@<FFFCDGBFHGHHHC/CA.DCBF>D<F=GGFHB<<===-<<;;GFCG0C..:;0:CBBFC0CDDFF/;CC?-9=C>;=CDBAA=CDFFFFB/B;F9;FB9FFB.A.:.--:-DCCFD?;A-C=BA--.-----.
@M03896:38:000000000-B4D98:1:1101:10886:4819 1:N:0:171
GACAGAGGGTGCAAACGTTGTTCGGAATTACTGGGCGTAAAGCGAGTGTAGGCGGTCTGAAAAGTCGGGTGTGAAAGCCCCGGGCTCAACCCGGGAAGTGCACTCGAAACTGCCAGGCTAGAGTATCGGAGAGGTTGGTGGAATTCTCGGTGTAGAGGTGAAATTCGTAGATATCGAGAGGAACACCGGTGGCGAAGGCGGCCAACTGGACGAATACTGACGCTGAGACTCGAAAGCGTGGGGAGCAAACA
+
AAAACFFCCAAABFF424B4ACGAEEGGHGBBBBAAAAEEHHHGGGGHHFG3GEEEEBFGFHGHGH?EEGGGGGHHHHHHGGGGEGHFHGHGGGGGGAGHHHHGHGHHGGFFB??CGFFFGFB>GHHDAEGGDGFFF@AEDGGHHHGHGG.D;;;;;;:;FFGGG0;;CFGGGGGGEEFGGFGGGGFFBBFFFFFFFFEAAFFAFEFFFFFFFCEFFFFFFFFFFFFFFFBAEFFDFFFFFFF?BDEFFFE
@M03896:38:000000000-B4D98:1:1101:6488:4848 1:N:0:171
TACGTAGGTCCCGAGCGTTGTCCGGATTTATTGGGCGTAAAGCGAGCGCAGGCGGTTAGATAAGTCTGAAGTTAAAGGCTGTGGCTTAACCATAGTACGCTTTGGAAACTGTTTAACTTGAGTGCAAGAGGGGAGAGTGGAATTCCATGTGTAGCGGTGAAATGCGTAGATATATGGAGGAACACCGGTGGCGAAAGCGGCTCTCTGGCTTGTAACTGACGCTGAGGCTCGAAAGCGGGGGGAGCAAACAG
+
ABABAFFBFFFFGFE2?2E?EGGEEFGGHFDF5EAAEAEFHHHGFFGGGGGCGGGEGDGHFHHFFDBFDGHFHHFFHHGCHFGGGHHHHHHEFHFHHFDDCFFFFGHHH222?>FDDFG@<@GGHFFG?FGD<AAAEF<FBFGHHHFGFHH0D==<<<::<CC:CEA.@CGFHCB0CBBFDGGGGG-B@AGFD?FCDFADC=DB:/9:/;A@ABFF/BBF....:.AAAF;-FF./.--;@B-9:.BF...
@M03896:38:000000000-B4D98:1:1101:18766:5107 1:N:0:171
TACGTAGGGGGCGAGCGTTGTCCGGATTTACTGGGCGTAAAGGGTGAGTAGGCGGTTATATATGTCAGGTGTAAAAAGCTATGGCTTAACCATAGTAAGCACTTGAAACTGTATGACTTGAGTGCAGGAGAGGTAAGCGGAATTCCTAGTGTAGCGGTGAAATGCGTAGATATTAGGAGGAACACCGGTGGCGAAGGCGGCTTACTGGACTGTAACTGACGCTGAGTCACGAAAGCGTGGGTAGCAAACAG
+
AAABAFFBBCDAFEEA22A0FGGEGGGGHHDB5BAA>>EEFHHGF??GGGFFHGGGFGHHHHGHGH4FFFGGFFHHGEHGHHHHGHHHGGHGHFGGHHGHHHHHHHGHHHFFGFGHGHHFFGGFHHHHFGGGGF1FFGCCDCGHHHHHHDFDD;G;@;;CFFHH<.9:;EFGGFGFGFFGGGACFG?C@DFFC>DDFFFFDFFFFFB0FF;.;;BFFFFFFFFFFFFFFFFFFFFFF99>CFFFFFFFFF/
@M03896:38:000000000-B4D98:1:1101:18786:5112 1:N:0:171
TACGTAGGGGGCGAGCGTTGTCCGGATTTACTGGGCGTAAAGGGTGCGTAGGCGGTTATATATGTCAGGTGTAAAAAGCTATGGCTTAACCATAGTAAGCACTTGAAACTGTATGACTTGAGTGCAGGAGAGGTAAGCGGAATTCCTAGTGTAGCGGTGAAATGCGTAGATATTAGGAGGAACACCGGTGGCGAAGGCGGCTTACTGGACTGTAACTGACCCTGAGTCACGAAAGCGTGGGTAGCAAACAG
+
ABBBAFFCC?@>A?EA22E0FGHFEEGGHC555BB1>EEFHHHGGF1>FEFEHGGEE>F?FFGHHH4FGFHHFGGHFEFGBGHHGHHHHHGBGHHGH22?2?CG<?FFG1FHBGGGHHH11?GDHFDC.<.<CGFHGHGG-AEHHFF0GGHG0;::;:;;;GF9CF;.9CBBF9BC0CB.CFFFGG--;-;A----:?-9-=CFFF//:A;.9;:FB9/B/:////:99BDDDF.:.;A>A.B.B:BF.9/
@M03896:38:000000000-B4D98:1:1101:21460:5128 1:N:0:171
TACAGAGGTCCCAAGCGTTGTTCGGATTCATTGGGCGTAAAGGGTGCGTAGGTGGCGGGGTAAGTCAGGTGTGAAATCTCGGGGCTCAACCTCGAAACTGCACTTGATACTGCCTTGCTCGAGTACTGGAGAGGAGATTGGAATTTACGGTGTAGCAGTGAAATGCGTAGATATCGTAAGGAAGACCAGTGGCGAAGGCGAATCTCTGGACAGTTACTGACACTGAGGCACGAAGGCCAGGGGAGCAAACG
+
BBAAAFFBFFFFCBGA22A2CGHEAEGGHFFF5F2BAAEEAFFFGFEFGGGGGHGG00>>EEBDGHGHFHHHGFDBFGGHH?ECBCHGGFHHHA?GDDHGHHFFHHBGHH<FDFFFGGFGE<AFCGGFCFFGDDHD.CFB<CGHHHGFEC:CA0:;;;=:CFFFBC;;A-EGECF.;FAFFFBF.CFFABFE;@@DFFA-@;CDFFFF/F9FEFFFFFFFFFFFFFF??EA:9AAAFFF.;.=AA:AB9A;
@M03896:38:000000000-B4D98:1:1101:18580:5330 1:N:0:171
AGGTCGGAGTCACGGATTAGATACCCCTGTAGTCCGGCTGACTGACTTGAGTACGATATCGTATGCCGTCTTCTGCTTGAAAAAAAAAAAAAAAGAAAAAAAATAAAAAGTATATGTGAACAAAAAAAAAAAAAGAATAATGCAAACAGAGAACAAGGAAAAAAAGAAAAGAAAAAAAAGTATGAAAATAAGATAGGTATAATAGCACATCATATAACGAAGTGTAACTCGAAAAACACATAAAGAAAAGA
+
A?3AADBDDAF5F2EA22B4E5FDBGHGGGFBBFDEEEFEEBFGFEAFDFFGFGEFA1AFABBBBFGGAFHGH4BFEFFFHHFEEEFCE/>/<///0220/<<011>11.11=111000000/<..---:----...000000000;..//.///....//..--..;/./../..---.;////////9///9//////////////./9/9/////.....///////....-.....//////././.
@M03896:38:000000000-B4D98:1:1101:7779:5597 1:N:0:171
TACGTAGGGTGCAAGCGTTAATCGGAATTACTGGGCGTAAAGCGTGCGCAGGCGGTTCTGTAAGATAGATGTGAAATCCCCGGGCTCAACCTGGGAATTGCATATATGACTGCAGGACTTGAGTTTGTCAGAGGAGGGTGGAATTCCACGTGTAGCAGTGAAATGCGTAGATATGTGGAAGAACACCGATGGCGAAGGCAGCCCTCTGGGACATGACTGACGCTCATGCACGAAAGCGTGGGGAGCAAACA
+
ABBBAFFBBFAAFFFAA2AAEGHFDEFGHFBFBB2AEEEFGHHGFEEGGCFAEGG?E?B@GEFHEDGFFHFGBGGHHHHHGGEEEFHGGHHHHGFCGGHHGG2FHHHFBH33FHFFEHGHHEGGFGGHHHGBBFHDGFACD<GDG1F<1CHE<<===<0<0DG0GG;:.:.;0000<FBCFAFBFFD--;DF/;AC?DFFD9999A.9:F?FEBF/BBB9/.::;DFF/BF..:../.9:@>F.-.;/BF.
@M03896:38:000000000-B4D98:1:1101:7772:5614 1:N:0:171
TACGTAGGGTGCAAGCGTTAATCGGAATTACTGGGCGTAAAGCGTGCGCAGGCGGTTCTGTAAGATAGATGTGAAATCCCCGGGCTCAACCTGGGAATTGCATATATGACTGCAGGACTTGAGTTTGTCAGAGGAGGGTGGAATTCCACGTGTAGCAGTGAAATGCGTAGATATGTGGAAGAACACCGATGGCGAAGGCAGCCCTCTGGGACATGACTGACGCTCATGCCCGAAAGCGTGGGGAGCAAACA
+
ABBBAFFA?F2>BGFA22EEAGGF2EFFHHBBB32AAA2EBGGGGGGGG?EAEFF@EED4@G@EBBFFFFFGFFFGHFHHGGGGGGHHEHHHAHGFHCGGGGHHHHB3?G??GFCAAF@G<@@@GHGGFFHFGF0?/D<CCGHHH1=FFDGCC<===<<<0DGDGC;.;@CCFFGCGH0CCFGFFGF-999AF?-:?DF?ADED;A.BFFFFFBF//BFBFFDFF./99//99-9:99AD;BF.-..;BF.
@M03896:38:000000000-B4D98:1:1101:7790:5614 1:N:0:171
TACGTAGGGTGCAAGCGTTAATCGGAATTACTGGGCGTAAAGCGTGCGCAGGCGGTTCTGTAAGATAGATGTGAAATCCCCGGGCTCAACCTGGGAATTGCATATATGACTGCAGGACTTGAGTTTGTCAGAGGAGGGTGGAATTCCACGTGTAGCAGTGAAATGCGTAGATATGTGGAAGAACACCGATGGCGAAGGCAGCCCTCTGGGACATGACTGACGCTCATGCACGAAAGCGTGGGGAGCAAACA
+
BBBBAFFCBFBABGBA22EEFGHF2EFGHGBB5BBAAAEEHHHGGEFFGGGGGGGCEFFGHFFFF4B3BFFFGGGHHHHHGGGGFFHGHHHHFHGHHHHHHHFFHHH3DGBDFG2FFGGHFBCDGHGGFHHFHGHDGGDGGAFGHHGHDEHE<<==<<=<0DF0GG:;:-CGF0:C0:B0CCFFGGG---..B9?B9EFFB.ADBE::FFAFEBFBF0BF0.;9ADBB0FF.:9A./.;;@BF.-;EFF.A
@M03896:38:000000000-B4D98:1:1101:6501:5692 1:N:0:171
TACGTAGGGTGCGAGCGTTAATCGGAATTACTGGGCGTAAAGCGTGCGCAGGCGGTTATATAAGACAGATGTGAAATCCCCGGGCTCAACCTGGGAACTGCATTTGTTACTGGATAGCTAGAGTACGGCAGAGGGGGATGGAATTCCCCGTGTAGCAGTGAAATGCGTAGATATGCGGAGGAACACCGATGGCGAAGGCAATCCCCTGGGCCTTTACTGACGCTCATGCACGAAAGCGTGGGAACCAACA
+
AAAAAFFAAB2>A2AA22AA2FFBAEFGHG555A2BAAEEGFGEA1B0EE?0EEE/>BBD@DFB3GC?33BB4BGGGFHFG/>EEEGGHHH0??FA1/BBB1?FFG?0?FFG1F@2@FF<??FGFH/?CC@EA..C?-<C.CF:CGH0:-::;/;;09;;0;FF0;9.;9AFGB09.9?-@DFFFFD--;9A99@B9A;;./9B9A9.9.9;.///9B//;.;:A.//9/;;.:D99.:;--;/9.;EA.
@M03896:38:000000000-B4D98:1:1101:6483:5700 1:N:0:171
TACGTAGGGTGCGAGCGTTAATCGGAATTACTGGGCGTAAAGCGTGCGCAGGCGGTTATATAAGACAGATGTGAAATCCCCGGGCTCAACCTGGGAACTGCATTTGTGACTGTATAGCTAGAGTACGGCAGAGGGGGATGGAATTCCGCGTGTAGCAGTGAAATGCGTAGATATGCGGAGGAACACCGATGGCGAAGGCAATCCCCTGGGCCTGTACTGACGCTCATGCACGAAAGCGTGGGAGCAAACAG
+
ABAAAFFBAFAAAEEAA2FACGH2EEFGHG555A2AAAFEGHGGFEFEEEF?EEF@EEGGDFHGFH??FEF44BGHHFHHG/EEEEFGHHHB0GGHHGHGHFGHHGH2GG?FDGGF@FFD??<?<1ADFC@..FE@CCGACCCCHFH/:CGB9;=;;;;;BFBBFFA:9BGFGFFF9BA-=A999BF-;9ADF9@B;?AAAFFFFA.;.;?AE.99;;/BF9AA.9////;9.D?9B.D.@=?ADEBFEA.
@M03896:38:000000000-B4D98:1:1101:24629:5767 1:N:0:171
TACGGAGGGTGCAAGCGTTACCCGGAATCACTGGGCGTAAAGGGCGTGTAGGCGGCATCACAAGTCTGGTTTTACAGCCTGCGGCTCAACCGCAGAGATGGACTGGAGACTGTGAAGCTAGACCTCTGGAGAGAGAACTGGAATTCCTGGTGTAGCGGTGGAATGCGTAGATACCAGGAGGAACACCGATGGCGAAGGCAGGTTCTTGGACAGAAGGTGACGCTGAGGCGCGAAAGTGTGGGGAGCAAAC
+
AABB?ABBB??>BFAF2A2AABFE?E?EGCFFF222AAEBEFGAF?EFEGH3F>EE/>BF3BFGFH@EGEHHFB3BBFHHH0E/EEDBFFH/>B<CGGHFF2?FGEHHCF?1FFD1FGH>11=>FFFFFGH1.<<CCGFD/<<0<GBBCB//;<;0-:;;DCBFFBC.;?EBFFC0B.9AD.:?/BD@-;.9.B-9BDAAAF;BB/;//9/BE//9;9//9.9...9..9@DA--;:BFFB.-.-:;;9;
@M03896:38:000000000-B4D98:1:1101:24630:5786 1:N:0:171
TACGGAGGGTGCAAGCGTTACCCGGAATCACTGGGCGTAAAGGGCGTGTAGGCGGCATCACAAGTCTGGTTTTAAAGCCTGCGGCTCAACCGCAGAGATGGACTGGAGACTGTGAAGCTAGACCTCTGGAGAGAGAACTGGAATTCCTGGTGTAGCGGTGGAATGCGTAGATACCAGGAGGAACACCGATGGCGAAGGCAGGTTCTTGGACAGAAGGTGACGCTGAGGCGCGAAAGTGTGGGGAGCAAAC
+
BCBBCBCBCAAAGGFA22EEAFFEEGGGH53D5B2AAAEEEHHGGEEGEGGHHEF//>BGDBFFGHFFBBGHGGHH?GHGHFGEEEGEFFG/B<@CFFHHG2?GHGFHHG?1?GDFGGFGFF<FGGHHGHHGDFACCCGBCCGHHGHFHF0CC:<<:;;AEGGGFF9;DFGGGFFFFFGGGDFGEGFF@DFFFDFAFFFF.@:BFFFFFFBFEBBFA:BFFFFFFFFFFFBC->=?9BFFFFFFAAEFFF
@M03896:38:000000000-B4D98:1:1101:24616:5800 1:N:0:171
TACGGAGGGTGCAAGCGTTACCCGGAATCACTGGGCGTAAAGGGCGTGTAGGCGGCATCACAAGTCTGGTTTTAAAGCCTGCGGCTCAACCGCAGAGATGGACTGGAGACTGTGAAGCTAGACCTCTGGAGAGAGAACTGGAATTCCTGGTGTAGCGGTGGAATGCGTAGATACCAGGAGGAACACCGATGGCGAAGGCAGGTTCTTGGACAGAAGGTGACGCTGAGGCGCGAAAGTGTGGGGAGCAAAC
+
ABABBBCCC?AACGFE2AAECFGBAEGGHBC55BBAAAAEGHFFF?EEEGGFH>E>/>BGDBBFFGDEEBGHGFGHDGHGHFG>EEDBBFG/<@CC?FGGF2?GECGGHGFBFGHHFGCGFF<FFFHFFGFH?E.CCCD<<CGFHHHFHF0CC;:<:;;;CEGGBC9;C?EBFBCBC.CAEEGGGGFFDFDDBFFFADEFDFABFFFFFFFF?B0B?FFFFFDFDFFEFFCDDFFFFFFFADDF;AEFFF
@M03896:38:000000000-B4D98:1:1101:23940:5810 1:N:0:171
TACGTATGTCGCACGCGTTATCCGGATTTATTGGGCGTACAGCGCGTCTAGGCGGAAAAGCAAGTCTGATGTGAAAATGCGGGGCTCAACTCCGTATTGCGTTGGAAACTGCTTTTCTAGAGTATTGGAGAGGTGGGCGGAACTACAAGTGTAGAGGTGAAATTCGTAGATATTTGTCGGAATGCCGATGGCGCAGTCAGCTCACTGTACAGATACTGCCGCTGAAGCGCTAAAGCGTGGGGCGCAACCCG
+
A1>AAFFFFB1A11AE0AAECGBA00EFHCFFDB/BEEA/BGFEEEEEF/BGHGG/EE0F0B00FGBBFFGHHF21BFGHEGG/>BGF1<GHG/<0?<<FA/?CH1<>CG=GFFFGGB1F1<DGDHGDFG/<A<<E-;:9-;AF099;C0;B0;0;:;=C9;CFB.;-99B9;9FFF/-9-9;;BF;-@-9-9--;BB/BBFF/9:B//;BB/F/9BF//-9@@-;BF?@--9B/:9;-9----9-@9;--
@M03896:38:000000000-B4D98:1:1101:23923:5821 1:N:0:171
TACGTATGTCGCAAGCGTTATCCGGATTTATTGGGCGTAAAGCGCGTCTAGGCGGAAAAGAAAGTCTGATGTGAAAATGCGGGGCTCAACTCCGTATTGCGTTGGAAACTGCTTTTCTAGAGTATTGGAGAGGTGGGCGGAACTACAAGTGTAGAGGTGAAATTCGTAGATATTTGTAGGAATGCCGATGGAGAAGTCAGCTCACTGGACAGATACTGACGCTGAAGCGCGAAAGCGTGGGGAGCAAACAG
+
ABBBAFFFFF@A?E?F22AAFGGEAEEGHFFF5BBBAAEEGGHGGGEGGHFBGFEFFEGG1FGHGH4@B4BBFEGGHHHHGGGGFGHFFFGHHACF???GA/?DHHGHHG?FD??>GFFFGHDGHHEFHHFGGFC<C<@CDG9FFFCCF090;90;/;;CBFGGC.;:AEGGFFGGFFFFFFFBFFD;BDFFFFEFFFEBBFFFFFFFFF/AFBFFFFFFAADADFFFFFABDFFFF;DDFFFFB?FFFF/
@M03896:38:000000000-B4D98:1:1101:9569:6094 1:N:0:171
TACGAAGGGTGCAAGCGTTAATCGGAATTACTGGGCGTAAAGCGCGCGTAGGTGGTTCAGCAAGTTGGATGTGAAATCCCCGGGCTCAACCTGGGAACTGCATCCAAAACTACTGAGCTAGAGTACGGTAGAGGGTGGTGGAATTTCCTGTGTAGCGGTGAAATGCGTAGATATAGGAAGGAACACCAGTGGCGAAGGCGACCACCTGGACTGATACTGACACTGAGGTGCGAAAGCGTGGGGAGCAAACA
+
ACABBCBCC?AABGFA22EEFGHFEEGGHFDDB3AAEEEEHHHGG0EFEFEEFGFEFGHHEFGHGH4B@FFFGGHGGHHHGGGEEFHFGFHHHG/FFGGHHHHHHEFGHHFDFFFDFGFFGFC@HHGGHHGHGGA.CAAEDGHHHHFHHB0<====<<=;EHHHFHA;DCFHFFGG0BBFDFGGGGFEGGFGEGGGFFE@DAFAFFFFFFFFEFFFFFFBFBFFEFFEFEFBDF=.;A.AAF;A>DFFFFF
@M03896:38:000000000-B4D98:1:1101:20182:6203 1:N:0:171
AACGTAGGTCACAAGCGTTGTCCGGAATTACTGGGTGTAAAGGGAGCGCAGGCGGGAAGACAAGTTGGAAGTGAAATCTATGGGCTCAACCCATAAACTGCTTTCAAAACTGTTTTTCTTGAGTAGTGCAGAGGTAGGCGGAATTCCCGGTGTAGCGGTGGAATGCGTAGATATCGGGAGGAACACCAGTGGCGAAGGCGGCCTACTGGGCACCAACTGACGCTGAGGCTCGAAAGTGTGGGTAGCAAAC
+
AAABAFFBFDCCFDEA22E2FGHFEAAFHGDBBAA3AEGFFHHGHEE0EFC0EEEE?E>GFGHHHHHHBGHGHEHDFGG?GHHBFGHGGHHGEGFFFGHBFHHHHHHHHHFFFGHHGGHHG@FG2FHHHFGHF/FCHGGGGADGHHHHGG?:;0;;:-;::;:CFFCCC-AFGFFG--BDGB/C.BF.AFFFEF>BFFFBFFFFFB::BE9FDEF?DF//;.;DF99;EAA@DF.;FF//.;./9B/9/;
@M03896:38:000000000-B4D98:1:1101:21812:6267 1:N:0:171
TACGTAGGGGGCTAGCGTTGTCCGGAATCACTGGGCGTAAAGGGTTCGCAGGCGGAAATGCAAGTCAGGTGTAAAAGGCAGTAGCTTAACTACTGTAAGCATTTGAAACTGCATATCTTGAGAAGAGTAGAGGTAAGTGGAATTTTTAGTGTAGCGGTGAAATGCGTAGATATTAAAAAGAATACCGGTGGCGAAGGCGACTTACTGGGCTCATTCTGACGCTGAGGAACGACAGCGTGGGTAGCAAACAG
+
BBAABFFB?A2>EGGF22E2FGGBEEEFHFCBABABAAE1BGHGHFG0EG?0EEEEG@GGBBB3FHFFGHHHHH4B3EGGFHGFGHHB??G?GFBGBDDHGFHHHFHFGHGFFF2@>GG@2<C@GCFDHHFGHH11?1FDF1?FGHHC<1<<>>><><<CGD=D=.<<@.C0CHC;;;C...<CFH?-A@.C--99.;-9@DDBFFB/:A;;/BBFF;FE;9DD.;.;BFDB-;9:-;.;-DBAFFF/A.;
@M03896:38:000000000-B4D98:1:1101:20541:6274 1:N:0:171
TACGTAGGGGGCTAGCGTTATCCGGATTTACTGGGCGTAAAGGGTGCGTAGGCGGTCTTTTAAGTCAGGAGTGACAGGCTACGGCTCAACCGTAGTAAGCTCTTGAAACTGGAGGACTTGAGTGCAGGAGAGGAGAGTGGAATTCCTAGTGTAGCGGTGAAATGCGTAGATATTAGGAGGAACACCAGTAGCGAAGGCGGCTCTCTGGACTGTAACTGACGCTGAGGCACGAAAGCGTGGGGAGCAAACAG
+
ABBAAFFA?A2>EGAB2AA2FGGAAEEGHB5D5BBBAAAE1GGGHFF?FE?1F>EEEEGHHH33FH4@FECGGF4BEFGHFGGEEEFFGFHEGHFFBGBHHHFHGHHHFHFBBC/CFGHGGG1GFHF0?CFD<C.C.CD.GGDFHHH<=0=<===-:;;CGHGHC.;::CBFFGGG00CADGABFEEFGGGFGA9-.A-@=CDFFFB;FF;;;B/:BFBF.ADD?.:AAFDDFFFFFDA>;;9DDEFFF.9
@M03896:38:000000000-B4D98:1:1101:16193:6277 1:N:0:171
TACGTAGGTGGCAAGCGTTATCCGGATTTACTGGGTGTAAAGGGCGTGTAGGCGGGATTGCAAGTCAGATGTGAAAACCACGGGCTCAACCTGTGGCCTGCATTTGAAACTGCAGTTCTTGAGTACTGGAGAGGCAGACGGAATTCCTAGTGTAGCGGTGAAATGCGTAGATATTAGGAGGAACACCAGTGGCGAATGCGGTCTGCTGGACAGCAACTGACGCTGACGCGCGAAAGCGTGGGGAGCAAACA
+
>AABAFCA54>BEGC4A2AAGFGEEAEEHB555323AAGFFD32B0AA1B5BF0A>E?BBFGBGGE433B@FEBB43FEFEEEEEEHHHHHHGDF0?0B??0FFF2FGHE?1?F1@@@@@@2FF1??GH0?F/?/><F<@>C.FCHGDGF<D=<=<@<;-.0C00;CC.@EGHHBF9099.ABFGFGG.;CB;AB?-9B.-A9D9B;/9AFFEEBB?FB;/AAA.A...-;;9BB.F.:.;-9A-;.FFF9
@M03896:38:000000000-B4D98:1:1101:21796:6279 1:N:0:171
TACGTAGGGGGCTAGCGTTGTCCGGAATCACTGGGCGTAACGGGTTCGCAGGCGGAAATGCAAGTCAGGTGTAAAAGGCAGTAGCTTAACTACTGTAAGCATTTGAAACTGCATCTCTTGAGAAGAGTAGAGGTAAGTGGAATTTTTAGTGTAGCGGTGAAATGCGTAGATATTAAAAAGAATACCGGTGGCGAAGGCGACTTACTGGGCTCATTCTGACGCTGAGGAACGAAAGCGTGGGTAGCAACCAG
+
AAA>ACC33A?>EE4B2AAAAFGA2BEFHBCB5B2BAAAA1AAEGAF0EE10B>>EE>G@BB3@BGF?FGFHHH4F?/FGGHEFFFGFBFG4G11GFHBGFGGHHFHGHHB?FF1@FBG<@@CGHHAFHBFGEG1?1<FFFDFGHHHE01DDG<><<=-<GHG==.;=:.CFCHB;0C0..;FB:F:-A9.;9;99.;-9;BFFFF/:9A;A9BBFF:BF.:;..9./9AAA.9.;.;9--A/.BFF.;::
@M03896:38:000000000-B4D98:1:1101:20552:6288 1:N:0:171
TACGTAGGGGGCTAGCGTTATCCGGATTTACTGGGCGTAAAGGGTGCGTAGGCGGTCTTTTAAGTCAGGAGTGAAAGGCTACGGCTCAACCGTAGTAAGCTCTTGAAACTGGAGGACTTGAGTGCAGGAGAGGAGAGTGGAATTCCTAGTGTAGCGGTGAAATGCGTAGATATTAGGAGGAACACCAGTAGCGAAGGCGGCTCTCTGGACTGTAACTGACGCTGAGGCACGAAAGCGTGGGGAGCAAACAG
+
ABA3ACCA3A2>EEFB22E2FGGBAEEGHGDD5B2BAAAEFFFEHEEAFA>1FEEEEEFHHGCEGHBBEGAGHF4BDFGHFHG/EEGFGFHEFHDFFGFHHFHHFHGFGHHEBF/AGFHFFG?FGHH0?CGD.F..ACG.FFDGHHGG<<DDD0=<-;;CGGGGC.;:@CCFFGFF09B.EF9=FGEAFGB;-@-@.A;-;BFFFFF/FF;.;;/;FFFFA9AA?F.;AFDD.AAFDFFB-=EBDEF/AFB
@M03896:38:000000000-B4D98:1:1101:21811:6293 1:N:0:171
TACGTAGGGGGCTAGCGTTGTCCGGAATCACTGGGCGTAAAGGGTTCGCAGGCGGAAATGCAAGTCAGGTGTAAAAGGCAGTAGCTTAACTACTGTAAGCATTTGAAACTGCATATCTTGAGAAGAGTAGAGGTAAGTGGACTTTTTAGTGTAGCGGTGAAATGCGTAGATATTAAAAAGAATACCGGTGGCGAAGGCGACTTACTGGGCTCATTCTGACGCTGAGGAACGAAAGCGTGGGTAGCAAACAG
+
ABA?AFF3?A2>EGAB22E2FGHBAAEFHBA552BBAAAEFGFGHAFAEE10EE@EEEHGBBB3GH4B0BFGHHDHF?FHGHHGFDG3B?G4GDBGHFDGGFHHHHGHGGFFFD2@FBG@@@?@FGCFFDF10F1<DDG1?1?GHHHH0<GFH=F<<<<<GDG0=.<<-.CGGHG;;CC.:C:GFH.-;-.;-A--.;9A@BDFFF:/.;;ABBFFF9FF.9D:.9.BFF.;AAAB.;.--AF.FFFFFF.
@M03896:38:000000000-B4D98:1:1101:20536:6299 1:N:0:171
TACGTAGGGGGCTAGCGTTATCCGGATTTACTGGGCGTAAAGGGTGCGTAGGCGGTCTTTTAAGTCAGGAGTGAAAGGCTACGGCTCAACCGTAGTAAGCTCTTGAAACTGGAGGACTTGAGTGCAGGAGAGGAGAGTGGAATTCCTAGTGTAGCGGTGAAATGCGTAGATATTAGGAGGAACACCAGTAGCGAAGGCGGCTCTCTGGACTGTAACTGACGCTGAGGCACGAAAGCGTGGGGAGCAAACAG
+
ABAAAFF??A2>EGAB22E2GGHBAEGGHCD553BBAAAEFGGGHFECFFC1GEEE>BFGHH3FGH4B2F1GGFEFFAGGHFGEEEEFFFH<DH?FGHFHHFGHFGFGHHF2CGDACFHFDG?FGHH0FAGD.G.FDFG<FDDGHHEHGDBDG0=<<;;CGHHH;.;.A.GF0FFG0CF?EG99FEEFFGGFD?9B.;9-;@DFFFF/9A;9;B;BF/BF:;AAD?.:AFDAD99BAADBAFFAFEF/;F:
@M03896:38:000000000-B4D98:1:1101:16177:6309 1:N:0:171
TACGTAGGTGGCAAGCGTTATCCGGATTTACTGGGTGTAAAGGGCGTGTAGGCGGGATTGCAAGTCAGATGTGAAAACCACGGGCTCAACCTGTGGCCTGCATTTGAAACTGCAGTTCTTGAGTACTGGAGAGGCAGACGGAATTCCTAGTGTAGCGGTGAAATGCGTAGATATTAGGAGGAACACCAGTGGCGAAGGCGGTCTGCTGGACAGCAACTGACGCTGAGGCGCGACAGCGTGGGGAGCAAACA
+
>AAAAC4AFF?BBGCA22E2GGHB2BEEHFA5AAA3EEHGGHGCF0AEEBG3FAEEEFH2BB@FGH4B3FFE4FDFFGGHG/ECEEGHGFHH?FFFGABFFCFHHBDFFH>DGHBDGFGG@F@G1GDDFF0<</?FAFG@<.FFGFGGDGFGG0<=A<;-.GHHHC:;;DEFEGFFBFG/CDFG/CF.:;C/;;:--?AC-9;9BB9//;FFEFFFFFFFFFFF..9.:-;;9--9EBDDF-BEAA.9/A.
@M03896:38:000000000-B4D98:1:1101:15014:6335 1:N:0:171
TACGGAGGGTGCGAGCGTTAATCGGAATAACTGGGCGTAAAGGGCACGCAGGCGGTGACTTAAGTGAGGTGTGAAAGCCCCGGGCTTAACCTGGGAATTGCATTTCATACTGGGTCGCTAGAGTACTTTAGGGAGGGGTAGAATTCCACGTGTAGCGGTGAAATGCGTAGAGATGTGGAGGAATACCGAAGGCGAAGGCAGCCCCTTGGGAATGTACTGACGCTCATGTGCGAAAGCGTGGGGAGCAAACA
+
>AA?AABDBAAAEEFE22EEAGGF2EFGBF3B5BAAAAEEHHHGF1EEFGGCGFGEEFHHHHHHHHF@FGEHGHHHFGHHGGGGCGHGHHHHHGGHHHHHHHHHHHFHHHFDFGGF@DDA<FCFGHBGHHGFFGDDCGGDEGHHHHHGHCEGG:;;::;AEGGGFF;.:DGGGFFFFEG?DFFFFFF?.9@DE=DFFFEFFFEFFFFFFFAFFFFFBFFFF?DDFFFFFFF9;@DFFFFFFFFFFDEFFA.
@M03896:38:000000000-B4D98:1:1101:9013:6484 1:N:0:171
TACGTAGGGGGCGAGCGTTATCCGGAATCATTGGGCGTAACGCGCGCGCAGGCGGGCTTTCAAGCGGCGGCGTCGAAGCCGGGGGCTCAACCCCCGGAAGCGCCCCGAACTGGAAGCCTCGGATGCGGCAGGGGGAGGCGGAATTCCCGGTGTAGCGGTGAAATGCGCAGATATCGGGAAGAACACCGACGGCCAAGGCAGCCTCCTGGGCCGGCCTCGCCGCTGCGGCGCGAAAGCTGGGGGAGCGAAC
+
>>AAABFB?A2>E22A22A1FGGEAEEFGBGD53ABA>EE1BEEE/EEGGC?EEE/>>?FD@<DGG?C--CADC@-..;FB?B-;BBFFFFFFDB;-@-;AB@BBB;@@B;B/F/BE.:FAD.999=-B=9=B-;9BBDB?-9AFFFF.=@-A/9/@9.-;9BF/F;DB;=BB/;9@---9A/9/BA=-->;B-9;.:A..9;.BA./;AAE@@B-.AA9@=;>=.9---9--99./BBFA---;.9--9
@M03896:38:000000000-B4D98:1:1101:9000:6501 1:N:0:171
TACGTAGGGGGCGAGCGTTATCCGGAATCATTGGGCGTAAAGCGCGCGCAGGCGGGCTTTCAAGCGGCGGCGTCGAAGCCGGGGGCTCAACCCCCGGAAGCGCCCCGAACTGGAAGCCTCGGATGCGGCAGGGGGAGGCGGAATTCCCGGTGTAGCGGTGAAATGCGCAGATATCGGGAAGAACACCGACGGCGAAGGCAGCCTCCTGGGCCGGCATCGACGCTGAGGCGCGAAAGCTGGGGGAGCGAACA
+
BAABBFFBBB2>AEEA22E?GGHEE1FGHFFD5BBBA>EEFGHGGCGFGGGGGFG?<>FHFFFGHD/A@<CAAACCF.BFGFGGFFFFFFFFFFFF@=-;;>@FFF;9BFABFF:FFFFFADADFFDFFFFACFFFF;ABB=-9FFFFDF;>9;;:99;9./:FFF9A@CABFFBEFA@@FFFFFFFF@BFFD;>DFFA9D?EFFF.9/;AE-@B--B./--BF?..AEA9;--;ABFF.?BC=B9-----
@M03896:38:000000000-B4D98:1:1101:9004:6518 1:N:0:171
TACGTAGGGGGCGAGCGTTATCCGGAATCATTGGGCGTAAAGCGCGCGCAGGCGGTCTTTCAAGCGGCGGCGTCGAAGCCGGGGGCTCAACCCCCGGAAGCGCCCCGAACTGGAAGCCTCGGATGCGGCAGGGGGAGGCGGAATTCCCGGTGTAGCGGTGAAATGCGCAGATATCGGGAAGAACACCGACGGCGAAGGCAGCCTCCTGGGCCGGCATCGACGCTGAGGCGCGAAAGCTGGGGGAGCGAACA
+
AAAAAFFAAA2>EACA2A2AFGHEEECGGFBF5BABA>EEGHGEGCFGEGC/EEE/>?BBBBFDG?/C/>><<<@CF.AGGCG-@;@EGFGGFFFA-;=9EA@D9B-@BFFEFF/BAFFFA.ADAB=;DFACCFB-BFDBBFFEFFFFA;-@9/9;9=999/B:FFAADFFB//9;;@;CFFFFFFD;-;D@@BABFAAFADE9FA9:/;.A@-9-99./@-9A.9..;;;---9.BB/..@@;-A--9@;
@M03896:38:000000000-B4D98:1:1101:6155:6644 1:N:0:171
TACGTAGGGGGCGAGCGTTATCCGGAATCATTGGGCGTAAAGCGCGCGCAGGCGGGCTTTCAAGCGGCGGCGTCGAAGCCGGGGGCTCAACCCCCGGAAGCGCCCCGAACTGGAAGCCTCGGATGCGGCAGGGGGAGGCGGAATTCCCGGTGTAGCGGTGAAATGCGCAGATATCGGGAAGAACACCGACGGCGAAGGCAGCCTCCTGGGCCGGCATCGACGCTGAGGCGCGAAAGCTGGGGGAGCGAACA
+
ABAAAFFAABA>ECCA222ECGGEAFFGGBBFBB1BA>EEGGGFG/EEFCE?EEECB>FGFGHGHG?D-<A:A;@CGEGGGGGGFBFFFFFFFFF;;@@;A@CFFFFDFFEFFF9/AFFFDDA;DFF;FFDFFF:@@DFCDCFFFFFFDFCD;;::9-99;FFFFF9ADDFFFFFFFCFFFFFFFFF=-B=DD;BFFDEF?DFFFFB:9EEE-9C>BFDFCAA..;AE?;@>;BF?F/99DFFDB;-@BA-
@M03896:38:000000000-B4D98:1:1101:19326:6751 1:N:0:171
TACGGAGGGTGCAAGCGTTAATCGGAATTACTGGGCGTAAAGCGCACGCAGGCGGTTTGTTAAGTCAGATGTGAAATCCCCGGGCTCAACCTGGGAACTGCATCTGATACTGGCAAGCTTGAGTCTCGTAGAGGGGGGTAGAATTCCAGGTGTAGCGGTGAAATGCGTAGAGATCTGGAGGAATACCGGTGGCGAAGGCGGCCCCCTGGACGAAGACTGACGCTCAGGTGCGAAAGCGTGGGGAGCAAACA
+
ACBABBCDBAAAEFFE22EEAFGBBEFGHHD55BAAAAEEHHHGGCFEEFGCGGGEGGFHGHGHHH@BBGGGHFHHHHHHGGGGEGHHHHHHHHECGFCFGHHHHHGHHHGHHHHHGFGG<FHHHHHFFGFFGHGGGFFFEFFFFFFFFFBFF09:;;9:AFFFFF.;;CFFFFFFFFFFFDFEFFFF=9@FFFFF-DFCCFDDFFDA.BAD=DB.BFFFFFF?FFBBBFFBDFFBFFFFFFFFFFFFFF.
@M03896:38:000000000-B4D98:1:1101:9737:6756 1:N:0:171
TACGTAGGGCGCGAGCGTTGTCCGGAATTATTGGGCGTAAAGGGCTTGTAGGCGGTTGGTCGCGTCTGCCGTGAAATCCTCTGGCTTAACTGGGGGCGTGCGGTGGGTACGGGCTGACTTGAGTGCGGTAGGGGAGACTGGAACTCCTGGTGTAGCGGTGGAATGCGCAGATATCAGGAAGAACACCGGTGGCGAAGGCGGGTCTCTGGGCCGTTACTGACGCTGAGGAGCGAAAGCGTGGGGAGCGAACA
+
ABAAAFFBCC2AECEE22AAEGHEEGGGHCFD5BBAAAEEGHHGGFHGFGHEGEG@EEEEFEEE>EAFFF>?>FFHHHHHHHHHGHHHHGHHHGGGGFDCD@<CAFCEHHGGGGGGHGGGCBFGGGGAFGDGGGGG?CFFCFFFFFFFFFFFA;;::;:;DFFFFF:DDFFFFFFFFFFFFFFFFFFFF;CFFFFFFFEBCFDBFF;90BAE@DDFFFFFFDDD..99BD;;@DFDBAADDFFE9.--@B-
@M03896:38:000000000-B4D98:1:1101:19302:6762 1:N:0:171
TACGGAGGGTGCAAGCGTTAATCGGAATTACTGGGCGTAAAGCGCACGCAGGCGGTTTGTTAAGTCAGATGTGAAATCCCCGGGCTCAACCTGGGAACTGCATCTGATACTGGCAAGCTTGAGTCTCGTAGAGGGGGGTAGAATTCCAGGTGTAGCGGTGAAATGCGTAGAGATCTGGAGGAATACCGGTGGCGAAGGCGGCCCCCTGGACGAAGACTGACGCTCAGGTGCGAAAGCGTGGGGAGCAAACA
+
AAAAAABBBAAAFBFF22EEFGHBEECFHHD55AAAAAEAFHHGG?EEFGG0EEECEFFGGHHHHH@B3FFFGFHFDGFGGGGEEGHHHHHGGFGGGGGBFHHGHHGFGHGGHHFGFGG??G1FGHG<FACC1GG?-9DDAFBFFFFFBBBFB9;:;;;9EFFFFB9:;-EFFFFFFFFF?DF/BFFDC9-DF=AFA?EBCFDFFF-:AFFF->A;FBFFFD?.9DFB//;-;-=./:.:-9@EDAEFFF?
@M03896:38:000000000-B4D98:1:1101:9753:6764 1:N:0:171
TACGTAGGGCGCGAGCGTTGTCCGGAATTATTGGGCGTAAAGGGCTTGTAGGCGGTTGGTCGCGTCTGCCGTGAAATCCTCTGGCTTAACTGGGGGCGTGCGGTGGGTACGGGCTGACTTGAGTGCGGTAGGGGAGACTGGAACTCCTGGTGTAGCGGTGGAATGCGCAGATATCAGGAAGAACACCGGTGGCGAAGGCGGGTCTCTGGGCCGTTACTGACGCTGAGGAGCGAAAGCGTGGGGAGCGAACA
+
ABAABFFB@C2AECEA22E?FGHFEEGGH5GF5BBBAAEEHHHGFAGFGGFEHFEEEEEEB>E>>EE?BGE?EFFHHHHHHHHHHHHHHHHHHGGGFCAADC<CCEGEHHDGGGGGHFCC;B0CFGGBEGFGGGECFCFF=CFFFFFFFEBFE;;;;;;@DEFFFF;A@CFFFFFFFFFFFFFFFFFFFBCDFDFFFFFBAFFBFFB;:BEE-;DFEFFFFBDDDFFFFDA;9BFAFFFFFFFFAA9>BC-
@M03896:38:000000000-B4D98:1:1101:19343:6765 1:N:0:171
TACGGAGGGTGCAAGCGTTAATCGGAATTACTGGGCGTAAAGCGCACGCAGGCGGTTTGTTAAGTCAGATGTGAAATCCCCGGGCTCAACCTGGGAACTGCATCTGATACTGGCAAGCTTGAGTCTCGTAGAGGGGGGTAGAATTCCAGGTGTAGCGGTGAAATGCGTAGAGATCTGGAGGAATACCGGGGGCGAAGTCGGCCCCCTGGACGAAGACTGACGCTCAGGTGCGAAAGCGTGGGGAGCAACCA
+
>AAAAAADDAA>F5FA22E2FFHFAE2FGGDB53ABAAEAAFGEE?EEFGG?EEEEEGAGGH@GGH@B@GGGHGG4FGHFFGG/>EHGFFHHHHGGGGFFGBHHHHFGFHFDFG2@<FGFFGFDGHHGFGEADBDCC;-;::/;FFFFFBBFF;9;-;;9.9FFB9;.9@.BBFFB9FBFA..//BFD-9--9;@->.:9=FF;D@D:AFFC-9AAB///;.....//;/;;.--9F.D?>DF.B:AF...
@M03896:38:000000000-B4D98:1:1101:19319:6770 1:N:0:171
TACGGAGGGTGCAAGCGTTAATCGGAATTACTGGGCGTAAAGCGCACGCAGGCGGTTTGTTAAGTCAGATGTGAAATCCCCGGGCTCAACCTGGGAACTGCATCTGATACTGGCAAGCTTGAGTCTCGTAGAGGGGGGTAGAATTCCAGGTGTAGCGGTGAAATGCGTAGAGATCTGGAGGAATACCGGTGGCGAAGGCGGCCCCCTGGACGAAGACTGACGCTCAGGTGCGAACGCGTGGGGAGCAAACA
+
>AAAAAABBAA>EF4A22EAFGHBBE2FHHD55BBBAAAEGHGEE0EAFEE0EEFEEGDGGHFGFH@BEFGFGGEGFFGHFEFE>EHHGHHHFGF0FFHDGHHGHHBGHHGDGHHFGGGF?FFGHHHCFEA>GGEC@FFA;F/FFFFFBB/B;;;;;9:-AFEFBB;;ADFF/:FFF/:FFFFFEFFD-;9.;;B-;.;;@A@FFFCEAFF;-@DABFF/FADADDF:FFB-:=--A@CF-:=EAAA/9;.
@M03896:38:000000000-B4D98:1:1101:22822:7016 1:N:0:171
TACGTAGGTGGCAAGCGTTGTCCGGATTTACTGGGCGTAAAGGGAGCGTAGGCGGATTTTTAAGTGGGATGTGAAATACCCGGGCTCAACCTGGGTGCTGCATTCCAAACTGGAAATCTAGAGTGCAGGAGGGGAAAGTGGAATTCCTAGTGTAGCGGTGAAATGCGTAGAGATTAGGAAGAACACCAGTGGCGAAGGCGACTTTCTGGACTGTAACTGACGCTGAGGCTCGAAAGCGTGGGGAGCAAACA
+
AAAAAFFBFBA>CCFC22EAFGHEAEGGHH555BAAAAEEGHHGGGGGGEE1FEEEF?GHHHGFFFHG13FBFFFGFHHHGGGFEGHGHGHGHHGBE/?FGHHHHGBGGHB3FB<@GFD@FFCFGHFBFFFGGGEDEADFFHBHHHHHHH0B====-<<-CCHHGHECFGGHHHGHGFFB?ABFFFGEFBBFC?DCGGFFFFAA9BFFFFFF?BFFFFFBFDFFFFFFEEAB-..DFFFFFFFFFFFFFFF
@M03896:38:000000000-B4D98:1:1101:22846:7018 1:N:0:171
TACGTAGGTGGCAAGCGTTGTCCGGATTTACTGGGCGTAAAGGGAGCGTAGGCGGATTTTTAAGTGGGATGTGAAATACCCGGGCTCAACCTGGGTGCTGCATTCCAAACTGGAAATCTAGAGTGCAGGAGGGGAAAGTGGAATTCCTAGTGTAGCGGTGAAATGCGTAGAGATTAGGAAGAACACCAGTGGCGAAGGCGACTTTCTGGACTGTAACTGACGCTGAGGCTCGAAAGCGTGGGGAGCAAACA
+
ABBBAFFCFF?CBEEA22E?FGHEEEFGHHDBBBBBAAEEEHHGHGGGGGGGHFG0EEHHHHHHHHBG?FFGHGHHGHHHHGGGEGHHHFHHHHGBE/FFHHHHHGBFGHBDGF2FGFHFFGCDGHHHHGGGGG?EHHFFGHHHHHHHGGDGD<==-<<;EGHHHGA;DGFHFFHHGFGEFGGGGGGEFFFFC?BGGGEBFFFFFFFFFFFFFFFFFFFFFBDFDFFFFFA@@FBDFFFFFFFFFAEFFF?
@M03896:38:000000000-B4D98:1:1101:22832:7031 1:N:0:171
TACGTAGGTGGCAAGCGTTGTCCGGATTTACTGGGCGTAAAGGGAGCGTAGGCGGATTTTTAAGTGGGATGTGAAATACCCGGGCTCAACCTGGGTGCTGCATTCCAAACTGGAAATCTAGAGTGCAGGAGGGGAAAGTGGAATTCCTAGTGTAGCGGTGAAATGCGTAGAGATTAGGAAGAACACCAGTGGCGAAGGCGACTTTCTGGACTGTAACTGACGCTGAGGCTCGAAAGCGTGGGGAGCAAACA
+
AAAAAFFCFF2>4FCA2AE2FGHEAEFGHHDBB3ABAAAEGGGGHGGEEEAEHGG@EEGHHHHGGHGHBFFGHGFFHHHHHGGEEEGEGFGGFCC3E/2BFGHHGF3FFGDDFC2DGDG@@DCFGHEFGFFADDEDCFBF>GHHHHHGHDDD==0=<<<;CGFHGC;;CFGHHGHHFFF0.FFGFGGGACGFCB?CGFE-@B;AF;;;;FFFABFFFFBFFFDDAA?EFFF@DFFFFDDDFFFEDDEFFFA
@M03896:38:000000000-B4D98:1:1101:20430:7192 1:N:0:171
GACGGGGGGGGCAAGTGTTCTTCGGAATGACTAGGCGTAAAGGGCACGTAGGCGGTGAATCGGGTTGAAAGCGAAAGTCGCCAAAAACTGGTGGAATGCTCTCGAAACCAATTCACTTGAGTGAGACAGAGGAGAGTGGAATTTCGTGTGGTAGGGGTGAAATCCTAAGATCTACGAAGGAACGCCAAAAGCGAAGGCAGCTCTCTGGGTCCCTACCGACGCTGGAGTGCGAAAGCATGGGGAGCGAACGG
+
AAABBCCCCB?:9?A090BFBBFAADFFFFBBFB;:;;@DDFFFE.AA;BF?FDF@@FFFB;.@EE;BBFFFFFAFFFFFFFFFFFFDFFFBFFEFFFFFFFFFFFFFFFFFB0F9:BBBBFBFFFFEFFFFFFFDFFFFFFFFFFFEE.A/B0;;.;:9FFFFF0;BBFFFFFBAA?DAFFFAFFBBFEFA?D@FFE?;DFFFFFFBBFBEF0FFFFDB;@FD-A.BFF;DDADFFFFFEFFFFADFFFF
@M03896:38:000000000-B4D98:1:1101:20450:7193 1:N:0:171
GACGGGGGGGGCAAGTGTTCTTCGGAATGACTAGGCGTAAAGGGCACGTAGGCGGTGAATCGGGTTGAAAGCGAAAGTCGCCAAAAACTGGTGGAATGCTCTCGAAACCAATTCACTTGAGTGAGACAGAGGAGAGTGGAATTTCGTGTGGTAGGGGTGAAATCCTAAGATCTACGAAGGAACGCCAAAAGCGAAGGCAGCTCTCTGGGTCCCTACCGACGCTGGAGTGCGAAAGCATGGGGAGCGACCGG
+
>AA>AADDBD-9@BBB//BFBFFA;ADFFF9//B;;;;@DFFFFE.ADAFF?FBF=@A9B:AD@EF-:BFBFA?BFFFFFFFFBFFEAFFFFFFEFFFFFFFFFFFDBFE.B;/B9BFBBBFBBFFFBBFBE?DEFFFFBFFFFFFFEAADBB/:;;;9AFFFFF/;;BFFFFFFFAEFBFB9.A@DF.EFA.D;DFE?;AFFFFFF;9F.AFBFFFFDF;@FF-:?BFF-;-@DFFFFFFFFAD-@-9BF
@M03896:38:000000000-B4D98:1:1101:23657:7253 1:N:0:171
TACAGAGGTCCCAAGCGTTGTTCGGATTCATTGGGCGTAAAGGGTGCGTAGGTGGCGGGGTAAGTCAGGTGTGAAATCTCGGGGCTCAACCTCGAAACTGCACTTGATACTGCCTTGCTCGAGTACTGGAGAGGAGATTGGAATTTACGGTGTAGCAGTGAAATGCGTAGATATCGTAAGGAAGACCAGTGGCGAAGGCGAATCTCTGGACAGTTACTGACACTGAGGCACGAAGGCCAGGGGAGCAAACG
+
ACBABFFBFFFFBGFC22E?ACGEEEGGH5FB5BAAAAEDFGFGGAEGFEEEDFFF0EEFCEHHGH4BFBFGFFHFHHGHHGGGFGGFFFHHHEACCCFFHHHGHGFGFGFGDCDGFGGGEC.FGHFFFFHHDGGDEHHECCHGHHFFFF/C;<<;:==:BFFGFFCCDGGGGGFGFFFFFGGGGGGBCBBFEFFFFFFAFFFFFFFFFF.FABFFFFFF;BFFFFFEFFFADDDDEEFFFDC.;DEFFFD
@M03896:38:000000000-B4D98:1:1101:16783:7264 1:N:0:171
TACGTATGGTGCAAGCGTTATCCGGATTTACTGGGTGTAAAGGGAGCGTAGACGGCGAAGCAAGTCTGGTGTGAAACCCCGGGGCTCAACCTCGGGCCTGCATTGGAAACTGTTTTGCTTGAGTGCCGGAGAGGTAAGCGGAATTCCTAGTGTAGCGGTGAAATGCGTAGATATTAGGAGGAACACCAGTGGCGAAGGCGGCTTACTGGACGGCAACTGACGTTGAGGCTCGAAAGCGTGGGGAGCAAACA
+
ABABAFFFFFFDBGFC?2EAEGGEEGGGHGBDBBB3EEGHGHHGGGGGGGGEHEEEEFGEEFGGGH4BFFGGGGHHFHGGGFGGEGHEGFHHHADCG@EEHHHHHHFHHHF1??FGHGGGGF1?GGHGGGGGGGFHHGG?<@DGHHHGHGBC<<<<;;;@EFFGFF;;DFGGGBFGGBFFGDFGFFFEFBFFEBFFCDE@BFFFFFBBBFFDFFFAEFFFF?EEFFBFFFA;@FFFFFDFFFFFADEFFF?
@M03896:38:000000000-B4D98:1:1101:16802:7269 1:N:0:171
TACGTATGGTGCAAGCGTTATCCGGATTTACTGGGTGTAAAGGGAGCGTAGACGGCGAAGCAAGTCTGGTGTGAAACCCCGGGGCTCAACCTCGGGCCTGCATTGGAAACTGTTTTGCTTGAGTGCCGGAGAGGTAAGCGGAATTCCTAGTGTAGCGGTGAAATGCGTAGATATTAGGAGGAACACCAGTGGCGAAGGCGGCTTACTGGACGGCAACTGACGTTGAGGCTCGAAAGCGTGGGGAGCAAACA
+
AAABBFFFFFFFFGFE22EEGGHEFGGGHHBDBBBAEEHFHHGGEEGGGFCGHFEECEEGEGHHHH4BFFGHGFGGFHGGGEEEEEHFGFHHHECCF@CFHHHHHHHGHHF1?FGHGHGGGGFGHHHGGGGGGGGF0D<-<A@EHHHHHC0C<;;;:;==CFGGEFC;EGGGGGGGGGGGGGGGFFFEABFFEDAFFFFDFFFFFFFF;B9>AFFFEFFFFDEEEFFEFFFFCFFDFFFFFAFFFDEFFFA
@M03896:38:000000000-B4D98:1:1101:20910:7360 1:N:0:171
TACGGAGGGTGCGAGCGTTAATCGGAATAACTGGGCGTAAAGGGCACGCAGGCGGTGACTTAAGTGAGGTGTGAAAGCCCCGGGCTTAACCTGGGAATTGCATTTCATACTGGGTCGCTAGAGTACTTTAGGGAGGGGTAGAATTCCACGTGTAGCGGTGAAATGCGTAGAGATGTGGAGGAATACCGAAGGCGAAGGCAGCCCCTTGGGAATGTACTGACGCTCATGTGCGAAAGCGTGGGGAGCAAACA
+
ABABBBCCCAAAF?FA22AEAGHFEFGGHBBBBBAAAAEEDHHGF1EEFEGGGGG@EFGGHHHHGHFFFFGFGHHHHHHHGGGGDGHHHGHHHHGHGHGHHHHHHHGHHHGGHHGGCGGDCFGFGFGHHHGCFGEADGDCEFHHHHGGHGEE;;<;;;;AEFGGFG;;ABEGFFGFFGGGGGFFFFFFFFFFFFFFFFFFFFFFFFFFFFEFFFFFFFFFFFFAFFFFFFFDDAFDFFFFFFFFADFFFFF
@M03896:38:000000000-B4D98:1:1101:20916:7377 1:N:0:171
TACGGAGGGTGCGAGCGTTAATCGGAATAACTGGGCGTAAAGGGCACGCAGGCGGTGACTTAAGTGAGGTGTGAAAGCCCCGGGCTTAACCTGGGAATTGCATTTCATACTGGGTCGCTAGAGTACTTTAGGGAGGGGTAGAATTCCACGTGTAGCGGTGAAATGCGTAGAGATGTGGAGGAATACCGAAGGCGAAGGCAGCCCCTTGGGAATGTACTGACGCTCATGTGCGAAAGCGTGGGGAGCAAACA
+
ABABBBCCCAA>ECGE22EEFGHBEEGGHG3B5BBAAAEEGHHGF1EEGGGCGEG@EFGHHHHHHHGFFFHGGGHHGHHHGGGGDFHHHHHHHHGGGHGHHHHHHHEHHHFDGHHF@CCCCFGFGGGHHHGFFGDACFFEEHHHHHHHH?CC=;<;;;;AEGGGFFC;CGFGFFGCFFGGGGEFFFFFFADFEFFFFDFFFFFFFFAFBA?FFB;BFFFFFFFFFFFFFFFDFFFDFBADFFFEFFFFFFF
@M03896:38:000000000-B4D98:1:1101:22548:7411 1:N:0:171
TACGTATGGTGCAAGCGTTATCCGGATTTACTGGGTGTAAAGGGAGCGTAGACGGAGAAGCAAGTCTGGAGTGAAAACCCGGGGCTCAACCCCGGGACTGCTTTGGAAACTGTTTTTCTAGAGTGCCGGAGAGGTAAGCGGAATTCCTAGTGTAGCGGTGAAATGCGTAGATATTAGGAGGAACACCAGTGGCGAAGGCGGCTTACTGGACGGTAACTGACGTTGAGGCTCGAAAGCGTGGGGAGCAAACA
+
ABBBAFFFBFFFFGCC2AE?GGHFEEGGHFDBBBA3EEGGHHGGHGEEEE01DBBE1FHGEEFFFH5BBFGGHFFFFFFGGGFGE@GBEFHGG?EEECFEHEHHHHCDGHFB?DFFGCGGHFCDGHHGGGGGDGFFBBDCACCGHHHHH00C<<0;;;;;EFHHFGC;A?EGF0CFCBFFGAFFFGEEA;BFCDDFCDE=:;DFFFB;FFFBDFFFFFFFF?AEEEB/AEFFFFDDFDADAFFE@AEFFFF
@M03896:38:000000000-B4D98:1:1101:23113:7448 1:N:0:171
AACGTAGGTCACAAGCGTTGTCCGGAATTACTGGGTGTAAAGGGAGCGCAGGCGGGAAGACAAGTTGGAAGTGAAATCTATGGGCTCAACCCATAAACTGCTTTCAAAACTGTTTTTCTTGAGTAGTGCAGAGGTAGGCGGAATTCCCGGTGTAGCGGTGGAATGCGTAGATATCGGGAGGAACACCAGTGGCGAAGGCGGCCTACTGGGCACCAACTGACGCTGAGGCTCGAAAGTGTGGGTAGCAAACA
+
ABBBAFFBFF4CBGFC22E2FGGEEFGGHG5BBBB3AEGHHHGGHFGGGE?EGFGGEFEHEGHHFHFGFGGFGGHGHHHHHHHHHHHHGHHGFFHFFHHHHHHHHGFHHHGDDFGFGFGHDDGGHHHHFGHFHGHGHFGFFDGGHHHHFG?EC=:;;;:;EEHGGFD;EGGGGGGGGFFAADFGFFFFFFFFA@AFDDEBAFFFFFFBFEEFDFFFFFFFFFFFFFFFFFFC@FFFBFFFFFFF.;;FFF?
@M03896:38:000000000-B4D98:1:1101:15451:7621 1:N:0:171
ATGATACGGCGACCACCGAGATCTACACCTGCGTGTTATGGTAATTGTGTGCCAGAAACCCGAGTAGTCCGGCTGACTGACTTGAGTACGATCTCGTATGCCGTCTTCTGCTTGAAAAAAAAAAAAAGAAAACATTGAAGTAAATATCTTCAGTGATAATTCATATTTACATATATGTATGATAAAACACATGAACATTGAGTCTGTACACACATATACATCTCTTAGCCTACAACAATTGCAGAATACTA
+
ABBBBFF>3>>2E?22F2EEEEHGGGFHHCBF?A1AGGGGGDFGHGFGFFFHHHFGFGFFEEEEFHHFFF1>EECFFFFBGHHFBFFGFE?F/0BE?<BBFB/?/BFHB3B?DGA?GF0CFFG?---..<///.000000000;00000000000000000000900000000000000000000000;..0900;09000/////9//;//..////9/////////////.///..9/////9//////
@M03896:38:000000000-B4D98:1:1101:6033:7668 1:N:0:171
TACGTAGGTGGCAAGCGTTGTCCGGATTTACTGGGTGTAAAGGGCGTGTAGGCGGGATTGCAAGTCAGGCGTGAAAACCAGAGGCTCAACCTCTGGCCTGCGTTTGAAACTGCAGTTCTTGAGTACTGGAGAGGTTGGCGGAATTCCTAGTGTAGCGGTGAAATGCGTAGATATTAGGAGGAACACCAGTGGCGAAGGCGGCCAACTGGACAGCAACTGACGCTGAGGCGCGAAAGCGTGGGGAGCAAACA
+
AAAAAFFAFFAFBFFA22AACFHGEEGGHE555AA3EEGFFHGGGAEEEFGFGEEG@EFGFFFGBG4BFHGEFEEHHGGHHGHFFHHGHGHFHHHHHAGFHC??DGHHHHDGHHHHHFGGHHG?GHFHFHHCDDFFBCGFCC@EHHHCGCCCC;<;;::;CFFGBFE;AGEGGGGGFFFGGGGGGGGGFBFFECFFFFFF;;BAFFFEFF.BFFEFFFFBFFFFFFFEFFFF;CADFDFFFFFFAFEBFFF
@M03896:38:000000000-B4D98:1:1101:18297:7672 1:N:0:171
TACGGAGGGTGCAAGCGTTAATCGGAATTACTGGGCGTAAAGCGCACGCAGGCGGTTTGTTAAGTCAGATGTGAAATCCCCGGGCTCAACCTGGGAACTGCATCTGATACTGGCAAGCTTGAGTCTCGTAGAGGGGGGTAGAATTCCAGGTGTAGCGGTGAAATGCGTAGAGATCTGGAGGAATACCGGTGGCGAAGGCGGCCCCCTGGACGAAGACTGACGCTCAGGTGCGAAAGCGTGGGGAGCAAACA
+
ABABCBBCCABABGFA?2EEFGHFEEGGHFBB5BBAAAEEHHHGG0EEGGG?FEGGGGGHHHHHHH4BGGGGHGGHHHHHFGGFEGHFGHHHHHGFH/GHHHHHHHHHHHFFGHHHGGHHGHGHGHGGFGGGHHGACFAAEFFFFFFFFFBFB;;;;;;@EFFFFFAADFEFFFFFFFFFFFFFFFFFBCFFFFFCFAA:FFFFFFBEAFFDF@DDFFFFFDFADFFBBB;@A-@AFDDDBFFFDDEFFFE
@M03896:38:000000000-B4D98:1:1101:6040:7684 1:N:0:171
TACGTAGGTGGCAAGCGTTGTCCGGATTTACTGGGTGTAAAGGGCGTGTAGGCGGGATTGCAAGTCAGGCGTGAAAACCAGAGGCTCAACCTCTGGCCTGCGTTTGAAACTGCAGTTCTTGAGTACTGGAGAGGTTGGCGGAATTCCTAGTGTAGCGGTGAAATGCGGAGATATTAGGAGGAACACCAGTGGCGAAGGCGGCCAACTGGACAGCAACTGACGCTGAGGCGCGAAAGCGTGGGGAGCAAACA
+
>AAAACCADFA>4FFC?2AAAGGEEDEGHA555AB3EAEBFFGFFEEEEFGFHEEGEEFHFGFGBG4B2BE?E?CFFFGGHHHEFHHFFFHBFHBGGA2FGB??BAGHHHFFBG?FFFFGFG???1GHHHHGADFHG@CDCCGGHHGCGGCF<;;<;::;AFFGFF=-9?DGGG0FC0;/DDFFEFFFA0:BABFA>.:>=CFAFFBBFF.FFFEFFFFFFFDFF??A.CBAD;=;FD;DD=:.@AAFFFF
@M03896:38:000000000-B4D98:1:1101:18298:7690 1:N:0:171
TACGGAGGGTGCAAGCGTTAATCGGAATTACTGGGCGTAAAGCGCACGCAGGCGGTTTGTTAAGTCAGATGTGAAATCCCCGGGCTCAACCTGGGAACTGCATCTGATACTGGCAAGCTTGAGTCTCGTAGAGGGGGGTAGAATTCCAGGTGTAGCGGTGAAATGCGTAGAGATCTGGAGGAATACCGGTGGCGAAGGCGGCCCCCTGGACGAAGACTGACGCTCAGGTGCGAAAGCGTGGGGAGCAAACA
+
ABAAABBCBAAABGFC?2AAFGHFEEGGHHB55BBAAAEEHHGGG?EEGEGCFFGGGGGHGHHHHHFGBEGFHGBFHHHHFEGGEGHGGHHH0GFFFFHGGHHHHHHHHHFFHHHHGGGHFF1FGHGGFFGFGHGGGFCAAFFFFFFFFF0;;;;;:;;;EFFFFF;;DFFFBFFFFFFFFFFFFFFFB@@DFFDC;DEBFFFFFB@9AFFFFFFDFFFFFFDADDFFFFFBDFFFFFDFFFF?;:;FFF?
@M03896:38:000000000-B4D98:1:1101:27032:8106 1:N:0:171
TACGTAGGGGGCGAGCGTTGTCCGGATTTACTGGGCGTAAAGGGTGAGTAGGCGGTTATATATGTCAGGTGTAAAAAGCTATGGCTTAACCATAGTAAGCACTTGAAACTGTATGACTTGAGTGCAGGAGAGGTAAGCGGAATTCCTAGTGTAGCGGTGAAATGCGTAGATATTAGGAGGAACACCGGTGGCGAAGGCGGCTTACTGGACTGTAACTGACGCTGAGTCACGAAAGCGTGGGTAGCAAACAG
+
ABAAAFFAAA?>2ECE22EAFGBE0BEGHFBDBB1BEEFEEGHGF??FFGB3FEEE>EGFFHDFFGFGHGHHGHFFGGHHFGHHHHHFHFGGHFCGGHFFFGHGH2<FGGFGFHHHFHHF????F1?F<<FAFH1FFH-@@AGGHHHGHDFDD;:;:;-.0:CGG.;:A;CCFFFB;FF.AFFBFDGF;9.A=A@>DE-->=DFFFF//;;;B:BBFBB99A9DAFFF/;...AABDAFFFAF.BFFFFFB
@M03896:38:000000000-B4D98:1:1101:27015:8129 1:N:0:171
TACGTAGGGGGCGAGCGTTGTCCGGATTTACTGGGCGTAAAGGGTGAGTAGGCGGTTATATATGTCAGGTGTAAAAAGCTATGGCTTAACCATAGTAAGCACTTGAAACTGTATGACTTGAGTGCAGGAGAGGTAAGCGGAATTCCTAGTGTAGCGGTGAAATGCGTAGATATTAGGAGGAACACCGGTGGCGAAGGCGGCTTACTGGACTGTAACTGACGCTGAGTCACGAAAGCGTGGGTAGCAAACAG
+
AAAAAFFAAA?>AEAE22AAFGGEEFGGHH555BBA>>EEHHGGGFGHHFD3GEG@>EGHFHHHHHFGHFGHH4GFH?GGFHHGFGHHHHHHHHGHFHFGHFFGHGHHHDFHFHHHHGH=FC=?GGBF?FH.CG<F1G<<ADGHHHHHGG<==CG;@;-CCFGF<...:.CFGFG;;BC?DBABFGAAAAFFBACFF:-9@DA:FFB9;FFABFFFFFFF.ADAFFFFFFDDFFAF;..@DA0AFFFFFF/
@M03896:38:000000000-B4D98:1:1101:6102:8282 1:N:0:171
TACGGAGGGTGCAAGCGTTAATCGGAATTACTGGGCGTAAAGCGCACGCAGGCGGTTTGTTAAGTCAGATGTGAAATCCCCGGGCTCAACCTGGGAACTGCATCTGATACTGGCAAGCTTGAGTCTCGTAGAGGGGGGTAGAATTCCAGGTGTAGCGGTGAAATGCGTAGAGATCTGGAGGAATACCGGTGGCGAAGGCGGCCCCCTGGACGAAGACTGACGCTCAGGTGCGAAAGCGTGGGGAGCAAACA
+
AAABBABBBBAABFGCA2EEFGHFFGGGHEBB5AEAEAEEDGHGGCEFGCEEGGFCEGGGGFHHFG@FDFGBFFHGFHHHGGGGGGHFHHHHHGGGFFGFHGGHHHHFGH>DGFGGGHHHGHFGGHHHCGGGHGGGGFCDEEFFFFFFFF0B:;9;;99;9BFFBFD;DBEFEFFFFFEF?AFFFFFFC:@DFAACFFFCADFAB;@?EF.:;:A?F0BBBDDDFFF/;BFAD;@A/A;:@CFFFFFFEF.
@M03896:38:000000000-B4D98:1:1101:6118:8299 1:N:0:171
TACGGAGGGTGCAAGCGTTAATCGGAATTACTGGGCGTAAAGCGCACGCAGGCGGTTTGTTAAGTCAGATGTGAAATCCCCGGGCTCAACCTGGGAACTGCATCTGATACTGGCAAGCTTGAGTCTCGTAGAGGGGGGTAGAATTCCAGGTGTAGCGGTGAAATGCGTAGAGATCTGGAGGAATACCGGTGGCGAAGGCGGCCCCCTGGACGAAGACTGACGCTCAGGTGCGAAAGCGTGGGGAGCAAACA
+
ABAABBBBBBA>BF4A22E2FGHBBAFGHGA55B2BAAEAEGGFG?EEGGGFGGGFGGGGHHFGFH4FBFGFHGDFHHHHGGGGFGHHHFHGFHEEGEGGHHHHGHHHHHFDGFGHGHH?FGFGFHHHFEGGDFFGG;BDEFBFFFFFFFBFB;;:9:;;.;FFBFD;.@AB9BFFFFF?DDBBFFFDC-:AFCA@BFEC;DFFFF-EEFFFFCFFFFEBFDF.DDFE;BBA.;>AF?;D=DFFFFE//A.
@M03896:38:000000000-B4D98:1:1101:12194:8331 1:N:0:171
TACGTAGGGGGCAAGCGTTATCCGGATTTACTGGGTGTAAAGGGAGCGTAGACGGCTTTGCAAGTCTGACGTGAAACTCCAGGGCTCAACCCCGGAACTGCGTTGGAAACTGTACGGCTTGAGTGCCGGAGAGGTAAGCGGAATTCCTAGTGTAGCGGTGAAATGCGTAGATATTAGGAGGAACACCAGTGGCGAAGGCGGCTTACTGGACGGCAACTGACGTTGAGGCTCGAAAGCGTGGTGAGCAAACA
+
AAAAAFFBB2D>AECF22EAGGGEGEGGHHBFFFE3BAGFGHHGHEECEEFGHEEE0EGHFE4GFH4BFDA??GFDB3FGHGHEEFHBFF0?A<E/>BFFHC??C<2FGH>2FG2?CA>@AFGFGGHCCAFGGGHHGH<@-::CFFHHFHHH;;0;-;;:AFFFBB;.;A.9FF0;00;FG?FFFFFFA/:/;BFCADEFFFABFBB9/B?-=DAAE/BBB?AEE?/..999-F.ABD9:9.9/.;;9/:.
@M03896:38:000000000-B4D98:1:1101:12186:8350 1:N:0:171
TACGTAGGGGGCAAGCGTTATCCGGATTTACTGGGTGTAAAGGGAGCGTAGACGGCTTTGCAAGTCTGACGTGAAACTCCAGGGCTCAACTCCGGAACTGCGTTGGAAACTGTAAGGCTTGAGTGCCGGAGAGGTAAGCGGAATTCCTAGTGTAGCGGTGAAATGCGTAGATATTAGGAGGAACACCAGTGGCGAAGGCGGCTTACTGGACGGCAACTGACGTTGAGGCTCGAAAGCGTGGGGAGCAAACA
+
BCBBBFFABA>>2FAC22EEEGHEEFGGHFB5BBBAEEGHFHHGGGGGEFCEGEFE?EGHFDGHHH4BBE>??FFHFBGGHHHFFHHBFFBGH/EEGGFFHC?CCHFFGHDBFGD2FCFFCF2DGHHCDGGGDGCG>GF@<CCFHHHGH0DD<;;<:;;;CBCHBFC;AFGGFGGGGGGGGDFGGGCEGGFGGFFFFFFFFFFFFF/;FFF;FFFAFFFFF.AFFFFFFFF@@BD?FDDDFFFEFFEFFFA
@M03896:38:000000000-B4D98:1:1101:12204:8358 1:N:0:171
TACGTAGGGGGCAAGCGTTATCCGGATTTACTGGGTGTAAAGGGAGCGTAGACGGCTTTGCAAGTCTGACGTGAAACTCCAGGGCTCAACCCCGGAACTGCGTTGGAAACTGTAAGGCTTGAGTGCCGGAGAGGTAAGCGGAATTCCTAGTGTAGCGGTGAAATGCGTAGATATTAGGAGGAACACCAGTGGCGAAGGCGGCTTACTGGACGGCAACTGACGTTGAGGCTCGAAAGCGTGGGGAGCAAACA
+
ABABAFFCC2A>2FCA22EACGHEFGGGHGBBBBB3EEGHGHHGGGGCEFCGHFGE?EGHFDGFGH4BFDE?EGFFEFHHHGHFFHHFFC0?E/EEDDFFHB?CDHFHGHFBFGF2@FFFAGCFGGHFDFGGDECGGHGCACGGHHHGH:0C<;<;:;;AEFGGFFC;EGGGGGGGGGGGGGGGGGGEFFFFEFFFFFFFAFAFFFFFBFF-@DADEBFFFDEFFEFFFFFCCFFDFFFFFFFFFFFFFFF
@M03896:38:000000000-B4D98:1:1101:5779:8365 1:N:0:171
TACGGAGGGTGCAAGCGTTAATCGGAATTACTGGGCGTAAAGCGCACGCAGGCGGTTTGTTAAGTCAGATGTGAAATCCCCGGGCTCAACCTGGGAACTGCATCTGATACTGGCAAGCTTGAGTCTCGTAGAGGGGGGTAGAATTCCAGGTGTAGCGGTGAAATGCGTAGAGATCTGGAGGAATACCGGTGGCGAAGGCGGCCCCCTGGACGAAGACTGACGCTCAGGTGCGAAAGCGTGGGGAGCAAACA
+
AAABBBBBDBBAGGGAA2AAAGHFEEGGHHBB53BAEAEEFHHGG0EEGC0EFEF@EEEHGGHHGH4B@BFFGFEHHHHHGGGEEGHHHHHHHHEFGGHHHGHHHHHGHH?DHEG@FGGHGHFGHHGHFFGFHHDDGFFFFFFFFFFFFF/B;;;;@;;@EFFFBFDADFEFFBFFFFFFFFFFFFFFFBFFFDAFFDFFFCC;@@BEFFFF-:AABFFFFFF?A9BBFFBDDDFFFDADCCFE>?AFFFF
@M03896:38:000000000-B4D98:1:1101:5799:8368 1:N:0:171
TACGGAGGGTGCAAGCGTTAATCGGAATTACTGGGCGTAAAGCGCACGCAGGCGGTTTGTTAAGTCAGATGTGAAATCCCCGGGCTCAACCTGGGAACTGCATCTGATACTGGCAAGCTTGAGTCTCGTAGAGGGGGGTAGAATTCCAGGTGTAGCGGTGAAATGCGTAGAGATCTGGAGGAATACCGGTGGCGAAGGCGGCCCCCTGGACGAAGACTGACGCTCAGGTGCGAAAGCGTGGGGAGCAAACA
+
ABBBAABDBBA>CGBE??2EEGHBAEFGHF555BABAAEEFGHGG?EEGGFFGEEEFGGHHHHGHH4F3BFFGFHFHHHHFEGGEGHHHHHHHHGHHGHHHHHHHHGHHHFBBGHBAGHGGGHHHHHGFDGEFFD@C@9AEFFFFFFEFB/;;;;:9;9;;BFFFFAADFFFBFFFFBFFFFFFFFFFCBDFABAF;DA@-BDFFFFFEFFC--DFBBFFFFDDDFFFFFFBFFFDFFDD-@>A;9ABFF?
@M03896:38:000000000-B4D98:1:1101:8942:8386 1:N:0:171
TACGGAGGGTGCAAGCGTTAATCGGAATTACTGGGCGTAAAGCGCACGCAGGCGGTTTGTTAAGTCAGATGTGAAATCCCCGGGCTCAACCTGGGAACTGCATCTGATACTGGCAAGCTTGAGTCTCGTAGAGGGGGGTAGAATTCCAGGTGTAGCGGTGAAATGCGTAGAGATCTGGAGGAATACCGGTGGCGAAGGCGGCCCCCTGGACGAAGACTGACGCTCAGGTGCGAAAGCGTGGGGAGCAAACA
+
AAAAAACBCAAAFGFF22EAFGHBEEFGHHBB5BBBAAEFGHHGG?EEFGGCFFFCGGGHGHHHHH@BEGGFGGHHHHHHGGGGEGHGHGHHHHGGGGHGHGHGHHHHHHFBGHHFGGGGFHFHHHHGFDGGHHGGGFFDEFFFFFFFBF0B;;;;;;;@EFFFFFDADFFFFFFFFFFFDDFFFFFFFBFFFFFF;DEA-@DFFFDEEFFFA9DAFFFFFFFFFFFFFFB;ACCDFDFFFFFEBAEFFF.
@M03896:38:000000000-B4D98:1:1101:8925:8399 1:N:0:171
TACGGAGGGTGCAAGCGTTAATCGGAATTACTGGGCGTAAAGCGCACGCAGGCGGTTTGTTAAGTCAGATGTGAAATCCCCGGGCTCAACCTGGGAACTGCATCTGATACTGGCAAGCTTGAGTCTCGTAGAGGGGGGTAGAATTCCAGGTGTAGCGGTGAAATGCGTAGAGATCTGGAGGAATACCGGTGGCGAAGGCGGCCCCCTGGACGAAGACTGACGCTCAGGTGCGAAAGCGTGGGGAGCAAACA
+
AAAAABCCCAA>BGFA22AAFGHFEEGGHFDB53ABAAEEHHHGG?EEGGGGGGG@EGGHHHHHGHEFGGHFGGHGHHHHGGGGEGHGHHHHCHGFGFFGGHHHHHGGHHGHHHHFGGGGGHHHHHHGFGGGHGGGGFFDAFFFFFFFFFBF;;;;;;.9;FFFFF;;9@EFFFFFFFFFDFFFFFFFF@DFFFFF;DE@FFFFFF>AEFFCF9D?FFFFFFFFFFFEFFB@DDFAFFFFFFF.:A.FFF.
@M03896:38:000000000-B4D98:1:1101:25721:8402 1:N:0:171
TACGTAGGTGGCAAGCGTTGTCCGGATTTACTGGGCGTAAAGGGAGCGTAGGCGGATTTTTAAGTGGGATGTGAAATACCCGGGCTCAACCTGGGTGCTGCATTCCAAACTGGAAATCTAGAGTGCAGGAGGGGAAAGTGGAATTCCTAGTGTAGCGGTGAAATGCGTAGAGATTAGGAAGAACACCAGTGGCGAAGGCGACTTTCTGGACTGTAACTGACGCTGAGGCTCGAAAGCGTGGGGAGCAAACA
+
AAAAAFFBFBACBGAC22E?EGGEEAEGHHBBBBAAAAEEGHGGHEGGEGGFHGGF?EHHHHHGGHFH1EEGHGHHEGHHHGGEEGHFHFHHHHGFD/?FGHHHGGEFFHBDGB@DHGHFFGCDGGHHGFGGGGDGGGDFGHHHHHHHH00=====-<<;CFHHFG;=EGAGGGGHFGFF?AFFFGGEFGGGEGGGGGFFAFFFFFFFFFFBEBFFFFFFFFFFF.AEFEFB;FDDFDDFFFFEFDFFFFF
@M03896:38:000000000-B4D98:1:1101:23921:8405 1:N:0:171
TACGGAGGGTGCAAGCGTTAATCGGAATTACTGGGCGTAAAGCGCACGCAGGCGGTTTGTTAAGTCAGATGTGAAATCCCCGGGCTCAACCTGGGAACTGCATCTGATACTGGCAAGCTTGAGTCTCGTAGAGGGGGGTAGAATTCCAGGTGTAGCGGTGAAATGCGTAGAGATCTGGAGGAATACCGGTGGCGAAGGCGGCCCCCTGGACGAAGACTGACGCTCAGGTGCGAAAGCGTGGGGAGCAAACA
+
ABABAABDDAAAFGBA22AEEGHFBEGGHHD55BABAAEEGHHGG0EEGFE?EEGEEGEHGHHHHH4BFGGFGGHFHHHHGGGGEGHHHGHHHHGHHGHGHHHHHHHHHHFHHHFFFGHGFF1GHHHHFGGGHHFCGFDDEFFFFFFFFFFFF:;;;;;@EFFFFF;;A=EFFFFFFFFFFFFFFFFFFDFFFFFFFFFFFFFFFFDEFF?D;DFDFFB;BFF?FFFFFFBBDA-:BA:ADFD?BAEFFF?
@M03896:38:000000000-B4D98:1:1101:8941:8407 1:N:0:171
TACGGAGGGTGCAAGCGTTAATCGGAATTACTGGGCGTAAAGCGCACGCAGGCGGTTTGTTAAGTCAGATGTGAAATCCCCGGGCTCAACCTGGGAACTGCATCTGATACTGGCAAGCTTGAGTCTCGTAGAGGGGGGTAGAATTCCAGGTGTAGCGGTGAAATGCGTAGAGATCTGGAGGAATACCGGTGGCGAAGGCGGCCCCCTGGACGAAGACTGACGCTCCGGTGCGAAAGCGTGGGGAGCAAACA
+
BCBAABBBBAA>BGBA22EEFFHFEEGGHDD55BAAAAEFGHGFGCFGGGGGGGG?EGGHHHHHHH4BFFGFGFFEGGHHGGG>EFHGHHHHFHEFHGHGHHHHHHEBGHGFHHCFFGGFFGFGHHHH?DEEDFE@DFFDEFBBFFFFFF/F;;;;;;;>EFFFF:;:.9A//:FFFFFF.DFFFFFFFDADFFFFFFFFFFFFFFDE?/.@::DDFFBBFDBAA.:9@F@-:9@A/ADFA9B?9AEFFFF
@M03896:38:000000000-B4D98:1:1101:27024:8813 1:N:0:171
AACGTAGGTCACAAGCGTTGTCCGGAATTACTGGGTGTAAAGGGAGCGCAGGCGGGAAGACAAGTTGGAAGTGAAATCTATGGGCTCAACCCATAAACTGCTTTCAAAACTGTTTTTCTTGAGTAGTGCAGAGGTAGGCGGAATTCCCGGTGTAGCGGTGGAATGCGTAGATATCGGGAGGAACACCAGTGGCGAAGGCGGCCTACTGGGCACCAACTGACGCTGAGGCTCGAAAGTGTGGGTAGCAAACA
+
AAABAFFBFFBCBEGAA2EAFGGEFFGGHGDDBBA3AEGGFHHGHGGGGGG0EEGEEGEHFGHHGGFHFFGFGG4EGHHFHHHFGHHGHHHGGCHGHHHHHHGHHHHHHF?2DFGFGCFGFFGFDGGHHGHFHGCHGGFC@ADGHHHHF@-@;<;;;;;EE.FFCBCCAFEGFFF:BDGCDGGGFFFEABFEEF=BCFE9BDFFEFF9BA.B?EFEDFFBFFDD.9AEEFAC-/DDB::0:?.9.9:BFF.
@M03896:38:000000000-B4D98:1:1101:27008:8828 1:N:0:171
AACGTAGGTCACAAGCGTTGTCCGGAATTACTGGGTGTAAAGGGAGCGCAGGCGGGAAGACAAGTTGGAAGTGAAATCTATGGGCTCAACCCATAAACTGCTTTCAAAACTGTTTTTCTTGAGTAGTGCAGAGGTAGGCGGAATTCCCGGTGTAGCGGTGGAATGCGTAGATATCGGGAGGAACACCAGTGGCGAAGGCGGCCTACTGGGCACCAACTGACGCTGAGGCTCGAAAGTGTGGGTAGCAAACA
+
>AAAAFFAFF4@BFFA22A2FGHEEEGGHD5B5BB3BAFGHHHGHGEEGEFCFEEFFGEHFGHHGHFG@FFBGFHFHHHGGHHHGHHFGHHGFGBFHHHGGHHHHHHHHHGDFFGCGFGGGGGGGHHHHHHHHGGGGAFCACGGHHHHEG@CC=;;:;;;AEHGFC;:;BFGGGGAD-@BCGGGFFFE.0;B;BCFF.E@FBFFFFB9BEEFFFFFFFFBFDDD.:FEFEA--:AD09;BDFDF:;9F0..
@M03896:38:000000000-B4D98:1:1101:11128:8891 1:N:0:171
TACGTAGGGGGCTAGCGTTATCCGGATTTACTGGGCGTAAAGGGTGCGTAGGCGGTCTTTTAAGTCAGGAGTGAAAGGCTACGGCTCAACCGTAGTAAGCTCTTGAAACTGGAGGACTTGAGTGCAGGAGAGGAGAGTGGAATTCCTAGTGTAGCGGTGAAATGCGTAGATATTAGGAGGAACACCAGTAGCGAAGGCGGCTCTCTGGACTGTAACTGACGCTGAGGCACGAAAGCGTGGGGAGCAAACAG
+
ABABAFFAAC@AEGFF22EEEGHEEGGGHGD55BAAAAEFGHHGGAEEFFGEHGGEEBBGGHHHHH4BBFFGHGHGEFGHHHGFGGFEGFHGFHGGHHFHHGFHHHGHHH2=CFCAF0FDGHDGHGHCCFHGGH?GDCGFHGGHGHEGG0D0==D<<:;CGGHF;.;:ACFFFFGGBFFEGF?BFEGCCBFFAG?BAA-;>ADFFFFBFF;AFF;FFFFFDAADFFFFFFFFFDAFF:ADAFFFF?BFFFB
@M03896:38:000000000-B4D98:1:1101:11550:9051 1:N:0:171
TACGGGGGAGGCGAGCGTTGTCCGGAATCACTAGGCGTAAAGGGCAAGTAGGCGGAATGGTAAGTTACGTGTTAAAGGCATAGGCTCAACCTGTGTAAGGCATGTGATACTGTCATTCTAGAGTCAGGCAGGGGAAGACGGAATTTCCGGTGTAGCGGTGGAATGCGCAGATATCGGAAAGAACACTCAAGGCGAAGGCAGTTTTCTGGGCCATGACTGACGCTCAATTGCGAAGGTGTGGGTATCAAACA
+
ABAAABBBDD@>E?EE01EAFGHEEFGGHBCDFFBB>BEEGHHGGAFGGGFFHGG/@FHHBGHHHHFE/BBBGFHGHEGFFHHFGCGF?GHHHF=GGHHGHHFHHHGHHHFFGBGGGFGGFGFGHGHGHHGGGGEGGHG?<E.EHHHHGG-@;<;;9;;;EEGF0F;DGGGGGFGGADEBFFFFFFFFFFFFFFFFFFFFFFFFFFBFFFFFFFFFFFFFFFFFFFFFFFFD@>FBFFFFDFABFFFFFFF
@M03896:38:000000000-B4D98:1:1101:23298:9088 1:N:0:171
TACGGAGGGTGCAAGCGTTAATCGGAATTACTGGGCGTAAAGCGCACGCAGGCGGTTTGTTAAGTCAGATGTGAAATCCCCGGGCTCAACCTGGGAACTGCATCTGATACTGGCAAGCTTGAGTCTCGTAGAGGGGGGTAGAATTCCAGGTGTAGCGGTGAAATGCGTAGAGATCTGGAGGAATACCGGTGGCGAAGGCGGCCCCCTGGACGAAGACTGACGCTCAGGTGCGAAAGCGTGGGGAGCAAACA
+
BCABB@BCCAAACGBE?2EEFGHFEEGGHHD55BBAAAEEGGGGF?EEFFECGGGGGGGHHHHHHH4BFGGBGFGHHHHHGGGGEEHGHHHHHHGGFFGGHHHHHFHHHHGGHHHFGHHHGHFGHHHGCGGGHHGGCFDAEFFFFFFFFFBFB;;;;;;;EFFFFFAADFFFFFFFFFFA?DFFFFFFFFFFFFFFCDECCFFFFFFEFFFFAFFDFFFFFFDDFFFFFFFDDCDFFDDDCCFE@AEFEFF
@M03896:38:000000000-B4D98:1:1101:17368:9124 1:N:0:171
TACGAAGGGTGCAAGCGTTAATCGGAATTACTGGGCGTAAAGCGCGCGTAGGTGGTTCAGCAAGTTGGATGTGAAATCCCCGGGCTCAACCTGGGAACTGCATCCAAAACTACTGAGCTAGAGTACGGTAGAGGGTGGTGGAATTTCCTGTGTAGCGGTGAAATGCGTAGATATAGGAAGGAACACCAGTGGCGAGGGCGACCACCTGGACTGATACTGACACTGAGGTGCGAAAGCGTGGGGAGCAAACA
+
ACABBBBCCFA>AEBCC2EEEGHFEEGGHF5D5BAAAAEFGHGEG?EGEGGGGHGEEHHHFGHHGH4BEFFGHFHGHHGHFGGGECGEFFHHGHGFHGHHHHHHHEHGHHFDGH@GFGHGGHCFFGGAFGGHHHD.F?AFDHHHHHHHHB0C====<=;;EHHHGHCCEGGHGFGGFFFGGGFGGGGEFFGGEABGFAD>;FFFFFFFFFFFEFFFFFFFFFFFFF0EBA9@DACFFFDDCFCFFFEFFF:
@M03896:38:000000000-B4D98:1:1101:20922:9140 1:N:0:171
TACGGAAGGTCCAGGCGTTATCCGGATTTATTGGGTTTAAAGGGAGTGTAGGCGGTTGGTTAAGCGTGTTGTGAAATGTAGATGCTCAACATCTGACTTGCAGCGCGAACTGGCTGACTTGAGTACACACAACGTAGGCGGAATTCATGGTGTAGCGGTGAAATGCTTAGATATCATGAAGAACTCCGATTGCGAAGGCAGCTTACGGGAGTGTTACTGACGCTTAAGCTCGAAGGTGCGGGTATCGAACA
+
ABAAABCCCFFFFG4A22EAGGHEGGGGHFFG5BB2FFHGHHHGGEEGGFFBGEGFEEEEGHFHHFEFAGHGGGHHHHHFHHHGHHHGHHHHHHHHHBFFGGHHGGCCGGHHHHHFHFG@@FGHFGHHHGGGDDHHHDGCCFGGHFHHHFBGG;<<;;.;CGFHHCGFGGGGGGGGFGGFGFGGGGGGGGGFGGGGFFFFDFFFFFF:=DDAFFFFFFFBFDADAAFFFFFDFFFDFFFCDF:@BFAEFFD
@M03896:38:000000000-B4D98:1:1101:20938:9151 1:N:0:171
TACGGAAGGTCCAGGCGTTATCCGGATTTATTGGGTTTAAAGGGAGTGTAGGCGGTTGGTTAAGCGTGTTGTGAAATGTAGATGCTCAACATCTGACTTGCAGCGCGAACTGGCTGACTTGAGTACACACAACGTAGGCGGCATTCATGGTGTCGCGGTGAAATGCTTAGATATCATGAAGAACTCCGATTGCGAAGGCAGCTTACGGGAGTGTTACTGACGCTTACGCTCGAAGGTGCGGGTATCGAACA
+
>3A>AAA3A4BDGFGA2AA2GGHE2EEEHBGGCFFAFFHEFHHGHEEHH5GGHGGGE?EEGDHFH??1?GGHCF4FFFHHFFHHHHHGHHGHHGHGHEBBFE3B/E@BDGGGFEHGHFGG1@FGBFHH1A<F?AGC0.>->-<@FD0FD0CCC/.:::.990CBGCCCFBFFFGGGGGG00F/FFFF9BFGEF?9@?DA..;;FFFE.-.-;9/;B/99:9DD?;9/.9AD-;.A.;9BBB?=9BB..;A;
@M03896:38:000000000-B4D98:1:1101:24361:9155 1:N:0:171
TACGTAGGGGGCGAGCGTTGCCCGGAATTACTGGGCGTAAAGGGAACGTAGGTGGCTCTTAAAGTCAGGTGTGAAAATAACGAAGCTTAACAGGTTAATGCGCTTGAAACTAAAGGGCTTGAGGGCAATAGAGGGAGATGGAATTACCTGTGTAGGGGTGAAATCCGCAGATATAGGTAAGAAGGCCGGTGGGGAAGCCGATCTCCTGGGTTGACTCTGACACTGAGGTTCGAAAGCTAGGGGAGCAAAC
+
BBCCAFFCCCBAFCFA22EEEGGEFGGGHFB5BAAA>>EEGHHGGFFGHGGEBFFH1BFHFGHHGH4BEFFGGHGHHHGFHGGGGGGHHGHHHHEGGHHGHDDDGGHHHHFGGGHHGFGGFHFGGGGEHHHHHHGGDGHGGHFHHFFGH00C;:<;;;;AGFFFF9CEGGGGGFGGFFGEGFFFFEGGD@DFFFFDFFFCFFFFFFFFFFFACFFFFFFFFEFFFFFEFFFFFFFFFFFFFFFFFFFFFF
@M03896:38:000000000-B4D98:1:1101:24352:9171 1:N:0:171
TACGTAGGGGGCGAGCGTTGCCCGTAATTACTGGGCGTAACGGGAACGTAGGTGGCTCTTAACGTCAGGTGTGACACTAACGAAGCTTAACAGGTTAATGCGCTTGAAACTCAAGGGCTTGAGGGCAATAGATGGAGATGGACTTACCTTTGTAGGTGTGAAATCCGCATATATAGGTAATAAGGCCGGTGGGGAAGCCGATCTCCTGGGTTGACTCTGACACTGAGGTTCGAACGCTAGTGGATCAAAC
+
>1AA1BB1>11>00E//AA/A1BB/A//GFBB21/A/>E?/>/EE/E?F0>/11/00BBBGF1?0?//0B1B/B211BFGHEA/?BGFDFGFFGD1FD22F/B/EECGGF111<11/?<F-010.><.<DF000/</<<D/<000;::0000;000000.::00;/99-..;;C0;0;990;;;0;C---9--9--999---@9B9B9/-;--//;9F//;/:F/;/;;-/--99-AAA-;9-;/;99/:
@M03896:38:000000000-B4D98:1:1101:25599:9313 1:N:0:171
TACGTAGGTGGCAAGCGTTGTCCGGATTTACTGGGTGTAAAGGGCGTGTAGGCGGGATTGCAAGTCAGGCGTGAAAACCAGAGGCTCAACCTCTGGCCTGCGTTTGAAACTGCAGTTCTTGAGTACTGGAGAGGTTGGCGGAATTCCTAGTGTAGCGGTGAAATGCGTAGATATTAGGAGGAACACCAGTGGCGAAGGCGGCCAACTGGACAGCAACTGACGCTGAGGCGCGAAAGCGTGGGGAGCAAACA
+
ABAAAFFBFFAFFGCC22EACGGEFGGGHG555CA3EAGFGHGGGEEEEFGFHFGCEEHHGGHHGH@FBGGEFEGHFFGHHHHFEGHHHHHHHHFHHFHGHB?CDFHGHH?GGHHDGFGHHFFFGGHHHHHHGGFFB@FCCCFGHHHHHGBC<<<<;;;AAFGGFFC;ADGGGFFFFFFGGGFGGGGFFFFFFFFFFFFFFFFFFFFFFFFFFFFBFFFFFFFFFFFFFFFFFFFFFFDDFFA?@DEFFFF
@M03896:38:000000000-B4D98:1:1101:10667:9383 1:N:0:171
AACGTAGGTCACAAGCGTTGTCCGGAATTACTGGGTGTAAAGGGAGCGCAGGCGGTCAGACAAGTTGGAAGTGAAATCCATGGGCTCAACCCATGAACTGCTTTCAAAACTGTTTTTCTTGAGTAGTGCAGAGGTAGGCGGAATTCCCGGTGTAGCGGTGGAATGCGTAGATATCGGGAGGAACACCAGTGGCAAAGGCGGCCTACTGGGCACCAACTGACGCTTAGGCTCGAAAGTGTGGGTAACAAACA
+
AAAB>CCA5BCCFCG4E2AAAFGEFGCGHG5B5AAAAAFFFGF2EEG?EGCEGA@00?23BGFG3B@B3E3@BFD4BGHFGGHEGHHGHHHAGBGFG3GEFGFFHHHHHFFBBB?GFGGF?GCF2FFGB@1GCFFGF<DC<@-<<FGHAC-C<<==<<<;:GGC0;;..-:GHFG?----;ABFFBDF.9;/.CF./BE---;ABFB/B?E.AE?E99B9BDD.../://;--;D.//;99;.//;:FFEF
@M03896:38:000000000-B4D98:1:1101:27036:9648 1:N:0:171
TACGTATGGTGCAAGCGTTATCCGGATTTACTGGGTGTAAAGGGAGCGCAGGCGGTGCGGCAAGTCTGATGTGAAAGCCCGGGGCTCAACCCCGGTACTGCATTGGAAACTGTCGTACTAGAGTGTCGGAGGGGTAAGCGGAATTCCTAGTGTAGCGGTGAAATGCGTAGATATTAGGAGGAACACCAGTGGCGAAGGCGGCTTACTGGACGATAACTGACGCTGAGGCTCGAAAGCGTGGGGAGCAAACA
+
BBABBBFFFF5BBGBE22F2GGHEAAEFHHDF5BA3AAGEGHFG2EEFGFCEGEFEE>EEE>EFGH4B3BFGGGHDFFGHFECFEGHHCGHFG?CDCDHGGFHGHBFFFGFDGBFCCFE1>1>FGHHGGGGGGCED/CGCC-;EHHGG;;0;;0;;-;;AEF0CFF;;.-9C0FFFF/BBAD/ABBD:;;BFA-;:-?E-9@FF/BFF:B9--;.;BF/9;9:::.;AFFAB;B?.B.ADDF-A;:.;:A.
@M03896:38:000000000-B4D98:1:1101:27012:9657 1:N:0:171
TACGTATGGTGCAAGCGTTATCCGGATTTACTGGGTGTAAAGGGAGCGCAGGCGGTGCGGCAAGTCTGATGTGAAAGCCCGGGGCTCAACCCCGGTACTGCATTGGAAACTGTCGTACTAGAGTGTCGGAGGGGTAAGCGGAATTCCTAGTGTAGCGGTGAAATGCGTAGATATTAGGAGGAACACCAGTGGCGAAGGCGGCTTACTGGACGATAACTGACGCTGAGGCTCGAAAGCGTGGGGAGCAAACA
+
ABABAFFFBFFDEGBA22EEAGHEEEGGHEBDBBB3EAGHDHHGHGGFGEE?EEFEEEEE>>EFGHFFGGGGHGHHHGGHGFEGEEHFFGHGGCCGGDFFHHGHGHFHHHFBGFGEHEG>FF1>GGGEFCC-AFDE/GCCACGGHHGGGF0F;;;;;;;;CFGGFFCCECGGEFFFFFFFFDFFFFFEAFFFACDFCFE@FFF=FFF;BFF@CFFFFFBFF?DF?DFAEEF@@FFFFFFFFFAA@AAFFFF
@M03896:38:000000000-B4D98:1:1101:7881:9743 1:N:0:171
TACGTAGGGGGCGAGCGTTATCCGGATTCATTGGGCGTAAAGCGCGCGTAGGCGGCCCGGCAGGCCGGGGGTCGAAGCGGGGGGCTCAACCCCCCGAAGCCCCCGGAACCTCCGCGGCTTGGGTCCGGTAGGGGAGGGTGGAACACCCGGTGTAGCGGTGGAATGCGCAGATATCGGGTGGAACACCGGTGGCGAAGGCGGCCCTCTGGGCCGAGACCGACGCTGAGGCGCGAAAGCTGGGGGAGCGACC
+
ABAAAFFABBD>ECCA2AECCFHBEEFGGFFG5B1BA>FFGHGEECF?EEEDG>>EEGG@>>/<CF/</>ADC-?EA;:;ABGA;BFFFFFFFFF;:B;BFFFF>-:BFF.B;?D;@@@:;AFFFFF;@F?.A.;@--AEBFFFFFFFDF=AA:;;9;.;AEFFBF:A:BFFFFFF;AEF;EBBFFFB-:9?FFBDA?E=BBAA?E.:;BAE--@9AEF-;-@:.9AEE>99---.BBBF.:9--.---;
@M03896:38:000000000-B4D98:1:1101:7860:9744 1:N:0:171
TACGTAGGGGGCGAGCGTTATCCGGATTCATTGGGCGTAAAGCGCGCGTAGGCGGCCCGGCAGGCCGGGGGTCGAAGCGGGGGGCTCAACCCCCCGAAGCCCCCGGAACCTCCGCGGCTTGGGTCCGGTAGGGGAGGGTGGAACACCCGGTGTAGCGGTGGAATGCGCAGATATCGGGTGGAACACCGGTGGCGAAGGCGGCCCTCTGGGCCGAGACCGACGCTGAGGCGCGAACGCTGGGGGAGCGAACA
+
ABABBB4A3AD>E2EE22E1FGGEEAEGGFFH5BABA>>EGHGEG/EEEGGCGE@EGGGG><@<DF@<?CCDD@C.A@@CDGGBBBEEBFFFFBB;@BBBFFFBBB;;BF.B;AD-;BBB-AADFFBBBBFF.DA---99;;BBFFDA>=--;9;/;;99AAFF/BAD--;BBFFE@-A=-AFFBB;B--9.A-9@B.E=-@@@.;;//;:A--B=AEB@B--ADAFE.>-@---;9..9AB=BBDB-99-
@M03896:38:000000000-B4D98:1:1101:18382:9833 1:N:0:171
AACGTAGGTCACAAGCGTTGTCCGGAATTACTGGGTGTAAAGGGAGCGCAGGCGGGAAGGCAAGTTGGAAGTGAAATCTATGGGCTCAACCCATAAACTGCTTTCAAAACTGTTTTTCTTGAGTAGTGCAGAGGTAGGCGGAATTCCCGGTGTAGCGGTGGAATGCGTAGATATCGGGAGGAACACCAGTGGCGAAGGCGGCCTACTGGGCACCAACTGACGCTGAGGCTCGAAAGTGTGGGTAGCAAACA
+
AAAAAFFBFFBCBDFF22EAFGHEEEGGHFBDBBA3EEGHHHHGHEGFGGFFGGGECGEGFFGGGGBFCFGGHHHHHGHFHHHHGHHGHHHGGFFHHHHHHHGHHGHHHHFBDFHHGGHHFFGGFHHHHHHHHGHHFAF->ACGHHHHEF<@C;;;:;;EDHGGGFCAEGGGGGGGGGGGGGGFFFFFFBFFEDFFDFE@AFFFFFF:FEFFFFFFDFFFFDDFADFEFFF>;BFBFFFFFF?F?BFFFF?
@M03896:38:000000000-B4D98:1:1101:7131:9887 1:N:0:171
TACGGAGGGTGCGAGCGTTAATCGGAATAACTGGGCGTAAAGGGCACGCAGGCGGATGGATAAGTGAGATGTGAAAGCCCCGAGCTCAACTTGGGAATTGCATTTCAGACTGTTCATCTAGAGTTTTGTAGAGAGGGGTAGAATTCCACGTGTAGCGGTGAAATGCGTAGAGATGTGGAGGAATACCGGAGGCGAAGGCGGCCCCTTGGACAAGAACTGACGCTCATGTGCGAAAGCGTGGGGAGCAAACA
+
BCBBBBCCCCBAEE?A22EEFGHFEEGGHB355BBAAAEEFHHGG1EEGGECGFGGEEFHFHFHGHFF4GFFGGHHHHHHGGGGGGGGGFFGHHHGHHHHHHHHHHBFFGFBDGHEGFGGFFFDGHHHHHHHEHAAADFACFHHHHGGH?CCC<<=-=;;CGHHHGC=EDEGFFFFFGGGGGGGGGGGFGGFDFFFFFFFFFFFFFFFFFBFFAFFFFFFFFFFFFFBFFFAACFDFDFFFFF?DFFFFFF
@M03896:38:000000000-B4D98:1:1101:7141:9903 1:N:0:171
TACGGAGGGTGCGAGCGTTAATCGGAATAACTGGGCGTAAAGGGCACGCAGGCGGATGGATAAGTGAGATGTGAAAGCCCCGAGCTCAACTTGGGAATTGCATTTCAGACTGTTCATCTAGAGTTTTGTAGAGAGTGGTAGAATTCCACGTGTAGCGGTGAAATGCGTAGAGATGTGGAGGAATACCGGAGGCGAAGGCGGCCCCTTGGACAAGAACTGACGCTCATGTGCGAAAGCGTGGGGAGCAAACA
+
>>AABBAD2AAAEE2AA2FACGFB22BFFB355A2BAAABFFBEF1EEEGEGGEGGEEFHGFEBB4B@4FFFD44?3BFGEGGFFFHGGFBGHHEHHFHHFDHBGG2@?<?2FFHBFGF??D<?FF1FFGBHG1C1>FGD=<<GDHFF<EAEC/==<<<;C0CG00:::@.CGGFFF0;A.:/;0CF.;A?-:@-=-.;99@-@@.:;/F/;A9.;BFB;9A..9.;;BBFD?--.B..:--@?=;9BFFA
@M03896:38:000000000-B4D98:1:1101:5557:9943 1:N:0:171
TACGTAGGGGGCGAGCGTTGCCCGGAATTACTGGGCGTAAAGGGAACGTAGGTGGCTCTTAAAGTCAGGTGTGAAAATAACGAAGCTTAACAGGTTAATGCGCTTGAAACTAAAGGGCTTGAGGGCAATAGAGGGAGATGGAATTACCTGTGTAGGGGTGAAATCCGCAGATATAGGTAAGAAGGCCGGTGGGGAAGCCGATCTCCTGGGTTGACTCTGACACTGAGGTTCGAAAGCTAGGGGAGCAAAC
+
ABABAFFCCCDAECFA?2EEAFGEGGGGHGBBB3BAE>EEHHGGHAFEFFGEBBFG1BFGGHHHGH4BBBFGGHHHFDGGHGGFGEHHHGHGHHFGHHHHHDBDFGGFHHFD=?FFEFGGDHC<CDGEHHHHHHGGGGHECGFHHHFDG00C<;<;:;;@EHGGB9;EFGGGGFFB:BFBFFFFAEGGF@DFAFFFFFFFFFFFFFFFFFFEAFFFFFFFFBFFFFF?FFFDFFFFFFFFFFFF;DEFFF
@M03896:38:000000000-B4D98:1:1101:5538:9945 1:N:0:171
TACGTAGGGGGCGAGCGTTGCCCGGAATTACTGGGCGTAAAGGGAACGTAGGTGGCTCTTAAAGTCAGGTGTGAAAATAACGAAGCTTAACAGGTTAATGCGCTTGAAACTAAAGGGCTTGAGGGCAATAGAGGGAGATGGAATTACCTGTGTAGGGGTGAAATCCGCAGATATAGGTAAGAAGGCCGGTGGGGAAGCCGATCTCCTGGGTTGACTCTGACACTGAGGTTCGAAAGCTAGGGGAGCAAAC
+
AAABAFFBAADAE?CAA2AA?FHEEGGGHEDBBBBA>>EAGHGGH1FEFGHGBFEC1@BG4FGFFH4BBBFGFHHHGGHBGFAFGEFHHHHEHGFFGGHGGDADGGFFHHFF?F1FE?F?AGC0CAFFHHGHBGE.DGFB<CDGHHF=G000;;<:;:;AGHGGBFAEGGFFFBF09;CFFFBF.EFG@;>D;DFDFFFA;DFFFEFFFFFAB/BFFBFFF/FFFFFABFB@AFDFFFF/9...;AEBFF
@M03896:38:000000000-B4D98:1:1101:26574:10118 1:N:0:171
TACGGAGGGTGCAAGCGTTAATCGGAATTACTGGGCGTAAAGCGCACGCAGGCGGTTTGTTAAGTCAGATGTGAAATCCCCGGGCTCAACCTGGGAACTGCATCTGATACTGGCAAGCTTGAGTCTCGTAGAGGGGGGTAGAATTCCAGGTGTAGCGGTGAAATGCGTAGAGATCTGGAGGAATACCGGTGGCGAAGGCGGCCCCCTGGACGAAGACTGACGCTCAGGTGCGAAAGCGTGGGGAGCAAACA
+
>AAAAABBBAAAB5GA22AAAGGA2AAFHFDD5BBAAAEEEGHGG?EEGGEEGEEEEGEGHHEHHHEBDGGFFGBHHGHHGGEEEEHHHHHHBGFHHGGFGHHHHGEFGGFDGHGB/GGFFGCGHHHGFFGGHH.>@BBDEFBFFFFBFF/9;;9;--99;BFFFB;;ABEFBBFFBBFFBFBFFFFA@@>DA@BBBFA@-BBBBB?...AB-@DFBFBFF?ADF.BB9B;;.;B.F.DD-@BE-;;99F.
@M03896:38:000000000-B4D98:1:1101:26118:10128 1:N:0:171
TACGTAGGGGGCAAGCGTTATCCGGATTTACTGGGTGTAAAGGGAGCGTAGACGGCGCAGCAAGTCTGATGTGAAAGGCAGGGGCTTAACCCCTGGACTGCATTGGAAACTGCTGTGCTTGAGTGCCGGAGGGGTAAGCGGAATTCCTAGTGTAGCGGTGAAATGCGTAGATATTAGGAGGAACACCAGTGGCGAAGGCGGCTTACTGGACGGTAACTGACGTTGAGGCTCGAAAGCGTGGGGAGCAAACA
+
ABBBAFFBB@@>AFFE2AEECGGEEFGGHFDBBCB3EEGCFHHGEEGGFEGEGEE?/EEEEFFHGH@@3@DFFGFGHGHFGEEE>EGGGFHHGFAABGBEHHHHGGGFHHGDBDFDFGFFFFFGHGHGCFGCGGDFFHD-:@AEGHHFHCBB<;;<:;;;AFFGBFC;CDEGGF;FGFFFDAFFFFDEABBFFFFFFAECAFFFFFFFFFFFFAEEFFFFFFFFFFFBEF?ACFDDFA.A=@FEBDEFFFF
@M03896:38:000000000-B4D98:1:1101:14184:10321 1:N:0:171
TACGTATGGTGCAAGCGTTATCCGGATTTACTGGGTGTAAAGGGAGCGTAGACGGAGAAGCAAGTCTGGAGTGAAAACCCGGGGCTCAACCCCGGGACTGCTTTGGAAACTGTTTTTCTAGAGTGCCGGAGAGGTAAGCGGAATTCCTAGTGTAGCGGTGAAATGCGTAGATATTAGGAGGAACACCAGTGGCGAAGGCGGCTTACTGGACGGTAACTGACGTTGAGGCTCGAAAGCGTGGGGAGCAAACA
+
ABABAFFFFFFFFGF4222ACGGEEFGGHDBBBAB3EAGGHHHGGGGGEE?1DBEE1EGFGFGFDG@FFGFFGGFHFFEGGEFGFGHFGFHGGC@EEGHHHHHHHHGHHHG2>@>FGFHGGH2<GGHGGGGGEFFGHHGCA@FGHHHHHD<CC<:;:;;;CGGHCGCCD?EGGBFFFFFFGGFGFGEEGFGGEFFFCDEDAFFBFFFBFFFAFFFFFFFFF?EFFFFFFFEDFFFFFADFFFCEDFFFFFF
@M03896:38:000000000-B4D98:1:1101:10377:10327 1:N:0:171
TACGGAAGGTCCAGGCGTTATCCGGATTTATTGGGTTTAAAGGGAGTGTAGGCGGTTGGTTAAGCGTGTTGTGAAATGTAGATGCTCAACATCTGACTTGCAGCGCGAACTGGCTGACTTGAGTACACACAACGTAGGCGGAATTCATGGTGTAGCGGTGAAATGCTTAGATATCATGAAGAACTCCGATTGCGAAGGCAGCTTACGGGAGTGTTACTGACGCTTAAGCTCGAAGGTGCGGGTATCGAACA
+
BBAABBCCCFFFGGGA22EAGGHFEFGGHFFG5BB2FEHHHHHGGEEHGGHGHGGAEEFGHHHHHEFEEHHGGGHGHHHHHHHHHHHGHHHHHHHHHFGFHHHGFGCCGGGGHHHGHGHHGFHHFDGHGGGGDDHHHGHGDGGGHHHHHEFHG<<<<<<<CCGGHGGGGGGGGGGGGGGGGGGGGGGGGGGGGGGGFFFFFFFFFFFFDFFDAFFFFFFFFFFFFDBFFFFFAFFFFFFFFF@9BB<<FF;
@M03896:38:000000000-B4D98:1:1101:15137:10332 1:N:0:171
TACGGAGGGTGCAAGCGTTAATCGGAATTACTGGGCGTAAAGCGCACGCAGGCGGTTTGTTAAGTCAGATGTGAAATCCCCGGGCTCAACCTGGGAACTGCATCTGATACTGGCAAGCTTGAGTCTCGTAGAGGGGGGTAGAATTCCAGGTGTAGCGGTGAAATGCGTAGAGATCTGGAGGAATACCGGTGGCGAAGGCGGCCCCCTGGACGAAGACTGACGCTCAGGTGCGAAAGCGTGGGGAGCAAACA
+
ABABBBBCCAAAFGFC22EEFGHFEEGGHGDB5BBAAAEFFHHGG0EEEFGFGGGFGGGHHHHHHHDBFGHFHHHHHHHHGFGFEGHGGHHHHHGHHGHGHHHHHHHHHHFFHHHHGHHHGFGHHHGGFGGGHHGGGCFFFFFFFFFFFFBFB;;;;;;@EFFFFFA;DFFFFFFFFFFFFFFFFFFFFDFFFACFFFFDFFFFFFFFFFFFFBFFFFFBFDFFFD/BFFFCDDFDFFFFFFFECDEFFF?
@M03896:38:000000000-B4D98:1:1101:13831:10507 1:N:0:171
TACGTAGGGAGCAAGCGTTATCCGGATTTATTGGGTGTAAAGGGTGCGTAGACGGGAAGTCAAGTTAGTTGTGAAATCCCTCGGCTCAACTGAGGAACTGCAACTAAAACTAACTTTCTTGAGTGCTGGAGAGGAAAGTGGAATTCCTAGTGTAGCGGTGAAATGCGTAGATATTAGGAGGAACACCAGTGGCGAAGGCGGCCTACTGGGCTTTAACTGACGCTGAGGCACGAAAGCATGGGTAGCAAACA
+
ABABAFFBBFBAACF4A2EACGHEEGGGHFFF5BB2BEHHHHHGHFEGFEEEHEEEEEEBFFFHGHGG5FEDFFHHHHHHHHGGGGGEBCFFFBFGHFFFHGHFHHHGHHFFFBDHGFFGGHFDGFEFHHHHGGFHGGDFGHHHHHHHH>1D@@?@>>?<CFGHFG<>ACCGGFGHF0DGGAFHFGDEHGFHCC@CGAABAFGGGFF0CC:BEFEFFFFFFFFFFFF.AE.:AADAFFF/AA/BEFFFFFA
@M03896:38:000000000-B4D98:1:1101:13850:10508 1:N:0:171
TACGTAGGGAGCAAGCGTTATCCGGATTTATTGGGTGTAAAGGGTGCGTAGACGGGAAGTCAAGTTAGTTGTGAAATCCCTCGGCTCAACTGAGGAACTGCAACTAAAACTAACTTTCTTGAGTGCTGGAGAGGAAAGTGGAATTCCTAGTGTAGCGGTGAAATGCGTAGATATTAGGAGGAACACCAGTGGCGAAGGCGGCCTACTGGGCTTTAACTGACGCTGAGGCACGAAAGCATGGGTAGCAAACA
+
ABAAAFFC@FBAFGCE22EAEGGFEFGGHFFFBBF2EEHHHHHGHAEEFECCFEFEEFEFFFGFHHDF@FGGGHHHGHHHHHGFFGGEGFGHGFFHHFFGHHHHHHGHHHGFFBDHHFFFFFCDHHGFHHHHFGFHGHFFFGHHHHHFHFBD@??@/>?>FHHHFG<>EDGHHBGHHGFFGDHHHHEHHHHHC@DCFEC;DGGDFBC9;A9FEFEFFFFFFFFFFFFFEF?;DFFDFFFFFFFF.BFFFFF
@M03896:38:000000000-B4D98:1:1101:7940:10522 1:N:0:171
TACGGAGGGTGCAAGCGTTAATCGGAATTACTGGGCGTAAAGCGCACGCAGGCGGTTTGTTAAGTCAGATGTGAAATCCCCGGGCTCAACCTGGGAACTGCATCTGATACTGGCAAGCTTGAGTCTCGTAGAGGGGGGTAGAATTCCAGGTGTAGCGGTGAAATGCGTAGAGATCTGGAGGAATACCGGTGGCGAAGGCGGCCCCCTGGACGAAGACTGACGCTCAGGTGCGAAAGCGTGGGGAGCAAACA
+
AAAAA?ADDAAAGGG4E2AAEGHFEE2FHF55532BAAEEFFFEE0AEEFA@FEEEEGGHGHGHGH4B@FF@DBG4FGHHGEFEEGHHFHHHHFGAGGHHHHGGGFFFHF?2GH<2FGCGGHGGHHHGFAFFHHA@CAFFFFFFFFFFFE/;;;9;9-.;9BFFFFA:ACEFFFBFBFBAD.9FBFFBB@BFFFFFFFFCF-;@;D-AEFFF--;;FBF/FDDFFAFBFFFD?-9AFDDDFCA?-AEFFF?
@M03896:38:000000000-B4D98:1:1101:13844:10526 1:N:0:171
TACGTAGGGAGCAAGCGTTATCCGGATTTATTGGGTGTAAAGGGTGCGTAGACGGGAAGTCAAGTTAGTTGTGAAATCCCTCGGCTCAACTGAGGAACTGCAACTAAAACTAACTTTCTTGAGTGCTGGAGAGGAACGTGGAATTCCTAGTGTAGCGGTGAAATGCGTAGATATTAGGAGGAACACCAGTGGCGAAGGCGGCCTACTGGGCTTTAACTGACGCTGAGGCACGAAAGCATGGGTAGCAAACA
+
AAABBFFB@F?AAFGE22A2CGGEEFGGHF55AEG2EEBFFHFGGFFGFEFEHEFEEGG@DDDGGGEF5DDDEGFF4GGHFHFDGFEB3BEGFEFFFHFFHHHFFFFGHHGFF33EGEDBBFCDGFFFGFHFF?GH0ECGFGHFCFHFGGB1@11@/<>>FGHG=><<CDFH0DGHHHHH.AHCBCEEGG0CCCCFGDA--AAAFGGF/A99AB/BFFFBF.DFFF..AA999;DA/9F/A?BFEBB/BAF
@M03896:38:000000000-B4D98:1:1101:7952:10535 1:N:0:171
TACGGAGGGTGCAAGCGTTAATCGGAATTACTGGGCGTAAAGCGCACGCAGGCGGTTTGTTAAGTCAGATGTGAAATCCCCGGGCTCAACCTGGGAACTGCATCTGATACTGGCAAGCTTGAGTCTCGTAGAGGGGGGTAGAATTCCAGGTGTAGCGGTGAAATGCGTAGAGATCTGGAGGAATACCGGTGGCGAAGGCGGCCCCCTGGACGAAGACTGACGCTCAGGTGCGAAAGCGTGGGGAGCAAACA
+
ACABBBCBCCAAFGFA22EAFGHBAEFGHGD55BAAAAFEHHHGG?EFGGGCGGGEGGGHHHHHGH4BEFGBGGFHHHHHGGGCEFHHHHHHGHFHHGHGHHHHHHGHHHGHHHHFGGHHGHGHHHHHFFGGFHGGCFFDEFFFFFFFFFFFF9;:;::@EFFFFFA;.:?FFFFFFFBFBDFFFFFFA-@DA@DFFFEDFFFFFFAEFFFF;BDAFFFBFDFDDDFFFFFCD=-9FFA?AFFE;AEF0:.
@M03896:38:000000000-B4D98:1:1101:7932:10538 1:N:0:171
TACGGAGGGTGCAAGCGTTAATCGGAATTACTGGGCGTAAAGCGCACGCAGGCGGTTTGTTAAGTCAGATGTGAAATCCCCGGGCTCAACCTGGGAACTGCATCTGATACTGGCAAGCTTGAGTCTCGTAGAGGGGGGTAGAATTCCAGGTGTAGCGGTGAAATGCGTAGAGATCTGGAGGAATACCGGTGGCGAAGGCGGCCCCCTGGACGAAGACTGACGCTCAGGTGCGAAAGCGTGGGGAGCAAACA
+
ABAB@AABBB?AFGBA22F2AFFB2BFFHHDB53ABAAABFHGGG?EEFCFEGGGEGGGHGF4FBG4BEGGGHHHHGHHHGGGGGGHHGHHHHHGFGGFGHHHGHHEHDHF?GEB2FGHHFGCGFHHCFDFGHGGGGFFFEFFFFFFFFF/B;99;;;;@EBFFFFA;AFFFFFFFFFFFFFFFFFFFF9@AFBB->DE@-DDFFBBAFF.@=BDAFFFBFDADFFFBFFF@A=DDEA;ADBCEBFEFFFA
@M03896:38:000000000-B4D98:1:1101:15182:10581 1:N:0:171
AACGTAGGTCACAAGCGTTGTCCGGAATTACTGGGTGTAAAGGGAGCGCAGGCGGGAAGACAAGTTGGAAGTGAAATCCATGGGCTCAACCCATGAACTGCTTTCAAAACTGTTTTTCTTGAGTAGTGCAGAGGTAGGCGGAATTCCCGGTGTAGCGGTGGAATGCGTAGATATCGGGAGGAACACCAGTGGCGAAGGCGGCTTACTGGACGATAACTGACGCTGAGGCTCGAAAGCGTGGGGAGCAAACA
+
>AAA>C4AFDFBFG44E22E2GGEEDFGHGBFB323AAFEDGFDGDEFGFFAFA@F@E>GFGFGBFDC3BFBEDGHHHHHGHHGGHHGHHHGGBGFHHHGFHHHGGHHHHGB?@>FFFFF@>FDDHFGGGFHC<FGFFDC<CCGGHHHCC-@:<;;-;;:;CFFBF;;CCFGGGGAB-BCGFFFFFFF9BFBADCFA?A;CFFFFB;:/B99=EEEFFFBFDFFDD..;9A@;BDDFDADABFFCFFFFFF
@M03896:38:000000000-B4D98:1:1101:18316:10697 1:N:0:171
TACGTATGGTGCAAGCGTTATCCGGATTTACTGGGTGTAAAGGGAGCGCAGGCGGTGCGGCAAGTCTGATGTGAAAGCCCGGGGCTCAACCCCGGTACTGCATTGGAAACTGTCGTACTAGAGTGTCGGAGGGGTAAGCGGAATTCCTAGTGTAGCGGTGAAATGCGTAGATATTAGGAGGAACACCAGTGGCGAAGGCGGCTTACTGGACGATAACTGACGCTGAGGCTCGAAAGCGTGGGGAGCAAACA
+
ABABBFFFFFFBCGBF?2EAGGGEFFGGHHBBBBB3EEGFGHHGGEFGGGECGEEEEEEEEEFGGH@BFGGFGGFHHHHHGGEGEGHFGFHGGCCCDGHFHHHHHHHHHHFBFGAFHEGF>D<=FGGGGGGGGGDFHHGFCDGGHHGGGBBB=;;;:;;;EGGGFFCCDFFGGGFFFFFFFFBFFFFFFFFFFACFFFE@DFFFFFFFFF.-:A?EFFFFFFFFFFEFEEFB:FDAFDADDFFFFDFFFF9
@M03896:38:000000000-B4D98:1:1101:18327:10714 1:N:0:171
TACGTATGGTGCAAGCGTTATCCGGATTTACTGGGTGTAAAGGGAGCGCAGGCGGTGCGGCAAGTCTGATGTGAAAGCCCGGGGCTCAACCCCGGTACTGCATTGGAAACTGTCGTACTAGAGTGTCGGAGGGGTAAGCGGAATTCCTAGTGTAGCGGTGAAATGCGTAGATATTAGGAGGAACACCAGTGGCGAAGGCGGCTTACTGGACGATAACTGACGCTGAGGCTCGAAAGCGTGGGGAGCCAACA
+
>AAAAFFFFFBDEGGA22E2GGGEEEFEHGBBBB2ABAGDGHHGHEEEFGE?EEE>@FEEE>>FGHBB3BFGG4D4FFGHGEE/>EGF2BGGGC/<<CBFGDGHFB1?<F?BFD/?0<F>>>GFHGGDF@DGGGDDBG<-::-CGGGF9B0BC;;;-;;;.FGGGF.;9BEFBFFFB/;B..BAFFFE.BF/;9@=-D99-@AFFBF//;9@@E.ABFF/BADDDF..AEF;-.9.9.A.--9.-A.B.;.
@M03896:38:000000000-B4D98:1:1101:21946:10727 1:N:0:171
TACGGGGGAGGCGAGCGTTGTCCGGAATCACTAGGCGTAAAGGGCAAGTAGGCGGAATGGTAAGTTACGTGTTAAAGGCATAGGCTCAACCTGTGTAAGGCATGTGATACTGTCATTCTAGAGTCAGGCAGGGGAAGACGGAATTTCCGGTGTAGCGGTGGAATGCGCAGATATCGGAAAGAACACTCAAGGCGAAGGCAGTTTTCTGGGCCATGACTGACGCTCAATTGCGAAGGTGTGGGGATCAAACA
+
A?AABBBBDD2A?2EA?1E?FFD1AEFGHFBDBG3BEBEEFGFGG1EFFF33BEEGGEFFDFEH4E?E/B?BFGFFFHHGGHHBFBFEFGHFG22FFFHGHFGA<FHHHF?1@1FGDDGF<FGFGHHEGHDCDCF<EFHCA.;C:0;CEF-@;;;;;;.;AEFGFFCEGGGGBBBA>DEAFFFFFFFFF/9BAFF-9.EFDBFBFBFFF.AEDBFBFF/9/;AA..;/BFBA;==.:/9;A?-;.EF//;:
@M03896:38:000000000-B4D98:1:1101:21935:10745 1:N:0:171
TACGGGGGAGGCGAGCGTTGTCCGGAATCACTAGGCGTAAAGGGCAAGTAGGCGGAATGGTAAGTTACGTGTTAAAGGCATAGGCTCAACCTGTGTAAGGCATGTGATACTGTCATTCTAGAGTCAGGCAGGGGAAGACGGAATTTCCGGTGTAGCGGTGGAATGCGCAGATATCGGAAAGAACACTCAAGGCGAAGGCAGTTTTCTGGGCCATGACTGACGCTCAATTGCGAAGGTGTGGGTATCAAACA
+
BCBCBBCCDBBAEECE01A0FGGEEEFGH5@5EFBB>B>E1FHGFEFFHGGFHGGGGGHHFHHHHGBF/BBFHGGFHHHHHGHFGHHEFFGHGFBDGHHHHHHGHHHHHHFBGFGFGDDF>FGGHHHGHHE@CGDFGHGD<EFGHHHHDF-A;;=;?;;AAEFGFFCDFGGGGFGE:DF;FFFFFFFFFFFFECFFFFFFFFFFFBBBBFAEDFFFFFFFFFFFFFFFFFFA@@DFFFFDBDDFFFEFBB;
@M03896:38:000000000-B4D98:1:1101:21196:10975 1:N:0:171
TACGTAGGGCGCGAGCGTTGTCCGGAATTATTGGGCGTAAAGAGCTTGTAGGCGGTTTGTCGCGTCTGCTGTGAAAGGCCGGGGCCTAACCCCGTGTATTGCAGTGGGTACGGGCAGACTAGAGTGCAGTAGGGGAGACTGGAATTCCTGGTGTAGCGGTGGAATGCGCAGATATCAGGAGGAACACCGATGGCGAAGGCAGGTCTCTGGGCTGTAACTGACGCTGAGAAGCGAAAGCATGGGGAGCGAA
+
BCBCBFFBBC?AGCGA?2ECEGHEEEEGHFFG53ABAAEEGHHHHGGGHHFEHGGEGGGHFEFE>EE?BFFBFGGHHHHHGEGDDGEHGFHHGCD/FFFGGDGHFHGHGB><>AD?AEHGGH0GDHHEHGHH:EDDCDEHGCFGGGGGGEFBF9;;;=;;BDEGFFFEDFFABFBFBFFBFFFFFFFF@BFFFFCFFFFFFFCFFBFF;FFAFDA;0BFBBB?DFDDFFFFFFFFFDFFFFFFFE>?;:A
@M03896:38:000000000-B4D98:1:1101:16343:10977 1:N:0:171
AACGTAGGTCACAAGCGTTGTCCGGAATTACTGGGTGTAAAGGGAGCGCAGGCGGGAAGACAAGTTGGAAGTGAAATCTATGGGCTCAACCCATAAACTGCTTTCAAAACTGTTTTTCTTGAGTAGTGCAGAGGTAGGCGGAATTCCCGGTGTAGCGGTGGAATGCGTAGATATCGGGAGGAACACCAGTGGCGAAGGCGGCCTACTGGGCACCAACTGACGCTGAGGCTCGAAAGTGTGGGTAGCAAACA
+
ABAAAFFCFDBCDGFC22E?EGHEEEGGHHBDBBB3EEGHHHHGGGGGGGFCGFFFEGEHFGHHHHBB3FGBGHHHHHHHHHHHHHHGHHHGGFF2BGHFFHHHHHHHHHFBDGGHGHHHGFGGHHHGHHHHHGGHFFF@@AFGHHHHCF?EE:<;;;;A?GHGGFC;ECGGGGG?CGC?GGGGFFFFFFFFE@DF=DEBFFFFFFFBF?AFFFFFFFFFFFFDFDFFF?F=;FFDFFFFFFAFAFFFFFF
@M03896:38:000000000-B4D98:1:1101:14121:11015 1:N:0:171
TACGGAGAGTGCAAGCGTTAATCGGAATTACTGGGCGTAAAGCGCACGCAGGCGGTTTGTTAAGTCAGATGTGAAATCCCCGGGCTCAACCTGGGAACTGCATCTGATACTGGCAAGCTTGAGTCTCGTAGAGGGGGGTAGAATTCCAGGTGTAGCGGTGAAATGCGTAGAGATCTGGAGGAATACCGGTGGCGAAGGCGGCCCCCTGGACGAAGACTGACGCTCAGGTGCGAAAGCGTGGGGAGCAAACA
+
AAABBBB3ACFDGGFA2AEECGHFEEGGHFFBB3EAAAEEFHHGG?EEGEGCGGGEGCGGGFHHHH4B3BF@GDGHHHHHGEGCEEHEHHHCFFFGGGHGHFGGDBGFFHDGHHFHFGGGFGHHFDFC/AFFGHECG?BDEFFFFFFFBB/9;;;99;.99BFBFFDAA??/F/BFFF9.ADEFFFFD?9-9A@>999A;>;-@BB-A?F.B>-99/;B/;9AA..9F9//-9@-.;..;;;-9;AAFBFF
@M03896:38:000000000-B4D98:1:1101:14109:11030 1:N:0:171
TACGGAGAGTGCAAGCGTTAATCGGAATTACTGGGCGTAAAGCGCACGCAGGCGGTTTGTTAAGTCAGATGTGAAATCCCCGGGCTCAACCTGGGAACTGCATCTGATACTGGCAAGCTTGAGTCTCGTAGAGGGGGGTAGAATTCCAGGTGTAGCGGGGAAATGCGTAGAGATCTGGAGGAATACCGGGGGCGAAGGCGGCCCCCTGGACGAAGACTGACGCGCAGGTGCGAAAGCGTGGGGAGCAAACA
+
A3AAA?A3>BD55FF4E?EE2FHFEGEGGDDFBCEAAAAEFGGGG0AAEG00EEE>E1EBBFFGFH4BBFFEFFEBFFHHGGG/EEHGFHHGHHA01FFFHDFGHHBGHHFFHAF1FFFGGA1FGGGGFDGE<0>--;>?.BFF/BF;F/9B/9;;99-;>?EFBFA;9@EF//:;F//9AD./;F99@->BBB?-@.A99-B9BB9AEFF=--9:BBFFB..-9---;//@D--A/9..9BB?=.:9/.A
@M03896:38:000000000-B4D98:1:1101:27990:11139 1:N:0:171
TACGGAAGGTCCAGGCGTTATCCGGATTTATTGGGTTTAAAGGGAGTGTAGGCGGTTGGTTAAGCGTGTTGTGAAATGTAGATGCTCAACATCTGACTTGCAGCGCGAACTGGCTGACTTGAGTACACACAACGTAGGCGGAATTCATGGTGTAGCGGTGAAATGCTTAGATATCATGAAGAACTCCGATTGCGAAGGCAGCTTACGGGAGTGTTACTGACGCTTAAGCTCGAAGGTGCGGGTATCGAACA
+
BCBCBABBCFFFGFBAA2E2GGGEE2BFHFDHBFC2FEGGHHGGHEEHHHFBGEFCEEFEHHHHHEEE1GGGGGGBFHHHHHHGHHHHHHEGHHFHGHHGHHFGCECCGGFGGHHCFGGHFGCGGHHH<EEGDGHHHGFGADFGHHHHHF0DG:;;;;;:CFFHFGGFFGGGGGGGGGGGFGGGGGGGGGGGFEGFFFEFFFFFFFEA@F;AFFFFFFFFFFFFEDFFFFFA@:EDFFFFFFFDFFAEFF-
@M03896:38:000000000-B4D98:1:1101:27972:11143 1:N:0:171
TACGGAAGGTCCAGGCGTTATCCGGGTTTATTGGGTTTAAAGGGAGTGTAGGCGGTTGGTTAAGCGTGTTGTGAAATGTAGATGCTCAACATCTGACTTGCAGCGCGAACTGGCTGACTTGAGTACACACAACGTAGGCGGAATTCATGGTGTAGCGGTGAAATGCTTAGATATCATGAAGAACTCCGATTGCGAAGGCAGCTTACGGGAGTGTTACTGACGCTTAAGCTCGAAGGTGCGGGTATCGAACA
+
AAAAAABBABDBF44A2AEEAGHBE2EFGGBG5BFAFFFGGHHGHGEFHFB3GEEEE>@>BEHFG>EEAGHGFFGHHGHFHHHHGGHGGHHGHHFFGFGFGHGFGG?CCGGFGHHEHFF@FGHFFHHH<CAECAGHF?>-<=@EHGHHGBFGC:0<;=.:.GHHG;=CFCBBFFGGFFFFBFGGGGGDGFFACC?B@DAF?DFBFF.99AB.9BBBFFFFFDAAEBF;FFFA;F;A;FFCCF@@/;;:BA-
@M03896:38:000000000-B4D98:1:1101:9842:11319 1:N:0:171
AACGTAGGTCACAAGCGTTGTCCGGAATTACTGGGTGTAAAGGGAGCGCAGGCGGGAAGACAAGTTGGAAGTGAAATCTATGGGCTCAACCCATAAACTGCTTTCAAAACTGTTTTTCTTGAGTAGTGCAGAGGTAGGCGGAATTCCCGGTGTAGCGGTGGAATGCGTAGATATCGGGAGGAACACCAGTGGCGAAGGCGGCCTACTGGGCACCAACTGACGCTGAGGCTCGAAAGTGTGGGTAGCAAACA
+
AAAAAFFCFF4C5GAC22E2FGHEEFGGHGDBDBB3BEHHHHGGHGGGGGGCFFFE/EEGBFGHGHBECFFGHHHHHGDGGGHHHHHGHGFGFBF2GHHHHGHHHHHGHHGF?DGFFFGHFFBGHHHHGHHHHGFGHGDDCDGGHHHG<C@AC;<;;;;AFEHGGFC;EGGGGGFADBDDGGGGFFFEFFFFEFFFFDA@CF=.FFFBBFFFDA.EFFFFFFFFFDFFFFA;;BDF;BFFBF.:A:;FBF?
@M03896:38:000000000-B4D98:1:1101:7341:11361 1:N:0:171
TACGAAGGGTGCAAGCGTTAATCGGAATTACTGGGCGTAAAGCGCGCGTAGGTGGTTCAGCAAGTTGGATGTGAAATCCCCGGGCTCAACCTGGGAACTGCATCCAAAACTACTGAGCTAGAGTACGGTAGAGGGTGGTGGAATTTCCTGTGTAGCGGTGAAATGCGTAGATATAGGAAGGAACACCAGTGGCGAAGGCGACCACCTGGACTGATACTGACACTGAGGTGCGAAAGCGTGGGGAGCAAACA
+
BCBCCCCCCFAAFFFA22AEFGFBAEFGHGA55BBBAAEEGGGFG?EEEECDHHGEFGHGFFGHHH4BBFEFGBHHGHHHGGGGFGHFGHHHHHGGHGFGHHGHHGFHHHGDFF@FFFGGFHB@@GDAGHGHFGGDFCDEDHHHHHHHHF0C====<<;;;GHHGGCCEFGHGFGB;BCFFFGGGGGGFFGF;?BC;DE-CAFAFFFFFBAFE0BFFFFBFFFFFFFAFFB@:BAAFFFFFFFE=AEF0F.
@M03896:38:000000000-B4D98:1:1101:7334:11377 1:N:0:171
TACGAAGGGTGCAAGCGTTAATCGGAATTACTGGGCGTAAAGCGCGCGTAGGTGGTTCAGCAAGTTGGATGTGAAATCCCCGGGCTCAACCTGGGAACTGCATCCAAAACTACTGAGCTAGAGTACGGTAGAGGGTGGTGGAATTTCCTGTGTAGCGGTGAAATGCGTAGATATAGGAAGGAACACCAGTGGCGAAGGCGACCACCTGGACTGATACTGACACTGAGGTGCGAAAGCGTGGGGAGCAAACA
+
ABBBBCCABFAABFFE22EEFGFBBEFGHGD55BBBAAEEGHGGGCGGEFGGGHGECGHGGGHFGH4@BFBFGGHHHHHGGGGEFGHEGFHGHHEHHGFGHHHHHFGHHHGGGHDBFGHDFGCFGHDDHHGHGHG?ECDEEEHHHFHHHB0C=<==<<;;EFHHFGC;EEGHGFGFBBFFDFFGGGGEFCFFEDGGFFF=@ADAFFFFFFFFEFFFFFFFFFFFFFFEFFF=DCFFFFFFAFAEFBFFFFA
@M03896:38:000000000-B4D98:1:1101:9275:11400 1:N:0:171
TACGTAGGGGGCGAGCGTTGCCCGGAATTACTGGGCGTAAAGGGAACGTAGGTGGCTCTTAAAGTCAGGTGTGAAAATAACGAAGCTTAACAGGTTAATGCGCTTGAAACTAAAGTGCTTGAGGGCAATAGAGGGAGATGGACTTACCTGTGTAGGGGTGAAATCCGCAGACATAGGTAAGAAGGCCGGTGGGGAAGCCGATCTCCTGGGTTGACTCTGACACTGAGGTTCGAAAGCTAGGGGAGCAAAC
+
ABBAAFFBB?2>ECE222AEEFGEEGGGHGDDDB1B>>EEEHHGHHGGHGGFFGF1?BBGBFGHGH4?FFHHGHFDGFGFFFFEGGBGFFHHHHDDGFHFHDDGFGFGHHFG?FG11?GGFGBGEGGFFGDFFH..CAHG/C0DGFF<DD0C=;0:.:;;GHHF;::CCGGGEFGFC9;09F0F?EEF?;;A;DFFFFF;DDD?FFFFF?;A=//BFFB/9BFFB/B.FF/@EF;AFBFFFEAADAEFFF
@M03896:38:000000000-B4D98:1:1101:9249:11406 1:N:0:171
TACGTAGGGGGCGAGCGTTGCCCGGAATTACTGGGCGTAAAGGGAACGTAGGTGGCTCTTAAAGTCAGGTGTGAAAATAACGAAGCTTAACAGGTTAATGCGCTTGAAACTAAAGGGCTTGAGGGCAATAGAGGGAGATGGAATTACCTGTGTAGGGGTGAAATCCGCAGACATAGGTAAGAAGGCCGGTGGGGAAGCCGATCTCCTGGGTTGACTCTGACACTGAGGTTCGAAAGCTAGGGGAGCAAAC
+
ABABAFFB@A2>A?EA22EECFHEEGGGHFBBBBBA>>EEFHHGFHGGHHFDGHG?1BBFFBFGFH4BGFHGGGGHHHFFFGGEGGFGFFHHHHFGGHHFHDADEGHHHH?B?FF1CF0FAGCFDDGGHHHHHGGGGGHFCGDGHGHHH0:C;<00;;;AGGFGB;;C?FGG/BGF9BFBFGFF:EGGFDADCAEDFFFAFFFFEFFEFFBA;FFFFFFFF/BFEFBAFFBAFFDFFEFFFFD?@DEFF?
@M03896:38:000000000-B4D98:1:1101:27541:11472 1:N:0:171
TACGGAGGGTGCAAGCGTTAATCGGAATTACTGGGCGTAAAGCGCACGCAGGCGGTTTGTTAAGTCAGATGTGAAATCCCCGGGCTCAACCTGGGAACTGCATCTGATACTGGCAAGCTTGAGTCTCGTAGAGGGGGGTAGAATTCCAGGTGTAGCGGTGAAATGCGTAGAGATCTGGAGGAATACCGGTGGCGAAGGCGGCCCCCTGGACGAAGACTGACGCTCAGGTGCGAAAGCGTGGGGAGCAAAAA
+
>AABA?AD@AA>BGG4E2EAAGFFEFGGHG5B53AAAAEDDHGGG0AFFGFGGC?EE?E?BD4FBG4@BB@BBG4F4GHGE@GGGGHFGHHBFCFAHGGHHHGF>2F?FF?2GGHCFGGF<F<F?<FFF.<.10<?-9@DEFFFFFF/BB/9;;9;;;;9ABFBBFF;.>ABFE9FB/;9;DFFFFFD=9@.AFFCBFFFFDFD-;-;AFA-99.AFFF;BFF?ADFF9/9@AAA./...-;-.-99BB9A
@M03896:38:000000000-B4D98:1:1101:9159:11563 1:N:0:171
TACGTAGGGTGCAAGCGTTATCCGGAATTATTGGGCGTAAAGGGCTCGTAGGCGGTTCGTCGCGTCCGGTGTGAAAGTCCATCGCTTAACGGTGGATCCGCGCCGGGTACGGGCGGGCTTGAGTGCGGTAGGGGAGACTGGAATTCCCGGTGTAACGGTGGAATGTGTAGATATCGGGAAGAACACCAATGGCGAAGGCAGGTCTCTGGGCCGTCACTGACGCTGAGGAGCGAAAGCGTGGGGAGCGAACA
+
BCBBBFFBCFAABFFF22EAGGHEEFGGHFED5BBBAAEEHGHGFCHFEFEEHEFEEFFFEEEEEEEGGEGGGGGHHHHHHHHGGHHGHGD<CGFGGBGFFBBDGCDEGHDADGC@DA@CCFFFFGGGEGGFFFDFFEFFABFFFFFFFF;AA:;:;;;;DEFFFFFBFFFFFFFFFFFFFFFFFFFFFFFFFFFFFFEFDFFFFFBBFFAEDFFFFFFFFFFFFFFAFDA@@DFFFFFFFFFFFDFFFF-
@M03896:38:000000000-B4D98:1:1101:6229:11632 1:N:0:171
TACGTAGGGGGCGAGCGTTATCCGGATTCATTGGGCGTAAAGCGCGCGTAGGCGGCCCGGCAGGCCGGGGGTCGAAGCGGGGGGCTCAACCCCCCGAAGCCCCCGGAACCTCCGCGGCTTGGGTCCGGTAGGGGAGGGTGGAACACCCGGTGTAGCGGTGGAATGCGCAGATATCGGGTGGAACACCGGTGGCGAAGGCGGCCCTCTGGGCCGAGACCGACGCTGAGGCGCGAAAGCTGGGGGAGCGAACA
+
ABAAAFFABBD>E?EA22E1GGGEAAFGHFGHBBBBA>0EGGGEE/EEEEG?GEEEGGGC>>/>DF/>>ACGDCCGFC;;CGGF@BEFBFFFFFF;;B@FFFFFBD-CFF/B;DF-;C@@;AFFFFFFFFFEEFA->A.EFFFBFFAD;--@;:;;;9:;DEFFFF:DCFFFEFFA@CA>;EFFBFFDC:-AA@CA;DE:-CFBFF9;BFEA9-:-;AF9CDDFDDFEFD::--;AF/BFFF>--9:C-@-
@M03896:38:000000000-B4D98:1:1101:6222:11651 1:N:0:171
TACGTAGGGGGCGAGCGTTATCCGGATTCATTGGGCGTAAAGCGCGCGTAGGCGGCCCGGCAGGCCGGGGGTCGAAGCGGGGGGCTCAACCCCCCGAAGCCCCCGGAACCTCCGCGGCTTGGGTCCGGTAGGGGAGGGTGGAACACCCGGTGTAGCGGTGGAATGCGCAGATATCGGGTGGAACACCGGTGGCGAAGGCGGCCCTCTGGGCCGAGACCGACGCTGAGGCGCGAAAGCTGGGGGAGCGAACA
+
ABABAFFBCC?>AAEA22FCFGHEEFGGHFFGBBBBA>EFHHHGG?FEEEE?HEEEEGGF>B?BDG/>>ADGC?CGGA;;CDGF;BFFFFFFFFDA@FBFFFFFBBABFFBFEBF;;@@@;AFFFFFFFFFFFFABAADFCFF9/FDF@A->A;;;;:;;DAFFFB;ACDFFFFFACAEFFFFFFFFBB;@?A@CFFFE@B=CFFFBB;F?A--;:AED-@DFDDF9AECBB@BFDFBFFAAFA@9-:-;-
@M03896:38:000000000-B4D98:1:1101:6231:11860 1:N:0:171
TACGGGGGAGGCGAGCGTTGTCCGGAATCACTAGGCGTAAAGGGCAAGTAGGCGGAATGGTAAGTTACGTGTTAAAGGCATAGGCTCAACCTGTGTAAGGCATGTGATACTGTCATTCTAGAGTCAGGCAGGGGAAGACGGAATTTCCGGTGTAGCGGTGGAATGCGCAGATATCGGAAAGAACACTCAAGGCGAAGGCAGTTTTCTGGGCCATGACTGACGCTCAATTGCGAAGGTGTGGGTATCAAACA
+
ABABBBCCDBD>EECA01AAEGGEEEGGHBBBBCBB>BEEGHHGFAFFFGHFHFGCCGHHFHHGHHBE/BBFGFHGF2?0FFGBGFGGFFGHHF2GGHHFGHGHFHFGHHDDGFFFFFGGFGBGHHHCHHGDGGDGDHFD<;EGHHHHGC-@C:;;:;;;DEGGFF;DCCGGGGFC-?EFFFFFFFFFFFFEABFFFFEFDFFFFFBBFFAEFFFFFFFFFFFFFBEFFEFA@@DDFFFFFFFBFFFFFFA
@M03896:38:000000000-B4D98:1:1101:6251:11875 1:N:0:171
TACGGGGGAGGCGAGCGTTGTCCGGAATCACTAGGCGTAAAGGGCAAGTAGGCGGAATGGTAAGTTACGTGTTAAAGGCATAGGCTCAACCTGTGTAAGGCATGTGATACTGTCATTCTAGAGTCAGGCAGGGGAAGACGGAATTTCCGGTGTAGCGGTGGAATGCGCCGATATCGGAAAGAACACTCAAGGCGAAGGCAGTTTTCTGGGCCATGACTGACGCTCAATTGCGAAGGTGTGGGTCTCAAACA
+
>1>1>1A?AA0>AA?A//EAFGHF/EFGH11D210B>B>E>FG/BFF?B2B1FEEE/FF1BFGHHH>E/BBBFDFHE1?0BBG1FGGF1?FGFFGF2FG1FHGCGFBGHH?BGBDFFFHF><<FFF10FGA<?CCA?.C...;CFHGGC?-AC:0;--;;9A9FFC.;.-;@-@F9--;@F/;BFBFF/9//;-;--9:;ABF/B;B;/--;;/;9BFB/;-A9BFFBF//;;-9AF/FBB-9-;;9//B-
@M03896:38:000000000-B4D98:1:1101:6231:11878 1:N:0:171
TACGGGGGAGGCGAGCGTTGTCCGGAATCACTAGGCGTAAAGGGCAAGTAGGCGGAATGGTAAGTTACGTGTTAAAGGCCTAGGCTCAACCTGTGTAAGGCATGTGATACTGTCATTCTAGAGTCAGGCAGGGGAAGACGGAATTTCCGGTGTAGCGGTGGAATGCGCAGATATCGGAAAGAACACTCAAGGCGAAGGCAGTTTTCTGGGCCATGACTGACGCTCAATTGCGAAGGTGTGGGTATCAAACA
+
ABBBBBB@DD@AE?EE01AAFGHEAEEGH5355CB?>BEE1GHGF1EFFFBBGEFE/FGHFHHHGHBE/BBBGFFHE?F/FFGCGHHGGFHFGFCHHHGHHHHGHHBGHHDBGBGGFFFF<GGFHHGGHHGC@CDD?GC?<CEGHFHHDD-CE<9;::=ACEFGBF;CA?CGGGG.;9:@FFEFFFFFFFFFFFFFFFFFDBFFFBFFFF9EFFFFFFFFFFFFFFFFEFF.9;9.:BBDFFD9BBFFFFF
@M03896:38:000000000-B4D98:1:1101:4797:11996 1:N:0:171
TACGTAGGTGGCAAGCGTTGTCCGGATTTATTGGGCGTAAAGGGAGCGCAGGCGGTGACTTAAGTCTGATGTGAAAGCCCACGGCTCAACCGTGGAGGGTCATTGGAAACTGGGTCACTTGAGTACAGAAGAGGAAAGCGGAATTCCATGTGTAGCGGTGAAATGCGTAGATATATGGAGGAACACCAGTGGCGAAAGCGGCTTTCTGGTCTGAGACTGACGCTGAGGCTCGAAAGCGTGGGGAGCAAACA
+
AAAAAFFAFDABB4CC22E2AGGFEEGGHCBGBFABAEEFHHGGHGGCGECEGFG>EGHHHHHHHHFBFGGFHFFH3FGHHGGGEGGHHHHEEHGGE?CCFHHHGHHHHH?FC<GFGFGF?FFGHHHHFHGHGHHHBGCAADGGHHHFDD0GD===<;;AEHHHHHEDGGGGGGGGFFGGBDGGGGGECFGGEFDFFFFDFFFAFFB;FF/B/9BBFFFFFFDFFF?EEFA@>FFDFDFFAFFFFDFFBF.
@M03896:38:000000000-B4D98:1:1101:2093:12127 1:N:0:171
TACGTAGGTGGCAAGCGTTGTCCGGATTTACTGGGTGTAAAGGGCGTGTAGGCGGGATTGCAAGTCAGGCGTGAAAACCAGAGGCTCAACCTCTGGCCTGCGTTTGAAACTGCAGTTCTTGAGTACTGGAGAGGTTGGCGGAATTCCTAGTGTAGCGGTGAAATGCGTAGATATTAGGAGGAACACCAGTGGCGAAGGCGGCCAACTGGACAGCAACTGACGCTGAGGCGCGAAAGCGTGGGGAGCAAACA
+
ABABAFFCFF@BCGAA22AAFGGFEFGGHG5BBBB3EEGFHHHGFAEEEGFBHEFCE?F2BFGHGH4B2B>E@E/?FFFGHGHFEGGGHHHHHGFFGCHFHFDFGCHHHHFGGHGFGGGGFGCFBGHHFFFHGGFFBC<<<ADGHHHFGHCGG:;<;;;;AFGGGC;;CFGGGGGGFFGGGFBFGGGEFFFFADFFFFFFAFFFFEBBFFFFAEFFFFFFFFDFFFFFFFCCADFDFADFFFAEDDFFFFF
@M03896:38:000000000-B4D98:1:1101:14090:12259 1:N:0:171
TACGTAGGGGGCGAGCGTTGTCCAGAGTTACTGGGCGTAAAGAGCGTGTAGGCGGTTGAAAAAGTCAGGTGTGAAATTCTTCGGCTCAACCGAGGGACTGCGCTTGAAACTTTTCGACTGGAGTTTGGGAGGGGCAACCGGAATTCCTGGTGTAACGGTGAAATGTGTAGATATCAGGAGGAACACCCGTGGCGAAGGCGGGTTGCTGGACCAAAACTGACGCTGAGACGCGAAAGCGTGGGGAGCAAACA
+
AAABAFFABAD>ECCE22A0FGGFGFGGHFA55BBAAAEEGHHHHEEEFGBBGFGEEEGHGFHGGH4F?BFFEFGFGHHGHHHEBFFEGFHGCCCCFGGHHCACGGHGHHGHFHHCGEDCCFGGGHGGGHGGGG@CGEGGGGGGGGGFFF/BC;9;=;;;?/FFFBFFFFFFFFFFFB/ADAFFFFFFFDFFDFAFAAEFFFAFFFFFFFFB9E:AAFFBFF?D.?.;FFFFAAFDFFDF=;-9@DEFFF?
@M03896:38:000000000-B4D98:1:1101:14096:12276 1:N:0:171
TACGTAGGGGGCGAGCGTTGTCCAGAGTTACTGGGCGTAAAGAGCGTGTAGGCGGTTGAAAAAGTCAGGTGTGAAATTCTTCGGCTCAACCGAGGGACTGCGCTTGAAACTTTTCGACTGGAGTTTGGGAGGGGCAACCGGAATTCCTGGTGTAACGGTGAAATGTGTAGATATCAGGAGGAACACCCGTGGCGAAGGCGGGTTGCTGGACCAAAACTGACGCTGAGACGCGAAAGCGTGGGTAGCAAACA
+
ABBAAFFCCBD>EEFA2AA0FGHGBBFGHF555BABAAEEHHHHH?BFEGFFHGGEEEGHFHFGGH?FFFGHGHHGHHHHHHHECFFGHHHGBDDGGGHHHDCFGGHHHHFGDHH?FEGCCF.CGHHGEHGGDGDGGEGAACGGGGGGGG/FE;;;:;;;AFFFFFFFFFFFFFFFFFFFFDFFFFFFCAFFBDFFFAA@DFCFFFFFFFFFFFAEFBFFFFDFFDFFFFF@A@AAFDFFFFAFEBFFFF?
@M03896:38:000000000-B4D98:1:1101:15707:12445 1:N:0:171
TACGGAGGGTGCAAGCGTTAATCGGAATTACTGGGCGTAAAGCGCACGCAGGCGGTTTGTTAAGTCAGATGTGAAATCCCCGGGCTCAACCTGGGAACTGCATCTGATACTGGCAAGCTTGAGTCTCGTAGAGGGGGGTAGAATTCCAGGTGTAGCGGTGAAATGCGTAGAGATCTGGAGGAATACCGGTGGCGAAGGCGGCCCCCTGGACGAAGACTGACGCTCAGGTGCGAAAGCGTGGGGAGCAAACA
+
BCABBCCBBAAAFGFA22EEFGHFBEFGH5D55B2BAAEEHHHGG?EEEEEFGGGCGGGHHHHHHH@BGGGFGGHHHHHHGGGGEGHGGFHGHHECFEGGHHHHHHHHHHGFHHGFEHHHGGGHHHHHFGGGGHDCFFCAEFFFFFFFFE0BB;:;;;;;AFFFFFDDFFFFFFFFFFFFBDFFFFFFFDFFFFFFFFFDFFFFFFFFFFFFFCFFFFFFFFDDDDFFFFFFFFFFFFDDFFFEFDFFFFE
@M03896:38:000000000-B4D98:1:1101:25042:12446 1:N:0:171
GACGGGGGGGGCAAGTGTTCTTCGGAATGACTAGGCGTAAAGGGCACGTAGGCGGTGAATCGGGTTGAAAGCGAAAGTCGCCAAAAACTGGTGGAATGCTCTCGAAACCAATTCACTTGAGTGAGACAGAGGAGAGTGGAATTTCGTGTGGTAGGGGTGAAATCCTAAGATCTACGAAGGAACGCCAAAAGCGAAGGCAGCTCTCTGGGTCCCTACCGACGCTGGAGTGCGAAAGCATGGGGAGCGAACGG
+
>>AAABBBBD?9;AB///BFBBFA.9AFFFBBB//B;;BDDFFFF.AAAFFFFFF9>EFFF;AFFF-;BBFFFDFFFFFFFFFFFFFABFFBFFEFFBFFFFFFFFFFFEABB/BBBFBBBF9BFFFBBFFFFFADFFFBFFFFFFFEAADBB9;;9;@EFFFFF/;:BBFF/FFEAAFDFFA;DFFA;AFADDAADE?ADFFFFFFBFF.AFFFFFFDF;=FF;FFFFFFFFCFFFFBF?DADDAAFBBD
@M03896:38:000000000-B4D98:1:1101:15726:12453 1:N:0:171
TACGGAGGGTGCAAGCGTTAATCGGAATTACTGGGCGTAAAGCGCACGCAGGCGGTTTGTTAAGTCAGATGTGAAATCCCCGGGCTCAACCTGGGAACTGCATCTGATACTGGCAAGCTTGAGTCTCGTAGAGGGGGGTAGAATTCCAGGTGTAGCGGTGAAATGCGTAGAGATCTGGAGGAATACCGGTGGCGAAGGCGGCCCCCTGGACGAAGACTGACGCTCAGGTGCGAAAGCGTGGGGAGCAAACA
+
ABBBBAB?D?AAGF4A22AEAGHFAEFGHFB553BAAAEEGGHGFAAEEFCCGFECEFGHGHFHGH@BDED@DEGHGHHHGGGGGGGHCFGHHHGBGFHGHHHHGHHHGHGHHGGGEGGB?C1FGFHFFDE.GHD-@=DDEBFFFF9/B//;;9;9;99;AFFFFF;;D;ABBFFFBFFFDFFFBFFFA;@DFFFC;DE@FFFFFABE?F9@BFDDFFFFFFFA?9/B/BB;;>B.9.D.@=@999;BFF.
@M03896:38:000000000-B4D98:1:1101:27267:12465 1:N:0:171
TACGGAGGGTGCAAGCGTTAATCGGAATTACTGGGCGTAAAGCGCACGCAGGCGGTTTGTTAAGTCAGATGTGAAATCCCCGGGCTCAACCTGGGAACTGCATCTGATACTGGCAAGCTTGAGTCTCGTAGAGGGGGGTAGAATTCCAGGTGTAGCGGTGAAATGCGTAGAGATCTGGAGGAATACCGGTGGCGAAGGCGGCCCCCTGGACGAAGACTGACGCTCAGGTGCGAAAGCGTGGGGAGCAAACA
+
AAABBBADBAAABGBAA22EAGHFEEEGHDBBBBA2AAEEFGHGG0EEGFGGGGG?FGGHHHHHFH4BGEGFGFHFGHHHGGEGFGHEGFHGFHGFFEGFHHHHHHHHHHFFHHFGGHHHFGFHHGHHFGGFHHGGFFFDEFFFFFFEFB/FB;;:;;.;?FFFFFA;ADFFFFFFFFFFFDFFFFFFC@DFFFACFFFFAFFFFFFFFFFFCFFFFFFFFFF?DDFBFFF@DCAAFA:A:DFA=AEFFFF
@M03896:38:000000000-B4D98:1:1101:4791:12688 1:N:0:171
TACGGAGGGTGCAAGCGTTAATCGGAATTACTGGGCGTAAAGCGCACGCAGGCGGTTTGTTAAGTCAGATGTGAAATCCCCGGGCTCAACCTGGGAACTGCATCTGATACTGGCAAGCTTGAGTCTCGTAGAGGGGGGTAGAATTCCAGGTGTAGCGGTGAAATGCGTAGAGATCTGGAGGAATACCGGTGGCGAAGGCGGCCCCCTGGACGAAGACTGACGCTCAGGTGCGAAAGCGTGGGGAGCAAACA
+
BCBBCCCCBAAACFBCA2EAAGHFFEFGHHDBBBBAAAEEFHHGGAEEGGGCGFGEFGGHHHHHGHDFFHHGHHHGGHHHGGGGEGHGHHHHHGGHHGHHHHHHHHHHHHFDGHHFGHHHFGCGHHHHFGGAGHDCGCCDEFFFFFFFFFBFB;;;;;;@EFFFEFDADFEFFFFFFFFFFDFFFFFFFDCDFFFFFFFDFFFFFF;EEEFFACFDBFFFFFFFFFBFFFB@DFDDFFFFFFFFFDFFFF.
@M03896:38:000000000-B4D98:1:1101:20247:12819 1:N:0:171
TACGAAGGGTGCAAGCGTTAATCGGAATTACTGGGCGTAAAGCGCGCGTAGGTGGTTCAGCAAGTTGGATGTGAAATCCCCGGGCTCAACCTGGGAACTGCATCCAAAACTACTGAGCTAGAGTACGGTAGAGGGTGGTGGAATTTCCTGAGTAGCGGTGAAATGCGTAGATATAGGAAGGAACACCAGTGGCGAAGGCGACCACCTGGACTGATACTGACACTGAGGTGCGAAAGCGTGGGGAGCAAACA
+
ABABAAB?ACAAGFFA22E2AGGFABFFHF5553AAAAEECFGGFCFFEEGGGHGE1FGBFFEGGH4BBFGFGGDGGHHHGGGGEEHHHFHHHFEAGFHHHHHHHHHBFGFGFHF2FFGFF2FFFHD?GHDFHFAAE@.CAGHHHFFDGF0C====-<;AEHHHBC=;ECGEFBF0:0CADFFFFFGC.;CF;?DFFDA;>CFAFFF;AB.BE/FFFFFBFEFFF//.9AB@A=>DFADD-=B9;AAFFA.
@M03896:38:000000000-B4D98:1:1101:7569:12834 1:N:0:171
TACGTAGGGTGCGAGCGTTAATCGGAATTACTGGGCGTAAAGCGTGCGCAGGCGGTTATATAAGACAGATGTGAAATCCCCGGGCTCAACCTGGGAACTGCATTTGTGACTGTATAGCTAGAGTACGGCAGAGGGGGATGGAATTCCGCGTGTAGCAGTGAAATGCGTAGATATGCGGAGGAACACCGCTGGCGAAGTCAATCCCCTGGGCCTGTACTGCCGCTCATGCCCGCAAGCGTGGGGCGCCACC
+
ABAAAFFABCAAE?EA22E2AGGBAAFFHHDFBBBBAAAEFGGEGEFEEFGCFEE@E?FDGE4BFFBB3F3B44G4BFHGG?/@<EGHHHHH0FAFHCGDF2FGHBD?GGFFFGFG2FGF??GFGFGGGCGEEG?DGGEEEHHHGHG;DCCAE;;;C;;;0CFFF;9;9@?FGFBB9-9-9AFAFFF--;@99;;-=.;;/9BFFF9..9A;E.:9B9:/;-@99.B///;.-9--;...-9B.9--...
@M03896:38:000000000-B4D98:1:1101:7559:12850 1:N:0:171
TACGTAGGGTGCGAGCGTTAATCGGAATTACTGGGCGTAAAGCGTGCGCAGGCGGTTATATAAGACAGATGTGAAATCCCCGGGCTCAACCTGGGAACTGCATTTGTGACTGTATAGCTAGAGTACGGCAGAGGGGGATGGAATTCCGCGTGTAGCAGTGAAATGCGTAGATATGCGGAGGAACACCGATTGCGAAGGCAATCCCCTGGGCCTGTACTGACGCTCATGCACGAAAGCGTGGGGAGCAAACA
+
ABAABFFBBCAAE?EA2AEAFGHFEEFFHGD5B3BAAAEEFHHGGEGFGGGFGEF@EEHHHGGGFGF?GHFF4FFHFGGFFEEEEEGGHHHH0GGHHGH2DFFHHGGGFHDHGHHF2@FD?FGGFGDDG-@FHGC@DGDEEGB0GFG:DGGDC;;;0;;CBFGGFB;:CAEFFB0CA@@-@ABFFFF@9@.;F?@D=?EAFFBBFE.:.9AEF.;9BF/:/.9.:.9:/B:;:A..:.9ADF;?9:9FFFA
@M03896:38:000000000-B4D98:1:1101:22130:12865 1:N:0:171
TACGTAGGGTGCAAGCGTTATCCGGAATTATTGGGCGTAAAGGGCTCGTAGGCGGTTCGTCGCGTCCGGTGTGAAAGTCCATCGCTTAACGGTGGATCCGCGCCGGGTACGGGCGGGCTTGAGTGCGGTAGGGGAGACTGGAATTCCCGGTGTAACGGTGGAATGTGTAGATATCGGGAAGAACACCAATGGCGAAGGCAGGTCTCTGGGCCGTCACTGACGCTGAGGAGCGAAAGCGTGGGGAGCGAACA
+
>AAAAFFBCF?>CDDA22EAGGGBEEFGHFFF5BABAAEFHGHGF1GEEFE?GEEE@FEEB>>>>EEEEEGGGGGHHHHHHHHGFFHFHFFGFHGAGBGFF@DGG<@CDHDC?C@C-;A;ACBFGGGCDEGFFBDADEFB;;BFFFBFA;-B;;9:A;:;AEFFBBB:BFFFFFFEF@CADFFFFFFFFFFBB-@FFDAFFFFFFFF/;/AEFCADDFFBFFFFFBF./9;:=D@?FDADFFFABDBDFC9
@M03896:38:000000000-B4D98:1:1101:22112:12873 1:N:0:171
TACGTAGGGTGCAAGCGTTATCCGGAATTATTGGGCGTAAAGGGCTCGTAGGCGGTTCGTCGCGTCCGGTGTGAAAGTCCATCGCTTAACGGTGGATCCGCGCCGGGTACGGGCGGGCTTGAGTGCGGTAGGGGAGACTGGAATTCCCGGTGTAACGGTGGAATGTGTAGATATCGGGAAGAACACCAATGGCGAAGGCAGGTCTCTGGGCCGTCACTGACGCTGAGGAGCGAAAGCGTGGGGAGCGAACA
+
BBBCAFFBACAAFGGA?2EEFGHEEEEGHCFH5BBBAAAEGHCGFCGEEFGDHFGF?FGEEEEE>EFG?EEGGFF?GGHHHHHCGHHGHFDGGHDFF2FFF@BDGACCDHDADCGCCB@EGFB;FGGFAGGFEFADFAFFA:FFFFFFDF-@;;;9;::ADAFFBFFB//FFFFFEFAAFFFFFFFFEEFFEFCFAFFFFFFFFFFFBBBAECB-AFFBBF.DDA?A.:DED;@A.BAADCFAFFFF;=D=
@M03896:38:000000000-B4D98:1:1101:22143:12878 1:N:0:171
TACGTAGGGTGCAAGCGTTATCCGGAATTATTGGGCGTAAAGGGCTCGTAGGCGGTTCGTCGCGTCCGGTGTGAAAGTCCATCGCTTAACGGTGGATCCGCGCCGGGTACGGGCGGGCTTGAGTGCGGTAGGGGAGACTGGAATTCCCGGTGTAACGGTGGAATGTGTAGATATCGGGAAGAACACCAATGGCGAAGGCAGGTCTCTGGGCCGTCACTGACGCTGAGGAGCGAAAGCGTGGGGAGCGAACA
+
ABAAAFFBAFAAFGFG?AFEEGHBEAFGHBFDBFABAAEEGHGDF1FEEEF?GEEEEFEFEEE>>EEFEEGGGGBHHHHHFHH?FFHFHFFGGHFFGBGFFBBDG/@CDHA<@DCGBABEBF9BCGFBEGGFE?ADDEFFAB/FFFFFDB-@::::.;;:A9FFBBFFFFFFEFFEB@DA?F/FFFFF?FFBBBBBF?;ADAFFFFBB/;AECFFDDFFBFDDFFDFEFDE9@@DDFFFFF;-A;;@@DFB
@M03896:38:000000000-B4D98:1:1101:22126:12893 1:N:0:171
TACGTAGGGTGCAAGCGTTATCCGGAATTATTGGGCGTAAAGGGCTCGTAGGCGGTTCGTCGCGTCCGGTGTGAAAGTCCATCGCTTAACGGTGGATCCGCGCCGGGTACGGGCGGGCTTGAGTGCGGTAGGGGAGACTGGAATTCCCGGTGTAACGGTGGAATGTGTAGATATCGGGAAGAACACCAATGGCGAAGGCAGGTCTCTGGGCCGTCACTGACGCTGAGGAGCGAAAGCGTGGGGAGCGAACA
+
ABAAAFCAACAABDDA22EAGGGA2EFGHFFF5ABBAAEFFDGGFFHEEECAGEEECFFFE>>/>EE>EEEGGGEGFHHHHHHGGGHG?FCDGEGCGBGFFCDGGC->CGG.A@?CD@ACACF0;FD?CDGFFFDC?EFF9;/BFFFFFF;>;;99;-;;DEFFBFFFFFFFFFFFB-@C.FFFFFFFEFFFBB@--DEFD=9BFFBBBFAE@DFDFFF/BDAA?...BA;;;@-.:..;@BFF-.-99--
@M03896:38:000000000-B4D98:1:1101:28069:12908 1:N:0:171
AACGTAGGTCACAAGCGTTGTCCGGAATTACTGGGTGTAAAGGGAGCGCAGGCGGGAAGACAAGTTGGAAGTGAAATCTATGGGCTCAACCCATAAACTGCTTTCAAAACTGTTTTTCTTGAGTAGTGCAGAGGTAGGCGGAATTCCCGGTGTAGCGGTGGAATGCGTAGATATCGGGAGGAACACCAGTGGCGAAGGCGGCCTACTGGGCACCAACTGACGCTGAGGCTCGAAAGTGGGGGTAGCAAACA
+
AAABBFFCFFBCDFFA22A?EGGE2EFGHHBDBBB3EEGHFHHGHFGGGEE0EEGCGGGHFFGHFGBGFBGGHHHHHHHEHHHHHHHGHHHGCFFGFHHHHHHHHHFHHHFBFFFBFGGHG2@FGHHHHHHGFGGHGGGCAADGHHHHGG@C;=<;A;;;EEHGGFCCDGGGGGGGGABAGDFGFFFFF:BFFFFFFDA@FFFFFFFFFFFFFFFFFFFFB.AD....AEABAF?.9:09-@BDAB0FFF.
@M03896:38:000000000-B4D98:1:1101:25745:12980 1:N:0:171
TACGTAGGTGGCAAGCGTTATCCGGATTTACTGGGTGTAAAGGGCGTGTAGGCGGGATTGCAAGTCAGATGTGAAAACCACGGGCTCAACCTGTGGCCTGCATTTGAAACTGCAGTTCTTGAGTACTGGAGAGGCAGACGGAATTCCTAGTGTAGCGGTGAAATGCGTAGATATTAGGAGGAACACCAGTGGCGAAGGCGGTCTGCTGGACAGCAACTGACGCTGAGGCGCGAAAGCGTGGGGAGCAAACA
+
ABAAAFFCFF?FFGFE22AAGGFEEEGGHHD5BBA3EEGGFHHGGEEEFGHEHGGGGGHHGGHHGH4@DFGGHFGFHHGGGGGFGGHGHGHHHHFHHFFGHGHHHHHHHHFBGHFGGHGHGGGGBFGHHHFGDF/FDGGCA.FFHHHHGHDFG===A<;AEGBGGHC;EGEGBCFGFFEFGGFGFGGGC9B/CD@?DAACFDBDFFFF/?AFFFFFFFFFFFD..9AAE=;@BFFDFFDDA--;9AEFFFF
@M03896:38:000000000-B4D98:1:1101:4596:13044 1:N:0:171
TACGGAGGGTGCAAGCGTTAATCGGAATTACTGGGCGTAAAGCGCACGCAGGCGGTTTGTTAAGTCAGATGTGAAATCCCCGGGCTCAACCTGGGAACTGCATCTGATACTGGCAAGCTTGAGTCTCGTAGAGGGGGGTAGAATTCTAGGTGTAGCGGTGAAATGCGTAGAGATCTGGAGGAATACCGGTGGCGAAGGCGGCCCCCTGGACGAAGACTGACGCTCAGGTGCGAAAGCGTGGGGAGCAAACA
+
ACABBBBCCAAACGCC22EECGHFEEGGHFBB5BBAAAEDGHHGG0EEFCECFGGEGGGHGHHHGH@BGGGFEFFHHHHHGGGGGGHGHHHHHHGFFFHGHHHHHHHHHH?DFFHFGHHHFGFHHHHHFGGGHHGGGFDFEFFFFFFFFFBFB;;9;;;;AFFFFFFDFFFFFFFFFFFFFFFFFFFFF;=DFFFFFFFA=BFFFDCFEFFACADAFFFBFFFD?DFFFFFFFFCFFFFFCFFEBFFFFF.
@M03896:38:000000000-B4D98:1:1101:3841:13142 1:N:0:171
TACGAAGGGGGCTAGCGTTGTTCGGAATTACTGGGCGTAAAGCGCACGTAGGCGGACATTTAAGTCAGAGGTGAAATCCCGGAGCTCAACTTCGGAACTGCCTTTGATACTGGGTGTCTTGAGTATGGAAGAGGTTAGTGGAATTGCGAGTGTAGAGGTGAAATTCGTAGATATTCGCAGGAACACCAGTGGAGAAGGCGGCTAACTGGTCCATAACTGACGCTGAGGTGCGAAAGCGTGGGGAGCAAACA
+
BCBBBCCBC2>>EGFE22EAACGEEEGGHGB55BBBAAEEGHHGG0EEGGGDHFGE/>BFGHHHHH4BEB?BGFHHHHHHGGGGGGHEGFGHHADFGGHGHHHHHHGHHHFBGFF/>?FFGGFFGHGFGHHHHGCGFGDFFGHHHGG?A@-C<;;;:;;;CGHHHC;;GEGGGGGGFD?C-;FFFGGEFFFFFGGFFFF;AF;DFFFB;F/FFFFFFFFFFFFFFFFEFFF@DDFFFFFFFFFEFDFFFFF
@M03896:38:000000000-B4D98:1:1101:3823:13153 1:N:0:171
TACGAAGGGGGCTAGCGTTGTTCGGAATTACTGGGCGTAAAGCGCACGTAGGCGGACATTTAAGTCAGAGGTGAAATCCCGGAGCTCAACTTCGGAACTGCCTTTGATACTGGGTGTCTTGAGTATGGAAGAGGTTAGTGGAATTGCGAGTGTAGAGGTGAAATTCGTAGATATTCGCAGGAACACCAGTGGAGAAGGCGGCTAACTGGTCCATAACTGACGCTGAGGTGCGAAAGCGTGGGGAGCACACA
+
AAAA3A?AA@DAEGCB?2EEAGHEEGEFHHD5DBAAEAE11DGGGGGGHGAEHEGG>>GGH4GFFH4B3FCFFG3DFHGHFCGFE0FBB?GFDF?AFDEGGHFHHGBD?F<11??/><F@F1F>FHFG<GHFF><CDGDG.<<D0GGDC--;<<0;0/;CGCFH0;:;CAEGEF9FBA9A-9BFFFGFFFGGBAF9B.9----A:BFFBFFF;B/9BBFFFAAD..../.;@99A.BAFFBF-.@99.;;.
@M03896:38:000000000-B4D98:1:1101:3840:13164 1:N:0:171
TACGAAGGGGGCTAGCGTTGTTCGGAATTACTGGGCGTAAAGCGCACGTAGGCGGACATTTAAGTCAGAGGTGAAATCCCGGAGCTCAACTTCGGAACTGCCTTTGATACTGTGTGTCTTGAGTATGGAAGAGGTTAGTGGAATTGCGAGTGTAGAGGTGAAATTCGTAGATATTCGCAGGAACACCAGTGGAGAAGGCGGCTAACTGGTCCATAACTGACGCTGAGGTGCGAAAGCGTGGGGAGCAAACA
+
AAAAABAA?22>EG4F22A2AFGBAEEFHFD5EA2AAAABCFHFF0E>BB1BFEE>>>BBFGHFFH4BBB?B?BGFGHHHFFGGEAGBBCFGHECDFFGFGHHHHHHFHH?11??CFFFF?F1?GHHFFGHHAC<CFGDB<<0<C0=.<<@<C<;;;/;;;GFFB:;::CEFFEFF/.9A-9/;BB:;9;B/09BF/9A-=BCA/BB9/;BFFF/BFBF/;DDFDD.;99;;AA=AF?DFCFAA-A9/BA.
@M03896:38:000000000-B4D98:1:1101:29047:13178 1:N:0:171
GACGAACCGTGCGAACGTTATTCGGAATCACTGGGCTTAAAGCGCGTGTAGGCGGGCCGGCACGTCGGCTGCTGAAATCCCCCGGCTCAACCGGGGAAGGGGCACCGATACGACCGGCCTGGAGGGGGGTAGGGGGGACGGGAACTTCCGGTGGAGCGGTGAAATGCGTTGAGATCGGAAGGAACGCCCGCGGCGAAAGCGCGTCCCTGGACCCCACCTGACGCTGAGACGCGAACGCCAGGGGAGCGAA
+
>>>A>DDDDAAAEEE222FCCFHBBEFGHBBBDBABBBFFHGGFECEEEGBFGE>/>EEE>><?BF/>>?<FGFFHBGHHHGGCCCDGHGHHDCGGGGGFGDGGGGC@;B;:;AB?;AB;;9B:DBBBBBFEEEFB@B9@;;DBAFFFFBB@@AAA;9;;@EFFB/BADFBEFEFFE9DFFFFFFADBB=@@9@;BBBDFDBBBBBFF/ABFFFFDFFF;;:;AFA.;BFAB=9@-;ABA-.;BABD-@;
@M03896:38:000000000-B4D98:1:1101:29062:13189 1:N:0:171
GACGAACCGTGCGAACGTTATTCGGAATCACTGGGCTTAAAGCGCGTGTAGGCGGGCCGGCACGTCGGCTGCTGAACTCCCCCGGCTCAACCGGGGAAGGGGCACCGATACGACCGGCCTGGAGGGGGGTAGGGGGACCGGGACCTTCCGTTGTGGCGTGGAACTCCGTTAGGCTCGAACGAACCCCCCCCGCCAAAACCCGTTCCCTGGCCCCCCCCTGCCCCTGCACCCCCAACCCCCGGGGACCGAC
+
>AAA>@AADAAAE2EA22F2EGHB2ABFGBC5BB2ABFFAAGGEECEGGHGEHEE/>>>/><<?BFCB>?>FHHHF1?FGHGGGGDGGGFGH@?CGDFGGFDGGGEC:@-;.;AB?:ABD9;.99@?<?BFA..AB-9.;@-9-.;BF/A//;...;-.--;/////.;/...//.9-;.;..@-.;@@-------...9.-;.;B///..:9B;>@-9.99.9A9../:.--9...:9---9---.---
@M03896:38:000000000-B4D98:1:1101:5622:13202 1:N:0:171
TACGGAGGGTGCAAGCGTTAATCGGAATTACTGGGCGTAAAGCGCACGCAGGCGGTTTGTTAAGTCAGATGTGAAATCCCCGGGCTCAACCTGGGAACTGCATCTGATACTGGCAAGCTTGAGTCTCGTAGAGGGGGGTAGAATTCCAGGTGTAGCGGTGAAATGCGTAGAGATCTGGAGGAATACCGGTGGCGAAGGCGGCCCCCTGGACGAAGACTGACGCTCAGGTGCGAAAGCGTGGGGAGCAAACA
+
BBBBAABBD?AAGGBF222EFGHFEFGGHEDB5BBAAAEEEGHGG0E0EFGCGGGEEGGHHHHHGH@BFGGFGGHHHHHHGFGGEGHFFGHHHHGHGGHHHHHHHHHGHH?DFHGFGHFGFFGHHHHH?EGGHHGCCBBAEFFFFFFFFFBFB;;;;;9;AFFFFFA;DFFFF/BFFFFF.A.;FFFF>9BDFACACFFF=ACFDBDEEB9@>-.ABBFFFDDDFFFFFBF-.9@?FF;ADFF.>?EFB..
@M03896:38:000000000-B4D98:1:1101:9443:13255 1:N:0:171
TACGGAGGGTGCAAGCGTTAATCGGAATTACTGGGCGTAAAGCGCACGCAGGCGGTTTGTTAAGTCAGATGTGAAATCCCCGGGCTCAACCTGGGAACTGCATCTGATACTGGCAAGCTTGAGTCTCGTAGAGGGGGGTAGAATTCCAGGTGTAGCGGTGAAATGCGTAGAGATCTGGAGGAATACCGGTGGCGAAGGCGGCCCCCTGGACGAAGACTGACGCTCAGGTGCGAAAGCGTGGGGAGCAAACA
+
BBBBABBBC@AABGBA22EAFGHFEEGGHG55B3AAAAAEAGGGG0AEEAECGGGCGGGHHHHHHH@FGGHFHFGHHHHHGGGGFGHFGHHHHHGHCFGGHHHHHHGHHHGFHHHFGHHHHHHHHHHHEGGEHHGCCDBDFEFFFFFEFF9B9;;;>:9;AFFFFFA;ADFFFFFFFFBFFFFFFFFFF:DFFFFFFDEFADCFFF@EEFFFFFFFFEFFFFFFDFFEFFF;?DBDFF9DFFF?=DEFFAF
@M03896:38:000000000-B4D98:1:1101:9451:13272 1:N:0:171
TACGGAGGGTGCAAGCGTTAATCGGAATTACTGGGCGTAAAGCGCACGCAGGCGGTTTGTTAAGTCAGATGTGAAATCCCCGGGCTCAACCTGGGAACTGCATCTGATACTGGCAAGCTTGAGTCTCGTAGAGGGGGGTAGAATTCCAGGTGTAGCGGTGAAATGCGTAGAGATCTGGAGGAATACCGGTGGCGAAGGCGGCCCCCTGGACGAAGACTGACGCTCAGGTGCGAAAGCGTGGGGAGCAAACA
+
AAAAABBB@AAAFGBA22E2AFGABEFGHG555AABAAEEGGHGG?EEGGGCFEGFFEEHGHHHFH4BDGHGEFHHHHHHGGGCEGHHHHHHHHGFGFFFGHFGHHHHGHGHHHGGGEFFFFHHHHHFFFFGHF.>?FFFFFBFFFFFBB9FB;::9;;@EFFFFB:;AB?FFFFFFFFFFDFFFFFF-;@DFFABFFFACFFD@F9A.FF;-@ADFFFBFDDDDDF/BBBBD==DFFFDCCFFFD?BBA.
@M03896:38:000000000-B4D98:1:1101:29237:13272 1:N:0:171
TACGGAAGGTCCAGGCGTTATCCGGATTTATTGGGTTTAAAGGGAGTGTAGGCGGTTGGTTAAGCGTGTTGTGAAATGTAGATGCTCAACATCTGACTTGCAGCGCGAACTGGCTGACTTGAGTACACACAACGTAGGCGGAATTCATGGTGTAGCGGTGAAATGCTTAGATATCATGAAGAACTCCGATTGCGAAGGCAGCTTACGGGAGTGTTACTGACGCTTAAGCTCGACGGTGCGGGTATCGAACA
+
A>ABAA?AACDFCG4AE2AAGGGEAEEGHBFG532ABEFDFHHGHEEGFGE3FEEEE0EFGGHHH/>EAGFG?GBEGFF4BGHHGHHGHHHHHFEHHGGFFHGG/E?BDG?DFFHEGFGG2@FGGHHHFEGGA<FG0EGD-@-EHHHG=0<=;<<<-;;:.GGFFFGF0CFGGFBBBBF0;9FFFGGD9EFEBED@FBAF.DFFFFFD>FFDFFFFFFFEFDFFFFFBFFFA;-9-A.----@DFFD?FFC
@M03896:38:000000000-B4D98:1:1101:29243:13292 1:N:0:171
TACGGAAGGTCCAGGCGTTATCCGGATTTATTGGGTTTAAAGGGAGTGTAGGCGGTTGGTTAAGCGTGTTGTGAAATGTAGATGCTCAACATCTGACTTGCAGCGCGAACTGGCTGACTTGAGTACACACAACGTAGGCGGAATTCATGGTGTAGCGGTGAAATGCTTAGATATCATGAAGAACTCCGATTGCGAAGGCAGCTTACGGGAGTGTTACTGACGCTTAAGCTCGAAGGTGCGGGTATCGAACA
+
CCBCCCCCCFFFFGC422EECFGEEEGGHFDGBAF2BEGFFHHGHEEGFGHEHGGEEEEEHHHHHGEGAGHGEFFFHFFBGHHGHHHGHHHHHHHHGDBFFHGHGF?@CC?FHHHEGFGHHFFGGHHHGEGGA@GHHGHG@CGGHHGHDB0D;;;;;;:;.CGHHHHGGGGGBFFGFFF0BFFFGGGGCGGGGGG@AFFEFDFFFFFFFFFAFFFFFFFFFDFFFDFFFFFF=BADBFFFFFFFFFF?FFC
@M03896:38:000000000-B4D98:1:1101:9202:13454 1:N:0:171
TACGTATGGTGCAAGCGTTAATCGGAATTACTGGGCGTAAAGCGTGCGCAGGCGGTTCTGTAAGATAGATGTGAAATCCCCGGGCTCAACCTGGGAATTGCATATATGACTGCAGGACTTGAGTTTGTCAGAGGAGGGTGGAATTCCACGTGTAGCAGTGAAATGCGGAGATATGTGGAAGAACACCGATGGCGAAGGCAGCCCTCTGGGACATGCCTGACGCTCATGCACCAAAGCGTGGGGAGCAAACA
+
ABBBAFFFFB@BCFFA22EAFGHE?EFFHHA5532BAAEEAFGEGGGCFC?EFGGCEFF5BDGFEE43FEEB@GFGFHHHGGGCEEGGCHHHHHFFFHHGHFFHBDFBBBBGHFF0F<@@<@GFHHFFHHHBGFGEDCDGGEG1GBGFHGHF=<==G<<<0DGFFD.-:-;CCC;;;0GCGFFFGGGDA?D9;A-C-.;...:A:.:9BFFA;//////BF.....F/////.A99/A.9---.;.EFF..
@M03896:38:000000000-B4D98:1:1101:9221:13469 1:N:0:171
TACGTATGGTGCAAGCGTTAATCGGAATTACTGGGCGTAAAGCGTGCGCAGGCGGTTCTGTAAGATAGATGTGAAATCCCCGGGCTCAACCTGGGAATTGCATATATGACTGCAGGACTTGAGTTTGTCAGAGGAGGGTGGAATTCCACGTGTAGCAGTGAAATGCGTAGATATGTGGAAGAACACCGATGGCGAAGGCAGCCCTCTGGGACATGACTGACGCTCATGCACGAAAGCGTGGGGAGCAAACA
+
BCBCBFFFFFFDBGBC22EAFGHFEEFGHGDB5BAAAAEFGHHFGEFEFGGCEEECEFE@GHHFFGG3GFBFEGHHHHHHGEF?EEHFHHHHFGEFHHHFFDBFFHHDFGGBGGFAFGGG22GFGHFHHHGHFFG/DCC=CEHBHGDGHGHHC<==0<0<<GGDHG<;:EEGH0CGCGEHHHHHHGG?@DGGFBF???CGGFFDBE::0FFFAFFFFF0BF?D?AA0;00:.9AA./9:;BAA.-;AF0A.
@M03896:38:000000000-B4D98:1:1101:9202:13479 1:N:0:171
TACGTATGGTGCAAGCGTTAATCGGAATTACTGGGCGTAAAGCGTGCGCAGGCGGTTCTGTAAGATAGATGTGAAATCCCCGGGCTCAACCTGGGAATTGCATATATGACTGCAGGACTTGAGTTTGTCAGAGGAGGGTGGAATTCCACGTGTAGCAGTGAAATGCGTAGATATGTGGAAGAACACCGATGGCGAAGGCAGCCCTCTGGGACATGACTGACGCTCATGCACGAAAGCGTGGGGAGCAAACA
+
ABAAAFFFFFFDFGFF22FEFGHBEE2FHH5553BAAAEEFGGEGEGEGEEEFEEFEFGBGHHFFDE@GGBGBGFHFFGHGGGEEEHHHHHHFHGGFHHGF42FHFHBDHDGHGFFFFF@2@GGHHHHHFFFHGG//A?FDCHBFGGGHGHHF<==D<0<0GF<GGA;A@.C:C0;G0CGCFHHGFF-:-.9;9AFGG?FGDFDBA:B:FFF99/:9:BB/9D.;:;;//:..;A.:99DAC;.-..BB..
@M03896:38:000000000-B4D98:1:1101:27542:13574 1:N:0:171
TACGTAGGTGGCGAGCGTTATCCGGAATGATTGGGCGTAAAGGGTGCGTAGGTGGCAGAACAAGTCTGGAGTAAAAGGTATGGGCTCAACCCGTACTGGCTCTGGAAACTGTTCAGCTAGAGAACAGAAGAGGACGGCGGAACTCCATGTGTAGCGGAAAAATGCGTAGATATATGGAAGAACACCGGTGGCGAAGGCGGCCGTCTGGTCTGTTGCTGACACTGAAGCACTAAAGCGTCGGGAGCAAATAG
+
>AAA1BBAF1>BA1AE0A00CFA00BEFFA2D10/AA/AAGGGGHEEEFE//1B/BB>?G0BBB@F2B0B>B>1GFE/B@FG00B0FB1>GE/?></B1?0B<BBBCFGF1B>BBGH1DBB11<F0CFH1<FFF///>--<<@GGGF0<;0;:CG;:-:;BFFF;..;;90;9B00090/./9;=C------@;>;-9--9---9--/999/;/9/9B/;/9B//9//9B/9/;9B-:-;----9-/B/9/
@M03896:38:000000000-B4D98:1:1101:27563:13578 1:N:0:171
TACGTAGGTGGCGAGCGTTATCCGGAATGATTGGGCGTAAAGGGTGCGTAGGTGGCAGAACAAGTCTGGAGTAAAAGGTATGGGCTCAACCCGTACTGGCTCTGGAAACTGTTCAGCTAGAGAACAGAAGAGGACGGCGGAACTCCATGTGTAGCGGTAAAATGCGTAGATATATGGAAGAACACCGGTGGCGAAGGCGGCCGTCTGGTCTGTTGCTGACACTGAAGCACGAAAGCGTGGGGAGCAAATAG
+
ABBCAFFCFFACFCE2A2AECGFEEDEGHHDF5BAAEAEEGFGGFFEGFGGGDGGG2BBGCEFCFG@EFFGGHFGFFEB@GHHHGFHBFFGFGG>A?FBFFFFFHFGGGH3?BDDF?FGFFGDFGHHGHHHGGHGGAA@<@C@GHHECG0C:C;;;-=:CCFHGBD;AFGGGGGGGFFEFFGFFFEDD=BFFDFDFFFF=CFFFFFFFFFB:BFFFFFFFFFFFFFFFFFFFFDFFD.DCAFEFDEFB0B9
@M03896:38:000000000-B4D98:1:1101:25448:13647 1:N:0:171
TACGTAGGGGGCGAGCGTTATCCGGATTCATTGGGCGTAAAGCGCGCGTAGGCGGCCCGGCAGGCCGGGGGTCGAAGCGGGGGGCTCAACCCCCCGAAGCCCCCGGAACCTCCGCGGCTTGGGTCCGGGAGGGGAGGGTGGAACACCCGGTGTAGCGGTGGAATGCGCAGATATCGGGTGGAACACCGGTGGCGAAGGCGGCCCTCTGGGCCGAGACCGACGCTGAGGCGCGAAAGCTGGGGGAGCGAACA
+
AAAAAFFB?A@@ECGE22E1GGDBAEFGHGGG5BBAEEE1GFHFGCGGGEEAGEEFGGGGB@B>?F/>/>@DF?-CEFCCGGGF@BFFFFFFFFFFFFFFFFDFFFCAFF.B9:D-:BDDFFFFFEFF-:@FFFF=-@9?:.//.F:A9=@-./;;@@9@?.BFFFADF->B99BE;-9-AEFFBFACA9BD.B@-@D?F-9@B?AB//FEE>DDD.AB;BB@AA....;@=99@.BB9BDFA@-.@:99-
@M03896:38:000000000-B4D98:1:1101:2688:13674 1:N:0:171
TACGTAGGTCCCGAGCGTTGTCCGGATTTATTGGGCGTAAAGCGAGCGCAGGCGGTTAGATAAGTCTGAAGTTACAGGCTGTGGCTTAACCATAGTACGCTTTGGAAACTGTTTAACTTGAGTGCAAGAGGGGAGAGTGGAATTCCATGTGTAGCGGTGAAATGCGTAGATATATGGAGGAACACCGGTGGCGAAAGCGGCTCTCTGGCTTGTAACTGACGCTGAGGCTCGAAAGCGTGGGGAGCAAACAG
+
BBACAFFCFFFFC?EA22A2FGDBEEFGHCFF5FF2AAAEGHHGFEGGGGFFGGG?>??@FDGGBEGGHFHBGHB4FFEFHHHGHHHHHHHHHHHFFFGGFGGGG2GHGD?GDGFDFHH22@GHHGBGBGADGG><<FGGEFFGHHDDDDD=0==<-<:;0CG0C.:.-.C;GHFFF0;DDEF/CDA??BFGGA;DFF.:DFDFBBBFFFFFF9BB/B//..A...99..9:.A.;:..-:B.=.;//AA.
@M03896:38:000000000-B4D98:1:1101:2698:13691 1:N:0:171
TACGTAGGTCCCGAGCGTTGTCCGGATTTATTGGGCGTAAAGCGAGCGCAGGCGGTTAGATAAGTCTGAAGTTAAAGGCTGTGGCTTAACCATAGTACGCTTTGGAAACTGTTTAACTTGAGTGCAAGAGGGGAGAGTGGAATTCCATGTGTAGCGGTGAAATGCGTAGATATATGGAGGAACACCGGTGGCGAAAGCGGCTCTCTGGCTTGTAACTGACGCTGAGGCTCGAAAGCGTGGGGAGCAAACAG
+
ABABAFFAFFFFGG?A?2EAFGGEEFGGHDDF5BBBAAEEHGGEGGGGGGGGGGGCEFAGGGHGFGFFGGGFHHHFGBEGHHHHGGHHHHHGHHHHGHBFEFGHHEHHHEF??GG>FGH22@FFHHGHGHHCGG@DGHHGGHHHHHHHDDDDFDD=@<-::GF0CD::CFHGHHG0FF/EDBFGGGFB9:ECDCFFFFDFADDFFFBBFF;;FFBFBF0F;AAADF9AEFFCFDAFDADFFFAFDFFF?F/
@M03896:38:000000000-B4D98:1:1101:22060:13757 1:N:0:171
TACGTAGGTGGCAAGCGTTGTCCGGATTTACTGGGCGTAAAGGGAGCGTAGGCGGATTTTTAAGTGGGATGTGAAATACCCGGGCTCAACCTGGGTGCTGCATTCCAAACTGGAAATCTAGAGTGCAGGAGGGGAAAGTGGAATTCCTAGTGTAGCGGTGAAATGCGTAGAGATTAGGAAGAACACCAGTGGCGAAGGCGACTTTCTGGACTGTAACTGACGCTGAGGCTCGAAAGCGTGGGGAGCAAACA
+
ABAABFFCFF@CCFEE22E2FGGEAEGGHHDFFBAAAAEEHHHGHGGGGFFDHGGEEFHHHHHHHHHH?GFGHGHHHGHGHGGGEFHEFFHHHHE3E/?FHHHHHGBDDGB?GF@FGGHGFHCFFHHHHGGGGGFGGFDFFHHHHHHGHGBD==<=<<<;CGHHBGEEGGGHEHHHGGGGGGGGGGGGFFGFEGGGGGE-BFFFFFFBFFFFEFFEFFFBBDDFFFFFFFF@@FFDFDDFFFFFFDEFFFF
@M03896:38:000000000-B4D98:1:1101:22046:13767 1:N:0:171
TACGTAGGTGGCAAGCGTTGTCCGGATTTACTGGGCGTAAAGGGAGCGTAGGCGGATTTTTAAGTGGGATGTGAAATACCCGGGCTCAACCTGGGTGCTGCATTCCAAACTGGAAATCTAGAGTGCAGGAGGGGAAAGTGGAATTCCTAGTGTAGCGGTGAAATGCGTAGAGATTAGGAAGAACACCAGTGGCGAAGGCGACTTTCTGGACTGTAACTGACGCTGAGGCTCGAAAGCGTGGGGAGCAAACA
+
AAAAAFFCFFA>CGAF22E2FGHEEEEGHGDDBBBBAAEEGHHGHFFCEFGGHFGEEFHHHHHHHHGFFGFGHGHFGGGHHGGGEEHEGFHHHHGCE/?DGHHHHGEGGHB3?2@<FFFFFG2>FHGHHGGGGGGGHHFHGHHHHHHHHBDGD<==<<<AEHFHFFCCDGGFFBGGGGGFEFGGGGEFCCFFEDGGGDE;DACDFFFFBFFFEFFFFFFFFFDFFAFFFFF:=BDDFDFFFFFFFFFFBFA
@M03896:38:000000000-B4D98:1:1101:29631:13822 1:N:0:171
TACGGAGGGTGCAAGCGTTAATCGGAATTACTGGGCGTAAAGCGCACGCAGGCGGTTTGTTAAGTCAGATGTGAAATCCCCGGGCTCAACCTGGGAACTGCATCTGATACTGGCAAGCTTGAGTCTCGTAGAGGGGGGTAGAATTCCAGGTGTAGCGGTGAAATGCGTAGAGATCTGGAGGAATACCGGTGGCGAAGGCGGCCCCCTGGACGAAGACTGACGCTCAGGTGCGAAAGCGTGGGGAGCAAACA
+
ABBAABBD?AAACGFA22AAFGGBBEFGHFAD53AAAAEEHGGFG?EEEEGCFEEEEEFHFFHGGH4BFGG4BFEDHHHHGEF?EEGFGHHHHGFFGFGFGHGHHHFHGHGHHHHHGHHGGGHHGGGFFEGGH0D@DAFDEFFFFFFE9/9B;;/;99::;FFFFB;;AFFFFFFFFFFFFABFFFFD@@BFFCAF-AEBCFFBBD9.AB?-@@FBFFEBFD?9:.;/;B:9.@DAF.ADBDFF-:EFFF:
@M03896:38:000000000-B4D98:1:1101:22195:13939 1:N:0:171
TACGAAGGGTGCAAGCGTTAATCGGAATTACTGGGCGTAAAGCGCGCGTAGGCGGTTCAGCAAGTTGGATGTGAAATCCCCGGGCTCAACCTGGGAACTGCATCCAAAACTACTGAGCTAGAGTACGGTAGAGGGTGGTGGAATTTCCTGTGTAGCGGTGAAATGCGTAGATATAGGAAGGAACACCAGTGGCGAAGGCGACCACCTGGACTGATACTGACACTGAGGTGCGAAAGCGTGGGGAGCAAACA
+
AAAA>AAAA11>1B1A1AE00BGBBAFGHH1221BBAAEEGGGEE?EFGEEE1>F/>?@F1FCGG2111BBFGG2FBGHHFEEEEEHHGF0<BFFFF/FFGFHFBBG<GHF1F1?1?FF<?FHGBG/>>FEHEG...<<CAGDHHDDD<:::;<0:;;;;EGHHGFECE?EFGFF0:BF.99BFFFFGFFFGA@@@=9;9@?->FEFBFFAFE/BFBFFBFBFFFBFAFEB9B@?-FBFF@@@E-99BBFA
@M03896:38:000000000-B4D98:1:1101:18508:13944 1:N:0:171
GACGGGGGGGGCAAGTGTTCTTCGGAATGACTAGGCGTAAAGGGCACGTAGGCGGTGAATCGGGTTGAAAGCGAAAGTCGCCAAAAACTGGTGGAATGCTCTCGAAACCAATTCACTTGAGTGAGACAGAGGAGAGTGGAATTTCGTGTGGTAGGGGTGAAATCCTAAGATCTACGAAGGAACGCCAAAAGCGAAGGCAGCTCTCTGGGTCCCTACCGACGCTGGAGTGCGAAAGCATGGGGAGCGAACGG
+
ABABCCCCCC@@=BB0009FBFF;AAFFFF900B;:;;@AFFFFFADDAFFDFDF=BEFFBADDFF-:BBFFDDFFFFFFFFFFFFFAFFFBFFEFFFFFFFFFFFFFFA.BBBFBBFFBFF0BBFFBBFFFFFFFFFFFBFFFFFFAAEFBF0;;;;;EFFFFF0BFFFFFBFFEFFFDFFFADCFFBEFAADDFFEFDDFFFFFFFFF/AFFFFFCFF@AFD=FAFFF;A@BFFFFFFFFE;FAD-@;D
@M03896:38:000000000-B4D98:1:1101:22178:13955 1:N:0:171
TACGAAGGGTGCAAGCGTTAATCGGAATTACTGGGCGTAAAGCGCGCGTAGGTGGTTCAGCAAGTTGGATGTGAAATCCCCGGGCTCAACCTGGGAACTGCATCCAAAACTACTGAGCTAGAGTACGGTAGAGGGTGGTGGAATTTCCTGTGTAGCGGTGAAATGCGTAGATATAGGAAGGAACACCAGTGGCGAAGGCGACCACCTGGACTGATACTGACACTGAGGTGCGAAAGCGTGGGGAGCAAACA
+
CCCCCCCCCFBABGB422EEFGHFBEGGHD555BAAAAEFFHHGG0EEEEECFFFE1FHGFFFGFG4B3BFFGFGHGHHHGGGGFGHEGFHFGHFFGFFFHHHHFGHHHHGDCGDBFGHGGFC@GHDAFHDFFGF?FC?FDHGFFGGFH00<====-<;;CGHHCG;;ADEHGFFFCFFFGGFFFGGEFFGGAGGGFDA-CADAFFFFAFAFFBFFFBBBFBFFF//EBAF@ABFFFFDDDFDEAFEFFFF
@M03896:38:000000000-B4D98:1:1101:18493:13959 1:N:0:171
GACGGGGGGGGCAAGTGTTCTTCGGAATGACTAGGCGTAAAGGGCACGTAGGCGGTGAATCGGGTTGAAAGCGAAAGTCGCCAAAAACTGGTGGAATGCTCTCGAAACCAATTCACTTGAGTGAGACAGAGGAGAGTGGAATTTCGTGTGGTAGGGGTGAAATCCTAAGATCTACGAAGGAACGCCAAAAGCGAAGGCAGCTCTCTGGGTCCCTACCGACGCTGGAGTGCGAAAGCATGGGGAGCGAACGG
+
ABABBBBCCB>:>BA///BFBFF;ADFFFFB/BB;B;;@DFFFFFADDAFFDFFF=DFFFBAABFF-;BFFFFFFFFFFFFFFFFEFAFFF;FFEFFFFFFFFFFFDDFFAFFBFB:FBBFF/BFFFBFFFFFFFFFFFFFFFFFFFAE9ABB/;;.;;EFFFFFBFFFFFFEFFADFFDFFAAFF?@BAFFDD@DFAFADFFFFFFFFF/AFEEFFFFF@;DFDFFFFFFDCDFFFFFFFFFFFAFABFF
@M03896:38:000000000-B4D98:1:1101:9647:14010 1:N:0:171
TACGTAGGTGGCAAGCGTTATCCGGAATTATTGGGCGTAAAGCGCGCGTAGGCGGTTTTTTAAGTCTGATGTGAAAGCCCACGGCTCAACCGTGGAGGGTCATTGGAAACTGGAAAACTTGAGTGCAGAAGAGGAAAGTGGAATTCCATGTGTAGCGGTGAAATGCGCAGAGATATGGAGGAACACCAGTGGCGAAGGCGACTTTCTGGTCTGTAACTGACGCTGATGCGCGAAAGCGTGGGGATCAAACA
+
AAAAAFFBFFA>CGAF22AAFGHEEEFGHBAD5A2BAAEEGHHGGCGGEF?EHFEEEGGGGHGHGHFFBEGBFFFDHHHHHGF>EEGGHFHCBGCFGGGFHHHHH1FGHHFDGFGBGFGF>G1>FGHHHHGHHE.CGFFHGHHGHHFFH00C<<:;;-::CGHHBF:DCGGFFFFGGGGGGDFGGGGEFCFFA>DFFFEBAFFFFFFFFF/;:;FBFFFBFFFFFF/BB@D@==ADFFDDCFFEFEFFFF.
@M03896:38:000000000-B4D98:1:1101:28962:14023 1:N:0:171
TACGTATGGTGCAAGCGTTATCCGGATTTACTGGGTGTAAAGGGAGCGTAGACGGAGAAGCAAGTCTGGAGTGAAAACCCGGGGCTCAACCCCGGGACTGCTTTGGAAACTGTTTTTCTAGAGTGCCGGAGAGGTAAGCGGAATTCCTAGTGTAGCGGTGAAATGCGTAGATATTAGGAGGAACACCAGTGGCGAAGGCGGCTTACTGGACGGTAACTGACGTTGAGGCTCGAAAGCGTGGGGAGCAAACA
+
ABBBBFFFFFFDCFBF22EACGHEEFGGHFDFBB23BEGHHHHGHEEEEE?FHEGA?EGGBBBFGH5DFFCGHGHHHCEGG>EE>EGFFFHGGCEEEBGGGFFGFFBFDG?2?DFFFFGF>@FDHHHGGGF?DDFGFGF-<<AFHHHH<GFC<<;;::;ACGHGFH;;CCEGEFGFFFGEDDGGFFGGFFGFCDDFFFFCFFADF:B9:BF-:AEAFFFEF?AEFFFFFFFB@FDFFADDFFFEDDEFFF9
@M03896:38:000000000-B4D98:1:1101:25618:14072 1:N:0:171
TACGTAGGTGGCAAGCGTTATCCGGATTTACTGGGTGTAAAGGGCGTGTAGGCGGGATTGCAAGTCAGATGTGAAAACCACGGGCTCAACCTGCGGCCTGCATTTGAAACTGCAGTTCTTGAGTACTGGAGAGGCAGACGGAATTCCTAGTGTAGCGGTGAAATGCGTAGATATTAGGAGGAACACCAGTGGCGAAGGCGGTCTGCTGGACAGCAACTGACGCTGAGGCGCGAAAGCGTGGGGAGCAAACA
+
>AABACFA54>CFGE4E2AECGGD?EEEHF5B53AA2AEBFGB?FEAEABAFG00E????BB@FBG4@BBEBBF44BGGEEDEEEGHFHHHCF0>/B/<<00F>D2FFHDFGDG1?FFFGDGGGG1?DF0GH...<.F<DACEEFHHFHB<D0;<=;;.:;CHF0CE9C?EFGGFB;0B/9EFGGGG..;0/.@B?<DE;;-;9/;//BFFF.EFB.FF//AA.AA.A?-9@9@B.F?.;>-@A-;.BBA.
@M03896:38:000000000-B4D98:1:1101:18708:14340 1:N:0:171
TACGTATGGTGCAAGCGTTATCCGGATTTACTGGGTGTAAAGGGAGCGTAGACGGAGAAGCAAGTCTGGAGTGAAAACCCGGGGCTCAACCCCGGGACTGCTTTGGAAACTGTTTTTCTAGAGTGCCGGAGAGGTAAGCGGAATTCCTAGTGTAGCGGTGAAATGCGTAGATATTAGGAGGAACACCAGTGGCGAAGGCGGCTTACTGGACGGTAACTGACGTTGAGGCTCGAAAGCGTGGGGAGCAAACA
+
AABBAFFFFFFDBGFE22AAGGHEEGGGHHDDBBB3EEHHHHHGGGGGFFGEHEFEDEHHGFGHGH5DBGHFHFGHFFGGGFGGEEHEFFHGGC>EEFGHHGHHHHHGHH?B?DFGGFGFGHB?GHHGGGGGGGCGGHGCADGGHHHHHBDFC;;;;;;AEHHHGGECEGGGGFFGGGGGGGGGGGGFGFGGEFFFFFFCCFFFFFFFFFFFDDFFFFFFF?EEEFFFFFFFFFDAFDDFFFF?@DFFFFE
@M03896:38:000000000-B4D98:1:1101:18728:14348 1:N:0:171
TACGTATGGTGCAAGCGTTATCCGGATTTACTGGGTGTAAAGGGAGCGTAGACGGAGAAGCAAGTCTGGAGTGAAAACCCGGGGCTCAACCCCGGGACTGCTTTGGAAACTGTTTTTCTAGAGTGCCGGAGAGGTAAGCGGAATTCCTAGTGTAGCGGTGAAATGCGTAGATATTAGGAGGAACACCAGTGGCGAAGGCGGCTTACTGGACGGTAACTGACGTTGAGGCTCGAAAGCGTGGGGAGCAAACA
+
A@ABBFFFFFFDBD4F22E2FGHEEEFGHFA5DAA3EEGFFHHGHGGFEE?FHEG1?FGGFFGHGH5DBFFGHFHHFCBFC>EEEGGFGFHFE?EEECFHHEHHHFHHHHF2?@FCF@F@>@<FFGHGC?DGFCGC1FFC<ADGGFHBDD0CC0:;-;=;EFHHFG.;CFGGFFFGBFG/DEFFFGGFF0FFC-B;F?A=-@AFFBB//;;--A.AFFBBF.;E?EB:.E9-9;AAF?ADAAAFAAABBF.
@M03896:38:000000000-B4D98:1:1101:19669:14581 1:N:0:171
TACGTAGGTGGCAAGCGTTATCCGGAATTATTGGGCGTAAAGCGCGCGTAGGCGGTTTTTTAAGTCTGATGTGAAAGCCCACGGCTCAACCGTGGAGGGTCATTGGAAACTGGAAAACTTGAGTGCAGAAGAGGAAAGTGGAATTCCATGTGTAGCGGTGAAATGCGCAGAGATATGGAGGAACACCAGTGGCGAAGGCGACTTTCTGGTCTGTAACTGACGCTGATGCGCGAAAGCGTGGGGATCAAACA
+
ABABAFFCFFABCFEC?2EECGHEEEGGHBDG5BABAAEEHHHGG0EEEFEFHGGGGGGGGHHHHHDFGGGFGGHHGHHHHGGGGGGGHGHGGHG?F?BDGHHHHFHHHH<DGBFFHCGGFFGGHHHHHHHHHEHHFHFFHGHHHHHHH0CC<<<;;;:;EHHHHFAEDGGGFFGGFFFGGGGGGGG.9CFFEABCFDA@DFFFFFFFFF/BB:BFFFFFFFFFFFFBFFDFAFFDFDDDFFFF.AFFFFF
@M03896:38:000000000-B4D98:1:1101:16323:14657 1:N:0:171
TACGTATGGTGCAAGCGTTATCCGGATTTACTGGGTGTAAAGGGTGCGTAGGTGGCAAGGCAAGTCTGAAGTGAAAATCCGGGGCTCAACCCCGGAACTGCTTTGGAAACTGTTTAGCTGGAGTACAGGAGAGGTAAGTGGAATTCCTAGTGTAGCGGTGAAATGCGTAGATATTAGGAGGAACACCAGTGGCGAAGGCGACTTACTGGACTGCTACTGACACTGAGGCACGAAAGCGTGGGGAGCAAACA
+
ABBCAFFFFFFDFFGF22EECGGFEGGGHGBB5BB3EAGFHHHGHFEGGECDFGGE2BFBBFFEGHAD5DFDGGFDDGHHGGGGGGHBFCGFGC/@CEFFHHGHGHFGGH33BGGB3D?FFGC@FGFHHHGGDEGHBFDF?GDDHGHEHF<B>>>>->>>CFFHDDC<.-CDGFGHHFFHGDFFHHDAGCGGGGGGGGGGGG?DFB9BFFFF?FBFFFFFFFFFEFFEEEA;ADADFFADCFAEFFFFFF?
@M03896:38:000000000-B4D98:1:1101:20626:14662 1:N:0:171
TACGGAGGGTGCAAGCGTTAATCGGAATTACTGGGCGTAAAGCGCACGCAGGCGGTTTGTTAAGTCAGATGTGAAATCCCCGGGCTCAACCTGGGAACTGCATCTGATACTGGCAAGCTTGAGTCTCGTAGAGGGGGGTAGAATTCCAGGTGTAGCGGTGCAATGCGTAGAGATCTGGAGGAATACCGGTGGCGAAGGCGGCCCCCTGGACGAAGACTGACGCTCAGGTGCGAAAGCGTGGGGAGCAAACA
+
ABABB@ADBAA>CDFCA2EECFHBEAFFHG555B2BAAAEBFFEFEGFGGCEE>>EEE?GGHHHF@4B3BF@@BE4FGHHGEG?EGHFFGHHFFGA?EBBGHGGB>22FGF2GE22??FF<F1FFFG0FAFFBBC>--;9;BBFFFFF9//B:/9;@;A=-9BF/B:;.9AFBFBFB/BAADFFBFFD=-;;9;BA;AA;9-@BFFBA..9;--9.;F/9B;A...;;9/;;AD;./...-;>E-AE9FA.
@M03896:38:000000000-B4D98:1:1101:16335:14671 1:N:0:171
TACGTATGGTGCAAGCGTTATCCGGATTTACTGGGTGTAAAGGGTGCGTAGGTGGCAAGGCAAGTCTGAAGTGAAAATCCGGGGCTCAACCCCGGAACTGCTTTGGAAACTGTTTAGCTGGAGTACAGGAGAGGTAAGTGGAATTCCTAGTGTAGCGGTGAAATGCGTAGATATTAGGAGGAACACCAGTGGCGAAGGCGACTTACTGGACTGCTACTGACACTGAGGCACGAAAGCGTGGGGAGCAAACA
+
ABBBAFFFFFFDFGBF2AEEAGHFEEGGHGDBBBB3EEGHHHHGHFEGGFEFGHGGBBFFBBGFGHABDDFFGFGHHGHHGGGEEFGEFFGFG?EEEEFFHHHHHHGGHHF3BFGDDGDDCFFFGHHHHHGGEEFH<FDFFGHGHGHHHDBD>>=><>>>CGHHBGC<A@EGHHHHHHHHGDHHHHGEHCFGGGGGGDFGGAGF;;BFFFFFEFBFFFFFFFFFFEF?EFA:DFD.FFFFFFF?@DFFFFF
@M03896:38:000000000-B4D98:1:1101:20624:14687 1:N:0:171
TACGGAGGGTGCAAGCGTTAATCGGAATTACTGCGCGTAAAGCGCACGCAGGCGGTTTGTTAAGTCAGATGTGAAATCCCCGGGCTCAACCTGGGAACTGCATCTGATACTGGCAAGCTTGAGTCTCGTAGAGGGGGGTAGAATTCCAGGTGTAGCGGTGAAATGCGTAGAGATCTGGAGGAATACCGGTGGCGAAGGCGGCCCCCTGGACGAAGACTGACGCTCAGGTGCGAAAGCGTGGGGAGCAAACA
+
BBBBBABCCAAAGGCA22EAAFGBAEFGHFA55AEEAAEFHGHGGCFFGGGCGGGGGGGHGHHHHH4B3FGFHGHHHHHHGGGGEGHHHFHHHHGFHGHGHHHHHGHHHHFFHHHHGHHHFF1FHHHHFGGFHEGFDCBAABFFFFFBBF0BF:;;;;;@EFFFFF;;AAEFFFFFFFEFFFEFFFFF;;@DFCCADFF;AFFFFF>AEFFFFDFAFFFFFFFFDAF/;FF@?@BDFF?DFFFAAAAFFFA
@M03896:38:000000000-B4D98:1:1101:12203:14848 1:N:0:171
TACGGAAGGTCCAGGCGTTATCCGGATTTATTGGGTTTAAAGGGAGTGTAGGCGGTTGGTTAAGCGTGTTGTGAAATGTAGATGCTCAACATCTGACTTGCAGCGCGAACTGGCTGACTTGAGTACACACAACGTAGGCGGAATTCATGGTGTAGCGGTGAAATGCTTAGATATCATGAAGAACTCCGATTGCGAAGGCAGCTTACGGGAGTGTTACTGACGCTTAAGCTCGAAGGTGCGGGTATCGAACA
+
ABAABBBBCFFFFGFA22AAGGHFEDGGHCFF5BF2FFHFGHHGGFGHHFGFHGGCEEFEGGHHHFEEAGHCGGHGHHFGFGHGHHHFHHHHHHHFGBGGHHHHEG?CFBGFHHHEHFGFFGFGBFGHHGGGGGHHFDGCACGEHHHHHFBGG;;;;;:;.CFFHFHGFGFFBFFFFBFFGFFFGGGCDGEFGGG--DFFFFFFFFFBCDF:FFFFFFFFFFFFFDFF0FFD9BE.00BCFF;:BFDEFFB
@M03896:38:000000000-B4D98:1:1101:12221:14849 1:N:0:171
TACGGAAGGTCCAGGCGTTATCCGGATTTATTGGGTTTAAAGGGAGTGTAGGCGGTTGGTTAAGCGTGTTGTGAAATGTAGATGCTCAACATCTGACTTGCAGCGCGAACTGGCTGACTTGAGTACACACAACGTAGGCGGAATTCATGGTGTAGCGGTGAAATGCTTAGATATCATGAAGAACTCCGATTGCGAAGGCAGCTTACGGGAGTGTTACTGACGCTTAAGCTCGAAGGTGCGGGTATCGAACA
+
A3AAABB@BBDFGG4A22EAGGGBEEGGHBGGBBB2FFHHFHHGHEGHHFHEGEEAA>EBGGFHHFEEEGGHGFHHHHHGGHHHHHHGHHHHHGHDFFFGHHHG/ECCCGHHHHHGGFFG@D1GFH1FGGGGD<GHGDHC@C-EFFGFGG0DC<=<-;;;E:GHHHHGGGGGGGGGGFG00CFFFGGA-CEGGGG@?FAAFFFFF9EA-ABAFFFFFFF:FADAEF/FFFF.@9A.BFFB?BB@FB.;/A-
@M03896:38:000000000-B4D98:1:1101:12214:14867 1:N:0:171
TACGGAAGGTCCAGGCGTTATCCGGATTTATTGGGTTTAAAGGGAGTGTAGGCGGTTGGTTAAGCGTGTTGTGAAATGTAGATGCTCAACATCTGACTTGCAGCGCGAACTGGCTGACTTGAGTACACACAACGTAGGCGGAATTCATGGTGTAGCGGTGAAATGCTTAGATATCATGAAGAACTCCGATTGCGAAGGCAGCTTACGGGAGTGTTACTGACGCTTAAGCTCGAAGGTGCGGGTATCGAACA
+
ABABAAACCFFFGGBAA2E?GGHEFEGGHFDG5BB2FFHHHHHGGGGHHGHEHGGEEEFEGHHHHFEFEHHGFGHHHHHFGHHHHHHHHHHHHHHFHGHHHHFHGGCFGGHFHHHFHFHHFGHHGHHHHGGGDAHHEDF@@DGGHHHHHGBG;:<;:;;AEHHHFCCFFFFFGGGGGGGGGGGGGGGGGGEGGGGGFFEFDFFFFFEF@DF;FFFFFFFFFFFFEDFBFFFF;/.DFFFFFF@@FFAEFF;
@M03896:38:000000000-B4D98:1:1101:13665:15019 1:N:0:171
TACGTATGGTGCAAGCGTTATCCGGATTTACTGGGTGTAAAGGGAGCGCAGGCGGTGCGGCAAGTCTGATGTGAAAGCCCGGGGCTCAACCCCGGTACTGCATTGGAAACTGTCGTACTAGAGTGTCGGAGGGGTAAGCGGAATTCCTAGTGTAGCGGTGAAATGCGTAGATATTAGGAGGAACACCAGTGGCGAAGGCGGCTTACTGGACGATAACTGACGCTGAGGCTCGAAAGCGTGGGGAGCAAACA
+
ABAAAFFFFFFDFGFA22EAEGHFEEGGHHD5BBB3EEHHHHHGHFGGGFE?EEF>EFFFEEEFHHDFGHHHHHDHHHHHGFEGEEGHGFHFFCGGGGHHHHHHHHGGGHFBGFGEHEG=>F<FGHFDCAFGGGDFCHC@;ADGHHGGFFFFC;0;99:;EFGGGGCA.?EGGFFFFFFFFDFFFFFEA:FFADFFFFFFFFFFFFFFBFFA@EFFFF09BDDFDFFEFFA;@BDDFDDFFFFE>AEFFF.
@M03896:38:000000000-B4D98:1:1101:13651:15032 1:N:0:171
TACGTATGGTGCAAGCGTTATCCGGATTTACTGGGTGTAAAGGGAGCGCAGGCGGTGCGGCAAGTCTGATGTGAAAGCCCGGGGCTCAACCCCGGTACTGCATTGGAAACTGTCGTACTAGAGTGTCGGAGGGGTAAGCGGAATTCCTAGTGTAGCGGTGAAATGCGTAGATATTAGGAGGAACACCAGTGGCGAAGGCGGCTTACTGGACGATAACTGACGCTGATGCTCGAAAGCGTGGGGAGCAAACA
+
AAABAFFFFFFDFDEA2A22GGGEEEGGHCA55BB3EEFHHHHGHGGEFC00EEE>EEEEEEEFHH@B3FFFGHHHHHHGGEFEEEGFFHHGG/@DGGHHGHHHHHF?FGGBG1FCGEE>F>1FFGFAC@DCCCGGGHCC:A@EHHGFFBFFF0;;:9=AE0BBF;;.9@AFGBBBBFFFFDFFBFFEFFFFAB@FFDED;-BDBB/9BFA--;EEFF/;F?A...////::=FA.B?DFAD-.-;9B/:.
@M03896:38:000000000-B4D98:1:1101:10563:15083 1:N:0:171
TACGTATGGTGCAAGCGTTATCCGGATTTACTGGGTGTAAAGGGAGCGTAGACGGCGAAGCAAGTCTGGTGTGAAACCCCGGGGCTCAACCTCGGGCCTGCATTGGAAACTGTTTTGCTTGAGTGCCGGAGAGGTAAGCGGAATTCCTAGTGTAGCGGTGAAATGCGTAGATATTAGGAGGAACACCAGTGGCGAAGGCGGCTTACTGGACGGCAACTGACGTTGAGGCTCGAAAGCGTGGGGAGCAAACA
+
>A>AAFFFFFFDA5FA2AA2FGHE2BFGHH5DBABAAAGHFHHGHFGEEEGGHEEE0EE>EGHFGH@B3@BFEEGHDFEFG>>EEEGFGFFHH/?<DDFFHHFFF2FGHHFB?FGHEGGFFG1??GHG@-A@DD<0DDD?<;-CHGFHFB0CC;0;-;;AAFGGFB.;;BGGFFFG0FFFGGGGFFFEAFFFA=DFFFA-@BA-BB;;;F?BFFFFEFFFFFEEEEFFEFA;;9DDFDADFACE-;;BBFA
@M03896:38:000000000-B4D98:1:1101:22006:15124 1:N:0:171
TACGTAGGGTGCAAGCGTTAATCGGAATTACTGGGCGTAAAGCGTGCGCAGGCGGTTCTGTACGATAGATGTGAAATCCCCGGGCTCAACCTGGGAATTGCATATATGACTGCAGGACTTGAGTTTGTCAGAGGAGGGTGGAATTCCACGTGTAGCAGTGAAATGCGTAGATATGTGGAAGAACACCGATGGCGAAGGCAGCCCTCTGGGACATGACTGACGCTCCTGCACCAAAGCGGGGGGAGCAAACA
+
AAAAAFFAAFA>BD4F22EAFGHFEGGGHHD55BAAAAEEFGHEEGEEGGG?EEGE?FGGGB4FFGC1FGHGEHHHHHHHGFGGEEHFGHHE0GFFEHHHFHGFFFHBDHGFFGFGGHHHBGFFFHHHHHHHHG??ACAFGEHFHHFGHDGE<<==<<=<0CGFHFA:ADGFC;:<C00BFFFGFGG-9:CDF??D99:FFDEDFEB9/BFA.;BB///9B9AAD./9/BF/.../9.-99@CA-..:/..
@M03896:38:000000000-B4D98:1:1101:22024:15128 1:N:0:171
TACGTAGGGTGCAAGCGTTAATCGGAATTACTGGGCGTAAAGCGTGCGCAGGCGGTTCTGTAAGATAGATGTGAAATCCCCGGGCTCAACCTGGGAATTGCATATATGACTGCAGGACTTGAGTTTGTCAGAGGAGGGTGGAATTCCACGTGTAGCAGTGAAATGCGTAGATATGTGGAAGAACACCGATGGCGAAGGCAGCCCTCTGGGACATGACTGACGCTCATGCACGAAAGCGTGGGGAGCAAACA
+
ABACBFFCCFAABGFE?2EEFGHFEEGGHG555BAAAAEEGHHGGEGGGFEEGGGEEFGHHGHHFGGFGHHFHHHHGHHHGGGGGGHHHHHHHHGHHGHHHHGHHHHDDHGHHGGHGHGHGFGGHHHHHHGGHGHFGGGGGGHHHFFGHGHHG<===<0<<DHFHHE;AEEHFHC:GGFBGFBFFGG?B@?GFBAGCGFFFFFDBE:;BFFFAFFFFFFFFDDAFDFF0FBAADF.BA:D=DFABDEFFFE
@M03896:38:000000000-B4D98:1:1101:20307:15129 1:N:0:171
TACGTAGGGCGCGAGCGTTATCCGGAATTATTGTGCGTAAAGAGCTCGTAGGCGGTTTGTCGCGTCTGCTGTGAAAGCCCGGGGCTTAACCCCGGGTGTGCAGTGGGTACGGGCAGACTAGAGTGCAGTAGGGGAGACTGGAATTCCTGGTGTAGCGGTGAAATGCGCAGATATCAGGAGGAACACCGATGGCGACGGCAGGTCTCTGGGCTGTTACTGACGCTGAGGAGCGAAAGCATGGGGAGCGAACA
+
>AAAAFFB@B2AGCFA22AECGHEEDEGF5FD55DBBBB1FFHCG3FFEEF1GEEGGGGHB??>>EA?BFFBBFGHGGHHGEGCDGHHHHHGGG//?<CDGFHFHEHDHH..<?@..<C<<D0CCCHFGFH0C.::D;0B9CBFGBF09BBFC0;;99.-;;FGBFAFFFDE/BFBBFFE..;AFFD=--A?FFF---;;>B:B/BBBB.AF..;/9BF/B.DFA.AEFDE;-BB.B/9/9...9:---@-
@M03896:38:000000000-B4D98:1:1101:20323:15137 1:N:0:171
TACGTAGGGCGCGAGCGTTATCCGGAATTATTGGGCGTAAAGAGCTCGTAGGCGGTTTGTCGCGTCTGCTGTGAAAGCCCGGGGCTTAACCCCGGGTGTGCAGTGGGTACGGGCAGACTAGAGTGCAGTAGGGGAGACTGGAATTCCTGGTGTAGCGGTGAAATGCGCAGATATCAGGAGGAACACCGATGGCGAAGGCAGGTCTCTGGGCTGTTACTGACGCTGAGGAGCGAAAGCATGGGGAGCGAACA
+
ABBBAFFBAB2AE?CE2AECGGHEEEEGHFFGBBFBAAEEHHHHHFHFEEF?HEGGGGGHB?F>>E/?BBBBBGGHGGGHGFGGCFGFGGHHGF?>D@>DHHHHHHEGHG.<CCC.CCGGGHCCGGHHHFHEGGFGDABB;FFGGGGECFBFC9=CB;:AEEFFFF;ACAFFFFFFF/BEDFFFFFFCAFFDBBDFFFEFFFFFFFB/BF?FDAFFBFFBFDFFFFFAFDEB@DAFFBFFF??A;A9BDB-
@M03896:38:000000000-B4D98:1:1101:4594:15329 1:N:0:171
TACGGAGGATCCGAGCGTTATCCGGATTTATTGGGTTTAAAGGGTGCGTAGGCGGGATAATAAGTCAGTGGTGAAAGTTTGCAGCTTAACTGTAAAATTGCCGTTGAAACTGTTATTCTTGAGAGTAGATAAGGTAGGCGGAATGTGTTGTGTAGCGGTGAAATGCATAGATATAACACAGAACCCCGATTGCGAAGGCAGCTTACCGGGCTACATCTGACGCTGATGCACGAAAGCGTGGGGATCAAACA
+
AAAAAABBBFFFG2EA22AEEGHFEEFGHGBGBABAFEHHHHHGHBEEFEF?GFEGGFHHFF4GGHFHBFGGGHF4FGHHHHHHGHHFHFH?GFHDGEGGHHGGGGHHHH?DFGFFFFDGFGC<GFFHGHHGHHDFHED@@>CEHFFHH.CA====<;;;CGHHHFCGHEHHHHGFGBFE.FFGGGGGBDGGFDCFBDEFFFEFFFFD@D>DFFFFFFFFFDADDDFFFFB;AFFAF;DAAFFEDAFFFFF
@M03896:38:000000000-B4D98:1:1101:4594:15346 1:N:0:171
TACGGAGGATCCGAGCGTTATCCGGATTTATTGGGTTTAAAGGGTGCGTAGGCGGGATAATAAGTCAGTGGTGAAAGTTTGCAGCTTAACTGTAAAATTGCCGTTGAAACTGTTATTCTTGAGAGTAGATAAGGTAGGCGGAATGTGTTGTGTAGCGGTGAAATGCATAGATATAACACAGAACCCCGATTGCGAAGGCAGCTTACCGGGCTACATCTGACGCTGATGCACGAAAGCGTGGGGATCAAACA
+
ABAABCBCCFFFGGCA22E2GGGEAEEGHFFHBEF2FEHGHHHGHEFGGFGEHEG/EEGHFHHHFH@B@BFBFGBGHHHHHHHFGHHHDFHDHGFBFGHHHHGGGGHFHH>BFGFHGFDGGDCCHGFHDGHHHHHFHA?/<>>EHGBGH./C<===<;=AEHHHHFCGHHGHHHGGGBFEFBFGGGGGCGGGGGGGF.A?DFBBFFFD:B:DFF/BFFFFF?DAD?BFFFF.DDFAF.DDFFFFFAFFFFF
@M03896:38:000000000-B4D98:1:1101:4575:15354 1:N:0:171
TACGGAGGATCCGAGCGTTATCCGGATTTATTGGGTTTAAAGGGTGCGTAGGCGGGATAATAAGTCAGTGGTGAAAGTTTGCAGCTTAACTGTAAAATTGCCGTTGAAACTGTTATTCTTGAGAGTAGATAAGGTAGGCGGAATGTGTTGTGTAGCGGTGAAATGCATAGATATAACACAGAACCCCGATTGCGAAGGCAGCTTACCGGGCTACATCTGACGCTGATGCACGAAAGCGTGGGGATCAAACA
+
ABAABBCCBFFFG?EE22EEEGHFFGGGHFDFBAF2FFHFFGHGHAECFFE?GEFEGGHHHHFHGH4@BFFGGHGFGFHHHHHHHHHHHFHHFHH4GGHHHHGGGGHHGHFBFGFGHFFGDFFFHGBFDGHFBGFHBFD?A@<CF=GHHEGGH=0=<;:;EFGHCF:CGHHHGGGGCFGG?FGGGGGGADGGFGGADDFFFFFEFFFFFF;CFFBFFFFBFADFFFFFEBBADDFFFDDD@ABF.;:BBF:
@M03896:38:000000000-B4D98:1:1101:7126:15399 1:N:0:171
AACGTAGGTCACAAGCGTTGTCCGGAATTACTGGGTGTAAAGGGAGCGCAGGCGGTAAGACAAGTTGGAAGTGAAATCTATGGGCTCAACCCATAAACTGCTTTCAAAACTGTTTTTCTTGAGTAGTGCAGAGGTAGGCGGAATTCCCGGTGTAGCGGTGGAATGCGTAGATATCGGGAGGAACACCAGTGGCGAAGGCGGCCTACTGGGCACCAACTGACGCTGAGGCTCGAAAGTGTGGGTAGCAAACA
+
AAAAAFFAFDFCGGFE22EAFGHEEGGGHHBDBB23EEHHHHHGHGGCGGFCGFG0?FHGBBEGFHDF3B3BDEDGHHG4FGHHGHHHHGGGFFFDGHHGHHHHHHHHHHFDFHDGFGGH?FCFDHHHGGFHEGFHHEF/>ACGGHHHAFCCA<==<<=<AEHHHG.:CDGHHHH.BGGGGGGGGGGFACFGE-@FC?A-@ABDFF0BFFEFFFFFFFFFF?DD..FEFEA999A;0000AD.9.;;FFF.
@M03896:38:000000000-B4D98:1:1101:7107:15410 1:N:0:171
AACGTAGGTCACAAGCGTTGTCCGGAATTACTGGGTGTAAAGGGAGCGCAGGCGGGAAGACAAGTTGGAAGTGAAATCTATGGGCTCAACCCATAAACTGCTTTCAAAACTGTTTTTCTTGAGTAGTGCAGAGGTAGGCGGAATTCCCGGTGTAGCGGTGGAATGCGTAGATATCGGGAGGAACACCAGTGGCGAAGGCGGCCTACTGGGCACCAACTGACGCTGAGGCTCGAAAGTGTGGGTAACAAACA
+
ABBBAFF@5B4CFGFC?2AACGHEGGGGHGFG5B2AAEGGBHFFHEGFGA?EECE/>EAAFGFGBFFEBFCB3GB?GHD44GFFFHHGHHHGGFHFGHHHGHHHHHHHHFFF?FGHEGGH2DHF>GFF1FGHGEGHHFGC?CGEHEGG?--:;;;;;-;;:CC9CBC;9?EFFFF9--BA-EFGFFFF.;FBAFFF-AE---;AFF/;/E.9;E?EDFFBF?D.AA;E..99-BDA9//;;A.//9;FF..
@M03896:38:000000000-B4D98:1:1101:23463:15448 1:N:0:171
AACGTAGGTCACAAGCGTTGTCCGGAATTACTGGGTGTAAAGGGAGCGCAGGCGGGAAGACAAGTTGGAAGTGAAATCTATGGGCTCAACCCATAAACTGCTTTCAAAACTGTTTTTCTTGAGTAGTGCAGAGGTAGGCGGAATTCCCGGTGTAGCGGTGGAATGCGTAGATATCGGGAGGAACACCAGTGGCGAAGGCGGCCTACTGGGCACCAACTGACGCTGAGGCTCGAAAGTGTGGGTAGCAAACA
+
BBBBBFFBFD4BBFFC22E2FGHEEGGGHFDB5BB3EEGHHHHGGGGGGEE?FGGEEGEHFFGHFH4FFFGFGHHGHHHHHHHHHHHGGHHGGHFFGHHHHHHHHGGHHHFBFFGGGGGHGFGGFHHHHHHGHGHHFEF@ACFGHHHHGF?EC<<;;;;;CGHGGGECADGGFGGGGGGGGDFGFFFFF;FFFFFFFFEDFFFFFFFFBFEFFFEEFFFFFFFFFFFFFFF@@FDFFFFFFFA0;BFFFFF
@M03896:38:000000000-B4D98:1:1101:10073:15480 1:N:0:171
TACGGAGGGTGCAAGCGTTAATCGGAATTACTGGGCGTAAAGCGCACGCAGGCGGTTTGTTAAGTCAGATGTGAAATCCCCGGGCTCAACCTGGGAACTGCATCTGATACTGGCAAGCTTGAGTCTCGTAGAGGGGGGTAGAATTCCAGGTGTAGCGGTGAAATGCGTAGAGATCTGGAGGAATACCGGTGGCGAAGGCGGCCCCCTGGACGAAGACTGACGCTCAGGTGCGAAAGCGTGGGGAGCAAACA
+
ABAAAAAD@AAA4FFF2AA2AGGF2AAFHH5D5A2BAAEAFGGGGCEEGGGGGEFEEGGGGGHHHH@@DGHGGGFHHHHHGEGGGGHGGHHHFGAGBFHFGGBFGHGHHHF2GGC<FGHH?0FHHGHGFDGGHGFG?FFFEFFFFFFFFF/;;:9;;-9;99FFFF;;DFEFBFFFFF/;DFFF/FFDB9BDFFF;9?A-@-9;==AAAFFA@9DABBFFFFD..9/B/FBBA=B.BADACF;.-999/A.
@M03896:38:000000000-B4D98:1:1101:16835:15778 1:N:0:171
TACGTAGGGGGCAAGCGTTATCCGGATTTACTGGGTGTAAAGGGAGCGTAGACGGCGCAGCAAGTCTGATGTGAAAGGCAGGGGCTTAACCCCTGGACTGCATTGGAAACTGCTGTGCTTGAGTGCCGGAGGGGTAAGCGGAATTCCTAGTGTAGCGGTGAAATGCGTAGATATTAGGAGGAACACCAGTGGCAAAGGCGGCTTACTGGACGGTAACTGACGTTGAGGCTCGAAAGCGTGGGGAGCAAACA
+
ABBBAFFBCCD>EFEA?2EEGGHGGGGGHGDBBBB3EAGHHHGGHGGGFECCGEE?/>EEEFGHGH@F3FFFGGHHHGHAEEEEEEGHHFHHGEACFHHFHHHHHHFGHHFFBGF2CGDFFG1FGGGGGGGGGGADGHGFCDCGHHHHHCBC<;<<-=;AAFFGFFC;ADGGGFFBCFGGGGFFFFFFFFFFEBFFFBEBAACDFFBBFFAD@DEFFFFFF?AEEEFFFEA@BFFFFFADFFFFFDFFFFF
@M03896:38:000000000-B4D98:1:1101:20489:15790 1:N:0:171
TACGTAGGGGGCGAGCGTTATCCGGAATCATTGGGCGTAAAGCGCGCGCAGGCGGGCTTTCAAGCGGCGGCGTCGAAGCCGGGGGCTCAACCCCCGGAAGCGCCCCGAACTGGAAGCCTCGGATGCGGCAGGGGGAGGCGGAATTCCCGGTGTAGCGGTGAAATGCGCAGATATCGGGAAGAACACCGACGGCGAAGGCAGCCTCCTGGGCCGGCATCGACGCTGAGGCGCGAAAGCTGGGGGAGCGAACA
+
>AAAAFFAB2>>E?E2A22EAGHEEEGGHHFG5B1AA>EEDHHGGCGGGGEGG?<BB>??FFFGHFGG-<C-;;CCGEGGG@GBBB?EFBFFFFB<-;;;A@@BBBBBBBABFEB/AFFFDDDDBFBBBBBB>;BB<BDB<B?FFFFF?B-=9;;;99.99BFFBF;9BBBFFFFEB;@>?FFFFFF=BBB?B?BBBFEFFFFFFFFFBEEF@-@BBFFBBBBFFFFAFBB;-=B.B:FB.-@9BD?=-@9
@M03896:38:000000000-B4D98:1:1101:6144:15845 1:N:0:171
TACGTAGGGTGCAAGCGTTATCCGGAATTATTGGGCGTAAAGGGCTCGTAGGCGGTTCGTCGCGTCCGGTGTGAAAGTCCATCGCTTAACGGTGGATCCGCGCCGGTTACGGGCGGGCTTGAGTGCGGTAGGGGAGACTGGAATTCCCGGTGTAACGGTGGAATGTGTAGATATCGGGAAGAACACCAATGGCGAAGGCAGGTCTCTGGGCCGTCACTGACGCTGAGGAGCGAAAGCGTGGGGAGCGAACA
+
AAAAAFFABFAAFEDA2AE?GGHB2AEFHFFFBBABAAEEGGEFF1GEEAF1FAEEEFEEB>>>>EE>>EEGFFHEBGHHGHHCFHHGHF//CGCCFCG?FCGG@>-><>.><A-:;;;C9;:CFGC-EDE??D:9.;FB;::FFFFF.@-@D/;:.-;;?AFFFFBFFEFFBBF9-;9B.FFBBFFE.;BB;::-B?;9AD9BFFB;:99A:@D.AFFBFDDF.A..FD;9:-;9FADDAAFE@:;;:;-
@M03896:38:000000000-B4D98:1:1101:6130:15855 1:N:0:171
TACGTAGGGTGCAAGCGTTATCCGGAATTATTGGTCGTAAAGGGCTCGTAGGCGGTTCGTCGCGTCCGGTGTGAAAGTCCATCGCTTAACGGTGGATCCGCGCCGGGTACGGGCGGGCTTGAGTGCGGTAGGGGAGACTGGAATTCCCGGTGTAACGGTGGAATGTGTAGATATCGGGAAGAACCCCAATGGCGAAGGCAGGCCTCTGGGCCGTCACTGACGCTGCGTGGCGAAAGCGTGGGGAGCGAAC
+
AAA?AFF?AFA>F5FA2AE2FGHEA2AFHBGG535BAA22BFGGFFGAEAFCGAE>0FEEE>EEEEGGGEGFGBEDFGGFFHGGGHH/3F?<DFG?GCF?FCCGGG@D->DDCC@CCBBGB.;;FFGBDDDFFDD9.9;F:9/;FFFFD-->;/;9;9;A.;B:/9;;BF/;BBFF<-=BFF/;.A;..9BBB@--@.:F.9..BFBB/9.A@BB?AFF/B;ADA.9..;9>9B;DFD.AB-9.9.---9
@M03896:38:000000000-B4D98:1:1101:5380:15873 1:N:0:171
TACGTAGGGTGCAAGCGTTGTCCGGAATTACTGGGCGTAAAGAGTTCGTAGGCGGTTTGTCGCGTCGTTTGTGAACACCAGCAGCTCAACTGCTGGCTTGCAGGCGATACGGGCAGACTTGAGTACTGCAGGGGAGACTGGAATTCCTGGTGTAGCGGTGAAATGCGCAGATATCAGGCGGAACACCGGTGGCGAAGGCGGGTCTCTGGGCAGTAACTGACGCTTAGGAACGAAAGCGTGGGTAGCGAACA
+
>AAAAF11>1A>C1F111AAAFGE00EGHH122BABAAAA/2B0FFGEEFFEHAAEEEEBD//>>>>>E/>B0221BBEFGHGAFFGFHHHB1FFFE0B</BB0/>/</>//<<</FFFF<GBGBDGFFGFGC@<@.<GG<CCG0GHHCH:C;<0;:;:99FFFBB;A--@FBFFFCB/9@@-@FFF@--99;>?@;BE@@@=@F/BBFF?--;B/;BF/BFFF--/;/;9;-;;AB-A-;99/-;--99-
@M03896:38:000000000-B4D98:1:1101:5373:15892 1:N:0:171
TACGTAGGGTGCAAGCGTTGTCCGGAATTACTGGGCGTAAAGAGTTCGTAGGCGGTTTGTCGCGTCGTTTGTGAAAACCAGCAGCTCAACTGCTGGCTTGCAGGCGATACGGGCAGACTTGAGTACTGCAGGGGAGACTGGAATTCCTGGTGTAGCGGTGAAATGCGCAGATATCAGGAGGAACACCGGTGGCGAAGGCGGGTCTCTGGGCAGTAACTGACGCTGAGGAACGAAAGCGTGGGTAGCGAACA
+
>AAB>FCAA4A>EGBAC2AAAFBAEGFGHF55532BAAEEAGB2GFHAAFAEGA0EEE1BDB?>>>>>EF1B?EEFGGGEHEGAGFHFHHGCGHGHG2BCEHF??@CCGG/?>CG?FGC?<FGGFFHGHDG0--.<<<DC<CGGHHHFBB/:;:<;:;;:;FGB09;AAF?FFFFFBBFADDBFFFFFB;@.9BC;BFECFCF@FFFBBF.BD:BFFFF;FFFFF?.:BF?9AEF./;9:@=;::B-;BCB
@M03896:38:000000000-B4D98:1:1101:5360:15907 1:N:0:171
TACGTAGGGTGCAAGCGTTGTCCGGAATTACTGGGCGTAAAGAGTTCGTAGGCGGTTTGTCGCGTCGTTTGTGAAAACCAGCAGCTCAACTGCTGGCTTGCAGGCGATACGGGCAGACTTGAGTACTGCAGGGGAGACTGGAATTCCTGGTGTAGCGGTGAAATGCGCAGATATCAGGAGGAACACCGGTGGCGAAGGCGGGTCTCTGGGCAGTAACTGACGCTGAGGAACGAAAGCGTGGGTAGCGAACA
+
AAAAAFFBBBAA454A22EAFGHFAEGGHFBDBB2AEAEEEHHHHFGFFFGGHGGGGG1BDEAEEE>>EFEFHHHHHFGHHHHGHHFEFFGFHFCCEBGDHHHFFC/>CD//ACCEFFBGHHBFFHFBGHHGC-E-ACGF<<CFFGCHGF/CC=0;;;:A.BCF09AECGGGFFFFGCFEGGFFBFDFA-9;.BD=D?EA-99-FFFFFFEF?BF/9//9BA.D?.9.;;9..;../AADBFA/./;9-@>
@M03896:38:000000000-B4D98:1:1101:10575:16011 1:N:0:171
TACGTAGGGGGCGAGCGTTGCCCGGAATTACTGGGCGTAAAGGGAACGTAGGTGGCTCTTAAAGTCAGGTGTGAAAATAACGAAGCTTAACAGGTTAATGCGCTTGAAACTAAAGGGCTTGAGGGCAATAGAGGGAGATGGAATTACCTGTGTAGGGGTGAAATCCGCAGATATAGGTAAGAAGGCCGGTGGGGAAGCCGATCTCCTGGGTTGACTCTGACACTGAGGTTCGAAAGCTAGGGGAGCAAAC
+
ABABAFFCCBD>ECGAE2AEEFGEGGGGHGBB5BAA>>>EFHHGHAFGGGCCBGFGAFGGFGDFFG4FFFFFEFFHHGHEGGGGGGHHGHHHGG?DFHHHHBABDFGGGHDFCGF1AFF?@G1CA?CEHHHHHHGGFGHGCFHHHFFFG00C;;<;;;;;CGFFC;;EAFFGGGGGCBFCFFFGAGGGD;@AAFFFFFFFA=FFFFFFFEBA;FEFFFFFFEFFFFFAFFB@EFDAFFFFFFDDFFFFFF
@M03896:38:000000000-B4D98:1:1101:24835:16084 1:N:0:171
TACGGAGGGTGCAAGCGTTAATCGGAATTACTGGGCGTAAAGCGCACGCAGGCGGTTTGTTAAGTCAGATGTGAAATCCCCGGGCTCAACCTGGGAACTGCATCTGATACTGGCAAGCTTGAGTCTCGTAGAGGGGGGTAGAATTCCAGGTGTAGCGGTGAAATGCGTAGAGATCTGGAGGAATACCGGTGGCGAAGGCGGCCCCCTGGACGAAGACTGACGCTCAGGTGCGAAAGCGTGGGGAGCAAATA
+
BBBABBBBBAAAFFFF22A?FGHFEEEGHHD55BBAAAEEHHHGG?EEF?E@FGGEGGGFGFHHHH4BFBGBGFHGHHHHGGGCEFHFGFHHGGEFFGHGHHHHHHHHHHGFHHHGGHHHHHCGHGHHFDFGGHGGGFFDEFFFFFFEFEFFF0;;;;;@EFFFBFA;ADFFFFFFFBFFFFEFFFFFFCFFFFFFFFFFCFFFFFFAFF?DDDFDFFFBFDDADFFFFFFFF;=DFFAFAFF.@DEFFFB
@M03896:38:000000000-B4D98:1:1101:25455:16262 1:N:0:171
TACGGAGGGTGCGAGCGTTAATCGGAATAACTGGGCGTAAAGGGCACGCAGGCGGTGACTTAAGTGAGGTGTGAAAGCCCCGGGCTTAACCTGGGAATTGCATTTCATACTGGGTCGCTAGAGTACTTTAGGGAGGGGTAGAATTCCACGTGTAGCGGTGAAATGCGTAGAGATGTGGAGGAATACCGAAGGCGAAGGCAGCCCCTTGGGAATGTACTGACGCTCATGTGCGAAAGCGTGGGGAACAAAAA
+
BAABBBADBB@AEEGEEEGEFGHAEECFEEFHHGFFAAAEGFGGEFFEEEEEE@EGGGBGFEFBB@FGFBGGFHFF3BGHGCGGGGHHHHHF?GGGG0GGG1>FGDGGDG?1FHFGACD.<<F1>11FG1>FGC.@@CCD.0G0CFHCGDGCC:0:-9.9.9FFGGE.9-9;0FFFFFB.9AFBF/9..9-;;@=B-;:A9;EAD9A.FEABB//:9B//9A?..9/9/;B?.B?.B...;;>..;;B9..
@M03896:38:000000000-B4D98:1:1101:25454:16280 1:N:0:171
TACGGAGGGTGCGAGCGTTAATCGGAATAACTGGGCGTAAAGGGCACGCAGGCGGTGACTTAAGTGAGGTGTGAAAGCCCCGGGCTTAACCTGGGAATTGCATTTCATACTGGGTCGCTAGAGTACTTTAGGGAGGGGTAGAATTCCACGTGTAGCGGGGAAATGCGTAGAGATGTGGAGGAATACCGAAGGCGAAGGCAGCCCCTTGGGAATGTACTGACGCTCATGTGCGAAAGCGTGGGGAGCAAACA
+
A?AAAAABBAAACFGEEEFEFGHCFDFGBDDGFFHFAAEEHDFGECEEEGFGG@FGGGFGGFHHBGGEGBF?E?GFBFHHGGGGGGHHGHHHFHEFFGHFFFGHHHHHFH?FHHFGDGGACCGFB1<FHGBGHGGGGG.ACCFGHHFHHFHH:;<;;;-;-AEBB9:..@EFFFFBFF/ADDFBFFFD.9-.9@@AADEFFDFFFEFBFFFEFF9BBFFEBDD.D?BFFBFDACFABA9;B=F.-9AFFFF
@M03896:38:000000000-B4D98:1:1101:3165:16372 1:N:0:171
AACGTAGGTCACAAGCGTTGTCCGGAATTACTGGGTGTAAAGGGAGCGCAGGCGGGAAGACAAGTTGGAAGTGAAATCCATGGGCTCAACCCATGAACTGCTTTCAAAACTGTTTTTCTTGAGTAGTGCAGAGGTAGGCGGAATTCCCGGTGTAGCGGTGGAATGCGTAGATATCGGGAGGAACACCAGTGGCAAAGGCGGCCTACTGGGCACCAACTGACGCTGAGGCTCGAAAGTGTGGGGAGCAAACA
+
AAABAFFBFDFCDGF4A2AAFGGAEGGGHD5D5A23EAGGHHHCHEEEEFA?EEE/>EEFGGHHHHBF@BBFGHDGHHHDGHHHGHHEGHHGEFHGGHHGGHHHHGHHHH?D?FGFFGGHGGGFFHHHHHHHHGHCFEFCACCGHHHHEF-CC;;<;:;;AGFFGFE;EGEGGGGAA-?CA9FFFFFAFFFF99FFBFEF-;>DFB/;/9.9AFAEFFF/BFA;9.FEEAA@=FFFB/BFF.-.-;AFFF.
@M03896:38:000000000-B4D98:1:1101:19152:16422 1:N:0:171
TACGGGGGAGGCGAGCGTTGTCCGGAATCACTAGGCGTAAAGGGCAAGTAGGCGGAATGGTAAGTTACGTGTTAAAGGCATAGGCTCAACCTGTGTAAGGCATGTGATACTGTCATTCTAGAGTCAGGCAGGGGAAGACGGAATTTCCGGTGTAGCGGTGGAATGCGCAGATATCGGAAAGAACACTCAAGGCGAAGGCAGTTTTCTGGGCCATGACTGACGCTCAATTGCGAAGGTGTGGGTATCAAACA
+
ABAAABCBB2D>EECE01AAFGHEEFGGH5@BDCBFEBEEHHHGFGGGHGHFHGG?EGHFFHHHHHBF/BBFGFHFHHHHHGHFGHHGFFHHHF=DFFHGHHHHHHFHHHFBGFGG?FGFFGCGHHGFHHGDGFEFFFF?<AEGHHFGDC-CE:9;-==;EGGGFF=EGGGGGGGGFBFCFFFFFFFFFFFFEFFFFFEFFBFFFFFFFFEFDFFFFFFFFFFFFFFFFFFA@-BFFFFFFFFFFFFFFF?
@M03896:38:000000000-B4D98:1:1101:19141:16437 1:N:0:171
TACGGGGGAGGCGAGCGTTGTCCGGAATCACTAGGCGTAAAGGGCAAGTAGGCGGAATGGTAAGTTACGTGTTAAAGGCATAGGCTCAACCTGTGTAAGGCATGTGATACTGTCATTCTAGAGTCAGGCAGGGGAAGACGGAATTTCCGGTGTAGCGGTGGAATGCGCAGATATCGGAAAGAACACTCAAGGCGAAGGCAGTTTTCTGGGCCATGACTGACGCTCAATTGCGAAGGTGTGGGTATCAAACA
+
ABAAADBBDB@>E2EA01E?FGHEEEEGHBCBBBBB>BEEFGHGFGGGHFGFHEG?@FHHFHHGHH4G?BBFGBGHFHHHHHHFGHHFGFHHGBCFGHHGHHHHFHBHHH?1FFFF@FGFFGCGHHGFGHGGGGDFGHGDCEEGHGHGEG-@;:;;9;;;CFGGFF;EGGGGGGGGDDEFFFFFFFFFFFFFEFDFFFEFFBFFFFFBBFEEFFFBFFFFFFFFFFFFFFFFBBFFFFFFFFFFFFFFFFA
@M03896:38:000000000-B4D98:1:1101:5328:16441 1:N:0:171
AACGTAGGTCACAAGCGTTGTCCGGAATTACTGGGTGTAAAGGGAGCGCAGGCGGGAAGACAAGTTGGAAGTGAAATCCATGGGCTCAACCCATGAACTGCTTTCAAAACTGTTTTTCTTGAGTAGTGCAGAGGTAGGCGGAATTCCCGGTGTAGCGGTGGAATGCGTAGATATCGGGAGGAACACCAGTGGCAAAGGCGGCCTACTGGGCACCAACTGACGCTGAGTCTCGCAAGTGCGGGTAGCAACCA
+
AAABAFFBFDBCB4FEE?E?FGHE?EFGHFBDB3BAEAFFGHHGHEGGGEGGGGGGFGEHB32BBG433BFFG44FGGHEFHHHHHHFHHHGAGH2FGHHHHHHHFHHHHFBGFHHGGHHHEFFGFGCFHHFGCHFHGFCC@DGGHHHD@<;;0;;@;;@:.;F00;CEG.FB;;9-9-;??CFFFF.AFFEA.:9F.:9>=DFBFFFFEA..A999BB/B.AAADF/9BB/.-.;///-;;@9.99F...
@M03896:38:000000000-B4D98:1:1101:5345:16451 1:N:0:171
AACGTAGGTCACAAGCGTTGTCCGGAATTACTGGGTGTAAAGGGAGCGCAGGCGGGAAGACAAGTTGGAAGTGAAATCCATGGGCTCAACCCATGAACTGCTTTCAAAACTGTTTTTCTTGAGTAGTGCAGAGGTAGGCGGAATTCCCGGTGTAGCGGTGGAATGCGTAGATATCGGGAGGAACACCAGTGGCAAAGGCGGCCTACTGGGCACCAACTGACGCTGAGGCTCGAAAGTGTGGGTAGCAAAC
+
AAAAAFFBFBBBD4GAE2EAEGGEFAEGHG555BB3EEGGGHHGHEGGGGCCGEECEG?GBBGFFH4B3BFB3DGFGHHDGGG/BGHG?GHGGHGGHHHHGHHGHGFHHHF2F@FGFCGGGGGGGHFGHHHFHGHEHGF@>A@EHHHHG?-AC;<;A;;::CBFFB9;EAEFGBBCB-BB-EFFFFFE.;FBABFFF.;;9@DFFFFF9AEFFFEEFFFFFDFFF.;AEFF@@BDDFBB/.99/.BBFF9
@M03896:38:000000000-B4D98:1:1101:5319:16458 1:N:0:171
AACGTAGGTCACAAGCGTTGTCCGGAATTACTGGGTGTAAAGGGAGCGCAGGCGGGAAGACAAGTTGGAAGTGAAATCCATGGGCTCAACCCATGAACTGCTTTCAAAACTGTTTTTCTTGAGTAGTGCAGAGGTAGGCGGAATTCCCGGTGTAGCGGTGGAATGCGTAGATATCGGGAGGAACACCAGTGGCAAAGGCGGCCTACTGGGCACCAACTGACGCTGAGGCTCGAAAGTGTGGGTAGCAAACA
+
>AABAFFBFFBBDFGC22E2AFDEEEGGHGBBBB23EEGFFHHGHGGGGAEEEFGGFGEHFFHHFH4FFBGFGHFHHHHHHHHHGGGFHHHGGHHHHHHHHHHHHGHHHG?<DDGHGGGHFG@DFGHGHHHHHEHHHGHGCCDGHHHHGG?@;<=<:;;;?CFFFGE:9BFFGGGGGGGFGFGFFFF?FFFFEFFF/BF;DFFFFF/;;E.BFF?EDFFFFFFFFDFFEEFFABA./;:FDF:/9/BFFFF
@M03896:38:000000000-B4D98:1:1101:4792:16460 1:N:0:171
TACGTAGGGTGCGAGCGTTAATCGGAATTACTGGGCGTAAAGCGTGCGCAGGCGGCTTTGCAAGACAGAGGTGAAATCCCCGGGCTCAACCTGGGAACTGCCTTTGTGACTGCAAGGCTAGAGTACGGCAGAGGGGGATGGAATTCCGCGTGTAGCAGTGAAATGCGTAGATATGCGGAGGAACACCAATGGCGAAGGCAATCCCCTGGGCCTGTACTGACGCTCATGCACGAAAGCGTGGGGAGCAAACA
+
ABBCAFFCCFAAE?F2A2E2AGHFEEFGHGBBBBBBAAEEGHHGGEGFGAE?FEGC?EHHFFGHHH3B3BFBGFGHHHHHGGGGCCHFGFHHHHGGHGEDGHHHGGFFGH?FCHFBCFGGGHB>GGFEGGGGGFGGGCFECGHHHHHGG-??;:;;;;;;FFGG0FC;DGFFFFFFD@DFFDFFFFFFAFFFBDFFFFEFFFFBFFFEAEAEEABFFFFFFFFFDDFFFFBAAADDFFFFFFFFFFFFBF.
@M03896:38:000000000-B4D98:1:1101:5336:16468 1:N:0:171
AACGTAGGTCACAAGCGTTGTCCGGAATTACTGGGTGTAAAGGGAGCGCAGGCGGGAAGACAAGTTGGAAGTGAAATCCATGGGCTCAACCCATGAACTGCTTTCAAAACTGTTTTTCTTGAGTAGTGCAGAGGTAGGCGGAATTCCCGGTGTAGCGGTGGAATGCGTAGATATCGGGAGGAACACCAGTGGCAAAGGCGGCCTACTGGGCACCAACTGACGCTGAGGCTCGAAAGTGTGGGTAGCAAACA
+
ABABBFFCFFFCBDGC?2E?EGGEFGGGHG5B5BA3EAFGGHHGHGGGGFGCGFGGGGEHFGHHBG4BEFGBGGHHHHHHGHHGGHHGHHHGGHHHHHHHHHHHHHHHHHFBFDFGGFHGGFFFFHHGGHHHHGGHHGHCCDFGHHHHGG?AC;<;;;;AEEGGGF;;EGGGGGFEDGGGGGGFFFFFFBFFEFFFFFFCFFFDFFB;FFEFFFEFFFFFFFDF?AFEFAFAFFFD99:9;D;BAFFFFF.
@M03896:38:000000000-B4D98:1:1101:4791:16482 1:N:0:171
TACGTAGGGTGCGAGCGTTAATCGGAATTACTGGGCGTAAAGCGTGCGCAGGCGGCTTTGCAAGACAGAGGTGAAATCCCCGGGCTCAACCTGGGAACTGCCTTTGTGACTGCAAGGCTAGAGTACGGCAGAGGGGGATGGAATTCCGCGTGTAGCAGTGAAATGCGTAGATATGCGGAGGAACACCAATGGCGAAGGCAATCCCCTGGGCCTGTACTGACGCTCATGCACGAAAGCGTGGGGAGCAAACA
+
AAABAFFBCFAACCGA22EAEGHFAEFFHGBBB32BAAEEGHHGGEFEGCEEGGG?/EGHFFGHGHBF3F/BFF?FHHGHFGGGCCEHHFHHHHAGHFFDGFGHHGFCGH<GFG<1FGGFFGGFGHGGGGGEHGCCFGFAC:GHHHHHGC??;;;;0;;;FFGGFFCCEGFFFFFFFAFFFFFFFFFFFFFF;@:BADEF?BBFFEBA.E9AEABFFFBFFFDA?DBFFFFFFF?AFFDD=DFFFDFFFA9
@M03896:38:000000000-B4D98:1:1101:11746:16675 1:N:0:171
TACGGGGGAGGCGAGCGTTGTCCGGAATCACTAGGCGTAAAGGGCAAGTAGGCGGAATGGTAAGTTACGTGTTAAAGGCATAGGCTCAACCTGTGTAAGGCATGTGATACTGTCATTCTAGAGTCAGGCAGGGGAAGACGGAATTTCCGGTGTAGCGGTGGAATGCGCAGATATCGGAAAGAACACTCAAGCCGAAGGCAGTTTTCTGGGCCATGACTGACGCTCAATTGCGAAGGTGTGGGCATCAAACA
+
AAAAA@3>@DBAECCAE110AGHEAEAFHB35BF3BEBEEEGHGG1B?BFDFF@E?/FFG4FGHHHBF?BBBFDFGFDFFFGHFGBHFGHHCC2<FFHHBGHFF?GBGDH<1F1?FGDGG>=GDHHFBFHGGGFDG?HC?<A.CGHGCAD-@;<;;;:9-;.9B0B9EACGGGGGE-9;9.;:F/BFFBBB/;999@.AFAFF/FFFFBEEF.9F9FBFBB9.DFFEF///9---9///:.;...:;FFF9
@M03896:38:000000000-B4D98:1:1101:23305:16709 1:N:0:171
TACGTAGGGTGCAAGCGTTAATCGGAATTACTGGGCGTAAAGCGTGCGCAGGCGGTTATGCAAGACAGAGGTGAAATCCCCGGGCTCAACCTGGGAACTGCCTTTGTGACTGCATGGCTAGAGTACGGTAGAGGGGGATGGAATTCCGCGTGTAGCAGTGAAATGCGTAGATATGCGGAGGAACACCGATGGCGAAGGCAATCCCCTGGACCTGTACTGACGCTCATGCACGAAAGCGTGGGGAGCAAACA
+
ABABAFFCCFAAFGFC22EEFGHFBEFGHF555BABAAEFGHHGGEGGGCE?EEGCFEG@BFGGFFFFBGFBFFGGHHHHGFGFEGHGHHHHHHGHHGHDGGGHHHHFFHFFHHFGHHGG@GGFGHGGHHGGHHEFGGFGGHHHFHHFG@CE=;;<;:;;BFGFFB;;:DGGFGGGD?ADGFFFFFFB-:ADFDFCFDE.ABFFFF:;AFFFFFBBFFFFFFDDDDFF:0:;9ADAFDADFFFEFFFFFFA
@M03896:38:000000000-B4D98:1:1101:23305:16726 1:N:0:171
TACGTAGGGTGCAAGCGTTAATCGGAATTACTGGGCGTAAAGCGTGCGCAGGCGGTTATGCAAGACAGAGGTGAAATCCCCGGGCTCAACCTGGGAACTGCCTTTGTGACTGCATGGCTAGAGTACGGTAGAGGGGGATGGAATTCCGCGTGTAGCAGTGAAATGCGTAGATATGCGGAGGAACACCGATGGCGAAGGCAATCCCCTGGACCTGTACTGACGCTCATGCCCGAAAGCGTGGGGAGCAAAAA
+
ABBABFFCCF?ACBFF22E2FGHFEEGGHFBB5BAAAAEEGHHGGGGGGGGCGFGFGEF3BFGFFGBBBBC@FFGHFHHHGEG?EEHHHHHHHHGHHGF2DFGHGGF2@GD2GHF>FF2@0<GGFB<C<C/BGHEG<CACEFBBGGG<D@@C;/0;C::;;BGGGFA.::EFFFFFEGGFGFFAFFFC--9.;B=B=DE.ABFFFF.;:FFFF./::BBBFDFAFFFFE/;?>BF./.;ABDFE-:;B/..
@M03896:38:000000000-B4D98:1:1101:13281:16843 1:N:0:171
TACGTAGGGGGCGAGCGTTATCCGGAATCATTGGGCGTAAAGCGCGCGCAGGCGGGCTTTCAAGCGGCGGCGTCGAAGCCGGGGGCTCAACCCCCGGAAGCGCCCCGAACTGGAAGCCTCGGATGCGGCAGGGGGAGGCGGAATTCCCGGTGTAGCGGTGAAATGCGCAGATATCGGGAAGAACACCGACGGCGAAGGCAGCCTCCTGGGCCGGCATCGACGCTGAGGCCCGAAAGCTGGGGGAGCGAAC
+
AAAAAFFAAB>>A?EE22EAGGHEEEFGGBBG5AABA>EEGGHGG/EEGGGFGGGFB>?FFFHHHFCFA<CCACFGGCFGGGGGFFFFFFFFFFFA;>@;E@@D:BFFCFABFF//AFFFDFADAFFADFFFFF@BFFFADDFFFFFFDB-@:/99@@.;:BFFFB9A;@ABFFFECCFAFAFFFFF@-9@BD=BFFFFFF.A/BE//;AEA-;@-9B./@;99......:;-;99B:BBA:---.:--9
@M03896:38:000000000-B4D98:1:1101:13277:16867 1:N:0:171
TACGTAGGGGGCGAGCGTTATCCGGAATCATTGGGCGTAAAGCGCGCGCAGGCGGGCTTTCAAGCGGCGGCGTCGAAGCCGGGGGCTCAACCCCCGGAAGCGCCCCGAACTGGAAGCCTCGGATGCGGCAGGGGGAGGCGGAATTCCCGGTGTAGCGGTGAAATGCGCAGATATCGGGAAGAACACCGACGGCGAAGGCAGCCTCCTGGGCCGGCATCGACGCTGAGGCGCGAAAGCTGGGGGAGCGAACA
+
ABBAAFFAA@?>EECE22EEGGHEEEGGHBBD5BBBA>EEHHHGG?FEGGFCFEFC>>?FFFGGHF@F@<AAAAGGG9BGGGGDFFFFFFFFFFF-;9;;A>BFDFACFFAFFFB/AFFFFFAABFFFFFFFFFBFFFFFAFFEFFFFAC-@;;;9;@;BAFFFFF9ABCFBFFFFFFFAFFFFFFF>-@@BBFFFFFFFFFFFFFBBBF?E--B=-:A9@AFD.A.9AFFD@DFB/BFFFAF;BA-;=@9
@M03896:38:000000000-B4D98:1:1101:19619:16958 1:N:0:171
TACGGAGGGTGCAAGCGTTAATCGGAATTACTGGGCGTAAAGCGCACGCAGGCGGTTTGTTAAGTCAGATGTGAAATCCCCGGGCTCAACCTGGGAACTGCATCTGATACTGGCAAGCTTGAGTCTCGTAGAGGGGGGTAGAATTCCAGGTGTAGCGGTGAAATGCGTAGAGATCTGGAGGAATACCGGTGGCGAAGGCGGCCCCCTGGACGAAGACTGACGCTCAGGTGCGAAAGCGTGGGGAACAAACA
+
ABABBBCCBAAABFFC?2EEEGHFEFGGHHBB5BBAAAEEHHHGG?EEGCE@EEEFGGGHHHHHGHEGFHHGHGHHHHHHGFGGEGHGHHHHHHGCFGHGHHHHHHFHHHFBGHHHGGGGGHFGHHHHFGGGHHGFGADDEFFFFFFFFFBFF;;;;;9;AFFFFFDADFFFFFFFFFFFFFFFFFFFCCBFFFFFFFFCADDDFBDEFFFFFBFBFFFFFDDAFFFFFFFCDFFDFFFFFFFEFFBFAEF
@M03896:38:000000000-B4D98:1:1101:19601:16967 1:N:0:171
TACGGAGGGTGCAAGCGTTAATCGGAATTACTGGGCGTAAAGCGCACGCAGGCGGTTTGTTAAGTCAGATGTGAAATCCCCGGGCTCAACCTGGGAACTGCATCTGATACTGGCAAGCTTGAGTCTCGTAGAGGGGGGTAGAATTCCAGGTGTAGCGGTGAAATGCGTAGAGATCTGGAGGAATACCGGTGGCGAAGGCGGCCCCCTGGACGAAGACTGACGCTCAGGTGCGAAAGCGTGGGGAACAAACA
+
ABABBBCCCBAAFGF4A2FEFGHFEFFGHF555BAAAAEEGHGGG0EEFCEEGFGEGGGHHGHHHH4BGGHBGGGHHHHHGGGGGGHEGFHHHHGFFGHFHHHHHHFGHHFDHHHGGHHGGHFGHHHHGGGGFH?DCFFDEFFFFFFFFF0BB;;;;;;@EFFFFFA:ADEFFFFFFEFFFDFFFFFFF>FDFFFFFFFFCFFFFFFEFFFFF>DFFFFFFFFBFDFBFFFFFBADFFDFFFC.AABFFFF
@M03896:38:000000000-B4D98:1:1101:13826:16975 1:N:0:171
TACGGAGGGTGCGAGCGTTAATCGGAATAACTGGGCGTAAAGGGCACGCAGGCGGTGACTTAAGTGAGGTGTGAAAGCCCCGGGCTTAACCTGGGAATTGCATTTCATACTGGGTCGCTAGAGTACTTTAGGGAGGGGTAGAATTCCACGTGTAGCGGTGAAATGCGTAGAGATGTGGAGGAATACCGAAGGCGAAGGCAGCCCCTTGGGAATGTACTGACGCTCATGTGCGAAAGCGTGGGGAGCAAACA
+
BBBBBBBBBAAAECGE22EEFGHFEEFGHG35D32BAAEEGHHGGCEEFCEGGGG@EFGHHG3GGH4FGFHHGF4DHHHHGGGGDGHHHHHGHHFFFHHHHHHHHHEHFGFFGHGGCGFDEGBFGDGHHHHHGHD@DGGCCFHHHHHFH?EG;;;<;9;:AFGGFGC:CBGGEFFFFGGGGGFFFFFDDCFFFFFF;DEFFDFFFF;BFFAFFFFFFFFFFFFADFFFFFFA?=DDFFDFFFFE-AEFFFF
@M03896:38:000000000-B4D98:1:1101:13833:16997 1:N:0:171
TACGGAGGGTGCGAGCGTTAATCGGAATAACTGGGCGTAAAGGGCACGCAGGCGGTGACTTAAGTGAGGTGTGAAAGCCCCGGGCTTAACCTGGGAATTGCATTTCATACTGGGTCGCTAGAGTACTTTAGGGAGGGGTAGAATTCCACGTGTAGCGGTGAAATGCGTAGAGATGTGGAGGAATACCGAAGGCGAAGGCAGCCCCTTGGGAATGTACTGACGCTCATGTGCGAAAGCGTGGGGAGCAAACA
+
ACBCBCCCCBAAECGA22EEFGHFEFGGHCBBBBAAAAEFGHHGF1EEFFFGGGGEEGGHHHHHGHGHFFGHGHHHHHHHGGGGGGHGGHHGHHGHHHHHHHHHGHEHHHGGHHGFCDECCFBFGHHHHHHHHHEDADACCFHHHHHGHAAG;:=;:;9;AFGGGFE;DGGGBFGFGGGGGGFFFFFDABFFFFFFFFFFFFEFFFFFFEEFFFFFFFFFFFFFFFFFFFFFDFFFFFFFFFFF=DEFFFF
@M03896:38:000000000-B4D98:1:1101:9954:17030 1:N:0:171
TACGTAGGTGGCGAGCGTTGTCCGGATTTATTGGGCGTAAAGGGAGTGTAGGCGGTCTTTTAAGTCTGATGTGAAAGCCCACGGCTCAACCGTGGAGGGTCATTGGAAACTGGGAGACTTGAGTGCAGAAGAGGAGAGCGGAATTCCATGTGTAGCGGTGAAATGCGTAGATATATGGAGGAACACCAGTGGCGAAGGCGGCTCTCTGGTCTGTAACTGACGCTGAGGCTCGAAAGCGTGGGGAGCAAACA
+
A3AAAFFBFFBFFEE?A2A2AGEECEGGHFGF5B22AAAAGGHGFABFGFGBGEFEEBBFGHFHDH@B3BDFGBFFHHHHHGGGFEFFGFGGGGFDGGBDGAFHHHFFFH?2?<FC?FBFGHFGFG1??GHFF>FDHGEGCCGGFGFBD00==;<;;:;;CC;C0CA:AB?FEFGGF0BFG?BFBFE?CBBBCDFFFAEA;A-AFFFEFF/B/BFBFBFFFADFD..9;E?B;;999AFDA-A?>AAFFF9
@M03896:38:000000000-B4D98:1:1101:9952:17048 1:N:0:171
TACGTAGGTGGCGAGCGTTGTCCGGATTTATTGGGCGTAAAGGGAGTGTAGGCGGTCTTTTAAGTCTGATGTGAAAGCCCACGGCTCAACCGTGGAGGGTCATTGGAAACTGGGAGACTTGAGTGCAGAAGAGGAGAGCGGAATTCCATGTGTAGCGGTGAAATGCGTAGATATATGGAGGAACACCAGTGGCGAAGGCGGCTCTCTGGTCTGTAACTGACGCTGAGGCTCGAAAGCGTGGGGAGCAAACA
+
BCBBBFFCFFACECEE22EAEGHFEGGGHFFGBFBBAAEFEHHGHEEHHGFFHGGEEEGHHHHHHH@BDFGGHGHGHHHHGGGEEGGGGHHGGHFGHG>CGHHHHGHHHHDDFGFAEFGFFGGGGHFG?GHHHHFDGGGCAAGGHHHEH00D=;:;:;;=EHHHFGC;EFGGFFGGGFFGGGGGGGGGGFGGAFFFFFFDFFFFFFFFFF0BBBFFFFFBFDFFFFFFFFFDCFDDFFADFFFFFFFFFFA
@M03896:38:000000000-B4D98:1:1101:9941:17063 1:N:0:171
TACGTAGGTGGCGAGCGTTGTCCGGATTTATTGGGCGTAAAGGGAGTGTAGGCGGTCTTTTAAGTCTGATGTGAAAGCCCACGGCTCAACCGTGGAGGGTCATTGGAAACTGGGAGACTTGAGTGCAGAAGAGGAGAGCGGAATTCCATGTGTAGCGGTGAAATGCGTAGATATATGGAGGAACACCAGTGGCGAAGGCGGCTCTCTGGTCTGTAACTGACGCTGAGGCTCGAAAGCGTGGGGAGCAAACA
+
ABBBBFFCFF@BECFA22E?EGHEGGGGHFFF5BFBAAEEEHHGHEEGEDGFGGGEEEGHHHHGGH@BDFGFGGHGHHHHHGF>EEFEGFHGEGEDHG@CGFHHHHFFGHDD??GCGCFF?F1FDG1F=GHGHGFACDG?@C@EHHHBGD<D=;;;:;;;CGFHBGC9CFEFF0FGG09FFAFGGGECFFFGFFFFFFFAFFFFFFBF9F0BBBFFFFFFFFFFFFFEEFA@BF?9BDFFFFFEDDFFFFA
@M03896:38:000000000-B4D98:1:1101:18773:17221 1:N:0:171
TACGTAGGTGGCAAGCGTTATCCGGATTTACTGGGTGTAAAGGGCGTGTAGGCGGGATTGCAAGTCAGATGTGAAAACCACGGGCTCAACCTGTGGCCTGCATTTGAAACTGCAGTTCTTGAGTACTGGAGAGGCAGACGGAATTCCTAGTGTAGCGGTGAAATGCGTAGATATTAGGAGGAACACCAGTGGCGAAGGCGGACTGCTGGACAGCAACTGACGCTGAGGCGCGAAAGCGTGGGGAGCAAACA
+
ABABAFFCFF@CBCFA22EAGGGEEEGGHG555BB3EEDHHHHGFCEEFGGFHGGGGEHGDFHGFH4B@FGFGGHHFFFFGGGGFGHGHHHHFHFHHFFFHHHHHHHHHHFGHH2DFFGGGHGGHHHGGHHHGGEFDFH-<<FGHHHHGGDF=====<;AEFFHFGC;DFGHHGFGGFGGGGFGFGGGFFGGFGGGCFFA>ACDFFFBFFFF?EFFFFFBFFDF?DFE?@:;@BFAFFDBFFCEADFFBA.
@M03896:38:000000000-B4D98:1:1101:10302:17223 1:N:0:171
TACAGAGGTCCCAAGCGTTGTTCGGATTCATTGGGCGTAAAGGGTGCGTAGGTGGCGGGGTAAGTCAGGTGTGAAATCTCGGGGCTCAACCTCGAAACTGCACTTGATACTGCCTTGCTCGAGTACTGGAGAGGAGATTGGAATTTACGGTGTAGCAGTGAAATGCGTAGATATCGTAAGGAAGACCAGTGGCGAAGGCGAATCTCTGGACAGTTACTGACACTGAGGCACGAAGGCCAGGGGAGCAAACG
+
BBABBFFCFFFFFFEC22E?CGHEEEGGHFFG5BBBAAEFGHHGHFEGFFGGFGGC?EEG@FHHHH4BBBGHGHHGHHGHHGGDDGHEFFHHHED?CDFGHHGHHGGHHHDFBFFHGHHHED?FHHFFCGHGGGADAGHECGHHHHHGGF/CC<<<C<<<CFGGBC9<CDGGGGG?CFCFFFGGGGGFGFFFEFFFFFECFFFFFFFFBFAFEFFFFFFFFEFFFFFEEF.<DDFDFFFFFFFFFFFFFFA
@M03896:38:000000000-B4D98:1:1101:18778:17240 1:N:0:171
TACGTAGGTGGCAAGCGTTATCCGGATTTACTGGGTGTAAAGGGCGTGTAGGCGGGATTGCAAGTCAGATGTGAAAACCACGGGCTCAACCTGTGGCCTGCATTTGAAACTGCAGTTCTTGAGTACTGGAGAGGCAGACGGAATTCCTAGTGTAGCGGTGAAATGCGTAGATATTAGGAGGAACACCAGTGGCGAAGGCGGACTGCTGGACAGCAACTGACGCTGAGGCGCGAAAGCGTGGGGAGCAAACA
+
AAAAACFBDF@CFGC422EAEFHEEFGGHGBBBBB3EEFGHHHGG0AEEGDDGEEE>BGGBFGHGH4BFFGBGHFHFFGGFGGGGGHEFHHHHHHGHHGFGHHHHHHGHHGHHHCFGHGGFFGGHHHHFGGHGGAE?FG->>FFCGHHGHFGD=0=-<;;CGFHHHC;CGGHHHGGFFFFGDGGGGDCACFFCB@A@DECAFC@EF//BFFFAEFFFFFFFFDDF9AEEFFD>C@.FAA.@BFF=DFFFFF
@M03896:38:000000000-B4D98:1:1101:10299:17241 1:N:0:171
TACAGAGGTCCCAAGCGTTGTTCGGATTCATTGGGCGTAAAGGGTGCGTAGGTGGCGGGGTAAGTCAGGTGTGAAATCTCGGGGCTCAACCTCGAAACTGCACTTGATACTGCCTTGCTCGAGTACTGGAGAGGAGATTGGAATTTACGGTGTAGCAGTGAAATGCGTAGATATCGTAAGGAAGACCAGTGGCGAAGGCGAATCTCTGGACAGTTACTGACACTGAGGCACGAAGGCCAGGGGAGCAAACG
+
>AAAA1CAFFFCAGGA11AA0FGE0BEEGCFDDFABAAAEFHFGGFE?AE?EFGFB/EEE/E0FGHBBFFGHGHH1>FFFFFGCCCHEGFHHHE?0?>B?GHHHHHEHHHDDD?GGGFFHA-CFGFFG/CG/AC.<.CGF<;0CHGFC.;:CC00;<:<;FFFG0C.;A?EGGFFCBA9;BCBFFC;;FFFFE;9@@?E@@-@BFF/9;BFFEFF/BFEF/BFFFB/AEAA-;AB--AEE-A-A?BEFFFA
@M03896:38:000000000-B4D98:1:1101:6395:17267 1:N:0:171
TACGGAGGGTGCAAGCGTTAATCGGAATTACTGGGCGTAAAGCGCACGCAGGCGGTTTGTTAAGTCAGATGTGAAATCCCCGGGCTCAACCTGGGAACTGCATCTGATACTGGCAAGCTTGAGTCTCGTAGAGGGGGGTAGAATTCCAGGTGTAGCGGTGAAATGCGTAGAGATCTGGAGGAATACCGGTGGCGAAGGCGGCCCCCTGGACGAAGACTGACGCTCAGGTGCGAAAGCGTGGGGAGCAAACA
+
BBBBBABDDAAAFGFA?2EEEGHFEEGGHFBB5BBAAAEEGHHGG0AAECEEFGEEFGGHGFHHGH4BBFFBGGHHHHHHGGGGEGHGHHHGGHAHFFGGHHHHHHGHGHGGHHHHGHHHFFBGHHHHGGGGHFGFGAFDAFFFFFFFFFFFF:9;:;;;AFFFFFA;ADEFFFFFFEBFFFFFFFFFFFFFFFFFFFFFFFFFFFDEFFFF=DFFFFFFFFFFFFFFFFB@?D@.B?9DBCC?>DFFBFF
@M03896:38:000000000-B4D98:1:1101:12986:17402 1:N:0:171
TACGTAGGGGGCGAGCGTTATCCGGAATCATTGGGCGTAAAGCGCGCGCAGACGGTCTTTCAAGCCTCGGCGTCGAAGCCGGGGCCTCACCCCCCGGAAGCGCCCCAAACTGGAATCCTCGGATGCCGCAGGGGGAGGCGGAATTCCCAGTGTAGCGGTGAAATGCGCAGATATCGGGAAGAACACCAGCGGCGAAGGCAGCCTCCTGGACCGTCACCGACGCTGAGGCTCGAAAGCTGGGGGAGCGAACA
+
AAAAAFFBBC?>2AAA22E?EGHEEE0F3E5D5BB1AEEFHHFGF?EE?EE/B>E//???BBBG3/3?//?/<</B<<A?/AF@--..<<C.-<-:---;;9---9.=CE;B//;00:;0;.:ADF/@-@DFFF;D9DA=@@DFFFF//;9B;;/;9;:;EBFFFF;.BFFFFF/.-@F-DFFFFFF..9;C@CFFFFE.AD.B/;BBB/;/;..;./;:CF-D?FFFE.;;;BDDF///ABFABA-:-@-
@M03896:38:000000000-B4D98:1:1101:15348:17446 1:N:0:171
TACGGAGGGTGCAAGCGTTAATCGGAATTACTGGGCGTAAAGCGCACGCAGGCGGTTTGTTAAGTCAGATGTGAAATCCCCGGGCTCAACCTGGGAACTGCATCTGATACTGGCAAGCTTGAGTCTCGTAGAGGGGGGTAGAATTCCAGGTGTAGCGGTGAAATGCGTAGAGATCTGGAGGAATACCGGTGGCGAAGGCGGCCCCCTGGACGAAGACTGACGCTCAGGTGCGAAAGCGTGGGGAGCAAACA
+
BCBCBBBCCAA>BFFF22EEFGHFEEGGHHDBBBAAAAEEHHHGGAEEGGG?FGGGGGGHHHHHHH4BGGHGGHHHHHHHGGGEEFHHHHHHGHGHHGFFGHHHHHHHHHGFHHHGGHGGFFFHHHHGFGGGHHGCCFCA;BFFFFFFFFFFB;;;-;;;AFFFFF;;:DFFFFFFFEFFFFFFFFFFF:CFFDFFFFFFFFFFFFBAEFFFAC?;FFFFFFFFFBBFFFFCDAFDFDADFFFFFDFFFF.
@M03896:38:000000000-B4D98:1:1101:15364:17457 1:N:0:171
TACGGAGGGTGCAAGCGTTAATCGGAATTACTGGGCGTAAAGCGCACGCAGGCGGTTTGTTAAGTCAGATGTGAAATCCCCGGGCTCAACCTGGGAACTGCATCTGATACTGGCAAGCTTGAGTCTCGTAGAGGGGGGTAGAATTCCAGGTGTAGCGGTGAAATGCGTAGAGATCTGGAGGAATACCGGTGGCGAAGGCGGCCCCCTGGACGAAGACTGACGCTCAGGTGCGAAAGCGTGGGGAGCAAACA
+
ABAAAABBBAAACDFC?2EEAGGBA2FFHHDB53BAAAEEEHHGGEGEGGC?EEEEGGGHHHHHHHEBDGGGGF@BFGGHGFGGEGHHGFHGFHFFFGHFHHHGHHHHHHGGHHF2<FGF??FGHHGFFEE>GGDC-CD99B9FFFF;::/;;9/:;9::;FBFFB;;.:AFFFFFFEBF.AFFFFF.9;BB;-;B-AECDFDFFFA.AFFF=BDABF/;FBDDFFFFFFFDABFABA:AFFFA@;;9BF.
@M03896:38:000000000-B4D98:1:1101:28680:17611 1:N:0:171
TACGTATGGTGCAAGCGTTATCCGGATTTACTGGGTGTAAAGGGAGCGCAGGCGGTGCGGCAAGTCTGATGTGAAAGCCCGGGGCTCAACCCCGGTACTGCATTGGAAACTGTCGTACTAGAGTGTCGGAGGGGTAAGCGGAATTCCTAGTGTAGCGGTGAAATGCGTAGATATTAGGAGGAACACCAGTGGCGAAGGCGGCTTACTGGACGATAACTGACGCTGAGTCTCGAAAGCGTGGGGAGCAAACA
+
>AAAAFFFFBFBBFG4A22A4GHBEAEFFF5B532AAAFEGGBEAEEAEE00B00>EF>>>>/1BFDBBBBBBB4FDBGHE/>/><GHHHHGGG/@BCGFGFFFB1??GH11?DFFE<>=>>1=>DF<---<--.::0;::A:ACCC;;BB;;;;;9-:9;BFFB;;;;-AFGB/B/:FF9;BAFFFE.;9/9@=B-;A--;9=FFB///.--9;AFBBFFF?9.:./9;;;9F?.B...---:9;EFFFF
@M03896:38:000000000-B4D98:1:1101:28697:17617 1:N:0:171
TACGTATGGTGCAAGCGTTATCCGGATTTACTGGGTGTAAAGGGAGCGCAGGCGGTGCGGCAAGTCTGATGTGAAAGCCCGGGGCTCAACCCCGGTACTGCATTGGAAACTGTCGTACTAGAGTGTCGGAGGGGTAAGCGGAATTCCTAGTGTAGCGGTGAAATGCGTAGATATTAGGAGGAACACCAGTGGCGAAGGCGGCTTACTGGACGATAACTGACGCTGAGGCTCGAAAGCGTGGGGAGCAAACA
+
AAABAFFFFFFDFGFC22EAGGHFEGGGHF5B5BA3EEGGHHHGHGGGGCEEGGG@EEFGEEEGGH@BFGGGHGHHHHHHGGGGEFHFGFHGGCGCFGHHHHHHHGHHHHFBFHGEFEGDFGF=GGHGGGGGGGDDHHGFCCGGHHGGGFBFC;;;;;;;AFGGFFC;CGGGGGFFFFFFFDFFFFFEFFFFFFFFFDEFFFFFFFFFFFFFDEFFFFFFFFFFFFFFFEA@AFDDFFDFFFFE@DEFFFF
@M03896:38:000000000-B4D98:1:1101:28715:17621 1:N:0:171
TACGTATGGTGCAAGCGTTATCCGGATTTACTGGGTGTAAAGGGAGCGCAGGCGGTGCGGCAAGTCTGATGTGAAAGCCCGGGGCTCAACCCCGGTACTGCATTGGAAACTGTCGTACTAGAGTGTCGGAGGGGTAAGCGGAATTCCTAGTGTAGCGGTGAAATGCGTAGATATTAGGAGGAACACCAGTGGCGAAGGCGGCTTACTGGACGATAACTGACGCTGAGGCTCGAAAGCGTGGGGAGCAAACA
+
ABABBFFFFFFFCFGEA?E2FGGEEAEGHFDDBBB3BAGF5FHFGEEEGGG0EEE>E>EEE>EFHHBB@GGFGFBGHGGHG?E?EFGGBGGFGCD@>AGHGHHHGFHFFG?1?DFAFCG1=>>FHHHGF-<@-A<CCCBCD--;CHFF;;00;;9;--:;EB0;BF;CDGEFGFFFFFFFDDFFBBD;FFFFEABFD.AAFFDCFFF9//.99A..:BF9;DFDD?.;AEA@-...9...9--9BA;BBF.
@M03896:38:000000000-B4D98:1:1101:27971:17695 1:N:0:171
TACGGAGGATCCGAGCGTTATCCGGATTTATTGGGTTTAAAGGGAGCGTAGACGGCGCAGCAAGTCTGATGTGAAAGGCAGGGGCTTAACCCCTGGACTGCATTGGAAACTGCTGTGCTTGAGTGCCGGAGGGGTAAGCGGAATTCCTAGTGTAGCGGTGAAATGCGTAGATATTAGGAGGAACACCAGTGGCGAAGGCGGCTTACTGGACGGTAACTGACGTTGAGGCTCGAAAGCGTGGGGAGCAAACA
+
ABABCBCCCFFFGGCA?2E2GGGEEGGGHFFGBBF2FFHHHHGGHFGGFGGGHGGE0EEEEFFHHHBBDGFFGGHHHHHHGEGG>EGHGFHHGE/?BGBGHHHHGGFHHH?FFHF2FHFGFGCDHDGFFGGGGCDDCHFCA@DGHHHHHF0;<;;<;;=AEFGGFFD;ECEGGFFGGGGGGGGGFFFEFFFFEAFFFFEFFFFFFFFFFFFCCDFFBFFFFFEFFFFFFFFD;B9DFFDFFFFFFFEFBFA
@M03896:38:000000000-B4D98:1:1101:27956:17707 1:N:0:171
TACGGAGGATCCGAGCGTTATCCGGATTTATTGGGTTTAAAGGGAGCGTAGACGGCGCAGCAAGTCTGATGTGAAAGGCAGGGGCTTAACCCCTGGACTGCATTGGAAACTGCTGTGCTTGAGTGCCGGAGGGGTAAGCGGAATTCCTAGTGTAGCGGTGAAATGCGTAGATATTAGGAGGAACACCAGTGGCGAAGGCGGCTTACTGGACGGTAACTGACGTTGAGGCTCGAAAGCGTGGGGAGCAAACA
+
>3AAAAABBBFFC?EA22AAGGHE2AFGHFBF5BA2FFHCHFHGGGECEFCEHEE>0>E>>BFGGH4BFFFFGGDGGHHGGEEE>/GFFFHHGAE/?F2?GHHHHFEFHH2GFHFBFGHFFFBFGHH?@DC@CFEA/<<-<;@EFHH0G000<;;;-;;;AFFGEFC;9BGEFGCFGGBFDDFFFFFEFBFF;@BABFE@-=;-BBB;BF.--AAEFFFFF?9AAEF...;-@.AAFD9:>CFFFFFEBF9
@M03896:38:000000000-B4D98:1:1101:14611:17757 1:N:0:171
TACGTAGGGGGCTAGCGTTGTCCGGAATCACTGGGCGTAAAGGGTTCGCAGGCGGAAATGCAAGTCAGGTGTAAAAGGCAGTAGCTTAACTACTGTAAGCATTTGAAACTGCATATCTTGAGAAGAGTAGAGGTAAGTGGAATTTTTAGTGTAGCGGTGAAATGCGTAGATATTAAAAAGAATACCGGTGGCGAAGGCGACTTACTGGGCTCATTCTGACGCTGAGGAACGAAAGCGTGGGTAGCAAACAG
+
AAAAAFFAAB?>EGAC22EAEGHEFEGGH5CD5BAAAAAEGHHGHFGEEEE?EEGE/EHHFBBGGH4FFFGGGGFGHGHGGHFFGGHGHFHFHEBGGHBGGFGHFFFHHHFFGBDGDB@@@GCFFHFFHHEGCC1?DDF?GGGGHHHHG11<>1>><<<CGHHGD.<<@CFFFHHFCCCDGGGFFCA-ABG;-9;?.;-BBFFFFF;;;A;:;99BFFFFAAAADF./FF..9ADF..;@C./.FFFFFFF
@M03896:38:000000000-B4D98:1:1101:28159:17773 1:N:0:171
TACGGAGGGTGCAAGCGTTAATCGGAATTACTGGGCGTAAAGCGCACGCAGGCGGTTTGTTAAGTCAGATGTGAAATCCCCGGGCTCAACCTGGGAACTGCATCTGATACTGGCAAGCTTGAGTCTCGTAGAGGGGGGTAGAATTCCAGGTGTAGCGGTGAAATGCGTAGAGATCTGGAGGAATACCGGTGGCGAAGGCGGCCCCCTGGACGAAGACTGACGCTCAGGTGCGAAAGCGTGGGGAGCAAACA
+
BCBCBBBCCBAA4GBA?2EAAFGFEGGGHGDB5BBAAAEEFHHGG0EEEGGGEGGCGGGH2D4GGH4FEGHGHHHHHGHHFGGGEGHHHHGBGHGFHEHHHHHHGHHHHHHFHHHCFEFHCFFHHHHFFAEFFFGCGA-:EBFFFFFBFFFFB;9/-;.;.FFFFFA;ACEF/BBFFFBFFDFFEFFDF9CFF9;C;FF-BDFFFF=EFFF>C>A?FBFEFFF?D?/BFFF=A=BDFADDFFF.-9.BFF.
@M03896:38:000000000-B4D98:1:1101:14599:17775 1:N:0:171
TACGTAGGGGGCTAGCGTTGTCCGGAATCACTGGGCGTAAAGGGTTCGCAGGCGGAAATGCAAGTCAGGTGTAAAAGGCAGTAGCTTAACTACTGTAAGCATTTGAAACTGCATATCTTGAGAAGAGTAGAGGTAAGTGGAATTTTTAGTGTAGCGGTGAAATGCGTAGATATTAAAAAGAATACCGGTGGCGAAGGCGACTTACTGGGCTCATTCTGACGCTGAGGAACGAAAGCGTGGGTAGCAAACAG
+
BCCCBFFBCC@>EGGE22E?EGHFEGGGH5BBBBAAEAEEHHHGHGHEGGFCFFGE/EGHGFGHGH4BEBGGHHHHHGHHGHHGHFHGHFHGHFBGHHHHFFGHHHHHHH?FFB>GFFFDFGAGHHGFHHHHGF1FFDFFGGF?FHHGHD1<F1=><<<CGHHHD.<<EEHGGGHCCGGFGHHHGHF-CGGCAFBF.;-BAC;FFFF09E;:BBBFFFFFA.ADD?.BFFFFFFDFFAFFFF9.B0BBFFB
@M03896:38:000000000-B4D98:1:1101:14614:17785 1:N:0:171
TACGTAGGGGGCTAGCGTTGTCCGGAATCACTGGGCGTAAAGGGTTCGCAGGCGGAAATGCAAGTCAGGTGTAAAAGGCAGTAGCTTAACTACTGTAAGCATTTGAAACTGCATATCTTGAGAAGAGTAGAGGTAAGTGGAATTTTTAGTGTAGCGGTGAAATGCGTAGATATTAAAAAGAATACCGGTGGCGAAGGCGACTTACTGGGCTCATTCTGACGCTGAGGAACGAAAGCGTGGGTAGCAAACAG
+
ABAAAFFB3A?>EGFC2AA?EGHEAEGGH5CDBBA1AAEEGHHGHFGEFGGCGEGE/EGHFFGFFH4BBBGGHHHFGDGHGHHEHHHEGFHFGHFHFHFHFFGHHGHHHH?FF2>GGFFDFG/@FHFFHHFHHF11?<D1FF??FHHGFD1DG1><-<<CGGGG=.<C@EHFHFHCCGG?GHGFFHD?BGGCAG@D9;BCAFDFFFF;;A;AB;BFFFBBAAFFFF.;BF.D9DDFFDFFFFFEFFFFFFF
@M03896:38:000000000-B4D98:1:1101:28889:17811 1:N:0:171
TACGTATGTCGCAAGCGTTATCCGGATTTATTGGGCGTAAAGCGCGTCTAGGCGGAAGAGAAAGTCTGATGTGAAAATGCGGGGCTCAACTCCGTATTGCGTTGGAAACTGCTTTTCTAGAGTACTGGAGAGGTGGGCGGAACTACAAGTGTAGAGGTGAAATTCGTAGATATTTGTAGGAATGCCGATGGAGAAGTCAGCTCACTGGACAGATACTGACGCTGAAGCGCGAAAGCGTGGGGAGCAAACAG
+
ABABAFFFFF?AACECA2AAFGHEFEGGHF5F5BBAAAEFGHHGGEEEFHHGHEG@EFHHBGHHHH4BFGFGFGGGHFGHGGGGDFHFBCGGHDEFFGDGD/?CHEHHHF?FDFFFFGGF>GDGHHFFGHGGGEC<<C@@CD:FFFF0B909;0099=;;BFFGFG;BEEFFFGGGFFGFFFFFFFFBFFFFFFFFFFFFFFFFFFFFFFB?FFFFFFFFADFF?FFFAFFDFFDFF;AFFFFFFFFFFF.
@M03896:38:000000000-B4D98:1:1101:4183:18089 1:N:0:171
TACGGAGGGTGCAAGCGTTAATCGGAATTACTGGGCGTAAAGCGCACGCAGGCGGTTTGTTAAGTCAGATGTGAAATCCCCGGGCTCAACCTGGGAACTGCATCTGATACTGGCAAGCTTGAGTCTCGTAGAGGGGGGTAGAATTCCAGGTGTAGCGGTGTAATGCGTAGAGATCTGGAGGAATACCGGTGGCGAAGGCGGCCCCCTGGACGAAGACTGACGCTCAGGTGCGAAAGCGTGGGGAGCAAACA
+
>>A>>1ADD?A>B11A00E00BFAAEFFHFDDBA/AAE//BGGGGCGGGGG?EEECEFEHHH2GHHFFFHHHHHFHGHHHGCCGEGHFHHHHHHG0FFGFGBHHFHEGGHFGHG01FAGHHCFGHFGHFFGGGF?CC@@BFFFFFFFFFF/9B;;;@;9@BFFFFFB-A>-FBBFFFB/AB-FFFFFB@@@?9@=@@FF@<@@-@@--;BA--@B-BFBBF?BB-ABBFFF9A--AF?------;-9B/;-
@M03896:38:000000000-B4D98:1:1101:4205:18096 1:N:0:171
TACGGAGGGTGCAAGCGTTAATCGGAATTACTGGGCGTAAAGCGCACGCAGGCGGTTTGTTAAGTCAGATGTGAAATCCCCGGGCTCAACCTGGGAACTGCATCTGATACTGGCAAGCTTGAGTCTCGTAGAGGGGGGTAGAATTCCAGGTGTAGCGGTGTAATGCGTAGAGATCTGGAGGAATACCGGTGGCGAAGGCGGCCCCCTGGACGAAGACTGACGCTCAGGTGCGAAAGCGTGGGGAGCAAACA
+
>AAAAAABDAAAFG4A222AAGHFBEFGHDAB53BAAAAEGHHGG?CEEEFEGFG?EEAGGF@FFH4B3BFFGFFFHHHHGFGGGGHH3FGHGHGGHGHGGFGHHHBGGH?2GHFHFHHHGGGHFHHHEDGAGG.<@-99EFFFFFFFFF/BB;/:;;;@AFFFFF;ADFFFBFFFBBBADFFFFFFFC=B?9-;@>?A9=-BFFF-.;F.@--..BBFBFD..A.9//9;-.@B.9;.;@;9.999FFF.
@M03896:38:000000000-B4D98:1:1101:17869:18100 1:N:0:171
TACGTATGTCGCAAGCGTTATCCGGATTTATTGGGCGTAAAGCGCGTCTAGGCGGAAAAGAAAGTCTGATGTGAAAATGCGGGGCTCAACTCCGTATTGCGTTGGAAACTGCTTTTCTAGAGTACTGGAGAGGTGGGCGGAACTACAAGTGTAGAGGTGAAATTCGTAGATATTTGTAGGAATGCCGATGGAGAAGTCAGCTCACTGGACAGATACTGACGCTGAAGCGCGAAAGCGTGGGGAGCAAACAG
+
AAABAFFFFF@ACFCE2AEECGHEAEGGHDDG5BBBEEEEHHHGGCEEGHEFHGGGGGHFABBEBG@BFFFBGEHFHHGHGFGGGGHGHFHHH?CFG?DGG/?@GGHHHH<FD??DGBGGGHDGGHGHBHHGCC<.-<@-@C9BFFB;;099;0;;/=;B;FFGB.;;E?FFFCFGFCFFFEFFFFFAFFFFFF?FFF/;BFFBFFF.BFF?FFFFFBFF;AAA?BFBFFFADADFF9ABDAEBAABFFFB
@M03896:38:000000000-B4D98:1:1101:17890:18107 1:N:0:171
TACGTATGTCGCAAGCGTTATCCGGATTTATTGGGCGTAAAGCGCGTCTAGGCGGAAAAGAAAGTCTGATGTGAAAATGCGGGGCTCAACTCCGTATTGCGTTGGAAACTGCTTTTCTAGAGTACTGGAGAGGTGGGCGGAACTACAAGTGTAGAGGTGAAATTCGTAGATATTTGTAGGAATGCCGATGGAGAAGTCAGCTCACTGGACAGATACTGACGCTGAAGCGCGAAAGCGTGGGGAGCAAACAG
+
ABABAFFFFFAACEEA22EAEGGEEGGGHFFH5BBBAAEEHHHGGEEGGHGEHFGGCFHFAFGHGH@BEFGFGGHHFGBGGEGGDFHEFFHHHDFHGFFHG/CCHHHHHHDGD??GFGDFFHDGFHGFGHHGGF<<<<@-AC9CFFEBF0B9B09;:=;BFFFGC.;:CEGGFGGFCFFFFFFFFFAAFFFFFFFFFFEBFFFEFFF9BF9AFFFFFFFFDAFFFFFFFFFDDDFFFAFFFFFFFEFFFFE
@M03896:38:000000000-B4D98:1:1101:8887:18118 1:N:0:171
TACGTAGGGGGCAAGCGTTATCCGGATTTACTGGGTGTAAAGGGAGCGTAGACGGCAAGGCAAGTCTGATGTGAAAACCCAGGGCTTAACCCTGGGACTGCATTGGAAACTGTCTGGCTCGAGTGCCGGAGAGGTAAGCGGAATTCCTAGTGTAGCGGTGAAATGCGTAGATATTAGGAAGAACACCAGTGGCGAAGGCGGCTCACTGGACGGTAACTGACGTTGAGGCTCGAAAGCGTGGGGAGCAAACA
+
AAAAAFFBB2D>2FFA22AAGGHFA?EGHG555B23BEGHHHHGHEGGEECEHFEECEGGCGHFFGBB3BFBGBHFFCEF1?/E?E/FFFF?BGG/FFAFGHDFH2GGHHBBBDFBFCFCCD/F/GFF?/@@.A<<1>F-@CDGHGFHDFDGD<;;:;;=CGHHCC9;CFEF0;;;;0BBFFFFBFG.;C9BCBAFFFE-9DC.:B/BBFA--D.9;/BFF?.A..BFFFA--B;DFD.;BD=E9;ABFA:
@M03896:38:000000000-B4D98:1:1101:17877:18122 1:N:0:171
TACGTATGTCGCAAGCGTTATCCGGATTTATTGGGCGTAAAGCGCGTCTAGGCGGAAAAGAAAGTCTGATGTGAAAATGCGGGGCTCAACTCCGTATTGCGTTGGAAACTGCTTTTCTAGAGTACTGGAGAGGTGGGCGGAACTACAAGTGTAGAGGTGAAATTCGTAGATATTTGTAGGAATGCCGATGGAGAAGTCAGCTCACTGGACAGATACTGACGCTGAAGCGCGAAAGCGTGGGGAGCAAACAG
+
AAAAAFFFFF@AEEEE22AECGHEEGGGHGFGBBABAAEEEHHGG?EEDHHFHGGGGGHGFFFHFG4B@FGFGE@FHGGHG>EECDHEFFHHG?C0G<DGG/?@GFFHHHFF1??1GDFFFGDGFHHHHHHGGF<<-<A@DD90FFBBCB9;C9;;9:;BFFGGC.;;:EFGF0CF9;B09BFFFFA-=DFFFFFFFFB;B0FBFFF:FF0AFFFFFFFFDDFAFFFFBFFA>AFFF:DFF;9CFAFFFF9
@M03896:38:000000000-B4D98:1:1101:24580:18131 1:N:0:171
TACGTAGGGGGCTAGCGTTATCCGGATTTACTGGGCGTAAAGGGTGCGTAGGCGGTCTTTTAAGTCAGGAGTGAAAGGCTACGGCTCAACCGTAGTAAGCTCTTGAAACTGGAGGACTTGAGTGCAGGAGAGGAGAGTGGAATTCCTAGTGTAGCGGTGAAATGCGTAGATATTAGGAGGAACACCAGTAGCGAAGGCGGCTCTCTGGACTGTAACTGACGCTGAGGCACGAAAGCGTGGGGAGCAAACAG
+
ABABAFFBA@DDGGFBA?EEAEGEEGGGHFBBBAAAEAEAGHHGHFFGEEG1FEEE@EFGHFGHHH4FCFFFHFFGGGHGHFGFGGGEGFHGGGACBGFHHBGHHHFGHH2FCFDAFCFFFHBGHHHFFGGFGFCCDFFCFDGHGHGGHBD<===<<;;CBBGGCA;:@CFFFGGGFFGGFGGFFEEFFFFGGGAGFFFFA;DFFBF/BF;AFF9BFFB/9.DDFFEFFFDDDDFFD;DFAFEFA.FFFFB
@M03896:38:000000000-B4D98:1:1101:20786:18138 1:N:0:171
TACGGAGGGTGCAAGCGTTAATCGGAATTACTGGGCGTAAAGCGCACGCAGGCGGTTTGTTAAGTCAGATGTGAAATCCCCGGGCTCAACCTGGGAACTGCATCTGATACTGGCAAGCTTGAGTCTCGTAGAGGGGGGTAGAATTCCAGGTGTAGCGGTGAAATGCGTAGAGATCTGGAGGAATACCGGTGGCGAAGGCGGCCCCCTGGACGAAGACTGACGCTCAGGTGCGAAAGCGTGGGGCGCAAACA
+
AAAAAAABBA?>EF4A22AEFGHB2EFGHFB5ABBBAEEEGHGGG?EEEGGEGGGFGGGHHHHGHH4F3GFGGHHGHHHHGEGEEGHHGFHHGHG0FGHFHHHGHFFFFHGDGHHFFGGF?CCGHFGCFGFEHFFGCFFDEFFFFB:;;//BB;;;;;;@AFFFFFA;AFFFE/FFE/:ADABFFFFFD>AB:::-::E--BFFFFBEEFF@-:D;BFF;BAD...:B:9;;.:-AFFFDAF-.--;9;:;
@M03896:38:000000000-B4D98:1:1101:20804:18146 1:N:0:171
TACGGAGGGTGCAAGCGTTAATCGGAATTACTGGGCGTAAAGCGCACGCAGGCGGTTTGTTAAGTCAGATGTGAAATCCCCGGGCTCAACCTGGGAACTGCATCTGATACTGGCAAGCTTGAGTCTCGTAGAGGGGGGTAGAATTCCAGGTGTAGCGGTGAAATGCGTAGAGATCTGGAGGAATACCGGTGGCGAAGGCGGCCCCCTGGACGAAGACTGACGCTCAGGTGCGAAAGCGTGGGGAGCAAACA
+
BCBBBBCCCAAAFGFC22EEFGHFEEGGHGBB5BAAAAEEHHHGG?EFGCEFGGGFGGGHHHHHHHDFGGHFHHHHHHHHGGGGEGHFGHHHHHGEFGGGHHHHHHHHGHGGHHHFGGGGGHGHHHHHGGGGHHGGGADDFFFFFFFFFF0B;:;;;;;@AFFFFFDADFFFFFFFFFFFFFFFFFFDFBFFFFFFFFFB=BFFFDDEFFFFCDDDFFFFFFFFFFFFFFFFFDFDFDDFCFFFAFEFFFE
@M03896:38:000000000-B4D98:1:1101:25488:18186 1:N:0:171
TACGTAGGTGGCAAGCGTTATCCGGAATTATTGGGCGTAAAGCGCGCGTAGGCGGTTTTTTAAGTCTGATGTGAAAGCCCACGGCTCAACCGTGGAGGTTCATTGGAAACTGGAAAACTTGAGTGCAGAAGAGGAAAGTGGAATTCCATGTGTAGCGGTGAAATGCGCAGAGATATGGAGGAACACCAGTGGCGAAGGCGACTTTCTGGTCCTTAACTGACGCTCATGTGCGAAAGCGTGGGGATCAAACA
+
ABAAAFFBFB?B4E2A22A2F5FB2EEGHF5A5BBBAAAEGGGEC?EE0>E1GEECE?FFGH3G@G?BBGGFFFGH3FHHAFEEEEGHHHH/??CDCA/??GHF2CBBGHFG0GCGGCG?1<1FBGFHHHHHGGF0/CDDDGDGHHH0=DDGG<;;-;::CGFHFG;.ADGG/9;BFGFGGGGGFGGA9;0FCBDFFFE--@-9/;;9BB9//;;BBFFFFDDD.;BF9/;;;BCDFDDFFFF?.;;B/B9
@M03896:38:000000000-B4D98:1:1101:25503:18195 1:N:0:171
TACGTAGGTGGCAAGCGTTATCCGGAATTATTGGGCGTAAAGCGCGCGTAGGCGGTTTTTTAAGTCTGATGTGAAAGCCCACGGCTCAACCGTGGAGGGTCATTGGAAACTGGAAAACTTGAGTGCAGAAGAGGAAAGTGGAATTCCATGTGTAGCGGTGAAATGCGCAGAGATATGGAGGAACACCAGTGGCGAAGGCGACTTTCTGGTCTGTAACTGACGCTGATGTGCGAAAGCGTGGGGATCAAACA
+
ABABAFFCFDACBFFC22EAGGHFGEEGHF5D5BBBAAEEGHHGGCGGEEG?GGGEGGGGGHGGGHFBFFFFGGHHHHHHHGGEGGGGFGHGGGGDGGBCGHHHHHFBGHFGHBHGHCGGGFFHHHHHHHHHHHHGHGDFGFHHHHHEHBCGC<=;;;;;AFHHHFCEDGFA/CFFGFBFGGGGGGGEA;FFEFFFFFFFFFFFFFFBFF0BFFFFFFF:FFFFFBFFFFFDDC;DFFDFFFFEAEFFFFF
@M03896:38:000000000-B4D98:1:1101:29212:18291 1:N:0:171
TACTTCTTTCCCCCTCTTTTTCCTTCCTTACTTTTATTAAATGGAGCGCAGGCGGGAAGACAAGTTGGAAGTGAAATCTTGGGGCTCAACCCATAAACTGCTTTCAAAACTGTTTTTCTTGAGTAGTGCAGAGGTAGGCTTTATTCCCTTTTTCTCTTTGGAATGCGTAGATATCGGGAGGAACACCAGTGGCGAAGGCGGCCTACTGGGCACCAACTGACGCTGAGGCTCGATAGTGTGGGTAGCAAACA
+
33>>>BBBDDDFGG2A4BF5BFFDBFGHH54D5DA5DD5BDDABABBAAAEEEEGGGGGHFGBFBFDCCFGBFDFFHH4B4B?>?>GBGHHGGBEFFHHHHHHHHGGGGGFBBBFHGFHHHFC@DHHGHHHGHGFHHG1??011@FFF1??<F<>=11>1><1><>><<ACGFHHGGGCGGFHHHHGGF:CFEG@GBGGGGBBFFFBBFFEFFFFFFFFFFFFFFFFFF.A?-;.9;:9;::./.;BBFF?
@M03896:38:000000000-B4D98:1:1101:20756:18810 1:N:0:171
TACGGAGGGTGCAAGCGTTAATCGGAATTACTGGGCGTAAAGCGCACGCAGGCGGTTTGTTAAGTCAGATGTGAAATCCCCGGGCTCAACCTGGGAACTGCATCTGATACTGGCAAGCTTGAGTCTCGTAGAGGGGGGTAGAATTCCAGGTGTAGCGGTGAAATGCGTAGAGATCTGGAGGAATACCGGTGGCGAAGGCGGCCCCCTGGACGAAGACTGACGCTCAGGTGCGAAAGCGTGGGGAGCAAACA
+
AAAAABBBD?AAFG4AA2AEFGHFBEGGHGBBBBAAAAEEGHHGG?EEGEGFGFFEEEGGGFHHFHEGHHHGHGHHHHHHGGGGGGHEGHHHHHGHFGHHHHHHHHHHGHFFGGHBFGGGGHHHHHHHGGGGHHGFGFCAABFFFFFFFF/B:;;;;;;;ABFFFFAAADEFFFFFFFFFFFFFFFFFF9DDFFFFFFF@FFFFFFDFFFFFCFDDFFF9BDADFFFFFBB>?DAABA;DDFFE=DEFFF?
@M03896:38:000000000-B4D98:1:1101:21545:18841 1:N:0:171
TACGTAGGGTGCAAGCGTTATCCGGAATTATTGGGCGTAAAGGGCTCGTAGGCGGTTCGTCGCGTCCGGTGTGAAAGTCCATCGCTTAACGGTGGATCCGCGCCGGGTACGGGCGGGCTTGAGTGCGGTAGGGGAGACTGGAATTCCCGGTGTAACGGTGGAATGTGTAGATATCGGGAAGAACACCAATGGCGAAGGCAGGTCTCTGGGCCGTCACTGACGCTGAGGAGCGAAAGCGTGGGGAGCGAACA
+
ABABAFFAABAAFGCE22EECGHEFEGGHFFF5BBBAAEEHGGGFEGEEEEEHGGECFGEEEEE>EEEE>EEGGGHBGHHHGHGGHHGHFDB?FAF<CGFFBCGCC@<CGD.ACF-;;ACAF0;CFGGGGFEFDDDDEFFAFBFFFFFAB9@9:;9.-.;A;F/9BBBBFFFFFFE=DFFFFFFFFFF.BFFFDFFFFFFFA.BFFF/;BAEC;BDDFFFFDADFF.;/9EBABF?FF.ABBF.@9=@=@-
@M03896:38:000000000-B4D98:1:1101:8517:18918 1:N:0:171
TACGGAGGGTGCAAGCGTTAATCGGAATTACTGTGCGTAAAGCGCACGCAGGCGGTTTGTTAAGTCAGATGTGAAATCCCCGGGCTCAACCTGGGAACTGCATCTGATACTGGCAAGCTTGAGTCTCGTAGAGGGGGGTAGAATTCCAGGTGTAGCGGTGAAATGCGTAGAGATCTGGAGGAATACCGGTGGCGAAGGCGGCCCCCTGGACGAAGACTGACGCTCAGGTGCGAAAGCGTGGGGAGCAAAC
+
AAAAAAADD??AB1GA000AABGF?AEFHFBFB21BABAAAGHGG/AAEEF?FEC@EBFGHHFHGHFHBFFFGGF12GFGGEECE@GBBFHEFF/CCFGGGFFFGHFBFHGFHHGHGEG1GFFFGHHH<EEFGF>-<9@AA;/:/BBBBB/B;;;;-@-99FBFBB;;;@FF/BBBB/:ABABFFFBA--@?A?@-9;-->@@;@@>EFFA----:/FFB/99-B?//9;B=-9;BFA-;?@@A9?-9;-
@M03896:38:000000000-B4D98:1:1101:19929:18965 1:N:0:171
TACGGAGGGTGCAAGCGTTAATCGGAATTACTGGGCGTAAAGCGCACGCAGGCGGTTTGTTAAGTCAGATGTGAAATCCCCGGGCTCAACCTGGGAACTGCATCTGATACTGGCAAGCTTGAGTCTCGTAGAGGGGGGTAGAATTCCAGGTGTAGCGGTGAAATGCGTAGAGATCTGGAGGAATACCGGTGGCGAAGGCGGCCCCCTGGACGAAGACTGACGCTCAGGTGCGAAAGCGTGGGGAGCAAACA
+
BCBBBBCCBAAACGCC22EEFGHFEEGGHGBBBBBAAAEEHHHGG?EEGCEEGGGGGGGHHGHHGH@FGGHGHFHHHHHHGGGGFGHBFGHHHHGFFGHGHHHHHHHHHHFFHHHEGGGGFGGGHHHGGGGGHHGGGFFDEFFFFFFFFFBFB;;:;;;;AFFFFFDADFFFFFFFFFEFFFFFFFFFF9BDFFFFFDEBFFFFFFFFFFFFCBFDFFFFFFFFFFFFFFFCDBFFFFDDDCFEFFFF0F.
@M03896:38:000000000-B4D98:1:1101:5910:19089 1:N:0:171
TACGTAGGGTGCAAGCGTTATCCGGAATTATTGGGCGTAAAGGGCTCGTAGGCGGTTCGTCGCGTCCGGTGTGAAAGTCCATCGCTTAACGGTGGATCCGCGCCGGGTACGGGCGGGCTTGAGTGCGGTAGGGGAGACTGGAATTCCCGGTGTAACGGTGGAATGTGTAGATATCGGGAAGAACACCAATGGCGAAGGCAGGTCTCTGGGCCGTCACTGACGCTGAGGAGCGAAAGCGTGGGGAGCGAACA
+
AAAAAFFBBCAAFDG4A2AAGFFEEEGGHFFB5AAAAAEEGGHGGCGFEEFDHGGFEF/FEE@EEGGGCEEEF4FGFGGHGHH?FHHCHFF<DGDGHBGGGCBDGG->CHAADC?DGCGFGF0;FGAGDGGEEFD;DEFFABBBFFFFF=->;9;9::;;AEFF/BBBFFFFFFFEFFCAFFBFFFFEEFFFBDDFFDEAFFFFFFFFB/.ADFFFDFFBFDFFDDF./AEDCDADFDFFFFFA@DBFCFA
@M03896:38:000000000-B4D98:1:1101:5929:19096 1:N:0:171
TACGTAGGGTGCAAGCGTTATCTGGAATTATTGGGCGTAAAGGGCTCGTAGGCGGTTCGTCGCGTCCGGTGTGAAAGTCCATCGCTTAACGGTGGATCCGCGCCGGGTACGGGCGGGCTTGAGTGCGGTAGGGGAGACTGGAATTCCCGGTGTAACGGTGGAATGTGTAGATATCGGGAAGAACACCAATGGCGAAGGCAGGTCTCTGGGCCGTCACTGACGCTGAGGAGCGAAAGCGTGGGGAGCGAACA
+
ABBBACCAACA>4FFC22EEGGADFFGHHEDG5B2BAAE?FFFGFEFEEEF1GEAEE?EBB>>>>>EE/>EEEBGGGHHHHHHFGHHGHF?C<FBFGBGFF@CG?C<CDG.DGC@CC=AEACFFGG@?EGDGGGF<FEFEAFFFEFFFFB;?:;99A9.;A?FFBBBBFFFFFFFABBBBFFFFFFFF.FFFB=B=B.;FFBFFFFFBFB;A-9;;DFFFFFFFF..;99;=-9-9FFDDBBBEBA-;9@;
@M03896:38:000000000-B4D98:1:1101:7003:19155 1:N:0:171
TACGTAGGGGGCGAGCGTTGCCCGGAATTACTGGGCGTAAAGGGAACGTAGGTGGCTCTTAACGTCAGGTGTGAAAATAACGAAGCTTAACAGGTTAATGCGCTTGAAACTAAAGGGCTTGAGGGCAATAGAGGGAGATGGAATTACCTGTGTAGGGGTGAAATCCGCAGATATAGGTAAGAAGGCCGGTGGGGAAGCCGATCTCCTGGGTTGACTCTGACACTGAGTTTCGAAAGCTAGGGGAGCAAAC
+
AABBBFFBB2A>E?EE22EEGBFBEECGHHDBBBBA>>>E1FGGH?FDGGF1B3EF?BGHBF3?GH/>FFFGDFFFHHGFGGGFGGFHHGHFHADDDFHFHACFEGEFGH?1?1?1??<G@FFCGGFEGHHHFBAD.DGH/<DGHHEGHCBC;0:0..:AAG0F;/99-@DGF0FF0;CFFFFB9CEAFFAA;AFDD.9@DFDEFFFBBE;;9F/BFFFFFFBFFFF/;F9.A9;AFFFF.EFA-;ABB9
@M03896:38:000000000-B4D98:1:1101:7022:19162 1:N:0:171
TACGTAGGGGGCGAGCGTTGCCCGGAATTACTGGGCGTAAAGGGAACGTAGGTGGCTCTTAAAGTCAGGTGTGAAAATAACGAAGCTTAACAGGTTAATGCGCTTGAAACTAAAGGGCTTGAGGGCAATAGAGGGAGATGGAATTACCTGTGTAGGGGTGAAATCCGCAGATATAGGTAAGAAGGCCGGTGGGGAAGCCGATCTCCTGGGTTGACTCTGACACTGAGGTTCGAAAGCTAGGGGAGCAAAC
+
ABAAAFFCCBD>EEEA22AEEFGEAFGGHFDBBABB>>EEGHHGH1EEFGGFBBFE1BFGFFGGGH4FFFGHGFHHHHGHHGGGGGGHHHHHHHEFGHGGHDDGGGHGHHGFFGFFDFFFAFBFGGGGHHHHGHGGFGHFGGHHHHGHHFBG<<;<:;:;GHGGC;;CCFGGGFGGBBFGGGGGAEFGF@FFFFFDDEFCFFFFFFFFFFFFFFFFFFFFFFFFFFFEFFFFFFFFFFFFFFFFFAEFFF
@M03896:38:000000000-B4D98:1:1101:9497:19270 1:N:0:171
TACGTAGGGGGCGAGCGTTATCCGGATTCATTGGGCGTAAAGCGCGCGTAGGCGGCCCGGCAGGCCGGGGGTCGAAGCGGGGGGCTCAACCCCCCGAAGCCCCCGGAACCTCCGCGGCTTGGGTCCGGTAGGGGAGGGTGGAACACCCGGTGTAGCGGTGGAATGCGCAGATATCGGGTGGAACACCGGTGGCGAAGGCGGCCCTCTGGGCCGAGACCGACGCTGAGGCGCGAAAGCTGGGGGAGCGAACA
+
ABABAFFBBBDAE?EA22AECGGEEFGGHBDF5BABAEEEGHHFG/EEEEE/GEEGGGGGBBCCFG/A/@DDA-CEGD;;DGGF@AFF/BFDFDF;;=-CFFFFFFC=DF/B;AD-;@@9@.:DFACFCDF?ADA@@BD?@EFB/BDD@;->;:9;;9;;AAFB/B;DDAF/BFF.;BFFFFFFFFFFB9:9:@F-CFABCFFFFEB/B/.A--;>AE;-@DDD?DFEEFFCDFFDFFFFFCCAFD@B-@-
@M03896:38:000000000-B4D98:1:1101:24189:19456 1:N:0:171
TACAGAGACTGCAAGCGTTATTCGGATTCACTGGGCGTAAAGGGTGCGCAGGCGGCCAAGTGTGTTAGGCGTGAAAGCCCGGGGCTCAACCTCGGAATTGCACCTAAAACTACATGGCTAGAGCATTGGAGAGGGTAGCGGAATTCACGGTGTAGCAGTGAAATGCGTAGATATCGTGAGGAACACCAGAGGCGAAGGCGGCTACCTGGACAATTGCTGACGCTCAGGCACGAAAGCGTGGGGAGCAAACG
+
>AAAAFFFFFFFBGG422E2GGHBEEGGHB5DDBBBAAABAGGGHAEAEFE?EEEFEEHFFGDGHH4GBG@EEE1@GGHHGEG<>EGFGFHHHED?FFGHHHGHHHFFGF<GBHGB?FG?<??GCGHFGGH1CC<>CEG?<<@EHHEF.A.CC:;;;;<;CFFFFF:;:AEFFGGGCFGDFGGGGGGEA...;@CFF?AA9@DDFFFF.B9/?FB:BFE/F.;:DDFF/9:AA...BDDDDAF.-;;/F.;
@M03896:38:000000000-B4D98:1:1101:24176:19468 1:N:0:171
TACAGAGACTGCAAGCGTTATTCGGATTCACTGGGCGTAAAGGGTGCGCAGGCGGCCAAGTGTGTTAGGCGTGAAAGCCCGGGGCTCAACCTCGGAATTGCACCTAAAACTACATGGCTAGAGCATTGGAGAGGGTAGCGGAATTCACGGTGTAGCAGTGAAATGCGTAGATATCGTGAGGAACACCAGAGGCGAAGGCGGCTACCTGGACAATTGCTGACGCTCAGGCACGAAAGCGTGGGGAGCAAAAG
+
ABAABFFFFFFFCDGA22EAEGHBEEGGHB555BBAAAEEGHHGHFEEEGGCGEFFEFHGFG4GGHEFFGEFGEFHHHHHGGGGEEHFGFHHHED?FFHHHHHHHHHGHHFFBHG1?FFFFFFGFHHGHHHHGG<EFCC-<=CFHHFGGD.C;;<;C;<;CFGGGFA;ECGGGGGGFGGGGGGGGGGGCFEFABDFFFECDDFFFFBBFFAFFFFFFFFFFFDDFFFFFFFADFFFFFFDCFFFCAEFFFB
@M03896:38:000000000-B4D98:1:1101:16273:19490 1:N:0:171
TACGGAGGGTGCAAGCGTTAATCGGAATTACTGGGCGTAAAGCGCACGCAGGCGGTTTGTTAAGTCAGATGTGAAATCCCCGGGCTCAACCTGGGAACTGCATCTGATACTGGCAAGCTTGAGTCTCGTAGAGGGGGGTAGAATTCCAGGTGTAGCGGTGAAATGCGTAGAGATCTGGAGGAATACCGGTGGCGAAGGCGGCCCCCTGGACGAAGACTGACGCTCAGGTGCGAAAGCGTGGGGAGCAAACA
+
AAABBBCCCAA>FGFA22EAEGFBEEFGHFDBBABBAAEEGHHGGEFEGEFCGGGCFGGHGGHHHHFGFHHGGGG4FGHHGEGEEGHHHHHHHHGHHGHHHHHHHHHHHHFFGHHFEHHHFGHHHHHGGGGFFHDC-@DAAB9FFFFFBF/FF9:;::;;AFFFFFA.9-.9/BFFFFFFFFFBBFFAA-:A:=A--.::DFFFFC@;EFFFFFBDFFF/FFD.ADF/;:B:.CFDFF:DFFFEFA.BBF.
@M03896:38:000000000-B4D98:1:1101:16291:19505 1:N:0:171
TACGGAGGGTGCAAGCGTTAATCGGAATTACTGGGCGTAAAGCGCACGCAGGCGGTTTGTTAAGTCAGATGTGAAATCCCCGGGCTCAACCTGGGAACTGCATCTGATACTGGCAAGCTTGAGTCTCGTAGAGGGGGGTAGAATTCCAGGTGTAGCGGTGAAATGCGTAGAGATCTGGAGGAATACCGGTGGCGAAGGCGGCCCCCTGGACGAAGACTGACGCTCAGGTGCGAAAGCGTGGGGAGCAAACA
+
AAAAABB@BAAAFFFC2AEEFGHBEEFGHH555A2BAAEEGHHGGFGEGG?0BEEEEFE2BF4BFGG@FFGFGGGEGHHHGGCGEFHHGHHFFCEFFGHGGHHHHHEHHHFHHHHGEHHHFFHHHGHFFGGGHGGCGFC;A;FFFFFB9B99;;:;-;;;.FBFFFA.AD.BFBBF:B9ADDFFFFF;@9-.AFACFFFF--@-;C-.AFFF9CFDFBB/;ADDFF/:9/;-;BC?B:.;BA;.9;;B/..
@M03896:38:000000000-B4D98:1:1101:16271:19508 1:N:0:171
TACGGAGGGTGCAAGCGTTAATCGGAATTACTGGGCGTAAAGCGCACGCAGGCGGTTTGTTAAGTCAGATGTGAAATCCCCGGGCTCAACCTGGGAACTGCATCTGATACTGGCAAGCTTGAGTCTCGTAGAGGGGGGTAGAATTCCAGGTGTAGCGGTGAAATGCGTAGAGATCTGGAGGAATACCGGTGGCGAAGGCGGCCCCCTGGACGAAGACTGACGCTCAGGTGCGAAAGCGTGGGGAGCAAACA
+
ABAAABCBBAA>CFBA22EAAGHBABFGHHDB5BBAAAEEHHHGGEEEGGGCGEGEGGGGFGHHHH@BGGHFGGHHHHHHGGGGEGHHHFHHHHGGHGHGHGHHHHFHHHGGGHHFFGHGFGCGHHHFFEGFFHFCCBFAABFFFFFB:B/FB;9:;;9;AFFFFB;;ADFFFFFFFFFFFFFFFFFFFBDFA-@DF.A9DABDFFDEEFAC--?.BFFBFFFFDDFFFFFDF=@AFF:DFCFFADEFBF.
@M03896:38:000000000-B4D98:1:1101:18035:19613 1:N:0:171
AACGTAGGTCACAAGCGTTGTCCGGAATTACTGGGTGTAAAGGGAGCGCAGGCGGGAAGACAAGTTGGAAGTGAAATCTATGGGCTCAACCCATAAACTGCTTTCAAAACTGTTTTTCTTGAGTAGTGCAGAGGTAGGCGGAATTCCCGGTGTAGCGGTGGAATGCGTAGATATCGGGAGGAACACCGGTGGCGAAGGCGGCCTACTGGGCACCAACTGACGCTGAGGCTCGAAAGTGTGGGTAGCAAACA
+
ABABAFFBFDBCBAFC22E2FGHEFGGGHHDBBBB3EEGHHHHGHGGGGEEEGEGE?FECFGHHGHBFGGGBGGHHHHHBFGHHHHHGHHHGGHHGHHHGHHHHHHHHHHGFFHGHGGHHGFFGHHHHGHHHHGHHHGG->@DFHHHHDFCGA;;;:;:;E.FFGFA;ABEB9FFCFGAGGGFGFFFBF-@DFFFF-DE@FFFFFF::;EFFFFFFBF/9BDD..;.9..9-9BD.0909;A;0.;9BFA.
@M03896:38:000000000-B4D98:1:1101:9821:19654 1:N:0:171
TACGTATGGTGCAAGCGTTATCCGGATTTACTGGGTGTAAAGGGTGCGTAGGTGGCAAGGCAAGTCTGAAGTGAAAATCCGGGGCTCAACCCCGGAACTGCTTTGGAAACTGTTTAGCTGGAGTACAGGAGAGGTAAGTGGAATTCCTAGTGTAGCGGTGAAATGCGTAGATATTAGGAGGAACACCAGTGGCGAAGGCGACTTACTGGACTGCTACTGACACTGAGGCACGAAAGCGTTGGGAGCAAACA
+
AAAAAFFFFFFDFFFF22EECGHEFFGGHHBDBB23EEGHHHHGHFEFFFGGFHGG2FFFCFFFHHAD@DEDGFGHHHHHGGGFEGHGHGHFG?EFEEFGHHHHHHFFGHFBBGGDDGGBBFACGHFB2GGHDECGFFDFGHHHHHHFGDBD>==>><>>CHHHFG<<CFGHGGGHGHHHGGHGHHGFHHGGCAFGGFEAGCADFBBBBFFFEFFFFFFFFBFFFBFEFF?DDFADFDFFFFAEFAEFFFF
@M03896:38:000000000-B4D98:1:1101:27333:20060 1:N:0:171
TACGGAGGGTGCAAGCGTTAATCGGAATTACTGGGCGTAAAGCGCACGCAGGCGGTTTGTTAAGTCAGATGTGAAATCCCCGGGCTCAACCTGGGAACTGCATCTGATACTGGCAAGCTTGAGTCTCGTAGAGGGGGGTAGAATTCCAGGTGTAGCGGTGAAATGCGTAGAGATCTGGAGGAATACCGGTGGCGAAGGCGGCCCCCTGGACGAAGACTGACGCTCAGGTGCGAAAGCGTGGGGAGCAAACA
+
>AAAA3AD?2AAFFF4E2AAFGHCEEGGHG555322AAEEFHGGG?EEECAEGE?EEEEGFHGGGH4BB@B4BF44GHHHGGGEEGHGGHHHHGABGFGGHHHHHDGHHHGFHEGBFFF?<FCGGHGGFFEGD0ECG;BDEFFFFFFFF9/99;:;9;;99FFF/BA;ABAFFFFFF9FA?9BBFFFF@9@AABBBB?EBBBBBBB?FEFFB;-ADFFFBFFFFFFF;BBBBDB=.FFFDB;=ABAAFFF?
@M03896:38:000000000-B4D98:1:1101:10279:20097 1:N:0:171
TACGTAGGGGGCTAGCGTTGTCCGGAATCACTGGGCGTAAAGGGTTCGCAGGCGGAAATGCAAGTCAGGTGTAAAAGGCAGTAGCTTAACTACTGTAAGCATTTGAAACTGCATATCTTGAGAAGAGTAGAGGTAAGTGGAATTTTTAGTGTAGCGGTGAAATGCGTAGATATTAAAAAGAATACCGGTGGCGAAGGCGACTTACTGGGCTCATTCTGACGCTGAGGAACGAAAGCGTGGGTAGCAAACAG
+
ABABAFFC@A@AEGAE22E2FGGEEFGGHBBD52ABAAEEGHHGHFGGGGF?EEGFEGHHGFGHGHFHGGGGHHFHHDG0EHHHHGHHHFGHHF3GGHGHGFGHHGHHHHFBFF>GGBFFFGCFGHHGHHHEFF1FBDFHGGFHFHHHF1DDG=F<@<<<DGHGD.<<AAGEGHHFGFGGEGHGGHG?BDGFGGGGDE??9DAFFFFB.E;ABFFFFFFF9DFDF?AFFF?AADDFD9DFFDFFFFFFFFF
@M03896:38:000000000-B4D98:1:1101:27911:20107 1:N:0:171
TACGTAGGGGGCGAGCGTTATCCGGATTCATTGGGCGTAAAGCGCGCGTAGGCGGCCCGGCAGGCCGGGGGTCGAAGCGGGGGGCTCAACCCCCCGAAGCCCCCGGAACCTCCGCGGCTTGGGTCCGGTAGGGGAGGGTGGAACACCCGGTGTAGCGGTGGAATGCGCAGCTATCGGGTGGACCACCGGTGGCGAAGGCGGCCCTCTGGGCCGAGGCCGACGCTGAGGCGCGAAAGCTGGGGGAGCGAACA
+
BBABBFFAAA?DE?EE2AECCGGEAEEGGDDFBAAAAEEEFGHGG?FEEGGCHEEEEDGGCB@BDF/><@CFD@?EGDAAFGGFDFFFFBFDDDD;9@DFFEFDFAA;DEBBEDFAFFFFDFFDBFC-9:AEFF?FA=.A@;FBFFDDFF-@;;;;@-.;DAFFBFAA-@-;BBFDAA.@@A/:AEEFFCCFFF:=>AEFDFFAFE/;B/.:@-;-;.@-;:=AF..A.-;@-9-A/B/FBCA--9;--:-
@M03896:38:000000000-B4D98:1:1101:10289:20117 1:N:0:171
TACGTAGGGGGCTAGCGTTGTCCGGAATCACTGGGCGTAAAGGGTTCGCAGGCGGAAATGCAAGTCAGGTGTAAAAGGCAGTAGCTTAACTACTGTAAGCATTTGAAACTGCATATCTTGAGAAGAGTAGAGGTAAGTGGAATTTTTAGTGTAGCGGTGAAATGCGTAGATATTAAAAAGAATACCGGTGGCGAAGGCGACTTACTGGGCTCATTCTGACGCTGAGGAACGAAAGCGTGGGTAGCAAACAG
+
AAABAFFBABDAEGFC?2E?EGHEEFGGH53BBBAAAAEEDHHGHGGEFGGCGEEFEEHHEFGFGH4BBBFGHHHHGGHGGHHGHGHHGFHHHFBFFGBGFBGHHGHHFHDFDB2FFBF>@GAFGGHGDHHEGF?DGBGGHGFFHHHHH11<F=F>><<EHFHHD.<CCEHHFHHGFGHGGHFHFHDAABFC?BCA?EDGAC.BFFFBEF;EFFFFFFBFA?DADF.B.FDFADDFAAFFFFFFFFF/FFB
@M03896:38:000000000-B4D98:1:1101:21337:20247 1:N:0:171
AGGTCGGAGTCACGGATTAGATACCCGTGTAGTCCGGCTGACTGACTTGAGTACGATCTCGTATGCCGTCTTCTGCTTGAAAAAAAAAACAACAGTAGCCCTACATGAAAAATGGAATCTTCTGATACTACCTCACAGCAACACTCTCCGTACATCACTCGCCTGACAAGATACTACCACTCTATTCTACACATCAAACATTCCATCATCTCTATGTGTTTATACGAACTTAATGCATTACTCATCTGA
+
ABCBADCBBCF5GEEE?EA4FDGGHHGGGHFBDFF2AEFEFHHHHBFGGGHHFHGFF1FGFFEFFGGEEEHGHGGFHHFFHHGHGFGGE/////244?222220233233300@22222>2222221111101==/11/0000.10110.>0..000000.--..//00./000000/000/000000000/0090000.0000000900;00000000//0000...-.0000009000000000000
@M03896:38:000000000-B4D98:1:1101:21017:20378 1:N:0:171
TACGGAAGGTCCGGGCGTTATCCGGATTTATTGGGTTTAAAGGGAGCGTAGGCCGGAGATTAAGCGTGTTGTGAAATGTGGATGCTCAACATCTGAACTGCAGCGCGAACTGGTTTCCTTGAGTACGCACAAAGTGGGCGGAATTCGTGGTGTAGCGGTGAAATGCTTAGATATCACGAAGAACTCCGATTGCGAAGGCAGCTCACTGGAGCGCAACTGACGCTGAAGCTCGAAAGTGCGGGTATCGAACA
+
ABAAABBCCFFFGAEA22E2GGHEEEGGHBFF5BA1FEHHHHHGHGFFFFEDHHEE?EEHHHHHHGAE1FFFEFHHGFFFHGHGHHHFGFFHHHGGHHHGHHHGGGCCDGFFGFGHHHHHHGFGHHGGGGGHHFDF<C<-;;CEHGECED.AC;9;;;;;EFGGFFFGGGGGGGFFGBDDFFFFFFFDCFFFFDFFFDEFDFFFFFBBFFFF@FAFFFFFFFFFFFFFFFFFFFFFFFFFFFBCFFDEFF-
@M03896:38:000000000-B4D98:1:1101:24820:20453 1:N:0:171
TACGAAGGGTGCAAGCGTTAATCGGAATTACTGGGCGTAAAGCGCGCGTAGGTGGTTCAGCAAGTTGGATGTGAAATCCCCGGGCTCAACCTGGGAACTGCATCCAAAACTACTGAGCTAGAGTACGGTAGAGGGTGGTGGAATTTCCTGTGTAGCGGTGAAATGCGTAGATATAGGAAGGAACACCAGTGGCGAAGGCGACCACCTGGACTGATACTGACACTGAGGTGCGAAAGCGTGGGGAGCAAACA
+
AAAAABCBCFA>BGCA22AAAGHFAEFGHG555BBAAAEEHGGEGCGGCFFEDGGEEGHFFEHHFHBFBBFFGGHHHHHHGGGGEGHFGGHHHHGFHGGHHHHHHGHHHHFDFHFBGGGF@FCGFHGGGFEHGHC..A.<AGHFHHHHHBDC==<=<<;;EGHHHGC;EFGGGFGGCBBFGFGGGGGEC9CFCBFGFFE9=;CAFFFFFFFFEBFFFFFFFEFFFFFEFFF=ADFDFFADFFAEFAEFFF.
@M03896:38:000000000-B4D98:1:1101:24807:20467 1:N:0:171
TACGAAGGGTGCAAGCGTTAATCGGAATTACTGGGCGTAAAGCGCGCGTAGGTGGTTCAGCAAGTTGGATGTGAAATCCCCGGGCTCAACCTGGGAACTGCATCCAAAACTACTGAGCTAGAGTACGGTAGAGGGTGGTGGAATTTCCTGTGTAGCGGTGAAATGCGTAGATATAGGAAGGAACACCAGTGGCGAAGGCGACCACCTGGACTGATACTGACACTGAGGTGCGAAAGCGTGGGGAGCAAACA
+
AAAABBBBAFA>BFDC22AEAGHBAEAFH55553AAAAEEGGGGG?EEEGGFFFFECGFFFFFHBF4BBBBBGFFFHHHHGGGGGGGFFFHHFGC?FFFFHHHHHBGFGHFDFFD@@CFGFF<@GGG?GHGGHHG?A@.C.CHHE0DGG00<=<0=-<;AEFFHGC:;;?EFFFGF0BFGGAFFFGG.;;BFC@BCFDA-@BF-EEAFFFFF99BFFFFFF/FF/FFFFFB;ADFDFDDA;==E>AEFFA;
@M03896:38:000000000-B4D98:1:1101:24824:20474 1:N:0:171
TACGAAGGGTGCAAGCGTTAATCGGAATTACTGGGCGTAAAGCGCGCGTAGGTGGTTCAGCAAGTTGGATGTGAAATCCCCGGGCTCAACCTGGGAACTGCATCCAAAACTACTGAGCTAGAGTACGGTAGAGGGTGGTGGAATTTCCTGTGTAGCGGTGAAATGCGTAGATATAGGAAGGAACACCAGTGTCGAAGGCGACCACCTGGACTGATACTGACACTGAGGTGCGAAAGCGTGGGGAGCAAACA
+
>AA33>AAAC2>B5BA2AAEAGHA2BFGHFA5532AAAAA2DBEE0EEE>EEFDFEFFHGG3FFGHD3BFBFFD4@BGGHGGG@>EGG3?GHHFFAGFHHHFHHHF23?FFGGFF2CFG@222@2?//FCEFG0?..->.AGBGHHHHHFFGG0<=--=::0CCGF:;.::GFFFF009:9C/CBBFA.;F9;:.C..9;9-BAFFF;..9B.B/BBBB/B/BFBBF.;A9;.;-.FDFFF-@EA;AF/A9
@M03896:38:000000000-B4D98:1:1101:10736:20723 1:N:0:171
TACGTAGGTGGCAAGCGTTGTCCGGATTTACTGGGCGTAAAGGGAGCGTAGGCGGATTTTTAAGTGGGATGTGAAATACCCGGGCTCAACCTGGGTGCTGCATTCCAAACTGGAAATCTAGAGTGCAGGAGGGGAAAGTGGAATTCCTAGTGTAGCGGTGAAATGCGTAGAGATTAGGAAGAACACCAGTGGCGAAGGCGACTTTCTGGACTGTAACTGACGCTGAGGCTCGAAAGCGTGGGGAGCAAACA
+
AAAAAFFCFFBBFCFA22A2EGHEEEGGHG555BABAAABFHFGHFEAEEE?GEEC@EHHHHFEFG3G?FFGHBHHGHHHHGGCEEHFFFHHGHG3E/2BGHHHHHEF3FB3?22<DFG@FG2@GFGG0FFEFGDGFGDFFGBGHHHHGB<D==<=-<<:.GHHBG:;CCGHFGGHFEGG?FGGGGGFACFF;;BG?.A;ADFFFBFB;BFFEFFFFFFFF9DF9AFE.EF;;F9.F.DD-BF?BAABFF.
@M03896:38:000000000-B4D98:1:1101:10718:20733 1:N:0:171
TACGTAGGTGGCAAGCGTTGTCCGGATTTACTGGGCGTAAAGGGAGCGTAGGCGGATTTTTAAGTGGGATGTGAAATACCCGGGCTCAACCTGGGTGCTGCATTCCAAACTGGAAATCTAGAGTGCAGGAGGGGAAAGTGGAATTCCTAGTGTAGCGGTGAAATGCGTAGAGATTAGGAAGAACACCAGTGGCGAAGGCGACTTTCTGGACTGTAACTGACGCTGAGGCTCGAAAGCGTGGGGAGCAAACA
+
AAAAAFFBFF?BECFF22E?FGHEEDGGHG5DBBBBAAEEHHHGHEFFEAG1GFGE@EGHHHGHGHEG?EFGHBGGGFHHHGGFEGGFGFGHHHGCE/2BGFHHGFBFFHFFGF@@GFFF@FB@GHFG0FFDFFADAFDFFHHHHHHHHFDDD=0=<<<;CHGHHG.;CCCGBCGHGBFGGGGGGGGFGFGFCA?BGGFAFFFBFFFFFF.F.;/;B/B9B.DFD?FEEFA::FAABDDFFFFFCDEFFA;
@M03896:38:000000000-B4D98:1:1101:10732:20746 1:N:0:171
TACGTAGGTGGCAAGCGTTGTCCGGATTTACTGGGCGTAAAGGGAGCGTAGGCGGATTTTTAAGTGGGATGTGAAATACCCGGGCTCAACCTGGGTGCTGCATTCCAAACTGGAAATCTAGAGTGCAGGAGGGGAAAGTGGAATTCCTAGTGTAGCGGTGAAATGCGTAGAGATTAGGAAGAACACCAGTGGCGAAGGCGACTTTCTGGACTGTAACTGACGCTGAGGCTCGAAAGCGTGGGGAGCAAACA
+
ABBBBFFCFF@CFGCE22E?CGGEEEGGHD55BB2AAAEEGHHGHFGGEFGCHGGEEEHHHHEFFHHG?FFGHED@FGHHHGGGGGHFHGHHHHGCE/BBGHHHHGFFGHFFFF@FFFGDFF2FFGFD=FF/@FDDEFFGFGHHHHHHDGDG====<<<:EHHHCGC;EGGHGFHHGFFFFGGGGGFGFFGGEGGAGGEAFFAFFFFFFFFFEFFFFFFFFFFFDF..A?A-:BAAFFFFFFCEFFFFFFA
@M03896:38:000000000-B4D98:1:1101:14471:20778 1:N:0:171
TACGTAGGGTGCAAGCGTTATCCGGAATTATTGGGCGTAAAGGGCTCGTAGGCGGTTCGTCGCGTCCGGTGTGAAAGTCCATCGCTTAACGGTGGATCCGCGCCGGGTACGGGCGTGCTTGAGTGCGGTAGGGGAGACTGGAATTCCCGGTGTAACGGTGGAATGTGTAGATATCGGGAAGAACACCAATGGCGAAGGCAGGTCTCTGGGCCGTCACTGACGCTGAGGAGCGAAAGCGTGGGGAGCGAACA
+
ABAAAFFBCFAACGFE22EAGGGEEEGGHFFF5BBBAAEFHHHGGGHGEFEEHEGEEFFEEEEE>EEFFEEEGGHHFHHHHGHGGHHGHGDGDGGGGBGFFBCDGG->CHC>DCC-<CECGGGGHFGCDDGF?DEGFEGBCCFGGGGGEG?C;;;:A@.;DEFFBFFB0BFFFFFFFFFFFFFFFFFFEFFFFFFFFFFFDFFFFFBBFFEEB;BADFFFFDFF?DF?FFF@9BFDFD.;@DFFCDD-BF-
@M03896:38:000000000-B4D98:1:1101:14488:20790 1:N:0:171
TACGTAGGGTGCAAGCGTTATCCGGAATTATTGGGCGTAAAGGGCTCGTAGGCGGTTCGTCGCGTCCGGTGTGAAAGTCCATCGCTTAACGGTGGATCCGCGCCGGGTACGGGCGTGCTTGAGTGCGGTAGGGGAGACTGGAATTCCCGGTGTAACGGTGGAATGTGTAGATATCGGGAAGAACACCAATGGCGAAGGCAGGTCTCTGGGCCGTCACTGACGCTGAGGAGCGAAAGCGTGGGGAGCGAACA
+
ABAAAFFCCFAAGGBF2AE?CGHFAEGGHFFHBABBAAEEHHHGFAGEEEG?HFGECFEEEEEEEEEEFEGGGGHHHHHHHHHGGHHGHFBCCG?GGBGFFCDGGA->CFAADFG-ACCC:C0<GHGCCEEGEGFAFEGFEFGGGGGGEA-B;9;:A@;AFEFFFFFFFFFFFFFEDDFFFFFFFFFE.9FBBDFCADEFFFFFFFFBBF?EFBBADFFBFFFFFFFFFFED=DFFFFDDAFFECA:->C:
@M03896:38:000000000-B4D98:1:1101:8183:20912 1:N:0:171
TACGAAGGGGGCTAGCGTTGTTCGGAATTACTGGGCGTAAAGCGCACGTAGGCGGACATTTAAGTCAGAGGTGAAATCCCGGAGCTCAACTTCGGAACTGCCTTTGATACTGGGTGTCTTGAGTATGGAAGAGGTTAGTGGAATTGCGAGTGTAGAGGTGAAATTCGTAGATATTCGCAGGAACACCAGTGGAGAAGGCGGCTAACTGGTCCATAACTGACGCTGAGGTGCGAAAGCGTGGGGAGCAAACA
+
>AA?>>AABDD>EFFB2AE2EFGEAEFGHHBBBA2AAAAEHHHGE0A>BCGEH@EE/>BFGGFH@F4B3?/B?FGGFGFHGF?EEHHGGC2BG/C/FBGFGFDDDDDGHGF1GF?E<?GFDD1FGFF0<GHHHHHHB0<D<DGHHBGGC@@G<:;:0;;CGHHFFC.;C?EGGFBC/C?CDEFGFFGAFFGG0AFFFF9;BADBF9BBBF/F/BBFFFFBFFFFDD.;FFFBDD=DF..9@DB.9;AFFF.
@M03896:38:000000000-B4D98:1:1101:15311:20923 1:N:0:171
AACGTAGGTCACAAGCGTTGTCCGGAATTACTGGGTGTAAAGGGAGCGCAGGCGGGAAGACAAGTTGGAAGTGAAATCTATGGGCTCAACCCATAAACTGCTTTCAAAACTGTTTTTCTTGAGTAGTGCAGAGGTAGGCGGAATTCCCGGTGTAGCGGTGGAATGCGTAGATATCGGGAGGAACACCAGTGGCGAAGGCGGCCTACTGGGCACCAACTGACGCTGAGGCTCGAAAGTGGGGGTAGCAAACA
+
BBBCBFFAFFBBBGFCA2E?CGGEGGGGHFDBBAB3AEGFFHHGHGGGGCE?EFGCEFEGFFHHFHBGFDGBGHDFHHHFHHHFHHHFGGH/FFBDBF2?FGHHHHBGGGHFGDDGFFHBF2C>2GGB<?F1GGFFGEHGCC?FHHHFGF@F.::0;;.;CAB09CEA.AE0BFFGGA-BAEFFFFF?A/BBE-BCFAE=;-:.BB/;BF.:A..ADBBB/ADDF?FFA9.99/99/;/9:C-.9/BB:..
@M03896:38:000000000-B4D98:1:1101:4563:20939 1:N:0:171
TACGTAGGGTGCAAGCGTTGTCCGGAATTACTGGGCGTAAAGAGTTCGTAGGCGGTTTGTCGCGTCGTTTGTGAAAACCAGCAGCTCAACTGCTGGCTTGCAGGCGATACGGGCAGACTTGAGTACTGCAGGGGAGACTGGAATTCCTGGTGTAGCGGTGAAATGCGCAGATATCAGGAGGAACACCGGTGGCGAAGGCGGGTCTCTGGGCAGTAACTGACGCTGAGGAACGAAAGCGTGGGTAGCGAACA
+
>AAA>BCAAF?ACGGA22E2AGHEEEFGHA555ABBAAAAEFHHHBGFEFF?GEGEFGEHD??>>E/EEEFHHHHHHGGGHHHAGGHHHFF3B4FFFFCBGHGCEGCBEGEDDD?/FCGFFFGGFHFBHHHACCA-EEGF.GHFFGHFF//CC::;-;:9CBFGBF;CBBFGGGGGFFFFGGBFFFFFF:BFFFFFF.;@DAB@FFBFBFAFD/;BBFFBFDDFDF?EFFA;9ED.FA.A-@;9.:-:BF-
@M03896:38:000000000-B4D98:1:1101:15595:21182 1:N:0:171
TACGAAGGGGGCTAGCGTTGCTCGGAATCACTGGGCGTAAAGGGTGCGTAGGCGGGTCTTTAAGTCAGGGGTGAAATCCTGGAGCTCAACTCCAGAACTGCCTTTGATACTGAGGATCTTGAGTACGGGAGAGGTGAGTGGAACTGCGAGTGTAGAGGTGAAATTCGTAGATATTCGCAAGAACACCAGTGGCGAAGGCGGCTCACTGGCCCGTAACTGACGCTGAGGCACGAAAGCGTGGGGAGCAAACA
+
ACBBBBCCBB?>EGCF22EEFFHBAEGGHBBBBBAAAAEEHHHGHFEFFEE?GEE?EGHHHHHHGHGFGGFEEGHHHHHFHGHGHHHHHHHHHGGHHHHFGHHHHGHHHHGGGHFBFGGG==GHFHGGGGGDGGHGGHHHGHHHHHGC;CFHC;<;;:9:BFGGCB;;;EGGGGGGFED:BFGGFFFFFBBFE@DFCDA;@>DFFFF0BEFFD>-ADFB;FAADADFEFFA;.ADDFF9.@FF?9A.FFA.
@M03896:38:000000000-B4D98:1:1101:21597:21448 1:N:0:171
TACGTATGGTGCAAGCGTTATCCGGATTTACTGGGTGTAAAGGGAGCGTAGACGGCGAAGCAAGTCTGGTGTGAAACCCCGGGGCTCAACCTCGGGCCTGCATTGGAAACTGTTTTGCTTGAGTGCCGGAGAGGTAAGCGGAATTCCTAGTGTAGCGGTGAAATGCGTAGATATTAGGAGGAACACCAGTGGCGAAGGCGGCTTACTGGACGGCAACTGACGTTGAGGCTCGAAAGCGTGGGGAGCAAACA
+
ABBCAFFFFFFDBFFE?2EEFGHEEGGGHF5BBBA3EEHHHHHGGGGGGFFEHEEECEEE>EGFGH4BFFGHGGFHFGGGGEFGEFHFGFHHHECCG@EFHHHHHHGHHHD1???FFGGGGFEFGGHGGGGGGGGHHFG?<ADGHHHFH00C<<<;:;=AEGGGFFC=EGGGGFFGGGGGGDFGFFFFFBFFEFFFFFEBDFFFFFBBFFAFAFACFFFFFBFFFFFFEFFCFFFDEDADCFF?@DEBFF?
@M03896:38:000000000-B4D98:1:1101:13733:21915 1:N:0:171
TACGGAGGGTGCAAGCGTTAATCGGAATTACTGGGCGTAAAGCGCACGCAGGCGGTTTGTTAAGTCAGATGTGAAATCCCCGGGCTCAACCTGGGAACTGCATCTGATACTGGCAAGCTTGAGTCTCGTAGAGGGGGGTAGAATTCCAGGTGTAGCGGTGAAATGCGTAGAGATCTGGAGGAATACCGGTGGCGAAGGCGGCCCCCTGGACGAAGACTGACGCTCAGGTGCGAAAGCGTGGGGGGAAACCG
+
BCBBABCCCBAAFGBE?2EAFGFFEEFGHHDBBBAAAAAEFHHGGFGGGGGCGGGCGGGHGHHHHHFHBGHGFHHHGHHHGGGGGGHGHHHHHHGHHGHHHFHHHHEHHH?FHHGFFFGGGFGHHHHHGGGEGGGCCA=AAFFFFFFFFF0B;;;;@:9;AFFFFFDADFFFFFFFFFFFFFFFBFFFFCFDABFFFFFAACCFF@@AAFFFF@A;BFFFFFDFFDF/BFBAD>BFFFDFAF----;;/.-
@M03896:38:000000000-B4D98:1:1101:17727:21922 1:N:0:171
TACGTAGGGGGCGAGCGTTGTCCGGATTTACTGGGCGTAAAGGGTGAGTAGGCGGTTATATATGTCAGGTGTAAAAAGCTATGGCTTAACCATAGTAAGCACTTGAAACTGTATGACTTGAGTGCAGGAGAGGTAAGCGGAATTCCTAGTGTAGCGGTGAAATGCGTAGATATTAGGAGGAACACCGGTGGCGAAGGCGGCTTACTGGACTGTAACTGACGCTGAGTCACGAAAGCGTGGGTAGCAAACAG
+
ABABBFFCDCDAFEFA?2E?EGHFGGGGHFBFBBBBE>EEHHHGGFGHHHHGHGGEEGGHHGGGGGDGHGHHHHFHHGHHHHHHHHHHHHHHHHHHHHHHHGHHHGHHHG>FGFHHHHHHGHDGHHHHGGGGGH>GDGFDGGFHHHHHHFDDD0<;@;;CGHHHHC;CFGGGGGGGFEGEDGFFGGGGGFFFFDAFFECFFFFFFFFBFFB;FFFFFFFFDDFDDFFFFFFDDDDFD;ABFDB?FFFFFFB
@M03896:38:000000000-B4D98:1:1101:13746:21930 1:N:0:171
TACGGAGGGTGCAAGCGTTAATCGGAATTACTGGGCGTAAAGCGCACGCAGGCGGTTTGTTAAGTCAGATGTGAAATCCCCGGGCTCAACCTGGGAACTGCATCTGATACTGGCAAGCTTGAGTCTCGTAGAGGGGGGTAGAATTCCAGGTGTAGCGGTGAAATGCGTAGAGATCTGGAGGAATACCGGTGGCGAAGGCGGCCCCCTGGACGAAGACTGACGCTCAGGTGCGAAAGCGTGGGGAGCAAACA
+
BBBBCCCCCABAFGFC22EEFGHFEFFGHHBB5BAAAAEEGHHGGCEFGEGEGGGCGGGHHHHHHHGGFHHGHHHHGHHHGGGGGGHGGHHHHHGFHGHHHHHHHHHHHHFFHHHFFGHHGGHHHHHGFFGEHHGFDFFFFFFFFFFFFFBFB<<<<<<@EFFFFFDBFFFFFFFFFFFFFFFFFFFFF>DFFFFFFFFFFFFFFFFFFFFFFFFAFFFBFFFFFFFFFFFDDFFDFFADFFA9BDFFFF.
@M03896:38:000000000-B4D98:1:1101:13728:21934 1:N:0:171
TACGGAGGGTGCAAGCGTTAATCGGAATTACTGGGCGTAAAGCGCACGCAGGCGGTTTGTTAAGTCAGATGTGAAATCCCCGGGCTCAACCTGGGAACTGCATCTGATACTGGCAAGCTTGAGTCTCGTAGAGGGGGGTAGAATTCCAGGTGTAGCGGTGAAATGCGTAGAGATCTGGAGGAATACCGGTGGCGAAGGCGGCCCCCTGGACGAAGACTGACGCTCAGGTGCGAAAGCGTGGGGAGCAAACA
+
AAAAB3ABBAAABEFA22EAAGHFAEFGHF555BBAAAEEGHHGG?EEGGGGGGG@EGGHGHHHBGDDBGH4FFHHFHGHFGGGGGHHHHHHHHGHHGHHHHHHHHHHGH?2GHFFCGGHCGHHHHHFFDGFBF.@CBBDEFBFFFFFFF/B;;;;@99-A/BFBB;ADC.9//FFF/;FDDFFEFFFA;@.;-;-@AE=-9@>CFFFAF.>;;A.BFF;BDFBD?B/BF/BDBAD/ADA-=AFADABBAA
@M03896:38:000000000-B4D98:1:1101:17734:21940 1:N:0:171
TACGTAGGGGGCGAGCGTTGTCCGGATTTACTGGGCGTAAAGGGTGAGTAGGCGGTTATATATGTCAGGTGTAAAAAGCTATGGCTTAACCATAGTAAGCACTTGAAACTGTATGACTTGAGTGCAGGAGAGGTAAGCGGAATTCCTAGTGTAGCGGTGAAATGCGTAGATATTAGGAGGAACACCGGTGGCGAAGGCGGCTTACTGGACTGTAACTGACGCTGAGTCACGAAAGCGTGGGTAGCAAACAG
+
ABBBBFFB3AD>E2EA22E0FFGFEEFGHHBD5BAAEEEGDHHGGFGHHHGEHGGFEEGHFGGGGHDFFGHHGHHHFGHHGHHHGHHHHHHHHHGHHHFGGGFHFGFHHGDGGFFGGGHGFGGHHFF0?FEDGH1FBGCDDGEHGHHDFDGFD<G@C;;CHHHHCDCCDEFFFFGG;BBEGGACFDFGAFFFFA-@.99@=C@99FB/BF;9BFBFFFFF?.ADFFFFFFFFFDFFD9DAFDFFFFFFFFB
@M03896:38:000000000-B4D98:1:1101:17562:22122 1:N:0:171
TACGTAGGGTGCAAGCGTTATCCGGAATTATTGGGCGTAAAGGGCTCGTAGGCGGTTCGTCGCGTCCGGTGTGAAAGTCCATCGCTTAACGGTGGATCCGCGCCGGGTACGGGCGGGCTTGAGTGCGGTAGGGGAGACTGGAATTCCCGGTGTAACGGTGGAATGTGTAGATATCGGGAAGAACACCAATGGCGAAGGCAGGTCTCTGGGCCGTCACTGACGCTGAGGAGCGAAAGCGTGGGGAGCGAACA
+
A>>AAFFAAC2>C5FA2AE2FGGAEEEGHBFGBB2BAAAE2BFFFAGEEFGGHEEEEFEEE>>>>>EEEEGEGHHFGHHHHHHFFHHFGFDGGHGHF2GFFBBDG/>><G>.ACDDGBDEDCFFFFG?EGDFFFA-DAFE;;BFFFFF?;99;9;99;;;A99FBFFFFFFFBBFE>-@BD.;BFFAA.BF/B@=@=:AA.@AFFFBB/..;--9;AFF/B?DFDA?9FDED=@;.B?9D--B.B9;--;9
@M03896:38:000000000-B4D98:1:1101:17545:22126 1:N:0:171
TACGTAGGGTGCAAGCGTTATCCGGAATTATTGGGCGTAAAGGGCTCGTAGGCGGTTCGTCGCGTCCGGTGTGAAAGTCCATCGCTTAACGGTGGATCCGCGCCGGGTACGGGCGGGCTTGAGTGCGGTAGGGGAGACTGGAATTCCCGGTGTAACGGTGGAATGTGTAGATATCGGGAAGAACACCAATGGCGAAGGCAGGTCTCTGGGCCGTCACTGACGCTGAGGAGCGAAAGCGTGGGGAGCGAACA
+
BCBBBFFCCFAAFCGC22E?GGHFEEFGHCFF5BBBAAEFGHHGFCGEEEGGHGGEEFEEEEEE>EFGGGGGGHHHGGHHHHHGGHHGHGDFFHGHHBGFFBBDGC@CDHA.ADCDGCDEBFBCFGGBEGGFFFDFBEFFABFFFFFFFF;BA0:9A@:ADEFF0BBBFFFFFFFFFDFFFFFFFFFFFFFFFFFFFFFFFFFFFFFFFBEE-;@;DFFFFDDFFFFEFFE-@CCDFDADCFFE@DBC-@-
@M03896:38:000000000-B4D98:1:1101:6748:22400 1:N:0:171
TACGTAGGGTGCAAGCGTTATCCGGAATTATTGGGCGTAAAGGGCTCGTAGGCGGTTCGTCGCGTCCGGTGTGAAAGTCCATCGCTTAACGGTGGATCCGCGCCGGGTACGGGCGGGCTTGAGTGCGGTAGGGGAGACTGGAATTCCCGGTGTAACGGTGGAATGTGTAGATATCGGGAAGAACACCAATGGCGAAGGCAGGTCTCTGGGCCGTCACTGACGCTGAGGAGCGAAAGCGTGGGGAGCGAACA
+
ABABAFFCCFAAEGGA22EEEGHEEEGGHFBF5BBBAAEEGHHGGAGEEFFEHGGEEGGGE>EEEEGGEFGGGGHHHHHHHHHGGFHGHGCCFGFHHBGGFBCFGDCCFHA.ADC?DCDEDGBBFFGDEGGFFFDCDEFFAFFFFFFFFF;AA:::A;;;DEFFBFFBBFFFFFFFFCFAFFFFFFFFFFFFFFFFFFFFFFFFFFFFFFEEFD;AFFFBFFFFFFFAFDEFFFADFFDDFFF?BA9=@FC
@M03896:38:000000000-B4D98:1:1101:20235:22476 1:N:0:171
TACGTAGGGGGCGAGCGTTATCCGGAATCATTGGGCGTAAAGCGCGCGCAGGCGGGCTTTCAAGCGGCGGCGTCGAAGCCGGGGGCTCAACCCCCGGAAGCGCCCCGAACTGGAAGCCTCGGATGCGGCAGGGGGAGGCGGAATTCCCGGTGTAGCGGTGAAATGCGCAGATATCGGGAAGAACACCGACGGCGAAGGCAGCCTCCTGGGCCGGCATCGACGCTGAGGCGCGAAAGCTGGGGGAGCGAACA
+
ABAAAFFBBB2>FCCE22E?GGHFEFGGHFFGBBFBA>EEGHGGGCGEGGGCGEF/>>FHGGGGHGGG?@CACCGGGGGGGFGGFCFFFFFFFFFF;@@;E@CFFFA;@DABFFF/EFFFDDDFFFFFFFFFFFFFCFFFFFFFFFFFFFAFA;;;;;;@AFFFFF9A:BCFFFFADCFFDFFFFFFC-@CFBCCFFFEFFFFFFFFFBAEA;;C9:FD/@CDD9AFEEFD@-@D?FFBFFFFF-.9:-:-
@M03896:38:000000000-B4D98:1:1101:20215:22481 1:N:0:171
TACGTAGGGGGCGAGCGTTATCCGGAATCATTGGGCGTAAAGCGCGCGCAGGCGGGCTTTCAAGCGGCGGCGTCGAAGCCGGGGGCTCAACCCCCGGAAGCGCCCCGAACTGGAAGCCTCGGATGCGGCAGGGGGAGGCGGAATTCCCGGTGTAGCGGTGAAATGCGCAGATATCGGGAAGAACACCGACCGCGCAGGCCGGCTCCCGGGCCGGCCTCGACGCTGCGGCGCGACAGCCTGGGCAGGGCAC
+
ABBAAFF@A22>AE2A22AAEGHAAEEFGFHGBF1BA>>EGHGFG/EEGGG?EEEC>>FGF2@FF/CC--A-:AC@A9@FGG??BBBFFFFFFFB<9=>;EBBB?B;9-;A/BBB/AFFF.A.;9FB?B?;B------9---9.;FBB.9--.;/9-9.-:99FFF9:@=-:;FB.@99-9ABB/9?9---9@9-9@;?.9-;;AE..;9-;--;-...9--;...9---9--9--A..;.....--9:;
@M03896:38:000000000-B4D98:1:1101:27584:22563 1:N:0:171
TACGTATGGTGCAAGCGTTATCCGGATTTACTGGGTGTAAAGGGAGCGCAGGCGGTGCGGCAAGTCTGATGTGAAAGCCCGGGGCTCAACCCCGGTACTGCATTGGAAACTGTCGTACTAGAGTGTCGGAGGGGTAAGCGGAATTCCTAGTGTAGCGGTGAAATGCGTAGATATTAGGAGGAACACCAGTGGCGAAGGCGGCTTACTGGACGATAACTGACGCTGAGGCTCGAAAGCGTGGGGAGCAAACA
+
AAAAABFFF3DD1B1A111AGGHA0AEEFDADDA00AAF2ADGGGEEFEAE/B/A/>>/E>>EFFGBBDBFFBGHFGHHHGEECEEGGFFGCG/>BCCGGHHFHFFBFGH<1FFEACCF>>F1>GFFC@CCGGGCFFBGC-:CECCFCFC0C;;;;:;;;.BB0CFE;A?.90CFFF//BBBFFFFFEABFFE@?@?AA=-9@@FFFBF9A?@EFFFBBFF?AB?9--EEA>?9;BFABF<<?A=;AFBF-
@M03896:38:000000000-B4D98:1:1101:27567:22572 1:N:0:171
TACGTATGGTGCAAGCGTTATCCGGATTTACTGGGTGTAAAGGGAGCGCAGGCGGTGCGGCAAGTCTGATGTGAAAGCCCGGGGCTCAACCCCGGTACTGCATTGGAAACTGTCGTACTAGAGTGTCGGAGGGGTAAGCGGAATTCCTAGTGTAGCGGTGAAATGCGTAGATATTAGGAGGAACACCAGTGGCGAAGGCGGCTTACTGGACGATAACTGACGCTGAGGCTCGAAAGCGTGGGGAGCAAACA
+
AAAAA@DCFFDB4FFC?2AEAGGEEGGGHA555B23AABFDGFGEEGCFCAAEFF>0EEG@ECGFG@B@BFBFFDBGHGHGEGEEFGBBFGGGCCCDFHFHGFGD?FDFHF1?DF<GEFDFDF=G>GFCGGF-?AAGHGG;@@CHHF0CBBF;;9;;;;;.BFBBFC=DFFFFFFFFFBFFDFFFFAEF;BFEDAFFFF;AFFFFFFFBF.=BAFFFFFF;DDF?AAEEEABCFADFDADAFFEFFEFFFF
@M03896:38:000000000-B4D98:1:1101:27580:22591 1:N:0:171
TACGTATGGTGCAAGCGTTATCCGGATTTACTGGGTGTAAAGGGAGCGCAGGCGGTGCGGCACGTCTGATGTGAAAGCCCGGGGCTCAACCCCGGTACTGCATTGGAAACTGTCGTACTAGAGTGTCGGAGGGGTAAGCGGAATTCCTAGTGTAGCGGTGAAATGCGTAGATATTAGGAGGAACACCAGTGGCGAAGGCGGCTTACTGGACGATAACTGACGCTGCGGCTCGAAAGCGTGGGGAGCAAACA
+
BBAAAFFFFBBFBFD42A2AEGGEEEGGHH55BBA3BEGFFHHGHFGGGGGGGGFE@EE@?E/?BFB?FGGGFF4EBGFGGGEEEGGFFFGDF@<BBA2GHHHHD?GFGHGDGDEEGCF=><1<FGHDCGCCFGAA/;CF:-:EGFFFGB0;;;0;;;;:9BFFGFCCD?EFFFFBBFBFDD.A:F.;FFFFFF=BCBFFFFFFBBF/BB9BCEFFFEFFB.;A?.----A@C.9AFA:9;--.@DE/BFF
@M03896:38:000000000-B4D98:1:1101:5493:22594 1:N:0:171
AACGTAGGTCACAAGCGTTGTCCGGAATTACTGGGTGTAAAGGGAGCGCAGGCGGTAAGACAAGTTGGAAGTGAAATCTATGGGCTCAACCCATAAACTGCTTTCAAAACTGTTTTTCTTGAGTAGTGCAGAGGTAGGCGGAATTCCCGGTGTAGCGGTGGAATGCGTAGATATCGGGAGGAACACCAGTGGCGAAGGCGGCCTACTGGGCACCAACTGACGCTGAGGCTCGAAAGTGTGGGTAGCAAACA
+
ABAAAFFBFDBBDGFEA2EAFGGEEGGGHEAB5AA3EEGFHHHGHEGGGEECGGG0BFFFFFGGGHDF@FGBFGHGHHEFHHHHHHHGHHHGFHFBGHHGHHHHHHHHHHBEDDF2FCFGDFGHHHHGHHGHHEGF2FDFGGCGHHHGGGCGA<==<<<<<CHHHGD:CCEHHFGED-?DGGFGBFEECFFFEGGFF?A@DFFFFFFFBEAFDFFEAFFFF?FFA?.9AEA=;B..;BBFFD::ABFF0:.
@M03896:38:000000000-B4D98:1:1101:5477:22608 1:N:0:171
AACGTAGGTCACAAGCGTTGTCCGGAATTACTGGGTGTAAAGGGAGCGCAGGCGGGAAGACAAGTTGGAAGTGAAATCTATGGGCTCAACCCATAAACTGCTTTCAAAACTGTTTTTCTTGAGTAGTGCAGAGGTAGGCGGAATTCCCGGTGTAGCGGTGGAATGCGTAGATATCGGGAGGAACACCAGTGGCGAAGGCGGCCTACTGGGCACCAACTGACGCTGAGGCTCGAAAGTGTGGGTAGCAAACA
+
AAAAAFFCFFBBEGG4A2EAFGGFFFCFHGBBBBA3EEGHGHHGHGGGGFGCGGGGCEEGFGGHGH4BFGGFGGHHHHHHHHHGHHHGHHHGGHHBGHHHHHHHHGHHH0FF?GG<FFGHFF@FFHHGHHHHHGFHHEHGCCGFGHHHGG?C;;<;:=;;DGGGGFE;ACGGGBBEG?@BADGGFFFEFFFFFFFFFFFFFFFFEFFFFFFFFFFEDFFFFDFA..9AEEA@9BDD/;BB;A;BEFFFB.A
@M03896:38:000000000-B4D98:1:1101:5497:22616 1:N:0:171
AACGTAGGTCACAAGCGTTGTCCGGAATTACTGGGTGTAAAGGGAGCGCAGGCGGGAAGACAAGTTGGAAGTGAAATCTATGGGCTCAACCCATAAACTGCTTTCAAAACTGTTTTTCTTGAGTAGTGCAGAGGTAGGCGGAATTCCCGGTGTAGCGGTGGAATGCGTAGATATCGGGAGGAACACCAGTGGCGAAGGCGGCCTACTGGGCACCAACTGACGCTGAGGCTCGAAAGTGTGGGTAGCAAACA
+
CCBCCFFAFDBCDGCC22AAFGGFGGGGHGBB5BB3EEGHFHHGHGGGGAEFFFGEGEEFGGGHHH4B3BGFGGHFHHGFGHHGHHHGHHHGGFGBFGHFHHHHHHGHHHGBFDD2?FHGGGGFFHHGHHHHHGFGFFEFGGGGHHHHGG@CD;<;;;;AEFHGFF;CDFEGFGGEGGAGGGGGFFFFFBFFEFFFFAEFFFFFFFFFFFA/AAAEFFEFFDAADDF:?FFB-FDD:BFFFF.;AFFFFFA
@M03896:38:000000000-B4D98:1:1101:24607:22634 1:N:0:171
TACGTATGGTGCAAGCGTTATCCGGATTTACTGGGTGTAAAGGGAGCGCAGGCGGTGCGGCAAGTCTGATGTGAAAGCCCGGGGCTCAACCCCGGTACTGCATTGGAAACTGTCGTACTAGAGTGTCGGAGGGGTAAGCGGAATTCCTAGTGTAGCGGTGAAATGCGTAGATATTAGGAGGAACACCAGTGGCGAAGGCGGCTTACTGGACGATAACTGACGCTGAGGCTCGAAAGCGTGGGGAGCAAACA
+
ABBBAFFFFFFFBFBCA2EECGHEGGGGHE555B23EAFFFHHGHFGGGCECGEG@EFEFEEFGGH@BFBFBFGGHHHHHGGGGEGHFGHHGG?CCGFHHHGHHHHGFGHFBFFGEHEFDFF<>G>FEGGGGFCFDFFGGCFCEHHGGGFBF0;;;;;;;AFFGFFE;ADFGGGFFFBBFFDFFFFFFABBFFFFAFFFFFFAFFFFFFFFAFFFFFFFFFFFF?DFEFF?BFFFDFF:ADF;ADAEFFFA
@M03896:38:000000000-B4D98:1:1101:8368:22753 1:N:0:171
TACGTATGGTGCAAGCGTTAATCGGAATTACTGGGCGTAAAGCGTGCGCAGGCGGTTCTGTAAGATAGATGTGAAATCCCCGGGCTCAACCTGGGAATTGCATATATGACTGCAGGACTTGAGTTTGTCAGAGGAGGGTGGAATTCCACGTGTAGCAGTGAAATGCGTAGATATGTGGAAGAACACCGATGGCGAAGGCAGCCCTCTGGGACATGACTGACGCTCATGCACGAAAGCGTGGGGAGCAAACA
+
AAABAFFFFFFFCGCCA2EAAGHFEEGGHFBB53AAAAEEFHHEGEGFGGGGGGG?EFGGHHHHFGEFGGHGHH4@FGHHGGGGGGHHHHHHHHGHGHHHGHGHHHG3FGHBGHFCFGGHDBG2HH2G2FGEHFFDC?CGGEHFHEGFH.FG<<<==0=<=DFGHFA:.;.BC;C;C000CCFG/CE?;9ADGCAFFGFFFFFF/A/B/BAA;9/;BF/;BA:.DDBBB/99;DD.FDA9@;>.@?.9BF?
@M03896:38:000000000-B4D98:1:1101:8371:22771 1:N:0:171
TACGTATGGTGCAAGCGTTAATCGGAATTACTGGGCGTAAAGCGTGCGCAGGCGGTTCTGTAAGATAGATGTGAAATCCCCGGGCTCAACCTGGGAATTGCATATATGACTGCAGGACTTGAGTTTGTCAGAGGAGGGTGGAATTCCACGTGTAGCAGTGAAATGCGTAGATATGTGGAAGAACACCGATGGCGAAGGCAGCCCTCTGGGACATGACTGACGCTCATGCACGAAAGCGTGGGGAGCAAACA
+
BCBCBFFFFFFFFFFC?2EEFGHFFGGGHGDBBBBAAAEEGHHGGEGGGCECGGGCFFGHHGHHFBGGHHHGHHHHHHHHGGGGGGHHHHHHCHGFFHHHHHHFHHHFFGFGGGFCFHHG2FGFHHHHGHHGHGGDGGGGGGHFHGFHHGHHC<==D<<<DHFGHHC:A@EFFGGCHFFFHFHHHGGA--9AFDDGFGGGEFFFFF:BFFAFEFFFFFFFFFD.DDFFFFFA9AD.BADDFFFE-9AFFFF
@M03896:38:000000000-B4D98:1:1101:14383:22944 1:N:0:171
TACGGAGGGTGCAAGCGTTAATCGGAATTACTGGGCGTAAAGCGCACGCAGGCGGTTTGTTAAGTCAGATGTGAAATCCCCGGGCTCAACCTGGGAACTGCATCTGATACTGGCAAGCTTGAGTCTCGTAGAGGGGGGTAGAATTCCAGGTGTAGCGGTGAAATGCGTAGAGATCTGGAGGAATACCGGTGGCGAAGGCGGCCCCCTGGACGAAGACTGACGCTCAGGTGCGAAAGCGTGGGGAGCAAACA
+
BCBCCCCBBAAACFGA22EEFGHFEEFGHHDB5BAAAAEEHHHGG0EEFGGCGGGCGGGHHHHHHH@BFFGFGFHHHHHHGGGGGGHGGHHHHHGFHGHHHHHHHHGHGHFFHHHBFHHHFGFGHHHHFGGGHHGGDFFDEFFFFFFFFFBFF;;;;;;@EFFFFFDDFFFFFFFFFFFFFFFFFFFFFBFFA>CFFFFFFFFFFFFFFFFFAAFDFFFBBFDDFFFFFFFCDCCAFF.DFADA9:EFFFF
@M03896:38:000000000-B4D98:1:1101:24927:22961 1:N:0:171
TACGGAGGGTGCAAGCGTTAATCGGAATTACTGGGCGTAAAGCGCACGCAGGCGGTTTGTTAAGTCAGATGTGAAATCCCCGGGCTCAACCTGGGAACTGCATCTGATACTGGCAAGCTTGAGTCTCGTAGAGGGGGGTAGAATTCCAGGTGTAGCGGTGAAATGCGTAGAGATCTGGAGGAATACCGGTGGCGAAGGCGGCCCCCTGGACGAAGACTGACGCTCAGGTGCGAAAGCGTGGGGAGCAAACA
+
AAABBABCCAAABFFA22EAAGHFEEGGHG5D5BAAAAEEGHHGG?EEGEGGGGGCFGEHHHHHHHFFGHGGHHHHHHHHGGGGGGHGHHHHHHGFHGHHHHHHHHHHHHFDHHHHGHHHHGFHHHHHGGGFHGCACFDDFFBFFFFBFF/FF:;:9;;@EFFFFFDDDFFFFBFFFFEFFFFFFFFFF>FFADFFFFEAF;DDFFFFEFFFFFFFFFFFFFDFFFFBB/B@DFFFFFFFFFA?-;AFF9.
@M03896:38:000000000-B4D98:1:1101:4348:23034 1:N:0:171
TACGTAGGGGGCAAGCGTTATCCGGATTTACTGGGTGTAAAGGGAGCGTAGACGGCAAGGCAAGTCTGATGTGAAAACCCAGGGCTTAACCCTGGGACTGCATTGGAAACTGTCTGGCTCGAGTGCCGGAGAGGTAAGCGGAATTCCTAGTGTAGCGGTGAAATGCGTAGATATTAGGAAGAACACCAGTGGCGAAGGCGGCTTACTGGACGGTAACTGACGTTGAGGCTCGAAAGCGTGGGGAGCAACCA
+
ABBAAFFA@@B>EF242AEAFFGAE?EEHH555323AEGFGFFE1AE0EE?FH>EE?EEFBBB?FHDE3BFFGFHGDEEEFEFE?AGHHHHHHH//BFC/BDHHE?BFGHFBFBG3B@2F>B?GHBG@AC<C.A<C1<<--<<EHHHFGGFGD0;;;-;;EF00C;.9C@EFF0BFF090;.CFGGG?CCFF;-;->.;9;>-@BBBB/;9;-;..BFFFF.9E.AB.A.;;AF.D/999--9.;;./.9:
@M03896:38:000000000-B4D98:1:1101:4325:23042 1:N:0:171
TACGTAGGGGGCAAGCGTTATCCGGATTTACTGGGTGTAAAGGGAGCGTAGACGGCAAGGCAAGTCTGATGTGAAAACCCAGGGCTTAACCCTGGGACTGCATTGGAAACTGTCTGGCTCGAGTGCCGGAGAGGTAAGCGGAATTCCTAGTGTAGCGGTGAAATGCGTAGATATTAGGAAGAACACCAGTGGCGAAGGCGGCTTACTGGACGGTAACTGACGTTGAGGCTCGAAAGCGTGGGGAGCAAACA
+
ABBBBFFB@BBDEFCF2AEEEFGEEEGGHFBBDFA3EEGHGHGGGEGGEEFGHGGE?FGGGFFFHH4B@BFFEFGHHFEGGFGEEAFGGFGHHHF/BFAEGFHGFBDFGHF3FBF3BFFF@DDGHHHGFGGGDGFGF11C-@-<GFHHHFF==:;;;-;;CHHHBCC;ADEGEBFGGEFF9ABFBFG.FBBBADC9@DFFFFFFFFFBFBA;-...;//BF?EF?EFB..9999:A/AD?=-=.9AAF/.9
@M03896:38:000000000-B4D98:1:1101:4341:23051 1:N:0:171
TACGTAGGGGGCAAGCGTTATCCGGATTTACTGGGTGTAAAGGGAGCGTAGACGGCAAGGCAAGTCTGATGTGAAAACCCAGGGCTTAACCCTGGGACTGCATTGGAAACTGTCTGGCTCGAGTGCCGGAGAGGTAAGCGGAATTCCTAGTGTAGCGGTGAAATGCGTAGATATTAGGAAGAACACCAGTGGCGAAGGCGGCTTACTGGACGGTAACTGACGTTGAGGCTCGAAAGCGTGGGGAGCAAACA
+
ABBBAFCA3AB>AFEEA2EEGGHEEEGGHF5553A3EEGGGHCDGEGCEF0FHEE0EGAE?F1BFG4@3BFFED4FGFGEFGGGEFHFHHHHHB/??FFGGFHHFFDHHHF1F1BBBFFG/CDFHGHGCCGGFGGHFBD?<C@FHHHBH00<==<;::;;EGHHBF;;CBGFGGFGFFB0.CFFGGGFFCFB9@BB<DEBB??BFFFFFF9>-;.ABBFBFDFEEE/;A.;>?FFDFFFFBB?FBFFFFF.
@M03896:38:000000000-B4D98:1:1101:12508:23089 1:N:0:171
TACGGAGGGTGCAAGCGTTAATCGGAATTACTGGGCGTAAAGCGCACGCAGGCGGTTTGTTAAGTCAGATGTGAACTCCCCGGGCTCAACCTGGGAACTGCATCTGATACTGGCAAGCTTGAGTCTCGTAGAGGGCGGTAGAATTCCAGTGGTAGCGGTGAACTGCTTAGCGATCTGGAGGAATACCGGGGTCGACGGCGGCCCCCTGGATGACGATTGCCCCCCAGGTCGCAAAGCGGGGGGAGCCAAC
+
>3>A33ADBBBAC5GA22A2ADGAEEFGHF55532AAAAEFFG?E0AAEEEEEEG/EEEGBB@FBGH33BBB44@3BGHGEEE/>ECG3FFGGC?0FGH1GFFFFF2?2F?21?G1//FD0F1FGFG<<>..>C?.<<CDAGGCGHFBC:0/;0;:-::9CB0;0909;C0;-;EGEBB...:;9BBDB-;-;---9-;--;;@B9@AAB/9//.9...///9--9..;/---.-99.---;-99../.9
@M03896:38:000000000-B4D98:1:1101:12499:23105 1:N:0:171
TACGGAGGGTGCAAGCGTTAATCGGAATTACTGGGCGTAAAGCGCACGCAGGCGGTTTGTTAAGTCAGATGTGAAATCCCCGGGCTCAACCTGGGAACTGCATCTGATACTGGCAAGCTTGAGTCTCGTAGAGGGGGGTAGAATTCCAGGTGTAGCGGTGAAATGCGTAGAGATCTGGAGGAATACCGGTGGCGAAGGCGGCCCCCTGGACGAAGACTGACGCTCAGGTGCGAAAGCGTGGGGAGCAAACA
+
ABAAAABCCBAAFFGF22EAFGHFBEFFHHDB5BBAAAEEHHHGG0EEFGG?EFGCFGGHHHHHHHDFDHHGGGHHHHHHGGGGEGHHHHHHHGGFHGHHHHHHHHEHHHFFHHG2FFGF?GBHHHHFFGGGHHGGGFFDEFFFFFFFFFBFF:;;@;;@EFFFFF;;AFFFFFFFFFFFFFFFFFFFFBFFFFFFFFE@>FFFFFFEFFFCDFFDFFFBFFFFFFFFFFFCDFFDF?DFFFFFAAAF/A.
@M03896:38:000000000-B4D98:1:1101:12519:23107 1:N:0:171
TACGGAGGGTGCAAGCGTTAATCGGAATTACTGGGCGTAAAGCGCACGCAGGCGGTTTGTTAAGTCAGATGTGAAATCCCCGGGCTCAACCTGGGAACTGCATCTGATACTGGCAAGCTTGAGTCTCGTAGAGGGGGGTAGAATTCCAGGTGTAGCGGTGAAATGCGTAGAGATCTGGAGGAATCCCGGTGGCGAAGGCGGCCCCCTGGACGACGACTGACGCTCAGGTTCGCAAGCGTGGGGAGCCACC
+
AAAAAAB2AA2>CBDA222AFFFFEA2FHFA5A3BAAAAE1FGEF0EAEFGCFEEEEGFHHH4FGHHHBGHG4FFFFHHHGCG/EEHG3FHHHFEGHFHFGFHHHFFGBG?>?FF2/?F???GHHHHGEDFGHGD>-;@AA;BFFFFFB9/9;/9;-;9;.BFFBF9.9@EBFFFFFEF.?D.//;9:-;;DFCF--.9-99BDDFCF.:9-9-;-@A.;B..A9D/BB/;;-9;-EA9.@B;.-;.B..
@M03896:38:000000000-B4D98:1:1101:12598:23436 1:N:0:171
TACGTATGGTGCAAGCGTTATCCGGATTTACTGGGTGTAAAGGGAGCGCAGGCGGTGCGGCAAGTCTGATGTGAAAGCCCGGGGCTCAACCCCGGTACTGCATTGTAAACTGTCGTACTAGAGTGTCGGAGGGGTAAGCGGAATTCCTAGTGTAGCGGTGAAATGCGTAGATATTAGGAGGAACACCAGTGGCGACGGCGGCTTACTGGACGATAACTGACGCTGAGGCCCCAAAGCCTGGGGACCCACC
+
AAAAAFFFFFB@FBGF2A2AGGHEEEGGHFBDD3A3EAGFFHHFEEGCFGF?FEGEEEF>>>>FFHBB3FGHFF@GEGHHGC?EEGEFFGHGGC@DBDGFHFHHHHFGDGFBGFCFFEGF11<>FFGEGCD-ADEF/0;@;-;CGHC0;0C;=;0;;-9-.;FF0C9C.?EFBBFFB/9/..9A.;A9.;//.9--9-@>-@BF/9B//;.9-.9.;FF/BA:.....9.9-;../;./;..-.-9..:;
@M03896:38:000000000-B4D98:1:1101:6887:23443 1:N:0:171
TACGTATGGTGCAAGCGTTATCCGGATTTACTGGGTGTAAAGGGAGCGCAGGCGGTGCGGCAAGTCTGATGTGAAAGCCCGGGGCTCAACCCCGGTACTGCATTGGAAACTGTCGTACTAGAGTGTCGGAGGGGTAAGCGGAATTCCTAGTGTAGCGGTGAAATGCGTAGATATTAGGAGGAACACCAGTGGCGAAGGCGGCTTACTGGACGATAACTGACGCTGAGGCTCGAAAGCGTGGGGAGCAAACA
+
AAABAFFFFFFDCGFA22EAEGGEEEEGHF5BB3B3BEEFGHHGFGGEGGFEGEG>EEEEEEEFGHB@EGFFGBF4GHHHGGGGEEHF2FGGGGGGCGHHHHHHHFFGGH?DGFFEFHGGGGCFGGHGGGCGGGC.CFG--ADGHHGGFBBBC;;;;;;:AFFGFFECEGGGGFFBFFFFBAFF.FFFFFFFECDFAFFFFFFAEBBBFEFA@EFEFFFBFFFFFBF.?.::BFDDFFADDFFFADFB:F.
@M03896:38:000000000-B4D98:1:1101:6909:23452 1:N:0:171
TACGTATGGTGCAAGCGTTATCCGGATTTACTGGGTGTAAAGGGAGCGCAGGCGGTGCGGCAAGTCTGATGTGAAAGCCCGGGGCTCAACCCCGGTACTGCATTGGAAACTGTCGTACTAGAGTGTCGGAGGGGTAAGCGGAATTCCTAGTGTAGCGGTGAAATGCGTAGATATTAGGAGGAACACCAGTGGCGAAGGCGGCTTACTGGACGATAACTGACGCTGAGGCTCGAAAGCGTGGGGAGCAAACA
+
AAAAAFFFFFBBEFFA2AEAGGHEAEGGHGDBBB23EEHH5FFGHEECEEE0EEE>0EE/>>>1FH4B@FFFGGHHFFGHGEEE>EGGGFGGG?<C<DHGHHHHHGFFGHGFHGFFFEGF>FFFGGGAACDGCCEEHGG?:;@FHGGGGEBF;;;;:;;@EFGGFC;;ADEFFFFFF0BFFDFFFFFFAFFE;:A-B?;;9>CFFFFF0FFA9A.AFFFFF.AD?.A?EEA-;BF.F9AF-;-.-;;99A:
@M03896:38:000000000-B4D98:1:1101:12596:23457 1:N:0:171
TACGTATGGTGCAAGCGTTATCCGGATTTACTGGGTGTAAAGGGAGCGCAGGCGGTGCGGCAAGTCTGATGTGAAAGCCCGGGGCTCAACCCCGGTACTGCATTGTAAACTGTCGTACTAGAGTGTCGGAGGGGTAAGCGGACTTCCTAGTGTAGCGGTGAAATGCGTAGATATTAGGAGGAACACCAGTGGCGAAGGCGGCTTACTGGACGATAACTGACGCTGAGGCTCGAAAGAGGGGGGAGCAAACA
+
?AAAAFFCFDD@4BGF2A2EGFFAEEGGGHFFBBABEEGFFFHGHEGGGEE0EEE>EEE/EECAGG4FFGFB4B4B3BGHG/EEGGGFGFHFG?@BBAHGGFHHFGHHHHFDFB/FHCG?1><>FGFACA--<-<A/;;:;:-;GHGGF00;9;9;A-;-;BFGFFEE?A.;C/BF////A?.FFFFEA/9F?>BFF?A--B--9BBFF/.--:.;BFBBF.DF.9.:..9@B.../;..--;;-9.;/..
@M03896:38:000000000-B4D98:1:1101:6893:23460 1:N:0:171
TACGTATGGTGCAAGCGTTATCCGGATTTACTGGGTGTAAAGGGAGCGCAGGCGGTGCGGCAAGTCTGATGTGAAAGCCCGGGGCTCAACCCCGGTACTGCATTGGAAACTGTCGTACTAGAGTGTCGGAGGGGTAAGCGGAATTCCTAGTGTAGCGGTGAAATGCGTAGATATTAGGAGGAACACCAGTGGCGAAGGCGGCTTACTGGACGATAACTGACGCTGAGGCTCGAAAGCGTGGGGAGCAAACA
+
ABABBFFFFFFDEFFE22E2FGHEEEEGHGBDBBA3EEGFGHHGHGGGGFECGGF>EEFFEE@FGH@BFGFFGDGHHHGHGFGGEGGFGHHGG@CGFGHGHHHHHH1FGGFDFGGEFEGF><1>>>FDFCCGGGCDCHGC;;@GHGGGFFBB;;9;A-;;EFFGFFE:.BEGGFFFFFFFFDFFFFDFFBFFFFFFFFFFAAFFBFFFFFFFFFFFFFFFFFFDFBFEFFFBDF.;BF.A-@AEFDFFFFA
@M03896:38:000000000-B4D98:1:1101:26456:23682 1:N:0:171
TACGTAGGTGGCGAGCGTTATCCGGAATGATTGGGCGTAACGGGTGCGTAGGTGGCAGAACAAGTCTGGAGTAAAAGGTATGGGCTCAACCCGTACTGGCTCTGGAAACTGCTCAGCTAGAGAACAGAAGAGGACGGCGGAACTCCATGTGTAGCGGTAAAATGCGTAGATATATGGAAGACCACCGGTGGCGCAGGCGGCCGTCTGGTCTGTTGCTGACACTGAAGCACGAAAGCGTGGGGAGCAAATAG
+
AAAAAFFAFF1B11EA00E0FGGEE0EFGHFG10/BAAAB/BEEEEEEGGGCGGGBC/BB>BFGGHBB>1FFGFHGGABGFHHHBCGF>GHGE<><?FBFGBBFFBF<FHFHFBGFFHHGFGDGHGHHHHEFHE?/>>-<A@:CGHEC<CFCG;<=@;;EFGGF;.;9;CF0FBGF00;;F/9CEC9;@@B;--;@-;-9;@-9@AAB9BB;FFFFFBFFFBBB/B/FBF;ABF-BAAB;?;A=FEFFB99
@M03896:38:000000000-B4D98:1:1101:26431:23691 1:N:0:171
TACGTAGGTGGCGAGCGTTATCCGGAATGATTGGGCGTAAAGGGTGCGTAGGTGGCAGAACAAGTCTGGAGTAACAGGTATGGGCTCAACCCGTACTGGCTCTGGAAACTGCTCAGCTAGAGAACAGAAGAGGACGGCGGAACTCCATGTGTAGCGGTAAAATGCGTAGATATATGGAAGAACACCGTTGGCGAAGGCGTCCGTCTGGTCTGTTGCTGACACTGAAGCACGAAAGCGTGTGGAGCAAATCG
+
ABAAAF4AFDAB22EA222AEGG22AEGFGAD5B2BAAABFFDEGFE0FEAEGDCB21BBBBB2BF4B33BFGB4F31B@GC21B?GGGFGG/?><?B3?BBB33BGGHHD23FGCG3?2B22@F<CGHCBFCF?//>--=<<<DGGG;0CB:0;--;;.G000;...;:0BFFF;0;;99/9;BC-9:9.;-9-9.;9.;;-;AA.9B:;9;;99B//;/99//;/BFF-;:A.;.;;..;/;BABFB/.
@M03896:38:000000000-B4D98:1:1101:26448:23700 1:N:0:171
TACGTAGGTGGCGAGCGTTATCCGGAATGATTGGGCGTAAAGGGTGCGTAGGTGGCAGAACAAGTCTGGAGTAAAAGGTATGGGCTCAACCCGTACTGGCTCTGGAAACTGCTCAGCTAGAGAACAGAAGAGGACGGCGGAACTCCATGTGTAGCGGTAAAATGCGTAGATATATGGAAGAACACCGGTGGCGAAGGCGGCCGTCTGGTCTGTTGCTGACACTGAAGCACGAAAGCGTGGGGAGCAAATAG
+
ABABBFFCFF@C2AEA22AAGGGEEEFGHHFD5BBBAAABEHHGHFEFGGGFGHGF2BBB?BBGGH@BBBFGHHGHGEGHHHHGFFHFGFHGGEEA?FBFFFFDEFHHHHD2DDGGFFHFGHDFHHHGHHGHGGF?><-<@A<CGHFFG00CC;;;;;;CGGGG9A;;CEFGFFGGBBFFFFBFFG?ADFFFCDFFFE==@BDCFFFFFF:/BFBFFFFFF9FFFFFFFFFDFDDFDAFFFFFFFFFFFFF
@M03896:38:000000000-B4D98:1:1101:12991:23967 1:N:0:171
TACGTAGGGTGCAAGCGTTATCCGGAATTATTGGGCGTAAAGGGCTCGTAGGCGGTTCGTCGCGTCCGGTGTGAAAGTCCATCGCTTAACGGTGGATCCGCGCCGGGTACGGGCGGGCTTGAGTGCGGTAGGGGAGACTGGAATTCCCGGTGTAACGGTGGAATGTGTAGATATCGGGAAGAACACCAATGGCGAAGGCAGGTCTCTGGGCCGTCACTGACGCTGAGGAGCGAAAGCGTGGGGAGCGAACA
+
ABABAFFBCFAAFGBA22E2EGHBEEEGHBDGBBABAAAEGHHGG1GEEEFCHFGECGGEE>>>>EEF/EGGGFFHGGHHHHHGGGHGHG?BFHF?GBG?FFCGFG->AGDDGF?F9;AC9CBCFGGAFGGFFFDFFAFFABFFFFFFF-9@;;;;A;:ADEFFBFFFBBFFFFFECADFDFFFFFFFFFFF:-;@-AAFFFFFFF/;BBAA-@D.DFF/FDDFA.AE/.9;9@=.B;:.-BA:-9-9=C:
@M03896:38:000000000-B4D98:1:1101:13001:23981 1:N:0:171
TACGTAGGGTGCAAGCGTTATCCGGAATTATTGGGCGTAAAGGGCTCGTAGGCGGTTCGTCGCGTCCGGTGTGAAAGTCCATCGCTTAACGGTGGATCCGCGCCGGGTACGGGCGGGCTTGAGTGCGGTAGGGGAGACTGGAATTCCCGGTGTAACGGTGGAATGTGTAGATATCGGGAAGAACACCAATGGCGAAGGCAGGTCTCCGGGCCGTCACTGACGCTGAGGAGCGAAAGCGTGGGGAGCGAACA
+
ABBBAFFBBFAABFFC22EAGGGEEEGGHFBGBDBBAAEEHHHGGAGEEEE?GEFEEFGEEEE>>EEEGFGGGHHHFHHHHHHGGGHGGGCDFGGEGBGFFCCGCC@CCG<>@DCGAACCBF0CFFG?EGGFFFDCFAFFABFFFFFFFF-BA;;:.;;;AEFFBBBFFFFFFFFFFFFFFFFFFFFFAFFFFFFFFDEFFFFFFFBD-D->;@BDFFF9BDDFF?FABA;>DBBDFFDDCFFFFD@=-@-
@M03896:38:000000000-B4D98:1:1101:12979:23984 1:N:0:171
TACGTAGGGTGCAAGCGTTATCCGGAATTATTGGGCGTAAAGGGCTCGTAGGCGGTTCGTCGCGTCCGGTGTGAAAGTCCATCGCTTAACGGTGGATCCGCGCCGGGTACGGGCGGGCTTGAGTGCGGTAGGGGAGACTGGAATTCCCGGTGTAACGGTGGAATGTGTAGATATCGGGAAGAACACCAATGGCGAAGGCAGGTCTCTGGGCCGTCACTGACGCTGAGGAGCGAAAGCGTGGGGAGCGAACA
+
CCBBBFFCCFAABGFC22EEAGGEEEGGHFFG5BBBEAEEEHHGG1GAEEF?GEGE?FFEEE@EEFGGGGGGGFHGFGHGGHHGGHHGHFGFDGFFGBGGFBBDGCA>CHDCGGGGAA?CCFBCFFF?CEDEFF?BDEFFABFFFFFFFF=A;;;9A;;;DAFF0:;;FFFFFBF.C=DFFFFFFFAEEFFFFFFAA?EFDDFFFF0;:F?A=B-ADFFBBFFFFFFEFDE;ADAAFBDFFFFFFF;=AF>
@M03896:38:000000000-B4D98:1:1101:16364:24051 1:N:0:171
TACGGAGGGTGCAAGCGTTAATCGGAATTACTGGGCGTAAAGCGCACGCAGGCGGTTTGTTAAGTCAGATGTGAAATCCCCGGGCTCAACCTGGGAACTGCATCTGATACTGGCAAGCTTGAGTCTCGTAGAGGGGGGTAGAATTCCAGGTGTAGCGGTGAAATGCGTAGAGATCTGGAGGAATACCGGTGGCGAAGGCGGCCCCCTGGACGAAGACTGACGCTCAGGTGCGAAAGCGTGGGGAGCAAACA
+
ABBBBBBBB?A>FFFCE2EEEFHB2EFFHHBF5AABAAEEHHFFG0EEEGGGGCEFEEEGBFHGGH@FDGGFGEHBGHHHGEGCFGHHHHHHHEGHHGHGGHGGHGFFHHFGHHGFFHHH?GFHHHHFFGCFDFC>@-BDEF/BFFFFFEBF9:;;99.9;FFFBF9;AD?FFFFFFFEFBFFF/FFA-9@.A-@DDFE--@D@BD9EEFFA-;AAFF/9B.:DDAF/BFF>?;C.:9.;-@-.@A.FFF.
@M03896:38:000000000-B4D98:1:1101:18181:24097 1:N:0:171
TACGGAGGATCCGAGCGTTATCCGGATTTATTGGGTTTAAAGGGAGCGTAGATGGATGTTTAAGTCAGTTGTGAAAGTTTGCGGCTCAACCGTAAAATTGCAGTTGATACTGGATATCTTGAGTGCAGTTGAGGCAGGCGGAATTCGTGGTGTAGCGGTGAAATGCTTAGATATCACGAAGAACTCCGATTGCGAAGGCAGCCTGCTAAGCTGCAACTGACATTGAGGCTCGAAAGTGTGGGTATCAAACA
+
ABAAAABCCFFFGGGE22EAFGHFEEGGHGFGB3BAFFHHHHHGHFGGEEEGHHHFGFFGHHHHHH5D5FGGEFFHGHHHHHGEEEGFGFHGGHG/GGHHHHHFHHGHHHBEGFGDGGGFBG2FGHGHHHGHFGFC?/C@ADGGHHEFFGCEG<==<<<<EHHHGFGHFGHHHHGHHCEG.EFGFGGGGGGGFA?FC.CFFFFFFAFFFFFFFFFFFFFFFFFFFFBFFEF@=FAAF/FBDB9/;BFFFFA
@M03896:38:000000000-B4D98:1:1101:15191:24511 1:N:0:171
TACGGAGGGTGCAAGCGTTAATCGGAATTACTGGGCGTAAAGCGCACGCAGGCGGTTTGTTAAGTCAGATGTGAAATCCCCGGGCTCAACCTGGGAACTGCATCTGATACTGGCAAGCTTGAGTCTCGTAGAGGGGGGTAGAATTCCAGGTGTAGCGGTGAAATGCGTAGAGATCTGGAGGAATACCGGTGGCGAAGGCGGCCCCCTGGACGAAGACTGACGCTCAGGTGCGAAAGCGTGGGGAGCAAACA
+
>AABAABBD2A>BGB4E2AAFGHAAEGGHG555A2AAAEEGGFFE0EAFE0EEE@@EEEBFHFBFG4BBBBBBF4BGHHHGGG<EEHFFHHHFCFFGGGFFGFGGDGFGHGBGHH1<F???GFHHHHHFDFF10<@-999;BBBBFFF/F/B:;9;;-.9;BFFBBAADBEFFFFFF/BADFFFFFFD?-@?.=BB?FE@BBBBBB>EEF.9;>DAFFFBFFDADA/9;BFBD?BAF?A9---EBFFFFFF
@M03896:38:000000000-B4D98:1:1101:16601:24532 1:N:0:171
TACGGAGGGTGCAAGCGTTAATCGGAATTACTGGGCGTAAAGCGCACGCAGGCGGTTTGTTAAGTCAGATGTGAAATCCCCGGGCTCAACCTGGGAACTGCATCTGATACTGGCAAGCTTGAGTCTCGTAGAGGGGGGTAGAATTCCAGGTGTAGCGGTGAAATGCGTAGAGATCTGGAGGAATACCGGTGGCGAAGGCGGCCCCCTGGACGAAGACTGACGCTCAGGTGCGAAAGCGTGGGGAGCAAACA
+
AAAAABBBBAAAFGBE222AAGGFBEEGHG5B53A2AAEFHHHGG0EEEGF?EEGEEEDHHHFHGHDFGFHGHGHHHHHHGCEEEGHHHFHHHHGHHGHGHGDGHHHHHHFDFHFBFFGD?FCGHFGC?AFGFGAACF9:;FFFFFFEF99BB;;:9-:;AFFFFF;;DCFFFFFFFFFFFFFBFFFF-9BFAFFFFFEBFFAFFFFFFFFF>DFFFFFFFFFFFFFBBF;99@A.BD.DCFA?DDEFFF.
@M03896:38:000000000-B4D98:1:1101:24414:24589 1:N:0:171
TACGTATGGTGCAAGCGTTATCCGGATTTACTGGGTGTAAAGGGAGCGCAGGCGGTGCGGCAAGTCTGATGTGAAAGCCCGGGGCTCAACCCCGGTACTGCATTGGAAACTGTCGTACTAGAGTGTCGGAGGGGTAAGCGGAATTCCTAGTGTAGCGGTGAAATGCGTAGATATTAGGAGGAACACCAGTGGCGAAGGCGGCTTACTGGACGATAACTGACGCTGAGGCTCGAAAGCGTGGGGAGCAAACA
+
ABBCBFFFFFFFBGG4?2AEAGHECEGGHF5BBBB3EEGHFGFGHEGGGFEEGGG@@EEE>>EFFGBBFFDFFFFGGFHHGGGFEEGGGFHGGCBBCDHGHHHHGGFDGGGFGHEEHEGDFDC>GFGDCFGCGCGGFFHGAC?CGHGGFFBFC;;;-;;;?BFGFF;.;CGGFFFFFFFFFDFFFFFEABBFA-;9B;A@FFFFFFFF0/.;BEAEFFB0:.;DAAF?FE.-9:..9.:;99D.-.9FFFF
@M03896:38:000000000-B4D98:1:1101:24424:24610 1:N:0:171
TACGTATGGTGCAAGCGTTATCCGGATTTACTGGGTGTAAAGGGAGCGCAGGCGGTGCGGCAAGTCTGATGTGAAAGCCCGGGGCTCAACCCCGGTACTGCATTGGAAACTGTCGTACTAGAGTGTCGGAGGGGTAAGCGGAATTCCTAGTGTAGCGGTGAAATGCGTAGATATTAGGAGGAACACCAGTGGCGAAGGCGGCTTACTGGACGATAACTGACGCTGAGGCTCGAAAGCGTGGGGAGCAAACA
+
ABBCAFFFFFFDBFFC?2E?GGGFEEEGHG5DBAB3EEGHGHHGHFGGGEGFGGE@EEEFEEEFFHBBGFGBGGHHHGHHGCGGEGHHHGHGGFC@BDHHHHHHHEGGGH?1GDFCGEG>>F<FHGHGGGGFGGGGGHFFACGGHHGGGGBBC;;;9;;;EFFGGGFCDGGGGFFFFEFFFFFFFFFFFFFFFFCFFFEFFFFFFFFFFFFFFFFFFFFBFAADFFFFEFFCBF.;FFFDCF;EFDFFFFE
@M03896:38:000000000-B4D98:1:1101:11551:24635 1:N:0:171
TACAGAGGTCCCAAGCGTTGTTCGGATTCATTGGGCGTAAAGGGTGCGTAGGTGGCGGGGTAAGTCAGGTGTGAAATCTCGGGGCTCAACCTCGAAACTGCACTTGATACTGCCTTGCTCGAGTACTGGAGAGGAGATTGGAATTTACGGTGTAGCAGTGAAATGCGTAGATATCGTAAGGAAGACCAGTGGCGAAGGCGAATCTCTGGACAGTTACTGACACTGAGGCACGAAGGCCAGGGGAGCAAACG
+
ABAAAFFBFFFFCFCA?2EAAFHEAEGGHFFGBBBBAAEEHHHGHFEFFEEDFGGFA>E>EEHGHH4FBBGGGFHHHGGHHGGGDFHFGFHHHEDGDGGGHHHHHHGHHHDGFHFHFGFGCCAFFHGFHHHGDD.C.GHF<CCHHGHHEG/C;<;<C<;;CFGG0C:;CAFGGGGEBCCCFCFFGFFGGFFEEFFFFFEDFFFFFFFBBFFFEFFFFFFFFFFFFFFEFFFADFFDFFFFEF;FDDFFFFA
@M03896:38:000000000-B4D98:1:1101:11569:24638 1:N:0:171
TACAGAGGTCCCAAGCGTTGTTCGGATTCATTGGGCGTAAAGGGTGCGTAGGTGGCGGGGTAAGTCAGGTGTGAAATCTCGGGGCTCAACCTCGAAACTGCACTTGATACTGCCTTGCTCGAGTACTGGAGAGGAGATTGGAATTTACGGTGTAGCAGTGAAATGCGTAGATATCGTAAGGAAGACCAGTGGCGAAGGCGAATCTCTGGACAGTTACTGACACTGAGGCACGAAGGCCAGGGGAGCAAACG
+
AAAAAFFAFFFFGGEC22EAAAGBAEEGHFFGB3BBAAEEGHGGHFECFEAEFEFB0>>>EEGFGHBBFFHHCEGFHHGHE?ECB?GHHFHHHEDF<CFGHHGGHHGGHH?DGCDGHGFHA>AF0GDFGBAG?A.AAGDDCCGHHHHHA./:;0;<;;<;BF0FFB9;C??FFFBC:A.C/;9.AFFB9;//;9B-9?;-9;BAFFFB/BAF./;BFFFFFFFFFFFA9....A.AEFFEE?>A9;;/9A9
@M03896:38:000000000-B4D98:1:1101:11350:24699 1:N:0:171
TACGGAGGGTGCAAGCGTTAATCGGAATTACTGGGCGTAAAGCGCACGCAGGCGGTTTGTTAAGTCAGATGTGAAATCCCCGGGCTCAACCTGGGAACTGCATCTGATACTGGCAAGCTTGAGTCTCGTAGAGGGGGGTAGAATTCCAGGTGTAGCGGTGAAATGCGTAGAGATCTGGAGGAATACCGGTGGCGAAGGCGGCCCCCTGGACGAAGACTACCGCTCAGGTGCGAAAGCGTGGGGAGCAAACA
+
ABABBBBCCAA>BGBF22EEFGHFEEGGHDB55BBAAAEEDHHGG0EEEFGCGGGCFGGHGHHHGHDBGHHFFGFHHHHHGEGGEGHHHHHHHHGHGGGFGHHHHHHHHHGHHHHGFGGGFGHHHHHGFGGGHHGFGF-9::BFFFFFBB0B;;;;;-;;AFFFFFA.9BE0FFFFF0BFFFFFFFFFD-@DA;BAF.EDDFFFDC>A.9A->BD./B09:9:--://000-;:-./:;ADA;?=.AFF?9
@M03896:38:000000000-B4D98:1:1101:18771:25042 1:N:0:171
AGGTCGGAGTCACGGATTAGAAACCCGGGTAGTCCGGCTGACTGACTTGAGTACGATCTCGTATGCCGTCTTCTGCTTGAAAAAAAAAAAATGGAAAATGCACACAGTGTCATGCAGTATGTCTTGAAAAATACGTAGACACTGACAGTCTAGTGCATTAGAAGTATACACAGACATCTAATTGTATAAACACAGCGACTGGTATGTGCTAGCTAATGAGAATAAATTGCAGAGCATGTTGTGCATAAT
+
AABAADDDBBF5FE2E?EB4BADFGGGGGEA23FF2AEFEHHHHHFFGGFHHFHGFG1BFCFBFBGGEAEHGHGFFGHGFHHHHGGGGE/<022=2222222220/021@1111111=?@111111111<0011.110.10/00000000=000000000000000000000.0./0000000000000000....---9..;000;00009000000000000000900000./000009/.00:000
@M03896:38:000000000-B4D98:1:1101:8742:25196 1:N:0:171
TACGTGTGGTGCAAGCGTTAATCGGAATTACTGGGCGTAAAGCGTGCGCAGGCGGTTCTGTAAGATAGATGTGAAATCCCCGGGCTCAACCTGGGAATTGCATATATGACTGCAGGACTTGAGTTTGTCAGAGGAGGGTGGAATTCCACGTGTAGCAGTGAAATGCGTAGATATGTGGAAGAACACCGATGGCGAAGGCAGCCCTCTGGGACATGACTGACGCTCATGCACGAAAGCGTGGGGAGCAAACA
+
ABAAA4FBBFABCGCE22EEFGHBEEFGHF555BBBAAEEGHGEEEFEGCE?EFGEGFG@GFBFGGG3FGGFDG4GHHHHGGGGGGHHHHHG0GCFFHH2DFFGFGH3BFFBFG2@FGGF2@FGHHGHFGHFFFG/?@<FDGGFHFGGHGHHG<==0<=<<GHDGF.:.@ACHG:000CGCCGGGGG?-;.CB:BFAFFFFFFFFFB;BFFFA:BBBFBFF.9..;BB//B..AF./.A.-->.-;AFBFA
@M03896:38:000000000-B4D98:1:1101:8759:25202 1:N:0:171
TACGTGTGGTGCAAGCGTTAATCGGAATTACTGGGCGTAAAGCGTGCGCAGGCGGTTCTTTCAGATAGATGTGAAATCCCCGGGCTCAACCTGGGAATTGCATATATGACTGCATGACTTGAGTTTGTCAGAGGAGGGTGGAATTCCACGTGTAGCAGTGAAATGCGTAGATATGTGCAAGAACACCGATGGCGAAGGCCGCCCTCTGGGACATGACTGACTCTCATGCCCGAAAGCGTGGGGAGCAAACA
+
>AAA>4CAACADGGBA22EAFFHAAEFGHF5B5B2BAAAEAFF2AEEEEE?0EEE@FF34B4@44@E3344BEGG4FGHHF>E>@>FGHHHF00AF32B2BFDGGGH3?FG3CG3B@GDG2@@@GGFF2>@21??/?/?F-CFFGHHHHG../<<=0<0<0<00D=...-.;:;00;0<00/;GHGA---..9-99-.;.-;@B@E.9/:.A9///9///B//9B/9///9;-;-.9.;.9-9.-;;/;F.
@M03896:38:000000000-B4D98:1:1101:8746:25216 1:N:0:171
TACGTATGGTGCAAGCGTTAATCGGAATTACTGGGCGTAAAGCGTGCGCAGGCGGTTCTGTAAGATAGATGTGAAATCCCCGGGCTCAACCTGGGAATTGCATATATGACTGCAGGACTTGAGTTTGTCAGAGGAGGGTGGAATTCCACGTGTAGCAGTGAAATGCGTAGATATGTGGAAGAACACCGATGGCGAAGGCAGCCCTCCGGGACATGACTGACGCTCATGCCCGCAAACGTGGGGAGCAAACA
+
AAAAAFFFFFFFFGBA22EEFGHFAEFGHF5B5BABAAEFGHHEFEFCGGGGGGG?EEG5BFFGFDFEEFGGHGFGHHHHGGGGGFGHHHHHHHGHGGHGHFGHHHHBFHHEHHB?FGFG22F@FHHHHHHECEGDFGDGGGHEHHFGHGGGC<==D<=/0GGDHG<:A-;C::CFCHHGGAGHHGGA--;CB@BD-?CFEFEFBA.9:@@B./F/:;9/FA9.AD/////9-@F-;.9;EDF.-;.BFF.
@M03896:38:000000000-B4D98:1:1101:12139:25287 1:N:0:171
TACGGAGGGTGCAAGCGTTAATCGGAATTACTGGGCGTAAAGCGCACGCAGGCGGTTTGTTAAGTCAGATGTGAAATCCCCGGGCTCAACCTGGGAACTGCATCTGATACTGGCAAGCTTGAGTCTCGTAGAGGGGGGTAGAATTCCAGGTGTAGCGGTGAAATGCGTAGAGATCTGGAGGAATACCGGTGGCGAAGGCGGCCCCCTGGACGAAGACTGACGCTCAGGTGCGAAAGCGTGGGGAGCAAACA
+
BCBCBCCCCAAACGBE22EEFGHFEEGGHG555BBBAAEEGHHGG0EAEEGCGGGCEGGHHHHHHHD@EGGFGGHHHHHHGGGGEGHFFHHHHHGHHGGGHGHHHHHHHHGDGHHHGGGGFFFHHHGG?EFGHHCGGFDAAFFFFFFFFFBBB;;;;;;;EFFFFF;;DFFFEFFFFFFFFFFFFFFFDAFDFFFFFFE@BFFFFF@EEFFFFFFFFFFFFFFFFFFFFFFADFFDFFFFF;FE-AEFFFF
@M03896:38:000000000-B4D98:1:1101:19192:25365 1:N:0:171
TACGTAGGGTGCGAGCGTTAATCGGAATTACTGGGCGTAAAGCGTGCGCAGGCGGTTATATAAGACAGATGTGAAATCCCCGGGCTCAACCTGGGAACTGCATTTGTGACTGTATAGCTAGAGTACGGCAGAGGGGGATGGAATTCCGCGTGTAGCAGGGAAATGCGTAGATATGCGGAGGAACACCGATGGCGAAGGCAATCCCCTGGGCCTGTACTGACGCTCATGCACGAAAGCGTGGGGAGCAAACA
+
ABBCAFFCBFAAE?EA22EEFGFFEEFGHGBB5B2AAAEFFHGEEEGEFFGGGGG@EEFFHFHFFFG?GGF@DGFGGHHHGEFEFEHHHHHHFFFHHGGGFHHHHFHGFHFG2FDGDDFF1=GGHB/?D??FEFEGCDGGGFHFHGH:ACDC9:0;;;.:9AEFBC9;:9C00B0C;A==;DFFB/A-@=ADF@;BAFEFAFFFFF:;9AEA9.;0FFBFF9A..AFFBFF.ADF.B.AAFCFEADEFFF.
@M03896:38:000000000-B4D98:1:1101:19201:25382 1:N:0:171
TACGTAGGGTGCGAGCGTTAATCGGAATTACTGGGCGTAAAGCGTGCGCAGGCGGTTATATAAGACAGATGTGAAATCCCCGGGCTCAACCTGGGAACTGCATTTGTGACTGTATAGCTAGAGTACGGCAGAGGGGGATGGAATTCCGCGTGTAGCAGTGAAATGCGTAGATATGCGGAGGAACACCGATGGCGAAGGCAATCCCCTGGGCCTGTACTGACGCTCATGCACGAAAGCGTGGGGAGCAAACA
+
ABBBAFFCBFAAE?EA22EEFGHFEFGGHFBB5BAAAAEFGHGEEEGGGGG?EEF?EEDGHHHGFF32BF3BDBFGHHHHGEGGEGHHGHHHGHGHHGHFHBDHH2GGHHHHFF>FFGF@?FHGHFAEGGCEHGGGCDGGGFHHHHHFGFGGA=;;;;;;BFFBBF;;9@EFFFGGDGGFFFFFFFF=@-A.:9;9-AEFFFFFFFBA.AEAE9:;FFFFF?D9ADFFB/;;;AD:::..:CFE=.AFFFF
@M03896:38:000000000-B4D98:1:1101:19610:25416 1:N:0:171
AACGTAGGTCACAAGCGTTGTCCGGAATTACTGGGTGTAAAGGGAGCGCAGGCGGTAAGACAAGTTGGAAGTGAAATCTATGGGCTCAACCCATAAACTGCTTTCAAAACTGTTTTTCTTGAGTAGTGCAGAGGTAGGCGGAATTCCCGGTGTAGCGGTGGAATGCGTAGATATCGGGAGGAACACCAGTGGCGAAGGCGGCCTACTGGGCACCAACTGACGCTGAGGCTCGAAAGTGTGGGTAGCAAACA
+
>>AAAFFBFD4CBGFE22A2AFFAEEFGHEA553B3AAGHHHHGEEG?EEGGGGG0?FFHFFFFFGBEFFFBGFGFHHHEHHHHGHHHHHHGGFF3GHHGGHHGHB4GHHFFBFFHEFFGFHFGHHHHHHHHEEHF2?FD/ACGHHHHGG<@C<==<<<<.GFHFC;:::EBFHHC@?DGFABF/FGF?FFEC9BA;.A-@FFDFB9;:A.BAFE.AF/BF.;D9..AAEF-99A.BBFF?999.;B//FF
@M03896:38:000000000-B4D98:1:1101:19629:25421 1:N:0:171
AACGTAGGTCACAAGCGTTGTCCGGAATTACTGGGTGTAAAGGGAGCGCAGGCGGGAAGACAAGTTGGAAGTGAAATCTATGGGCTCAACCCATAAACTGCTTTCAAAACTGTTTTTCTTGAGTAGTGCAGAGGTAGGCGGAATTCCCGGTGTAGCGGTGGAATGCGTAGATATCGGGAGGAACACCAGTGGCGAAGGCGGCCTACTGGGCACCAACTGACGCTGAGGCTCGAAAGTGTGGGTAGCAAACA
+
ABAAAFFBFFBCDGAC22A2CGHEFGGGHGBBBAB3EEGHGHHGHGGGGECAEEE/>EEHFFHHFHDFGFGBDFGHHHGGHHHHHHHFHHHGFGHBGHHHHHHHHHHGHHFDFDDGFGGHGFFFFHHHHHHGFGHHHGHGFGGGHHHHDG@EC<<;=;:=CCCFFFC;CFGGFGGGGGFGGGFGFFFFFFFFEFFBFDE@FFCFFFB;BEAFFFFFFFFFFFFFFFFFFFFD-BDDBF09DF.99BBFFFF
@M03896:38:000000000-B4D98:1:1101:12536:25435 1:N:0:171
TACGGAGGATCCGAGCGTTATCCGGATTTATTGGGTTTAAAGGGAGCGTAGATGGATGTTTAAGTCAGTTGTGAAAGTTTGCGGCTCAACCGTAAAATTGCAGTTGATACTGGATATCTTGAGTGCAGTTGAGGCAGGCGGAATTCGTGGTGTAGCGGTGAAATGCTTAGATATCACGAAGAACTCCGATTGCGAAGGCAGCCTGCTAAGCTGCAACTGACATTGAGGCTCGAAAGTGTGGGTATCAAACA
+
ABAAABCBCFFFF?GA22E2GGHEAEGGHFDGBBB2FFHHHHHGHEFCEEEGHGHFDBFGHHHHHHBE5FGGFEHGHHHHHHGEEEFFFFHEFGGGFGGGHHHHHFFHHH?DGFFBFGFFDG2FGHHFHHHHEGFC/<?/>A@FHHFGFDCEH<==<<<-;GGHHGGHHHFHHHHHHGGEFGGGGGG.AEDAB;BDAECFDFFFFFFFFEFF0FFFFFFBFBFFFFFBFFF;@FDDB0BFFF.B9BFFBF.
@M03896:38:000000000-B4D98:1:1101:21826:25526 1:N:0:171
TACGGAGGGTGCAAGCGTTAATCGGAATTACTGGGCGTAAAGCGCACGCAGGCGGTTTGTTAAGTCAGATGTGAAATCCCCGGGCTCAACCTGGGAACTGCATCTGATACTGGCAAGCTTGAGTCTCGTAGAGGGGGGTAGAATTCCAGGTGTAGCGGTGAAATGCGTAGAGATCTGGAGGAATACCGGTGGCGAAGGCGGCCCCCTGGACGAAGACTGACGCTCAGGTGCGAAAGCGTGGGGAGCAAACA
+
AAAAAAABCAA>BG4A22EEFGFABEFGHGB55BBBAAEEGGGFG0AAEEE?EEGCCGFHHGHHHHFGEGGF@FGHHHHGGEGE>EGFHGHHHH/FCECBGHHGHGF2HH>>GGGGCFGF?0FGHHHGFEFA=CE-<DBAABFFFFFFFF/9;;/;;;;;AFFFBF:;;BFBFFFFFFFFFFFFFFFF@@C?A-@DDA;:-9DFFF>E.B.;@D.AFFFBFBAAFFF/B//;DB;DBDA.>BC?BDEFFA.
@M03896:38:000000000-B4D98:1:1101:21816:25542 1:N:0:171
TACGGAGGGTGCAAGCGTTAATCGGAATTACTGGGCGTAAAGCGCACGCAGGCGGTTTGTTAAGTCAGATGTGAAATCCCCGGGCTCAACCTGGGAACTGCATCTGATACTGGCAAGCTTGAGTCTCGTAGAGGGGGGTAGAATTCCAGGTGTAGCGGTGAAATGCGTAGAGATCTGGAGGAATACCGGTGGCGAAGGCGGCCCCCTGGACGAAGACTGACGCTCAGGTGCGAAAGCGTGGGGAGCAAACA
+
ABABBBABBAAABGBA22AECFHFEFGGHE5B53AAAEEGGHHGG0EEEGGGGCGCGGGHHHHHGH4B@BFBFFGFHHFHFEGGFFHFFFHHFEGFFGHGHHHHHFDGHHGFHEHB<FFGGHFHGHHHFGCFFH.CFD9AEFFFFFFEFB/B;;;;;;;@EFFFFF;::=EFFFFFFFFFFDFFFFFFB>DFACACAFF;-@AFFD@EFFFABFAAFFF;BDDDFFBB//;@D;FFF?.ADCFFFFFFFF.
@M03896:38:000000000-B4D98:1:1101:12353:25551 1:N:0:171
TACGTAGGTGGCGAGCGTTGTCCGGATTTATTGGGCGTAAAGGGAGTGTAGGCGGTCTTTTAAGTCTGATGTGAAAGCCCACGGCTCAACCGTGGAGGGTCATTGGAAACTGGGAGACTTGAGTGCAGAAGAGGAGAGCGGAATTCCATGTGTAGCGGTGAAATGCGTAGATATATGGAGGAACACCAGTGGCGAAGGCGGCTCTCTGGTCTGTAACTGACGCTGAGGCTCGAAAGCGTGGGGAGCAAACA
+
BCBBBFFCFD?CEE?A?2EAFGHFEEGGHHFG5BABAAEEFHHGGEEHGFBGHGGEEBFGHHHGFHDFGFGFGGFHFHHHHGGEFGGFGGHGEGEAGGDFHHGHGHFFHHFBGFH/?C?@?F1?FGFHHHHHFGGDHGGC<CFGHHHEG00D=<:;;;;;CGHGBGA;EAFGGFGGFBFGGDFGGGGEACFGCDFFFFE=AFFFFF0BBF0;B:FFFFFFFFFFFFFFEFFFFFFDFFFDFFFFFFFFFFF
@M03896:38:000000000-B4D98:1:1101:12426:25752 1:N:0:171
AACGTAGGTCACAAGCGTTGTCCGGAATTACTGGGTGTAAAGGGAGCGCAGGCGGGAAGACAAGTTGGAAGTGAAATCTATGGGCTCAACCCATAAACTGCTTTCAAAACTGTTTTTCTTGAGTAGTGCAGAGGTAGGCGGAATTCCCGGTGTAGCGGTGGAATGCGTAGATATCGGGAGGAACACCAGTGGCGAAGGCGGCCTACTGGGCACCAACTGACGCTGAGGCTCGAAAGTGTGGGTAGCAAACA
+
ABAAAFFCFDBBDDCF?2AAFGHFEEGGHGDBBBB3EEGHHHHGHGGEGGCEGEFGGGEHFFGHFHFG3FGFHHHHHHGGHHHGGHHGHHHGGFGGGHHDGHHHHGHHHHGFFHGHGGGGDFFGHHHHHHHHEEGGBFF@AC@EHHHHDC-AC;;;:-:;CGHGFF;;CDGGGGGEDGGGGDGGFFFFF:FFACF;-.;;CFFFFFBBF.AFFFFFFFFFFFDDFFFFFEF;=FF?:BFFFFDFEBFFFF.
@M03896:38:000000000-B4D98:1:1101:21069:25922 1:N:0:171
TACGTAGGGGGCGAGCGTTGCCCGGAATTACTGGGCGTAAAGGGAACGTAGGTGGCTCTTAAAGTCAGGTGTGAAAATAACGAAGCTTAACAGGTTAATGCGCTTGAAACTAAAGGGCTTGAGGGCAATAGAGGGAGATGGAATTACCTGTGTAGGGGTGAAATCCGCAGATATAGGTAAGAAGGCCGGTGGGGAAGCCGATCTCCTGGGTTGACTCTGACACTGAGGTTCGAAAGCTAGGGGAGCAAAC
+
AAAA>CFAA2>>EE?E22EAEFGEAEGGHGDBDBBB>>EEHHGGHEEEGFFGHEE?1BBFDFHHGG4B?BFGGFFFGFGGHGGEEECFGGFHHHGDFFHFGACCGGHHHG2F1??1??0?>CBCDGEAHHHGFE.ECEGF<CFHHFGHHF0C;0:;:;=;CGFFCFAEFGGGGFGF0CFFBFG/.CEAF@C.@AED?EF=>BDAFFB/BE;;-B/;;BBFFFFFFF/ABBB-;;D?FFFFF?AD9;AFFF
@M03896:38:000000000-B4D98:1:1101:21496:25925 1:N:0:171
TACGGAGGGTGCAAGCGTTAATCGGAATTACTGGGCGTAAAGCGCACGCAGGCGGTTTGTTAAGTCAGATGTGAAATCCCCGGGCTCAACCTGGGAACTGCATCTGATACTGGCAAGCTTGAGTCTCGTAGAGGGGGGTAGAATTCCAGGTGTAGCGGTGAAATGCGTAGAGATCTGGAGGAATACCGGTGGCGAAGGCGGCCCCCTGGACGAAGACTGACGCTCAGGTGCGAAAGCGTGGGGAGCAAACA
+
>AAAAABB?AAAFFB4A2AEFGHABEFGHHBD532AAAEEGHHGG0EAEEEEGCEEFGGHFGHHGHDBFDFBBFGFHHHHGGGCEGHFGFHGF?FHGFGFGGGHFGFFHHDDGFHHGFFF?FCGHGHHFFFFFGGCGC@DEFFBFFFFFB/B;;:;;9.;AFFFBF:;:DFFFFFFFFFFDDFFFFFD=@DFFFFFBDE9-DBCFF-;.FAD@@DFBFFFFDA..ABFFBB;D=B9F..:@;BACDFFFF?
@M03896:38:000000000-B4D98:1:1101:21515:25928 1:N:0:171
TACGGAGGGTGCAAGCGTTAATCGGAATTACTGGGCGTAAAGCGCACGCAGGCGGTTTGTTAAGTCAGATGTGAAATCCCCGGGCTCAACCTGGGAACTGCATCTGATACTGGCAAGCTTGAGTCTCGTAGAGGGGGGTAGAATTCCAGGTGTAGCGGTGAAATGCGTAGAGATCTGGAGGAATACCGGTGGCGAAGGCGGCCCCCTGGACGAAGACTGACGCTCAGGTGCGAAAGCGTGGGGAGCAAACA
+
BBBBB@BDDAAABEFA22EA2FGFEEFFHFDB5BAAAAEE1FGGG0EEEFG0EEFFGGGHFGHFFGBFGGGFFGHFGHHHFEEEEEHHGFHHHHEFHFHGHHGHHHEHFFFFHHE2FHHFGHFFGHHFFAFCGHG?-=;DFFFFFFBBFF/BB/;;9-9;AF/BFF;A.DEFFFBBF/BFD?./FFF?BBADFCA9DFFA---9D;-A...;99AAFFFBBDF?ADFFFFFFFFDFEFFFFBA?BDEFFF?
@M03896:38:000000000-B4D98:1:1101:21075:25941 1:N:0:171
TACGTAGGGGGCGAGCGTTGCCCGGAATTACTGGGCGTAAAGGGAACGTAGGTGGCTCTTAAAGTCAGGTGTGAAAATAACGAAGCTTAACAGGTTAATGCGCTTGAAACTAAAGGGCTTGAGGGCAATAGAGGGAGATGGAATTACCTGTGTAGGGGTGAAATCCGCAGATATAGGTAAGAAGGCCGGTGGGGAAGCCGATCTCCTGGGTTGACTCTGACACTGAGGTTCGAAAGCTAGGGGAGCAAAC
+
ABAAAFFCDBD>E?EE22AEEFGEEEGGHGDBBBBB>>EEGHHGGFFFGGHGFGGB1BFGGGGHGH4BFFGHGGHHHHHHHGGGGGFHHGHHHHBDGHHGHDDGGGHGHHFD?FH1??=FAGCGGGGFGHHHFHDDDFHGGHHHHHFGH0:C;;;;;:;:CGGGC9;CDGAGGFGFC9C;0FFGFEFGDCFFFFFFFEF;ACFFFFFFFEBAAFFFFFF0FBBFFFFEFFB@EFDDFEFFFFFDCDFFFF
@M03896:38:000000000-B4D98:1:1101:23593:25978 1:N:0:171
TACGTAGGGGGCGAGCGTTGCCCGGAATTACTGGGCGTAAAGGGAACGTAGGTGGCTCTTAAAGTCAGGTGTGAAAATAACGAAGCTTAACAGGTTAATGCGCTTGAAACTAAAGGGCTTGAGGGCAATAGAGGGAGATGGAATTACCTGTGTAGGGGTGAATCCGCAGATATAGGTAAGAAGGCCGGTGGGGAAGCCGATCTCCTGGGTTGACTCTGACACTGAGGTTCGAAAGCTAGGGGAGCAAACCG
+
AAAAAFFBA>>>EEFA22AAABBECGGGHHDF53AA>>EEGHCGC1EE?BEABBFG1BFGFHHHFG4F2BFGGGHHGDGGHGGGEEHGHHHFHHGHHHGHHDCCGGHGHHFG?1FDA?<?AGFFEEAAGHHGGBA?EGHEFGHGGHHGF00:;:;:;;;;GFFGGGE?CAGFBFBFCBBB0CF?GGGF>BAD;ADFFFFA@=FFF/BFEF99BFFFFF/BB/FBFF?BFFFAADDFFBBFFFBADEFFFF;
@M03896:38:000000000-B4D98:1:1101:23575:25979 1:N:0:171
TACGTAGGGGGCGAGCGTTGCCCGGAATTACTGGGCGTAAAGGGAACGTAGGTGGCTCTTAAAGTCAGGTGTGAAAATAACGAAGCTTAACAGGTTAATGCGCTTGAAACTAAAGGGCTTGAGGGCAATAGAGGGAGATGGAATTACCTGTGTAGGGGTGAAATCCGCAGATATAGGTAAGAAGGCCGGTGGGGAAGCCGATCTCCTGGGTTGACTCTGACACTGAGGTTCGAAAGCTAGGGGAGCAAAC
+
>AAA>CFAABD>EEEA22AAEBFEEFGGHD555BAB>>EEAGFEE1FEGGGDFGGC1FFGFFGHGH4FFFGGFGFGFHEGHGGGCEFFFGHHHH?DGFFFHDDCCFGHHHFHGHDD/?F<AGHHGGGFHGGFHHCADGFHCGFDGDDDC00:<<00:;.;CFBC;/;;??BFFBGF00CBFFFFACA@=:BDFAEAAEAADAFEFFBBFF;A-FFFBFFFFFFFFFFFFFF;EFD9::F/:.;A-99FFF
@M03896:38:000000000-B4D98:1:1101:13348:25997 1:N:0:171
AACGTAGGTCACAAGCGTTGTCCGGAATTACTGGGTGTAAAGGGAGCGCAGGCGGGAAGACAAGTTGGAAGTGAAATCCATGGGCTCAACCCATGAACTGCTTTCAAAACTGTTTTTCTTGAGTAGTGCAGAGGTAGGCGGAATTCCCGGTGTAGCGGTGGAATGCGTAGATATCGGGAGGAACACCAGTGGCAAAGGCGGCCTACTGGGCACCAACTGACGCTGAGGCTCGAAAGTGTGGGTAGCAAACA
+
AAAAAFFCFDBCDGFA22EAFGGEEEFGHFDDBBB3EEGHHHHGHGGEGGGCGEFGGFEHFFGGFHFEFGGFGGHHHHHFGHHHGHHHHHHGFHGFHHHGHHHHHHHHHHFFGHFHGGHGFFFGGHHHHHHHHGGG1=F<>CFGHHHHGC-EE<<;:;;:CGFGFF:;EDGGGGGEDCGGGGGFFFFFABFFAFFFFFA;@FFFFFFBFEEFFFFFFFFFFFFDADFFF.A9-BD?;:FFDFFF.;BFFF?
@M03896:38:000000000-B4D98:1:1101:21358:26056 1:N:0:171
TACGTAGGGTGCGAGCGTTGTCCGGAATTACTGGGCGTAAAGAGCTCGTAGGTGGTTTGTCGCGTCGTCTGTGAAATTCCGGGGCTTAACTCCGGGCGTGCAGGCGATACGGGCATAACTTGAGTACTGTAGGGGAGACTGGAATTCCTGGTGTAGCGGTGAAATGCGCAGATATCAGGAGGAACACCGGTGGCGAAGGCGGGTCTCTGGGCAGTAACTGACGCTGAGGAGCGAAAGCATGGGGAGCGAA
+
ABAAAFFBCFAAE?EA22E2FGHBEEEGHGBBABBAAAEEGGHHGDGAEEEEFHGEFHGHFBB>>E/>???BBDGHFFHHG@EE>EGFGFGHH?><B@CBDHGGC@?DDD.><ACC0BFGGDBCDHDFDGHHGEE?CDCF;;CGFGFGFBFBF9;;;=;;;CFGC0C;ACAAFEFFBFB/ADDFFFFFB@>DDF==CA.;-@@DFBFBBBB;;;BBFFFB;9.AD:9AEFDEFDBF.FFFFFFDFAD@FF
@M03896:38:000000000-B4D98:1:1101:21358:26074 1:N:0:171
TACGTAGGGTGCGAGCGTTGTCCGGAATTACTGGGCGTAAAGAGCTCGTAGGTGGTTTGTCGCGTCGTCTGTGAAATTCCGGGGCTTAACTCCGGGCGTGCAGGCGATACGGGCATAACTTGAGTACTGTAGGGGAGACTGGCATTCCTGGTGTAGCGGTGCAATGCGCAGATATCAGGCGGAACACCGGTGGCGAAGGCGGGTCTCTGGGCAGTAACTGACGCTGAGGAGCGAAAGCATGGGGAGCGAA
+
>3>>AFF?AF?>EC?A22AAFFG222AFGGD5A3AAAAE?1DGGGAGAE11?GGFECGDHFEF/>E/>???BB44BGGGHHEE/EEH3B?GGH/>?@/>>CFFAC@/A>CF.-CC/<DFGHF0<=DDFDGGH0..C-;;C:;./FCFFGE/9C.9;;;;;;-0;;0;99-B-BBBF;/;/--9@-.;?-9>@DF-B-9AE-;-9;.BB//;;..;;B;FB99.;D?9..;.:----;B/F/..;E-.;--
@M03896:38:000000000-B4D98:1:1101:10432:26166 1:N:0:171
TACGTATGGTGCAAGCGTTAATCGGAATTACTGGGCGTAAAGCGTGCGCAGGCGGTTCTGTAAGATAGATGTGAAATCCCCGGGCTCAACCTGGGAATTGCATATATGACTGCAGGACTTGAGTTTGTCAGAGGAGGGTGGAATTCCACGTGTAGCAGTGAAATGCGTAGATATGTGGAAGAACACCGATGGCGAAGGCAGCCCTCTGGGACATGACTGACGCTCATGCACGAAAGCGTGGGGAGCAAACA
+
AAAAAFFFBDFFFFBA22AAAGHBEEFGHHB5DA2AAAEEAGFEEEGGGGC?FFG?EFF5FGGHFGF@FGHGGGFHHHHHGEG?ECGHFFH30GGHGFHEG42GFDF?BGHGHH?BFGGG2>FFHHHHHFDGBEG?AD?FCGDHHFFFHGHH//0=0<=<0DGFHH.:.-.0;:00:0GHFFCG/CD-9:.A:--9-;;ADDEFBE/90BAA;;0900F9B.::AA90BBF..DF.:...-9@.-;.;F?.
@M03896:38:000000000-B4D98:1:1101:10428:26184 1:N:0:171
TACGTATGGTGCAAGCGTTAATCGGAATTACTGGGCGTAAAGCGTGCGCAGGCGGTTCTGTAAGATAGATGTGAAATCCCCGGGCTCAACCTGGGAATTGCATATATGACTGCAGGACTTGAGTTTGTCAGAGGAGGGTGGAATTCCACGTGTAGCAGTGAAATGCGTAGATATGGGGAAGAACACCGATGGCGAAGGCAGCCCTCTGGGACATGACTGACGCTCATGCACGAAAGCGGGGGGAGCAAACA
+
ABAAAFFFFFFDBBFE22EEFGHFEEGGHGBB5BBBAAEEGGGGGEFGGFECEEE@FFF5GDFGG4EBEEGBEGFGHHHHGGGGGGHHHHHHHHGGHCHFFFDHHGHFF3BDGGBBFHCG2<GGHHFGDHGFFGHD?DDECCGDGFHBGDHG<<=<00=<=DDD<<.:.-.0:0;0::.C.AFBFFE---;AB-:?;DFEDAADBE./BFFA.9B;9;//9...99B9/9;..9A./.--9:@--.:FFF?
@M03896:38:000000000-B4D98:1:1101:23181:26202 1:N:0:171
TACGGAGGATCCGAGCGTTATCCGGATTTATTGGGTTTAAAGGGAGCGTAGATGGATGTTTAAGTCAGTTGTGAAAGTTTGCGGCTCAACCGTAAAATTGCAGTTGATACTGGATATCTTGAGTGCAGTTGAGGCAGGCGGAATTCGTGGTGTAGCGGTGAAATGCTTAGATATCACGAAGAACTCCGATTGCGAAGGCAGCCTGCTAAGCTGCAACTGACATTGAGGCTCGAAAGTGTGGGTATCAAACA
+
AAAAAACCCFFFGCGA22EEGGGEEGGGHGFG5BB2FFHHHHHGGFGGFF?FGHHHGGGHHHHHGH5F5FGFEFHHHFHHGHGEEEFBFFHFFHEGHGGGGGHHHHFHHHBBFFGFHGFFFGCFHHHGHHGHGHFF?>C@>CFGHHE>FGAEC<==<<<=EHHHHFHHGGHHHHHHHFGDDGGGGGGA:EGGGDGGGGCFDFFFFFFFFFFFFFFFFFFBFBFFFFFFFFFBFFFF;BFFDF;9;BFFFFF
@M03896:38:000000000-B4D98:1:1101:18524:26313 1:N:0:171
TACGTAGGGTGCAAGCGTTGTCCGGAATTACTGGGCGTAAAGAGTTCGTAGGCGGTTTGTCGCGTCGTTTGTGAAAACCAGCAGCTCAACTGCTGGCTTGCAGGCGATACGGGCAGACTTGAGTACTGCAGGGGAGACTGGAATTCCTGGTGTAGCGGTGAAATGCGCAGATATCAGGAGGAACACCGGTGGCGAAGGCGGGTCTCTGGGCAGTAACTGACGCTGAGGAACGAAAGCGTGGGTAGCGAACA
+
ABAAAFFBCFAACFFE22EAFGHEEEGGHGDBBBABAAEECGHHHFGEEGF?GEGEGGGHF?B>>E/>EFGHHFHHHFGGHHHGHHHHGFFFHFFHGEFCGHHHB@CCGGE/ADC?FFHF>GCGGHHFHHGHGGEF.CGFCFGHHHHFGFBGC<<;;;;;EGGGGF;ADGGGFFGGFEGGGGGGFFFFBCDFACFDDDE@-D@@FFFFBF9FD;BFFFFFFFFFFFEFFBFAAEFAF?ADFFDF.;;@DF>
@M03896:38:000000000-B4D98:1:1101:18515:26332 1:N:0:171
TACGTAGGGTGCAAGCGTTGTCCGGAATTACTGGGCGTAAAGAGTTCGTAGGCGGTTTGTCGCGTCGTTTGTGAAAACCAGCAGCTCAACTGCTGGCTTGCAGGCGATACGGGCAGACTTGAGTACTGCAGGGGAGACTGGAATTCCTGGTGTAGCGGTGAAATGCGCAGATATCAGGAGGAACACCGGTGGCGAAGGCGGGTCTCTGGGCAGTAACTGACGCTGAGGAACGAAAGCGTGGGTAGCGAACA
+
ABABAFFCCFAAGGFA22A?EGHEGGGGHHBBBBA2EAEEHHGHHGHGFGEFHGGEGGGHFEGE>F>>EFGFGGHHGFGAGGHGHHHBFFBFGFBGGFHGHHHGGGGGGGFDGGGDGEFFGFFFFGBFHHHHGGDGGEGFEGGHHHHBGEBF;<<<@;:;EFFGBF:EAAFFFFGGFBFGGFGGFFFFFBFFFFFFFFFFFF@CFFBFBFEFFFFFFFFFFFFFFFFAFFFDFFDDFFFFAA:BAFD;=F=
@M03896:38:000000000-B4D98:1:1101:11301:26476 1:N:0:171
TACGGAAGGTCCGAGCGTTATCCGGATTTATTGGGCTTAAAGGGAGCGTAGGCCGGAGATTAAGCGTGTTGTGAAATGTGGATGCTCAACATCTGAACTGCAGCGCGAACTGGTTTCCTTGAGTACGCACAAAGTGGGCGGAATTCGTGGTGTAGCGGTGAAATGCTTAGATATCACGAAGAACTCCGATTGCGAAGGCAGCTCACTGGAGCGCAACTGACGCTGAAGCTCGAAAGCGCGGGGATCAAACA
+
AAAA>AAAA1BD11EA00AAGGGBEEAEHFFGBBB00BFFGG1BGEEGFFE/GGE///>GHHHHG/BE/BFFEFGFF122B@1BFFGFGHFBF1FDBC1BFGB<EC/<CG?BF1<@1@DFFGBF1FAEG??H0G111<.@@CCGFG;/::.C;<0;9;;;EFGGBB90;BF;FF900.:9CEFF/FF99B?ABB@@@?A-9BFFBBBB9/-B=@?@@F99BBA--A/;/;9-@FB-/9-;9=---;-;BF?
@M03896:38:000000000-B4D98:1:1101:14502:26601 1:N:0:171
TACGTATGGTGCAAGCGTTATCCGGATTTACTGGGTGTAAAGGGAGCGCAGGCGGTGCGGCAAGTCTGATGTGAAAGCCCGGGGCTCAACCCCGGTACTGCATTGGAAACTGTCGTACTAGAGTGTCGGAGGGGTAAGCGGAATTCCTAGTGTAGCGGTGAAATGCGTAGATATTAGGAGGAACACCAGTGGCGAAGGCTGCTTACTGGACGATAACTGACGCTGAGGCTCGAAAGCGTGGGGAGCAAACA
+
AAAAAFFFFFFDBGBF22EECGHEEGGGHGBBBB23AAGHHHHGHGGEEEE0EAE>@EFE>>EFGH4BFFFFGGFHDGHHGFGGEEGFGFHFG?BCGGFGHHHHHHFFGHFFGF/FGCC>>FCGHGGDCGGGGGGGHGGC;ADGHHGGFFBB;;;;;;;;9BCFFFA;EGGGGFFFF0BFFFFFFFFEABFF;-CBFFAF?EFFFFBB:BAA:AFFFFB0B;:::AAAFFF;BFF.FA9DDF-A@;AFFF?
@M03896:38:000000000-B4D98:1:1101:20984:26616 1:N:0:171
TACGTAGGGTGCAAGCGTTATCCGGAATTATTGGGCGTAAAGGGCTCGTAGGCGGTTCGTCGCGTCCGGTGTGAAAGTCCATCGCTTAACGGTGGATCCGCGCCGGGTACGGGCGGGCTTGAGTGCGGTAGGGGAGACTGGAATTCCCGGTGTAACGGTGGAATGTGTAGATATCGGGAAGAACACCAATGGCGAAGGCAGGTCTCTGGGCCGTCACTGACGCTGAGGAGCGAAAGCGTGGGGAGCGAACA
+
AAAAAFFBACAAFGFEA2EEAGGEEEGGHF5F5BBBEAAEGHGGGFHGEEF?HEGEEFFEEEEE>EEGFEGEEFGHHHHHHHHGGGHGHGGGFGCGGBFFGB>CGCFACH<>CCG-??CEDF0;FCFFEGGFEFDFDFFEEFFFFFFFFF-=;;09;;9;A?FF0:B;FFFFFF:ACCCDDFFFFFFFEFFFFFFFFDF?DFFBFF0BBFEFF@DFDFF0B?DDFFFEFFFFFFAA/DDABFFECDDC;D=
@M03896:38:000000000-B4D98:1:1101:20966:26619 1:N:0:171
TACGTAGGGTGCAAGCGTTATCCGGAATTATTGGGCGTAAAGGGCTCGTAGGCGGTTCGTCGCGTCCGGTGTGAAAGTCCATCGCTTAACGGTGGATCCGCGCCGGGTACGGGCGTGCTTGAGTGCGGTAGGGGAGACTGGAATTCCCGGTGTAACGGTGGAATGTGTAGATATCGGGAAGAACACCAATGGCGAAGGCAGGTCTCTGGGCCGTCACTGACGCTGAGGAGCGAAAGCGTGGGGAGCGAACA
+
>AA3>CCABBAABFDF22AEGGHBAEEGHCF5D3BB2AAE2AB2A1BAAA11FEEEEGEEB>>/>>EEEEGGDB4FHHHHHHHGFHCFHG?<DHGCG2F?FDDGD/-<->C.-<C<<<CC0CGGHGC-:E..AD.-.;BB.;/:FFGF;?BD99;;.9;;.:BFFFB/BBFFFFFE--@BFAFFBFDEFFFFB@---9;A.BAFFF/;;..;-@B:DB/9F.9;..:;BDA-9@-.B:9;-@-9-;9-9;;
@M03896:38:000000000-B4D98:1:1101:9611:26698 1:N:0:171
TACGTAGGGGGCTAGCGTTATCCGGATTTACTGGGCGTAAAGGGTGCGTAGGCGGTCTTTTAAGTCAGGAGTGAAAGGCTACGGCTCAACCGTAGTAAGCTCTTGAAACTGGAGGACTTGAGTGCAGGAGAGGAGAGTGGAATTCCTAGTGTAGCGGTGAAATGCGTAGATATTAGGAGGAACACCAGTAGCGAAGGCGGCTCTCTGGACTGTAACTGACGCTGAGGCACGAAAGCGTGGGGAGCAAACAG
+
>AAAACFAA@DAFFABA22A2FDAEDFGH55D5AAAEAAAEFFGFBEEFAEEGECEE?BBFGFFBF4BBB?BFEDBFFHGGFGGGFG3EFHECFCFBGGHGGDGFFGGHH2C2FA</0?1DF1DDFGEEGFDGF>FA1FFGBBGFHEGG000<0=<-;::BCHEG?::AEFFFBFC0BFDFFFBF;.A;BFFGA?DDFFACADBFFFFFF;.;9;BFFFBADFDDFEE.FAAA.AFA.9--@AFF.::.9.
@M03896:38:000000000-B4D98:1:1101:16796:26842 1:N:0:171
TACGTATGGTGCAAGCGTTATCCGGATTTACTGGGTGTAAAGGGAGCGCAGGCGGTGCGGCAAGTCTGATGTGAAAGCCCGGGGCTCAACCCCGGTACTGCATTGGAAACTGTCGTACTAGAGTGTCGGAGGGGTAAGCGGAATTCCTAGTGTAGCGGTGAAATGCGTAGATATTAGGAGGAACACCAGTGGCGAAGGCGGCTTACTGGACGATAACTGACGCTGAGGCTCGAAAGCGTGGGGAGCAAACA
+
ABBBAFFFFFFDFFGA22EEEFHEFGGGHGBDBBA3EEGHGHHGHFGFGGGCGGGEEFGGE//FFH@BEGFFGGFHHHHHGEGGEEHGGFHGGCCDGGHHHHHHHHGGHHFBGFECGFHGFGCDHGHGGGGGGGDFCBGC@@CCCHFBF;BB;;;;;;;;CBFGGGC;DGGGFFFFFFFFFFFFFFFFFFFFEFFF;DFFFAFAFFBFFFFFAEEFFFFFFDDFFDFEFFFDAFD?FDDFDFFA@AEF0AF
@M03896:38:000000000-B4D98:1:1101:16812:26851 1:N:0:171
TACGTATGGTGCAAGCGTTATCCGGATTTACTGGGTGTAAAGGGAGCGCAGGCGGTGCGGCAAGTCTGATGTGAAAGCCCGGGGCTCAACCCCGGTACTGCATTGGAAACTGTCGTACTAGAGTGTCGGAGGGGTAAGCGGAATTCCTAGTGTAGCGGTGAAATGCGTAGATATTAGGAGGAACACCAGTGGCGAAGGCGGCTTACTGGACGATAACTGCCGCTGAGGCTCGAAAGCGTGGGGAGCAACCA
+
A3AAAFFFFFBBFFFA22EEGGHFFGGGHF5D5BA3EAFFGHHGHEGGGGG?FEEEEEEFEEEGHHBBFGGFGGHHHGHHGEGGEGGFFGHGGCGCDGHHHHHHHHHHGH<D<?F/FEGGGG1>GGHGGGCFGGDGGGBD@CGFHFFBF00B=;0;-;;;CFFGFFA:.;.CFCBBF//;DFEFFFFE?BBBE@=9@:EFFFB=BFFFBF?-9;AEFFF/B:-:-A.AAA:@;F?./::ADFCFC;EF.9.
@M03896:38:000000000-B4D98:1:1101:16794:26860 1:N:0:171
TACGTATGGTGCAAGCGTTATCCGGATTTACTGGGTGTAAAGGGAGCGCAGGCGGTGCGGCAAGTCTGATGTGAAAGCCCGGGGCTCAACCCCGGTACTGCATTGGAAACTGTCGTACTAGAGTGTCGGAGGGGTAAGCGGAATTCCTAGTGTAGCGGTGAAATGCGTAGATATTAGGAGGAACACCAGTGGCGAAGGCGGCTTACTGGACGATAACTGACGCTGAGGCTCGAAAGCGTGGGGAGCAAACA
+
AAAAAFFFFFFFFGB4E22AAFFEFEGGHGBBBBF3EAGFGHHGHGGGGCE?FFGEEEEF?@EGHHBBGGGFHGFDGGHHGFGGEGHFHHHGG/BBDGHHHHHHHHHGHHFFFDGEHCGFDFFFGFGGGCFC?@AA/<C@ADGGHHGFGFBF;;;;;;;;EFGGFFDCDFEGGF9BFFFFFFFFEFFEABFFFFFFFFFAFFAFFFFFFFFFFFFFFFFFFDFFDDFFFFA@;FFF/AAA=FFEADEFFFA
@M03896:38:000000000-B4D98:1:1101:13297:26965 1:N:0:171
GATACCCCGGTAGTCCGGCTGACTGACTTGAGTACGATCTCGTATGCCGTCTTCTGCTTGAAAAAAAATAACACATATTCTATCTAGTAATATATCTATATGAAATATCAACTCTATTCAAATAATTATACATTATAACTAAACATTTTATGTACATACAACACACATGCAATACACATAGTGAGAGTGACGTGTACAACGATCACTTCGACTATATGATATCAGATATGTAATGATATATATGATGTTTA
+
A>AAAFFBD2D?EGFF2AAAAAEFGBGHHH3GD552AB2AFBFEGGHHCFFHGHH5DDDF1BAFGG>>1BB333133444@44444@B4B44444444?4444?B44444434344444444443B333333333333333222222222@22222@22211/////1111111>111>11111111<100...//000/-..../000.:..-00000;0090090000000000000090000000000
@M03896:38:000000000-B4D98:1:1101:14330:27015 1:N:0:171
TACGTAGGGGGCTAGCGTTGTCCGGAATCACTGGGCGTAAAGGGTTCGCAGGCGGAATAACAAGTCAGATGTGAAAGGCATGGGCTCAACCCATGTAAGCATTTGAAACTGTAATTCTTGAGAAGTGGAGAGGTAAGTGGAATTCCTAGTGTAGCGGTGAAATGCGTAGATATTAGGAGGAATACCTGTGGCGAAGGCGACTTACTGGACACAAATCTGACGCTGAGGAACGAAAGCGTGGGTAGCAAACA
+
AAABAFFBC2>>EGFF22EAFGHEEEGGHBCB5BABEAEEHHHGHFGEFGGCGGGE/FHH@EFGGH4BEGFBGFHHBFGGFHHHGFHFGFHFFF2FGHFHHFHHGHHHHH>?FDHHHFHGGH/DGFFFGHGGGH1FDFFFGGHHHHGHH1D<D1><<<<<GHHH=?;C@EHHHHHHCFHDGHGGGGGFGGBC?DGGDC?DBFDBFFFBFFBAB:.;BFFBFFDDDDFEFF9AAEDDFFFFFFFFFFFFFFF
@M03896:38:000000000-B4D98:1:1101:14310:27020 1:N:0:171
TACGTAGGGTGCTAGCGTTGTCCGGAATCACTGGGCGTAAAGGGTTCGCAGGCGGAATAACAAGTCAGATGTGAAAGGCATGGGCTCAACCCATGTAAGCATTTGAAACTGTAATTCTTGAGAAGTGGAGAGGTAAGTGGAATTCCTAGTGTAGCGGTGAAATGCGTAGATATTAGGAGGAATACCTGTGGCGAAGGCGACTTACTGGACACAAATCTGACGCTGAGGAACGAAAGCGTGGGTAGCAAACA
+
AAAAAFFBB42>GGCB22E2FGHEEGGGH5355BAAAAEEDHHGHGGEGDECGGGEEFHHDDFHGH4B3BGFGFFHFFHGHHHGGFHBBCGEFF3EGFFHFFGHHGHGHH?BGFGHHGGHHH/BGFGDGHHDGF2FBDFFF?FHFHHFG1G1D?D-->><FGGH=.<<A<DDFGHGDGHCDCFHFHBCGHHHGGGAA;9@BCCFGGG/BFCFFA9BFFFFFFFFFFFAF.9;AADAFDDFAFFBAFFFFFF
@M03896:38:000000000-B4D98:1:1101:14146:27068 1:N:0:171
TACGTAGGGAGCAAGCGTTATCCGGATTTACTGGGTGTAAAGGGCGCGCAGGCGGGCCGGTAAGTTGGAAGTGAAATCTATGGGCTTAACCCATAAACTGCTTTCAAAACTGCTGGTCTTGAGTGATGGAGAGGCAGGCGGAATTCCGTGTGTAGCGGTGAAATGCGTAGATATACGGAGGAACACCAGTGGCGAAGGCGGCCTGCTGGACATTAACTGACGCTGAGGCGCGAAAGCGTGGGGAGCAAACA
+
AAAAAFFBBFAACGFC222ECGGEEGGGHGBBBBA3EEGHHHHGG?EFGECGGGG/EEGGCEAGHHFF3EGGHHHHHHHGHHHHGHGHGFHGGBGFGHHHHHHHHGHHHHFGDHGEFFGGGFGGHHHHCHHHGFDED-DCFCDGHFGCC9AAC;;;9=9;AFFBFFA;ADFFFFFFFDA.@DFFFFFE99;BA99DAFE-DFFFEFBFF.9/BFBFFFFBFDDD999A?>@B@DD./9.;@DF.BDEBFF.
@M03896:38:000000000-B4D98:1:1101:17849:27998 1:N:0:171
TACGGAGGGTGCAAGCGTTAATCGGAATTACTGGGCGTAAAGCGCACGCAGGCGGTTTGTTAAGTCAGATGTGAAATCCCCGGGCTCAACCTGGGAACTGCATCTGATACTGGCAAGCTTGAGTCTCGTAGAGGGGGGTAGAATTCTAGGTGTAGCGGTGAAATGTGTAGAGATCTGGAGGAATACCGGTGGCGAAGGCGGCCCCCTGGACGAAGACTGACGCTCAGGTGCGAAAGCGTGGGGAGCAAACA
+
AAAAAAAB@AAAEGFA22EAFGHBAEGGHFA553BBAAEEFGGEE0AAEAE0EEGFGGFHGHHHHHDBFHHFFFGHHHHHGGGGEGHHGHHHFH/FGGHHGHHGGGHHGH?2GHCCFHHGGGGHHHHHGGGEHHGCDFFFFFFFFFFFFFBFB;;;;:9;AFFFFFFFFFEFFBFFFBF?FFFFFFFFA@=.ADC:9DEFFFDFFF>AEFFCCDF?FFEBFDFFFFFFBFF;9>@.FDFB;BF?@AAFFF.
@M03896:38:000000000-B4D98:1:1101:17840:28022 1:N:0:171
TACGGAGGGTGCAAGCGTTAATCGGAATTACTGGGCGTAAAGCGCACGCAGGCGGTTTGTTAAGTCAGATGTGAAATCCCCGGGCTCAACCTGGGAACTGCATCTGATACTGGCAAGCTTGAGTCTCGTAGAGGGGGGTAGAATTCTAGGTGTAGCGGTGAAATGTGTAGAGATCTGGAGGAATACCGGTGGCGAAGGCGGCCCCCTGGACGAAGACTGACGCTCAGGTGCGAAAGCGTGGGGAGCAAACA
+
ABAAAABB?AAACGBF?2EAFGGBAEFGHFDB53BAAAEFDFHGG0EEEEECGGGGGGGHHHHHGH4BBFFFGG4FGHHHGGGGGGHFGHHHHHGHHGHHHFGGHHBGHHDFHHGFGHHHHHBGHHHFFGGGGG?DCDFAEFBFFFFEFB/F;;/;-;;;.FFFBFFBBFFFFFFFFF;ADDFFFFBDF:@FFFD==AEFDFFFFACE?FFF;>FDFFFBFDFFB.;BFFFFFFDFEF::BFFECDEEFF?
@M03896:38:000000000-B4D98:1:1101:18237:28187 1:N:0:171
GACGAACCGTGCGAACGTTATTCGGAATCACTGGGCTTAAAGCGCGTGTAGGCGGGCCGGCACGTCGGCTGCTGAAATCCCCCGGCTCAACCGGGGAAGGGGCACCGATACGACCGGCCTGGAGGGGGGTAGGGGGGACGGGAACTTCCGGTGGAGCGGTGAAATGCGTTGAGATCGGAAGGAACGCCCGCGGCGAAAGCGCGTCCCTGGACCCCACCTGACGCTGAGACGCGAAAGCCAGGGGAGCGAA
+
>>AABCBBBBBAGGC222FBCDHBBEFGH53552BBBBGFGGGEGCEEGHFEHEE?EEEE<E<?B?/>>?>FHEGHFHGGHFDCCCDDFGHHFGGFGDDDD@CCGGGGAC;AEAF-;ADDEABADF;DFFFEEFFAAA@CCADAAFFFF?;@@DEE;;;;;EFF/BFD:AC?FFFFEDDEF??BFDFFA=DFFF@9DCDFFFDFFFFFF?:A;D;ADFFBB9;DFD?AFFFB@>DCAFFEA.9>D;9---
@M03896:38:000000000-B4D98:1:1102:14929:2709 1:N:0:171
TACGGAGGGTGCAAGCGTTAATCGGAATTACTGGGCGTAAAGCGCACGCAGGCGGTTTGTTAAGTCAGATGTGAAATCCCCGGGCTCAACCTGGGAACTGCATCTGATACTGGCAAGCTTGAGTCTCGTAGAGGGGGGTAGAATTCCAGGTGTAGCGGTGAAATGCGTAGAGATCTGGAGGAATACCGGTGGCGAAGGCGGCCCCCTGGACGAAGACTGACGCTCAGGTGCGAAAGCGTGGGGAGCAAACA
+
>AAA@3AA?2>A4BG4E2E2ABFAEEFGHHHHFFGHFEEEHHHGG?EEGEEEEEGEGGGFGGBFBF4BBFDBGHFBBGHHGGGGGGGFFFHGHHA0FFHFHHHHHHFFFH?2??@CFGHGGF?FGFGG?CE>FGGCCF;:AFBBFBFBFF/B;;B;B@9;AFFFBFD:DCFFFFFFFEFFFFB9BFFA=9@AFFAAFFFAA-@DFFFFFFFFFFFDFFFFFDF;ADBBBFFAFFFFED9A=;=AAFEFF?A
@M03896:38:000000000-B4D98:1:1102:11242:2878 1:N:0:171
AACGTAGGTCACAAGCGTTGTCCGGAATTACTGGGTGTAAAGGGAGCGCAGGCGGGAAGACAAGTTGGAAGTGAAATCTATGGGCTCAACCCATAAACTGCTTTCAAAACTGTTTTTCTTGAGTAGTGCAGAGGTAGGCGGAATTCCCGGTGTAGCGGTGGAATGCGTAGATATCGGGAGGAGCACCAGTGGCGAAGGCGGCCTACTGGGCACCAACTGACGCTGAGGCTCGAAAGTGTGGGTAGCAAACA
+
BBABBFFCFF4C54FC?2E2ABDBAEEGHGHHHHHFEEHFGHGGHEFFGAAEFGGGGGGHFGFGBF@BFGGBGHHHHHGHHHHHHHHFGHHFFHF2BGHHHHHHHGHGGH?2D@D@FGHHHFFFFHHHHHGGHGHGHGGGDCGGHHHGDC@ECCGGCE<AEEHGGFE=EGGGGGGGGGGGGGGFFFFFFBFFEDFFFFECFFFFFFFFFFFFFFFFFFFFFDFFDDFFEEB=BFDDFFFFFF.B.<FFFF.
@M03896:38:000000000-B4D98:1:1102:19079:3349 1:N:0:171
TACGTAGGGGGCGAGCGTTATCCGGATTCATTGGGCGTAAAGCGCGCGTAGGCGGCCCGGCAGGCCGGGGGTCGAAGCGGGGGGCTCAACCCCCCGAAGCCCCCGGAACCTCCGCGGCTTGGGTCCGGTAGGGGAGGGTGGAACACCCGGTGTAGCGGTGGAATGCGCAGATATCGGGTGGAACACCGGTGGCGAAGGCGGCCCTCTGGGCCGAGACCGACGCTGAGGCGCGAAAGCTGGGGGAGCGAACA
+
BBBBBFFBB22>AAEE22E1ABFBABEGHFHHGHHHGGGEHHHGGCEEEEEEHEEGGGGCB@/<DF<<>@FDDC;;CD;=DFAABFFEFFFDFFD-;>9BFFFFFF;-@F99;;;=;BBFDF?DFAFFCCFFFFABBCDEAABFBFFFBF-=;;BB@@:@DEFFFFADDFFFFFFEDFFFFFFFFFFFA:=DFFFFFFFDFAFFEA;B9FEEF@F-.AF;BCDFFDFFFF@B;;@AFBFFDFF;DFA-@B-
@M03896:38:000000000-B4D98:1:1102:15242:3351 1:N:0:171
TACGTATGTCGCAAGCGTTATCCGGATTTATTGGGCGTAAAGCGCGTCTAGGCGGAAAAGAAAGTCTGATGTGAAAATGCGGGGCTCAACTCCGTATTGCGTTGGAAACTACTTTTCTAGAGTACTGGAGAGGTGGGCGGAACTACAAGTGTAGAGGTGAAATTCGTAGATATTTGTAGGAATGCCGATGGAGAAGTCAGCTCACTGGACAGATACTGACGCTGAAGCGCGAAAGCGTGGGGAGCAAACAG
+
AAABAFFFFFAA?EECA2E2ABFEEEFGHFHHGHGHEEEEHHHGGGEEGHHGHGGECGHHAFFGFG4BFGFBFGDBFGFGGEGEGGHBFFFHHDEF??BFF/CCHHGGF=?=??@?>BGFFF1=FGDC<GFDECCC@CDGFG9BCFB;C0::;;;:B;;CBFFFFA:/CEFFFGFFCBFFFFFFFFFAFFDFFFFFFFFFFFFEFFF:FFFEFFBBFFFFDDFFFFFFFFFFFADFD.A=DFEFFEFFFF/
@M03896:38:000000000-B4D98:1:1102:15252:3367 1:N:0:171
TACGTATGTCGCAAGCGTTATCCGGATTTATTGGGCGTAAAGCGCGTCTAGGCGGAAAAGAAAGTCTGATGTGAAAATGCGGGGCTCAACTCCGTATTGCGTTGGAAACCACTTGTCTAGAGTACTGGAGAGGTGTGCTGAACTACAAGTGTAGAGGTGAAATTCGTAGATATTTGGAGGAATGCCGATGGAGAAGTCAGCTCACTGGACAGATACTGACGCTGAAGCGCGAAAGCGGGGGGAGCAAACAG
+
>AA1>BDB@D1A1AEA10E0ABDBAEFGHF2FFFHGEFGGHHHGGE/AEFGFHEG?/EHG/BGGGG2B@FBBFGHHEB1BEEEGCCHFGFBFFCH????>//?<01??G0/<1?11<>1<111<GHB>00/<C/.0<=00=<CHGHHCHHH0:;;CC:;;CG0C0://..;0CF;B09;AEFFBBF@--;CB/BA/9:FBBBBBB9/9BFF-B/:B///B-;A?AFFF@@=-9;-/---;>>=--;FF-A-
@M03896:38:000000000-B4D98:1:1102:16016:3577 1:N:0:171
TACGTATGTCGCAAGCGTTATCCGGATTTATTGGGCGTAAAGCGCGTCTAGGCGGAAAAGAACGTCTGATGTGAAAATGCGGGGCTCAACTCCGTATTGCGTTGGAAACTACTTTTCTAGAGTACTGGAGAGGTGGGCGGAACTACAAGTGTAGAGGTGAAATTCGTAGATATTTGTAGGAATGCCGATGGAGAAGTCAGCTCACTGGACAGATACTGACGCTGAAGCGCGAAAGCGTGGGGAGCAAACAG
+
AAAAACFFFFBBGGEA22A2ABDAABEEGFFHFDFGFEFE2FGFFEAFFEH3GEEG>EBECF2??F2?FGE@FG4BFDFBEEFDC?GFFF2FHD<?022?/AD@FH?GG?1<1>>><1<FGH1<FFGBGHB<.<<C-<-:@-9FFF900;F9;;0;;;900;9CC?;9CEGGGF/B9BFBFB//FB=BAFFFFF?FFFEF9BFBF/B.99;AFBBBFFFF???DDF/;BF-@B;DFD.;---9@D9/;9A.
@M03896:38:000000000-B4D98:1:1102:16034:3583 1:N:0:171
TACGTATGTCGCAAGCGTTATCCGGATTTATTGGGCGTAAAGCGCGTCTAGGCGGAAAAGAAAGTCTGATGTGACAATGCGGGGCTCAACTCCGTATTGCGTTGGAAACCACTTTTCTAGAGTACTGGAGAGGTGGCCGGACCTACAAGTGTAGAGGTGAAATTCGTAGATATTTGTAGGAATGCCGATGGAGAAGTAAGCTCACTGGACAGATCCTGACGCTGAAGCGCGAAAGCGGGGGGAGCAAACAG
+
>AABAFFFFFABCEG4A2E2ABFB2BEFHBDGGGHGCEEFGHHGGE0EEHF3FEE0EEFFC?CHGH4B3BEBFG@GBBFGF?E/CCHB2F?GGDF0?2?2?//>01FBG0?<1=>1><1>1><F1=<100<..<<..<A-@--;GHH0GHH000;99/;;:CBC9./:;.B9BFFF00F00000;0:9:A.//99/////:BFFFBF/BA/.;////;//...:.9;B=9-99-.9A-;=;9-;.;//../
@M03896:38:000000000-B4D98:1:1102:16019:3595 1:N:0:171
TACGTATGTCGCAAGCGTTATCCGGATTTATTGGGCGTAAAGCGCGTCTAGGCGGAAAAGAAAGTCTGATGTGAAAATGCGGGGCTCAACTCCGTATTGCGTTGGAAACTACTTTTCTAGAGTACTGGAGAGGTGGGCGGAACTACAAGTGTAGAGGTGAAATTCGTAGATATTTGTAGGAATGCCGATGGAGAAGTCAGCTCACTGGACAGATACTGACGCTGAAGCGCGAAAGCGTGGGGAGCAAACAG
+
>AABAFFBFFAA2EE4E2A2ABDEEEEGHFHHGGHHEEEEGGHGGEAEGGGGHGGCEGHGAF?FBF@BEGBBFGFBDFFFFEGGGGGBBCFHHDCC??2FD/DCHG=???==??@=>DGHGF1=DF1>>GHDFCCE@CDFCD?FFFB9C099;90;B;:;BFFGBA;/CEFFGGGF;BFFFFFFFFFADFFFFFFFFFFFFFFBBBFBFFBEFBBBBFFFADFFFFFFFFFFAADFD9DABAECDEFFFF/
@M03896:38:000000000-B4D98:1:1102:16033:3607 1:N:0:171
TACGTATGTCGCAAGCGTTATCCGGATTTATTGGGCGTAAAGCGCGTCTAGGCGGAAAAGAAAGTCTGATGTGAAAATGCGGGGCTCAACTCCGTATTGCGTTGGAAACTACTTTTCTAGAGTACTGGAGAGGTGGGCGGAACTACAAGTGTAGAGGTGAAATTCGTAGATATTTGTAGGAATGCCGATGGAGAAGTCAGCTCACTGGACAGATACTGACGCTGAAGCGCGAAAGCGTGGGGAGCAAACAG
+
>AAA>BFFFFAA2E?E22E2ABFBABEFHBFGHEGFEEEGHHHGGGAEEFB3F>EE@EGGEFFGFG4BBFFBFGFEEBBBEEEEB/FFGFBBG/F<02??CDC?FGG1?1?1<?1?>11<FG=>FGB1<0GDGGECDC-;-:90;FF;BB0;;0B;B9;;BFFF;.:/C?FB0FGF0CFFFFFFBB@ABDFFFFFFFFB:BFFFF//.;AF./9/B/9/:99..AFFF;B-9-9AF..;-9@ECF9FBAF.
@M03896:38:000000000-B4D98:1:1102:13921:3737 1:N:0:171
TACGTATGGTGCAAGCGTTAATCGGAATTACTGGGCGTAAAGCGTGCGCAGGCGGTTCTGTAAGATAGATGTGAAATCCCCGGGCTCAACCTGGGAATTGCATATATGACTGCAGGACTTGAGTTTGTCAGAGGAGGGTGGAATTCCACGTGTAGCAGTGAAATGCGTAGATATGTGGAAGAACACCGATGGCGAAGGCAGCCCTCTGGGACATGACTGACGCTCATGCACGAAAGCGTGGGGAGCAAACA
+
ABABAFFFBBDF4AGAA2E2ABFBEEFGHFGHFHHHFEEEGHHGEEEEEFGEFGGEEFHHHGBB44BBBFGBGHBBBGHHGGFGGGGEGGHGHHFGGHHGGHFFHFHHFE?BBB?F?FFHG2@DFHHGDHF2FFHDGGDFC.GGHFGFGAFG<<D=DD0<0=GDHFD:;@CCHGC0<GCC:CCGHGGA?99EFBD?-EEF?9;DBEBFFFFFEBB90;BFBFDDFFFF0BBAADD./?9ABA>.::AFFF?
@M03896:38:000000000-B4D98:1:1102:16909:3816 1:N:0:171
TACGGAGGGTGCAAGCGTTAATCGGAATTACTGGGCGTAAAGCGCACGCAGGCGGTTTGTTAAGTCAGATGTGAAATCCCCGGGCTCAACCTGGGAACTGCATCTGATACTGGCAAGCTTGAGTCTCGTAGAGGGGGGTAGAATTCCAGGTGTAGCGGTGAAATGCGTAGAGATCTGGAGGAATACCGGTGGCGAAGGCGGCCCCCTGGACGAAGACTGACGCTCAGGTGCGAAAGCGTGGGGAGCAAACA
+
ABBCBBCCDAAABGFC22A2ABFFABFGHFHHGFGGGFGGHHHGG?EEGCGGGGGGGGGHGHHHGH4BBGFFHHHHHHHHGGGGFGHGHHHHHHGHFEHGHHHHHHHHHHD2??@2?FGGHGGGHHGHFEGFFH<><>:AABFFFFFFFFBF;;FB@@.;AFFFFFD;AFFFBFFFFFFFFFFFFFFFF=CDFFFFADFFFFFAFFAFFFFFFFFFFFFFFFFDDAB:;FF@AF=?FFDFAFA9;.AB0:.
@M03896:38:000000000-B4D98:1:1102:16923:3827 1:N:0:171
TACGGAGGGTGCAAGCGTTAATCGGAATTACTGGGCGTAAAGCGCACGCAGGCGGTTTGTTAAGTCAGATGTGAAATCCCCGGGCTCAACCTGGGAACTGCATCTGATACTGGCAAGCTTGAGTCTCGTAGAGGGGGGTAGAATTCCAGGTGTAGCGGTGAAATGCGTAGAGATCTGGAGGAATACCGGTGGCGAAGGCGGCCCCCTGGACGAAGACTGCCGCTCAGGTGCGAAAGCGTGGGGAGCAAACA
+
3AAAA3A@?2AAFGF4E2A2AFGAEAFFHCGGEACGEEEEAGGGG0E0EEEEG??EEAABBGFGFG@@BFF4@EF4BFHFGCGGGGGGHHG0FCC0BFHHHGDGGBB>FB?2?/@1?GHG0F??FFFFFAFG10>-=-BA;FFFFEB;9B/B;;FBB=A@EFFFFFF;DBFFFFFFF/;;ADFFFFFF9;9AABB=;?;9@BBBBBBFFFAB?BD.FFF/;BBBB?B9FBF-.-@D9AADBB;.@DFFFF.
@M03896:38:000000000-B4D98:1:1102:16892:3831 1:N:0:171
TACGGAGGGTGCAAGCGTTAATCGGAATTACTGGGCGTAAAGCGCACGCAGGCGGTTTGTTAAGTCAGATGTGAAATCCCCGGGCTCAACCTGGGAACTGCATCTGATACTGGCAAGCTTGAGTCTCGTAGAGGGGGGTAGAATTCCAGGTGTAGCGGTGAAATGCGTAGAGATCTGGAGGAATACCGGTGGCGAAGGCGGCCCCCTGGACGAAGACTGACGCTCAGGTGCGAAAGCGTGGGGAGCAAACA
+
AAABA3>>?22>4BFA22E2ABFB2BFFHFGGBBFGFEEAFGGFF?EEEFGCFGGGCGGFEGBFBB@BBGFBBGGFGHHGG@F@EFGBFCGGHH/0GAFGHHHGHHHGGH>>??@<FHFGFGFFGHGHFFGGHE.--;99./FFF/B;BB/FB;B9-@;@EFB/BFAADF?FFFFFFFFFFFFFFFFFF9@DFF-9-DFCACBB@B-.AFFDA-;9BFFBF9A.AAFB;B9=.999BA.9->>9@..//9.
@M03896:38:000000000-B4D98:1:1102:16910:3843 1:N:0:171
TACGGAGGGTGCAAGCGTTAATCGGAATTACTGGGCGTAAAGCGCACGCAGGCGGTTTGTTAAGTCAGATGTGAAATCCCCGGGCTCAACCTGGGAACTGCATCTGATACTGGCAAGCTTGAGTCTCGTAGAGGGGGGTAGAATTCCAGGTGTAGCGGTGAAATGCGTAGAGATCTGGAGGAATACCGGTGGCGAAGGCGGCCCCCTGGACGAAGACTGACGCTCAGGTGCGAAAGCGTGGGGAGCAAACA
+
BBBCBBCBBAAA4FFA22E2ABFBAEEGHFHHEFGFEEEFHHGFG0EAECECGGGGGGGHGHEFBG4BBFDFGHGGHHHHGGGGGGHFHHHGHHGHFGHHHHHHHHHFFHD>??F2?GHGGFFFGGGGFEGFHH.><;;AAFFFFFFFFFBFB;BBC@9@EFFFFFA;DBEFFFFFFFEFFFFFFFFFF;CDABFFDFFFDFFFFFDEFFFFFFFFFFFFFFFFFFFFFBB>DFA.B?ADAFFFFDEFFF?
@M03896:38:000000000-B4D98:1:1102:18297:4059 1:N:0:171
TACGTAGGGTGCAAGCGTTGTCCGGAATTACTGGGCGTAAAGAGTTCGTAGGCGGTTTGTCGCGTCGTTTGTGAAAACCAGCAGCTCAACTGCTGGCTTGCAGGCGATACGGGCAGACTTGAGTACTGCAGGGGAGACTGGAATTCCTGGTGTAGCGGTGAAATGCGCAGATATCAGGAGGAACACCGGTGGCGAAGGCGGGTCTCTGGGCAGTAACTGACGCTGAGGAACGAAAGCGTGGGTAGCGAACA
+
ABBBAFFBBBAA4FFA22E2ABDAAEEGHFHHGGHHGGGEHHHHHFGFEGGFHGGGGGGHFD?>>>/>?FDGHHGBGEFEHHHGHGHFHFGGHG3FEBGFHHHHFGCDCG/?AACAFFHHHG<>=FDGHHHGGGECDFHGGHHHHHHBGG0C;CGGEA;BEFFGFFCDGGGGGGGGGGGGGGGGFFFFD@BFFFFFFFEFFFFBFFFFFFAFFFFBFFF:FDDFFFFAFF9:AADDFDFFFFDFEB;AAF;
@M03896:38:000000000-B4D98:1:1102:21720:4097 1:N:0:171
GACGGGGGGGGCAAGTGTTCTTCGGAATGACTAGGCGTAAAGGGCACGTAGGCGGTGAATCGTGTTGAAAGCGAAAGTCGCCAAAAACTGGTGGAATGCTCTCGAAACCAATTCACTTGAGTGAGACAGAGGAGAGTGGAATTTCGTGTGGTAGGGGTGAAATCCTAAGATCTACGAAGGAACGCCAAAAGCGAAGGCAGCTCTCTGGGTCCCTACCGACGCTGGAGTGCGAAAGCATGGGGAGCGAACGG
+
>AAAA>AD@D@;-99/9/;//9;;.99DFBFFFFFFFDD9AFFFFFFFABF?BBF?FFFFFFEFEF.;;;BFFD>-;:BAABDA..99FFF;BD./;BFFFFFFFB;@F;;/:9;9;;99B9/:;9B.BFF?AFADFFFF/FFFFFF?A9ABB9.;.99;BBFFF/B/F/BFBFFFFADFE/AADBD@BABFDDADDFEDFEFFBFFFFF.9;//AFFFA==DDF?.9AF=AB=?FFFFFFFFFF-9@>;D
@M03896:38:000000000-B4D98:1:1102:21738:4098 1:N:0:171
GACGGGGGGGGCAAGTGTTCTTCGGAATGACTAGGCGTAAAGGGCACGTAGGCGGTGAATCGGGTTGAAAGCGAAAGTCGCCAAAAACTGGTGGAATGCTCTCGAAACCAATTCACTTGAGTGAGACAGAGGAGAGTGGAATTTCGTGTGGTAGGGGTGAAATCCTAAGATCTACGAAGGAACGCCAAAAGCGAAGGCAGCTCTCTGGGTCCCTACCGACGCTGGAGTGCGAAAGCATGGGGAGCGAACGG
+
AAABBCCCCCB@-AA///B/9;;;A;AFFFFFFFFFFFFAFFFFF.DDFFFFFFF?DEFFFFFFFF-;;;FFFFFBDFFFADFFFFEDFFFFFFEFFFFFFFFFFFFFFF.9:;;:;BFBFF/;;;;/;FFEFDEFFFEFBFFFFF?EEADB;;9;A;@9FFFFFBBBFFFFFFFEDFFFFFA9DDFDFFFFFDCFFE?.DBFFFFFFFF/EFF/AF;DFFAFF>AFFFFFF@CAFFFFFFFFFFFF=BFF
@M03896:38:000000000-B4D98:1:1102:21738:4116 1:N:0:171
GACGGGGGGGGCAAGTGTTCTTCGGAATGACTAGGCGTAAAGGGCACGTAGGCGGTGAATCGGGTTGAAAGCGAAAGTCGCCAAAAACTGGTGGAATGCTCTCGAAACCAATTCACTTGAGTGAGACAGAGGAGAGTGGAATTTCGTGTGGTAGGGGTGAAATCCTAAGATCTACGAAGGAACGCCAAAAGCGAAGGCAGCTCTCTGGGTCCCTACCGACGCTGGAGTGCGAAAGCATGGGGAGCGAACGG
+
>>>AAADBD?-9-.AB/BF//;B;;;ADFFFFFFFFFDFFFFFFE.AAAFADFF?FFFFFFFDFFF-;;BFFDFFADFFDFFFFFEEAFFFFFFABFFFFFFFDFFFFFE.99;;99;;9BB99;BB99BFAFFEFFFEF;FFFFFFEEFFFF/EEFA=EFFFFFBBBFBFFFFFADEDFFFFADFF@BFFADDFFFEFAFFFFFFFFFF.EFFFFFD.B;;ADFFFFFFFFFFDFFFBFEFFFFFACFFF
@M03896:38:000000000-B4D98:1:1102:15492:4876 1:N:0:171
TACGTAGGGAGCAAGCGTTATCCGGATTTACTGGGTGTAAAGGGCGCGCAGGCGGGCCGGTAAGTTGGAAGTGAAATCTATGGGCTTAACCCATAAACTGCTTTCAAAACTGCTGGTCTTGAGTGATGGAGAGGCAGGCGGAATTCCGTGTGTAGCGGTGAAATGCGTAGATATACGGAGGAACACCAGTGGCGAAGGCGGCCTGCTGGACATTAACTGACGCTGAGGCGCGAAAGCGTGGGGAGCAAACA
+
AAABAFF@BBABCGF422A2ABDBABEEGGHHGFHCAAEFGHCGGGGGGCEEGGFGGGGG?EGHGF4BGGGFFHFGHGFGHFHFHGHGGHFHFHC2?FFHHHHHHHFGHH?=?1<1<=GGHG<=GFGFHHHGCAEEGCGFC@CEGGGF;AFEA;BB?@.;9BFFFFD9ABEBFBBBFF.AFDFFFFF..0;BEDAFCAE;B;DFFF0FFF.0B0FF0;B00.;;D;.:.-:-@@B?BD.;>CA.9;.9BF.
@M03896:38:000000000-B4D98:1:1102:15507:4885 1:N:0:171
TACGTAGGGAGCAAGCGTTATCCGGATTTACTGGGTGTAAAGGGCGCGCAGGCGGGCCGGTAAGTTGGAAGTGAAATCTATGGGCTTAACCCATAAACTGCTTTCAAAACTGCTGGTCTTGAGTGATGGAGAGGCAGGCGGAATTCCGTGTGTAGCGGTGAAATGCGTAGATATACGGAGGAACACCAGTGGCGAAGGCGGCCTGCTGGACATTAACTGACGCTGAGGCGCGAAAGCGTGGGGAGCAAACA
+
AAAAACFBBFAAA4F4A2E2ABFEEBEGHHHHGGGCEEFFGHGGGEGGGECEEGGEGGGGCEFHGG4BBFGFGHFFFFGFHHHHHHHHHHHHGFF2?GGFHHHHHGF?FG?=1?<1>DGGHF>>GFGFGHFCEGDGGCGGD@FGHHCF0;FECCFBAC.A.BFFGGD:ACEFFFFFADADFFFFFFFFFFFFFFFFADFFFFCFFFFFF.;FFFFFFFFBFFDFFDFFFFFA@>BDBA:DFAA.;:.BF..
@M03896:38:000000000-B4D98:1:1102:15267:4909 1:N:0:171
TACGTAGGGGGCGAGCGTTGCCCGGAATTACTGGGCGTAAAGGGAACGTAGGTGGCTCTTAAAGTCAGGTGTGAAAATAACGAAGCTTAACAGGTTAATGCGCTTGAAACTAAAGGGCTTGAGGGCAATAGAGGGAGATGGAATTACCTGTGTAGGGGTGAAATCCGCAGATATAGGTAAGAAGGCCGGTGGGGAAGCCGATCTCCTGGGTTGACTCTGACACTGAGGTTCGAAAGCTAGGGGAGCAAAC
+
>>AA>4C?A>>>E2E2A2A01BBAAAAFHDGHGGDGE>>1FFFG1?BEGGFD@BF?E@GGFF@FBB4BB??BEFF4?4D?EEFEE/FBGBFDGHDFDDFFGC/BDEF?<??2???1?FFGCG?>D>C.>F<>FG.CDAGB<CDFFFD=0:0:;;C::C;:CBBBF/;.-:@CBBGG;9B9CBBF?EE@@;:?BFF?D..:-=@F/:/BEEB.-BBFF/BBB/FFFFBA/.:9?AADF/;FEE??DF?BFF
@M03896:38:000000000-B4D98:1:1102:8279:4973 1:N:0:171
TACGTAGGGGGCTAGCGTTGTCCGGAATCACTGGGCGTAAAGGGTTCGCAGGCGGAAATGCAAGTCAGGTGTAAAAGGCAGTAGCTTAACTACTGTAAGCATTTGAAACTGCATATCTTGAGAAGAGTAGAGGTAAGTGGAATTTTTAGTGTAGCGGTGAAATGCGTAGATATTAAAAAGAATACCGGTGGCGAAGGCGACTTACTGGGCTCATTCTGACGCTGAGGAACGAAAGCGTGGGTAGCAAACAG
+
AAAAACCAA2AAEFGC22A2ABDA2BAFHCGHHGHHGEEEHGHGHCGEEFDCGEG?EGHHDGFHFG4BBBBFG4BBG/?BEFGBHGHFFFHHHH3GGFFHFGHHGFGFGHBFB@@D>FF>FG/1@1@>GBHHBF11?DDFGGGGHHHHHDGDFDF<<<-<GHGGD.<<CEHFHHHCCCGFAHGGFCDBG@DC?@BBGE?B=?FFFFF/.A;ABB;FFFBFA9AADF?FBF?A?AABDADB<DFFBBFBFFF
@M03896:38:000000000-B4D98:1:1102:8259:4980 1:N:0:171
TACGTAGGGGGCTAGCGTTGTCCGGAATCACTGGGCGTAAAGGGTTCGCAGGCGGAAATGCAAGTCAGGTGTAAAAGGCAGTAGCTTAACTACTGTAAGCATTTGAAACTGCATATCTTGAGAAGAGTAGAGGTAAGTGGAATTTTTAGTGTAGCGGTGAAATGCGTAGATATTAAAAAGAATACCGGTGGCGAAGGCGACTTACTGGGCTCATTCTGACGCTGAGGAACGAAAGCGTGGGTAGCAAACAG
+
AAAAABC>1>A>EGFB0AE00BDA0BAFD1GGFEGFEEEBGHHGHHHEGEEEGGG/EEGHFFFFGG2B>>BBFGHBG/F0EGHFHGHFGFHGHE1GFFGHFFHHHFGBDHBBB@>D>DGF@F<@@@C@GHHHHF<1GFFDGFFHHHHEGDDDD=DAC<<CFGGGG.<<CAGCGHHGCCCEFFGGGGGGGGGF@-?A?EG@@@FFFFFBEF;ABBFFFFFFB?BFBFEBFFFFEBFFFFF@@FFFFFF;FFF
@M03896:38:000000000-B4D98:1:1102:10580:5542 1:N:0:171
TACGGAAGGTCCGGGCGTTATCCGGATTTATTGGGTTTAAAGGGAGCGTAGGCCGGAGATTAAGCGTGTTGTGAAATGTGGATGCTCAACATCTGAACTGCAGCGCGAACTGGTTTCCTTGAGTACGCACAAAGTGGGCGGAATTCGTGGTGTAGCGGTGAAATGCTTAGATATCACGAAGAACTCCGATTGCGAAGGCAGCTCACTGGAGCGCAACTGACGCTGAAGCTCGAAAGTGCGGGTATCGAACA
+
CCCCCAABCFFFGEEAA2E2ABDBEBFGHGHHHHHGGGHGHHHGGFEFGE?EGHGGEGGHHHGGHG1?EGAFEFFBFBBFHHHFHHHBFFHHHG4GBGFHHHGHFGC>>C?1???FDGGGHGFFGGGGGGGGGH1FGE<@=ADGHHGHGGAEC;9;@:;CFFFGBBFGGGGGGGGFFDDADFFFFFFDDFFFFFFDFFEFDDFFFBBBBFFFCFFFFFFFFFFFFDFFFFFDFFDFFFFDCF99BB.AFFB
@M03896:38:000000000-B4D98:1:1102:23674:5585 1:N:0:171
AGGTCGGAGTCACGGATTAGAAACCCTTGTAGTCCGGCTGACTGACTTGAGTACGATATCGTATGCCGTCTTCTGCTTGAAAAAAAAAAGAAATATAGAAATACTGTGTGTCGTTAAGTATGTGGTTGAGAAGGGTGAATAGTGAATATGATAACTAGATTACATAATACATGTAATGATGTATGGTAAGTACATGTAGCACAGATGATTGGAGTATAATTAATTGATCTGGTACAAAATTTAAATATGAG
+
BBBBBBB?DACBBEF2EAF4A55BBBFGFHHHGHHFGEEGHFGHBEGHFEFGADAFG1AFABBBBDBEEEGFGG44BBF1BGGE>>@////0?4444B432222333?3003/////>@2222>2@//01/100/0</1111111111111=1111100000<00000000000000=0;00000/000000;0000;0000/9/009000.09;/0000000000000000000000.0/00////////
@M03896:38:000000000-B4D98:1:1102:23523:5699 1:N:0:171
TACGTAGGGTGCAAGCGTTAATCGGAATTACTGGGCGTAAAGCGTGCGCAGGCGGTTCTGTAAGATAGATGTGAAATCCCCGGGCTCAACCTGGGAATTGCATATATGACTGCAGGACTTGAGTTTGTCAGAGGAGGGTGGAATTCCACGTGTAGCAGTGAAATGCGTAGATATGTGGAAGAACACCGATGGCGAAGGCAGCCCTCTGGGACATGACTGACGCTCATGTACGAAAGCGTGGGGAGCAAACA
+
BCBBAFFBBBAACGFCE2E2ABFBEEFGHHHHHHHGEEGGHHHGGGGGGGGGGGGGFFF4GHHHFD4BF4GBGGHHGHHGGGGGGGHHHHHHHHGAB2FGHHHHFHGHBGB3BB2@FFHHFB@@DGHHHHHGHEGDGG<FFAFDG1GHHGHHHGDDBD=GGDDGFGD.ACCCFCGGHHEC/:C//CFA9A?CFGBG-DEFD?EDFAFFFFFFEFFBFFF9/:A;9AFF//;AEFFD/A9D-BFABAEFBFA
@M03896:38:000000000-B4D98:1:1102:18563:5768 1:N:0:171
GACGAACCGTGCGAACGTTATTCGGAATCACTGGGCTTAAAGCGCGTGTAGGCGGGCCGGCACGTCGGCTGCTGAAATCCCCCGGCTCAACCGGGGAAGGGGCACCGATACGACCGGCCTGGAGGGGGGTAGGGGGGACGGGAACTTCCGGTGGAGCGGTGAAATGCGTTGAGATCGTAAGGAACGCCCGCGGCGAAAGCTCGTCCCTGGACCCCACCTGACGCTGAGACGCGCAAGCCAGGGGAGCGAA
+
?AA?ABBBBAAAGEC222F225AB2BFGF5FDGFEGHHHFHHHGGGAEEGHFHECCEGFGEE/?B?<>BCBFHF2??GFFFFCCCGGDBFGGG?@DFCDADFCDDEC;;@99;;9A9AB;9E.99A@>=FFEAEDA9-@BBBF=A/9B;D@-;9A;.9;;@EBFBFFFFDCEBAFBA9AFFEFF9AD;FAAF-@=>FFFF/:.@D.AB9E;FFDDA.DA//9AADDA./BDAC-9B9.A.A?.9A@AA@9
@M03896:38:000000000-B4D98:1:1102:18558:5787 1:N:0:171
GACGAACCGTGCGAACGTTATTCGGAATCACTGGGCTTAAAGCGCGTGTAGGCGGGCCGGCACGTCGGCTGCTGAAATCCCCCGGCTCAACCGGGGAAGGGGCACCGATACGACCGGCCTGGAGGGGGGTAGGGGGGACGGGAACTTCCGGTGGAGCGGTGAAATGCGTTGAGATCGGAAGGAACGCCCGCGGCGAAAGCGCGTCCCTGGACCCCACCTGACGCTGAGACGCGAAAGCCAGGGGAGCGAA
+
>AAAABDBBAAA2E2A22F2ABDBBEFGDAGGFGHGFHHHHHHGG0AE1FGHHGG/EEFE<E<?B?/><FGEG2>F?2GHHFDD//<.F1FCDGGFGADG.-;:.C:---99:;A-;BDDE.FF?D=F;;9AEFA@>B9-;-:-A9:BFA@@B.9.B>99-AFBB/9:9AD.9.FFFFFEFAFFF.ABBABF-=-=@=A9DC>-@@A/9.:A;DDFDDF9//.ADD.FFF.--9@-.9ABAADAD-.-9-
@M03896:38:000000000-B4D98:1:1102:20101:6351 1:N:0:171
TACGTAGGGGGCGAGCGTTATCCGGATTCATTGGGCGTAAAGCGCGCGTAGGCGGCCCGGCAGGCCGGGGGTCGAAGCGGGGGGCTCAACCCCCCGAAGCCCCCGGAACCTCCGCGGCTTGGGTCCGGTAGGGGAGGGTGGAACACCCGGTGTAGCGGTGGAATGCGCAGATATCGGGTGGAACACCGGTGGCGAAGGCGGCCCTCTGGGCCGAGACCGACGCTGAGGCGCGAAAGCTGGGGGAGCGAACA
+
>AAAAFFAAAD>ECEA22A1ABDBABEGF5DDFGHGFGFGHHHGGCGFEEE/GEEEEGGG>>//?F/<<<<<C@CCED@?A?DFBFFFFFFFFD@FFFDFFFFFCB-@BF.:;:;-:B;;@D?DFFFB9@AEEFAD=C:A>EFFBF;DB-9@;;:;B;.;AEFFFB::@F;BFFFFFF?=CEFFFFFFC9@A;@;-@DEF;BBDEA.;9BAA@FFCDFF@DBDDFFEAFFFC;=9AFBBBA;=CBA9@CC-
@M03896:38:000000000-B4D98:1:1102:20089:6364 1:N:0:171
TACGTAGGGGGCGAGCGTTATCCGGATTCATTGGGCGTAAAGCGCGCGTAGGCGGCCCGGCAGGCCGGGGGTCGAAGCGGGGGGCTCAACCCCCCGAAGCCCCCGGAACCTCCGCGGCTTGGGTCCGGTAGGGGAGGGTGGAACACCCGGTGTAGCGGTGGAATGCGCAGATATCGGGTGGAACACCGGTGGCGAAGGCGGCCCTCTGGGCCGAGACCGACGCTGAGGCGCGAAAGCTGGGGGAGCGAACA
+
AAABAFFA3>2>A2AE22E1ABFAABEGHCHHHFGFEEGEHHHFG?EEEEEEGEEE>CGG@C/>DG/><<@DFG@.CC:-;AGF@BEBBFFDDF@-;;@DFFFFAF;;BE./;;A=>DFBDFEFFFFF-@DFED:>;;AE>EFFBFDDDC-@A/BBF>;@DEFFFF9D>FFFFFFE;=ECFFFFFFFFF9>AFFFAAFE=BDFF.E.9:BEABBCBDF=-;BBFFAFEFA@>;-@?FFFFF;BFFD>99B-
@M03896:38:000000000-B4D98:1:1102:20112:6364 1:N:0:171
TACGTAGGGGGCGAGCGTTATCCGGATTCATTGGGCGTAAAGCGCGCGTAGGCGGCCCGGCAGGCCGGGGGTCGAAGCGGGGGGCTCAACCCCCCGAAGCCCCCGGAACCTCCGCGGCTTGGGTCCGGTAGGGGAGGGTGGAACACCCGGTGTAGCGGTGGAATGCGCAGATATCGGGTGGAACACCGGTGGCGAAGGCGGCCCTCTGGGCCGAGACCGACGCTGAGGCGCGAAAGCTGGGGGAGCGAACA
+
ABBBAFFBC@?>ECFA22E1ABDBABEFHGHHHHHHGGGEHHHGGFEEEEGGHEFGEGGGCB@BDG/><CDCDD?;CC;@GGGFDFEEFFFDFF@;9@@DFEFFFF-;@E//;;;;;@C@DFADFFFF:@DF?DA@DFDECEFFFFFFFF=BD9BB;@:@FEFFBF;A@DFFFFFFFFFFFFBFFFFFD@DFAFF-CDA=-@DFFFB;9BAE=BB@DFF-;DDFDDFEEFDCBD-AFFFFFFFFAA>CAD-
@M03896:38:000000000-B4D98:1:1102:20097:6382 1:N:0:171
TACGTAGGGGGCGAGCGTTATCCGGATTCATTGGGCGTAAAGCGCGCGTAGGCGGCCCGGCAGGCCGGGGGTCGAAGCGGGGGGCTCAACCCCCCGAAGCCCCCGGAACCTCCGCGGCTTGGGTCCGGTAGGGGAGGGTGGAACACCCGGTGTAGCGGTGGAATGCGCAGATATCGGGTGGAACACCGGTGGCGAAGGCGGCCCTCTGGGCCGAGACCGACGCTGAGGCGCGAAAGCTGGGGGAGCGAACA
+
AAAAAFFBBB2>2EAA22E1ABDBABFGGCGHGHGGFGGGHHHEF?EEEE//FEEEFGGG>@/>?F/<>>@AC?@CEC:;ACGF@BEEFFFFFFF;@DBFFFFFFF;@FF/9;;;@9;;;;DEFFFFD-@FFFFA>DD.AAFFFBFFFF@9>;:;B>@:@DFFFBF;ABDFFFFFFCFFF;AFFFF.@;-;9;;BFFDEF-;@DAA;:/9;A;;B-AEC-@-:A;9AAEFFFF@=?FBFFBAFC=A-:-@-
@M03896:38:000000000-B4D98:1:1102:13292:6620 1:N:0:171
TACGTAGGGTGCAAGCGTTAATCGGAATTACTGGGCGTAAAGCGTGCGCAGGCGGTTCTGTAAGATAGATGTGAAATCCCCGGGCTCAACCTGGGAATTGCATATATGACTGCAGGACTTGAGTTTGTCAGAGGAGGGTGGAATTCCACGTGTAGCAGTGAAATGCGTAGATATGTGGAAGAACACCGATGGCGAAGGCAGCCCTCTGGGACATGACTGACGCTCATGCACGAAAGCGTGGGGAGCAAACA
+
AABBAFFBBBAAFGF4A2E2ABGBAEFGHFHHGGHHGGGGHHHGFFGGGCF?EEGGGFF4FDFGDGB@BGHFFHFGHHHHGGGEEGHGHHHFGHGHHHHHHHFFFHHBFGBFBBF0FHFHB2@DHHHHGHDFHGC?EDDFGGFGHFHDFEGHHCGDD<0<BDG0DFA;.:CF:GBCGFCC/CFFGFG?-;AGG?DG?EFFF?EDFE:;0FAFEBB:FFFFE?D.A.0;;0;.:AD./A9AAFC?=DEFFA.
@M03896:38:000000000-B4D98:1:1102:13278:6634 1:N:0:171
TACGTAGGGTGCAAGCGTTAATCGGAATTACTGGGCGTAAAGCGTGCGCAGGCGGTTCTGTAAGATAGATGTGAAATCCCCGGGCTCAACCTGGGAATTGCATATATGACTGCAGGACTTGAGTTTGTCAGAGGAGGGTGGAATTCCACGTGTAGCAGTGAAATGCGTAGATATGTGGAAGAACACCGATGGCGAAGGCAGCCCTCTGGGACATGACTGACGCTCATGCACGAAAGCGTGGGGAGCAAACA
+
ABABAFFCCFAA4FF422F2ABGBBBFGHFHHGHHHGFFEFHGFEEEGGCGEGGGGFFF@GFBFB@BBBGHGFHFBFGHGGGGGGGHEGHHGHHGFGHHHGGHGHGF?BGBFBBB0?FGGG>FDHHHHHHGFGGG?DGFGGFHHHGHFGEHHCCD=DD<<BDD0DGE::@EFFHHFFFEGBG9CFGG?-:.EFFGGAGEFFBFFFEBBBFFFFFFBFFFFFFDFFFFF0;;.:;A9;A.:@>D.-:;FF..
@M03896:38:000000000-B4D98:1:1102:14896:6635 1:N:0:171
TACGTATGGTGCAAGCGTTAATCGGAATTACTGGGCGTAAAGCGTGCGCAGGCGGTTCTGTAAGATAGATGTGAAATCCCCGGGCTCAACCTGGGAATTGCATATATGACTGCTGGACTTGAGTTTGTCAGAGGAGGGTGGAATTCCACGTGTAGCAGTGAAATGCGTAGATATGTGGAAGAACACCGATGGCGAAGGCAGCCCTCTGGGACATGACTGACGCTCATGCACGAAAGCGTGGGGAGCAAACA
+
BCBAAFFFFFFDBGGC22E2ABGBEEFGHGHHGHGGGGGGAGGFEEFEGEGCGFGGGGHFHHGGDG4@BFFGFHHHGFHHGGGGGGGFHHHHEHGHHHHEGEHHHGHDBGB?BB?BFGGH22@DFG2FFFHFHGHDDGAFGFF1FDD>FGHHG<==0<0<BDGDFD<:::EHHF0CGF0CHFHHHHG---.;B-AF?DEFD?ADBE/90BAF.90:BFFBFB9;::FEBFF9.:D.::9AFFFE-9.;FA.
@M03896:38:000000000-B4D98:1:1102:13296:6639 1:N:0:171
TACGTAGGGTGCAAGCGTTAATCGGAATTACTGGGCGTAAAGCGTGCGCAGGCGGTTCTTTAAGATAGATGTGAAATCCCCGGGCTCAACCTGGGAATTGCATATATGACTGCAGTACTTGAGTTTGTCAGAGGAGGGTGGAATTCCACGTGTAGCAGTGAAATGCGTAGATATGTGGAAGAACACCGCTGGCGAAGGCAGCCCTCTGGGACATGACTGACGCTCATGCACGAAAGCGTGGGGAGCAAACA
+
>AAAABFBBFAA4FFE?2E2ABGBEEFGHHHHGBGGGGGGEHGEEGEEGEGGGGGFEFG4BFFFBFBBBGHFFGFFGHHHGEGGGGHGHHHFBGGFHHGHGHBGHEG3?FBDBBF22@FGFB@@FGHGFGGFHG0?CFDGGCHHHBFFFDGGCC0DG0=CDDHFHHA:;@EGFGC<GG0CGHHFEFE?--99C9BG-DE.;AAD.9./;..AA;FFBFFBB.;.9;;B//;..A?.;9;.-9@.-9AFE9.
@M03896:38:000000000-B4D98:1:1102:14890:6653 1:N:0:171
TACGTATGGTGCAAGCGTTAATCGGAATTACTGGGCGTAAAGCGTGCGCAGGCGGTTCTGTAAGATAGATGTGAAATCCCCGGGCTCAACCTGGGAATTGCATATATGACTGCTGGACTTGAGTTTGTCAGAGGAGGGTGGAATTCCACGTGTAGCAGTGAAATGCGTAGATATGTGGAAGAACACCGATGGCGAAGGCAGCCCTCTGGGACATGACTGACGCTCATGCACGAAAGCGTGGGGAGCAAACA
+
AAABAFFFBBFDCFB4E2E2AFGBBEFGHGHHHFHHGGGGHHGGFGEEGGGEGEFGGGGGFHFFFGFBFGF4FGGBFGHHGCGGGGHHHHHFAGGFG2GDHEGFHHHBFFB3BB2BFGGH2@FFHHFHHHFFHGF?EGGGGFHFHGFFFGHHHCGH0<=CDDGDGF<;:@CGFH:0CHFFHHGGHHG-@@DGFB?FBFEFGFFFFE./BFAF.:9;BFFFFBD?9./;BFF9;AD.:..ADFFE9A?FFF?
@M03896:38:000000000-B4D98:1:1102:6342:6739 1:N:0:171
TACGTAGGGGGCGAGCGTTATCCGGATTCATTGGGCGTAAAGCGCGCGTAGGCGGCCGCGCAGGCGGGGGGTCAAATCCCGGGGCTCAACCCCGGGCCGCCCCCCGAACCGCGCGGCTTGGGTCCGGCAGGGGAGGGTTGAACGCCCGGTGTAGCGGTGGAATGCGCAGATGTCGGGCGGAACACCGGTGGCGACGGCGGCCCTCTGGGCCGGCCCCGTCGCTGAGGCGCGAGAGCCGGGGGGGCGAACCG
+
ABBBAFFAB2>>AE?A22E1ABDBA1EEGFFFFFHGGGGFHHGGGGF?EFC/FEEEECF/>>B@DAD?@D;@AFFFFBFFFFFBA-EFFFFFFA;->9>BFFFCF-@>FF-@@9;--@>;AEDFE9=FBCFA-9---;.9BFBFDFD9=-@;/;B-99;A.B:FB9A-;@FB9:9BBB-9-@;9BA;B-;AF---9@>>AC-99AB/9B..9;--;9-..--;.....>;-----.A-@9=>-9----;--
@M03896:38:000000000-B4D98:1:1102:6343:6757 1:N:0:171
TACGTAGGGGGCGAGCGTTATCCGGATTCATTGGGCGTAAAGCGCGCGTAGGCGGCCGCGCAGGCGGGGGGTCAAATCCCGGGGCTCAACCCCGGGCCCCCCCCCGAACCGCGCGTCTTGGGTCCGGCAGGGGAGTGTGGAACGCCCGGTGTAGCGGTGGAATGCGCAGATGTCGGGCGGAACACCGGTGGCGAAGGCGGCCCTCTGGGCCGGCACCGACGCTGAGGCGCGAGAGCCGGGGGAGCGAACAG
+
>1>>>BCAA1>>00AA/AA/ABDBAAAAGFGHE1/BEEEAGFF?E?FE>EEEGEEE><C>>>/<C</<--999A9/;FFFB-@@@9ABFFFFF=--@9-9@@@@@-@@@@@;@9--9-A/9A;BE-9@999@@F@-:;9AFF;9;@@-;;9-;9;99--;9B//;AB9@@FBF;-9@=---@@;FF-9-;A99-;-;A9999;9;9/9B---9;-@E-;@-9--;--9?@-----9A-9;----;-9--9/
@M03896:38:000000000-B4D98:1:1102:11511:6875 1:N:0:171
TACGTAGGGGGCAAGCGTTATCCGGATTTACTGGGTGTAAAGGGAGCGTAGACGGCGCAGCAAGTCTGATGTGAAAGGCAGGGGCTTAACCCCTGGACTGCATTGGAAACTGCTGTGCTTGAGTGCCGGAGGGGTAAGCGGAATTCCTAGTGTAGCGGTGAAATGCGTAGATATTAGGAGGAACACCAGTGGCGAAGGCGGCTTACTGGACGGTAACTGACGTTGAGGCTCGAAAGCGTGGGGAGCAAACA
+
ABAAAFFBCC?>2AFEA2A2ABFBABFGHHHHHGHGEGHHHHHGHGEEFFCFHFGE@FEEEFFHHH4BBEDFGFHBDCGAE/EE>EHGHFHHGFAFFGHHHHGHGHBDDG>??D=2?GGGGF=FHGHG@FGGGGEGHHD-;;CGHHHHHB0CC;CG?;;CGGGGFFCCEGGGGGGGGFFGGBFFFFFEFFFFABFFFFAB=FFFFFFBFF9@@DEFFFFFF.AEEEFBFFA@@FFDFFFFFFFFBDFFFFF
@M03896:38:000000000-B4D98:1:1102:10287:6914 1:N:0:171
TACGTAGGTGGCGAGCGTTATCCGGAATGATTGGGCGTAAAGGGTGCGTAGGTGGCAGAACAAGTCTGGAGTAAAAGGTATGGGCTCAACCCGTACTGGCTCTGGAAACTGTTCAGCTAGAGAACAGAAGAGGACGGCGGAACTCCATGTGTAGCGGTAAAATGCGTAGATATATGGAAGAACACCGGTGGCGAAGGCGGCCGTCTGGTCTGTTGCTGACACTGAAGCACGAAAGCGTGGGGAGCAAATAG
+
ABAAAFFCFF?BE?EA22E2ABFBABFFHHHHHFHFEEGEHHHGHFECFFGGFGGGHGGHCBGGGH@BB3FBFGHHFGGGHHHFFFGBGFHFGG>E?BBFGCGF3FGGHH33BDFDGGHGGH>@GHEGHHGHFGG@/><<<C-<GHGHGFB:C:C:;;CECGGFC?9;C?FGGFGG0FFF.;9;FDF;@FFADAABDA->BFA>FFF/FF;:BBFFFFFFBBFFBFFFFFFDDAAFD9DAFFFFFFFFFFB
@M03896:38:000000000-B4D98:1:1102:10298:6931 1:N:0:171
TACGTAGGTGGCGAGCGTTATCCGGAATGATTGGGCGTAAAGGGTGCGTAGGTGGCAGAACAAGTCTGGAGTAAAAGGTATGGGCTCAACCCGTACTGGCTCTGGAAACTGTTCAGCTAGAGAACAGAAGAGGACGGCGGAACTCCATGTGTAGCGGTAAAATGCGTAGATATATGGAAGAACACCGGTGGCGAAGGCGGCCGTCTGGTCTGTTGCTGACACTGAAGCACGAAAGCGTGGGGAGCAAATAG
+
AAAAAFFBFFBBE2EE22F2ABDBAAEFGHFHHHHGGFFEHHHGHFEEFFFG@FFFGAFFBBFGFH@BB3FFFGHGHEHEFHHGGHHHHGHGG>>E?4B?BCGGBFBBG??B?BD3?FHGFC@@@@2FFGFHFFF/<<-ADFABGHHBCCFCCCC;@=CCGGGGBF;;?EFGGGGGBBBCFFCCFEC;;BDABDA-:A>BD@-BBFF/BB;9;B/FFFBFB/FFF/:B9FBFD?9BDDFFFFFAFFEFBFB
@M03896:38:000000000-B4D98:1:1102:10278:6934 1:N:0:171
TACGTAGGTGGCGAGCGTTATCCGGAATGATTGGGCGTAAAGGGTGCGTAGGTGGCAGAACAAGTCTGGAGTAAAAGGTATGGGCTCAACCCGTACTGGCTCTGGAAACTGTTCAGCTAGAGAACAGAAGAGGACGGCGGAACTCCATGTGTAGCGGTAAAATGCGTAGATATATGGAAGAACACCGGTGGCGAAGGCGGCCGTCTGGTCTGTTGCTGACACTGAAGCACGAAAGCGTGGGGAGCAAATAG
+
AAAAAFFAFFABE?EE22E2ABFBAAEGHHHHHHGGEFFEHHHGGFFEFEGGFGGHGEFHBBGGFH4BBEGFGFFBGGFGHHHCFCGBGFHEEF>E?E3FFEGFFFFGHH33BDB3FFHFGH2@FHFHHHHHGFF?<<@ADC<0DFFGG00:;;C;@;;CGCGF;.::CEGGGFGGFFGFFFBBFE?;@CDABDCCAA=@@@;BBFA;BF::BBBFFFFFF9BFBBFFFF-A.:AFDAABFFEFFAF9/FB
@M03896:38:000000000-B4D98:1:1102:8567:7120 1:N:0:171
TACGTAGGGTGCAAGCGTTATCCGGAATTATTGGGCGTAAAGGGCTCGTAGGCGGTTCGTCGCGTCCGGTGTGAACGTCCATCGCTTAACGGTGGATCCGCGCCGGGTACGGGCGGGCTTGAGTGCGGTAGGGGAGACTGGAATTCCCGGTGTAACGGGGGAATGTGTAGATATCGGGAAGAACACCAATGGCGAAGGCAGGCCTCTGGGCCTCCACTGACGCTGGGGAGCGAAAGCGGGGGGAGCGAACA
+
>AA?>BFAACAA45BAA2E2ABDBAAEFHBGHFFEFGEEBEGHEEGF0A1FEFGGGGEFE1>>/>>>>>>E/?F??0?F/?FGEEF//B2D?/?//F2?FCDG@CC-><>.<<<<--@D9?99;B0A-:9AEFBAD.A/B.B:BFFF/D>9B99B/D@.9@=AFF/B9//;FBFFAF-;-;FFFFF.E./9BBBF>D9;..@.A/9//;B99...9;/9BBDDDA-;=.B;--99;/9-9@D---9-;B--
@M03896:38:000000000-B4D98:1:1102:8552:7129 1:N:0:171
TACGTAGGGTGCAAGCGTTATCCGGAATTATTGGGCGTAAAGGGCTCGTAGGCGGTTCGTCGCGTCCGGTGTGAAAGTCCATCGCTTAACGGTGGATCCGCGCCGGGTACGGGCGGGCTTGAGTGCGGTAGGGGAGACTGGAATTCCCGGTGTAACGGTGGAATGTGTAGATATCGGGAAGAACACCAATGGCGAAGGCAGGTCTCTGGGCCGTCACTGACGCTGAGGAGCGAAAGCGTGGGGAGCGAACA
+
BBABBFFCCFAABGFA?2E2ABDAEEEFHFHHGHHGGEEEHGGGGGHGGEEEHGGGGGGEE>>>>>>EEE@?EGEBFGHHHHHGGHHGHGGGDHDHG2GGGCCDDGCCDH<.><C-DCDEGFFFFFGGEEDFEDDAFFFFEFFFFFFFFFAAB:0:B<<<DBFFBBFBFFFFFFFFFFF;.FFFFFFFFFFFBBC-BFFFFFFFFFFFFFEE;<@ADFF0<DDFFFAAFDEDD;DDFDDFAFCEBD;=B;-
@M03896:38:000000000-B4D98:1:1102:26305:7181 1:N:0:171
TACGGAGGGTGCAAGCGTTAATCGGAATTACTGGGCGTAAAGCGCACGCAGGCGGTTTGTTAAGTCAGATGTGAAATCCCCGGGCTCAACCTGGGAACTGCATCTGATACTGGCAAGCTTGAGTCTCGTAGAGGGGGGTAGAATTCCAGGTGTAGCGGTGAAATGCGTAGAGATCTGGAGGAATACCGGTGGCGAAGGCGGCCCCCTGGACGAAGACTGACGCTCAGGTGCGAAAGCGTGGGGAGCAAACA
+
ABAAAAADB?>A45GCE2E2ABGBEACFHFHGFEGGGEEEHHHGG?EEFEGGGGGEGGGGGHBFBFBBBDFBFGF?GHHHGGGGGGGEFHHGGHFFFGHHHHHHHHD@?G?>F?FB/FGGFFFFGHGG?EFFHGDCGFC9AFFFFFFBFFBFB:;:@@;@AFFFFFDAABEFB/BFFFFFFDFFFFFFF:DDFFFAFDA@=DDFFFFFFFFFFBDFFFFFFFDADDFFFF;;.;>9BA9;-@AA-AEFFFF
@M03896:38:000000000-B4D98:1:1102:10343:7338 1:N:0:171
TACAGAGACTGCAAGCGTTATTCGGATTCACTGGGCGTAAAGGGTGCGCAGGCGGCCAAGTGTGTTAGGCGTGAAAGCCCGGGGCTCAACCTCGGAATTGCACCTAAAACTACATGGCTAGAGCATTGGAGAGGGTAGCGGAATTCACGGTGTAGCAGTGAAATGCGTAGATATCGTGAGGAACACCAGAGGCGAAGGCGGCTACCTGGACAATTGCTGACGCTCAGGCACGAAAGCGTGGGGAGCAAAAG
+
ABAAA5FFFFFFFFFAA2E2ABGBABEGHBGHFFHHGEEEFHHGHFEEGGGCGEGGFGHHBF4BBBBBBEEEEEGHHHHHGEE@EEHFHGHGHGGDFFHHHHHHHHHGFH??<??1?FGGGG<F>GHFGHHHGG<>GGFC<ADGHH0C:?.C;<:;C<=CGGGGFFA;CDGGGGGGFFGDFFGGGGGGFFFFDFFFFDE@FFFFFFFFEFAFFFBBBFFFFFFFFFFFFFFFFFFFFFDDDFFFAFFBFF/
@M03896:38:000000000-B4D98:1:1102:10329:7350 1:N:0:171
TACAGAGACTGCAAGCGTTATTCGGATTCACTGGGCGTAAAGGGTGCGCAGGCGGCCAAGTGTGTTAGGCGTGAAAGCCCGGGGCTCAACCTCGGAATTGCACCTAAAACTACATGGCTAGAGCATTGGAGAGGGTAGCGGAATTCACGGTGTAGCAGTGAAATGCGTAGATATCGTGAGGAACACCAGAGGCGAAGGCGGCTACCTGGACAATTGCTGACGCTCAGGCACGAAAGCGTGGGGAGCAAAAG
+
ABAABFFFFFFFB4GCA2E2ABFBFAEGHBGGHHHHGEEEFHHGGFEEFA?0EEGGEEHHFG4BBB4BBGE?EEGDHHHFEEECEEHEGFGCHEFGFFGFHHFGFFF2?G?1??<1??GDGG?G>FGEGGFGEGAAGGG-<<CGFFCCG?CC;=GGGG;FFCBFBFCCDGEGFGGE;AFD?FFGGGGGFFFFDFFFFDA-=FFFFFBFFFAFFFEBFFE/;ADDFA/:BAADDADF/:::;D=?BDEFFF/
@M03896:38:000000000-B4D98:1:1102:10347:7360 1:N:0:171
TACAGAGACTGCAAGCGTTATTCGGATTCACTGGGCGTAAAGGGTGCGCAGGCGGCCAAGTGTGTTAGGCGTGAAAGCCCGGGGCTCAACCTCGGAATTGCACCTAAAACTACATGGCTAGAGCATTGGAGAGGGTAGCGGAATTCACGGTGTAGCAGTGAAATGCGTAGATATCGTGAGGAACACCAGAGGCGAAGGCGGCTACCTGGACAATTGCTGACGCTCAGGCACGAAAGCGTGGGGAGCAAAAG
+
AAAAAFFFFFFFBFG422E2ABFBBBFGHBGHGGGGGFGGHHHGHFEEEGECGEEG@FHGFG@FFG@BBB/?>EGHGGHGGGGGEFHEFFHFGFGDFFHHHGHHHGFFGH??<??<?FGFFF1G<GHGHHHHGGDEFGG?<ACGHHFGCEAGC:0<F;<;GGGGFFA;C?EF0BFGFFGGGFFGFFGECFFFDDFFF.A=:@=DFFFFFFFFFFBFBBFFFFFFDFFFFF:.;A.9FDDDAA;A@AEFFF/
@M03896:38:000000000-B4D98:1:1102:24167:7387 1:N:0:171
TACGTAGGGTGCGAGCGTTAATCGGAATTACTGGGCGTAAAGCGTGCGCAGGCGGTTATATAAGACAGATGTGAAATCCCCGGGCTCAACCTGGGAACTGCATTTGTGACTGTATAGCTAGAGTACGGCAGAGGGGGATGGAATTCCGCGTGTAGCAGTGAAATGCGTAGATATGCGGAGGAACACCGATGGCGAAGGCAATCCCCTGGGCCTGTACTGACGCTCATGCACGAAAGCGTGGGGAGCAAACA
+
BCBBAFFABFAAG2E?A2E2ABFBEAFFHFHHHGHHGFGFHHHGEEFGGEFEEGGEEEGEGBBB3BBBBGGFGFFFGGHHGCGFEGGGFGHCCGEHFFHHGGFHHGGHDG?2DDD>@FD?D1??D?/DCFCFFFGFGFGGGFFCGGHFDECDC;C;0;;BBFFFGFDCDCFFGGGGGG-@FDFFFFF;-9ADFFAAAFFFFFFFFEBAFFFFFFFFFFFFFDAADFFF0FB..AA.;.9;BFFE;.ABFF?
@M03896:38:000000000-B4D98:1:1102:9553:7467 1:N:0:171
TACGTAGGTCCCGAGCGTTGTCCGGATTTATTGGGCGTAAAGCGAGCGCAGGCGGTTAGATAAGTCTGAAGTTAAAGGCTGTGGCTTAACCATAGTACGCTTTGGAAACTGTTTAACTTGAGTGCAAGAGGGGAGAGTGGAATTCCATGTGTAGCGGTGAAATGCGTAGATATATGGAGGAACACCGGTGGCGAAAGCGGCTCTCTGGCTTGTAACTGACGCTGAGGCTCGAAAGCGTGGGGAGCAAACAG
+
ACBCBFFCFFFFG?F?E2E2ABDBEEFGHFHHHHHGGFGFGHHGFGGGGFFEGGGGGEHFGGFBBFBBFGHGHHGGGHHHHGHHHHHGHHHFHHCGFGBDFGGHGBFFGD2??DHDFHB@@G>FFGBGGGHGGF><CFHGGHHGHGHHHFFDBDGAC.;.GFGGGD;;EEHGHHGGGGFGGGFGGGGDBGGFGGFFDFFFFFDFFFFBFFA@FFFFFFBB9ADDFFEEAFFDFDAFDADFFFEDAEFFFF/
@M03896:38:000000000-B4D98:1:1102:5228:7492 1:N:0:171
TACGGAGGGTGCAAGCGTTAATCGGAATTACTGGGCGTAAAGCGCACGCAGGCGGCTTGTTAAGTCAGATGTGAAATCCCCGGGCTCAACCTGGGAACTGCATCTGATACTGGCAAGCTTGAGTCTCGTAGAGGGGGGTAGAATTCCAGGTGTAGCGGTGAAATGCGTAGAGATCTGGAGGAATACCGGTGGCGAAGGCGGCCCCCTGGACGAAGACTGACGCTCAGGTGCGAAAGCGTGGGGAGCAAACA
+
AAAAAAA@DBAAE5DF22E2ABGBBAFGHHHHFFHFFEGE1FGEC0EEEEE>EEEEFEGGGFGGFH4BBFFBBFGGFHHFGFGCEDG2BCGGHHGHHEHFGHHHHHBGGH?2??F1/GGGFGC?GGGGFFFCGGE?-@9AAFFFFFB/;BB9;;BF=@DDABFFFB9;ADFFFFFFFFBFFAFFFFFABBBAA9=DFDABFFF>FFF.AFFF=;AABFF/:;D.DFF:/BBB.-9;FDDFFAFFAAEF/A9
@M03896:38:000000000-B4D98:1:1102:5210:7502 1:N:0:171
TACGGAGGGTGCAAGCGTTAATCGGAATTACTGGGCGTAAAGCGCACGCAGGCGGCTTGTTAAGTCAGATGTGAAATCCCCGGGCTCAACCTGGGAACTGCATCTGATACTGGCAAGCTTGAGTCTCGTAGAGGGGGGTAGAATTCCAGGTGTAGCGGTGAAATGCGTAGAGATCTGGAGGAATACCGGTGGCGAAGGCGGCCCCCTGGACGAAGACTGACGCTCAGGTGCGAAAGCGTGGGGAGCAAACA
+
BBABB3>DBBAA45FA?2E2ABFBBBFFHFHHHFHHGGGEHHHGGFEEGGGCGGGCEGGHHBFGGG4B3BDBFBGBBFGHGGGGGGGBFFHHHHGAGEHHHHGHHGFHFH?2????FCHHHGFGGHFFFDGFFFD??=DFFFFFFFFBFE/BBBFFA@ADFFFFBF:;A>AF/FFFFFFFFFFFFFFFFDFFFFFDFFFFFFFFFFFFFFFFAADABFF;FDFFFDFFFFBA9;BDFFDDFFFFFFFFFFA
@M03896:38:000000000-B4D98:1:1102:5229:7514 1:N:0:171
TACGGAGGGTGCAAGCGTTAATCGGAATTACTGGGCGTAAAGCGCACGCAGGCGGCTTGTTAAGTCAGATGTGAAATCCCCGGGCTCAACCTGGGAACTGCATCTGATACTGGCAAGCTTGAGTCTCGTAGAGGGGGGTAGAATTCCAGGTGTAGCGGTGAAATGCGTAGAGATCTGGAGGAATACCGGTGGCGAAGGCGGCCCCCTGGACGAAGACTGACGCTCAGGTGCGAAAGCGTGGGGAGCAAACA
+
>AAAA?AD@A>>45FA22A2ABFBA2FFHGFGD3GGEEEECHGEC0AAE0EEEE@@FEEGFGEGBG4BBBFBB4B4BGHBFFE?EDG2BCGGGG/BFEC?DGGHHH2>?F?2??01<FGFF0???>>>>CFEDFEC-=99;BBBBFF/FB9B;;BFB9;>A9BF99;;A-.;9FFFBBFA?..BFFFDF@BD;9-;BA99-DC-BD;AAFFC-@DAFFBFFFFFFFFB;BB9:DF:F?DDC;CEAAEFFFA
@M03896:38:000000000-B4D98:1:1102:8454:7680 1:N:0:171
TACGTAGGTGGCAAGCGTTGTCCGGATTTACTGGGCGTAAAGGGAGCGTAGGCGGATTTTTAAGTGGGATGTGAAATACCCGGGCTCAACCTGGGTGCTGCATTCCAAACTGGAAATCTAGAGTGCAGGAGGGGAAAGTGGAATTCCTAGTGTAGCGGTGAAATGCGTAGAGATTAGGAAGAACACCAGTGGCGAAGGCGACTTTCTGGACTGTAACTGACGCTGAGGCTCGAAAGCGTGGGGAGCAAACA
+
ABBBAFFBFFBC4GEAA2A2ABFBFEEGHHHHHHHHGGEEGHHGFEEEEEGFHGGCFGHHHHHHGHEGEGEFGFHBFFHFGGGGGGHBBFHHHHEGE/2FGHHHGG?BBFB3?@<<FFH>FD@@GFHHFFGGGGECCHFFGHHHHHHGHFBGDDGDDC<CGGHHFHCCEDGHEHFHGGGGGGGGGFC;FFFGEGGGGFE-;=;AFFFFFFFF?9FFFFFFFDFFDDFFFFA-;BADFFDFFFFFFFFFBAA
@M03896:38:000000000-B4D98:1:1102:10633:7689 1:N:0:171
TACGGAGGGTGCAAGCGTTAATCGGAATTACTGGGCGTAAAGCGCACGCAGGCGGTTTGTTAAGTCAGATGTGAAATCCCCGGGCTCAACCTGGGAACTGCATCTGATACTGGCAAGCTTGAGTCTCGTAGAGGGGGGTAGAATTCCAGGTGTAGCGGTGAAATGCGTAGAGATCTGGAGGAATACCGGTGGCGAAGGCGGCCCCCTGGACGAAGACTGACGCTCAGGTGCGAAAGCGTGGGGAGCAAACA
+
ABABAAABCAAACFFAA2E2ABGBAAFGHHHHGFHGFEGEHHHGGGEEGGGGGGGGGGGHHHHHGH@BBFHFGHGFGHHHGGGGGGHGHHHGHHGHHGHGHHHHHHHHHHD>??FCFHHHGG=GGHGG?CFFGGC<AAFDEFFFFFFBFFFFF;FFFD9@EFFFFFDADFFFFFFFFFFFFFFFFFFFF>DFFFFFFFEBFFDFFFAFAFFF@DFDBFFBFDFFFFFFFFF@;BB?FFFFFFF?DFFF0F.
@M03896:38:000000000-B4D98:1:1102:21507:7749 1:N:0:171
TACGTAGGGTGCGAGCGTTAATCGGAATTACTGGGCGTAAAGCGTGCGCAGGCGGTTATATAAGACAGATGTGAAATCCCCGGGCTCAACCTGGGAACTGCATTTGTGACTGTATAGCTAGAGTACGGCAGAGGGGGATGGAATTCCGCGTGTAGCAGTGAAATGCGTAGATATGCGGAGGAACACCGATGGCGAAGGCAATCCCCTGGGCCTGTACTGACGCTCATGCACGAAAGCGTGGGGAGCAAACA
+
ABABAFFBBFBAE2A222E2ABFBEAFGHHHHGGHHGEEEGHHGEEEEGAE0EEGGGFBBBBFB@FBB3BGBGHGBBGHHG@EFGGFBGHHC0GGFFEFHHHGHG?F2FG?<?@@GFGH?FBFFGFDECDCCCFCCCDGEGHGHHHC;D?@BECBBBCCFFFCFGF;;ADEGGGFGDG?>CFBFFFFA@BAFF>C@-D;FFFFFFFF;::AAEAB;BFB/FDD.A.:;9/;99AD9/9DFFAFA@AEFFFE
@M03896:38:000000000-B4D98:1:1102:11386:7811 1:N:0:171
TACGTAGGGGGCAAGCGTTATCCGGATTTACTGGGTGTAAAGGGAGCGTAGACGGCAAGGCAAGTCTGATGTGAAAACCCAGGGCTTAACCCTGGGACTGCATTGGAAACTGTCTGGCTCGAGTGCCGGAGAGGTAAGCGGAATTCCTAGTGTAGCGGTGAAATGCGTAGATATTAGGAAGAACACCAGTGGCGAAGGCGGCTTACTGGACGGTAACTGACGTTGAGGCTCGAAAGCGTGGGGAGCAAACA
+
ABABAFFBAAD>2FFF22E2ABFBABFGHFHHGHHHGGHGHHGGGEEEAEGGHGGGGGGFFFFCFG4BBFFFGGGBDCEFE/FEEGGEHFHGHFCAFGHGHHHHHHDFGHB3BB3??FGHGG/@GFGC@DGCGGFH1GF@<CFGHHHHHFBGD;;CC@;CEHFHFG;;EAFGBFFGFGFBFFGGGGGECFGGEGFFFFA>=FFFFFF;:F9@;AAEFFFFFFFFEFFEFFF@>FFAFDFFFFFFADEF/FA
@M03896:38:000000000-B4D98:1:1102:11368:7818 1:N:0:171
TACGTAGGGGGCAAGCGTTATCCGGATTTACTGGGTGTAAAGGGAGCGTAGACGGCAAGGCAAGTCTGATGTGAAAACCCAGGGCTTAACCCTGGGACTGCATTGGAAACTGTCTGGCTCGAGTGCCGGAGAGGTAAGCGGAATTCCTAGTGTAGCGGTGAAATGCGTAGATATTAGGAAGAACACCAGTGGCGAAGGCGGCTTACTGGACGGTAACTGACGTTGAGGCTCGAAAGCGTGGGGAGCAAACA
+
ABABAFFABCB>AFFC?2E2ABFBAEFGHHHHHHHHEFHHHHHGHGEEFEEFHFGGCFGFBEAFGH4B3FFBFFHFGCEGGAFFEFHGHFHHHGGAGFFEHHHHHHDDFGB3DD?3BFCGDD<@GFGG@DGGEEFG1FF?<ADGHGHHHGBGD<CG?A;AEHHGFG:;EFGGGGGGGGFFGGGGGGGGGGGFCBF>BFEA=FADFFF;FFFC=AEFFFFFFFFFEFFFFFA@-BDDFFFFFFAEAAEFFF.
@M03896:38:000000000-B4D98:1:1102:6014:7902 1:N:0:171
TACGTAGGGTGCGAGCGTTAATCGGAATTACTGGGCGTAAAGCGTGCGCAGGCGGCTTTGCAAGACAGAGGTGAAATCCCCGGGCTCAACCTGGGAACTGCCTTTGTGACTGCAAGGCTAGAGTACGGCAGAGGGGGATGGAATTCCGCGTGTAGCAGTGAAATGCGTAGATATGCGGAGGAACACCAATGGCGAAGGCAATCCCCTGGGCCTGTACTGACGCTCATGCACGAAAGCGTGGGGAGCAAACA
+
>AABACFBBF>>E2E222E2ABDBEEFFHGHHFFFGGEFGHHHGEAFFGGGFGGGGCEGHDHGHBH3B?BFBGFGFGHHGGGGECCGFGHHFGGEHHFHFF2GFHF2?FH1<???1?FG?FGF>DFDDGGDFHGD?@CDACGHHHGGGA:-9;9CFGFFFFGGGFGGAEFFEFFFBDFFFFDFFFFFEAFFFBFFDFBEE.BFFFFFEEE.AE?/BFFBBBFFDFFFFBB9;:ADDFFFD;FFF;DABBA;
@M03896:38:000000000-B4D98:1:1102:6024:7929 1:N:0:171
TACGTAGGGTGCGAGCGTTACTCGGAATTACTGGGCGTAAAGCGTGCGCAGGCGGCTTTGCAAGACAGAGGTGAAATCCCCGGGCTCAACCTGGGAACTGCCTTTGTGACTGCAAGGCTAGAGTACGGCAGAGGGGGATGGAATTCCGCGTGTAGCAGTGAAATGCGTAGATATGCGGAGGAACACCAATGGCGAAGGCAATCCCCTGGGCCTGTACTGACGCTCATGCACGAAAGCGAGGGGAGCAAACA
+
>AAAAFFBB>>>22EAA2AA2ADBBEGGHHHHFHHGEEEDHHFG1BEF?EECGECG//?GBBGGBHCGFGEFGFFF43FFGGGGGGHFGFH2BG/C??2?F2???G20@F1<0??1??F<FGCFFG.<AGGEEE.<ACAEFHHHHBG/;@-@;;9;0;;BFFGG0;C=A?E/B//9A@D-DFF9:FDE.;BBFDFFFBE..;BB:ABAEF99.;BFFFFFFFFFDFBBFBBEDDFFF?.;-BAFFFFFFF.
@M03896:38:000000000-B4D98:1:1102:7160:8071 1:N:0:171
TACGTAGGGGGCGAGCGTTATCCGGAATCATTGGGCGTCAAGCGCGCGCAGGCGGGCTTTCAAGCGGCGGCGTCGAAGCCGGGGGCTCAACCCCCGGACGCGCCCCGAACTGGAAGCCTCGGATGCGGCAGGGGGAGGCGGAATTCCCGGTGTAGCGGTGAAATGCGCAGATATCGGGAAGAACACCGACGGCGACGGCAGCCTCCTGGGCCGGCATCGACGCTGAGGGGCGAAAGCTGGGGGAGCGAACA
+
AAAAAFF?A11>EECA//E/ABD//AAFGDHHG1GGEE/B/FHGGCGCEGG/EEECCCHHFF?DGGGC-C?A@ACCAF@FG@@-;@;EFFFFBB@@@@-9;9>@-@--;@;//;;/;AFFAB-A>F@@@<-=-=@@;;A-@---;BFFB-9;;;BB=-:-;FFFFF;B@@;F/BFF?-9@BFE-/;A==@9;9999;=@;@AEFFE-;/-A-@=@-@FB9@@@--9----;-;;--BF/;A@@-9-9----
@M03896:38:000000000-B4D98:1:1102:7170:8089 1:N:0:171
TACGTAGGGGGCGAGCGTTATCCGGAATCATTGGGCGTAAAGCGCGCGCAGGCGGGCTTTCAAGCGGCGGCGTCGAAGCCGGGGGCTCAACCCCCGGAAGCGCCCCGAACTGGAAGCCTCGGATGCGGCAGGGGGAGGCGGAATTCCCGGTGTAGCGGTGAAATGCGCAGATATCGGGAAGAACACCGACGGCGAAGGCAGCCTCCTGGGCCGGCATCGACGCTGAGGCGCGAAAGCTGGGGGAGCGAACA
+
AAAAAFFBBA2>A2E222E1ABDBEEFGHGHHHHHHGGEBGGHGGCGFGEE?EEGFCCHHFFF?FC@CCC<;;A-AEEGFGGGGFFFFFFFFFF;-9;@;E@CBCFF@CF;0;;;/;FFFFF;;CBDDFFFFFFAFFFD;DFFFFFFFA;9BA;BFDFDFEFFFFFDDFFFFFFFFFFFAFFFFFFDDAF;@DACBCFFF?DEFFEFB/A9E=>=--;99->;;:AAA.@;-:--.BFFFFFF;-9999;-
@M03896:38:000000000-B4D98:1:1102:25855:8127 1:N:0:171
TACGAAGGGGGCTAGCGTTGCTCGGAATCACTGGGCGTAAAGGGTGCGTAGGCGGGTCTTTAAGTCAGGGGTGAAATCCTGGAGCTCAACTCCAGAACTGCCTTTGATACTGAGGATCTTGAGTACGGGAGAGGTGAGTGGAACTGCGAGTGTAGAGGTGAAATTCGTAGATATTCGCAAGAACACCAGTGGCGAAGGCGGCTCACTGGCCCGTAACTGACGCTGAGGCACGAAAGCGTGGGGAGCAAACA
+
AAAAA4AA?B2>EGFC?2E2ABFAAAFGFBGHGCEFEGGEEHHGHFEEFFCEGEEGGCGHGEGGGGF?FGEFCHFHGHHHHEGFGHHGHHFFGF1DGGHDDGHHHEFH1F??1??1?FGH1><F1<AACDG?EG<.0GDGACCGHHC::@:CCCC0C/;9BFGFGG9;9.AFGGGF/9..-/CBFFDA.FFF9@->=DA9-=BDFFF/.A.A=BBADFF/BAAD..;..99;..9./.A.B-@.-9.BBA.
@M03896:38:000000000-B4D98:1:1102:25847:8144 1:N:0:171
TACGAAGGGGGCTAGCGTTGCTCGGAATCACTGGGCGTAAAGGGTGCGTAGGCGGGTCTTTAAGTCAGGGGTGAAATCCTGGAGCTCAACTCCAGAACTGCCTTTGATACTGAGGATCTTGAGTACGGGAGAGGTGAGTGGAACTGCGAGTGTAGAGGTGAAATTCGTAGATATTCGCAAGAACACCAGTGGCGAAGGCGGCTCACTGGCCCGTAACTGACGCTGAGGCACGAAAGCGTGGGGAGCAAACA
+
AAAAA4AAADD>EGGC?2E2ABGBAAFGF5GHGGHGGEF1EGGGHFEEFEGEHGGGGGHHHFFBBGBBBBEEGFBBGHHHHGHHHHHGGHBFGFHHHHHGFHHHHEGHFH???<?<?GHHF<FGFHGGGGGGFGGEDFFGEFGHHGC;;CCGG;:;;9;CFGFGGGCCFEGGGGGG/ADA?BFFFFF?9BFFA=BFFDA=AFFDFFB/.;9A@@;DDF/;FFDA..AEFE;.;.A.B.DFFFF?-9ABFFF
@M03896:38:000000000-B4D98:1:1102:14034:8210 1:N:0:171
TACGTATGGTGCAAGCGTTATCCGGATTTACTGGGTGTAAAGGGAGCGTAGACGGAGAAGCAAGTCTGGAGTGAAAACCCGGGGCTCAACCCCGGGACTGCTTTGGAAACTGTTTTTCTAGAGTGCCGGAGAGGTAAGCGGAATTCCTAGTGTAGCGGTGAAATGCGTAGATATTAGGAGGAACACCAGTGGCGAAGGCGGCTTACTGGACGGTAACTGACGTTGAGGCTCGAAAGCGTGGGGAGCAAACA
+
AAAAAFFFFFFF45BAE2E2ABDBAAEGHGHHHHHFEEGBFHGGFGEFFGGEHGG1EEGHBFFGFG@DC5GFGFGEGFEEEEFEGGGEFGHFEGGGEDFEHFFHGGGFFH?2?@@2?@DFGFC?FFGFGCFGDGGHHHF?<<DGHFHHHHFF;<GGG@.AAFHHGFEEDGGFGGGEFGGGGDFFGGGEFFGGEF;AFFFFFFFFFFFFFFFFFFFEFFFFFDEFFFFFFFFFBFFFFFFFFFFFFDEFFF;
@M03896:38:000000000-B4D98:1:1102:14051:8222 1:N:0:171
TACGTATGGTGCAAGCGTTATCCGGATTTACTGGGTGTAAAGGGAGCGTAGACGGAGCAGCAAGTCTGGAGTGAAAACCCGGGGCTCAACCCCGGGACTGCTTTGGAAACTGTTTTTCTAGAGTGCCGGAGAGGTAAGCGGAATTCCTAGTGTAGCGGTGAAATGCGTAGATATTAGGAGGAACACCAGTGGCGAAGGCGGCTTACTGGACGGTAACTGACGTTGAGGCTCGAAAGCGTGGGGAGCAAACA
+
AAAAAFFFFFFBCGBE22E2ABDBABEGHHHHHHHHFGHHHHHGHGEEEE?FHEEEA0BFBE2BFH@D35BBFFGHE3E1EFGGEEHGBGHGG//<BBFFG?GHHFFGHH?22@></@G>@F1?DGHGGGG@CDFGHFF?=ADGHHHHHGFGC;0;-;=AFHHHFC;=EAEGGGGGFGGGGDFGGGGEFFGGC@BFFDED@DFFFFFB/BABADAEBFFFFFFEFEBFFFA@@F.AFDDFBAFEDDEFFF.
@M03896:38:000000000-B4D98:1:1102:25895:8379 1:N:0:171
TACGTAGGGTGCAAGCGTTATCCGGAATTATTGGGCGTAAAGGGCTCGTAGGCGGTTCGTCGCGTCCGGTGTGAAAGTCCATCGCTTAACGGTGGATCCGCGCCGGGTACGGGCGGGCTTGAGTGCGGTAGGGGAGACTGGAATTCCCGGTGTAACGGTGGAATGTGTAGATATCGGGAAGAACACCAATGGCGAAGGCAGGTCTCTGGGCCGTCACTGACGCTGAGGAGCGAAAGCGTGGGGAGCGAACA
+
ABBCAFFCBBAA4AF4A2E2ABDBABEGHHHHGHHHGGGFHHHGGFHGGGGGHGGGGGGGEF>>>>EEFEEEEGHDGGHHGHHGGGHGHGGGGHGFFBGGGDDCGGFEGH.>C@D-ADGGGF9;FFGGEDGEFF.@AEFFABFFFFFFFF=BA;BBDC;EF?FFFBFFFFFFFFFEFFFFFFFFFFFEEFFFFFFFFFFFFFFFFFFFFFFFFFFFFFFFFFFFFDFFFFEC@DFFFFFFFFFEFFAAFCD
@M03896:38:000000000-B4D98:1:1102:25878:8381 1:N:0:171
TACGTAGGGTGCAAGCGTTATCCGGAATTATTGGGCGTAAAGGGCTCGTAGGCGGTTCGTCGCGTCCGGTGTGAAAGTCCATCGCTTAACGGTGGATCCGCGCCGGGTACGGGCGGGCTTGAGTGCGGTAGGGGAGACTGGAATTCCCGGTGTAACGGTGGAATGTGTAGATATCGGGAAGAACACCAATGGCGAAGGCAGGTCTCTGGGCCGTCACTGACGCTGAGGAGCGAAAGCGTGGGGAGCGAACA
+
AAA?ACF@@4AA4DFA22E2ABDBA2AFHFHHH3GEEGGEHGHGFFGCEE1EGEGGEGEFE>>>>>>>>EEEGFF4BFGGFHHGGHHGGGD/DE??F<G?CCFCCC@DGF..>@D-;;BEGFBFGGGFGGGFED9B?EFFABFFFFFFFF;@ABBF?9;ADAFFFFFFFF9BFFF.;-@=DFFFFFF?;BBB;9@FFFEAFCFBFFF//..A>FFDFFFFFFDFDDF.BA:--@B.B.D?FF;9-:-9@D@
@M03896:38:000000000-B4D98:1:1102:25887:8397 1:N:0:171
TACGTAGGGTGCAAGCGTTATCCGGAATTATTGGGCGTAAAGGGCTCGTAGGCGGTTCGTCGCGTCCGGTGTGAAAGTCCATCGCTTAACGGTGGATCCGCGCCGGTTACGGGCGGGCTTGAGTGCGGTAGGGGAGACTGGAATTCCCGGTGTAACGGTGGAATGTGTAGATATCGGGAAGAACACCAATGGCGAAGGCAGGTCTCTGGGCCGTCACTGACGCTGAGGAGCGAAAGCGTGGGGAGCGAACA
+
ABBAAFF3ACAA4FFA22E2ABFBABEFHFHHHGGFEEGGH5FEF1FAEEE?GEGGGGGGE>>>>>>>>>EEEDGGFHHHHGH?FFGGHGC@GAGF?CFFFCGGCC->CG..>CG-;;BFDFBCFGGGFADE?DAF?AFFEFFFFFFF9;9;A;BFD9;EFFFFFBBFFFFFFFFAD;=AF.FFFFFE;B/B;@DB>DAAFFFBFFF/9;.;-;@DABBBFFDF.D?AF.:;-;@.FAA?DFFF-:-:@@=
@M03896:38:000000000-B4D98:1:1102:3916:8567 1:N:0:171
TACGGAGGGTGCAAGCGTTAATCGGAATTACTGGGCGTAAAGCGCACGCAGGCGGTTTGTTAAGTCAGATGTGAAATCCCCGGGCTCAACCTGGGAACTGCATCTGATACTGGCAAGCTTGAGTCTCGTAGAGGGGGGTAGAATTCCAGGTGTAGCGGTGAAATGCGTAGAGATCTGGAGGAATACCGGTGGCGAAGGCGGCCCCCTGGACGAAGACTGACGCTCAGGTGCGAAAGCGTGGGGAGCAAACA
+
BCBBCABCCCAA45GC?2F2ABFBBBFGHGHHGFHHGGGEHHHGG?EEGGGGGGGCGGGHGHFGBG@BBFFBGHGDGHHHGGGGEGGBFFHGHHGHHGHHHHHHHHGGGHD>F?GGFHHHHGGGHHHHFGGFHHGGGFFDEFFFFFB9;FBFB;FFACABFFFFFFDDFFFFFFFFFFFFFFFFFFFFFBFDFDFFFFEDFFFFFFFEFFFFFFFDFFFFFFDDFFFFBFFBADFFFFFFFFFFFFFFFFE
@M03896:38:000000000-B4D98:1:1102:13464:8572 1:N:0:171
TACGTAGGGTGCAAGCGTTAATCGGAATTACTGGGCGTAAAGCGTGCGCAGGCGGTTCTGTAAGATAGATGTGAAATCCCCGGGCTCAACCTGGGAATTGCATATATGACTGCAGGACTTGAGTTTGTCAGAGGAGGGTGGAATTCCACGTGTAGCAGTGAAATGCGTAGATATGTGGAAGAACACCGATGGCGAAGGCAGCCCTCTGGGACATGACTGACGCTCATGCACGAAAGCGTGGGGAGCAAACA
+
BBABBFFCCFAB4EFAA2E2ABGBBBFGHHHHHHHGGGGGHHHGFGFEGGGFGGGGGFH@GFGGBGFBFHHHHHHGHHHHGGGGGGHGHHHHGHGHHHHHHHFFHGHDDGB?BBF0FGHHB2@DGHHHFGHFHGG?DGGGGFHHHFGFFGHHGCDDBD=GFHHHGGC<CGGHGGHHHHFHHHGGGGGA<<.DFGGG-EFFFFFFFE:<FFFFFFFBFFFFFFFDFFFFF:BAADDAFDDFFFFEDAEFFF?
@M03896:38:000000000-B4D98:1:1102:3906:8586 1:N:0:171
TACGGAGGGTGCAAGCGTTAATCGGAATTACTGGGCGTAAAGCGCACGCAGGCGGTTTGTTAAGTCAGATGTGAAATCCCCGGGCTCAACCTGGGAACTGCATCTGATACTGGCAAGCTTGAGTCTCGTAGAGGGCGGTAGAATTCCAGGTGTAGCGGTGAAATGCGTAGAGATCTGGAGGAATACCGGTGGCGAAGGCGGCCCCCTGGACGCAGACTGACGCTCAGGTGCGAAAGCGTGGGGAGCAAACA
+
AAAAAA?@2>>AFBGA22E2ABFBAAAFHFFFF3EFEEEEDHGGG0E0EEC@EEGE?EE2BF4BFG@@GGG@FFGEFFHFGFGEEFGF3FGFHH/B?FF?GHGHHG2>FG?2<?22/FFGGF1?FFGFCAFFB<..<<:CAFCGHHH;;C/;0;;;B?EA?BFB0;9;A?CFFFBFF0B.C.;9/B9AFF-.A99@FFFF-9-9D>=A..:9--@-A/:/BD?DD?//9;B-.--./.AA=-@?-99BFF.
@M03896:38:000000000-B4D98:1:1102:13478:8591 1:N:0:171
TACGTAGGGTGCAAGCGTTAATCGGAATTACTGGGCGTAAAGCGTGCGCAGGCGGTTCTGTAAGATAGATGTGAAATCCCCGGGCTCAACCTGGGAATTGCATATATGACTGCAGGACTTGAGTTTGTCAGAGGAGGGTGGAATTCCACGTGTAGCAGTGAAATGCGTAGATATGTGGAAGAACACCGATGGCGAAGGCAGCCCTCTGGGACATGACTGACGCTCATGCACGAAAGCGTGGGGTGCAAAC
+
ABA@ACFAACAAB5FAA2E2AFGB2BEFHHHHGHHGEFFFFHGFGEEEGGFEGGGCEFF4B4BFBGEBBFHFFHGHHFHGGGGGGGHCGFHF0GGCGHHHF2FFBFG3BGB3?2?0?F2F2@@@FGFHFHFBGC0?ACDGGGBGGFG1>E<GH<GF0<=<0GHHFG.:;@EHF;CC0GFHFFFGGGFA-=.;C-;B-DFAD.:DFFB9/B.A.;B9:B//FDADFD9B/BF..;D./.DFFAD.9;9FBF
@M03896:38:000000000-B4D98:1:1102:15205:8654 1:N:0:171
TACGTAGGGTGCAAGCGTTAATCGGAATTACTGGGCGTAAAGCGTGCGCAGGCGGTTCTGTAAGATAGATGTGAAATCCCCGGGCTCAACCTGGGAATTGCATATATGACTGCAGGACTTGAGTTTGTCAGAGGAGGGTGGAATTCCACGTGTAGCAGTGAAATGCGTAGATATGTGGAAGAACACCGATGGCGAAGGCAGCCCTCTGGGACATGACTGACGCTCATGCACGAAAGCGTGGGGAGCAAACA
+
ABABAFFCCFAABEG422E2ABGBBEFGHHHHHHHHGGGGHHHGGEGFGGGGGGGGGFHHHFFGDGBBBGHFGHGGHHHHGGGGGGGGHHHHFHGHHHHGHHHHHFHBDGDFBBB@FGHHF>@DHHEHGFDFHGCCEGDFGEHHHDG>FFHECC=DFD<<BGGFEC:;:EEHFH0;CFHEHHGGGGG-:-CGFDFC?GFFFDFFBE:0;FFFAFFBFFFEFDAADDBB::B.;AF?BA9ADFF.9:?FFF.
@M03896:38:000000000-B4D98:1:1102:11116:9009 1:N:0:171
TACGTAGGTGGCAAGCGTTATCCGGATTTACTGGGTGTAAAGGGCGTGTAGGCGGGATTGCAAGTCAGATGTGAAAACCACGGGCTCAACCTGTGGCCTGCATTTGAAACTGCAGTTCTTGAGTACTGGAGAGGCAGACGGAATTCCTAGTGTAGCGGTGAAATGCGTAGATATTAGGAGGAACACCAGTGGCGAAGGCGGTCTGCTGGACAGCAACTGACGCTGAGGCGCGAAAGCGTGGGGAGCAAACA
+
ABABAFFBFFACB4F422E2ABDBEBEGHGHHGHHGEEGGGHGGGEEEEGHFHGGGGGHHGGFFBF@BBFGBFHGFFFGGGGGGGGHEGGHFGF2GGCFFHHHHFFGDFGDF?@@@FGHHHFF?GGGHHHHFGGGGGFGCCAFGHHGGGFGHD==DEE:ACFFHFHE;CEFFHHGGGGFGBDGGGGGFGBBBEGGGGFA;BFDFFFFFFFFFFFFFFFFBFFFFFD.AABCA;D;?FDADDDA.:DEBFFF
@M03896:38:000000000-B4D98:1:1102:5706:9115 1:N:0:171
TACGTAGGGGGCGAGCGTTGCCCGGAATTACTGGGCGTAAAGGGAACGTAGGTGGCTCTTAAAGTCAGGTGTGAAAATACCGAAGCTTAACAGGTTAATGCGCTTGAAACTAAAGGGCTTGAGGGCAATAGAGGGAGATGGAATTACCTGTGTAGGGGTGAAATCCGCAGATATAGGTAAGAAGGCCGGTGGGGAAGCCGATCTCCTGGGTTGACTCTGACACTGAGGTTCGAAAGCTAGGGGAGCAAAC
+
AAABAFFBBB@AE?FAC2E0EBFAEEEGHHHHFGHGGFGGHHGGH?FEGGHGFGGGCGHHBFGGFH4BB?FBEBGFH4EBGGGGGGGHHFHHHH2DFGHHHDDGGGG?FG?<???1?FFGDH<>CC<<>GHGHFDDGGHGCGHHHFF;GF0CC:G;CCCDGGGGF;CEGFGGGFGFCBFFGGGGGGGGFBDFFFFFFFFFFFCEFFFFFFBEDFBBFFFFFEFFFFB.BFFBEFFFFFBBAEFDFFEFFF
@M03896:38:000000000-B4D98:1:1102:5698:9131 1:N:0:171
TACGTAGGGGGCGAGCGTTGCTCGGAATTACTGGGCGTAAAGGGAACGTAGGTGGCTCTTAAAGTCAGGTGTGAAAATACCGAAGCTTAACAGGTTAATGCGCTTGAAACTAAAGGGCTTGAGGGCAATAGAGGGAGATGGAATTACCTGTGTAGGGGTGAAATCCGCAGATATAGGTAAGAAGGCCGGTGGGGAAGCCGATCTCCTGGGTTGACTCTGACACTGAGGTTCGAAAGCTAGGGGAGCAAAC
+
AAAAAFFAA11>0AEA//A/A1BBAEFGHHHHHGHGEEGGHH1E/0?E/FFEBFFHFBGGFHFHGH2B>1BBEFHHF1FGHGA??/FFH1B1GHHHHEHHHF/C/FF<FH?<1?<?CFGHGG10.<..>>GFGFGGGGH0<CGHHHD=::0C<CG:.;CCHHGG9BB9AA@FGGG00;0BFGGB.CE@;>@B-;ABFFF--;;;FFFFFFF--;/9:BFFFB:F///:9-;@EFBAFFFFFEFF@BEF/F
@M03896:38:000000000-B4D98:1:1102:25965:9182 1:N:0:171
TACGTATGGTGCAAGCGTTAATCGGAATTACTGGGCGTAAAGCGTGCGCAGGCGGTTCTGTAAGAAAGATGTGAAATCCCCGGGCTCAACCTGGGAATTGCATATATGACTGCAGGACTTGAGTTTGTCAGAGGAGGGTGGAATTCCACGTGTAGCAGTGAAATGCGTAGATATGTGGAAGAACACCGATGGCGAAGGCAGCACTCTGGGACATGACTGACGCTCATGCACGAAAGCGTGGGGAGCAAACA
+
AAA?>CFFC5FDFGBCE2A2ABGEAEFFHHHHFBGHGEGGGHHGEEEGGC0?EAC@EGFGFHHEB3B@GDFB@FHHHHGHGGGGGGHHHGHGHGFHHFHHHHHHFHHGHFFGBFHAFHHGGF<@FGHGHHHGBFHDDFDCCCGFHHBGDAGGC<DDDD=CDDDDGHF..;;0:CCCC0:0CGFGGGGA-;A9FAAGDAEFFBF?FFBFFE.AA;BFFBFFFAADADFFFFB;;A..;..A@AB.-.ABFFA
@M03896:38:000000000-B4D98:1:1102:25974:9198 1:N:0:171
TACGTATGGTGCAAGCGTTAATCGGAATTACTGGGCGTAAAGCGTGCGCAGGCGGTTCTGTAAGATAGATGTGAAATCCCCGGGCTCAACCTGGGAATTGCATATATGACTGCAGGACTTGAGTTTGTCAGAGGAGGGTGGAATTCCACGTGTAGCAGTGAAATGCGTAGATATGTGGAAGAACACCGATGGCGAAGGCAGCACTCTGGGACATGACTGACGCTCATGCACGAAAGCGTGGGGAGCAAACA
+
ABABB4BCFDFF45F422F22BDBABFFHFHHHHHHGGGEGHHGEEGGGECEEFGGE?FFGBBB4@BBBBG@FGF@FFGHFGGGEGH?GHGFGHFBBGHHF4BBF?BB?B?BBBBB?FGHF2@@FHHFFGF2GFHGGGEFGCGHH1F>><FGCCDD0D<C0DGFHF?:.CCFFGHHHFEBGCCC/CE?9-.CFFBBBDG.E.AFFFB9BFFF.BB99F/;/99AA.9BBFF..;DA;A9DDFF?@DEFFF.
@M03896:38:000000000-B4D98:1:1102:25956:9206 1:N:0:171
TACGTATGGTGCAAGCGTTAATCGGAATTACTGGGCGTAAAGCGTGCGCAGGCGGTTCTGTAAGATAGATGTGAAATCCCCGGGCTCAACCTGGGAATTGCATATATGACTGCAGGACTTGAGTTTGTCAGAGGAGGGTGGAATTCCACGTGTAGCAGTGAAATGCGTAGATATGTGGAAGAACACCGATGGCGAAGGCAGCACTCTGGGACATGACTGACGCTCATGCACGAAAGCGTGGGGAGCAAACA
+
AAAAAFFFFFFF4FFA?2E2ABFBEEDFHHHHGGEGFFEECGGEEFEEFECEGGGEFFHFHGBB44@BBFGFGFGBHHHHGGGGGGHFHHHFCHGHFHHHGHHBGFF??GBBBBB0FGHHFFFFGGHGHHFFHGGCDCDGFGHHHGGFFDF.<=DD0<=GBDFGGHD:AFE0CGHHHFB0GFFHHGG?--.?;ADGAEEFDFFFFFBBFFAF?FFEBFFFFAAADDFFFF;.:9D.B.;DFCFFFFFFFFF
@M03896:38:000000000-B4D98:1:1102:15840:9502 1:N:0:171
TACGTATGGTGCAAGCGTTATCCGGATTTACTGGGTGTAAAGGGAGCGTAGACGGAGAAGCAAGTCTGGAGTGAAAACCCGGGGCTCAACCCCGGGACTGCTTTGGAAACTGTTTTTCTAGAGTGCCGGAGAGGTAAGCGGAATTCCTAGTGTAGCGGTGAAATGCGTAGATATTAGGAGGAACACCAGTGGCGAAGGCGGCTTACTGGACGGTAACTGACGTTGGGGCTCGAAAGCGTGGGGAGCAAACA
+
ABABAFFFFFFFBEGC22E2ABDBABEGHHHHHHHHGGHHGHHGHGFFEGGGHGGGGGHHFCGHGH5DB@GFHFHFFCEEGEEGEFHFGFHFGFFFEFGHHHHHHHCBFG?2?DD@?GH@FG2??FGFGGG?EDFGGHF-<<CGHHHHGGFFG;CCEA;AEHFHFGC=ECGGGGGGGGGGGFGGFGGEGFFGEFFFFFE=DFFFFFFFFFFAFFFFFFFFFDFFF;DCFFEDAFFFFFFFFFFFFFFFFFA
@M03896:38:000000000-B4D98:1:1102:5992:9537 1:N:0:171
TACGTAGGGGGCTAGCGTTGTCCGGAATCACTGGGCGTAAAGGGTTCGCAGGCGGAAATGCAAGTCAGGTGTAAAAGGCAGTAGCTTAACTACTGTAAGCATTTGAAACTGCATATCTTGAGAAGAGTAGAGGTAAGTGGAATTTTTAGTGTAGCGGTGAAATGCGTAGATATTAAAAAGAATACCGGTGGCGAAGGCGACTTACTGGGCTCATTCTGACGCTGAGGAACGAAAGCGTGGGTAGCAAACAG
+
ABBCBFFBBCDAFGGF?2E2ABDAAEEGH5GGFGHHGEGEHHHGHHHGGEGGGGG/EEHHFFGHGH4BB??BFGHFGEHAEGHGHGHGHFHHHG3FBFGHFFGHGFGFGH3FB@>>@FFFFH=DF@GDDHHGHF=FDFFGGFDFDGGCHBD<>>FA?=<CGFHFDA<<EAGFGHHGFCGGGFHHFGGG@BFFABAGEE?DCFAFFFFBFF;ABBBFFFFFFADDFFFFFFBDEDFFF:DAFDBFFEFFFFB
@M03896:38:000000000-B4D98:1:1102:6049:9579 1:N:0:171
TACGTATGGTGCAAGCGTTATCCGGATTTACTGGGTGTAAAGGGAGCGCAGGCGGTGCGGCAAGTCTGATGTGAAAGCCCGGGGCTCAACCCCGGTACTGCATTGGAAACTGTCGTACTAGAGTGTCGGAGGGGTAAGCGGAATTCCTAGTGTAGCGGTGAAATGCGTAGATATTAGGAGGAACACCAGTGGCGAAGGCGGCTTACTGGACGATAACTGACGCTGAGGCTCGAAAGCGTGGGGAGCAAACA
+
AAABA4BCBDBDBAGC?2E24BDA2BEGHHHHHHHBAAADAFHFCEFGGEFCFCGEEFGCGEEGFGFFBGF@@FFBFFHGE/EEGGHFFGHCFG@D<AGGHEFHFH1??F?1???<0?F>DDF=FFDED@@CCCA?:C:-;;:;CCCC9999;;FFF?:;E:;BBFDAADEBFGFFBFFFFFBFFF?.FB9/:=;-;.EF;@BC9FFFFF9B=;AABF///;AADDFE..;@>BAD/9AA==-.9:AFFAA
@M03896:38:000000000-B4D98:1:1102:14225:9697 1:N:0:171
TACGTAGGGGGCGAGCGTTATCCGGATTCATTGGGCGTAAAGCGCGCGTAGGCGGCCCGGCAGGCCGGGGGTCGAAGCGGGGGGCTCAACCCCCCGAAGCCCCCGGAACCTCCGCGGCTTGGGTCCGGTAGGGGAGGGTGGAACACCCGGTGTAGCGGTGGAATGCGCAGATATCGGGTGGAACACCGGTGGCGAAGGCGGCCCTCTGGGCCGAGACCGACGCTGAGGCGCGAAAGCTGGGGGAGCGAACA
+
BBBBBFFBCCBAE?EA?2F1ABDBABFGHGHHHHHHGGGEGHHFGCEEEGGGHGGGGGGGCC@>CF/>>ADDDC@;;CAAGFGFCFEFFFFFFFC;;CBFFFFFFF=;BF//;;;=;@@DDFFFFFFF>FFFFFACFF?EAFFFFFFDFF-BABFFFC;BFEFFFFADBFFFFFFFFFEFFFFFFFFFF9@FADDDFFFFFFFFFFFFFFEFDBFDDEFBFFFFFDFAFFCC@@D?B0FFFFFFAA@>-:-
@M03896:38:000000000-B4D98:1:1102:14220:9715 1:N:0:171
TACGTAGGGGGCGAGCGTTATCCGGATTCATTGGGCGTAAAGCGCGCGTAGGCGGCCCGGCAGGCCGGGGGTCGAAGCGGGGGGCTCAACCCCCCGAAGCCCCCGGAACCTCCGCGGCTTGGGTCCGGTAGGGGAGGGTGGAACACCCGGTGTAGCGGTGGAATGCGCAGATATCGGGTGGAACACCGGTGGCGAAGGCGGCCCTCTGGGCCGAGACCGACGCTGAGGCGCGAACGCTGGGGGAGCGCACA
+
ABAAAFFAAB2>AA2A2AE1ABDBAAEEGFHHGHHFEG0EHHGEE?EEEEECG>EEEGCD>>/<CF/>>>@DA-:C.;:;ABGF;@FFBBFFA@D-9@9@FFFF-;-9@E.9;.;9;;B@@..DFF-9;9AAA?9-9@.A9.B9.FDF-=-9A9/;@;9;AEB;9B;AB;DBFFFF=DED;AFFFFFDD9DB;9--;A;-9BAFFEB/9.;A-9--AEFDFFFFFBFAE-@9---9DD.=ADA-99@--;-
@M03896:38:000000000-B4D98:1:1102:22964:9898 1:N:0:171
TACGTATGGTGCAAGCGTTATCCGGATTTACTGGGTGTAAAGGGAGCGCAGGCGGTGCGGCAAGTCTGATGTGAAAGCCCGGGGCTCAACCCCGGTACTGCATTGGAAACTGTCGTACTAGAGTGTCGGAGGGGTAAGCGGAATTCCTAGTGTAGCGGTGAAATGCGTAGATATTAGGAGGAACACCAGTGGCGAAGGCGGCTTACTGGACGATAACTGACGCTGAGGCTCGAAAGCGTGGGGAGCAAACA
+
ABAAACDCFFFD4AGA22E2ABFBAAEEHGHHHHHGGGHFGHGGGFEEGECCFGGEGEFGE>EFGH@BBFFBFHGBGGHHGEEFFGHFGFHFGGGCDFHFHHHHHHF??F?1???CGEHFF><>FGGEGGGGDG<DCHGF;;CFHHGGGFBCC9CCAA;DFFGGGGEC?DGGGGFFFFFFFFFFFFFEFBFFEFFFFFE@FFFFFFFFFFFFDFFFFFFFFFFFFD.;?FA@;FFFFBFFFFFFFDEFFFF
@M03896:38:000000000-B4D98:1:1102:6823:9906 1:N:0:171
TACGTAGGGTGCAAGCGTTAATCGGAATTACTGGGCGTAAAGCGTGCGCAGGCGGTTCTGTAAGATAGATGTGAAATCCCCGGGCTCAACCTGGGAATTGCATATATGACTGCAGGACTTGAGTTTGTCAGAGGAGGGTGGAATTCCACGTGTAGCAGTGAAATGCGTAGATATGTGGAAGAACACCGATGGCGAAGGCAGCCCTCTGGGACATGACTGACGCTCATGGACGAAAGCGTGGGGAGCAAAC
+
ABAAACFBBFAABDG4E2E2ABFBABFGHHHHHGHHGGFEGHHGGEGGGGGGGGGGEFF4BDFG@FFBEGHFBGGFGEHFGGGGCEHGHHHH0GFGHHHFGFGHFFFB3FBDBBF0?GGHD@@@FHHFG1DBCFFDDFGFGEHHGD<>><G<<CGD0<DC0GHHHG.;AC.GHGFGHFGHHEFGGEG?@DFGF-AD-AAFF.;DBA//;BFFA9////B/BA.;DAB///;--@D.B.:9@BC.::AFFF
@M03896:38:000000000-B4D98:1:1102:6845:9922 1:N:0:171
TACGTAGGGTGCAAGCGTTAATCGGAATTACTGGGCGTAAAGCGTGCGCAGGCGGTTCTGTAAGATAGATGTGAAATCCCCGGGCTCAACCTGGGAATTGCATATATGACTGCAGGACTTGAGTTTGTCAGAGGAGGGTGGAATTCCACGTGTAGCAGTGAAATGCGTAGATATGTGGAAGAACACCGATGGCGAAGGCAGCCCTCTGGGACATGACTGACGCTCATGCACGAAAGCGTGGGGAGCAAACA
+
AAABACFBBFAA4EGCA2F2ABFA2BFFHHHHHFHHGGGFHHGEEFECGGG?GEGEGGH4FBBFBFBBBFHGFHGBFGHGGGGGGGHHHHHGAGG0FGHFHHHHHHF3BGBBBBB0FFGGG2F@GHHHHHHHHGFC/<CFGHFGHHFFFGHGCCGGF0=/DGF0FHA;DGEHFHBCGHHHHHBCFFGA?AFGG?DFAGFFDDEFFFB/:FFF9:9;BBB/BFADDDBB;/;99DD.9AFFF--999:FFF?
@M03896:38:000000000-B4D98:1:1102:6826:9924 1:N:0:171
TACGTAGGGTGCAAGCGTTAATCGGAATTACTGGGCGTAAAGCGTGCGCAGGCGGTTCTGTAAGAAAGATGTGAAATCCCCGGGCTCAACCTGGGAATTGCATATATGACTGCAGTACTTGAGTTTGTCAGAGGAGGGTGGAATTCCACGTGTAGCAGTGAAATGCGTAGATATGTGGAAGAACACCGATGGCGAAGGCAGCCCTCTGGGACATGACTGACGCCCATGCACGAAAACGTGGGGAGCAAACA
+
>AAAACF11>>>FGGCE1E0AAGAAAAFGCGHF1FGAEEEFFAEEEG?EE?AE/>>EF@1BF2@G1>10@F2BF21BFGEF@ECEGHHHFG00</0<0B<1122>2F2F1B1<B@1<F2F1F1@GH1G22?D1<C///>.@ED<CFF=1CGH</<=000<=<D0DD...-:CCGGFB::0G.GBBFF--;CBBA@?:?CFF?ABFE-9;9-AA;F//9/9B-A---9///;:;;A-;-A?->@A-;AFFFA
@M03896:38:000000000-B4D98:1:1102:8601:10062 1:N:0:171
TACGTAGGGTGCAAGCGTTAATCGGAATTACTGGGCGTAAAGCGTGCGCAGGCGGTTCCGTAAGATAGATGTGAAATCCCCGGGCTCAACCTGGGAATTGCATATATGACTGCAGGACTTGAGTTTGTCAGAGGAGGGTGGAATTCCACGTGTAGCAGTGAAATGCGTAGATATGTGGAAGAACACCGATGGCGAAGGCAGCCCTCTGGGACATGACTGACGCTCATGCACGAAAGCGTGGGGAACAAACA
+
ABBBABCAABAA4BG4A222AFGFAEFGHFHHGGGHEEEAGGHGEEGGGAECEECEF?FEGGBB4@B@BFE4FGFBBFHFGGGGGGHFGHHHHHGHGGHHHH2DHFGGDGB??@@CCHHHHB@@FGHGFGD1FFFAEG.<CCGGHGGD<<<C//<00<0CBCGBGHE.;CAFFFHCFHB0F.F9FGGG;-CAFDCDBDFFF?EFFE9BFFAFA;B//B/9:AADFD/;:/9..DA./999-@D..:;BFFF
@M03896:38:000000000-B4D98:1:1102:8613:10077 1:N:0:171
TACGTAGGGTGCAAGCGTTAATCGGAATTACTGGGCGTAAAGCGTGCGCAGGCGGTTCTGTAAGATAGATGTGAAATCCCCGGGCTCAACCTGGGAATTGCATATATGACTGCAGGACTTGAGTTTGTCAGAGGAGGGTGGAATTCCACGTGTAGCAGTGAAATGCGTAGATATGTGGAAGAACACCGATGGCGAAGGCAGCCCTCTGGGACATGACTGACGCTCATGCACGAAAGCGTGGGGAGCAAACA
+
ABBCAFFB@BAABFF4A2EAAFGFCEFGHFHHGGGHEEEEEHHGEEFGGCEFGGGEGFFBGFBF44BBBFG4FFEGHHHHGGGGFGHGHHHGHHGHFHHHFHBDHFHHEFDFBBF0CGHHHB@>DFGGGHG1FFFCDCDFGAGDFBFD<ACG<<==DD0C00D0DGD:.ACCFHHGHFEFHFB/BFGA??DEGCAGCGFFF?EFFFBFFFFFFBB90BFB0AD?DABF0BFED?D./:ADCAA.9AABFFF
@M03896:38:000000000-B4D98:1:1102:14044:10085 1:N:0:171
TACGTAGGGGGCTAGCGTTATCCGGATTTACTGGGCGTAAAGGGTGCGTAGGCGGTCTTTTAAGTCAGGAGTGAAAGGCTACGGCTCAACCGTAGTAAGCTCTTGAAACTGGAGGACTTGAGTGCAGGAGAGGAGAGTGGAATTCCTAGTGTAGCGGTGAAATGCGTAGATATCAGGAGGAACACCAGTAGCGAAGGCGGCTCTCTGGACTGTAACTGACGCTGAGGCACGAAAGCGTGGGGAGCAAACAG
+
ABABAFFABCBAEGFB?2E2ABDBEEGGHHHHHHHHGEEGDFHGCFFGGGGFHGGGEEGHHHGFFF4BBBFBGFGFFHHEHHGEFFFFFFH@FHDFGHGHHGFHHGGGHH2GBG/CGFHFFH<DDDFFEGHGGH>.CFB.FFGFFHFGGFBDD0D<<;:CGFHFC?;;DEFGFFGF9CGFGGGGGGEFBBGFFGAFDEAA=CFFFFFBFFB99F0:BBFFDADDFFEFFFDDD.:BD9AAF;ACF?B9.AB
@M03896:38:000000000-B4D98:1:1102:11473:10244 1:N:0:171
GATACCCCTGTAGTCCGGCTGACTGACTTGAGTACGATCTCGTATGCCGTCTTCTGCTTGAAAAAAAAAAATACAATTGTGAATTGATACATTACGTATAGGATATACAACAGAGTGCAAATATGAATAGATAGTAGAGGTAAATACATCATATATTGATCAATGCATAGCTCAAGAGACACAACATGAATACAACGACATGTACACTGAAATGTGTACTATAAGCTAGTAGTCACGGTTGAACACAAAAA
+
>AAAB@CAAAFFGFF5A2A22ABB5ABFHGHHHEDEAAFFFFFAFFGBEEECFFFHHHHCGBBABA>>>//?3B33443444B4?3B44434443/2333B?343444433/?223333333B3?332222222@222222222<1?111111<11111111111111111111>11<0////...//0000<00/-.--.000000:0900000000000000000909000000....-/00/......
@M03896:38:000000000-B4D98:1:1102:24630:10249 1:N:0:171
TACGGAGGGTGCAAGCGTTAATCGGAATTACTGGGCGTAAAGCGCACGCAGGCGGTTTGTTAAGTCAGATGTGAAATCCCCGGGCTCAACCTGGGAACTGCATCTGATACTGGCAAGCTTGAGTCTCGTAGAGGGGGGTAGAATTCCAGGTGTAGCGGTGAAATGCGTAGAGATCTGGAGGAATACCGGTGGCGAAGGCGGCCCCCTGGACGAAGACTGACGCTCAGGTGCGAAAGCGTGGGGAGCAAACA
+
BCBCC>ADBAAABAF4E2E2ABFFEEEGHGHHFHHHEEEEHHHGGFGGGCGGGGGGGGGHHHGHGHBBBGFFGHGBGHHHGGGGGGHFHGHHHHEAFEHHHHHHHHFHGGD2F?@FFFHHHE?FFFGGFEFCGHGG?B@DFFFFFFFEFFBF;;FBDD;C.BBBFFF:ACEFFFFFFFEFFFBBFFFFFDFFFFFFDFFFCAFFFFFFFFFFFFDAFFFE9DFFFFBF9FFB.@=ABD.D=AFE@.ABFAA
@M03896:38:000000000-B4D98:1:1102:4643:10265 1:N:0:171
TACGTATGGTGCAAGCGTTATCCGGATTTACTGGGTGTAAAGGGAGCGTAGACGGCGAAGCAAGTCTGGTGTGAAACCCCGGGGCTCAACCTCGGGCCTGCATTGGAAACTGTTTTGCTTGAGTGCCGGAGAGGTAAGCGGAATTCCTAGTGTAGCGGTGAAATGCGTAGATATTAGGAGGAACACCAGTGGCGAAGGCGGCTTACTGGACGGCAACTGACGTTGAGGCTCGAAAGCGTGGGGAGCAAACA
+
BCBBBFFFFFFFBGFC22E2ABDBAAEGHHHHHHGFEEHGHHGGHEFGGGGGHEGGEEGEECGGFH4BB@?BEGGEDBEEGEEEEFGBBFHHHFF/C@FFHHHHGHB?DG?1????FGHHHG=FGGHGGGG?EGCGGFG?AADGGHHHHFBGC<CGCACFGGGGGFCCDAEFGFGGGGGGGGGGFFFFFFFFADFFFDFFFFAFFF0;BFA;CFCDEFFFFDEEEEBFFEF@;BDAFDADFFFEFFFFFF?
@M03896:38:000000000-B4D98:1:1102:24639:10265 1:N:0:171
TACGGAGGGTGCAAGCGTTAATCGGAATTACTGGGCGTAAAGCGCACGCAGGCGGTTTGTTAAGTCAGATGTGAAATCCCCGGGCTCAACCTGGGAACTGCATCTGATACTGGCAAGCTTGAGTCTCGTAGAGGGGGGTAGAATTCCAGGTGTAGCGGTGAAATGCGTAGAGATCTGGAGGAATACCGGTGGCGAAGGCGGCCCCCTGGACGAAGACTGACGCTCAGGTGCGAAAGCGTGGGGAGCAAACA
+
AAA3AAADD2A>45FA22E22ADA2BAFGGHHAB2BAEFGHHHGGCE?EF00B>>EEGEHEGHHHHHFGHHG4F4GFGGGGEC@><GHGHH2C0/BBFG2BFGHHH2FGH?>??<FCF?F??1?DFF0FDFF10>-?-@DA;BFFFFB9;9:B;/;@-;-ABFFB;;;ADEFFFFFFFBF...;BFFDDDDF;@@B9A;-@DADCBC..BA9@-.A;B/9F.D?DF//;/;99@DAFADA--@9B9.//;.
@M03896:38:000000000-B4D98:1:1102:25540:10465 1:N:0:171
TACGTAGGGGGCTAGCGTTGTCCGGAATCACTGGGCGTAAAGGGTTCGCAGGCGGAAATGCAAGTCAGGTGTAAAAGGCAGTAGCTTAACTACTGTAAGCATTTGAAACTGCATATCTTGAGAAGAGTAGAGGTAAGTGGAATTTTTAGTGTAGCGGTGAAATGCGTAGATATTAAAAAGAATACCGGTGGCGAAGGCGACTTACTGGGCTCATTCTGACGCTGAGGAACGAAAGCGTGGGTAGCAAACAG
+
ABBBAFFBB@DDGGGBE2E2ABDAAEAFGBGHHGHHGEEEHHGGGHHGGGGGGGGCFGHHEFFGFG@FF4BBFFFBF?G0EFHFHGHGHGHHHF3FFFGHFFHHHGDDGGBB?@@DFDHFFG/2FFG@GHHHHF<?GBFFFFGHHHHHH1<=F>D>?<<<FFHHD?<<CEHHFHHFFFBEGGHHHHGGDDGGGGAGGGGGFFFFFFFFEF;AFFFFFFFFD?FFFFFFFFDDEDDFD:DFFFBEFBFFFFB
@M03896:38:000000000-B4D98:1:1102:25554:10479 1:N:0:171
TACGTAGGGGGCTAGCGTTGTCCGGAATCACTGGGCGTAAAGGGTTCGCAGGCGGCACTGCACGTCAGGTGTAACAGGCAGTAGCTTAACTACTGTAAGCATTTGAAACTGCATATCTTGAGAAGAGTAGAGGTAAGTGGAATTTTTAGTGTAGCGGTGAAATGCGTAGATATTAAAAAGAATACCGGTGGCGAAGGCGACTTACTGGGCTCATTCTGACGCTGAGGAACGCAAGCGTGGGTAGCAAACAG
+
AAA1AFFAAA1>0GAB00A0ABDBAEEGH1BFD0FFEE?E/FGGHEF/EEA/EEEE/>G0BF1?BGA?01BB>FGGH/FGEHHEGFDFFGF1BF1>B>FFF12BG2FGF1???1>2@@G>@</??1?1?11F0<11F1DF111<G11FC1F<==<<<<<.DGHG;.;=:.0;;GGBG0BC.990BF.9-;A;-;A@.9-9@@FFFFF9--;;:BFFFF/F:-AA-;A/BA?--;--A;B-@ABEFB9FFF9
@M03896:38:000000000-B4D98:1:1102:14302:10481 1:N:0:171
TACGTAGGGTGCAAGCGTTATCCGGAATTATTGGGCGTAAAGGGCTCGTAGGCGGTTCGTCGCGTCCGGTGTGAAAGTCCATCGCTTAACGGTGGATCCGCGCCGGGTACGGGCGGGCTTGAGTGCGGTAGGGGAGACTGGAATTCCCGGTGTAACGGTGGAATGTGTAGATATCGGGAAGAACACCAATGGCGAAGGCAGGTCTCTGGGCCGTCACTGACGCTGAGGAGCGAAAGCGTGGGGAGCGCACA
+
ABABAB>>ACA>4BE422E2ABDB22EFHGHHHHDHEGGAAEF?E1B0EEEGGCGGGGGGEC>/>>>>>>EEEFFBFGH??GHCFHGDHFF/?CD/?BFGFDGACD?A->..>--;-ABEG?C;C9@A9EDEEF.>AEFFEFFFFFF;D;==./99.;;ED9/BB/;9/BBF///A>F--DFFFFFBFABF/FCAF-DA??FAFFFFBFFAE--9.AB//BDFD.;9./.9--99./A9.-@F.-99-;9=
@M03896:38:000000000-B4D98:1:1102:14321:10483 1:N:0:171
TACGTAGGGTGCAAGCGTTATCCGGAATTATTGGGCGTAAAGGGCTCGTAGGCGGTTCGTCGCGTCCGGTGTGAAAGTCCATCGCTTAACGGTGGATCCGCGCCGGGTACGGGCGGGCTTGAGTGCGGTAGGGGAGACTGGAATTCCCGGTGTAACGGTGGAATGTGTAGATATCGGGAAGAACACCAATGGCGAAGGCAGGTCTCTGGGCCGTCACTGACGCTGAGGAGCGAAAGCGTGGGGAGCGAACA
+
ABBBAFFBBBAA45F422E2ABDBAAEFHBGHHHHHGGGEGHHGGFGCEFECHFGGEFGFEG>>>>>EEECEEHFBFGHGHHHGGHHCFFG@FHGHH2GGGBBADFGFGH.>><A@ACGGGF;;FFGGEGGFFF?D?EFFAFFFFFFFFF;DDBFFFC;EFEFFBFFFFFFFFFFFFFFAFFFFFFFEFFFFFFFFFFEFFFFFFFFFFF?EDFFDDFFFFFFFFDFFFFAB@BFFFFFFFFFFFFCFCFA
@M03896:38:000000000-B4D98:1:1102:23694:10505 1:N:0:171
TACGTAGGTGGCAAGCGTTGTCCGGAATTATTGGGCGTAAAGCGCGCGCAGGCGGTTTCTTAAGTCTGATGTGAAAGCCCACGGCTCAACCGTGGAGGGTCATTGGAAACTGGGGAACTTGAGTGCAGAAGAGGAGAGTGGAATTCCACGTGTAGCGGTGAAATGCGTAGAGATGTGGAGGAACACCAGTGGCGAAGGCGACTCTCTGGTCTGTAACTGACGCTGAGGCGCGAAAGCGTGGGGAGCGAACA
+
BCBCBFFCFDAF4FE4E2A2ABDBABEFHFHHGHHHGGFEGHHGGGGGGEFGGGGGGGHHHHGHGHFGFHFBGHGBGHHFHGGGGGGEGGHGGHGDHGGGHHHHHHD=?F?1??ACEEHHHFFFGFGHHHHFGHHGGGFFEHBHHHHFHEEGC:C;EA:AEFFGFGA;DGGGFFGFGGFEGGGGFGGEF:FFEFAFFFFFFFFFFFFFFF0BFFFFFFFFFFFFDD?AADFFAFFFFFDDFFFFFFFAFFF
@M03896:38:000000000-B4D98:1:1102:23686:10523 1:N:0:171
TACGTAGGTGGCAAGCGTTGTCCGGAATTATTGGGCGTAAAGCGCGCGCAGGCGGTTTCTTAAGTCTGATGTGAAAGCCCACGGCTCAACCGTGGAGGGTCATTGGAAACTGGGGAACTTGAGTGCAGAAGAGGAGAGTGGAATTCCACGTGTAGCGGTGAAATGCGTAGAGATGTGGAGGAACACCAGTGGCGAAGGCGACTCTCTGGTCTGTAACTGACGCTGAGGCGCGAAAGCGTGGGGAGCGAACA
+
ABAAAFFCFF2B4FFC22E2ABFBABEGHFHHFGHFEFFGHHHGGCGEGFE?FEGGGGHHHHHHGHFFHHGGHHHFFGGGHGGFEEGGHHHGGHFDFBCGGGHHFHGFGH<1??<?EEGGGF1>GHHHHHHHFGGGHGHGGHFHHHHGHFEC=;<CD:;CEGFGFFC;EGGFFGGFGGFEGGGGGGGFFBFFA@BFFFE;AFFFFFB9FF;FFFFFFFFFFFDFA..9ED@@C-9:FDDFFF;.;;9@DF-
@M03896:38:000000000-B4D98:1:1102:25200:10549 1:N:0:171
TACGTAGGGGGCGAGCGTTGTCCGGATTTACTGGGCGTAAAGGGTGAGTAGGCGGTTATATATGTCAGGTGTAAAAAGCTATGGCTTAACCATAGTAAGCACTTGAAACTGTATGACTTGAGTGCAGGAGAGGTAAGCGGAATTCCTAGTGTAGCGGTGAAATGCGTAGATATTAGGAGGAACACCGGTGGCGAAGGCGGCTTACTGGACTGTAACTGACGCTGAGTCACGAAAGCGTGGGTAGCAAACAG
+
ABABAFFBCCDAA2E2A2E0ABDBABEGHFHHGHHHGEGEHHGG??1G3FFGHGGGGEGFBFFFBGGGGGFFEEGFDEHHHHHGHHHHHHHBGGGHHGGFGGHHH<F?F2???@FD<FGF<??GFGGHFFGDGH<FHHGGCGGHHHHGHGFGD;C:@:;:CGGFGFA.CFFFFGG0BBFGGGGFGGAG9@DFACCAFF;DFFFFFFFFFFBEFBFFBFFF?ADAFEFFFFFFFF.B..;@@AF?BFFFFA/
@M03896:38:000000000-B4D98:1:1102:21590:10571 1:N:0:171
TACGGAGGGTGCAAGCGTTAATCGGAATTACTGGGCGTAAAGCGCACGCAGGCGGTTTGTTAAGTCAGATGTGAAATCCCCGGGCTCAACCTGGGAACTGCATCTGATACTGGCAAGCTTGAGTCTCGTAGAGGGGGGTAGAATTCCAGGTGTAGCGGTGAAATGCGTAGAGATCTGGAGGATTACCGGTGGCGAAGGCGGCCCCCTGGACGAAGACTGACGCTCAGGTGCGAAAGCGTGGGGAGCAAACA
+
AAAAAAADBAAA4DG422E2ABFBEEFGHHHHHGHHGGGGHHHGGCFGGGGCGGGGGGGHGGGHFG4BBFFBFGHFGHHHGGGGGGHGHHHHHHGHFGHHHHHHHHHHHHD2??@FFGHHHFCGHHHHFFGFGHG?CFFFFFFFFFFFFFBFBBFFDDABEFFFFFDADFFFEFFFFFFFFF/;FFFFF=DDFFFFFFF;ACFFFFFFFFFACCDDFFFFFFDAFDFFBFBCDFCF/D9:AFC.;AEFFEF
@M03896:38:000000000-B4D98:1:1102:17446:10637 1:N:0:171
TACGTATGTCGCAAGCGTTATCCGGATTTATTGGGCGTAAAGCGCGTCTAGGCGGAAAAGAAAGTCTGATGTGAAAATGCGGGGCTCAACTACGAATTGCGTTGGAAACTGCTTTTCTAGAGTACTGGAGAGGTGGGCGGAACTACAAGTGTAGAGGTGAAATTCGTAGATATTTGTAGGAATGCCGATGGAGAAGTCAGCTCACTGGACAGATACTGACGCTGAAGCGCGAAGGCGTGGGGAGCAAACAG
+
ABAAAFFFFF@A2AEC22E2ABDBABEGHFHHHHHHGGGEHHHFGGGGGGHEHGGFGGHF1FGHGH4B@FFGGGGFGFBGFEG/CGHEGBHCG?A/FFBGG/DFHGG?CH1F??>FGFHG>G1>=GHF>GHDAF<<<<CC@B9CFFG0CBB;;90;F=CFGFFGF?;;C?FFFFGGFFFFFFFFFFD=DFFFFFFFFFFFFFFFFFF;BFBEFFBBFFEFDADDDFFFFF;B;BDFAAFFFFFFFFF9FFF
@M03896:38:000000000-B4D98:1:1102:17436:10653 1:N:0:171
TACGTATGTCGCAAGCGTTATCCGGATTTATTGGGCGTAAAGCGCGTCTAGGCGGAAAAGAAAGTCTGATGTGAAAATGCGGGGCTCAACTACGAATTGCGTTGGAAACTGCTTTTCTAGAGTACTGGAGAGGTGGGCGGAACTACAAGTGTAGAGGTGAAATTCGTAGATATTTGTAGGAATGCCGATGGAGAAGTCAGCTCACTGGACAGATACTGACGCTGAAGCGCGAAGGCGTGGGGAGCAAACAG
+
ABAAAFFFFF@AC2EA22E2ABDBAAEFHFHHHFHGFGGGHHHGGGGGGHHGHGGGFEHHAGGHHH4BBGFGGFHGHGBGGEGEFGHEBCHHHG?CGCDGD/DGHGHHHH<F1?>>DGGGFG<FFHFGFHHEAG.<<<@@@B:CFFF9;BBB;;0=C;9FFFGGF.;;C?FFFFGGFFFFFBFFFFFBFFFEFFFFFFEFFFFFFFFBFFFFFFFFFFFFDDFFFBBFFF-;;@?EFFAFFFFDFEFFFFF
@M03896:38:000000000-B4D98:1:1102:6702:10744 1:N:0:171
TACGGAGGGTGCACGCGTTAATCGGAATTACTGGGCGTAAAGCGCACGCAGGCGGTTTGTTAAGTCAGATGTGAAATCCCCGGGCTCCACCTGGGAACTGCATCTGATACGTGCCAGCTTGAGTCTCGTAGAGGGGGGTAGAATTCCAGGTGTAGCTGTGAACTGCGTAGAGATCTGGAGGCATTCCGGTGGCGAAGGCGGCCTCCAGAACGAAGACGTACGCGCAGGTGGTGAAGCGGGGTGCACAAACA
+
AA@AAAA2>AAA44A222A22BFB22AE3GFFF3CHAAE11DFDAEG0>E00B>EGGG?GFG@B4BBD34F?4?4?FFFFA/<<@BG/?0B0G0/<1FFFBHFB1?FGDF/1?</11??<<01<1>><>>FAB0.----9.//:9/;/BB/BB//9/;/9////:;9;.-.9/;/;///....//;99---..----.9;-=9....///;...9./....-.-9;--9/.../;//9--9--./:9....
@M03896:38:000000000-B4D98:1:1102:6723:10751 1:N:0:171
TACGGAGGGTGCAAGCGTTAATCGGAATTACTGGGCGTAAAGCGCACGCAGGCGGTTTGTTAAGTCAGATGTGAAATCCCCGGGCTCAACCTGGGAACTGCATCTGATACTGGCAAGCTTGAGTCTCGTAGAGGGGGGTAGAATTCCAGGTGTAGCGGTGAAATGCGTAGAGATCTGGAGGAATACCGGTGGCGAAGGCGGCCCCCTGGACGAAGACTGACGCTCAGGTGCGAAAGCGTGGGGAGCAAACA
+
ABAAAAABCAAA4FGA?2F2ABFBBAFGHHHHGFHGGGGFHHHGGCFEGGGCGGGGGGGHHHGFGH@BBGHFGHGFGHHHGGGGFGHGHGHHHHGFGGHHHHHHHHHHHHD2F?FGFHHHGGCGHHGGFEFFGHGGGCDDEFFFFFFFFFBFF;BFADADFFFFFFAADFFFFFFFFFFFFFFFFFFFFBFFFDFFFFEDFFFFFFDAFFFFFFFDBFF;FFFDFFFFFFF9ACFDFDADFFC.@AEFFF.
@M03896:38:000000000-B4D98:1:1102:6705:10763 1:N:0:171
TACGGAGGGTGCAAGCGTTAATCGGAATTACTGGGCGTAAAGCGCACGCAGGCGGCTTGTTAAGTCAGATGTGAAATCCCCGGGCTCAACCTGGGAACTGCATCTGATACTGGCAAGCTTGAGTCTCGTAGAGGGGGGTAGACTTCCAGGTGTAGCGGTGAAATGCGTAGAGATCTGGAGGAATACCGGTGGCGAAGGCGTCCCCCTGGACGAAGACTGACGCTCAGGTGCGAAAGCGTGGGGAGCAAACA
+
A1>AAAADD?AAGGGA0A00AADA00BFHFHHHHFBEEFGHHHGG/EECEGGGEG/EEE0BGHHHHFFBGFFFDFHGHHHFGG?ECHH1FHBFAFGHAGGGEFFHHHFHH>2<???FGHFGGGGH1FFFGGEFHC--;@9AF//BBF9BFBBB:BF-@;@-B/F9B;;;=EFBFFFFF/AB?FB/BFF;@-B:@@--::--;;AFF;AEB---;ABFF//;BBFFF///BF@B=@BFBB-@>@F-;;BFF-
@M03896:38:000000000-B4D98:1:1102:9656:10810 1:N:0:171
TACGTAGGGTGCGAGCGTTAATCGGAATTACTGGGCGTAAAGCGTGCGCAGGCGGTTATATAAGACAGATGTGAAATCCCCGGGCTCAACCTGGGAACTGCATTTGTGACTGTATAGCTAGAGTACGGCAGAGGGGGATGGAATTCCGCGTGTAGCAGTGAAATGCGTAGATATGCGGAGGAACACCGATGGCGAAGGCAATCCCCTGGGCCTGTACTGACGCTCATGCCCGAAAGCGTGGGGAGCAAACA
+
AAAAAFF@AF?AECEA2222ABFBBBFGHHHHHHHFFEFGHHHGGEFGFGE0EEGGGGHHHG443B?2BFFFFGHHFFGHGEGEEEGFHHH2FGFFHGHBDDDGHFHB2G?2?@@DFGG1?1<FGB/DDDCCGG<><CEEFFHFHHH/EGG-9/9;FB;F9;BBFCA99@EGGFFEE-9@=DBFFFFF-@ADF>A-;.9??FFFFF...A.99.;99/;/BADDF?BF///;-;-./...9--.-9;:/..
@M03896:38:000000000-B4D98:1:1102:9645:10826 1:N:0:171
TACGTAGGGTGCGAGCGTTAATCGGAATTACTGGGCGTAAAGCGTGCGCAGGCGGTTATATAAGACAGATGTGAAATCCCCGGGCTCAACCTGGGAACTGCATTTGTGACTGTATAGCTAGAGTACGGCAGAGGGGGATGGAATTCCGCGTGTAGCAGTGAAATGCGTAGATATGCGGAGGAACACCGATGGCGAAGGCAATCCCCTGGGCCTGTACTGACGCTCATGCACGAAAGCGTGGGGAGCAAACA
+
ACBBAFFCCFAAE2EA22E2ABFBEBFGHHHHHHHHGGGGHHHGGEGGGGGCGGGGGEGBGBBB@BBBBFHFFFGGHHHHGGGGGGHHHHHFFHFAGFHFF2?GHDGHBH>>?@DGFFF=F?FFG=/CCCCCHGCDCDDGGFHHHFHCDFGGACBBFC;00BFGGFD:9BEFFGFFDG?@FDFFFFFA--ADFB=D;DEFFFFFFF/:AEFFEEB:BB00B.:AFDBFF0:9;ADDFD9AAFF.=DEFF..
@M03896:38:000000000-B4D98:1:1102:19633:10899 1:N:0:171
TACGTATGTCGCAAGCGTTATCCGGATTTATTGGGCGTAAAGCGCGTCTAGGCGGAAGAGAAAGTCTGATGTGAAAATGCGGGGCTCAACTCCGTATTGCGTTGGAAACTGCTTTTCTAGAGTACTGGAGAGGTGGGCGGAACTACAAGTGTAGAGGTGAAATTCGTAGATATTTGTAGGAATGCCGATGGAGAAGTCAGCTCACTGGACAGATACTGACGCTGAAGCGCGAAAGCGTGGGGAGCAAACAG
+
BCABAFFFFFAA2AE4?2E2ABDBABEGHCHHHHHHGGGBEGHGGGGGGHGHGGGGGGHHEGFGGH@BBFFBGGGBFGGHGEGGGGHBFCGHHFC0FFDHG?DGFGF?FG1?=???=FHHFG1>=GFG>GHDGF<=<CCCCF9FFFB:=999900;B;;9BFCGFE;CEAFBFFGGFFGFFFFFFFF@FFFFFFFFFFBFFFFBFFF:FFB?FFFEFFFFFDFFFBFFFFFFCCFFFAFFFFEDF?FFFFF
@M03896:38:000000000-B4D98:1:1102:25880:10926 1:N:0:171
TACGTAGGGGGCGAGCGTTGTCCGGATTTACTGGGCGTAAAGGGTGAGTAGGCGGTTATATATGTCAGGTGTAAAAAGCTATGGCTTAACCATAGTAAGCACTTGAAACTGTATGACTTGAGTGCAGGAGAGGTAAGCGGAATTCCTAGTGTAGCGGTGAAATGCGTAGATATTAGGAGGAACACCGGTGGCGAAGGCGGCTTACTGGACTGTAACTGACGCTGAGTCACGAAAGCGTGGGTAGCAAACAG
+
>AAA>4CA3>>>22E2E2A0ABDAA1EEGHGHF3EGEEE?FHHGFEGH3FDDH@?EE/B?FGF?BBBBC4B?FGD4?/FDGDGHGFHHHHHHHHHHHHHEHGGFH1FF?1??F221?@F?F1???11GCACD<<1F1G-@ACAFHHFFD=0==00-::;;:FC0;A9.;AFBFFF99BBDGEGFFGB@9BDAB=??FE?B?BBBBFB9/F;.B/9FB//B.ADD?.BF/FA.9A.B...-;.9.9BFFEF.
@M03896:38:000000000-B4D98:1:1102:6506:10948 1:N:0:171
TACGGAGGGTGCAAGCGTTAATCGGAATTACTGGGCGTAAAGCGCACGCAGGCGGTTTGTTAAGTCAGATGTGAAATCCCCGGGCTCAACCTGGGAACTGCATCTGATACTGGCAAGCTTGAGTCTCGTAGAGGGGGGTAGAATTCCAGGTGTAGCGGTGAAATGCGTAGAGATCTGGAGGAATACCGGTGGCGAAGGCGGCCCCCTGGACGAAGACTGACGCTCAGGTGCGAAAGCGTGGGGAGCAAACA
+
ABABAABCCAAABFFC22E2ABFBBBFGHHHHGGHGGGGGHHHGGCEEGGGFGGGGGGGHGHGHHH4B3FFFGHHHHHHHGEGEEGHFHHHGGHGHHGHGHHHHHHFHHHD?F?@@FHHHGHCGHHGCFEEAGHCCFFBDEFFFFFFBFFBFF;BFDCADFFFFFFDAFFFFFFFFFFFFFFFFFFFFFDFFFDFFFFA@-ABFFFFFFFFFFFFDFFFFFFFFFFFBFFB@AFFAFFFFFFFFFDFFFFE
@M03896:38:000000000-B4D98:1:1102:25677:10951 1:N:0:171
TACGTAGGGTGCAAGCGTTATCCGGAATTATTGGGCGTAAAGGGCTCGTAGGCGGTTCGTCGCGTCCGGTGTGAAAGTCCGTCGCTTAACGGTGGATCCGCGCCGGGTACGTGCGGGCTTGAGTGCGGTAGGGGAGACTGGAATTCCCGGTGTAACGGTGGAATGTGTAGATATCGGGAAGAACACCACTGGCGAAGGCAGGTCTCTGGGCCGTCACTGACGCTGAGGAGCGAAAGCGTGGGGAACGAACA
+
>AAA>C1A?11>11F1E10AFBFAEEACH1EGGB0BAAA?/FC/ACGEAE/BFA/EFG//B//>>E/>///?/12FDDGFG/FECCHGHH?@<//F1?F0/@/C@--<AG</<<@-<=C;;.:CC<--E9C9...:.;FF;9BBFFGGB--999;;B;---AFFBBB9/BBFB/F;--9@AAFF/BBE-;B-9;;9-AEF?@FBFFFB/;-;;-9;9FEBF-9--99-/999-9--9;;-99---9--9@;
@M03896:38:000000000-B4D98:1:1102:6490:10958 1:N:0:171
TACGGAGGGTGCAAGCGTTAATCGGAATTACTGGGCGTAAAGCGCACGCAGGCGGTTTGTTAAGTCAGATGTGAAATCCCCGGGCTCAACCTGGGAACTGCATCTGATACTGGCAAGCTTGAGTCTCGTAGAGGGGGGTAGAATTCCAGGTGTAGCGGTGAAATGCGTAGAGATCTGGAGGAATACCGGTGGCGAAGGCGGCCCCCTGGACGAAGACTGACGCTCAGGTGCGAAAGCGTGGGGAGCAAACA
+
ABBBBAABBA>A4BDAA2E2ABFBABFGHHHHFFHHGEEEDHGGGGGEGFGCGGGGGGGGGF4GFGBBBFFBFGFFGHHFFGGGGGHEGGHHHGA0BF?FGFFHHHHHGH?>??@2FGGHGFF???FGFDCAGGGGGAFDFFFFFFFEFFFF::;;;>9@AFFFFFAADAEFFFFFFFEFFFFFFFFFF=DDADFDBF?>-AFFB@-AEFF-;BD.;FFBFFF?FFF///;:;-;.BAADCDF.-9.9/AA
@M03896:38:000000000-B4D98:1:1102:25665:10972 1:N:0:171
TACGTAGGGTGCAAGCGTTATCCGGAATTATTGGGCGTAAAGGGCTCGTAGGCGGTTCGTCGCGTCCGGTGTGAAAGTCCGTCGCTTAACGGTGGATCCGCGCCGGGTACGGGCGGGCTTGAGTGCGGTAGGGGAGACTGGAATTCCCGGTGTAACGGTGGAATGTGTAGATATCGGGAAGAACACCAATGGCGAAGGCAGGTCTCTGGGCCGTCACTGACGCTGAGGAGCGAAAGCGTGGGGAGCGAACA
+
AAAAAFF?11>ACGF1E1E0ABFAEBEFH1GHDACGCFEAFGGCGFGEAEECH/>EEGG/?/>/>>>>>/>??D2BB>GHGFHGGGHGHHF?CAFG1<GFECGGC--<>GA.@@A--AAF@F0;FFGGFFFE-?99AEFFABFFFBFFB@;@;BBBB@:--AFF/9;;BFFFFFFA;;@@BFFFFFFF-BFEB@@@?BEFB?AFBFF//B-A@9@ABFBBFFBBFBAAFBA@@@@BFBBB;?@E9A-@@?9
@M03896:38:000000000-B4D98:1:1102:23242:11026 1:N:0:171
TACGTAGGGTGCGAGCGTTAATCGGAATTACTGGGCGTAAAGCGTGCGCAGGCGGCTTTGCAAGACAGAGGTGAAATCCCCGGGCTCAACCTGGGAACTGCCTTTGTGACTGCAAGGCTAGAGTACGGCAGAGGGGGATGGAATTCCGCGTGTAGCAGTGAAATGCGTAGATATGCGGAGGAACACCAATGGCGAAGGCAATCCCCTGGGCCTGTACTGACGCTCATGCACGAAAGCGTGGGGAGCAAACA
+
ABAAACFAB4AAE2EA22E2ABFBEBFFHFHHGGHHGGGGHHHGEEFGGFGGGGGGGGHGFGGGFHGGBGFFGHHHGHHHGGGGGGGBFFHHHHGFH<F?GHHHHGD0@G?1??<1<?G<FF<>FGG>AFGGHGDGCGEA;GHHHHHFGB?@C9CCFCCFGGGGBFA;ECFFFFFFDBFFFFFFFFFFEFFFFFFDFFAAABFFFFFE;EAFFEBBFFF/FDFFFFFFFB999;DFFFFFFFF?FAEFFA;
@M03896:38:000000000-B4D98:1:1102:20000:11076 1:N:0:171
AACGTAGGTCACAAGCGTTGTCCGGAATTACTGGGTGTAAAGGGAGCGCAGGCGGGAAGACAAGTTGGAAGTGAAATCTATGGGCTCAACCCATAAACTGCTTTCAAAACTGTTTTTCTTGAGTAGTGCAGAGGTAGGCGGAATTCCCGGTGTAGCGGTGGAATGCGTAGATATCGGGAGGAACACCAGTGGCGAAGGCGGCCTACTGGGCACCAACTGACGCTGAGGCTCGAAAGTGTGGGTAGCAAACA
+
ABABAFFCFF4C5BFA22E2ABDBEEEGHHHHHHHHFGHGHHHGHGGGGCEEFGGGEGGHFGGHFG4BBFGFHHFFGHHFFGHHHHHFHGHGGHFBFHHHHHHHHHGFGH?2DDD@FGHHGBFDDGHHHHGFHGHHFGGC@CGGHHHHDCCGECGGFE;EGEGGGFECEGGGGFGGGGGGGGGGFFFFFBFFFFFFFFFFFFFFFFFBFFEFFFFFFFFFFFFFFFFFEEF>=FD?:B:FDFAB.BFFFF?
@M03896:38:000000000-B4D98:1:1102:28912:11086 1:N:0:171
TACGAAGGTGGCAAGCGTGATCCGGAATTATGGGGCGTAAAGCGCGCGTAGGCGGTTTTTTAAGTCTGATGTGAAAGCCCACGGCTCAACCGTGGAGGGTCATTGGAAACTGGAAAACTTGAGTGCAGAAGAGGAACGTGGAAGGCCAAGTGGAGCGGTGAAATGCGCAGAGATATGGAGGAACACCAGTGGCGAAGGCGACTTTCTGGTCTGTAACTGACGCTGATGCGCGAAAGCGTGGGGATCAAACA
+
>AA11>1111111111A10A0BD00AEFHCG2BBEFGGGEHHHGEEGEEEGCHGG>EGGGGH1BBFDFHHHGHHHGHHHHAFCCCGGFHGH/?FC?E/CCHHHHHGGFFH>1>>><>FGHHGCDGGHHGHHHGHGC.:.CCEC/.;;:9.000;.9A;:AACBFGGEEGG@FFFFFFFFFFFFFFFFEFFFFA@@@@BE@@@@FFFFFFFBFBFFFFFFFFFFFFFFFF@B?@@@FFFFF@@@FFEFBFF:
@M03896:38:000000000-B4D98:1:1102:4125:11091 1:N:0:171
TACGTAGGGGGCGAGCGTTATCCGGATTCATTGGGCGTAAAGCGCGCGTAGGCGGCCGCGCAGGCGGGGGGTCAAATCCCGGGGCTCAACCCCGGGCCGCCCCCCGAACCGCGCGGCTTGGGTCCGGCAGGGGAGGGTGGAACGCCCGGTGTAGCGGTGGAATGCGCAGATATCGGGCGGAACACCGGTGGCGAAGGCGGCCCTCTGGGCCGGCCCCGACGCTGAGGCGCGAGAGCCGGGGGAGCGAACAG
+
ABABAFFBBB@>ECE?A?E1ABDBABEFHFHHHGHHGGEEHGHGG?EEFGGDHEGCEFGFCC/>?ACCGGB@AFFBFFFFFFFFFFFBFFFFFFFFA--@BFFFF=BCCF@;D=A--:@@FFABEB@9-CBB=A@FA:.@EFBDDF@9;@-;;9B;=.:A.;BF9AD;;;B9FF.:B;9=-:@9FD-@-;AFB-=-AA=BFBDFFFBFBAAC;C-;@;@D-@.A;AAEFF;9@--.A-@==D-@.9-9@@/
@M03896:38:000000000-B4D98:1:1102:20000:11095 1:N:0:171
AACGTAGGTCACAAGCGTTGTCCGGAATTACTGGGTGTAAAGGGAGCGCAGGCGGGAAGACAAGTTGGAAGTGAAATCTATGGGCTCAACCCATAAACTGCTTTCAAAACTGTTTTTCTTGAGTAGTGCAGAGGTAGGCGGAATTCCCGGTGTAGCGGTGGAATGCGTAGATATCGGGAGGAACACCAGTGGCGAAGGCGGCCTACTGGGCACCAACTGACGCTGAGGCTCGAAAGTGTGGGTAGCAAACA
+
>AAAAFFCFF4C5AFE22E2ABGEEEGGHHHHHGHGGFHHHHHGHGEFGGGEGEGGGGEHEGGHEG4BFHHFGGGGHHHDBFGGHHHHHHHGGHE?GHHHHHHHHHHHFH?2DDD@FGHHGFFFHHHHHHFGGGGHGEG@CCCGHHHHGF@CC<CCACCCGGFGFGA9:BEGGGGEG-?DAGFGFFFEFBBFAD@DFFA-=CF?FFFBFE9BAFFEDFFFB.AA9:;AEAA--:AD;B90;A90.;BBBFA
@M03896:38:000000000-B4D98:1:1102:19355:11125 1:N:0:171
TACGGAGGGTGCAAGCGTTAATCGGAATTACTGGGCGTAAAGCGCACGCAGGCGGTTTGTCAAGTCAGATGTGAAATCCCCGGGCTCAACCTGGGAACTGCATCTGATACTGGCAAGCTTGAGTCTCGTAGAGGGGGGTAGAATTCCAGGTGTAGCGGTGAAATGCGTAGAGATCTGGAGGAATACCGGTGGCGAAGGCGGCCCCCTGGACGAAGACTGACGCTCAGGTGCGAAAGCGTGGGGAGCAAACA
+
AAAABABBBAAABGFAA2E2ABGFBEFGHGHHFGHGFGFEHHHGG?EEGEGFGGGEFFGGDGHHHH4BBBGBGHHHGHHHGGGGGGHGGHHHHHGHHGHHHHGHHHHHHHD2??@<FGHHGG1GGGGHFGGGGHGGCCFFEFFFFFFBFFBFF:BFC@;@EFFFFFAADFFFEFFFFEFFFFFFFFFFFFC?FFFFFDACCCFFFFFFFFFFFFFDFFFBFFA?DDFFFFFFDFFFFFFFFFFEFDEFFFF
@M03896:38:000000000-B4D98:1:1102:10183:11387 1:N:0:171
TACGTATGGTGCAAGCGTTAATCGGAATTACTGGGCGTAAAGCGTGCGCAGGCGGTTCTGTAAGATAGATGTGAAATCCCCGGGCTCAACCTGGGAATTGCATATATGACTGCAGGACTTGAGTTTGTCAGAGGAGGGTGGAATTCCACGTGTAGCAGTGAAATGCGTAGATATGTGGAAGAACACCGATGGCGAAGGCAGCCCTCTGGGACATGACTGACGCTCATGCACGAAAGCGTGGGGAGCAAACA
+
ABABAFFFFFFFBFG4A2F2ABGBBBFGHGHHHHHHGGGEHHHGGGGGGGGFGGGGGGHHHGBB4@B@FGHGGHGFGHHHGGGGGGHGHHHHHHGHHGHEFHGGHGHFDHBBBBBGFHHHFBFDHHHHHHGFHGFCEGGGGEHHHFGFFEHHCCGGHG=CFFGHHHC::EEFHHHHFHFBFFFGHGGCCGGGGGGG?GEGGFEFFFBBBFFFEBFBFFFFFDFFFFFFBFF.9DF?BA.ADFFEDF?FFFE
@M03896:38:000000000-B4D98:1:1102:21703:11387 1:N:0:171
TACAGAGGGTGCAAGCGTTAATCGGAATTACTGGGCGTAAAGCGCGCGTAGGTGGTTTGTTAAGTTGGATGTGAAATCCCCGGGCTCAACCTGGGAACTGCATTCAAAACTGACTGACTAGAGTATGGTAGAGGGTGGTGGAATTTCCTGTGTAGCGGTGAAATGCGTAGATATAGGAAGGAACACCAGTGGCGAAGGCGACCACCTGGACTAATACTGACACTGAGGTGCGAAAGCGTGGGGAGCAAACA
+
ABAAADFABAAA4FFC22E2ABFBBEFGHGHHHGHHGGGEHHHGGCGGEGGGFHGGGHGHHGHHHH4BBGFFGFGBFGHGGGGGGGHEGFHHHHGHGFGGHHHHHEHFGHB?D=@2@FGDFF=DFGFG?GHHHH//=@AFEHHHHHHFHBDGD=DGCA<EEGGHHHCCGFGHHFHHGGFFGGFGEGGEFFGGEGGGGGGFFFF;EFFFFFFFFFFFFFFFFBFFFFFEFFFCDFFDFFFFFFFFFDFFFFF
@M03896:38:000000000-B4D98:1:1102:19416:11400 1:N:0:171
TACGGAGGGTGCAAGCGTTAATCGGAATTACTGGGCGTAAAGCGCACGCAGGCGGTTTGTTAAGTCAGATGTGAAATCCCCGGGCTCAACCTGGGAACTGCATCTGATACTGGCAAGCTTGAGTCTCGTAGAGGGGGGTAGAATTCCAGGTGTAGCGGTGAAATGCGTAGAGATCTGGAGGAATACCGGTGGCGAAGGCGGCCCCCTGGACGAAGACTGACGCTCAGGTGCGAAAGCGTGGGGAGCAAACA
+
BBBAB@ADBA?>4AEC22E2ABGAABFFHGHHFFDGFFGGHHGEGGFCEGGCGEGFGGGHGGHGGH4BBFGFGGFFFHHHGGGFEGHFHHHHGHFHHGHGHHHHHHFHHH????GFFHHHFG<GHHHF?EFFHHCDGFFAAFFFFFFBBFFFF;:B=@;@EFFFFFA;.@?FFFFFFBBFDDFFFFFFB--AAFBF@DA:DFDFFFDEEFFF==FDFFFFFFFDFFFFFFB;.>DFFDADAF;EFDEBFFA
@M03896:38:000000000-B4D98:1:1102:4546:11449 1:N:0:171
TACGTAGGTGGCAAGCGTTGTCCGGAATTATTGGGCGTAAAGCGCGCGCAGGCGGTTTCTTAAGTCTGATGTGAAAGCCCACGGCTCAACCGTGGAGGGTCATTGGAAACTGGGGAACTTGAGTGCAGAAGAGGAGAGTGGAATTCCACGTGTAGCGGTGAAATGCGTAGAGATGTGGAGGAACACCAGTGGCGAAGGCGACTCTCTGGTCTGTAACTGACGCTGAGGCGCGAAAGCGTGGGGAGCGAACA
+
AAA?AFFBFB?BB4FA22A2ABDAAEEGHFHHGEGFEFGGHHFEG0EEFGEEG>EEEEHHHHFHHH@BBGHFFFHHHGHFHGGFGFEGGGHFFEGDHDCBGHHHHFHGHH?1??>?EEGHGG1>GG1FDGHGHHH?GFFHFFGF0DCCHDCG;;CCA@CDAFGFBF9;DGGGFFGBFFFGBEGGFFGAABFFAB-@=AA@FFFFFFFFFF/FFFFFFFFFF?AADF??.BB99@BFFFFFFFFEB.;@-@-
@M03896:38:000000000-B4D98:1:1102:4536:11468 1:N:0:171
TACGTAGGTGGCGAGCGTTGTCCGGAATTATTGGGCGTAAAGCGCGCGCAGGCGGTTTCTTAAGTCTGATGTGAAAGCCCACGGCTCAACCGTGGAGGGCCATTGGAACCTCGGGAACTTGATTGCAGAAGGGGAGAGTGGATTTCCACGTGTAGCGGTGAAATGCGTAGAGTTGTGGAGGAACACCAGTGCCGAAGGCGACTCTCTGGTCTTAAACTGCCGCTGAGGCGCGAAAGCGTGGGGGGCGAACA
+
ABABAFFBFFAB22E222E2ABDBAAEFHCHHHGHGGGGEHHHG?0EE0EEEAEGEGGBFGGEG44BBB4FFHEEGGBHH//<CDGDHCF0</<@///</?/FF1?<>1.00.>>@-.C<00000<0<D/<.;-:?.CCG.G0;0;0;0.CE9/00:-9:CF0000.9.-.//;/;A./;.;.;.;:..9;/9;B-@.9---;./:9F//////::////9----.;..---;B-./9.;@----9-9-9-
@M03896:38:000000000-B4D98:1:1102:3345:11477 1:N:0:171
TACGTATGTCGCAAGCGTTATCCGGATTTATTGGGCGTAAAGCGCGTCTAGGCGGAAAAGAAAGTCTGATGTGAAAATGCGGGGCTCAACTCCGTATTGCGTTGGAAACTGCTTTTCTAGAGTACTGGAGAGGTGGGCGGAACTACAAGTGTAGAGGTGAAATTCGTAGATATTTGTAGGAATGCCGATGGAGAAGTCAGCTCACTGGACAGATACTGACGCTGAAGCGCGAAAGCGTGGGGAGCAAACAG
+
AABBAFFFFFAAAEF4A2E2ABDBAAAEH5GHGGHGEGGEFHGGGGGGGEHGHEG0>EGF11FHHHBB3BEBGB4BGFBFGEGGGGHF2FGFHF?0F<?GG/DDHFFFGH?F??FFGGHG1F<>>GHF0FGFGC<<-<CD-:?FBFF0FB0;09;;F;C;CFCFB?;9:EFCFFFFFFFFFFFFFFFFFFFEFFFFFFFFFFFFFFFB/FB.BF/9FFFFA?DD./;BCFF@->FFFFFFFFFFFFF/FFF
@M03896:38:000000000-B4D98:1:1102:3361:11498 1:N:0:171
TACGTATGTCGCAAGCGTTATCCGGATTTATTGGGCGTAAAGCGCGTCTAGGCGGAAAAGACAGTCTGATGTGAAAATGCGGGGCTCAACTCCGTATTGCGTTGGAAACTGCTTTTCTAGAGTACTGGAGAGGTGGGCGGAACTACAAGTGTAGAGGTGAAATTCGTAGATATTTGTAGGAATGCCGATGGAGAAGTCAGCTCACTGGACAGATACTGACGCTGAAGCGCGAAAGCGTGGGGAGCAAACAG
+
>AABAFFFFFAA?2E4A2E24BDBEAEEHFHHHGGFEE2AGHHGGCEGGHHHHGGG@EFF12?BBG@BFFFFGFH4FGEGFGGGGGHFFGHHHGFC?<?GF?DAAGHGHG1?1??1FGF1=F=GHHGF<GHGGHCE-CACFC@FFF/;C0B;000;/=;;BFGGC?:;E.FFFGGFFFFFFFFFFFFAFFDFFFFFFFFFFFFEFFF;FF/.BFBFFFFFAAFDFEFFCF;9;=AFADFFF-AADFFFF?9
@M03896:38:000000000-B4D98:1:1102:14711:11597 1:N:0:171
TACGTAGGGTGCAAGCGTTATCCGGAATTATTGGGCGTAAAGGGCTCGTAGGCGGTTCGTCGCGTCCGGTGTGAAAGTCCATCGCTTAACGGTGGATCCGCGCCGGGTACGGGCGGGCTTGAGTGCGGTAGGGGAGACTGGAATTCCCGGTGTAACGGTGGAATGTGTAGATATCGGGAAGAACACCAATGGCGAAGGCAGGTCTCTGGGCCGTCACTGACGCTGAGGAGCGAAAGCGTGGGGAGCGAACA
+
ABABAFFBCBAA4DDAA2E2ABFBABEGHCHHHGHHGGGGHHHGGGGCEFEFHGGGGGGEEE>>>>>EECEEEGHGHHHGHHHGGGHFHFFCGHGGHCGGGCFFGFCEGH..CCF@FADGDFBCFGGGGGGFFFFFBEFFAFFFFFFFDF;DA;FFF@9ADEFFFFFFFFFFFFFFFFFFFFFFFFFFEFFFFDFFFDEFDFFFFFFB;F.E=@A.AFF0FDFFA.AABF:;@CCAFFDFFFFFFDCFFF;
@M03896:38:000000000-B4D98:1:1102:14712:11615 1:N:0:171
TACGTAGGGTGCAAGCGTTATCCGGAATTATTGGGCGTAAAGGGCTCGTAGGCGGTTCGTCGCGTCCGGTGTGAAAGTCCATCGCTTAACGGTGGATCCGCGCCGGGTACGGGCGGGCTTGAGTGCGGTAGGGGAGACTGGAATTCCCGGTGTAACGGTGGAATGTGTAGATATCGGGAAGAACACCAATGGCGAAGGCAGGTCTCTGGGCCGTCACTGACGCTGAGGAGCGAAAGCGTGGGGAGCGAACA
+
AAAAAFFCCBA>45EA22A24BDBAAEGHCHHHCEFEEGFHHGGFGHFEDFEHEGFFGGEEE>>>>EE@EEEEHHFHGHHHHHGGHHGGFC/DGCGGCGFFCGGGDDDCG..<<-;AADFBC9;CFGGGFFFFB?CDEFB;;FFFFFFFF-BA::B?@;AFEFFBFBFFFFFFFFFF-DA.ABFFFFE.BFFBD@DFFA?DBFFFFFFBB9A@@DAAFF:FDDF.D.:/:A@-9@AFFFFFFF?DA@@=B-
@M03896:38:000000000-B4D98:1:1102:13316:11754 1:N:0:171
AACGTAGGTCACAAGCGTTGTCCGGAATTACTGGGTGTAAAGGGAGCGCAGGCGGGAAGACAAGTTGGAAGTGAAATCTATGGGCTCAACCCATAAACTGCTTTCAAAACTGTTTTTCTTGAGTAGTGCAGAGGTAGGCGGAATTCCCGGTGTAGCGGTGGAATGCGTAGATATCGGGAGGAACACCAGTGGCGAAGGCGGCCTACTGGGCACCAACTGACGCTGAGGCTCGAAAGTGTGGGTAGCAAACA
+
BBABBFFBFF4454F4E2E2ABDBABEFHGHHGHHGEEHGHHGGGGGFGEGEGFGGEGEHFFGFBG4B3FGBGHGBFHHFHHHHHHHHHHHGGFB2BFGGHHHHHHBDBF?2DDDGGHHHH>FFDHHHHHHFGGFHBEFCA@DGHHHHGGGGGCGFE@:AGEFFFGACDDGGFGGGGG?CGGGGFFFFFFFBEACFFFA;BCDFFFBBFFFFFFFFFFFFFDDAA.AEE.:--BDD9;0BDD.F:BFFFFF
@M03896:38:000000000-B4D98:1:1102:25898:11790 1:N:0:171
TACGTAGGTGGCAAGCGTTATCCGGATTTACTGGGTGTAAAGGGCGTGTAGGCGGGATTGCAAGTCAGATGTGAAAACCACGGGCTCAACCTGTGGCCTGCATTTGAAACTGCAGTTCTTGAGTACTGGAGAGGCAGACGGAATTCCTAGTGTAGCGGTGAAATGCGTAGATATTAGGAGGAACACCAGTGGCGAAGGCGGTCTGCTGGACAGCAACTGACGCTGAGGCGCGAAAGCGTGGGGAGCAAACA
+
>A?AAFF@DDAF4BFA22AA4BDA2AFFHFHHFG2AEEGH5FFGBAAEEGHEHEEEEBEEBBFFBGE3F@FBBBBFDFEEFEFCFEGFBFG3B3BFGC2?FCGHHGHHHH?<?FFB>GGFFE2<@FFFGHHGA/<CA<FC.AFFHGFFFFDD==0=<<;A.GFCCC;.;AEHHGFGF009.AFFGFFG.;0C;;?B?.9-->DFFFFB/.A/.EFFFFFFFDFF.;.;.;@@>;CAB?DD-D-.>.ABFA;
@M03896:38:000000000-B4D98:1:1102:25918:11803 1:N:0:171
TACGTAGGTGGCAAGCGTTATCCGGATTTACTGGGTGTAAAGGGCGTGTAGGCGGGATTGCAAGTCAGATGTGAAAACCACGGGCTCAACCTGTGGCCTGCATTTGAAACTGCAGTTCTTGAGTACTGGAGAGGCAGACGGAATTCCTAGTGTAGCGGTGAAATGCGTAGATATTAGGAGGAACACCAGTGGCGAAGTCGGTCTGCTGGACAGCAACTGACGCTGAGGCGCGAAAGCGTGGGGAGCAAC
+
AAABACFBFF2BA4FA22E2ABDB2BEEHFHHFFFGGGFHHHFGFEEFGGFBGG0E/?G2F@DFFGH3FGFGDF4F3GEHGGGGEGHEFGHFFHB2CBG/FFHHHFHF2G>??@FDGHFGB22<1F??FFGFD/?F.FGGDEFGFHGHDBDDG<0DD-;ACGGCBG.C;@CGCGG009;/A.;CFFFEAFFEC@;-D.;.@DFDFFFB/;.BAEFFFFEBBFDDFD?:E--;9;-AFF..B--A@A99.
@M03896:38:000000000-B4D98:1:1102:19193:11808 1:N:0:171
TACGTAGGGGGCAAGCGTTATCCGGATTTACTGGGTGTAAAGGGAGCGTAGACGGCAAGGCAAGTCTGATGTGAAAACCCAGGGCTTAACCCTGGGACTGCATTGGAAACTGTCTGGCTCGAGTGCCGGAGAGGTAAGCGGAATTCCTAGTGTAGCGGTGAAATGCGTAGATATTAGGAAGAACACCAGTGGCGAAGGCGGCTTACTGGACGGTAACTGACGTTGAGGCTCGAAAGCGTGGGGAGCAAACA
+
ABAAAFFCCB2>2FFA22F2ABDBABFGHHHHHHHHFFHHHHGGHGECEEEFHEGGGGGGFFGFGH4BBFFBGFHHHFGGGHGGEFHHHFHHHHHGHGFEHHHHHGFDDGB3DDBBBFCGDC<@CGGCCDGGGGFGHHD?<C@EHHHFHB0D=<CGE;;EGGHHFGC;ECFGEFFGGFGGGGFGFGGEFCFFADCFADA=FD;DFBB:BF.9:;EEFFFFF.AEEFFB?EA-;BDDFFADFFFFADEFFFF
@M03896:38:000000000-B4D98:1:1102:25902:11810 1:N:0:171
TACGTAGGTGGCAAGCGTTATCCGGATTTACTGGGTGTAAAGGGCGTGTAGGCGGGATTGCAAGTCAGATGTGAAAACCACGGGCTCAACCTGTGGCCTGCATTTGAAACTGCAGTTCTTGAGTACTGGAGAGGCAGACGGAATTCCTAGTGTAGCGGTGAAATGCGTAGATATTAGGAGGAACACCAGTGGCGAAGGCGGTCTGCTGGACAGCAACTGACGCTGAGGCGCGAAAGCGTGGGGAGCAAACA
+
ABABAFFBFFAC4BC4E2E2ABFBEAFGHGHHHHHFEEGFGHHGGFEEEHHHHGGGGGHEGHFGFGFFGHGFGGHGGHGFGGGGGGHFHHHGHFBGHHHGHHHHHHFFGH?>>@@2FGHHGF=?FGFFGGHGFGCFFEGCCDGGHHHHHGDDD===EE;EEHHHHHEEEGGHHHGGGGGGGGGGGGGEFFGGEGGFGFECFFFFFFFFFFFFEFFFFFF;FFDFFFFFFFBABFFDFFDFFFFFFFFFFF.
@M03896:38:000000000-B4D98:1:1102:15444:12178 1:N:0:171
TACGTAGGTGGCAAGCGTTGTCCGGATTTACTGGGTGTAAAGGGCGTGTAGGCGGGATTGCAAGTCAGGCGTGAAAACCAGAGGCTCAACCTCTGGCCTGCGTTTGAAACTGCAGTTCTTGAGTACTGGAGAGGTTGGCGGAATTCCTAGTGTAGCGGTGAAATGCGTAGATATTAGGAGGAACACCAGTGGCGAAGGCGGCCAACTGGACAGCAACTGACGCTGAGGCGCGAAAGCGTGGGGAGCAAACA
+
AAABAFFBFF?B44FA22E2ABDBABEFHHHHHHHFEFGGHGHGF?EFDGFFHEGGFGHHHHHGFH4BBGFEEGFGHFGEHHHFGHHHHGHHHHFFHFHFHB?CDGGFFH>F>@F=?GGHHGGGGHFGHHHFGGCCB->-<@DGHHHGHGFGC;<GGA;CGGGGGGE;EDGGGGGGGGFGDGFFGGGGFFFFEBFFFFFFFFFAFFFFFFFFEFFFFFFFBDDFFFFEEFDDFFFDFFDFFFCE@DFFFFF
@M03896:38:000000000-B4D98:1:1102:18863:12234 1:N:0:171
TACGTATGTCGCAAGCGTTATCCGGATTTATTGGGCGTAAAGCGCGTCTAGGCGGAAGAGAAAGTCTGATGTGAAAATGCGGGGCTCAACTCCGTATTGCGTTGGAAACTGCTTTTCTAGAGTACTGGAGAGGTGGGCGGAACTACAAGTGTAGAGGTGAAATTCGTAGATATTTGTAGGAATGCCGATGGAGAAGTCAGCTCACTGGACAGATACTGACGCTGAAGCGCGAAAGCGTGGGGAGCAAACAG
+
AAABAFFFFFBBCCEC?2E2ABFBAAEGHFHHGGGGGFEEHHHGGGGGGHGHHGGFGGHHFGGGGH@BBFBBFFFGHHGGGEEGGGHEFFGHHGE0F?>GD?DGHHGGGH=F=???FFFGGH1FFHB>0GHGGF<<<<@@@C9CFFB;;9B;C00;C=;BFGGGC.;:CEGGGGFFFBGFFFFFFFACFFFFFFFFFFBBFFFFFFF9BFBE/BFFFFFFDADFFFFFFF-;-:AFF.A@DFFFFEFFFFB
@M03896:38:000000000-B4D98:1:1102:18867:12251 1:N:0:171
TACGTATGTCGCAAGCGTTATCCGGATTTATTGGGCGTAAAGCGCGTCTAGGCGGAAGAGAAAGTCTGATGTGAAAATGCGGGGCTCAACTCCGTATTGCGTTGGAAACTGCTTTTCTAGAGTACTGGAGAGGTGGGCGGAACTACAAGTGTAGAGGTGAAATTCGTAGATATTTGTAGGAATGCCGATGGAGAAGTCAGCTCACTGGACAGATACTGACGCTGAAGCGCGAAAGCGTGGGGAGCAAACAG
+
ABBBAFFBFF@A?EC422A2ABDBAAFGHFHHHGHGGGGGHHHEGGGGGHGGHFGGFGHHEGGFFH4B@GFFGGHGHHHFGEGEDGHEGFFHHCCAF<>GF?DFFHHHHH<F1???FDGFFG1=GHE<0GHGGFGE@<@;AC:FFGF;;B9;;9;;B=CFFGGGFE;CEFGGGGGGFGGFFFFFFFFDFFFFFFFFFFFBFFFEFFF/FFB9/0BBFFFFDDDDFFFFFFACBDFFFAD=DFFFFEBFFFB
@M03896:38:000000000-B4D98:1:1102:18846:12253 1:N:0:171
TACGTATGTCGCAAGCGTTATCCGGATTTATTGGGCGTAAAGCGCGTCTAGGCGGAAGAGAAAGTCTGATGTGAAAATGCGGGGCTCAACTCCGTATTGCGTTGGAAACTGCTTTTCTAGAGTACTGGAGAGGTGGGCGGAACTACAAGTGTAGAGGTGAACTTCGTAGATATTTGTAGGAATGCCGATGGAGAAGTCAGCTCACTGGACAGATACTGACGCTGAAGCGCGATAGCGTGGGGAGCAACCAG
+
AAAAAFDFFF@AA1EE10E0ABD0AABFH1GHHHHGGGGEHHHFGCGGGHEHHGG>EEHGFBBEFG2B1BFFG2GB1GFFGEEECGGC1<FGH??0F1>GC/CCFBG<FH1F<???GFHG1F1><GB1<C1CEFGCC<CC-:9;;BB0;00;;90;;;CBB0;FF.9;.AFFBFFGFGFFFBBBFF@;@F-BFFFFFFEBFFFFFFF9BFBE/B/9FFBB;9BFFFBB;@?;;A-F?AF-@-A9AAFA?EE
@M03896:38:000000000-B4D98:1:1102:8075:12288 1:N:0:171
TACGTAGGTGGCAAGCGTTGTCCGGAATTATTGGGCGTAAAGCGCGCGCAGGCGGTTTCTTAAGTCTGATGTGAAAGCCCACGGCTCAACCGTGGAGGGTCATTGGAAACTGGGGAACTTGAGTGCAGAAGAGGAGAGTGGAATTCCACGTGTAGCGGTGAAATGCGTAGAGATGTGGAGGAACACCAGTGGCGAAGGCGACTCTCTGGTCTGTAACTGACGCTGAGGCGCGAAAGCGTGGGGAGCGAACA
+
CCBCAFFAFFBCBFF4E2E2ABDBAAEGHCHHHGGGGGGEGHGFGCEEGFGCGGGFGGHHHBFFFH4BBFGBGBG4EEGFGGGGGGGEFFH<CGG/??DGHHHHHHB?FG?1??</?FHHHF>>GFHHDGHHHH.EADCFCFHHHHHEHFEEC:CFCA:AEGGGFFDADGGFGBGFGGGGGGGGGGGFFBFB;CFCFDE>ACCDFFFF/B9FBBFBFBFFFFDF..AAEA@@;9-;FFDD;DFFFD:B-C;
@M03896:38:000000000-B4D98:1:1102:8058:12296 1:N:0:171
TACGTAGGTGGCAAGCGTTGTCCGGAATTATTGGGCGTAAAGCGCGCGCAGGCGGTTTCTTAAGTCTGATGTGAAAGCCCACGGCTCAACCGTGGAGGGTCATTGGAAACTGGGGAACTTGAGTGCAGAAGAGGAGAGTGGAATTCCACGTGTAGCGGTGAAATGCGTAGAGATGTGGAGGAACACCAGTGGCGAAGGCGACTCTCTGGTCTGTAACTGACGCTGAGGCGCGAAAGCGTGGGGAGCGAACA
+
>AABAFF@54ABFGA4E2E2ABFAEBEFHBFHCFGGEEEGHHGGGCECGECEE@EE?1G4FG4BBF@4?FGBBF4B?FGHHEEEEGGFFHH<D/?///BDHAHD21?FGF?1??/<CFB>=G<<FFDGDGFFFC.ACAFFCGHHHHFFHCAG;;GGC@:?FGFG0FE9A@AFBFGBB;FEAEBFFGGFF;B/ABB?B?AB???FFBBFBFFFFBB/FFFBFFFFDDFFFBB@=?=AFD.A?<BFBFBBBB?
@M03896:38:000000000-B4D98:1:1102:19661:12342 1:N:0:171
TACGTAGGGTGCAAGCGTTATCCGGAATTATTGGGCGTAAAGGGCTCGTAGGCGGTTCGTCGCGTCCGGTGTGAAAGTCCATCGCTTAACGGTGGATCCGCGCCGGGTACGGGCGGGCTTGAGTGCGGTAGGGGAGACTGGAATTCCCGGTGTAACGGTGGAATGTGTAGATATCGGGAAGAACACCAATGGCGAAGGCAGGTCTCTGGGCCGTCACTGACGCTGAGGAGCGAAAGCGTGGGGAGCGAACA
+
ABAAAFFCCFAAB5F4A2E2ABDBABEGHGHHHHHHGGGEHHHGGHHGFGGDHGGGGGGFEE>>>>>EE@@?EGHFGHHHHHHGGHHFHFGGGHGHHFHGGBBAFC->AG<.><@DGGGGGFC;BFDGCEGFFFDADEFFEFFFFFFFFA=DA09BA;:;DEFFBFFBFFFFFFFFFFFFDFFFFFFFFFFFFFFDFFFFFFAFFFFFFF.EDBBADFFBFFFFDDFFFFEFAFADFFFDCFFEFFFA>C9
@M03896:38:000000000-B4D98:1:1102:19678:12346 1:N:0:171
TACGTAGGGTGCAAGCGTTATCCGGAATTATTGGGCGTAAAGGGCTCGCAGGCGGTTCGTCGCGTCCGATGTGAAAGTCCATCGCTTAACGGTGGAACCGCGCCGGGTACGGGCGGGCTTGAGTCCGGTAGGGGAGACTGAAATTCCCGGTGTAACGGTGGAATGTGTAGATATCGGGAAGACCACCACTGGCGAAGGCAGGTCTCTTGGCCGTCACTGACGCTGAGGATCGAAAGCGTGGGGAACCACCA
+
AAA?AF1>A1A>BGBF11E0A3DB0BAFHF2D1B0BAEEGHA1/B0B//EA?EE/EEEEEG/>>>>E//?/FFF2F11BF1BF?EG/CGH</??//1?/>></>/->>>F.<-<-:;;-CAF0;09.-;@9-9-9--AFB/;9/BFFF-@>@B;FB--;9;E//;//9///9/9/----;BF/;9;A-9/9B9-99-9--9@-;;B//;//;-9;:A9B/;-9---9A9/9:-:;-/-;A?@-----;-:-
@M03896:38:000000000-B4D98:1:1102:9889:12377 1:N:0:171
TACGTAGGGTGCAAGCGTTAATCGGAATTACTGGGCGTAAAGCGTGCGCAGGCGGTTCTGTAAGATAGATGTGAACTCCCCGGGCTCAACCTGGGCATTGCATATATGACTGCAGGACTTGAGTTTGTCAGAGGAGGGTGGAATTCCACGTGTAGCAGTGAAATGCGTAGATATGTGGAAGAACACCGATGGCGAAGGCAGCCCTCTGGGACATGACTGACGCTCATGCACGAAAGCGTGGGGAGCAAACA
+
>AAAABC111>>BFD1A1A0ABGAEAFFHCGHE1AFAEEBGGEEEEGCGGCCG/>EEG112B@@B2B@1BB21@@11BG?E/E?EGHHFGH0B<//00BB11>>B>B2F>B1<B@0FGGF1D@@FG1G1111<?0//-><@F1<CD=><A<CC/0=G<<<=GD00;C:.;.GCGFCC0:G/.BFGG?--9ACF@@-:EE?F-9BFEB9:B-;;;F//99:BFB-9-////9--99-;99-9@@E-AAFB-9
@M03896:38:000000000-B4D98:1:1102:9907:12386 1:N:0:171
TACGTAGGGTGCAAGCGTTAATCGGAATTACTGGGCGTAAAGCGTGCGCAGGCGGTTCTGTAAGATAGATGTGAAATCCCCGGGCTCAACCTGGGAATTGCATATATGACTGCAGGACTTGAGTTTGTCAGAGGAGGGTGGAATTCCACGTGTAGCAGTGAAATGCGTAGATATGTGGAAGAACACCGATGGCGAAGGCAGCCCTCTGGGACATGACTGACGCTCATGCACGAAAGCGTGGGGAGCAAACA
+
ABAAAFFBA4AABFF4E2EAABFBEAFGHHHHFGHHGGGEHHHFGEGEGGGEGEFGGGGFFEBFB4BB@FHFBHFFFGHFF@E@EGHFHHHGCGEF3?G22DGFFFF3BDB3BB?0?FGGFDCFHHHH<11FGGC/CCFGGE1<F>>><ACG</==0D=CDGGF0:...;:CCG:GGEB0BCBFGGGA@D?DFFGGGGF..;;DBE./9BFFABB;BFB:FDADFF/9//9;9AD./9;.@DA9@AEFFFF
@M03896:38:000000000-B4D98:1:1102:19472:12401 1:N:0:171
TACGTAGGGTGCAAGCGTTATCCGGAATTATTGGGCGTAAAGGGCTCGTAGGCGGTTCGTCGCGTCCGGTGTGAAAGTCCATCGCTTAACGGTGGATCCGCGCCGGGTACGGGCGGGCTTGAGTGCGGTAGGGGAGACTGGAATTCCCGGTGTAACGGTGGAATGTGTAGATATCGGGAAGAACACCAATGGCGACGGCAGGTCTCTGGGCCGTCACTGACGCTGAGGAGCGCAAGCGTGGGGAGCGACCA
+
AAAAAFF@ACA>45GC22AAABFBAEEFHFGHGFAFEGGGHFDEFCHEEEFDHEFFCGGFB>>>>>EEEE@EEHGDFGHHHHHGFHHGHGA/?FDFFCG0F?DGC@->CG.>><A-;9-C?9C;CFGGGE....;-;EFF.;FBBF;BD-;9;/9;A-9;A?FF/B;;BBBBFFE.@CF;.A/F9FFF./9B;9-99-;-=>AB;F/9/9.:-9999/9/9.;AD?FABD9--999ADA.;--.9.-;-@9
@M03896:38:000000000-B4D98:1:1102:19491:12405 1:N:0:171
TACGTAGGGTGCAAGCGTTATCCGGAATTATTGGGCGTAAAGGGCTCGTAGGCGGTTCGTCGCGTCCGGTGTGAAAGTCCATCGCTTAACGGTGGATCCGCGCCGGTTACGGGCGGGCTTGAGTGCGGTAGGGGAGACTGGACTTCCCGGTGTAACGGTGGAATGTGTAGATATCGGGAAGAACACCAATGGCGAAGGCAGGTCTCTGGGCCGTCACTGACGCTGAGGAGCGAAAGCGTGGGGAGCGAACA
+
AAAAAFFBCFAAFFFF22E2ABDBABAFHCHHHHHGFGGGDGHGFFGEEECEHGGGGGGGEE>>>>EEEEGEGGFHFHHHGHH?FHHGHGDCFHGGHBGFFC@C@C->>G<.<>--AABECF0;CFGCCDGGFBAD.AFFAF.BFFFFFF->A;;BD-;;DEBFFFFFFFFFFFF?:BFFFFBFFFFF.BFF:=BFF..?DAFBFFB;:/.;-;-9ABF/;DDF?DF;F.ABFFADFDADFA-A@:-@-@-
@M03896:38:000000000-B4D98:1:1102:19482:12421 1:N:0:171
TACGTAGGGTGCAAGCGTTATCCGGAATTATTGGGCGTAAAGGGCTCGTAGGCGGTTCGTCGCGTCCGGTGTGAAAGTCCATCGCTTAACGGTGGATCCGCGCCGGGTACGGGCGGGCTTGAGTGCGGTAGGGGAGACTGGAATTCCCGGTGTAACGGTGGAATGTGTAGATATCGGGAAGAACACCAATGGCGAAGGCAGGTCTCTGGGCCGTCACTGACGCTGAGGAGCGAAAGCGTGGGGAGCGAACA
+
ABAAAFFCCCAABEGC?2A2ABDBABFGHFHHHHHGGFGFHHHGGGHEEFGCHGGGGGGGEE>>>>EEEEEEEFHHHHHHHHHGGGHGHGD@FHGEHFHGGCFFDF-CDH.<A@-CGDGGGF0CFFGGGGGFFFDAFFFFEFFFFFFFFF;DABBBD@;AFEFFFFFFFFFFFFFEFFFFFFFFFFFFEFFFFFFFFFEFFFFBFFFBFFAECDCDDFFFFFDFFFFFFFE@>DFDFFFFFFFFFDDBCD-
@M03896:38:000000000-B4D98:1:1102:14157:12438 1:N:0:171
TACGAAGGGGGCTAGCGTTGCTCGGAATCACTGGGCGTAAAGGGCGCGTAGGCGGCCTTGTAAGTTGGGGGTGAAAGCCCGTGGCTCAACCACGGAATTGCCTTCGATACTGCTTGGCTTGAGTGTGGTAGAGGTTGGTGGAACTGCGAGTGTAGAGGTGAAATTCGTAGATATTCGCAAGAACACCGGTGGCGAAGGCAGCCAACTGGACCATCACTGACGCTGAGGCGCGAAAGCGTGGGGAGCAAACA
+
BCABCABBA?2>EGGC?2E2AAFBABFGHCHHHGHHGFGEGHHGGFFEEEGCHFGGGGHHFGHHGH4B><EBFGHHHHHEGDGGGHHFHGHGGGGGFGHHHHHHHHGHHG<=<==0<GHGGF:;C<GEGHHHGHHFFADEEGGGGGFCA??ECBB;BCCEBFFGF0;BFFFFFFFFFBDADFFFFFDFC>DFFFFFFFFFFFF?FEFBFFEFFFEFFFFFFFDFDFFFFFB=CD;9FDFFFFFFFFFFFF.
@M03896:38:000000000-B4D98:1:1102:14168:12452 1:N:0:171
TACGAAGGGTGCTAGCGTTGCTCGGAATCACTGGGCGTAAAGGGCGCGTAGGCGGCCTTGTAAGTTGGTGGTGAAAGCCCGTGGCTCAACCACGGCATTGCCTTCGATACTGCTTGGCTTGAGTGTGGTAGAGGTTGGTGGAACTGCGAGTGTAGAGGTGAAATTCGTAGATATTCGCAAGAACACCGGTGGCGAAGGCAGCCAACTGGACCATCACTGACGCTGAGGCGCGAAAGCGTGGGGAGCAAACA
+
>AAA>>1>A1>>1BGA10E00BBBABAF1ECHHHHCCGGEGHHGGCEEEEE?G/E//?1FDFFG@@@G//?EFGGF1BF/></EEFGFHGHFF/@/>/?GHFDFB<FFGG???111.>FGCGF=G1><>0000C//CC.<CGGHHCC.:;@GCCG:CC;EBFFG0;.;FGGGGG9;9AC:@GGGBFF@-@-AA@@@@BEFFFE-:9/BFF?F-B9BFFFFFFFFF?-;E-;9;@=AFB-A@??F-;-BBF-
@M03896:38:000000000-B4D98:1:1102:14150:12455 1:N:0:171
TACGAAGGGGGCTAGCGTTGCTCGGAATCACTGGGCGTAAAGGGCGCGTAGGCGGCCTTGTAAGTTGGGGGTGAAAGCCCGTGGCTCAACCACGGAATTGCCTTCGATACTGCTTGGCTTGAGTGTGGTAGAGGTTGGTGGAACTGCGAGTGTAGAGGTGAAATTCGTAGATATTCGCAAGAACACCGGTGGCGAAGGCAGCCAACTGGACCATCACTGACGCTGAGGCGCGAAAGCGTGGGGAGCAAACA
+
ABABBAAAA?AAEGGF?2E2AAFBAEFGH5GGGGFGGGGEHHHGGGFFEFEEHGGGFGHHFFGHHH4B><EBDGDBGCHGDCDCDHHEGFHFG?@FFGHHHHHHHGADHG0<===0<<CGDF:<C;CEGHHHHHCGEAAECEFFFFFC;B?E;;F;FFCEGGFGFBABFFFFFFFFFFB9:FFFFFFFFABFFFFDFFFFFFFEBAFFBFAFFFFFFFF;BFAFDDFEEFDB9@FFFFFFFCFEFFFBFFE
@M03896:38:000000000-B4D98:1:1102:22909:12532 1:N:0:171
AGGTCGGAGTCACGGATTAGATACCCTGGTAGTCCGGCTGACTGACTTGAGTACGATCTCGTATGCCGTCTTCTGCTTGAAAAAAAACACAAACACCACTTGATACGACACATACAACAAATCTTGATCATACCTCATAACCAACACAACCACTACTACCCCCACCTTCCTTCTAACCTGCCTTATTGTCTATACACTACTTCTCTGCCTACTCCTCCACCTTACTCTGACATCCCATCATTCCACCGCAT
+
BBBBBBB2DACBEEE22EB4BBDDBBFFHHHHHHHGGEEGHGHHAFGHGBEFDDEGH1FGBFABBDFEEGHGHHDFGHGFGGHE>/>/?B?/0/0??//3333?B?/////2B2B2@2//@222222221111011<<111?1/..<...<.><0<<0=<<<@-...0;/00:;000.;...000000009;009009/:90000000000/:0/0/9/9;.//;/9////9///.////;/////..--.
@M03896:38:000000000-B4D98:1:1102:25801:12549 1:N:0:171
TACGGAGGGTGCAAGCGTTAATCGGAATTACTGGGCGTAAAGCGCACGCAGGCGGTTTGTTAAGTCAGATGTGAAATCCCCGGGCTCAACCTGGGAACTGCATCCGATACTGGCAAGCTTGAGTCTCGTAGAGGGGGGTAGAATTCCAGGTGTAGCGGTGAAATGCGTAGAGATCTGGAGGAATACCGGTGGCGAAGGCGGCCCCCTGGACGAAGACTGACGCTCAGGTGCGAAAGCGTGGGGAGCAAACA
+
CBBBB3ADBAAA4BF4A2E2ABDBEBFGHGHHGGHGFEGEGHHGE?EEGEEGGGGEGGGHHGFGFGFFFHFFGHGBGHHHGGGGGGHFGGGGHHGHGCGHHHHHHGFFCF?<F??FFHHHHF<FFGGHFDF.>GECCF@DFEFFFBB/FFBFBBFBAC:@99FFFFDADFFFFFFFFFFFFDBFFFFFF@>?FFAFFFFFFFFFACAFFFFFDDDABFFF/DD.DDFEFFBD;@AABDADCFF?DD?FFFA
@M03896:38:000000000-B4D98:1:1102:17411:12556 1:N:0:171
TACGTAGGGTGCAAGCGTTATCCGGAATTATTGGGCGTAAAGGGCTCGTAGGCGGTTCGTCGCGTCCGGTGTGAAAGTCCATCGCTTAACGGTGGATCCGCGCCGGGTACGGGCGGGCTTGAGTGCGGTAGGGGAGACTGGAATTCCCGGTGTAACGGTGGAATGTGTAGATATCGGGAAGAACACCAATGGCGAAGGCAGGTCTCTGGGCCGTCACTGACGCTGAGGAGCGAAAGCGTGGGGAGCGAACA
+
AAAAAFFCCBAAAEFC?2E2ABFBAAEFHCHHHHHGGGGAHHHGGFGEEEFFHGGGFFGGEE>>>>EEECGFGFG4FGHHHHHGGHHGHHGGGHGHHFHGG@DDFCF<AG.>@AD:?;DEFF0;;CAA;EGFFF?=FAFFABBFFFFFFFAFD;FFF@:EDEFFFFFFFFFFFFFFFFFFDFFFFFFEFFFFFCBFFBAFBFFFFFFB0FAE-;CADFFBFFDD99FFFDA@CDFFFFFFFFFE=:>@>D-
@M03896:38:000000000-B4D98:1:1102:17422:12574 1:N:0:171
TACGTAGGGTGCAAGCGTTATCCGGAATTATTGGGCGTAAAGGGCTCGTAGGCGGTTCGTCGCGTCCGGTGTGAAAGTCCATCGCTTAACGGTGGATCCGCGCCGGGTACGGGCGTGCTTGAGTGCGTTAGGGGAGACTGGAATTCCCGGTGTAACGGTGGAATGTGTAGATATCGGGCAGAACACCAATGGCGAAGGCAGGTCTCTGGGCCGTCACTGACGCTGAGGAGCGAAAGCGTGGGGAGCGAAC
+
ABAABF?A34>>FFGC22E2ABD2A2AFHFHHFD2FCAAE2AD?FBG0AEA1BAEEEF@E?/>>>>>>E>E?EGE??FGGFHH?EFF?GFDGGE//?<G?F@DG/<@>->C.<<@-A<CC0C0<GH@..::/GG.B.;CF;/9CFFGGE?BB90CB9-;;A9/BFFFFFFFFFFF.99-;A?B;;BDAFFF/;=---::F.-AFFFF//9.;;@;9AB;/B?DF...AFFEB9;;.B.AD-;-.-;9--;
@M03896:38:000000000-B4D98:1:1102:7980:12580 1:N:0:171
TACGTATGGTGCAAGCGTTATCCGGATTTACTGGGTGTAAAGGGAGCGCAGGCGGTGTGGCAAGTCTGATGTGAAAGCCCGGGGCTCAACCCCGGTACTGCATTGGAAACTGTCGTACTAGAGTGTCGGAGGGGTAAGCGGAATTCCTAGTGTAGCGGTGAAATGCGTAGATATTAGGAGGAACACCAGTGGCGAAGGCGGCTTACTGGACGATAACTGACGCTGAGGCTCGAAAGCGTGGGGAGCAAACA
+
ABAAAFDFFFFD4FEA22E2ABDBABEGHHHHHHHFEEGGHHHGHGFFGGGCGGG@@EFEFFEFGHBBBFFFGHHHHGHFGGGGGGHFGFHFGFGGCGHHHHHHHGDDDGD2DD=?FEHFFF??GGGDACGGGG<CCHD?<ADGHHGGGHFGC:GGAAEGEFGGGGDEEGGGGGGGGGGGGGFFFFFFFFFFEFCFFFA@AFFFFFFFBFFA@EFFFFFFFFDFDDFFFFF;;BFFFF9ADFFFFFFFFFF
@M03896:38:000000000-B4D98:1:1102:7988:12595 1:N:0:171
TACGTATGGTGCAAGCGTTATCCGGATTTACTGGGTGTAAAGGGAGCGCAGGCGGTGTGGCAAGTCTGATGTGAAAGCCCGGGGCTCAACCCCGGTACTGCATTGGAAACTGTCGTACTAGAGTGTCGGAGGGGTAAGCGGAATTCCTAGTGTAGCGGTGAAATGCGTAGATATTAGGAGGAACACCAGTGGCGAAGGCGGCTTACTGGACGATAACTGACGCTGAGGCTCGAAAGCGTGGGGAGCAAACA
+
AAAAABDCFDDDBAFA22E2ABFBAAFGHFHHHHGFFEHEGHFGHEEEGGGFGGG@CBEEGFGGHH4B@FGFGEHFGGHEGEEEFGHGFFHFGCGGCGHGHHHHHHD?FG?2?@??FEF?FF??GFFDC@DCCGAD/<D?<ACGHHHHGGFHGCGGFAEGGGGGGGFEGGGGGGFFGFFGGGFFFFFEFFFFEFFCFFEFFFFFFFFBBFA--A?EFFFFF?ADAAFAFFF@@FF.FFFFFFFFFAEFFFF
@M03896:38:000000000-B4D98:1:1102:7969:12596 1:N:0:171
TACGTATGGTGCAAGCGTTATCCGGATTTACTGGGTGTAAAGGGAGCGCAGGCGGTGTGGCACGTCTGATGTGAAAGCCCGGGGCTCAACCCCGGTACTGCATTGGAAACTGTCGTACTAGAGTGTCGGAGGGGTAAGCGGAATTCCTAGTGTAGCGGTGAAATGCGTAGATATTAGGAGGAACACCAGTGGCGACGGCGGCTTACTGGACGATAACTGACGCTGCGGCTCGAAAGCGTGGGGCGCAAACA
+
AAABAFFBFFDDCFFC22E2ABDBABEGF5GHFHG3AEBDGHHG2EEFGEA0EEG@E?EE?BCEBG2BBFGFGGB@G3GHGGEGEGHHHFGGG?@@@AHHGFFHGF2<2?>2??<?<FG??F1?F?GFGGG@C@<A/0DC::-EHHHHHHFFC;C;BB;:ABFG9BC:ABGGGB0;FBFFFA:FFFFEFFFFEDB-;B@:-9=BBFFF/F.--;.9BFFFFFFDD.9-=B?=@FDFFFA.-:@.:;@-99.
@M03896:38:000000000-B4D98:1:1102:4056:12752 1:N:0:171
TACGTAGGGGGCTAGCGTTATCCGGATTTACTGGGCGTAAAGGGTGCGTAGGCGGTCTTTTAAGTCAGGAGTGAAAGGCTACGGCTCAACCGTAGTAAGCTCTTGAAACTGGAGGACTTGAGTGCAGGAGAGGAGAGTGGAATTCCTAGTGTAGCGGTGAAATGCGTAGATATTAGGAGGAACACCAGTAGCGAAGGCGGCTCTCTGGACTGTAACTGACGCTGAGGCACGAAAGCGTGGGGAGCAAACAG
+
BBBBBFFB?2>>EGCE?222ABFBABEGHHHHFGHFEEGGGGGGHFE?FEFCHEEEEEGHHHHHGH4BBCGGHFHHF0?CFHGEEEFFGGHEDHGGHFHHHGHHGDFGHG<2<@EDHHHHHGFGHHGGFGHGGEC.CGGEFGHHHHFGGFHDGDD<@;:E0GGGC.;.;:CFFFGF0FGBDGABBCC9FFGC??;?DEBDFFFFFFF;FF;::9;FFFFF99DFD.:AEFDDDDDFD;DFFFFFFFFFFF.
@M03896:38:000000000-B4D98:1:1102:4042:12770 1:N:0:171
TACGTAGGGGGCTAGCGTTATCCGGATTTACTGGGCGTAAAGGGTGCGTAGGCGGTCTTTTAAGTCAGGAGTGAAAGGCTACGGCTCAACCGTAGTAAGCTCTTGAAACTGGAGGACTTGAGTGCAGGAGAGGAGAGTGGAATTCCTAGTGTAGCGGTGAAATGCGTAGATATTAGGAGGAACACCAGTAGCGAAGGCGGCTCTCTGGACTGTAACTGACGCTGAGGCACGAAAGCGTGGGGAGCAAACAG
+
BCBBBFFBBB2>EFGC22E2AADBAAEEHHHHHGFGGEEEGHGGHFEEFGF?GFGFEFHHHHHFHH@BGBFFGHD4F0?C3BEFGGGBFFHGGHDFFGHHHHFHHFGFFG22=@?CCFHGFG1FGHFFFFEEDF<>DBGFFFFHGHF0G00<=DG<@;;CGFGFG.::A.GFBFGGB0FGGGA;FEEGGGFGGABGFE;@DFBFFFF:BF;9FFFFFFFFDDDFD?FEEFBDAAABA;DFFFFAFFFBA?9
@M03896:38:000000000-B4D98:1:1102:4061:12775 1:N:0:171
TACGTAGGGGGCTAGCGTTATCCGGATTTACTGGGCGTAAAGGGTGCGTAGGCGGTCTTTTAAGTCAGGAGTGAAAGGCTACGGCTCAACCGTAGTAAGCTCTTGAAACTGGAGGACTTGAGTGCAGGAGAGGAGAGTGGAATTCCTAGTGTAGCGGTGAAATGCGTAGATATTAGGAGGAACACCAGTAGCGAAGGCGGCTCTCTGGACTGTAACTGACGCTGAGGCACGAAAGCGTGGGGAGCAAACAG
+
ABABBCFABA2>EGGC22E2ABFAABFGHFHHHGHHGGGEGHGGHFEEFEGGHGGGEFHHHHGDFH4BBBFGHGGBG0?CFFGEGGGFGGHFGHFGHHHHHFGHH2GFGH2CBFCEFFHGDG1?GGBGFFHGFF>ADCFGFHGFHHHHHFBDG<D-<;;CGHGHG?;;DEHGFGGF;FGFGGFFFGGFGGEC?ADCDEA-=CFFFFF/BF;9FF9FFFFF;AFFDFFEEFFFFFFFFAFFFFFFFFFFFFF
@M03896:38:000000000-B4D98:1:1102:28444:12814 1:N:0:171
TACGGAGGGTGCAAGCGTTAATCGGAATTACTGGGCGTAAAGCGCACGCAGGCGGTTTGTTAAGTCAGATGTGAAATCCCCGGGCTCAACCTGGGAACTGCATCTGATACTGGCAAGCTTGAGTCTCGTAGAGGGGGGTAGAATTCCAGGTGTAGCGGTGAAATGCGTAGAGATCTGGAGGAATACCGGTGGCGAAGGCGGCCCCCTGGACGAAGACTGACGCTCAGGTGCGAAAGCGTGGGGAGCAAACA
+
BBBBBA?DDAAA4BF4A2E22BDBEB2FHHFHHHHGGGGFHHGGG0EE0EGGG?FFEEE2FGFGB@4B@GFBFHGBBBBGEGCFEEFCGHHHFEEAG/FFGHHHF>2??G?2??@2?GHHGC?FF<FF?CCC=FA-AF-.;BFFFFF/BFBFFBFFFB;BEFFFFF;;DFFFFFFFFFFFFFFFFFFF9@DDFFFFFFE9DFA@DBBFEFF-=9ADBFFFFFDDDFFFBBB@DCFFFF.DFAFFFDFFFF:
@M03896:38:000000000-B4D98:1:1102:16547:12837 1:N:0:171
TACGTATGGTGCAAGCGTTATCCGGATTTACTGGGTGTAAAGGGTGCGTAGGTGGCAAGGCAAGTCTGAAGTGAAAATCCGGGGCTCAACCCCGGAACTGCTTTGGAAACTGTTTAGCTGGAGTACAGGAGAGGTAAGTGGAATTCCTAGTGTAGCGGTGAAATGCGTAGATATTAGGAGGAACACCAGTGGCGAAGGCGACTTACTGGACTGCTACTGACACTGAGGCACGAAAGCGTGGGGAGCAAACA
+
ABABAFDCFFFF45FE22F2ABFBEAFGHFHHHHHH2FHGGHHGHFEGFFGGHHGHHHFGEGBFFGDD@DBDFFGFFDFBEEGEGGHFGFHEGFC@EEFHHHHHHHBBBGB3?BBBBGGFFB@@GHDD@@C<CE<F?<FD?GHHHHHHFBBGG>FFFA>CFHHHFGACCGGGHGGGHHHHFDHHGHGEGHGGE?DAGFC@--@EFFFFBF9BEFFBFFFFFFBF;9FEFFFFDFD9FFFD-B-A-AEFFFA
@M03896:38:000000000-B4D98:1:1102:27037:12942 1:N:0:171
AACGTAGGTCACAAGCGTTGTCCGGAATTACTGGGTGTAAAGGGAGCGCAGGCGGGAAGACAAGTTGGAAGTGAAATCTATGGGCTCAACCCATAAACTGCTTTCAAAACTGTTTTTCTTGAGTAGTGCAGAGGTAGGCGGAATTCCCGGTGTAGCGGTGGAATGCGTAGATATCGGGAGGAACACCAGTGGCGAAGGCGGCCTACTGGGCACCAACTGACGCTGAGGCTCGAAAGTGTGGGTAGCAAACA
+
AAABAFFBFFFC54B4E2E2ABDBABEGHFHHHHGFEEGDFHHGHEEGGGGEFGGGCFGFFFFGGHFBBFFFGHBBFGGFHHHHHHHFHHHGGHF2FDGGHHHHHFFDFF?2DDD@FGHHG>FGDGHHGHGEFGHFHGFF<ACFHHHHGG-ACCHGGC:@DAGGFFACDGGGGGGFGGFGGGGGFFFAFFFFFCDFFFA@FFFFFFF0F..;AEFFDFFFFDDD.;.AE.:=;FFA;99BDF.9AFFFEF.
@M03896:38:000000000-B4D98:1:1102:27027:12962 1:N:0:171
AACGTAGGTCACAAGCGTTGTCCGGAATTACTGGGTGTAAAGGGAGCGCAGGCGGGAAGACAAGTTGGAAGTGAAATCTATGGGCTCAACCCATAAACTGCTTTCAAAACTGTTTTTCTTGAGTAGTGCAGAGGTAGGCGGAATTCCCGGTGTAGCGGTGGAATGCGTAGATATCGGGAGGAACACCAGTGGCGAAGGCGGCCTACTGGGCACCAACTGACGCTGAGGCTCGAAAGTGTGGGTAGCAAAC
+
>AAA>CFAFFBCDGGA2AA2ABDAAEAGHDHHFGHFEEGHFHHFE?EEE?A0EEE//E?GBFGGBGGFGHFBFGDDFGFFEEHEGGGGGHHGAF?DFGHFHHFHG?3BF??<?@@<FFGGHFC@2FGCHFGGGGHFFGFGFDDGGHHHCC-A:;<;:;;CCGHGGF.=;9EFFBBAB??BGEFCFFD..;9F;9>B-.;9BABDFFF//;.;AE..;/;;B9D9.A.AEEA-;.A.9;FFFFD/9;BFFF
@M03896:38:000000000-B4D98:1:1102:11722:12977 1:N:0:171
TACGGAGGGTGCAAGCGTTAATCGGAATTACTGGGCGTAAAGCGCACGCAGGCGGTTTGTTAAGTCAGATGTGAAATCCCCGGGCTCAACCTGGGAACTGCATCTGATACTGGCAAGCTTGAGTCTCGTAGAGGGGGGTAGAATTCCAGGTGTAGCGGTGAAATGCGTAGAGATCTGGAGGAATACCGGTGGCGAAGGCGGCCCCCTGGACGAAGACTGACGCTCAGGTGCGAAAGCGTGGGGAGCAAACA
+
BBBBBAADBAAA45F422E22BFBBBFGHFHHHGHHGGGFHHHGGCEFGGGGGGGGGGGHGFFGFDBBBGFFGHFBFGHGGGGFEGHEGFCFGHGHFGHHHHHHHHHGDG?>??@2?CGGH01??GF0?CE.FGFGGFFAEFFFFFF/FFFFB;9/B@9BEFFFFFDADFFFEFFFFFFFFFFFFFFFF@FFFDFCDDEBAFFFBCFEFFFC@-A9FFB;FDFFFDBBFFFDFCCFFDDDFFF?DDFBFFA
@M03896:38:000000000-B4D98:1:1102:13231:13126 1:N:0:171
TACGGAGGATCCGAGCGTTATCCGGATTTATTGGGTTTAAAGGGTGCGTAGGCGGGATAATAAGTCAGTGGTGAAAGTTTGCAGCTTAACTGTAAAATTGCCGTTGAAACTGTTATTCTTGAGAGTAGATAAGGTAGGCGGAATGTGTTGTGTAGCGGTGAAATGCATAGATATAACACAGAACCCCGATTGCGAAGGCAGCTTACCGGGCTACATCTGACGCTGATGCACGAAAGCGTGGGGATCAAACA
+
>AAAAABBBFFFGCGE2222ABFBAAEGHFHHGFDFFGHGHHBFHFEEFFFCHGGGGEHHFFFEBG4BDFFBFGHEGFHHHGFHHGHHHHHGGHD4BFBFGHFFFGFBBG22?>2@FGFFGF2?@@1FGHHDG1FFB/F/<<<EGFDGH.C</=0=@:;;CFGFHC:CFHGFHHFBFFGGEFFGGGGGFGGEFADGFFEFFFFEFBB.@;@-.B/9FFFBF999.;BB/B9;ADDAFF9ADF-A.;AFFF.
@M03896:38:000000000-B4D98:1:1102:13239:13154 1:N:0:171
TACGGAGGATCCGAGCGTTATCCGGATTTATTGGGTTTAAAGGGTGCGTAGGCGGGATAATAAGTCAGTGGTGAAAGTTTGCAGCTTAACTGTAAAATTGCCGTTGAAACTGTTATTCTTGAGAGTAGATAAGGTAGGCGGAATGTGTTGTGTAGCGGTGAAATGCATAGATATAACACAGAACCCCGATTGCGAAGGCAGCTTACCGGGCTACATCTGACGCTGATGCACGAAAGCGTGGGGATCAAACA
+
A?AAABBDBFFFGCFE22A2AFDBABEGHFHHHHHGGGGHHHGGHFECFEF?FAE/E?FG4F4BBF4B@FGGFF3FGDHGGHHHGFHHHFHFGHF4BDFGGHGGGGHHHH?2?@@2@FDFGFC?F2?GGHHHHH<F1/F@>>AEFDFDF.<A<=DD?;:;EHGGGFCGHFHHHHGFGEGFFGFGGGGBGGGGFEADFFAA?DFFFFFA@D@FFF/;FFFFFDDFFFFFFFF9.9ADFFDF@B;?DEF/BB;
@M03896:38:000000000-B4D98:1:1102:16833:13159 1:N:0:171
AACGTAGGTCACAAGCGTTGTCCGGAATTACTGGGTGTAAAGGGAGCGCAGGCGGGAAGACAAGTTGGAAGTGAAATCCATGGGCTCAACCCATGAACTGCTTTCAAAACTGTTTTTCTTGAGTAGTGCAGAGGTAGGCGGAATTCCCGGTGTAGCGGTGGAATGCGTAGATATCGGGAGGAACACCAGTGGCAAAGGCGGCCTACTGGGCACCAACTGACGCTGAGGCTCAAAAGTGTGGGTAGCAAACA
+
AAAAAFFBFDBBDGCF22E2ABDB2BEGHFGHHHHHEFHHHHHGHGGCGC?0EEEGGGFGFGHFBG4BFGHBGGFHGHHBBFGGGHHFGHHGFHGHHHHHFHHHGHGHHH?<?@@@FGHGGFC@GHHHHHHGHGGHHFGC@D@EHHGHE-@DE<;CCA;CGFGGGF.;C-EGFGGFF-@DCAFFFFFA.//;;FBABFEA-9@FFB:;/A.FDF?ADFFFFDAA...:A9AFFFFF:BBB...;ABBFFF.
@M03896:38:000000000-B4D98:1:1102:4030:13160 1:N:0:171
GACGGGGGGGGCAAGTGTTCTTCGGAATGACTAGGCGTAAAGGGCACGTAGGCGGTGAATCGGGTTGAAAGCGAAAGTCGCCAAAAACTGGTGGAATGCTCTCGAAACCAATTCACTTGAGTGAGACAGAGGAGAGTGGAATTTCGTGTGGTAGGGGTGAAATCCTAAGATCTACGAAGGAACGCCAAAAGCGAAGGCAGCTCTCTGGGTCCCTACCGACGCTGGAGTGCGAAAGCATGGGGAGCGAACGG
+
>AAAADBCC@>;-.;///B/9;B;;;AFFFFFFFFFFDFDFFFFFEDDAFFFFFFFFFFFFFFFFF-;;;FFFFFBFFFFFFFFFFFDFFFBFFA:FFFFFFFFFFDFFE:/;:B9:;B;BF/:BFF/BFFFEFEFFFFFBFFFFF?EEADBF/;;A;@EFFFFF/BBFFFFBFFFFFFFFFFDFFFFFFFFDDFFFEFAFFFFFFF9FF/EFFFFFDDF;@DD;FFFFFFFFFDFFFFFFFFFFFFFFFF
@M03896:38:000000000-B4D98:1:1102:4011:13176 1:N:0:171
GACGGGGGGGGCAAGTGTTCTTCGGAATGACTAGGCGTAAAGGGCACGTAGGCGGTGAATCGGGTTGAAAGCGAAAGTCGCCAACAACTGGTGGACTGCTCTCGAAACCAATTCACTTGAGTGAGACAGAGGAGAGTGGAATTTCGTGTGGTAGGGGTGAAATCCTAAGCTCTACGACGGAACGCCAAACGCGAAGGCAGCTCTCTGGGTCCCTACCGACGCTGGAGTGCGCAAGCCTGGGGGGCGAACGG
+
>A>1>1A0/--;9-;///B/9BF-;-9AFB:B/B/B@A@B?/BBE?ABF-;-B@@?@9/9;AA@EF-;//;BBB@-;BFF?--9--A9BFFFF-A/;;BFFFFBB;;@A-:;9;;9/:B/;B9;BFB;;BB--;-9B/A/9;BFFFAE9--999-9;9--;/BFB/;BF/9:/9F?A-9-AA-;A@B=-;9@@-9@FE-ABFFFF//9FFFFFFBAA--;--A9---;:/-9-99--:-AE@-;9-@---:
@M03896:38:000000000-B4D98:1:1102:4029:13178 1:N:0:171
GACGGGGGGGGCAAGTGTTCTTCGGAATGACTAGGCGTAAAGGGCACGTAGGCGGTGAATCGGGTTGAAAGCGAAAGTCGCCAAAAACTGGTGGAATGCTCTCGAAACCAATTCACTTGAGTGAGACAGAGGAGAGTGGAATTTCGTGTGGTAGGGGTGAAATCCTAAGATCTACGAAGGAACGCCAAAAGCGAAGGCAGCTCTCTGGGTCCCTACCGACGCTGGAGTGCGAAAGCATGGGGAGCGAACGG
+
>AABA3DDB@=9;BB///B999;;;9DFFFFFFFFFFAFFFFBFA.DDA::.FBD?FFFFB;ABFF-;;BFFFDFFFFFFFF?BBEFDFFF9FF9BFFFFF/FFFFDCFF://;99;;9;B;99FFFBBFFEFDEFFEEFFFFFFF.;9.9://;9.;9AFFFFF/;;FFFF/FFEDAD?FFFADDFABABFFFADDEFDFFFBFBFBFFBEFFFFF-AD9BFDAF.BFFDDFAFFF;/.9AE-;>BCC-D
@M03896:38:000000000-B4D98:1:1102:16830:13179 1:N:0:171
AACGTAGGTCACAAGCGTTGTCCGGAATTACTGGGTGTAAAGGGAGCGCAGGCGGGAAGACAAGTTGGAAGTGAAATCCATGGGCTCAACCCATGAACTGCTTTCAAAACTGTTTTTCTTGAGTAGTGCAGAGGTAGGCGGAATTCCCGGTGTAGCGGTGGAATGCGTAGATATCGGGAGGAACACCAGTGGCAAAGGCGGCCTACTGGGCACCAACTGACGCTGAGGCTCAAAAGTGTGGGTAGCAAACA
+
ABAAAFFCFFBC5AFA?2E2ABDBAEEGHHHHHHHHGGHGHHHGGGGGGEEEGGGGGGGHFGFFBG4BBGHFHHGGFHHBFGHHHHHFHHHGGHFGGHHHHHHHHHHHHH?2DDD@FGHHHFFFFHHHHHHHHGGHGGGCADGGHHHGEGGGG:CFCE;EGEFGFFCEDGGGGGGGGGGFGGGFFFFEFBFFEFFFFFFCFFFFFFB:FF?FDEFADFFBFFDFDDFE.:AFFFFFFFFFFFDB;BBFFFE
@M03896:38:000000000-B4D98:1:1102:9701:13283 1:N:0:171
TACGGAGGGTGCAAGCGTTAATCGGAATTACTGGGCGTAAAGCGCACGCAGGCGGTTTGTTAAGTCAGATGTGAAATCCCCGGGCTCAACCTGGGAACTGCATCTGATACTGGCAAGCTTGAGTCTCGTAGAGGGGGGTAGAATTCCAGGTGTAGCGGTGAAATGCGTAGAGATCTGGAGGAATACCGGTGGCGAAGGCGGCCCCCTGGACGAAGACTGACGCTCAGGTGCGAAAGCGTGGGGAGCAAACA
+
AAAAAAACBAA>EFEFA2E?AFGBEAFFHHHHGGHGEEGEHHHGGCE?EGGGGGGGGGGGGHEGGH4B@BDBFFGFGHHGGEGGGGHGGHHFGFGHHGHHGHHHHHFHHHD2??<2?GGGFGFGHGGFFEGFGHGFGA@DEF/FFFFB://B;;BFFB.@EFFFFFA:DFFBFFFFFEBFFFFFFFFDF@@D:999AA;;BFDCDD=AEFA9-:AABFFBFFF?DFB/;BB@ADFDFD;ABDFFCDEFFF.
@M03896:38:000000000-B4D98:1:1102:9718:13286 1:N:0:171
TACGGAGGGTGCAAGCGTTAATCGGAATTACTGGGCGTAAAGCGCACGCAGGCGGTTTGTTAAGTCAGATGTGAAATCCCCGGGCTCAACCTGGGAACTGCATCTGATACTGGCAAGCTTGAGTCTCGTAGAGGGGGGTAGAATTCCAGGTGTAGCGGTGAAATGCGTAGAGATCTGGAGGAATACCGGTGGCGAAGGCGGCCCCCTGGACGAAGACTGACGCTCAGGTGCGAAAGCGTGGGGAGCAAACA
+
AAABA>ABBBAAFDGA22E2ABGBEBFGHFHHFEGGGGGEHHHGGGFGGGG?EEGGGGGHHHFGFG4BBFFBFHHHGHHHFEGGEGHFHGHHHHGHHGHHHHGHHHFFFG??F?F2FGHHHAFGGGGCFDFEGFD--DFFFFFFFFFBBF/BF9/:>>ADEFFFFFDAAD?FFFFFFFF?DFFEFFFFFDFFFFFFFFE>-@BCFFFAFFFFF-ADFFFBBDAAD?BFFFFAD=AAFFFFA=DA@A?:/F.
@M03896:38:000000000-B4D98:1:1102:9706:13312 1:N:0:171
TACGGAGGGTGCAAGCGTTAATCGGAATTACTGGGCGTAAAGCGCACGCAGGCGGTTTGTTAAGTCAGATGTGAAATCCCCGGGCTCAACCTGGGAACTGCATCTGATACTGGCAAGCTTGAGTCTCGTAGAGGGGGGTAGAATTCCAGGTGTAGCGGTGAAATGCGTAGAGATCTGGAGGAATACCGGTGGCGAAGGCGGCCCCCTGGACGAAGACTGACGCTCAGGTGCGAAAGCGTGGGGAGCAAAC
+
>>A?AABDDAAAGGBA2AA2ABGA22FFHGHHF3EBAAEE1DFEE?EEEEE0E>>EEGGHFG4@BF4BBGGFFF4BGGHHG@EEEGHHGGH0BGFHHFFBGGHHGD2@GH>D?FFGG?FGFFCFGFGFFDCAFG.<<9BA:;/;FFFBBFFFB;;B-;A@EF/FFF;AD?EFBFBFF;/AFDEFEFBD@@-9;9-@@.9--;BBBB=.AFFB;9D.BFFFF.;DFD///;BB.=B.F.AA;-9E?;.;/A
@M03896:38:000000000-B4D98:1:1102:12751:13323 1:N:0:171
TACGTAGGGTGCAAGCGTTATCCGGAATTATTGGGCGTAAAGGGCTCGTAGGCGGTTCGTCGCGTCCGGTGTGAAAGTCCATCGCTTAACGGTGGATCCGCGCCGGGTACGGGCGGGCTTGAGTGCGGTAGGGGAGACTGGAATTCCCGGTGTAACGGTGGAATGTGTAGATATCGGGAAGAACACCAATGGCGAAGGCAGGTCTCTGGGCCGTCCCTGACGCTGAGCAGCGAACGCGTGGGGAGCGAACA
+
AAAAAFFBBF?>45FA2A22ABDB2AAFGBGHHHHGGGGGGGHGGGGEEEF1BEEEEGGFB>>>>E@E/EEFEGHEGHH44FG?EF/AFD/>C?DAGBFFF?CCG@-><>..>-@-;;BE??0;;FDDCA?EF.DBD9BF:/9FFFFBAB=BA//:A;:EA?FFF/:;FFFFEFFA=BB-FFFFBBAE9BB/;9->C.;..;9//9///9;.;9-.9;BBFD.DD?A///99@@-;D;;@CF-.-.---9-
@M03896:38:000000000-B4D98:1:1102:15811:13503 1:N:0:171
TACGGAGGGTGCAAGCGTTAATCGGAATTACTGGGCGTAAAGCGCACGCAGGCGGTTTGTTAAGTCAGATGTGAAATCCCCGGGCTCAACCTGGGAACTGCATCTGATACTGGCAAGCTTGAGTCTCGTAGAGGGGGGTAGAATTCCAGGTGTAGCGGTGAAATGCGTAGAGATCTGGAGGAATACCGGTGGCGAAGGCGGCCCCCTGGACGAAGACTGACGCTCAGGTGCGAAAGCGTGGGGAGCAAACA
+
ABABAABCCAAA4AFF22E2ABFBBEFGHHHHGGHHGGGGHHHGGGECFGGCGGGGEGGGGHGHHH@BBGFFGHHHHHHHGGGCEGHFHHHHGHGHHGHGHGHHHHHHHHD>F?FGFHHHGGCGHHGFFGFGFHGCGFFDEFFFFFF;BBBFF:9FFBADFFFFFFAADFFFFFFFFFFFFFFFFFFDDFFFF@DFFFFDFFFCFDAAEFAB@BDAFFBBFFFFFFFFFFB;AAAAB;..@DA9=AEFBF.
@M03896:38:000000000-B4D98:1:1102:15801:13520 1:N:0:171
TACGGAGGGTGCAAGCGTTAATCGGAATTACTGGGCGTAAAGCGCACGCAGGCGGTTTGTTAAGTCAGATGTGAAATCCCCGGGCTCAACCTGGGAACTGCATCTGATACTGGCAAGCTTGAGTCTCGTAGAGGGGGGTAGAATTCCAGGTGTAGCGGTGAAATGCGTAGAGATCTGGAGGAATACCGGTGGCGAAGGCGGCCCCCTGGACGAAGACTGACGCTCAGGGGCGAAAGCGTGGGGAGCAAACA
+
>AAAAAADDAAABDGC?2E2ABFBEEFGHGHHHGHHGGGGHHHGGGEEGGGGGGGGGGGFGHHHHH4BBFGFEHHBHHHHGGGCFGHHGHHGFFGFGEHHHGHHHHGHHH?>?<@@CGCFF0?FHFFG?DEEFC?---@DEEFFFFFB;//9:;BB-;::AFFFFFD:.:.BB/BFFF/A.AFFFFFDDBAFAB@DADE;-@BBDBAE?FF@@-A9FFF:;A?AA.B/.-;;=:-9BD..9@B.-:.;/;.
@M03896:38:000000000-B4D98:1:1102:9087:13524 1:N:0:171
TACGGAGGGTGCAAGCGTTAATCGGAATTACTGGGCGTGAAGCGCACGCAGGCGGTTTGTTAAGTCAGATGTGAAATCCCCGGGCTCAACCTGGGAACTGCATCTGATACTGGCAAGCTTGAGTCTCGTAGAGGGGGGTAGAATTCCAGGTGTAGCGGTGAAATGCGTAGAGATCTGGAGGAATACCGGTGGCGAAGGCGGCCCCCTGGACGAAGACTGACGCTCAGGTGCGAAAGCGTGGGGAGCAAACA
+
ABAAAAADD?AAFGFCC222ABFBBBFFHCHHFBGFFFGEFHGGGCEEGGGCGFGGGGGHHHHGGH4BBGFFFGBFGHHHGGGFEGHHHHHHHHGGHGHGHHHHHHGFHH?2??@?FGGHFGCGGHGFFGFFHHC@GABBEF/BFFB;;B/BB;BFC@;DFFFFBF9;;DFEFFFFFB/9?AFFFFFFFBFDA9@D-A9;@BBBBC-9AFF-;-9ABFBBFDDFFDF//;99;=@./.D.BB@.9.9F/F.
@M03896:38:000000000-B4D98:1:1102:2992:13601 1:N:0:171
AACGTAGGTCACAAGCGTTGTCCGGAATTACTGGGTGTAAAGGGAGCGCAGGCGGGAAGACAAGTTGGAAGTGAAATCTATGGGCTCAACCCATAAACTGCTTTCAAAACTGTTTTTCTTGAGTAGTGCAGAGGTAGGCGGAATTCCCGGTGTAGCGGTGGAATGCGTAGATATCGGGAGGAACACCAGTGGCGAAGGCGGCCTACTGGGCACCAACTGACGCTGAGGCTCGAAAGTGTGGGTAGCAAACA
+
AAAAACFBFFFC5BFA22E2ABDBABAFHHGHGGHHEEHDHHHGHEFCGFGCFGG?EGGHFBBBBG4BBFGGGHGGGGGHHHHFHHHFGHHFEFCBBGHHHHHHHHHFGH=>DDD@FGHHF@FFHHHHHHHHHGHEGAF->>CGHGGGDD@CECGFCCCDGGGGGGACEGGGGGGCBDGGGGGGFFDAA;FFEBCFFFA@AFDFFFF9B?AFFFFFDFFFFDADA9AFFFF>;FFFBFFFDDAFABBBFF.
@M03896:38:000000000-B4D98:1:1102:21414:13680 1:N:0:171
TACGTAGGTGGCAAGCGTTGTCCGGATTTACTGGGTGTAAAGGGCGTGTAGGCGGGATTGCAAGTCAGGCGTGAAAACCAGAGGCTCAACCTCTGGCCTGCGTTTGAAACTGCAGTTCTTGAGTACTGGAGAGGTTGGCGGAATTCCTAGTGTAGCGGTGAAATGCGTAGATATTAGGAGGAACACCAGTGGCGAAGGCGGCCAACTGGACAGCAACTGACGCTGAGGCGCGAAAGCGTGGGGAGCAAACA
+
ACABBFFCFF@B4BCA22E2ABFB2BEEHGHHHHHFFGHFHHHGGGGGGGFEHGGGGGHFGGGGGHBB?FEEEGFBGFG?GHHFFHHGHHHGHGHGHAHFHCCGGDG??G?F?@1?GHHHGF1F1GFFFGFGDGFCF-F-<AFGHHHHCFGGGCCFG@CDGGGGGF;CEGGGGFGFFFFFGGGGGGGEFFFFFFFFFFA>ACFCFEFFFFFFAEFFFFFFFFDFFDFAFF@@9@DDFFFFFFFEFDFFEF?
@M03896:38:000000000-B4D98:1:1102:3456:13695 1:N:0:171
TACGGAGGGTGCAAGCGTTAATCGGAATTACTGGGCGTAAAGCGCACGCAGGCGGTTTGTTAAGTCAGATGTGAAATCCCCGGGCTCAACCTGGGAACTGCATCTGATACTGGCAAGCTTGAGTCTCGTAGAGGGGGGTAGAATTCCAGGTGTAGCGGTGAAATGCGTAGAGATCTGGAGGAATACCGGTGGCGAAGGCGGCCCCCTGGACGAAGACTGACGCTCAGGTGCGAAAGCGTGGGGAGCAAACA
+
AAABBAAD@2AAB5GAE2A2ABGEEE2FGFHHFFHHEEEAEFHGG0EEEAECECCEFFFFFF@EBB4BBBDBFGDBFHHHGGGGGGHBFGHHFFFFFFGFHHHHHHGFDG?2??=2?FFFGF????GHFDEFGFDCF;@9:BFFFFFFFEBF;;B;=@;:AFFFBFF;A@EFFFFFFFFFFFFFFFFDA9@DFFAFFFFACDFF;BCFFFF>;@D?FFFFFDFFFFFBBFFFBAC9BA;AACFA=DABBFF
@M03896:38:000000000-B4D98:1:1102:19088:13901 1:N:0:171
TACGTATGGTGCAAGCGTTAATCGTAATTACTGGGCGTAAAGCGTGCGCAGGCGGTTCTGTAAGATAGATGTGAAATCCCCGGGCTCAACCTGGGAATTGCATATATGACTGCAGGACTTGAGTTTGTCAGAGGAGGGTGGAATTCCACGTGTAGCAGTGAAATGCGTAGATATGTGGAAGAACACCGATGGCGAAGGCAGCCCTCTGGGACATGACTGACGCTCATGCACGAAAGCGTGGGGAGCAAACA
+
ABABAFFFFBDDBGBC2222ABGA4BBFHFHHHGFGFGGGHHGFGEEEECGFGFE>EFHBGFFFBFBBFGFFHFGHHHHHGEGGGFHHHHHFAGGGHFHFHFHFFHHGGHFDFGCGFHFHD2GDGHFGGHFFHGH?DC?F@CG1GGDFGDGGC<DD<<=<<=FDFD<<.-.0:;CGBC0C/;CC/:C--9C?;:-C?EGFA:EFBF//;B.:.;B9BBFF999.9DFFBFF?.DD.B.:;-@>?-::FFFF
@M03896:38:000000000-B4D98:1:1102:8672:14017 1:N:0:171
TACAGAGGTCCCAAGCGTTGTTCGGATTCATTGGGCGTAAAGGGTGCGTAGGTGGCGGGGTAAGTCAGGTGTGAAATCTCGGGGCTCAACCTCGAAACTGCACTTGATACTGCCTTGCTCGAGTACTGGAGAGGAGATTGGAATTTACGGTGTAGCAGTGAAATGCGTAGATATCGTAAGGAAGACCAGTGGCGAAGGCGAATCTCTGGACAGTTACTGACACTGAGGCACGAAGGCCAGGGGAGCAAACG
+
BAABBFFBFFFFBEF2E2E2AADAEBEFHBHHHGHHEEEEFHHGHFFGFFFCGHGAE>>E?EFGFG4BB?BBEGHGHHHGHGGGGGHEFFHHHEA<?CFGHHGGHHF?GG1<1??>CGGHGC>>>FGHHHHHEF.D.CFBCFFGHHHGGGBC=<GCGG;BFFFGBFC;EFGGFGGGFGGGGFGGGGFFGFFFFFFFFFFFF-DFFFFFFFFFFFFFFFFF;BFFFFFFFEFDDBDDEFEEEDADFFFF/A?
@M03896:38:000000000-B4D98:1:1102:8685:14032 1:N:0:171
TACAGAGGTCCCAAGCGTTGTTCGGATTCATTGGGCGTAAAGGGTGCGTAGGTGGCGGGGTAAGTCAGGTGTGAAATCTCGGGGCTCAACCTCGAAACTGCACTTGATACTGCCTTGCTCGAGTACTGGAGAGGAGATTGGAATTTACGGTGTAGCAGTGAAATGCGTAGATATCGTAAGGAAGACCAGTGGCGAAGGCGAATCTCTGGACAGTTACTGACACTGAGGCACGAAGGCCAGGGAAGCAAACG
+
ABABADFBFFFFBCGA22E2AAFBABEGHBHHHHHHGGGFHHHGHFFFFFCCFGGFE0EE@EFGFH4BBBBBEFHFGHHFHFFGGGHBGFHHHGA=?BFHHHHHHHD?GH=?=??FCGHHGDC>FFFFHHHHEGADEFHECGHHHHHGGGFEE;;<GC<BFFFGBBEEDGGGGGGFCFFFGGGFGGFFGFFFFFFFFFE=DFFFFFFFFFFFFFFFFFFFFBFFFFFFFE?:;9AAFFFFFF.ADFFFFFB
@M03896:38:000000000-B4D98:1:1102:8085:14086 1:N:0:171
TACGTAGGGTGCGAGCGTTAATCGGAATTACTGGGCGTAAAGCGTGCGCAGGCGGCTTTGCAAGACAGAGGTGAAATCCCCGGGCTCAACCTGGGAACTGCCTTTGTGACTGCAAGGCTAGAGTACGGCAGAGGGGGATGGAATTCCGCGTGTAGCAGTGAAATGCGTAGATATGCGGAGGAACACCAATGGCGAAGGCAATCCCCTGGGCCTGTACTGACGCTCATGCACGAAAGCGTGGGGAGCAAACA
+
ACBCBFFCCFAAA2E2E2E2AFGFEEFGHHHHFGHHGGGFHHHGGEGGGGGCGFFGGGHHFGGGGH3B3F?BFFGGGHHEFGGEGGHEGFHHGHGGGGHGHHGHHF2=FG?1??11??GFGH<>FFEDGGGGFG.@@CCE=CHHHHHGDA-@;CFFFC;CFGFGBFCCFGFFFFFEDBFFFFFFFFFFAFFFFFFFFFFFFBFFBAB;EFAFFEFFFFFFFFFFFFFFFFBAADDDFDFFFFFFFFFFFFF
@M03896:38:000000000-B4D98:1:1102:6485:14129 1:N:0:171
GACGGGGGGGGCAAGTGTTCTTCGGAATGACTAGGCGTAAAGGGCACGTAGGCGGTGAATCGGGTTGAAAGCGAAAGTCGCCAAAAACTGGTGGAATGCTCTCGAAACCAATTCACTTGAGTGAGACAGAGGAGAGTGGAATTTCGTGTGGTAGGGGTGAAATCCTAAGATCTACGAAGGAACGCCAAAAGCGAAGGCAGCTCTCTGGGTCCCTACCGACGCTGGAGTGCGAAAGCATGGGGAGCGAACGG
+
AAABADCBCC?;-.;///B//;;;;;AFFFFFFFFFFDFFFFFFF?DDFFFFFFF=BEFFFFFFFF-;;;FFFFF@FFFFADDFFEEAFFF;FFA/BFFFFFFFFFDCFE:/;;;9:BFBFB9;BFF/BFFEFFADFFEEFFFFFF?EAADBF/9;A;@AFFFFF/BBFFFFFFFADAFFFFFDFFFFFFFFDFCFFE?ADFFFFFFFFF/;ABBFFCFF@ADD-AFFFFAFFFDFFFFFFFEFFACFCBD
@M03896:38:000000000-B4D98:1:1102:11124:14164 1:N:0:171
TACGTAGGGGGCTAGCGTTGTCCGGAATCACTGGGCGTAAAGGGTTCGCAGGCGGAATAACAAGTCAGATGTGAAAGGCATGGGCTCAACCCATGTAAGCATTTGAAACTGTAATTCTTGAGAAGTGGAGAGGTAAGTGGAATTCCTAGTGTAGCGGTGAAATGCGTAGATATTAGGAGGAATACCTGTGGCGAAGGCGACTTACTGGACACAAATCTGACGCTGAGGAACGAAAGCGTGGGTAGCAAACA
+
AAABABFAA2D>AGG4E2E2ABDAEEEGG5GHGFHGEEEEGHHGGGHGGEDEECCEFFG3BG@FBB4@3B3BBFDBFFH0?CGGHHHEHHHEF22BBGGHEFGHFDGFGH2>?@@F2GGEFH/@@@?FFHFDDC??D1FGFF1FFHHGH11<=1<<@<<CGHGFDD;ADAGGFGHGCCGDGFHFFCFFFFGEGGFGGGAGAFFFFFF;FEBFBA9BFFBBBFFFFDFAFEADDEAABDFDCFDFFFFFFFF
@M03896:38:000000000-B4D98:1:1102:27284:14220 1:N:0:171
TACGTAGGGTGCGAGCGTTAATCGGAATTACTGGGCGTAAAGCGTGCGCAGGCGGTTATATAAGACAGATGTGAAATCCCCGGCCTCAACCTGGGAACTGCATTTGTGACTGTATAGCTAGAGTACGGCAGAGGGGGATGGAATTCCGCGTGTAGCAGTGAAATGCGTAGATATGCGGAGGAACACCGATGGCGAAGGCAATCCCCTGGGCCTGTACTGACGCTCATGCACGAAAGCGTGGGGAGCAAACA
+
AAABAFFAABAAF2F2E2E2ABFBEEEGHFHHFHHHEEFEHHHGEEGGGCFGGGGEEAE4BBBBBBB?BFGBFHFBFHHHGGGGGGHFHHHFHHEFGGFHGFHHHDFGBD?2?@@FFGHFFFG?GFDDCFFFGFGFCDAEEFCGHCCCADCDACFCFC;C0FBBFGD9;@EEGGGFDGAAFFFFFFF=-9DDF>=DAFEFFFFFFF9AEFEEFABBFFF/BAAAFDFF/BB:9DF?BA.ADFF.;AEFFFA
@M03896:38:000000000-B4D98:1:1102:22682:14251 1:N:0:171
TACGTAGGGTGCAAGCGTTAATCGGAATTACTGGGCGTAAAGCGTGCGCAGGCGGTTCTGTAAGATAGATGTGAAATCCCCGGGCTCAACCTGGGAATTGCATATATGACTGCAGGACTTGAGTTTGTCAGAGGAGGGTGGAATTCCACGTGTAGCAGTGAAATGCGTAGATATGTGGAAGAACACCGATGGCGAAGGCAGCCCTCTGGGACATGACTGACGCTCATGCACGAAAGCGTGGGGAGCAAACA
+
>AAA>4C?A4A>4FG4E2AAAFGFEAFGHHHHGFFHEECEGHFEEEGFGECEGE@EGGD4FGBBBBBBBFDBFHEFFGHFFCE?CFHGHHHFHFGCG?GFBGFGHFG3BGB3B?BFFHGHGF@@GH2G1<?D</???ACFFHGGHG>>FACE<<<DHG=<DHGDFE.;;@EFHHECGGFHBF9CBFG-9A.9B@@D-DEAD?EFFE./9F9A;;B/BB/9;.9AD.///;B.9AD.B..;@BC.-:9FFA.
@M03896:38:000000000-B4D98:1:1102:22704:14258 1:N:0:171
TACGTAGGGTGCAAGCGTTAATCGGAATTACTGGGCGTAAAGCGTGCGCAGGCGGTTCTGTAAGATAGATGTGAAATCCCCGGGCTCAACCTGGGAATTGCATATATGACTGCAGGACTTGAGTTTGTCAGAGGAGGGTGGAATTCCACGTGTAGCAGTGAAATGCGTAGATATGTGGAAGAACACCGATGGCGAAGGCAGCCCTCTGGGACATGACTGACGCTCATGCACCAAAGCGTGGGGAGCAAACA
+
AAABAFFBBFAAEFGE22A2ABFB2BBFHFHHFAGF2EEGHHGFFGFEGAE0EEFGEFGHHFFF4GB3BGHGDGGFGFHHGGGGCGHHCHHFFHGEFGFBGGFHHFGB?FB3FFGHFHGHD<@@GHFGFHGFHGFAEFDGFHGHHFD>FAG<<<DD0==GEGGGHFEEDDE0CGGGFFEBHHG/BFF9?AA?;:@B-.AFDDEDFE.9BF?AA;/;9B/9BADFFD////;/.::/;AADFB-.;.99B..
@M03896:38:000000000-B4D98:1:1102:14088:14301 1:N:0:171
TACGGAGGGTGCAAGCGTTAATCGGAATTACTGGGCGTAAAGCGCACGCAGGCGGTTTGTTAAGTCAGATGTGAACTCCCCGGGCTCAACCTGGGAACTGCATCTGATACTGGCAAGCTTGAGTCTCGTAGAGGGGGGTAGAATTCCAGGTGTAGCGGTGAAATGCGTAGAGATCTGGAGGAATACCGGTGGCGAAGGCGGCCCCCTGGACGAAGACTGACGCTCAGGTGCGAAAGCGTGGGGAGCAAACA
+
AAAAAAAB@AAA4F44A2E2ABFBBAFFHHHHGEGGGGGEDHGFGGFEGEEEEECGGGGHHHGHGGBBBFGGHEF3BGHGGGGEGGHEGFHHHFGFHGHHHHHHHHFGFG?>??GBFHHHEC?FGDGFFDF.GF?@DABDEFFFFFFBBFBFB9FFD9;BAFFFFFA.A-AFFFFFFFFFFFFFFFFFF>-9ADFC;.A-9-@B@99;AFFB>CD;BFFBFFDFFFEFFFFAAD=.9AADFFF?-9.BFF.
@M03896:38:000000000-B4D98:1:1102:14110:14303 1:N:0:171
TACGGAGGGTGCAAGCGTTAATCGGAATTACTGGGCGTAAAGCGCACGCAGGCGGTTTGTTAAGTCAGATGTGAAATCCCCGGGCTCAACCTGGGAACTGCATCTGATACTGGCAAGCTTGAGTCTCGTAGAGGGGGGTAGAATTCCAGGTGTAGCGGTGAAATGCGTAGAGATCTGGAGGAATACCGGTGGCGAAGGCGGCCCCCTGGACGAAGACTGACGCTCAGGTGCGAAAGCGTGGGGAGCAAACA
+
ABABB3ABBAAA4EGA?2F2ABGBBBFGHHHHGGHHGGGEGHHGG?EEGEGFGGGGGGGHGFHHGH4BBFGFGFFBFGHFGGGGGGHGHHHHHHGGHGHHHHHHHHEHGH?>F?FBFHHHHHGHHHGGFGGFHHFCDFCAEFFFFFFBFFFFFBFFCFAFEFFFFFDFFFFFFFFFFFFFFFFFFFFFFBDFFFFFFFFFFFDDFFFEEFFFDBD:FFFFFFFFFFFFFFFFDFCDFFFFFFFFFFFFFF?
@M03896:38:000000000-B4D98:1:1102:5206:14316 1:N:0:171
TACGGGGGAGGCGAGCGTTGTCCGGAATCACTAGGCGTAAAGGGCAAGTAGGCGGAATGGTAAGTTACGTGTTAAAGGCATAGGCTCAACCTGTGTAAGGCATGTGATACTGTCATTCTAGAGTCAGGCAGGGGAAGACGGAATTTCCGGTGTAGCGGTGGAATGCGCAGATATCGGAAAGAACACTCAAGGCGAAGGCAGTTTTCTGGGCCATGACTGACGCTCAATTGCGAAGGTGTGGGTATCAAACA
+
BBABADDB@DD>E2E2A1E0ABDBAAEGH5GHGFHHGFFEGGHGGGGGHGHGHGGG/FGFEGF3FG4BCECGHFHBD2??GGHFHHHE?CHGHG<GFDGGGHHHHHGGFG<1@??<FGHFFF<FHHEFHHGGGGDGFHC?<CGGHHGCDC@DD;0;?;;BEFGGFGCEAGFGGGGGBFFFFFFFFFFFFFFFADFDFFAFDBFFFFFBBFAFFFFFFFFFFDFDFDFFFFFA;@BFFFFFFFDFBFFFFFF
@M03896:38:000000000-B4D98:1:1102:27536:14337 1:N:0:171
TACGTAGGTGGCAAGCGTTATCCGGAATTATTGGGCGTAAAGCGCGCGTAGGCGGTTTTTTAAGTCTGATGTGAAAGCCCACGGCTCAACCGTGGAGGGTCATTGGAAACTGGAAAACTTGAGTGCAGAAGAGGAAAGTGGAATTCCATGTGTAGCGGTGAAATGCGCAGAGATATGGAGGAACACCAGTGGCGAAGGCGACTTTCTGGTCTGTAACTGACGCTGATGTGCGAAAGCGTGGGGATCAAACA
+
ABABABCAFFBF44A4A2F2ABDB2A2FHFHHGHHHFFFEGHHGGEFGEGGGGGGGGGGGG?BGBBBBBGDBFF?BBFG?GGEFGGG2FFGCDG@/FFDCGHDGHFG?1F?1?????CGHH<<>G=FG>GHFGGFCCC0DGFFHHFH0GDCGCCG;CD:CECFHFFDDBFAFFBFGFFFGFGFFFGG?A;BFEFFAFFFFFAAAFF/FFF/99BB9BF/9;AD?DABFFFF?99-ABA9ABFF...ABFF?
@M03896:38:000000000-B4D98:1:1102:5199:14339 1:N:0:171
TACGGGGGAGGCGAGCGTTGTCCGGAATCACTAGGCGTAAAGGGCAAGTAGGCGGACTGGTAAGTTACGTGTTAAAGGCATAGGCTCAACCTGTGTAAGGCATGTGATACTGTCATTCTAGAGTCAGGCAGGGGAAGACGGAATTTCCGGTGTAGCGGTGGAATGCGCAGATATCGGAAAGAACACTCAAGGCGAAGGCAGTTTTCTGGGCCATGACTGACGCTCACTTGCGAAGGTGTGGGTATCAAACA
+
AAABABD2A2>AEAEE0AA0ABFBAEEFGBGHHGHG?BEEHHHGFACFHHHHHGGG/EHCEG4?B4BBFCHFHFBFH2FGHFGCGGGF?CGGHD<?DGFGGGHFFHFGHH11@?<1@FGFGD<>FGBBGHGGFCAAGFFDA:EGHHFGGCCCA;BB-;;;:A0CFFAEGAAFBFF?;.;=.B.BBFFF/://:9>;BDE?DFFFFFFBB..;AFFFBBFBFD.;DD//BBB@=@-.FFFAADA:FFBFBFA
@M03896:38:000000000-B4D98:1:1102:27521:14351 1:N:0:171
TACGTAGGTGGCAAGCGTTATCCGGAATTATTGGGCGTAAAGCGCGCGTAGGCGGTTTTTTAAGTCTGATGTGAAAGCCCACGGCTCAACCGTGGAGGGTCATTGGAAACTGGAAAACTTGAGTGCAGAAGAGGAAAGTGGAATTCCATGTGTAGCGGTGAAATGCGCAGAGATATGGAGGAACACCAGTGGCGAAGGCGACTTTCTGGTCTGTAACTGACGCTGATGTGCGAAAGCGTGGGGATCAAACA
+
AAABAFFCFFCFBCC422A2ABDBAB2FGFHHFGHHGEEFHHHGGCEGEEEDHCGGGGGGGHFHGHBBFHFBBFGBGHHEHGGCGGFFGFH/DGGGHGCGGHHHHHF??F?1??F1GHHHDDFFGGHGHHFFFCGHHHFFGHDDGHGBGFFFG<C;@A:AAGBGCF;ECGFGEFGGFBFFA99ABFG?;;BBAC;CFAA;FAF.BFFFBF/::9FFBBF:9DAAFDBFFFFAA;;AFD.A-9=?AAFFFFA
@M03896:38:000000000-B4D98:1:1102:2344:14446 1:N:0:171
TACGGAGGGTGCAAGCGTTAATCGGAATTACTGGGCGTAAAGCGCACGCAGGCGCTTTGTTAAGTCAGATGTGAAATCCCCGGGCTCAACCTGGGAACTGCATCTGATACTGGCAAGCTTGAGTCTCGTAGAGGGGGGTAGACTTCCAGGTGTAGCGGCGAAATGCGTAGAGATCTGCAGGAATACCGGTGGCGAAGGCCGCCCCCTGGACGAAGACTGACGCTCAGGTCCGAAAGCGTGGGGAGCAAACA
+
1AAA?11>11>>B1G0E0A0AGFAAAAFG1EG21/F/EE//A1EA/EEEGAEG//>?/1@>BBBB2@11@121B21BFH1?>E//EHGH<B000<0B/BF1F1F>1B2GBB2??@@<GFG@GGG<D??F//<1?/-<-9-;B/999;;///;/9/9-;---;@?//;9-9-BFF/B////-:FFBFFB-;9--9@@=FE-9=-9@-@9?B9--;A-9FFBFFFB--////99-;@9/-9-9-;9-;EFF--
@M03896:38:000000000-B4D98:1:1102:2365:14450 1:N:0:171
TACGGAGGGTGCAAGCGTTAATCGGAATTACTGGGCGTAAAGCGCACGCAGGCGGTTTGTTAAGTCAGATGTGAAATCCCCGGGCTCAACCTGGGAACTGCATCTGATACTGGCAAGCTTGAGTCTCGTAGAGGGGGGTAGAATTCCAGGTGTAGCGGTGAAATGCGTAGAGATCTGGAGGAATACCGGTGGCGAAGGCGGCCCCCTTGACGAAGACTGACGCTCAGGTGCGAAAGCGTGGGGAGCAAACA
+
AAAAA3A@DAAAAFFC22E2ABFBBAAFHFGGF3BBEEEE1FFBEFGAEG?EGFGGGGGHHGFBBGB@BFDFDGF?GHHHGEEE>EGCFFGFGCFHHGHHHBGHHBGHFH?2<?@2/?FGF0?GHHGF?D.>D0.---9;.;9BFFB:;B/BB;BF-;;9EBBFFB;;AA.//:BF/BBA?F9BFFFA@@-D:;@C@.;@BA9@DD@.99:..9A.;;B/B?;.A;//:9B9:--.B.;.9--.@;.9BA.
@M03896:38:000000000-B4D98:1:1102:10372:14511 1:N:0:171
TACGTATGGTGCAAGCGTTATCCGGATTTACTGGGTGTAAAGGGTGCGTAGGTGGCAAGGCAAGTCTGAAGTGAAAATCCGGGGCTCAACCCCGGAACTGCTTTGGAAACTGTTTAGCTGGAGTACAGGAGAGGTAAGTGGAATTCCTAGTGTAGCGGTGAAATGCGTAGATATTAGGAGGAACACCAGTGGCGAAGGCGACTTACTGGACTGCTACTGACACTGAGGCACGAAAGCGTGGGGAGCAATCA
+
ABBAAFFFFDFDBFGA22A2ABDBAEFGHGHHHHHHGGHHHHHGHFEEFFCCGGGGFGFGFBGFGH5D5DDDGFHFFDFFF>EEEEHEGFHGG?ECEEGGHHHHHHFFFHB3DDDBBFGFFF<@FHFFGGGEDGFGDGDGDGHHHHHHHEFG==<GCACCFHHHGG<CEFGHHGHHGFFHDEHFFHEGGGFGCDC-CFC?BCGGGFFB/BFFFFFFFFFFFFFFBBFAEEAAAADAFADFFFFF;AEF/;:
@M03896:38:000000000-B4D98:1:1102:27191:14598 1:N:0:171
TACGTAGGTGACAAGCGTTGTCCGTATTTACTGGGTGTAAAGGGCACGTAGGCGGACTGTCAAGTCAGTCGTGAACTACCGGGGCTTAACCCCGGGGCTGCGATTGAAACTGACAGCCTTGAGTATCGGAGAGGAAAGCGGAATTCCTAGTGTAGCGGTGAAATGCGTAGATATTAGCAGGAACACCAGTGGCGAAGGCGGCTTTCTGGACGACAACTGACGCTGAGGCGCGAAAGTGTGGGGAGCAAACA
+
>AAAAF11B1@@3B1A11A0ABFA0BFFHFHHF100AEB2DDBAFAA/BB0BFAA/EEEFB22BDDF1DFA?BB>1BFG0>/>E>/FBFHHGGEG//>>?F?CCC<F1?F<1??FGEHFH111=>F><<><>.<CG/.<.<<AECGGCG000;;;=-:;;99CB0;;;;;ABBFBF0/;9.;BAFFFE;;//:;@@-9;9---;9;;//;A=@@>@F/:;F-:;-999A?;-99--9:;B-9@E9;EFFF-
@M03896:38:000000000-B4D98:1:1102:25080:14732 1:N:0:171
TACGTAGGTGGCAAGCGTTGTCCGGATTTACTGGGCGTAAAGGGAGCGTAGGCGGATTTTTAAGTGGGATGTGAAATACCCGGGCTCAACCTGGGTGCTGCATTCCAAACTGGAAATCTAGAGTGCAGGAGGGGAAAGTGGAATTCCTAGTGTAGCGGTGAAATGCGTAGAGATTAGGAAGAACACCAGTGGCGAAGGCGACTTTCTGGACTGTAACTGACGCTGAGGCTCGAAAGCGTGGGGAGCAAACA
+
AAAAAFFBFFAB44FA22E2ABDA2BEGHHHHGFGGGEFGGHGGHGGFGFC?GFGCGEHHHHFHHHHHGBEFGFHEDGGHHGGGEFHGHGHGHHFGGBDFHHHHHHBFFH?32@@@FGFFGF2@FFEHGGGGGGAEEG1FFGFHHHHHHHBG<<=GFA<:CCHHFCC;EGFHGHFHGGGFGFFGGGGEFFEFEGGGFDEFFF;DFBFBFFFF.FBFFFFFFFDAADFEFFFDCFD9BDFDCFFE;AEFFF9
@M03896:38:000000000-B4D98:1:1102:2686:14734 1:N:0:171
TACGGAGGATCCGAGCGTTATCCGGATTTATTGGGTTTAAAGGGTGCGTAGGCGGGATAATAGGTCAGTGGTGAAAGTTTGCAGCTTAACTGTAAAATTGCCGTTGAAACTGTTATTCTTGAGAGTAGATAAGGTAGGCGGAATGTGTTGTGTAGCGGTGAAATGCATAGATATAACACAGAACCCCGATTGCGAAGGCAGCTTACCGGGCTACATCTGACGCTGATGCACGAAAGCGTGGGGATCAAACA
+
ABAAAAABAFFFGCEE22E2AADBABEFHCDGFHH2FFHHHHBE11BE1EEFHFG/EGHFFB4FFH@B4BGFFHHGF4B4BBFFHGDGHGD4FG4FG4FHHHC<EDC3BG?2?>@2@FGHGF<?FGFF1GGGDGHHFG1->@DGH00DH.<<<=DDDACDFHHHHH0GHHHHHFGBCBFEGGGGGGGCADGGFFGFFFFEDDFBFFF?C;=;FFBBFFFFFFFF.AFFEB:AADFFFFFFFFFFDEFFFFF
@M03896:38:000000000-B4D98:1:1102:25065:14749 1:N:0:171
TACGTAGGTGGCAAGCGTTGTCCGGATTTACTGGGCGTAAAGGGAGCGTAGGCGGATTTTTAAGTGGGATGTGAAATACCCGGGCTCAACCTGGGTGCTGCATTCCAAACTGGAAATCTAGAGTGCAGGAGGGGAAAGTGGAATTCCTAGTGTAGCGGTGAAATGCGTAGAGATTAGGAAGAACACCAGTGGCGAAGGCGACTTTCTGGACTGTAACTGACGCTGAGGCTCGAAAGCGGGGGGAGCAAACA
+
ABBBAFFBFFAC44FC22E2ABDBABEGHFHHHHHHGEEEHHHGGFEEEEGCHGGGGGHHHGHHGGFFHHEFFHHFGFHGHGGGGGHBFFHFHHEEFAFGHHHHHG3BDFD3?@@DBGFDFG@@GGHHGGGGGGEEECDGGHHHHHGGHBDGD==DFA<DFHHHGHA;CFEHBGHHGFGEEFGGGGG?CFGFCDFGGEE;AFFFFFFFFFAFA9BFFFFFFFDDDFFFFFF;9FFDFF--@B;9;AEFFFA
@M03896:38:000000000-B4D98:1:1102:25094:14752 1:N:0:171
TACGTAGGTGGCAAGCGTTGTCCGGATTTACTGGGCGTAAAGGGAGCGTAGGCGGATTTTTAAGTGGGATGTGAAATACCCGGGCTCAACCTGGGTGCTGCATTCCAAACTGGAAATCTAGAGTGCAGGAGGGGAAAGTGGAATTCCTAGTGTAGCGGTGAAATGCGTAGAGATTAGGAAGAACACCAGTGGCGAAGGCGACTTTCTGTACTGTAACTGACGCTGAGGCTCGAAAGCGTGGGGAGCAAAC
+
ABAAABC?DF2B4AA422A2ABDBA2BEGBFGFFHHGGG2FHHGHEECEF?1GEG?EEHHHFBGGHFGHGEFHGFBBEGGGEGGEGHFGBHFGC/BEDFHHGHHHFFB?FB32@<2@2G>@@@@GGHHFEFA/@A..>1FFDGGFHHH0<0DG0==<<<CECGGCHCCA-EH0CG00;FFFGBFGGG?.CF/;B?BCDA-9BDFFFFF/B;B9B//BF9/BDDDA...9.;-9.;9FA9A;--.B99BFF
@M03896:38:000000000-B4D98:1:1102:25074:14764 1:N:0:171
TACGTAGGTGGCAAGCGTTGTCCGGATTTACTGGGCGTAAAGGGAGCGTAGGCGGATTTTTAAGTGGGATGTGAAATACCCGGGCTCAACCTGGGTGCTGCATTCCAAACTGGAAATCTAGAGTGCAGGAGGGGAAAGTGGAATTCCTAGTGTAGCGGTGAAATGCGTAGAGATTAGGAAGAACACCAGTGGCGAAGGCGACTTTCTGGACTGTAACTGACGCTGAGGCTCGAAAGCGTGGGGAGCAAACA
+
>AAAAFFBFFBC4GCF22A2ABDAAEFGHDFGFGHGGFGGCHFFFGGGEEG?HEG?FEGHHHHHHHGGG3AFGFFGGHHHH?G>EEGFGHHFGGAGF?2BFGHHHG3BBF?3?@@<FFFF@F2@FGFGGGGGGCGFEFD<>FGHHGGHHFFFG=0=<-<;CFBGBC.;CGFG0GGGGBBFFGFGGFFEAC9:;-;9?.;-;:;D;;/;;FFFFBB9BBBBFD..?DF.EE;:9BAAFDDFFFF.-:AFFF:
@M03896:38:000000000-B4D98:1:1102:24437:14993 1:N:0:171
TACGTAGGTGGCAAGCGTTATCCGGAATTATTGGGCGTAAAGCGCGCGTAGGCGGTTTTTTAAGTCTGATGTGAAAGCCCACGGCTCAACCGTGGAGGGGCATTGGAAACTGGAAAACTTGAGTGCAGAAGAGGAAAGTGGAATTCCATGTGTAGCGGTGAAATGCGCAGAGATATGGAGGAACACCAGTGGCGAAGGCGACTTTCTGGTCTGTAACTGACGCTGATGTGCGAAAGCGTGGGGATCAAACA
+
>>>>>CFAFF1BBEF1A1E0ABDBABEFHHHHFFHBEEEEGHHGGCGGE>EEGEGGGGGGEFGHFHEFGFH>GEFHHGHFHGGEGEGGFGHGBGB/F///>AHHHH<?DF?1>F1<<GBG1B1>FGHFHFH/<E.</<000<0C0CFGHB:;;:0C-;.;.CFGGFACAAGGFFFGFFBBACGGGFFA-BFBA@?@@AE@?->BFFF9/B/;/B/9BFFBBFFB?9BB;;BAA@?BFFBB->;AB?FF/B9
@M03896:38:000000000-B4D98:1:1102:24448:15009 1:N:0:171
TACGTAGGTGGCAAGCGTTATCCGGAATTATTGGGCGTAAAGCGCGCGTAGGCGGTTTTTTAAGTCTGATGTGAAAGCCCACGGCTCAACCGTGGAGGGTCATTGGAAACTGGAAAACTTGAGTGCAGAAGAGGAAAGTGGAATTCCATGTGTAGCGGTGAAATGCGCAGAGATATGGAGGAACACCAGTGGCGAAGGCGACTTTCTGGTCTGTAACTGACGCTGATGTGCGAAAGCGTGGGGATCAAACA
+
AAAAAFFBF4ACBGCA22E2ABDBABEFHFHHGHHGGFFGHHHGFEGGAEF1GEEGGEGGGHHHFFBBEGGB?GGHHHHFHGGGEEGEFGHGGHGGH??DGHHHHH<<?G?1???FCCFGFFBFGE<FGHGFGGCCCGGFHFFGHHGFHG;0;;0<@A;-CCCGHG;CDGFGGGGGFFFFDACFGGGGFFBFFAFFADFA=BFFFFB::F/;BBFBFFFFFFDDFFFFFFB;?BDDEF.AD=-.99;B/F.
@M03896:38:000000000-B4D98:1:1102:18678:15055 1:N:0:171
TACGGAGGGTGCAAGCGTTAATCGGAATTACTGGGCGTAAAGCGCACGCAGGCGGTTTGTTAAGTCAGATGTGAAATCCCCGGGCTCAACCTGGGAACTGCATCTGATACTGGCAAGCTTGAGTCTCGTAGAGGGGGGTAGAATTCCAGGTGTAGCGGTGAAATGCGTAGAGATCTGGAGGAATACCGGTGGCGAAGGCGGCCCCCTGGACGAAGACTGACGCTCAGGTGCGAAAGCGTGGGGAGCAAACA
+
BCBBBAADB?AABEG4E2E2ABGBEAFGHFHHFGHHGGEBFGHGGGEFGEFGGGGEEEGHGFBBBF@BBFGBFGFBFHHGFGGGGGHEGGGGHHGGHGHHHHHHHGDFFGD2??FBFGHHHFCFGHGGFEGEGF.>C=DFFFFFFFFBFFBFB;FBFF:@EFFFFFAADFFFFFFFFFFFFFFFFFFFF9@DFFFFFFA@FFFFFF>AFFFF;CFDBFFFFFFFFFFFFFFBDCFFEDADFFD.;AEFFF?
@M03896:38:000000000-B4D98:1:1102:25304:15313 1:N:0:171
TACGGAGGGTGCAAGCGTTAATCGGAATTACTGGGCGTAAAGCGCACGCAGGCGGTTTGTTAAGTCAGATGTGAAATCCCCGGGCTCAACCTGGGAACTGCATCTGATACTGGCAAGCTTGAGTCTCGTAGAGGGGGGTAGAATTCCAGGTGTAGCGGTGAAATGCGTAGAGATCTGGAGGAATACCGGTGGCGAAGGCGGCCCCCTGGACGAAGACTGACGCTCAGGTGCGAAAGCGTGGGGAGCAAACA
+
BCBBBABBDAAA4DG422E2ABFBEEFGHFHHGGHHGGGEHHHGGGEEGEFFGGGGGGGHHHHHHHFBFHHFGGHFGHHHGGGGFGHG3GHHHH/GFAGGHHHHHHHHFGD2??@CFHHHHGFGHGGHFGGGHHDDGFFFFFFFFFFBFFBFF;FBDD;CEFFFFFDDFFFFFFFFFFFFFFFFFFFFFDFFADFFFFFFFFFDFFFEFFFFADFDBFFFFFFDFDFFFFB@ADFDFDDFFFFFFDFFFF.
@M03896:38:000000000-B4D98:1:1102:25283:15318 1:N:0:171
TACGGAGGGTGCAAGCGTTAATCGGAATTACTGGGCGTAAAGCGCACGCAGGCGGTTTGTTAAGTCAGATGTGAAATCCCCGGGCTCAACCTGGGAACTGCATCTGATACTGGCAAGCTTGAGTCTCGTAGAGGGTGGTAGAATTCCAGGTGTAGCGGTGAAATGCGTAGAGATCTGGAGGAATACCGGTGGCGAAGGCGGCCCCCTGGACGAAGACTGACGCTCAGGTGCGCAAGCGTGGGGAGCAAACA
+
AAAAA3ADBAA>4B4A22E2ABDBBBFGHFHHFBFFEGGGHHHGGCEEEGCEGEG/>BEHGGGGGHGBFFHHFGHHHHGHGGFE>@GF?GHCG0AFF/BBBFGHHFFFGH?><?FC/GHH0??GHGG?FDFFHFG.<@<=DGDGGHH0D/<<D00:--::CGHGF<:9;-9B0;BFBBB.EGGGGGGAA9;EA=BFDDE9-@FFFB>;..;B==D?BBF/FA:DDDFBFF;;-;@@F.DDC;BA9;9//9.
@M03896:38:000000000-B4D98:1:1102:12757:15496 1:N:0:171
TACGTAGGGAGCAAGCGTTATCCGGATTTATTGGGTGTAAAGGGCGCGTAGACGGGAAGTCAAGTTAGTTGTGAAATCCCTCGGCTCAACTGAGGAACTGCAACTAAAACTAACTTTCTTGAGTGCTGGAGAGGAAAGTGGAATTCCTAGTGTAGCGGTGAAATGCGTAGATATTAGGAGGAACACCAGTGGCGAAGGCGGCCTACTGGGCTTTAACTGACGCTGAGGCACGAAAGCATGGGTAGCAAACA
+
AAA?AFFBBFAAEFCA22E2ABDBABEFHCGHHHH2EEFHHHHG2AEEEE?AHFF??0B@BBFGGD4B4BEFEFDGFHHHHHGDFGGGGFGCBBFGHFHGHBFGH3FBFHB3223BFFGGGG2GFGFF@<GFADHH0?DGFGBHHHHHFBDFG=1>-<>AFHHHBD.<CGAGFG0<G0CF.;CGHHEA:;GF;9@BG.:-9ADFFFFBB.;9A:BFFFFFFADFADFAE.9ADDDFF/BFFFFFE;BFBF9
@M03896:38:000000000-B4D98:1:1102:15749:15641 1:N:0:171
TACGTAGGGAGCAAGCGTTATCCGGATTTACTGGGTGTAAAGGGCGCGCAGGCGGGCCGGTAAGTTGGAAGTGAAATCTATGGGCTTAACCCATACACTGCTTTCAAAACTGCTGGTCTTGAGTGATGGAGAGGCAGGCGGAATTCCGTGTGTAGCGGTGGAATGCGTAGATATACGGAGGAACACCAGTGGCGAAGGCGGCCTGCTGGACATTAACTGACGCTGCGGCGCGAAAGCGTGGGGAGCAAACA
+
BBBBB@CABFAA44B4A2E2A5DBAAEEHFGHGHGHEEEBDGHGGGGGGAE@EEFEFEFGC>?BBF4B3BFBGF?2BBG2FGHGHHGGHFHGGG?<??FGFHHHHFF??F????>C>GFHE>>>G=FHHFC/CDCC?AFGF-:;<0=C:E.E.009-;99..9;BFA.;>AFBFFFFF?DF?99;.A../9BECB>-9.-B-@DFFBFF9./;FFFFE/;/.;...-9-;@--9;./..9@AA.-..:B9.
@M03896:38:000000000-B4D98:1:1102:28931:15648 1:N:0:171
TACGGAGGGTGCAAGCGTTAATCGGAATTACTGGGCGTAAAGCGCACGCAGGCGGTTTGTTAAGTCAGATGTGAAATCCCCGGGCTCAACCTGGGAACTGCATCTGATACTGGCAAGCTTGAGTCTTGTAGAGGGGGGTAGAATTCCAGGTGTAGCGGTGAAATGCGTAGAGATCTGGAGGAATACCGGTGGCGAAGGCGGCCCCCTGGACGAAGACTGACGCTCAGGTGCGAAAGCGTGGGGAGCAAACA
+
ABAAB3>DD2AA45F4A2E2ABDBB2BFHGHHFGDGFEEBGHHGG0EEGEGEEGGGGGGHGGFGFFFFFGFFFHF?FGHGGGGGGGHEHHHHHHGHHEHHHHHHHHHHGG?2??@FFHHHHF?FGGGGGHHHHHGFGFCFFFFFFFF;;B/BF/B;@@;@EFFFFFD;DFFFEFFFFFFFFDFFFFFFFFFDA>BFFFFFFFFFFFDFFFFFF=D9BFFFFFFFFFFEFFF@;-BDFDFFFFFEFDFFFF.
@M03896:38:000000000-B4D98:1:1102:13254:15655 1:N:0:171
GACGAACCGTGCGAACGTTATTCGGAATCACTGGGCTTAAAGCGCGTGTAGGCGGGCCGGCACGTCGGCTGCTGAAATCCCCCGGCTCAACCGGGGAAGGGGCACCGATACGACCGGCCTGGAGGGGGGTAGGGGGGACGGGAACTTCCGGTGGAGCGGTGAAATGCGTTGAGATCGGAAGGAACGCCCGCGGCGAAAGCGCGTCCCTGGACCCCACCTGACGCTGAGACGCGAAAGCCAGGGGAGCGAA
+
AAAABDAADAAAEEE2A2F2ABFBBBFGHBGHHGHHHHHGFHHFGGGGGGGHHECEFGGEEE<?B?<>BFCGHGG?GGHGHGGFGGGGHHHHGGGCDDGGGGGGGGFABA;9;;;-;ADAAEBAAFBCFCFFFF?DFF@C@BDCEFFFFFFBCFFEB;@;@EFFFBFDDFFFFFFFFFFFFFFFFFFFF=DFFFFFFFDFFFFFFFFFFFFFFFFFFFFF;BDDFFF?BFFFFBB=:FFFEFACF=A;-@
@M03896:38:000000000-B4D98:1:1102:2682:15732 1:N:0:171
TACGTAGGGGGCAAGCGTTATCCGGATTTACTGGGTGTCAAGGGAGCGTAGACGGCAAGGCAAGTCTGATGTGACAACCCAGGGCTTAACCCTGGGACTGCATTGGAAACTGTCTGGCTCGAGTGCCGGAGAGGTAAGCGGACTTCCTAGTGTAGCGGTGAAATGCGTAGATATTAGGAAGAACACCATTGGCGAAGGCGGCTTACTGGACGGTCACTGACGTTGAGGCTCGCAAGCGTGGGGAGCAAACA
+
A?AAAF1A11>>AFFF0A00ABA00AAEBFG1B1/FEG1A2BF/FGAAEE/>G?/>/>B/BB>FBG2BB2FBBF2BBF>?FF>E?0?FBDFGHHF/BBCFHHFHFF1FDGB1BB21@@FGC@/@/1F//<A@E<>1=<<?<A-=GGGHFC00;0:;@:C@ECHG;;;;9@9;FBFGBBBFGEBF/9A900;0/@;>@--;9@??FFF///9@@B-A:FFFF?EE-;/---;-------AB@--9-9-99;9
@M03896:38:000000000-B4D98:1:1102:2690:15751 1:N:0:171
TACGTAGGGGGCAAGCGTTATCCGGATTTACTGGGTGTAAAGGGAGCGTAGACGGCAAGGCAAGTCTGATGTGAAAACCCAGGGCTTAACCCTGGGACTGCATTGGAAACTGTCTGGCTCGAGTGCCGGAGAGGTAAGCGGAATTCCTAGTGTAGCGGTGAAATGCGTAGATATTAGGAAGAACACCAGTGGCGAAGGCGGCTTACTGGACGGTAACTGACGTTGAGGCTCGAAAGCGTGGGGAGCAAACA
+
ABBBAFFBC?>>AAFA22F2ABFBAAAEHHGHGGHHGGHFGGHGHEE?EEFFHEGG0EF1BBFEFG@BBGFBFGGBBCEEGFFE?GGFHGHGHHEAGFFEHHHHHHBDDGB3DDB3BFGHDD/@GHHGFC?-C<GG=GF-<<CFHHGFDGBDD:;CD:=CGHGHGG9;EFGGGGGGGBFFGGGGGGGEFFFG;9BDF?A>@FFFFFFB:F:C-;AEBBFFF?AFEEFF?A;@>FFDFFFFFFFE@AEFFFF
@M03896:38:000000000-B4D98:1:1102:2672:15758 1:N:0:171
TACGTAGGGGGCAAGCGTTATCCGGATTTACTGGGTGTAAAGGGAGCGTAGACGGCAAGGCAAGTCTGATGTGAAAACCCAGGGCTTAACCCTGGGACTGCATTGGAAACTGTCTGGCTCGAGTGCCGGAGAGGTAAGCGGAATTCCTAGTGTAGCGGTGAAATGCGTAGATATTAGGAAGAACACCAGTGGCGAAGGCGGCTTACTGGACGGTAACTGACGTTGAGGCTCGAAAGCGTGGGGAGCAAACA
+
ACBCBFFCCADA2CFAE2E2ABDBABEGHFHHHHHFAEFDGHHGGEEEEFGGHGGG?EGFEHHGHH@BEGFBGFHFGFGGGHGEFGHHHGHGHGGFHHHHHHHHHHFFFGD3DDB3BCFGFF?@GFGFFGGGADCFFGD?<CCGHGHHHHFFG;CGDA;CFGHHFHECFGGGGGGGGGGGAFFFFFGEFFFGEGFFFFFFFFFFFFFFBFFFAA.AFFFFFDEFEFFFFFFD@FFFFFFFFFFFFFFFFFF
@M03896:38:000000000-B4D98:1:1102:2685:15770 1:N:0:171
TACGTAGGGGGCAAGCGTTATCCGGATTTACTGGGTGTAAAGGGAGCGTAGACGGCAAGGCAAGTCTGATGTGAAAACCCAGGGCTTAACCCTGGGACTGCATTGGAAACTGTCTGGCTCGAGTGCCGGAGAGGTAAGCGGAATTCCTAGTGTAGCGGTGAAATGCGTAGATATTAGGAAGAACACCAGTGGCGAAGGCGGCTTACTGGACGGTAACTGACGTTGAGGCTCGAAAGCGTGGGGAGCAAACA
+
ABABAFFBBAAAAFCA22E2ABFBABFGHFGHHGHHGEHHHHFGHGEEFE?EGEEFCEGEBBFEGH4BBFDB@FHHFFEGGEFEEFGHHFHGHHH/GFGEHHGHHH2DDGB3BBB3BFGHDF/@FGFCGGGGGG<GFH>-<<@EHHHHHFDGD;0<-=;@ACGHCFCCEGEF0;CFFBFG?FGFFFE?:;CFEFFFADA>ACFFFB/;9BAD:A.AFFBFF.AA:AB/:A;@-/DAFFFF-;;EFDFFBA9
@M03896:38:000000000-B4D98:1:1102:5394:15995 1:N:0:171
TACGGAGGGTGCAAGCGTTAATCGGAATTACTGGGCGTAAAGCGCACGCAGGCGGTTTGTTAAGTCAGATGTGAAATCCCCGGGCTCAACCTGGGAACTGCATCTGATACTGGCAAGCTTGAGTCTCGTAGAGGGGGGTAGAATTCCAGGTGTAGCGGTGAAATGCGTAGAGATCTGGAGGAATACCGGTGGCGAAGGCGGCCCCCTGGACGAAGACTGACGCTCAGGTGCGAAAGCGTGGGGAGCAAACA
+
BBBBABADD2AAGGGCA2E2AFHBAEFGHGHHFFDGFEFGHHHGGFFFGCEEGEFCEEGHGHHFBG@BFFFBDBDGGHHGGGGGFGHHHHHGFHFFHGHGHFHHHHFFDG?>F?FGFGGGFGGHHGHGFGGGHGFCC=DFEFFFFFFFFF/B;9BFBC:BEFFFBF9:;BFFFFFFFFFFFFFFFFFFD@=AFFB=@DE@A;@DFFFFFB.;@@DDEBBBF?D.DFFFFFF@.>DD/;:A@-=EDDEF/A?
@M03896:38:000000000-B4D98:1:1102:5393:16017 1:N:0:171
TACGGAGGGTGCAAGCGTTAATCGGAATTACTGGGCGTAAAGCGCACGCAGGCGGTTTGTTAAGTCAGATGTGAAATCCCCGGGCTCAACCTGGGAACTGCATCTGATACTGGCAAGCTTGAGTCTCGTAGAGGGGGGTAGAATTCCAGGTGTAGCGGTGAAATGCGTAGAGATCTGGAGGAATACCGGTGGCGAAGGCGGCCCCCTGGACGAAGACTGACGCTCAGGTGCGAAAGCGTGGGGAGCAAACA
+
ABBCAAADBAAABBG422E2ABGBEEFGHHHHGGHHGFEEHHHGGCFGGEFFGGGEGGGHGGGGFG@BBGFFGHGFGHHHGGGGGGHFGHHHHHGHFGHHHHHHHHGHFG?2F?FCFHHHHFGGHHHHFEGEGHDDGFFDFFFFFFFBFFBFBBFBFD;DEFFFFFFAAFFFFFFFFFFFFFFFFFFFFDFFFFFFADEDFFFFFFFFFFFFBDFDFFFFFFFFFFFFFFFFDFFDFFFFFFFFFFFFFFF
@M03896:38:000000000-B4D98:1:1102:3065:16481 1:N:0:171
TACGGAGGGTGCAAGCGTTAATCGGAATTACTGGGCGTAAAGCGCACGCAGGCGGTTTGTTAAGTCAGATGTGAAATCCCCGGGCTCAACCTGGGAACTGCATCTGATACTGGCAAGCTTGAGTCTCGTAGAGGGGGGTAGAATTCCAGGTGTAGCGGTGAAATGCGTAGAGATCTGGAGGAATACCGGTGGCGAAGGCGGCCCCCTGGACGAAGACTGACGCTCAGGTGCGAAAGCGTGGGGAGCAAACA
+
ABAAA3ADDAAA4EGC?2E2ABFBBBFFHFHHGFGGGGGFHHGGGGEFGGGGGGGGGGGHHHFGFGBBBGFBFHGBBGHGGGGGFGHFGHHHHGGFHGHHHHHHHHHHFG?2??<FFHHHHGFGHHGFFEGFHHGGGFFDEFFFFFF9BFBFFBFFFBAFFFFFFFA;DFFFFFFFFFFFFFFFFFFDD@FFFFFFFFFFCFDFFFB.EFFD;9DDBFFBFFFDDFFFFFF@ABCAFFFFFFFFFDEFFF.
@M03896:38:000000000-B4D98:1:1102:13850:16599 1:N:0:171
TACGGGGGAGGCGAGCGTTGTCCGGAATCACTAGGCGTAAAGGGCAAGTAGGCGGAATGGTAAGTTACGTGTTAAAGGCATAGGCTCAACCTGTGTAAGGCATGTGATACTGTCATTCTAGAGTCAGGCAGGGGAAGACGGAATTTCCGGTGTAGCGGTGGAATGCGCAGATATCGGAAAGAACACTCAAGGCGAAGGCAGTTTTCTGGGCCATGACTGACGCTCAATTGCGAAGGTGTGGGTATCAAACA
+
AAAABBBB?DDAEAAEEEE0ABDAA1EEDBGF5FGFEEEEHDGF1B?FEBBG@EE///FHG4BBBBBBFFGFGHHD1DCBCGGGBGH?GGGFFF?D2GFGFC1FHHGF1?<<??1@FGH?11>FGHHHCHGGGGFGGCCDEDEFHFHGDGCC?G009B.9A.CFGG.9AB@BFFGA@DE?FBA9;BBB/B/BA--;@DFFD/;BFFB/;F?A.9F//;FBFDDDFD:;9/;:99-A9/FBFF9//;/:BFF
@M03896:38:000000000-B4D98:1:1102:19292:16611 1:N:0:171
TACGTAGGGTGCGAGCGTTAATCGGAATTACTGGGCGTAAAGCGTGCGCAGGCGGCTTTGCAAGACAGAGGTGAAATCCCCGGGCTCAACCTGGGAACTGCCTTTGTGACTGCAAGGCTAGAGTACGGCAGAGGGGGATGGAATTCCGCGTGTAGCAGTGAAATGCGTAGATATGCGGAGGAACACCAATGGCGAAGGCAATCCCCTGGGCCTGTACTGACGCTCATGCACGAAAGCGTGGGGAGCAAACA
+
ABABAFFCCFAAE2FA?2E2ABFBEBFFHHHHHHHHGGGEHHHGGFGGGGFCGGGCFFHHGGGHHH3BBFFBGFHFFGHHGGGEGGHEGFHHHHFHGFFFHHHHHHD?@G????=1?FGGGH<FGGDCGGGGHGFC?DEE;GHHHHG/EA??C90CF;=FFGGGGFCEGGFFFFFFFFFFFFFFFFFF.FFFFFFFFFEFFFFFFFFAEFAEFABBFFFBFDFFFFFFFFBEADDFFFFFFFFFFDFFFF.
@M03896:38:000000000-B4D98:1:1102:19305:16624 1:N:0:171
TACGTAGGGTGCGAGCGTTAATCGGAATTACTGGGCGTAAAGCGTGCGCAGGCGGCTTTGCAAGACAGAGGTGAAATCCCCGGGCTCAACCTGGGAACTGCCTTTGTGACTGCAAGGCTAGAGTACGGCAGAGGGGGATGGAATTCCGCGTGTAGCAGTGAAATGCGTAGATATGCGGAGGAACACCAATGGCGAAGGCAATCCCCTGGGCCTGTACTGACGCTCATGCACGAAAGCGTGGGGAGCAAACA
+
AAAA>4BAAC2>E2E?2AE2ABFBABAFGFHHFFGGFG0BFGFFEEF?EEE?GEE>?EGFFFGB?F3B3F/BFF3BBFFFFEGCDFHFGFHHHG/G2?FFGHHHHH2?@G<???1<?FG1?F1>FGDADGGFHE<@-;CFC/:CGFGCD???E90;F9;B9FFGGF.;AGFFFFFF?D;DFDFFFFFFEFFBBBA-=AAFFFFBFFF.9AA;EAB/BFF/F.:9:9BBFFF?..:9BDFDAABFFA?FFA9
@M03896:38:000000000-B4D98:1:1102:19282:16625 1:N:0:171
TACGTAGGGTGCGAGCGTTAATCGGAATTACTGGGCGTAAAGCGTGCGCAGGCGGCTTTGCAAGACAGAGGTGAAATCCCCGGGCTCAACCTGGGAACTGCCTTTGTGACTGCAAGGCTAGAGTACGGCAGAGGGGGATGGAATTCCGCGTGTAGCAGTGAAATGCGTAGATATGCGGAGGAACACCAATGGCGAAGGCAATCCCCTGGGCCTGTACTGACGCTCATGCACGAAAGCGTGGGGAGCAAACA
+
AAABACFBBFAAF2EE22F2ABGBEBFGHFHHHHHGGEGEHHHGGGGGGGGGGGGG?EHFFBGHGH3BBCEBGFGFGFGHFGGGGGGBFFHHHHFFHFFFGHGGGF><?F?????1?FGFGG1>FFDCFFGGHEGGGGGE;CGHGHGCEA-@;CBFFC;FFFGGFF.;DFFFFFFFF@CFFFFFFFFE9FFFFFFFFFFFFFFFFFFEAEAEFEBBFFFFFBA.AABFFFB.:;.:/DFDFFF.=;EBFA.
@M03896:38:000000000-B4D98:1:1102:16219:16681 1:N:0:171
TACGTAGGGAGCAAGCGTTATCCGGATTTATTGGGTGTAAAGGGTGCGTAGACGGGAAGTCAAGTTAGTTGTGAAATCCCTCGGCTCAACTGAGGAACTGCAACTAAAACTAACTTTCTTGAGTGCTGGAGAGGAAAGTGGAATTCCTAGTGTAGCGGTGAAATGCGTAGATATTAGGAGGAACACCAGTGGCGAAGGCGGCCTACTGGGCTTTAACTGACGCTGAAGCACGAAAGCATGGGTAGCAAACA
+
BCBCBFFBBBAA44B4E2F2ABDBEAEGHBGHHHHGGGDDDGHGGFFGFEGFFEGE1EEFFFFGFG@DBGFFEFF4BFG@FFEFGGGBGFHHHGGGGHHHHHGFFFF?FGB3B3BFFFHHHFBBFFGHHHHGCFF@2@>DFGHHHFHFGFDF?FGFDA?CFHFHFHGCEGFHHHHFHFFHGGHGHHGAGGGHGGGGGGFDCGGBGGGFGGAFFFFFFFFFFDFFFA09BB9:ADDDFFFFFFFBAFBFFFF
@M03896:38:000000000-B4D98:1:1102:9767:16830 1:N:0:171
TACGTAGGGGGCAAGCGTTATCCGGATTTACTGGGTGTAAAGGGAGCGTAGACGGCTTTGCAAGTCTGACGTGAAACTCCGGGGCTCAACTCCGGAACTGCGTTGGAAACTGTAAGGCTTGAGTGCCGGAGAGGTAAGCGGAATTCCTAGTGTAGCGGTGAAATGCGTAGATATTAGGAGGAACACCAGTGGCGAAGGCGGCTTACTGGACGGCAACTGACGTTGAGGCTCGAAAGCGTGGGGAGCAAACA
+
ABAAACFBCBD>22FA22F2ABFBAAEFHHHHHHHHGGHGGHHGHEECEGCGGEFFGGHHFGGFHHBBB@A??FFGBDFCFEEFFGHEBEGHHFGG@DGHHC?EGCCDDGD2?@@<?FGGDG1?FDGGGDGCCD<CDDD-<;CGHHHFHFBGC:CCC:;CGGGGFGACFGEGGGGFGFGGBDGGFFFEFFFFECFAFDE=AFFFEFBBBFAF@FFBEFFFF.EFAEFBEFA-:;AAFFFFFFFE=AAF/A.
@M03896:38:000000000-B4D98:1:1102:5076:16976 1:N:0:171
TACGTAGGTGGCAAGCGTTATCCGGAATTATTGGGCGTAAAGCGCGCGTAGGCGGTTTTTTAAGTCTGATGTGAAAGCCCACGGCTCAACCGTGGAGGGTCATTGGAAACTGGAAAACTTGAGTGCAGAAGAGGAAAGTGGAATTCCATGTGTAGCGGTGAAATGCGCAGAGATATGGAGGAACACCAGTGGCGAAGGCGACTTTCTGGTCTGTAACTGACGCTGATGTGCGAAAGCGTGGGGATCAAACA
+
AAAAACFBFFBB44AA22E2ABDB2BAFH5GGGFEFEEGGFGGFGCEAEEFDHGGGGGGGGHHHHHBBBFEBFGFEFGHHGGGEEEGEGFHDGHCDFG/CGHHHHFD?FG?1???10FFG1FCGHHF1FHHEG.CC/GFF0GFFHHHBDFFGC;CGC@;CGHHHFF;DBFCGBFGGGFFGDEBFGGGCCFFFA@DDF?A9BADDFFF;9B;FFFFFFFFBFDDFFAFFFB;.;;BDFFFF;AAE.AFF/F;
@M03896:38:000000000-B4D98:1:1102:5441:16987 1:N:0:171
TACGTATGTCGCAAGCGTTATCCGGATTTATTGGGCGTAAAGCGCGTCTAGGCGGAAAAGAAAGTCTGATGTGAAAATGCGGGGCTCAACTCCGTATTGCGTTGGAAACTGCTTTTCTAGAGTATTGGAGAGGTGGGCGGAACTACAAGTGTAGAGGTGAAATTCGTAGATATTTGTAGGAATGCCGATGGAGAAGTCAGCTCACTGGACAGATACTGACGCTGAAGCGCGAACGCGTGGGGAGCAAACCG
+
AAABBFFFFF4A22E4?AE2ABDAA2BEHBGHGFDFGGGGGHHGGFFGGEH3GGCFEGHHAGHHHHBBBBDFGFFB3BFDG/ECGGGBFFGGFFC0F<?GD/D@C?<?FG<?1??FGGGG111>GFF<<CFDGFC.-<A?-;9CBBC9F99;9;0;/:9B09CFF.;:CCC9CCFFF0BBFFFFFFF-;DFFFF./;BFFF/;/BFFFE./.BFFBFFBF.?AA.9;BFFA@--9AA=B-@;9@DE//9.@
@M03896:38:000000000-B4D98:1:1102:5462:16992 1:N:0:171
TACGTATGTCGCAAGCGTTATCCGGATTTATTGGGCGTAAAGCGCGTCTAGGCGGAAAAGAAAGTCTGATGTGAAAATGCGGGGCTCAACTCCGTATTGCGTTGGAAACTGCTTTTCTAGAGTATTGGAGAGGTGGGCGGAACTACAAGTGTAGAGGTGAAATTCGTAGATATTTGTAGGAATGCCGATGGAGAAGTCAGCTCACTGGACAGATACTGACGCTGAAGCGCGAAAGCGTGGGGAGCAAACAG
+
ABBBBFFFFFBB?EECA2E2ABDBAAFGHFHHGGHHGGGFHHHGGGGGGHFHHGGFGGHHAGGHGH@BBFFBGFEBBFBGGEEGGGHEFFHHHFFAGFFHGADFEFGGHH=?=??FDGFGFG1>FHFGFHHGGF<<<CAGCC:FFFE;CBBBB00;C;CBFFFGFE;CEFGGFFGGFFFFFFFFFFAAFFFFFFFFFFFFEFFEFFF:BFB?FFBBFFFFD?DDFFFFFFFF@=DFFDFFFFFFFEFFFFB
@M03896:38:000000000-B4D98:1:1102:5068:16993 1:N:0:171
TACGTAGGTGGCAAGCGTTATCCGGAATTATTGGGCGTAAAGCGCGCGTAGGCGGTTTTTTAAGTCTGATGTGAAAGCCCACGGCTCAACCGTGGAGGGTCATTGGAAACTGGAAAACTTGAGTGCAGAAGAGGAAAGTGGAATTCCATGTGTAGCGGTGAAATGCGCAGAGATATGGAGGAACACCAGTGGCGAAGGCGACTTTCTGGTCTGTAACTGACGCTGATGTGCGAAAGCGTGGGGATCAAACA
+
BCBBBFFCFFAC4AFC22E2ABDBABEFHBGHHHHHGGGFHHHGGFGGGGGCGGGGGGGGGGHHHHBBBFGFGHGFGFHHHGGGGGGEFFHGGHGGHGGGHHHHHHB?FG?1????CFHHHFFFHHFGFGHHGHFHGGDFGGHHHHHFHBCCC;CC?A;EFHHHGGCFGGGGFFGGGFFFFGFGGGGEAFFFEDFFFFFFFFFFFFFFFF0BBFFFFFFFFFFFFFFFFFFDDFFFFFFFFFFFFEFFFFF
@M03896:38:000000000-B4D98:1:1102:18682:17001 1:N:0:171
TACGTAGGTGGCAAGCGTTGTCCGGATTTACTGGGCGTAAAGGGAGCGTAGGCGGATTTTTAAGTGGGATGTGAAATACCCGGGCTCAACCTGGGTGCTGCATTCCAAACTGGAAATCTAGAGTGCAGGAGGGGAAAGTGGAATTCCTAGTGTAGCGGTGAAATGCGTAGAGATTAGGAAGAACACCAGTGGCGAAGGCGACTTTCTGGACTGTAACTGACGCTGAGGCTCGAAAGCGTGGGGAGCAAACA
+
BBBBAFFBFFAC4AF422E2ABDBEAFGHFHHHHHHGGGEGHHGGFEGEEGFHGGGGGHHHGGGFGHHEGEFGGFBBFGFGGGGGGHBGFHHHHE3E/FGHHHHGG??BFB3?@@<FFHFGD2@DGDGFGGGGGCC<GBGFFHHHHGFDGBGGDGGCA<CEHHHFHDCDGGHFFHHGGFFGGGGGGGEFFFGEGGGGGFCFCAFFFFFFFFFFFFFFFFFFBADADFFEFFDCFB9BFFFFFFFFFFFFFF
@M03896:38:000000000-B4D98:1:1102:27391:17009 1:N:0:171
TACGTAGGTGGCAAGCGTTATCCGGAATTATTGGGCGTAAAGCGCGCGTAGGCGGTTTTTTAAGTCTGATGTGAAAGCCCACGGCTCAACCGTGGAGGGTCATTGGAAACTGGAAAACTTGAGTGCAGAAGAGGAAAGTGGAATTCCATGTGTAGCGGTGAAATGCGCAGAGATATGGAGGAACACCAGTGGCGAAGGCGACTTTCTGGTCTGTAACTGACGCTGATGTGCGAAAGCGTGGGGATCAAACA
+
AAAAACFAFF2B4BFA22E2ABFBA2EFHGHHHHHGGEEAFGHEGGGGEEG1FEGEEGGGGGBBBFBBGHGGHFGB?GHHHGGGFGFEGHHGFH/CFA/C??FHHHFDFH?1<???FGHFG>FFHHFFGHFGHGFFGGFFFF0<CGHBFD0<;=CCCCADEFCGFGCEFGGGFFFFFBBCDFGGGEE.;FBFE=;BDFE>ACF?FBF/FB/:BBFFBFFBFFDFFA//FBFDDFFDFFAADD;9;AFFFFF
@M03896:38:000000000-B4D98:1:1102:5455:17010 1:N:0:171
TACGTATGTCGCAAGCGTTATCCGGATTTATTGGGCGTAAAGCGCGTCTAGGCGGAAAAGAAAGTCTGATGTGAAAATGCGGGGCTCAACTCCGTATTGCGTTGGAAACTGCTTTTCTAGAGTATTGGAGAGGTGGGCGGAACTACAAGTGTAGAGGTGAAATTCGTAGATATTTGTAGGAATGCCGATGGAGAAGTCAGCTCACTGGACAGATACTGACGCTGAAGCGCGAAAGCGTGGGGAGCAAACAG
+
ABABAFFFFFBA?2ECA2E2ABDBABEGHFHHHGHGGGGGHHHGGGGGGHHEGGGGFGHHGGFHHHBBBFBBBGHEHGFHGEGGGGHEGFHHHGC0FFFHG/CDHGFGHH?F???FGFHGFH1=GGFFGHHGGFGECCDCCG:FFFE:F00;;90;B:;CFFGGFE;BE?FBFFGGFFFFFFFFFFFFFFFFEFFFFFBBFBFEFFFBBF;.BFFFFFFFDDFFFFFFFFA-=BDFFFFFFFFFFFFBFFE
@M03896:38:000000000-B4D98:1:1102:5075:17010 1:N:0:171
TACGTAGGTGGCAAGCGTTATCCGGAATTATTGGGCGTAAAGCGCGCGTAGGCGGTTTTTTAAGTCTGATGTGAAAGCCCACGGCTCAACCGTGGAGGGTCATTGGAAACTGGAAAACTTGAGTGCAGAAGAGGAAAGTGGAATTCCATGTGTAGCGGTGAAATGCGCAGAGATATGGAGGAACACCAGTGGCGAAGGCGACTTTCTGGTCTGTAACTGACGCTGATGTGCGAAAGCGTGGGGATCAAACA
+
>AAA>CFBDFBCBCCA22E2ABDBEBEGHFHHHHHHGGGGHHHGGGGGGEEDGGGGGGGGGHHHGH?BBFFBFGHEHHHHHGGGGGGGHGHGGHGGHGCDGFFHFFGFGH?1??1<?GHHFG1>GHFGGHHBGAGGFGDD<<GHHHGEGFFHG=CFDC;@AGHHGGADGGAG/FFFFGGGGGGGGGGEFFFFA;BFC:ABDAFFFFFFFB/;BBBFFFFFFFFFFDFFFFFA?@DDFD.DFFCE?AAFFFF
@M03896:38:000000000-B4D98:1:1102:27407:17019 1:N:0:171
TACGTAGGTGGCAAGCGTTATCCGGAATTATTGGGCGTAAAGCGCGCGTAGGCGGTTTTTTAAGTCTGATGTGAAAGCCCACGGCTCAACCGTGGAGGGTCATTGGAAACTGGAAAACTTGAGTGCAGAAGAGGAAAGTGGAATTCCATGTGTAGCGGTGAAATGCGCAGAGATATGGAGGAACACCAGTGGCGAAGGCGACTTTCTGGTCTGTAACTGACGCTGATGTGCGAAAGCGTGGGGATCAAACA
+
ABABAFFBFFBF4EF4A2E2ABDEEAEGHFHHGHHHGGFEHHHGGEGGFGGGHGGGGGGGGGGHGHFFGHFFGFHEHHHHHGGGGGGEFFHGFHGGHGGFHHHHGHFBFG?1??FFHFHHHF<>GGFHGHGGHHHHFGDFDFFHHHHBHBCG<=GCEE;EEHHHFGDEFGGGFFGGGGFFGGGGGGGEFFFFFFFFFFFFFFFFFFFFFF0FFFFFFFFFBFFFFFFFFFFA;BAFFFFFFFFFFEFFFFF
@M03896:38:000000000-B4D98:1:1102:27409:17038 1:N:0:171
TACGTAGGTGGCAAGCGTTATCCGGAATTATTGGGCGTAAAGCGCGCGTAGGCGGTTTTTTAAGTCTGATGTGAAAGCCCACGGCTCAACCGTGGAGGGTCATTGGAAACTGGAAAACTTGAGTGCAGAAGAGGAAAGTGGAATTCCATGTGTAGCGGTGAAATGCGCAGAGATATGGAGGAACACCAGTGGCGAAGGCGACTTTCTGGTCTGTAACTGACGCTGATGTGCGAAAGCGTGGGGATCAAACA
+
AABBAFFBFFAC4EF422E2ABDBAEEGHCHHHGGGGFGGCGHGGGGGGEGCHGGGGGGGGHEHGHEFGHFFFGHGHHHHHGGGFFFFFGHGGHGDHDCDGHHHHHHHFH?1?F<1GFCGGGFGHGHFGHHHHGAGCHDFFFHGHHHFGFGHC<:<-A:AEFFHCB;C?DAEFGGGG0CFDFGFBF:AFFFFABCFADF;BFADFFFF/FBFFBFFFFB;/9ADFFBB;BF?D--.:A.AC-@.;AAFFF;
@M03896:38:000000000-B4D98:1:1102:10856:17060 1:N:0:171
TACAGAGACTGCAAGCGTTATTCGGATTCACTGGGCGTAAAGGGTGCGCAGGCGGCCAAGTGTGTTAGGCGTGAAAGCCCGGGGCTCAACCTCGGAATTGCACCTAAAACTACATGGCTAGAGCATTGGAGAGGGTAGCGGAATTCACGGTGTAGCAGTGAAATGCGTAGATATCGTGAGGAACACCAGAGGCGAAGGCGGCTACCTGGACAATTGCTGACGCTCAGGCACGAAAGCGTGGGGAGCAAAAG
+
AAAAAFFFFFFFB4FC?2E2ABFBAAEGHBGHHGHFGGGEHHHGHFEEGGCEGEFGEEHGDG4BBBBBBFEEEEGGHGHHGGGGEGHGHFHGHEGGGEHHHHHHFFFGHH?<1??1?FHGGGFGFHHGHHHHGD.>CEGCAADEHHBF:A.CC<CGGC=GGGFGGGACDGGGGGGGFFGGGEGGGGGEFFFFDDACFDA@;FFFFFFBFFFFFFFFFFFBBFFDFDFBFFAAADDDFFFFFFAE;AEFFFF
@M03896:38:000000000-B4D98:1:1102:10853:17078 1:N:0:171
TACAGAGACTGCAAGCGTTATTCGGATTCACTGGGCGTAAAGGGTGCGCAGGCGGCCAAGTGTGTTAGGCGTGAAAGCCCGGGGCTCAACCTCGGAATTGCACCTAAAACTACATGGCTAGAGCATTGGAGAGGGTAGCGGAATTCACGGTGTAGCAGTGAAATGCGTAGATATCGTGAGGAACACCAGAGGCGAAGGCGGCTACCTGGACAATTGCTGACGCTCAGGCACGAAAGCGTGGGGAGCAAAAG
+
AAAAAFFFFFFFBGBA22E2ABGBFBFGH5GHHHHHGFGEHHHGHFFGGGGEGEGG@EHGDG4BBB@BBGGEEFFFHHHHGGGGGGHEGFHHHGGGFFHHHHGHHGHGGH??1??1??GFFF1FBHHGHHHHFGACGGFC<AFGHHBCGD.GC:GGFC<CGGGGFGACGGGGGGGGFFGGGFGGGGGEFFFFDFFBFDEDFFFFFFFFFFAFFFBFFFFFFFFDFDFFFFFDADDFFFDFFFFFFFFFFFB
@M03896:38:000000000-B4D98:1:1102:25621:17112 1:N:0:171
TACAGAGACTGCAAGCGTTATTCGGATTCACTGGGCGTAAAGGGTGCGCAGGCGGCCAAGTGTGTTAGGCGTGAAAGCCCGGGGCTCAACCTCGGAATTGCACCTAAAACTACATGGCTAGAGCATTGGAGAGGGTAGCGGAATTCACGGTGTAGCAGTGAAATGCGTAGATATCGTGAGGAACACCAGAGGCGAAGGCGGCTACCTGGACAATTGCTGACGCTCAGGCACGAAAGCGTGGGGAGCAAAAG
+
AAAAAFFFFFFFBAGA22F2ABGBFEEGH5GGGHHHGEGFHHHGGEEEGEFEGGGE@EHFEG4BBF4BBGC?EEFFGGHHGGGFEGHEGFHHHGGGFFFGHHHHFGHFGH??1??1?FGFGF?GCGHF<GHHEEFFGGF?<ADGHH0CC;.CC;GHGGCGHFGGBFA=ECEFFGGGFGGGGFGGGGGEFFFFADFFFFFA>D;DFFFFFFFFFFFFFFFFFFFDFDFFFFFDFFFFFFFDB;;EFDFFFF/
@M03896:38:000000000-B4D98:1:1102:25626:17131 1:N:0:171
TACAGAGACTGCAAGCGTTATTCGGATTCACTGGGCGTAAAGGGTGCGCAGGCGGCCAAGTGTGTTAGGCGTGAAAGCCCGGGGCTCAACCTCGGAATTGCACCTAAAACTACATGGCTAGAGCATTGGAGAGGGTAGCGGAATTCACGGTGTAGCAGTGAAATGCGTAGATATCGTGAGGAACACCAGAGGCGAAGGCGGCTACCTGGACAATTGCTGACGCTCAGGCACGAAAGCGTGGGGAGCAAAAG
+
BCBBBFFFFFFFBGGAA2E2ABFBABEEHBGHHGHHGGGFHHHGGFEEGEFGGGGG@FHGFH4BBG4BBFEEEGGHFGHHGEGGEGHEGFHHHEGACCGGHHHHHGFGGH??=??1?FGFGG?G<GHGGHHFDGDDGGFCACGGHHBCCDCEC<:<C<=CFFGGFFECGGGGGGGGGFGGGEFFFGGGFFFFDFFFFFEABFCDFFFFFFAFFFFFFFFFFFFFFFFFFFFDDDADFFDFFFFFFFFFFF9
@M03896:38:000000000-B4D98:1:1102:3243:17246 1:N:0:171
TACGTATGTCGCAAGCGTTATCCGGATTTATTGGGCGTAAAGCGCGTCTAGGCGGAAAAGAAAGTCTGATGTGAAAATGCGGGGCTCAACTCCGTATTGCGTTGGAAACTACTTTTCTAGAGTACTGGAGCGGTGGTCGGAACTACAAGTGTAGAGGTGCAATTCGTAGATATTTGTATGAATGCCGATGGAGAAGTCAGCTCACTGGACAGATACTGACGCTTATGCGCGAAAGCTTGGTGAGCAAACAG
+
>AAA>4DFFFBBE22A2222ABD2AAEEGBGHD3AFCE?2ABFEE0AAEHFBFEE0/>?3BBB3FHB4BFDFFGH4BB3B/E>?BCEBF0BFGF<0?1??//A/F11?GH?11?@?>D111>1>DG1>F00--C<..<;--::CCFF0CC:<0;B;B;A0CFFCF.;/;.BB00;0;B00;0C0CB?9=A.FB/./9;//B/;/BFB.;.;./9////9B;9...///;A--9>.//9/./9;A//9/...
@M03896:38:000000000-B4D98:1:1102:3222:17252 1:N:0:171
TACGTATGTCGCAAGCGTTATCCGGATTTATTGGGCGTAAAGCGCGTCTAGGCGGAAAAGAAAGTCTGATGTGAAAATGCGGGGCTCAACTCCGTATTGCGTTGGAAACTACTTTTCTAGAGTACTGGAGAGGTGGGCGGAACTACAAGTGTAGAGGTGAAATTCGTAGATATTTGTAGGAATGCCGATGGAGAAGTCAGCTCACTGGACAGATACTGACGCTGAAGCGCGAAAGCGTGGGGAGCAAACAG
+
AAAABCDFF5AA22EAE2F2ABDBABEEHGHHGGHFGGGGGHGGGGGGGHEHHGG?E@FGAFFHGH4B@BGFGFH@FF3GGEEEDGHBBCGGHDC0??DGDADGGCD?CG?11?@<FDGGFH<DFH1FFFFGGBCE@C@GCD-FBBB;:0B;;9999;9;9FBFFA;B?CF9FFBFC0BFBFBFFFF-@DBF.BFFFFFFFFFEFFB9BA;.B/BFFFFFD.9ADF/FF;>@-@DFFD.;@AEFDEB/F..
@M03896:38:000000000-B4D98:1:1102:3508:17471 1:N:0:171
TACGTAGGGTGCGAGCGTTGTCCGGAATTACTGGGCGTAAAGGGCTCGTAGGTGGTTTGTCGCGTCGTCTGTGAAATTCCGGGGCTTAACTCCGGGCGTGCAGGCGATACGGGCATAACTTGAGTACTGTAGGGGTAACTGGAATTCCTGGTGTAGCGGTGAAATGCGCAGATATCAGGAGGAACACCGATGGCGAAGGCAGGTTACTGGGCAGTTACTGACGCTGAGGAGCGAAAGCATGGGTAGCGAA
+
BBBBAFCA@CAAE2E2A222ABDAEAAFHFHHGFGGEEEBEFCEFAGEEEGCFFFEFGGG@E1>>>/>?FCBBFB?FGG?FEGCGGHHHEHGF/BDD><@CGHH?G@><@>.<<</<0GFFF0<==CGFGHHFEG.ACCBCCC;FFF9C09:B9BC0;;;AABB;0;;C?DBFFFFFFBB..:9;BFDFAFDDFCA@DDFAF=;FBFFFB..;;:BFFFF9B9DFDAAE9AEFAA;AFFFFFEBFEBB;;
@M03896:38:000000000-B4D98:1:1102:21105:17522 1:N:0:171
TACGGAGGGTGCAAGCGTTACTCGGAATTACTGGGCGTAAAGCGCACGCAGGCGGTTTGTTAAGTCAGATGTGAAATCCCCGGGCTCAACCTGGGAACTGCATCTGATACTGGCAAGCTTGAGTCTCGTAGAGGGGGGTAGAATTCCAGGTGTAGCGGTGAAATGCGTAGAGATCTGGAGGAATACCGGTGGCGAAGGCGGCCCCCTGGACGAAGACTGACGCTCAGGTGCGAAAGCGTGGGGAGCAAACA
+
AAAAAABBCAAAFFFA22E22BDBBBFGHHHHFGHGGFGFHHHGE?EEEFGGGGGGG>EHHHGHHH4B3BFFGFD?FGHHGGGGGGHGHHHHHHGHHGHHHHGHHGGDHHD2??@FFGHFCFGGFGGC?EGGHG?-<=DFFFFFFFF:FFBFF:BFFAADFFFFFFA;DFFFFFFFFFEA?DFFFFFDB>DFA=@D;DACBFFCFDFEEFFCF-DFFFFFFFFF?DFFFB;-.:9DFFFFFFF?@AEFFFF
@M03896:38:000000000-B4D98:1:1102:13114:17563 1:N:0:171
TACGTAGGGAGCAAGCGTTATCCGGATTTACTGGGTGTAAAGGGAGCGTAGACGGCGCAGCAAGTCTGATGTGAAAGGCAGGGGCTTAACCCCTGGACTGCATTGGAAACTGCTGTGCTTGAGTGCCGGAGGGGTAAGCGGAATTCCTAGTGTAGCGGTGTAATGCGTAGATATTAGGAGGAACACCAGTGGCAAAGGCGGCTTACTGGACGGTAACTGACGTTGAGGCTCGAAAGCGTGGGGAGCAAACA
+
ABABAFFBB4A>4CG422E2ABFBEBFGHHHHHHHFEGHGHHHG2EEEEFCAGEGG00>EEEGHGH4BBFBBGFHF311?1>EEEE/GGFHHEF/?BFGGHGHHGHDBFGB111@1@FGGGG<@F1@C@DG@DG.C0><-<@DGHHHH0CCGC;CGCA=DAHFGBFC=EGGFFGBBFGFGGGFFGGGGGGGFE.BAFFEBBB?BFFFFFFFB-;.AFFFFFBAEFFFFFFFBBFFFFFFFBBBFBFFFFFF
@M03896:38:000000000-B4D98:1:1102:10295:17589 1:N:0:171
TACGTAGGGGGCAAGCGTTATCCGGATTTACTGGGTGTAAAGGGAGCGTAGACGGCAAGGCAAGTCTGATGTGAAAACCCAGGGCTTAACCCTGGGACTGCATTGGAAACTGTCTGGCTCGAGTGCCGGAGAGGTAAGCGGAATTCCTAGTGTAGCGGTGAAATGCGTAGATATTAGGAAGAACACCAGTGGCGAAGGCGGCTTACTGGACGGTAACTGACGTTGAGGCTCGAAAGCGTGGGGAGCAAACA
+
AAABACFAA>A>2EA4A2E2ABDBA2EEHHHHHHGFEEGFGHHGGGEEEFCFHAECCGGFEFFFBG4BBFFBFFFFGCEEGEGEEFGFGFHGHFGGHGHGHHGHGGFBBGB3BBB3BFFGFD/@FFHGGGGGEFGHFHGCAACEHHHHHDBD=<;C@:;AEGFHCGECECEFFGGGGGGFGGGGFGDEGGF/EGFFFFE@FFFFFFFFFF.D@AEFFFFFFDFFEFFFFEA99BD999DFAFFEBDEFFFE
@M03896:38:000000000-B4D98:1:1102:10311:17596 1:N:0:171
TACGTAGGGGGCAAGCGTTATCCGGATTTACTGGGTGTAAAGGGAGCGTAGACGGCAAGGCAAGTCTGATGTGAACACCCAGGGCTTAACCCTGGGACTGCATTGGAAACCGTCTGGCTCGAGTGCCGGAGAGGTAAGCGGAATTCCTAGTGTAGCGGTGAAATGCGTAGATATTAGGAAGAACACCAGTGGCGAAGGCGGCTTACTGGACGGTAACTGACGTTGAGGCTCGAAAGCGTGGGGAGCAAACA
+
BBBBB@FAABDA22AAA?E2ABDBA2BEGBGHHHHGGGH5GGGGFFEAEECEHGFGCGGGCBB1BFBB3BDFGFE3BBEEGGGGFHHFGFHEGHAAFEHHHGHHHG1BBFB/??0/@FGGC<?FFGGCC?CCEGGH1F<@<<CCGGGHGFFGG0;CD@CDFHGFBFDCEBGGGFGFBFFBFFGGFFDEFFGGE?BBBDEBBBBBFFB;:FA=9A.;FFFFF?AEE.B;.A9-9;AAF?.D?B?E-AEEBFF
@M03896:38:000000000-B4D98:1:1102:14199:17599 1:N:0:171
GACGAACCGTGCGAACGTTATTCGGAATCACTGGGCTTAAAGCGCGTGTAGGCGGGCCGGCACGTCGGCTGCTGAAATCCCCCGGCTCAACCGGGGAAGGGGCACCGATACGACCGGCCTGGAGGGGGGTAGGGGGGACGGGAACTTCCGGTGCAGCGGTGAAATGCATTGAGATCGGAAGGAACGCCCGCGGCGAAAGCGCGTCCCTGGACCCCACCTGACGCTGAGACGCGAAAGCCAGGGGAGCGAA
+
A?AA@ADD>>AAEECA22B22BDBBEFFG5FDDBCBFGHHGHFFEEEGEHHFGE0EEEE>>>/?B?<<BCCGHHFHHFGHGGGCG@CDGHGHGGGGGDDCDGGGDFCAAD-:C9?-:;A;AE.;9D9BFDFEFFF-9@ACBBDFAF/;F.;;;-;B;;99;;BF//B9FFFFFFEF99AEBAFFFADBFFDA=DB-9BDFDF-@BDFEF.BAFDA.ADFBBF?AF.9.9FAAA9@-.9..AADFD-.;9-
@M03896:38:000000000-B4D98:1:1102:12981:17620 1:N:0:171
TACGTATGGTGCAAGCGTTATCCGGATTTACTGGGTGTAAAGGGAGCGTAGACGGAGAAGCAAGTCTGGAGTGAAAACCCGGGGCTCAACCCCGGGACTGCTTTGGAAACTGTTTTTCTAGAGTGCCGGAGAGGTAAGCGGAATTCCTAGTGTAGCGGTGAAATGCGTAGATATTAGGAGGAACACCAGTGGCGAAGGCGGCTTACTGGACGGTAACTGACGTTGAGGCTCGAAAGCGTGGGGAGCAAACA
+
>AAA1@DC13@BCGGAA1E1ABDAEEECHFGHB1AB0AFBGGF?FFGC/E/FH////AF0BF0BB1210BF@>B2BGGGEG/EEC@GBGHG/?E///<<GCD>B10BBFG?1?2>@?@DF2FCFG1F@A/ACC.>G11<-<<AEFHHFHGBC:=:;@::-.;CC0;:999AFGGGG0;9/.ABFFFCGA0C/.@@?<BE@@@@?FFFFBF-9-99AFFFFF?EE--BBFFF=--B-/-9;---A-;EFFFF
@M03896:38:000000000-B4D98:1:1102:14204:17622 1:N:0:171
GACGAACCGTGCGAACGTTATTCGGAATCACTGGGCTTAAAGCGCGTGTAGGCGGGCCGGCACGTCGGCTGCTGAAATCCCCCGGCTCAACCGGGGAAGGGGCACCGATACGACCGGCCTGGAGGGGGGTAGGGGGGACGGGAACTTCCGGTGGAGCGGTGAAATGCGTTGAGATCGGAAGGAACGCCCGCGGCGAAAGCGCGTCCCTGGACCCCACCTGACGCTGAGACGCGAAAGCCAGGGGAGCGAA
+
AAABCDDDBAAAEEE222F2ABFBBBFGHBHHGGHHHHHFHGHGGGGGGGHFHGEEGGGGEE<?B?<>CGGGHHGFHHHGGGGGGGGGHGHHGGGDCFGGGDGFGGC@DB;C;:@-=ADAEF9;;DDFFFFFEF?CFFDFFDFFEFFFFFFFFFFFFCCABEFFFBFDDFFEFFFFFFFFFFFFFDFFFFFFFFCDFFFFFFFFFFFFFFBFFFFFFFFF/;AFFDFFBFDDC>D>.:FBFEFADFA>@=
@M03896:38:000000000-B4D98:1:1102:12998:17635 1:N:0:171
TACGTATGGTGCAAGCGTTATCCGGATTTACTGGGTGTAAAGGGAGCGTAGACGGAGAAGCAAGTCTGGAGTGAAAACCCGGGGCTCAACCCCGGGACTGCTTTGGAAACTGTTTTTCTAGAGTGCCGGAGAGGTAAGCGGAATTCCTAGTGTAGCGGTGAAATGCGTAGATATTAGGAGGAACACCAGTGGCGAAGGCGGCTTACTGGACGGTAACTGACGTTGAGGCTCGAAAGCGTGGGGAGCAAACA
+
ABABABDFBDFDB5FAA2E2ABDBEAEFHHHHHHHGEEHGFHHGHEEGEFFFHGG?EAGFFBGFGHBDB@FBFGF4B?EEEEGGGGHBFFHGGGGGEGHGHHHHHFGFFHD2?DD@FFHFGHF?G1FCCCFCEDGHFGF-<@DGHHHHHHDFCCFCDD;DEHFG:GD;DFGGGFGGGGFGG.CFGGGFGGGGFFFBFDE=CAFFEFFFFFFFBFFFFFFFFBFFEFFFFFFFDFFDFFDFFFFFFDFFFFF
@M03896:38:000000000-B4D98:1:1102:26666:17767 1:N:0:171
TACGGAAGGTCCAGGCGTTATCCGGATTTATTGGGTTTAAAGGGAGTGTAGGCGGTTGGTTAAGCGTGTTGTGAAATGTAGATGCTCAACATCTGACTTGCAGCGCGAACTGGCTGACTTGAGTACACACAACGTAGGCGGAATTCATGGTGTAGCGGTGACATGCTTAGATATCATGAAGAACTCCGATTGCGACGGCAGCTTACGGGAGTGTTACTGACGCTTCAGCTCGAAGGTGCGGGTATCGAACA
+
ABABAAABBBFFBFF422E2ABDBABBEH5GHHGHGAEHD5FHGBBEGHFHFFGGFGGGGGD5DBE1>BBFGAF4BBGHFHFHEGHHFHHGHBHFFFGG3FFGHEEG<>B?BF?FC@CGHD@<G>GGFDEDFDCGC0C>@<<@EHHHH00=<:;0;A-.-.0:;GGHGBFGGGGGBFFBC00;BFFG:-;C.9.---;9-9AFF/BE.-.-.:B9;BF//;DDFA.9/9BBD;..:FFFA>A9=B/9.9;-
@M03896:38:000000000-B4D98:1:1102:18828:17770 1:N:0:171
TACGGGGGAGGCGAGCGTTGTCCGGAATCACTAGGCGTAAAGGGCAAGTAGGCGGAATGCTAAGTTACGTGTTAAAGGCATAGGCTCAACCTGTGTAAGGCATGTGATACTGTCATTCTAGAGTCAGGCAGGGGAAGACGGACTTTCCGGTGTAGCGGTGGAATGCGCAGATATCGGAAAGAACACTCAAGGCGAAGGCAGTTTTCTGGGCCATGACTGACGCTCAATTGCGAAGGTGTGGGTATCAAACA
+
>AAAA?10>>D>EEE/E/A/ABDAA/AFGHGHH1>GEEEBF21/E/F/@BBBG/>///>12B>F>22B?00<B222B<?0GFGBCGHEGHH0?1?>2@F1?FH011?<@??1@1<@1FFF<GFFGG100<C--<.CA.<.<C-;0CC;.--:99FF@-;-.;FBBC;A@@?FGFF---A@FFFFFFFFFFF/9@@???AFFFF/FFF/B99ABBFFFFF/FFFFFFFB9/9-9;--/;;-9A9;BFFFFFF
@M03896:38:000000000-B4D98:1:1102:26651:17777 1:N:0:171
TACGGAAGGTCCAGGCGTTATCCGGATTTATTGGGTTTAAAGGGAGTGTAGGCGGTTGGTTAAGCGTGTTGTGAAATGTAGATGCTCAACATCTGACTTGCAGCGCGAACTGGCTGACTTGAGTACACACAACGTAGGCGGAATTCATGGTGTAGCGGTGAAATGCTTAGATATCATGAAGAACTCCGATTGCGAAGGCAGCTTACGGGAGTGTTACTGACGCTTAAGCTCGAAGGTGCGGGTATCGAACA
+
BCBBBAACBFFFBGGA22E2ABDEEAFGHBGHGHHEFGHFHHGGAEEFHHHGHGGGEEGFGFGGHE1BEGEFEHHBGHGHHHHGHHHEGGHHHHDFGGGHHHHHGGE@@C???<@<@FHHGB@FGHHHHGGGDFHHHDGCCCGGHGFGHHFHHCHGFG;CEFFHFFGGGGGGGGGFGGGEGGGGGGGGDGGGGGGGFFFFFFFFFFFFFF=.AFFFFFFFFFADFDFFEFFD:BEBFFFFFFB9BFDFFF>
@M03896:38:000000000-B4D98:1:1102:2818:17822 1:N:0:171
CCACCGAGATCTACACCTGCGTGTTATGGCAATTGTGTGCCAGAAACCCCTGTAGTCCGCCTGACTGACTTGAGTACGTTATCGTATGCCCTCTTCTGCTTGAAAAAAAAAAGATGCCCACCTATGTTTTCCAATCTCTTCAACCCACAACATCTCTCCCTACACACATGTTAGGTCCCCACCTCACCCCTAGTCCTGCCACATGGTACATCTCACATGCTAGCGACTTCATTTGTCAATCTTCCTCTGCA
+
AAAAA>>ADAFBGE54FABF2AAABFGB3233BDAADAGDGFFEF3FGFEA1B5AFFHB0AAAFG5A3A5D3B3DFG12B2BB1FGC3BF3@?2@B44B4FCG3D3BE////?/1B1101/?<1112220212@101?111111?///....011111<001.<<0..000<00/000../.:../...-../;0090/./0.00/0000;090000009000/----.////////9//9/////////9
@M03896:38:000000000-B4D98:1:1102:25812:17835 1:N:0:171
TACGGAAGGTCCAGGCGTTATCCGGATTTATTGGGTTTAAAGGGAGTGTAGGCGGTTGGTTAAGCGTGTTGTGAAATGTAGATGCTCAACATCTGACTTGCAGCGCGAACTGGCTGACTTGAGTACACACAACGTAGGCGGAATTCATGGTGTAGCGGTGAAATGCTTAGATATCATGAAGAACTCCGATTGCGAAGGCAGCTTACGGGAGTGTTACTGACGCTTAAGCTCGAAGGTGCGGGTATCGAACA
+
AAA3A3>AAFFFFG4A22A2ABDBA2BFH5FGGGHEFFGAFHHGGEFHHBFFHFGGEE0?B@FEGE1>BFHFFBG4BFFEHHHHHHHFFGHHHHGBGFGBF3FFCGG<BD?BF?FCGGHH2@2@@?1<1CA/?CFGFDFC@C-CGHDG0CDDG0:FD?:-C0CCGGGGEGGGGGGFGFGFFFGGGGGF@EGGGDB-BFFFFDFFFBA;-ADD.:BBBF/9FFAFF;//:FFA9.;.BFFA-;>-BF.9/;-
@M03896:38:000000000-B4D98:1:1102:2819:17841 1:N:0:171
CCACCGAGATCTACACCTGCGTGTTATGGTAATTGTGTGCCAGAAACCCCTGTAGTCCGGCTGACTGACTTGAGTACGATCTCGTATGCCGTCTTCTGCTTGAAAAAAAAACAGAACACATAAAACATGATTCTTTACTTACACAGCAACAATCTTTTATCATAACAACACACTACACCATTAAAAACCACTCTACGTACATCATTTGTAACACGATTATTTGCTATTGACATTTTTACACACTAAATTCA
+
BBBBB3DDDBDFF554B4442AABBDFGGHBBGGFFHGGFFABCG3BFEEGEBDDGHGGAAEEFGG5B@5F3@3FHF?F11CGFGGHFHFEEEFGEBEGGHCFBF3B>>E<//222222/2@2222/2222222<11111111?10/000<.111111=1111111<0.....//////:0000000....//000..0..000000000000/.-...;00000000;000/////9////.////////
@M03896:38:000000000-B4D98:1:1102:25793:17850 1:N:0:171
TACGGAAGGTCCAGGCGTTATCCGGATTTATTGGGTTTAAAGGGAGTGTAGGCGGTTGGTTAAGCGTGTTGTGAAATGTAGATGCTCAACATCTGACTTGCAGCGCGAACTGGCTGACTTGAGTACACACAACGTAGGCGGAATTCATGGTGTAGCGGTGAAATGCTTAGATATCATGAAGAACTCCGATTGCGAAGGCAGCTTACGGGAGTGTTACTGACGCTTAAGCTCGAAGGTGCGGGTATCGAACA
+
ABBBBAB?AFFFFGBAA2E2ABFEAEFGHCHHHHHEFGHHGHHGHEEHFGHFHGGGFEGEGGFGHF1EEHEGEHHGHFB@GHHHHHHEHHHHHHHDGFHFHHHFGGGCFG??F<@FFHHHFFF@F1FGHGDGEFHGHGHGCCGGHGHHHBDGGCGGGD.ACFHFF:<FFGGFGGGGGGGFFGGGGGGGGGGGFGFFFFFFFDFFFFEFFF>;ABFEFFFFFFFDE?FBBFFD;BEDFFFCCF;@/B:AFF-
@M03896:38:000000000-B4D98:1:1102:28920:17866 1:N:0:171
AACGTAGGTCACAAGCGTTGTCCGGAATTACTGGGTGTAAAGGGAGCGCAGGCGGGAAGACAAGTTGGAAGTGAAATCTATGGGCTCAACCCATACACTGCTTTCAAAACTGTTTTTCTTGAGTAGTGCAGAGGTAGGCGGAATTCCCGGTGTAGCGGTGGAATGCGTAGATATCGGGAGGAACACCAGTGGCGAAGGCGGCCTACTGGGCACCAACTGACGCTGAGGCTCGAAAGTGTGGGTAGCAAACA
+
ABABAFFBDFFCBAF4E2A2ABDAAAECHBGHFCDAAEGDEHHGHFGFGEGEG0EE//?1BG?BBBB@BFG?BD?4BFFGHFHHHHHEHFG/?FFC?GHGGHHHHBFGH0?2?@@@<GHHGHCFFHHFGHGFCEHHHFFC@AFEGHHHDCCDECFGCC;:.CFBBF;CEGGGGGGGA@CADDGGFFFE.:FFEBFFFDE>DFFFFFFFFEFFFFFFFFFFFFAADDAEFFA@=FFF/9FFDFDFEFFFFFA
@M03896:38:000000000-B4D98:1:1102:25165:18043 1:N:0:171
TACGGAGGATCCGAGCGTTATCCGGATTTATTGGGTTTAAAGGGTGCGTAGGCGGGATAATAAGTCAGTGGTGAAAGTTTGCAGCTTAACTGTAAAATTGCCGTTGAAACTGTTATTCTTGAGAGTAGATAAGGTAGGCGGAATGTGTTGTGTAGCGGTGAAATGCATAGATATAACACAGAACCCCGATTGCGAAGGCATCTTACCGGGCTACGTCTGACGCTGATGCACGAAACCGTGGGGATCAAACA
+
AAAAABBD2CFCG??E22E2ABDAA2EEGCHHHGC2BEFGHHHGHFFFGEE1GEEEGFHGG4GFHF4BBECB?FDDGEHFHFHBGFH3FFHEHHFFHBB3FHGAD/?FFH?2?@2@@FG2>@2?FF1<1FGFHHGFH/?D->-<GDF0GECAC=0D-;:-::CGHCBC0CHFEGFFCBFGFGGGGGG-@BEEB.99@..;//;9/;9:--;@.F.;:F.:FA;9../;;//.9A;-.-..---.99.//9.
@M03896:38:000000000-B4D98:1:1102:24413:18046 1:N:0:171
TACGGAGGGTGCAAGCGTTAATCGGAATTACTGGGCGTAAAGCGCACGCAGGCGGTTTGTTAAGTCAGATGTGAAATCCCCGGGCTCAACCTGGGAACTGCATCTGATACTGGCAAGCTTGAGTCTCGTAGAGGGGGGTAGAATTCCAGGTGTAGCGGTGAAATGCGTAGAGATCTGGAGGAATACCGGTGGCGAAGGCGGCCCCCTGGACGAAGACTGACGCTCAGGTGCGAAAGCGTGGGGAGCAAACA
+
ACAABABCCAAABFFC?2E2ABGBABFGHFHHGGHHGGGFHHHGGFFFGGGCGGGGGGGHHHGGFHGGHHHHHGGGGHHHGGGGGGHGHHHHHHGHHCFFGHHHHHHHHHD>F?FGFHHHHGGGHHHGFGGGFHFGGFFFFFFFFFFBFFFFF;BBDC;@EFFFFFAADFFFBFFFFFFFFFFFFFFFFBFFFFFFFFFFAFFFFFFFFFFFFFFFFFFBFFFFFDFFFFF@ADFDFFFFFFFEFDEFFF.
@M03896:38:000000000-B4D98:1:1102:25145:18051 1:N:0:171
TACGGAGGATCCGAGCGTTATCCGGATTTATTGGGTTTAAAGGGTGCGTAGGCGGGATAATAAGTCAGTGGTGAAAGTTTGCAGCTTAACTGTAAAATTGCCGTTGAAACTGTTATTCTTGAGAGTAGATAAGGTAGGCGGAATGTGTTGTGTAGCGGTGAAATGCATAGATATAACACAGAACCCCGATTGCGAAGGCAGCTTACCGGGCTACATCTGACGCTGATGCACGAAAGCGTGGGGATCAAACA
+
BCAAB3AB2FFFF?EE?2F2ABDBEAFGHFHHHHHGFGHFGHHGHFECFEGCGGGGGGGBFBGGGHFFFHHGGHHFFFGHHFHHHHHHHGHFHHH4BBGGHHGGGGGBBG?2?@@2@@GHGBF?FFGGGHHFGHHFHGFCACCGHH0=CACCCDGDCCDGGGFHFFCGGHHHHHGFFEFEFGGGGGGGFGGGGGGGFFEFDFFFFFFD@@-CFFBFFFFFFFFFFFFFFFF:ADDFFFFFFFFEAEFFFFF
@M03896:38:000000000-B4D98:1:1102:24410:18067 1:N:0:171
TACGGAGGGTGCAAGCGTTAATCGGAATTACTGGGCGTAAAGCGCACGCAGGCGGTTTGTTAAGTCAGATGTGAAATCCCCGGGCTCAACCTGGGAACTGCATCTGATACTGGCAAGCTTGAGTCTCGTAGAGGGGGGTAGAATTCCAGGTGTAGCGGTGAAATGCGTAGAGATCTGGAGGAATACCGGTGGCGAAGGCGGCCCCCTGGACGAAGACTGACGCTCAGGTGCGAAAGCGTGGGGAGCAAACA
+
ABABBBCCCAAAEGFC?2E2ABFBEEFGHHHHFGHGGFCGHHHGGGGFGCA?EEGEEGGHHHFGFG4BFHHFGHHGHHHHGGGGGGHGGHHHHAFHGAFBFHHHHHGHHH?2??@FFGHHHGFFGHHHFGFFGH?D?DFDFFFFFFFFFFEFF;FFBD;DFFFFFFA:AFFFFFFFFFFFDFFFFFFFA@FFFFF@-AE-BFFFFFFFEF9-:@.ABFFFFFF?DDFFFFFDFFFFFFFFAFFEDDFFFF9
@M03896:38:000000000-B4D98:1:1102:25156:18070 1:N:0:171
TACGGAGGATCCGAGCGTTATCCGGATTTATTGGGTTTAAAGGGTGCGTAGGCGGGATAATAAGTCAGTGGTGAAAGTTTGCAGCTTAACTGTAACATTGCCGTTGAAACTGTTATTCTTGAGAGTAGATAAGGTAGGCGGAATGTGTTGTGTAGCGGTGAAATGCATAGATATAACACAGAACCCCGATTGCGAAGGCAGCTTACCGGGCTACATCTGACGCTGATGCACGAACGCGTGGGGATCAAACA
+
ABABAAADBFFFGE?AE222ABD2EAEEH5FGFBFEFEHHHHGGAAECCEEEG0>E@1F3BFBGB@EGD43B?3D4F4FFFFHGHHHHHHH4G444BFDFGHCA/?GHFH?1?@2@@FGFFG1?GFGHHHHHEFFGFFFC->CCB0D<G.<<<=0=<;;@EHHC0B;CGHBHHHGGGGGGGGGGGGGG-BGGFF@G?FFFFFEBFFFA-->BFFBBFFFFFFFDD.9/BBBEDF--DB--@B>EAAABBF;
@M03896:38:000000000-B4D98:1:1102:24460:18098 1:N:0:171
TACGGAGGGTGCAAGCGTTAATCGGAATTACTGGGCGTAAAGCGCACGCAGGCGGTTTGTTAAGTCAGATGTGAAATCCCCGGGCTCAACCTGGGAACTGCATCTGATACTGGCAAGCTTGAGTCTCGTAGAGGGGGGTAGAATTCCAGGTGTAGCGGTGAAATGCGTAGAGATCTGGAGGAATACCGGTGGCGAAGGCGGCCCCCTGGACGAAGACTGACGCTCAGGTGCGAAAGCGTGGGGAGCAAACA
+
BCBBC?ABBAAABDG4E2E2ABFBABFGHHHHGGHHGGGEHHHGGCEFGGGGGGGGGGGHHHGHGHFFGHGGHGHFFGHFFGGGGGHFHHHHHHGHHAGFHHHHHHFHGH?2??@FGHHHHF<GGHHHGGGFGHGGGFFFFFFFFFFBFFBFF9BBF@:@EFFFFFDA.@EFBFFFFFFFFFFFFFFFFBFFFDFFFFFFFFFFFFFFFFFFFFF?FFFFFFFFFFFFFFFFFFFFFFFFFFFFFFFFFFF
@M03896:38:000000000-B4D98:1:1102:15850:18167 1:N:0:171
TACGGAGGGTGCAAGCGTTAATCGGAATTACTGGGCGTAAAGCGCACGCAGGCGGTTTGTTAAGTCAGATGTGAAATCCCCGGGCTCAACCTGGGAACTGCATCTGATACTGGCAAGCTTGAGTCTCGTAGAGGGGGGTAGAATTCCAGGTGTAGCGGTGAAATGCGTAGAGATCTGGAGGAATACCGGTGGCGAAGGCGGCCCCCTGGACGAAGACTGACGCTCAGGTGCGAAAGCGTGGGGAGCAAACA
+
ABABAAABB?AABEFAA?F2ABFBBBFGHHHHDFHGGGGEHHHGGCEEGEFEFFGGGGGHGGGGGHBBBFHGHGGBGHHHGGGEGGHFHGHHHHEHHGHHHGHHHHGHHHD>??@CFHHHHGFFGGGC?EGFHHC-CFFFFFFFFFFBFFBFF:BFF@9@EFFFFFDADFFFFFFFFFFFFFFFFFFFF@FFFCFFFFFDFFFFFFFEFFFA@=DAFFFFFFDFFFFB/;;@ADC?FFADFFFFFFFFFF?
@M03896:38:000000000-B4D98:1:1102:15866:18178 1:N:0:171
TACGGAGGGTGCAAGCGTTCATCGGAATTACTGGGCGTAAAGCGCACGCAGGCGGTTTGTTAAGTCAGATGTGAAATCCCCGGGCTCAACCTGGGAACTGCATCTGATACTGGCAAGCTTGAGTCTCGTAGAGGTGGGTAGAATTCCAGGTGTAGCGGTGAAATGCGTAGAGATCTGGAGGCATACCGGTGGCGAAGGCGGCCCCCTGGACGAAGACTGACGCTCAGGTGCGAACGCGTGCGCAGCAAACA
+
>AA>>3ADD2A>BDEFE2E2BBDBAAACGHHH5FEFEEEEDEGEEEE0EEGEFEE@EEEGE44FGHBBBGHEGGF4FGHGCECEEEHHHHHF?0/BFGHFGDHGGG222F?>?F@FFGHHFGFFGDF??CFFHHG.<-CDCFHFGGGFGE/<<0=D-;.-;CGF0C.:;-AB0BFBB09CA..00;B;-;;.;-->-99-;9BBBB?9.;9-9-;.9//;FA....9/9BB;.;--;999.----;.;;AA
@M03896:38:000000000-B4D98:1:1102:15847:18185 1:N:0:171
TACGGAGGGTGCAAGCGTTAATCGGAATTACTGGGCGTAAAGCGCACGCAGGCGGTTTGTTAAGTCAGATGTGAAATCCCCGGGCTCAACCTGGGAACTGCATCTGATACTGGCAAGCTTGAGTCTCGTAGAGGGGGGTAGAATTCCAGGTGTAGCGGTGAAATGCGTAGAGATCTGGGGGAATACCGGTGGCGAAGGCGGCCCCCTGGACTAAGACTGCCGCTCAGGGCCGAACGCGTGGGGAGCAAACA
+
AAAAAABB2>2>CD4A2AE2ABFBBEFFHGHHFFCBEEEGDHGEECEEEG?EE>EE>EGHGGBFGG4BBGFB4BG4FGFGFEEGEEHBGGHFBC/BFFB?FFFF1?2FFH?2??@1??<F?G1?GFG?FGFCFHCG?BB99/BFFFFB;/9BF9;B9;;BEBFFFB;;A-9BBBFFF/.--9.BFFFA@@B?;9-;-.;-@BBBBBBEAFF///BBBBB/B-B-9?FB..;9;9-;A-@--;-;9.9BFA.
@M03896:38:000000000-B4D98:1:1102:10750:18355 1:N:0:171
AACGTAGGTCACAAGCGTTGTCCGGAATTACTGGGTGTAAAGGGAGCGCAGGCGGGAAGACAAGTTGGAAGTGAAATCTATGGGCTCAACCCATAAACTGCTTTCAAAACTGTTTTTCTTGAGTAGTGCAGAGGTAGGCGGAATTCCCGGTGTAGCGGTGGAATGCGTAGATATCGGGAGGAACACCAGTGGCGAAGGCGGCCTACTGGGCACCAACTGACGCTGAGGCTCGAAAGTGTGGGTAGCAAACA
+
ABAAA>FAFFCC54B4A2E2ABDBAAEFHFGHHHGHGGH5DGHGFEEAEGGFFGGG>EEGFBBBFG@BB?FFGHFBBGGGHHHHGHH3FGH?EGG2BFFGHHHHHBBBBF<<?@@FFHHHF@@GGHHHFFHDGFGBHEGDDCCGG==<<D@DCCGFFDDFGEGGGGCADGGGGGGGBDGGGGFFFFFFFFFFFFFDAFE@-B@DFFB9/A9BAFFFFFFBBAAAA..;EFA9-;AA99FEFFFFA9BFFF.
@M03896:38:000000000-B4D98:1:1102:8216:18408 1:N:0:171
AACGTAGGTCACAAGCGTTGTCCGGAATTACTGGGTGTAAAGGGAGCGCAGGCGGGAAGACAAGTTGGAAGTGAAATCTATGGGCTCAACCCATAAACTGCTTTCAAAACTGTTTTTCTTGAGTAGTGCAGAGGTAGGCGGAATTCCCGGTGTAGCGGTGGAATGCGTAGATATCGGGAGGAACACCAGTGGCGAAGGCGGCCTACTGGGCACCAACTGACGCTGAGGCTCGAAAGTGTGGGTAGCAAACA
+
AAAAACFBFFBC5AF4E2E2ABDBEEEGHFHHHHHFFGHGHHHGHFECEEGEFGGC@E1GEFGHGH4BFGGFHHHFHHHHHHHHHHHEGGHFFHG2BBGGHHHHGFGFGH?<DDDFFHHHFDFFDHHHGHHGHGHHHGHCCDGGHHHHGGCGDCGFFC:CFEGFGGEDGGGGGGGGGGGGDGGGFFF;AFFFFAFFFBE>DCFFFFFBFFEFFFFFFFFBFDADA?FFE.:;-;A.;B9BFF?FAFFFFFF
@M03896:38:000000000-B4D98:1:1102:26701:18496 1:N:0:171
TACGTAGGGGGCTAGCGTTGTCCGGAATCACTGGGCGTAAAGGGTTCGCAGGCGGAATAACAAGTCAGATGTGAAAGGCATGGGCTCAACCCATGTAAGCATTTGAAACTGTAATTCTTGAGAAGTGGAGAGGTAAGTGGAATTCCTAGTGTAGCGGTGAAATGCGTAGATATTAGGAGGAATACCTGTGGCGAAGGCGACTTACTGGACACAAATCTGACGCTGAGGAACGAAAGCGTGGGTAGCAAACA
+
>AAA>1B1>AA>AFG1E0A00BDAABAF1BFGFCEHEEEAFHHGFFHGGGGGGGG//?F@@EFGFFDGFH1>B2F1BFG0>FHGHGHFGHH/F0<F2BBF1BFGD>BDHG122>@@2@FFFG<1F@1?1?FECFFDB1GFBGFGFGF1>1<=1=1<@<<<<=DB0A;:AEHBGFHG:0;:.;<0;0CFFFGGG@AG?E?A?@;FFBF/9;;A9A9BBF9BFFFBB-AEFFA?--;A/A9A??FFEFFF/A-
@M03896:38:000000000-B4D98:1:1102:26667:18497 1:N:0:171
TACGTAGGGCGCTAGCGTTGTCCGGAATCACTGGGCGTAAAGGGTTCGCAGGCGGAATAACAAGTCAGATGTGAAAGGCATGGGCTCAACCCATGTAAGCATTTGAAACTGTAATTCTTGAGAAGTGGAGAGGTAAGTGGAATTCCTAGTGTAGCGGTGAAATGCGTAGATATTAGGAGGAATACCTGTGGCGAAGGCGACTTACTGGACACAAATCTGACGCTGAGGAACGAAAGCGTGGGTAGCAAACA
+
>AAAAFF111>>AA0F0000ABFBABECF1GHFFHHCGGBGHGFGFGEGAEEEEEEEEBFFG@B@BBB1FDBBGF1>GG0FGGEGFF1BFGEFH02BFDHF1FGF21BB>1B2@222FHDD@?@F@FFF<FC/C1<1<?1?1FFGGE<GDF<D1F><<<CDGHF=.<<@.GGBGHC0;GCGGC:CCFBGB/C@@G?A.9A@@-BBF/;B?9A-;;;;B9BF-;;AB--BB9-;?B?/;BA@?AB-;BFFFA
@M03896:38:000000000-B4D98:1:1102:26686:18507 1:N:0:171
TACGTAGGGGGCTAGCGTTGTCCGGAATCACTGGGCGTAAAGGGTTCGCAGGCGGAATAACAAGTCAGATGTGAAAGGCATGGGCTCAACCCATGTAAGCATTTGAAACTGTAATTCTTGAGAAGTGGAGAGGTAAGTGGAATTCCTAGTGTAGCGGTGAAATGCGTAGATATTAGGAGGAATACCTGTGGCGAAGGCGACTTACTGGACACAAATCTGACGCTGAGGAACGAAAGCGTGGGTAGCAAACA
+
BCBCAFFBBBDAFGGCA2E2ABDBABEFGBGHFGHGGEGEFHGGHHHGGFGGGGGGGEHGDFGHGHGGFHFFGFDBFGHAGGHHHHHBFGHAFG2BBBFGGGGHH3GGHH2?@@@FDFHGGH/@F@D??GHGGF<FFDFGFHFHFHGFG1<=>FF<@<<CDGGHD.;:@EHHHHHHGCHG?C<;BBFGGGGEFDFGGEFFFFFFFFFFFFBF9A;FFFFFFDFFFDFEFFAAAA9DFFADFFFFEBFFFFA
@M03896:38:000000000-B4D98:1:1102:12397:18540 1:N:0:171
TACAGAGGGTGCAAGCGTTAATCGGAATTACTGGGCGTAAAGCGCGCGTAGGTGGTTTGTTAAGTTGGATGTGAAAGCCCCGGGCTCAACCTGGGAACTGCATCCAAAACTGGCAAGCTAGAGTACGGTAGAGGGTGGTGGAATTTCCTGTGTAGCGGTGAAATGCGTAGATATAGGAAGGAACACCAGTGGCGAAGGCGACCACCTGGACTGATACTGACACTGAGGTGCGAAAGCGTGGGGAGCAAACA
+
CCBBCFFCCAAACGFE22E2ABGBBEFGHGHHHFEGEFGGHHHGG?EF0FGG@FFGGHGHHHHHGF4BFGFFFGHHHHHHGGGGGGHFHHHGHHAGHFHGHHHHFFHGHH?2??CFFHHFGHC?=FEEGGGHGHGAFDDADHHHHHFDFFDGD=DDEA=AEHHHFGA;EGGGGGGFFFFGGFGGGGGGGGGGC@CFFDE-@DFFFFFFFFFF;FFBFFFFFBFFFFFFFFB@DDFFFFFFFFFECDFFFFF
@M03896:38:000000000-B4D98:1:1102:12382:18551 1:N:0:171
TACAGAGGGTGCAAGCGTTAATCGGAATTACTGGGCGTAAAGCGCGCGTAGGTGGTTTGTTAAGTTGGATGTGAAAGCCCCGGGCTCAACCTGGGAACTGCATCCAAAACTGGCAAGCTAGAGTACGGTAGAGGGTGGTGGAATTTCCTGTGTAGCGGTGAAATGCGTAGATATAGGAAGGAACACCAGTGGCGAAGGCGACCACCTGGACTGATACTGACACTGAGGTGCGAAAGCGTGGGGAGCAAACA
+
AAAAB5CAAAAA45F422E2ABGBEAEFHFHHHFEHFEEAGGHGGEGFEFFEFGFGGHGHHHFGBG4BBBCBFFHDGHHFGGGGGGHBGFHGFHGGGGHHHHHHGECB?F?2??2@FCFDGG????CCFFDGGGA.FC?FEEHEHHF=DD0C=DGGDA;CEFFHCBECEFGGGFGGFFFGGFGFFFG?F0BFEGGFFFE=F;BAEE?FFFFFFFFFFFBBFFFFFFFEFEFDDCCFFDAABCCEBDE/BFF
@M03896:38:000000000-B4D98:1:1102:3945:18714 1:N:0:171
TACGTAGGGGGCAAGCGTTATCCGGATTTACTGGGTGTAAAGGGCGCGTAGACGGCAAGGCAAGTCTGATGTGAAAACCCAGGGCTTAACCCTGGGACTGCATTGGAAACTGTCTGGCTCGAGTGCCGGAGAGGTAAGCGGAATTCCTAGTGTAGCGGTGAAATGCGTAGATATTAGGAAGAACACCAGTGGCGAAGGCGGCTTACTGGACGGTAACTGACGTTGAGGCTCGAAAGCGTGGGGAGCAAACA
+
>AAAABFB3>>>22AA22E2ABFBABEGHHGHGGHAEFHHFHFG1AAE>ECEHEG??EFE?FGEHH4BBFDBBGGFBEEFG/FD?GFGHGHFHGGEBFCGGHHHGHB??G?2?@22<FGGADAFHHHGGCGCEGCBGG<-=<AFHHGC:C0=C:CG-:=;EGGGFF9;EFGGBFCFGFFE??FFFGGFAFBB;@FFFFA@-@;-FBB9;/;-9AAEBBBBF.9;;9/;AAA;9BDDBDDFFFF?CAEBFF?
@M03896:38:000000000-B4D98:1:1102:3933:18726 1:N:0:171
TACGTAGGGGGCAAGCGTTATCCGGATTTACTGGGTGTAAAGGGAGCGTAGACGGCAAGGCAAGTCTGATGTGAAAACCCAGGGCTTAACCCTGGGACTGCATTGGAAACTGTCTGGCTCGAGTGCCGGAGAGGTAAGCGGAATTCCTAGTGTAGCGGTGAAATGCGTAGATATTAGGAAGAACACCAGTGGCGAAGGCGGCTTACTGGACGGTAACTGACGTTGAGGCTCGAAAGCGTGGGGAGCAAACA
+
ABABAFFBCC?>2CFAA2E2ABDBAAFGHHHHHHHHGGFFGHHGHGEEGFCEGEFGCFGGGFHFGH@BBEFBFGDBFCEFGHGGEFHHGGHGHHEFFGFHHGHHFGBDFGD3DDB?FFHHGG<@CGHGGGGGFGFHHHG?=ADGHHHHHHFHD<CCDA;AEHGHGGC=DCGFGGGGGGFFFGGGGGGGFFGGEDFFFFEDFFFFFFF;FFF-;DEEFFFFF?AEEE09EFF;;BDDFDFFFFFEBDFFFFF
@M03896:38:000000000-B4D98:1:1102:3935:18744 1:N:0:171
TACGTAGGGGGCAAGCGTTATCCGGATTTACTGGGTGTAAAGGGAGCGTAGACGGCAAGGCAAGTCTGATGTGAAAACCCAGGGCTTAACCCTGGGACTGCATTGGAAACTGTCTGGCTCGAGTGCCGGAGAGGTAAGCGGAATTCCTAGTGTAGCGGTGAAATGCGTAGATATTAGGAAGAACACCAGTGGCGAAGGCGGCTTACTGGACGGTAACTGACGTTGAGGCTCGAAAGCGTGGGGAGCAAACA
+
>AAA>FF@32>>2EAC22E22BABABEEHDGGFGHFAAGHGHHGHFEEEEEAGEE@0EFBFFGGHH@BBGBBBBFFFCEEFGGEEFFHHHHHHHHAGGEEHHFHGHBFFHB3BB33?@2CCC/@?GBD/DGGECFF1GDC@@DGGHHHHFBD=<:;-;;AEFFCFGECDAGGGGGGGBFFFGBFFGGECFGGEFFFF?9-@D;9BFFFE/F-@DFFBBBBB.AF??/9AFFA-9A.BADA;=AEFDEFFFF
@M03896:38:000000000-B4D98:1:1102:3253:19007 1:N:0:171
TACGTAGGTCCCGAGCGTTGTCCGGATTTATTGGGCGTAAAGCGAGCGCAGGCGGTTAGATAAGTCTGAAGTTAAAGGCTGTGGCTTAACCATAGTACGCTTTGGAAACTGTTTAACTTGAGTGCAAGAGGGGAGAGTGGAATTCCATGTGTAGCGGTGAAATGCGTAGATATATGGAGGAACACCGGTGGCGAAAGCGGCTCTCTGGCTTGTAACTGACGCTGAGGCTCGAAAGCGTGGGGAGCAAACAG
+
BCACCFFCFFFFG?FAA2E2ABDBAAFGHBGHHHHHGGFEHHHGEFECGGGGGGGFGEHBFFFBBFBBBFHHHHHFHHHHHHHHHHHHHHHGH3BGBGFDFGGFGBFDGF2>?DFDFHH@@F@GGGGGFGHGGDACEFHGFGHHHFHHGFGGDGD<?<-;CHFHCFA;@.GFHFGGGGGGGFC;FGBFB@GFG@DADFFFFFFFFFBFBF;;;0BFFFFFADDDAFEFFFADFF.BD..;DFEF?EFFFA/
@M03896:38:000000000-B4D98:1:1102:14864:19102 1:N:0:171
TACGTAGGGGGCGAGCGTTATCCGGAATCATTGGGCGTAAAGCGCGCGCAGGCGGGCTTTCAAGCGGCGGCGTCGAAGCCGGGGGCTCAACCCCCGGAAGCGCCCCGAACTGGAAGCCTCGGATGCGGCAGGGGGAGGCGGAATTCCCGGTGTAGCGGTGAAATGCGCAGATATCGGGAAGAACACCGACGGCGAAGGCAGCCTCCTGGGCCGGCATCGACGCTGAGGCGCGAAAGCTGGGGGAGCGAACA
+
ABABAFFBBB2>2AEA22F1ABFBABEFHGHHHHHGGGGEHHHGGCGEGGGFGGGDGGHHFGFFGCDGGGA:;AC@EGGGGGGGFFFFFFFFFF@-;@@;EBDDBFD>@D;/;;/9AFFFDD9:@BFBFFFFAC-BAFDABB=FFFFFF=>DABFFFB9@AFBFFFADCFFFFFFFFFFFFFFFFFFC-@>DDFF;=?;A?.AFFFFF/EAE=>B9@FFBDCDFFDF.A;9;99=AFFFFFFF-@AC;@B=
@M03896:38:000000000-B4D98:1:1102:14849:19113 1:N:0:171
TACGTAGGGGGCGAGCGTTATCCGGAATCATTGGGCGTAAAGCGCGCGCAGGCGGGCTTTCAAGCGGCGGCGTCGAAGCCGGGGGCTCAACCCCCGGAAGCGCCCCGAACTGGAAGCCTCGGATGCGGCAGGGGGAGGCGGAATTCCCGGTGTAGCGGTGAAATGCGCAGATATCGGGAAGAACACCGACGGCGAAGGCAGCCTCCTGGGCCGGCATCGACGCTGAGGCGCCAAAGCTGGGGGAGCGAACA
+
ABAAAFFB@A2>2EAA22E1ABDBABEGHFHHGFHGGGGGFHHGGCFEGEEEGFGGDDHHGGGGHDGGFGA;AA-:AEGFGFGAFDFFFFFFFFD;9@@;A@DBFF;;@D;/;;//;FFFDD.;;F;DFFFFFFFFFFDFCDFFFFFFA;=B;;BF=>;BEFFFFF9;@FFFFFFFFBFAFFFFFFF@-;@;@BDFFDE.;DFFFFF/99AA---99F.:@@=AD..9A@;-99B/BFFFFFFF-99;-@-
@M03896:38:000000000-B4D98:1:1102:25209:19161 1:N:0:171
TACGTAGGGGGCAAGCGTTATCCGGATTTACTGGGTGTAAAGGGAGCGTAGACGGCGCAGCAAGTCTGATGTGAAAGGCAGGGGCTTAACCCCTGGACTGCATTGGAAACTGCTGTGCTTGAGTGCCGGAGGGGTAAGCGGAATTCCTAGTGTAGCGGTGAAATGCGTAGATATTAGGAGGAACACCAGTGGCGAAGGCGGCTTACTGGACGGTAACTGACGTTGAGGCTCGAAAGCGTGGGGAGCAAACA
+
ABAAAFFBBAA>AFCAE222ABDBEBFGHHHHGGHEEEG5FGHGHGEEEGGGHEGGCGE>EFHHGHFEFHFBGHHFGGG0EEEEEEHFGHHGGGACBBFGHHHHFHF?FG?<?@@DCGHHHH1?F?GCADGGCGDFBGFC@CFGHHGFCGFFCCGCCB;BFGFGFFECDAFFGFGGGGGGGGFFFFFEFBBFEDFFFFFFCFACFFFBFFFCBDFFBFFBFFEFEFFFFFF@BFFDFFADFFFFFDFFFFA
@M03896:38:000000000-B4D98:1:1102:25229:19166 1:N:0:171
TACGTAGGGGGCAAGCGTTATCCGGATTTACTGGGTGTAAAGGGAGCGTAGACGGCGCAGCAAGTCTGATGTGAAAGGCAGGGGCTTAACCCCTGGACTGCATTGGAAACTGCTGTGCTTGAGTGCCGGAGGGGTAAGCGGAATTCCTAGTGTAGCGGTGAAATGCGTAGATATTAGGAGGAACACCAGTGGCGAAGGCGGCTTACTGGACGGTAACTGACGTTGAGGCTCGAAAGCGTGGGGAGCAAACA
+
AAAAABFBB22>22FAA2E2ABDB2BEEHBHHGFHFEEHFFHFGCAEEEEEFGEEGFGGEEBFHGHBBBGFFGHEFD0?0E>EEEEHBFFHHGG/?2BFCGHHFHGB2?G?22@@2<FGHGG1?FFGGGFGGGCE?/DD--:@CGFGFCFBCC0:;B-.9ABFB0BCC9A.CBFGFGGEGF..A.BDEFFFBA9@DFBA-@CFFBBFF/BAADDFEFFFFF.AEF?FFFFFB-99DB9DD=--.@A99FA.
@M03896:38:000000000-B4D98:1:1102:13322:19349 1:N:0:171
TACGTAGGGGGCTAGCGTTGTCCGGAATCACTGGGCGTAAAGGGTTCGCAGGCGGAAATGCAAGTCAGGTGTAACAGGCAGTAGCTTAACTACTGTAAGCATTTGAAACTGCATATCTTGAGAAGAGTAGAGGTAAGTGGAATTTTTAGTGTAGCGGTGAAATGCGTAGATATTAAAACGAATACCGGTGGCGAAGGCGACTTACTGGGCTCATTCTGACGCTGAGGAACGAAAGCGTGGGTAGCAAACAG
+
AAAAAFFBB22>AF4B22AAAGFAAAAFF5FFDB2BEEEEAGBFHGGEEDE0B>>EEGHGBFFGHH4@B?BFGFBGFFFCAFFGGFHFGFHHHE3FGHDGGFHHHGGHGH?B?@@2@FG@F2<FBCGFHHGFHF1?1<D1<?FGHHGGHFFGHGG-><<CGGGD=.<<=CGHHHGGCF0;AEHEFFD-;BFCAAA-;;-9@DF/BF;/9;;ABB9BF/BB.;D..:9BFADAEA.;9;A-9DF.BBFFFA;
@M03896:38:000000000-B4D98:1:1102:7118:19359 1:N:0:171
TACGGAGGGTGCAAGCGTTAATCGGAATTACTGGGCGTAAAGCGCACGCAGGCGGTTTGTTAAGTCAGATGTGAAATCCCCGGGCTCAACCTGGGAACTGCATCTGATACTGGCAAGCTTGAGTCTCGTAGAGGGGGGTAGAATTCCAGGTGTAGCGGTGAAATGCGTAGAGATCTGGAGGAATACCGGTGGCGAAGGCGGCCCCCTGGACGAAGACTGACGCTCAGGTGCGAAAGCGTGGGGAGCAAACA
+
ABAAAAADD2AA4EGA22A22BGBA2BFGFHHFFHFFFGEHHHEG?EAEGF?EFGGFFGHHHF4BG4@BBFFFGH4FGHHFEGEEFHFHHHHHAFFHGHHHHHHHHFHHH????GGFGHGFGGGHHG<FAFFGFD?-@FDEFBFFFB9;;/BF;/F-9;BEFFFFF.;.BFFFFFFF:FADDFFFFFDB@B.;;@DFFAD-@BAFDFA.FADADFDFFFFF.;AFDFB9B;-.;@9FBD?A=-AD9EFFFF
@M03896:38:000000000-B4D98:1:1102:13313:19364 1:N:0:171
TACGTAGGGGGCTAGCGTTGTCCGGAATCACTGGGCGTAAAGGGTTCGCAGGCGGAAATGCAAGTCAGGTGTAAAAGGCAGTAGCTTAACTACTGTAAGCATTTGAAACTGCATATCTTGAGAAGAGTAGAGGTAAGTGGAATTTTTAGTGTAGCGGTGAAATGCGTAGATATTAAAAAGAATACCGGTGGCGAAGGCGACTTACTGGGCTCATTCTGACGCTGAGGAACGAAAGCGTGGGTAGCAAACAG
+
ABBBAFFBCAA>EGGC?2E2ABDBAEFGHBGHHHHHGGGEHHHGHHHGGGGGGGGGGGHHFFHHGH4BB?FFGHHFGGH0EGHFHGHGGFHGHG3GGHFHHFHHHGHGHH?FBDD2@FFFFG/DFGGDGHHHHF=FBDDGHHGGGHHEGDDDF<F<@=<CGHGHD.<CFEHHHHHCCCFGGHHHGGGFDGGF?CAFGE?CCCDFFFFBAE;ABF9BFFFFDADDDFFFFFFFFFFFFAFFFFFFFFFFFFF
@M03896:38:000000000-B4D98:1:1102:13332:19366 1:N:0:171
TACGTAGGGGGCTAGCGTTGTCCGGAATCACTGGGCGTACAGGGTTCGCAGGCGGAAATGCAAGTCAGGTGTAAACGGCAGTAGCTTAACTACTGTAAGCATTTGAAACTGCATATCTTGAGAAGAGTAGAGGTAAGTGGAATTTTTAGTGTAGCGGTGAAATGCGTAGATATTAAAAAGCATACCGGTGGCGAAGGCGACTTACTGGGCTCATTCTGACGCTGAGGAACGAAAGCGTGGGTAGCAAACAG
+
ABAAB4C3322>EG44EAA2ABDBABAFF5FHFFGHGEG0BGHGHGG0EGDGGEGCEEGFFBB@FG4BBBCB3BB4EEG?EHF4GGG3BDGDGD1G2BGHFFFHHD1<DG?F?@2@>DGF>F<1??FF1FDGH<<1FDDG11>GHHHCG1=>==0<-<<C0===<.:;:EHFGFH;;:0:.;=0:BD-AB.ABB@??;=-9;9BFBF/9A9A/B/;FFFFD.D9.A./;AAD9A9B.;A=-ABAFBF9AFB
@M03896:38:000000000-B4D98:1:1102:13317:19386 1:N:0:171
TACGTAGGGGGCTAGCGTTGTCCGGAATCACTGGGCGTCAAGGGTTCGCAGGCGGAAATGCACGTCAGGTGTAAAAGGCAGTAGCTTAACTACTGTAAGCATTTGACACTGCATATCTTGAGCAGAGTAGAGGTAAGTGGAATTTTTAGTGTAGCGGTGAAATGCGTAGATATTAAAAAGAATACCGGTGGCGAAGGCGACTTACTGGGCTCATTCTGACGCTGAGGAACGACAGCGTGGGTAGCAAACAG
+
AAAAAFCA3>2>EG4B22A2AFGAAEAFF5BDABABAE0AADGDGHGE>AE0E>>EFEEBBBB?BF/???BFG44BFFF0/BFGFDFGFGHHHEBGHHFGGHGHHHBGHF<??@2@@B@@>22?FGHBHBFGFF11?1F<G<FGDFFFGDB=F=F<<<<CDFBD=.:;-CGFFC0;C0;A.CBFFGD-;-9;--99.;--9BD/BFBB.;9A;;;BB9/9.9A;;../;F..-9-A-;9-@./.FFFF?..
@M03896:38:000000000-B4D98:1:1102:18658:19443 1:N:0:171
TACGTAGGTGGCAAGCGTCGTCCGGAATTATTGGGCGTAAAGCGCGCGCAGGCGGTTTCTTAAGTCTGATGTGAAAGCCCACGGCTCAACCGTGGAGGGTCATTGGAAACTGGGGAACTTAAGTGCAGAAGAGGAGAGTGGAATTCCACGTGTAGCGGTGAAATGCGTAGAGATGTGGAGGAACACCAGTGGCGAAGGCGACTCTCTGGTCTGTAACTGACGCTGAGGCGCGAAAGCGTGGGGAGCGAACA
+
BCABAFFCFF@B44FCAAF2AABAEBEGHCHHHHHHGGGEGHHGGGGGGEGEGGGGGGHHHHGHGHBBBFGBFHGFGHHHHGGGGGGF2GGGGHGCHGGGHHHHHGFFFH?=?>ACEEHGGGD>FGHHGHHGHHC?GGGFEHGHHHGFHDEGC;GHCC;DFGGGGGA;EGGGFGGGGGFFGGFFFFFEFFBFE@DFFFE-@DFFFFFFFF0FFFFFFFFFFFFFD??EFFFFFFFFFFFFFAFE;A>;DFC
@M03896:38:000000000-B4D98:1:1102:18947:19652 1:N:0:171
TACGGAGGGTGCAAGCGTTAATCGGAATTACTGGGCGTAAAGCGCACGCAGGCGGTTTGTTAAGTCAGATGTGAAATCCCCGGGCTCAACCTGGGAACTGCATCTGATACTGGCAAGCTTGAGTCTCGTAGAGGGGGGTAGAATTCCAGGTGTAGCGGTGAAATGCGTAGAGATCTGGAGGAATACCGGTGGCGAAGGCGGCCCCCTGGACGAAGACTGACGCTCAGGTGCGAAAGCGTGGGGAGCAAACA
+
ABAABAABCAAAB5G4A2E2ABGFEEFGHFHHHGHHGGGEGHHGG?EFGCEFGGGGGGGHHHGGFG4BBFFBFGGBFGHHGGGGGGHEGFHHHHFHHGHHHHHHHHHHFHD2??@CCGHHHF?FGGGGFFGGHHGGGFFFFFFFFFFBFFBFBBFFFDADEFFFFFD;DDFFFFFFFFFFFFFFFFFFF=DFFFFFFFFFFFFFFFFFFFFFFFFDFFFFFFDDDDFFFFFFDFFFFFFFFFFFFFFFFFF
@M03896:38:000000000-B4D98:1:1102:15806:19668 1:N:0:171
TACGGAGGATCCGAGCGTTATCCGGATTTATTGGGTTTAAAGGGAGCGTAGACGGCGCAGCAAGTCTGATGTGAAAGGCAGGGGCTTAACCCCTGGACTGCATTGGAAACTGCTGTGCTTGAGTGCCGGAGGGGTAAGCGGAATTCCTAGTGTAGCGGTGAAATGCGTAGATATTAGGAGGAACACCAGTGGCGAAGGCGGCTTACTGGACGGTAACTGACGTTGAGGCTCGAAAGCGTGGGGAGCAAACA
+
ABABA3ADBFFFG2E222E2ABFBEBEEHBGHHHGEGGHFGHGGFEEFFEFFGGGFEGGEEBFEFH4BBBGFGHGB3FHAFEEGEEHFHFHGGEAF?GHHHHHHGFF??F??<><2@FG?FF?FGFGCDDGGGGDEFHG?<@FGHGGCCGFGC;CCFD;BGGFGFGEEDGFGFGGEFFFFGGFGFFFEAFFFEAF-@DEDFFDBF9BBBFF;@DEAFFF;FDEFA.B.AFAB:FDFBAADFFF.-:A/FFF
@M03896:38:000000000-B4D98:1:1102:15788:19672 1:N:0:171
TACGGAGGATCCGAGCGTTATCCGGATTTATTGGGTTTAAAGGGAGCGTAGACGGCGCAGCAAGTCTGATGTGAAAGGCAGGGGCTTAACCCCTGGACTGCATTGGAAACTGCTGTGCTTGAGTGCCGGAGGGGTAAGCGGAATTCCTAGTGTAGCGGTGAAATGCGTAGATATTAGGAGGAACACCAGTGGCGAAGGCGGCTTACTGGACGGTAACTGACGTTGAGGCTCGAAAGCGTGGGGAGCAAACA
+
ABABBABCBFFFFCFAA2E2ABDBEBFGHCHHHHHGGGHGHHHGGGEFFEFEGEFE@EFEEEGHGGBBBGFBFFGBGHHAFEEEEEHGGGHGGGCGFGGHHHHHHHD?DG?>>@@>@FDGGGCFGGGCDDGGGGAEGHGC<CGGHGGGGFBGG;GGCA;DEGGGFFECGGGGGGGGGEFGGGFGFFFEFFFFEFFFFFFDFFFFFFFFFFF;BDFFFFFFF?FFFFFFFFFB@FDDFFFFFFFFFFEFFFF
@M03896:38:000000000-B4D98:1:1102:26951:19820 1:N:0:171
TACGGAGGGTGCAAGCGTTAATCGGAATTACTGGGCGTAAAGCGCACGCAGGCGGTTTGTTAAGTCAGATGTGAAATCCCCGGGCTCAACCTGGGAACTGCATCTGATACTGGCAAGCTTGAGTCTCGTAGAGGGGGGTAGAATTCCAGGTGTAGCGGTGAAATGCGTAGAGATCTGGAGGAATACCGGTGGCGAAGGCGGCCCCCTGGACGAAGACTGACGCTCAGGTGCGAAAGCGTGGGGAGCAAACA
+
ABAABAADDAAA4BFECAE2ABGFEEFGHFGHFFGHFFGGHHHGG?EFFGGCEGGGGGGHGFDGGGFFGHFFHHHFGHHHGGGGEGHFGHHHHHCCGAFFGHHHHHHHHH?>??FGEHHHHFCGGGGGFGGFFHAFCAFDEFFFFFF:FFBFBBFFBB;BFFFFFFA;ADFFFFFFFFFFDFFFFFFF@@DFFDFFF?AB=DFFFFFE.FFFD@DDFFFEFFFFFFFEFFB=:@CDFD?DFFFFFAEFFF9
@M03896:38:000000000-B4D98:1:1102:26932:19825 1:N:0:171
TACGGAGGGTGCAAGCGTTAATCGGAATTACTGGGCGTAAAGCGCACGCAGGCGGTTTGTTAAGTCAGATGTGAAATCCCCGGGCTCAACCTGGGAACTGCATCTGATACTGGCAAGCTTGAGTCTCGTAGAGGGGGGTAGAATTCCAGGTGTAGCGGTGAAATGCGTAGAGATCTGGAGGAATACCGGTGGCGAAGGCGGCCCCCTGGACGAAGACTGACGCTCAGGTGCGAAAGCGTGGGGAGCAAACA
+
ABAAA>ABBAA>45FA22E2ABFB2AFFHHHHFFGFFGFEEGGEECEAEEC0EEGGGGGHHHFFBGBB3FGFFGF4FGHHG?EFGGFCFGHCFGEFF/FBFFFHFFFFDG?2??@<FGHHCG1GHHF0?AFE1GD@CFFFFFFFFFF99B/BF:BBB@A>EFFFFF;ADFFFBBFFFFFFFDFFFFFD=@DFABDFCBE;;DDFFFF?.B9@-@D.;BFFF?ADFDFFFF;;;9-:B.ADA>FF-;9/BF:
@M03896:38:000000000-B4D98:1:1102:26950:19842 1:N:0:171
TACGGAGGGTGCAAGCGTTAATCGGAATTACTGGGCGTAAAGCGCACGCAGGCGGTTTGTTAAGTCAGATGTGAAATCCCCGGGCTCAACCTGGGAACTGCATCTGATACTGGCAAGCTTGAGTCTCGTAGAGGGGGGTAGAATTCCAGGTGTAGCGGTGAAATGCGTAGAGATCTGGAGGAATACCGGTGGCGAAGGCGGCCCCCTGGACGAAGACTGACGCTCAGGTGCGAAAGCGTGGGGAGCAAACA
+
BBBBBBBBB2AABFCA2222ABGFEEFGHHHHFGHGGEGGGHHGGGEEG?E@FEGGGGGHHFHHGHGFGHFBBGGHFHHHGEFCEEHGGHHHHHFGHABBFHGHHF2FHH2?F?FFFGGHGF1?FGGGFGGEHHDC<;@9;;FFFFFFFFBF9;/;-;:@EFFFFFAADFFFFFFFFBFAFFBBFFFDB--9;@BC@FFFAFFDDFFEEFFFAFF.BBFFFFF9AD//;BB;?DCDFFDFFFF?9DEFFF.
@M03896:38:000000000-B4D98:1:1102:14429:19854 1:N:0:171
TACGTATGGTGCAAGCGTTAATCGGAATTACTGGGCGTAAAGCGTGCGCAGGCGGTTCTGTAAGATAGATGTGAAATCCCCGGGCTCAACCTGGGAATTGCATATATGACTGCAGGACTTGAGTTTGTCAGAGGAGGGTGGAATTCCACGTGTAGCAGTGAAATGCGTAGATATGTGGAAGAACACCGATGGCGAAGGCAGCCCTCTGGGACATGACTGACGCTCATGCACGAAAGCGTGGGGAGCAAACA
+
BBBCBBDFFFFF4BF4E2E2ABFFEAFGHFHHHHHHGEEAFHHGFFGGGEEEAEGECBGFHBBB4BB@3FGFGHBBBBFFFFFGCFHBFFGFHHGFBGGHFGD3DBFB3B?BBBB0??CGH2@@HHGH>GF2FFGEEGEFGEDGH1>>>CHHCCDBDG=C0D=DBDC..CE0<CC0<G00/::;CFDC--.;FCDABFAFD.EFFE/9FFAF.BFBFFF//;A.ADFF/BB..AD./A9D;AD.-;:FF9A
@M03896:38:000000000-B4D98:1:1102:6234:19859 1:N:0:171
TACGTAGGTGGCGAGCGTTATCCGGAATGATTGGGCGTAAAGGGTGCGTAGGTGGCAGAACAAGTCTGGAGTAAAAGGTATGGGCTCAACCCGTACTGGCTCTGGAAACTGTTCAGCTAGAGAACAGAAGAGGACGGCGGAACTCCATGTGTAGCGGTAAAATGCGTAGATATATGGAAGAACACCGGTGGCGAAGGCGGCCGTCTGGTCTGTTGCTGACACTGAAGCACGAAAGCGTGGGGAGCAAATAG
+
AAABAFFBF4ABEAEE2AE22BDBABEFHHHHHACFEEGGHGHGHFEFFGGGHHGEEBFHCBFGFH4B?FGFGHFHB?GBBFGBBGGEGFHFGG>E??B?FFFBCFHHHG33BBGHGHEBGCFGHHHGHHHHHHG@>><-<<<0GFFGG0C;CGG--;AEGHHF;.:;9EFGGGGG0F0/;;;CFGA9@BF;>F99D99-;@;;@FE/BB;/;/;BFBFFFFFFFFFFFF-A.A.;99.9>@?>DFFF/B9
@M03896:38:000000000-B4D98:1:1102:6228:19878 1:N:0:171
TACGTAGGTGGCGAGCGTTATCCGGAATGATTGGGCGTAAAGGGTGCGTAGGTGGCAGAACAAGTCTGGAGTAAAAGGTATGGGCTCAACCCGTACTGGCTCTGGAAACTGTTCAGCTAGAGAACAGAAGAGGACGGCGGAACTCCATGTGTAGCGGTAAAATGCGTAGATATATGGAAGAACACCGGTGGCGAAGGCGGCCGTCTGGTCTGTTGCTGACACTGAAGCACGAAAGCGTGGGGAGCAAATAG
+
[truncated: 6,639,384 more chars]
