# Supplementary material for: Formalin-Fixed Paraffin-Embedded (FFPE) samples are not a beneficial replacement for frozen tissues in fetal membrane microbiota research
Source: PLoS One. 2022 Mar 17;17(3):e0265441. doi: 10.1371/journal.pone.0265441 (PMC8929612; doi:10.1371/journal.pone.0265441)
Supplement: S2 File — (ZIP) [file pone.0265441.s007.zip › Negatives/N-N-23-N-1-FF_S171_L001_R2_001.fastq.fastq]

@M03896:38:000000000-B4D98:1:1101:13802:2198 2:N:0:171
CCCGTTCGCTCCCCTGGCTTTCGCGTCTCAGCGTCAGGTGGGGTCCAGGGACGCGCTTTCGCCGCGGGCGTTCCTTCCGATCTCAACGCATTTCACCGCTCCACCGGAAGTTCCCGTCCCCCCTACCCCCCTCCAGCCCGCCCCCATCCGTTCCCCTTCCCCGCTTGAGCCCGGCGATTTCACCACCCCCCGCGCCCGCCCCCCTCCCCCCCCCCTCACCCCACCGATCCCGACCACCCTCCCCACCGCC
+
AABAAFF@DAABGGG24BBBFG2FEEEEGHHHEFGGEE5FA0EEEGHHHEFFEE>E/BFFAEF>EE><<<>CFH2>FFDCGDHHHGHGCADDHGGHHCCCDDHHHE@@-:;0;FF.:;EFGGG-EGGGGGG-DFF//;A---;--;9;.../;;FF.;;FFF---.../;B.---9--.;9//;/.;A--;---;9--9>B-;9-.;9D?@-9---.9.9A;....9--;;9A--999..99.9.;..;-
@M03896:38:000000000-B4D98:1:1101:11641:2545 2:N:0:171
CCTGTTCGCTCCCCCAGCTTTCGCGCCTCAGCGTCGGTCTCGGCCCAGAGGGCCGCCTTCGCCACCGGTGTTCCACCCGATATCTGCGCATTCCACCGCTACACCGGGTGTTCCACCCTCCCCTACCGGACCCAAGCCGCGGAGGTTCCGGGGGCTTCGGGGGGTTGAGCCCCCCGCTTCGACCCCCGGCCCGCCCGCCCGCCTACGCGCGCCTTACGCCCCATCCATCCTCATAACTCCCGCCCCCTAC
+
3>AAAFFABBABFEFGGFGFFGDFFFFEEHHHGEEEEAEGHHFFGGCGHE1EEEEEGFEHHGFFGH>//>?EGEBHHGGE/DCGHFHCGDFGHHGHHDDF?@DGH@--<>@DGHFGGGHHDGDHGFC;-@DCAAA.;E?F-----9BBB.9;----;;-.9------/:B/:ABD-@-.A-9EFFFA--9@-----9--9@@-.9..9;-;9-..;9.:@@-9./:/;9.////9;//9/..-9-BBA..
@M03896:38:000000000-B4D98:1:1101:11639:2567 2:N:0:171
CCTGTTCGCTCCCCCAGCTTTCGCGCCTCAGCGTCGGTCTCGGCCCAGAGGGCCGCCTTCGCCACCGGTGTTCCACCCGATATCTGCGCATTCCACCGCTACACCGGGTGTTCCACCCTCCCCTACCGGACCCAAGCCGCGGAGGTTCCGGGGGCTTCGGGGGGTTGACCCCCCCGCTTCGACCCCCCGCCTGCCGGGCCGCCTACGCGCGCTCTACGCCCACCGCACCCGGCTCCCCCCCCCCCCCTCC
+
>>AAAFFADAABGGGGEFBFFGAEAFFEEHGGE2EAEEEGGFEFFGGGHEAEEE>EFGGHFEDEGH1>/>?EFGGFHGGE/CGGG2GCGGGFHHHHHFDDG@FGH<-<><CE=GFHHGGHGGGHGGHC-ACGDEF.CE9A--;--;;;F.9-9-;-9;9..9--9--//;;DFAF-B-9A-AEFFFA--;=9..F---9-99@A...9A>-@-.9/;.;@FA?.9---9:----:.;..-9-9>B=D-.;
@M03896:38:000000000-B4D98:1:1101:11657:2568 2:N:0:171
CCTGTTCGCTCCCCCAGCTTTCGCGCCTCAGCGTCGGTCTCGGCCCAGAGGGCCGCCTTCGCCACCGGTGTTCCACCCGATATCTGCGCATTCCACCGCTACACCGGGTGTTCCACCCTCCCCTACCGGACCCAAGCCGCGGACGTTCCGGGCCCCCCTCGGGGGTGAGCCCCCCGCTTCCACCCCCCGCCTCCCGCGCCGCCCACGCGCGCTCTTCCCCCCCCGCACCCGGTCACCCCCCGCCCCCTCC
+
AABAAFF>>>AAGGGCEBBBBF2E2AEEEGFFEBEAEEEFGBAAEEEFF?1?BE>EEAFHCEEEGH1>//?EFGGGHGE//<CGG2B<C/C/FFFGH?>@A@FGH/--.-><=G0GHGCGFGGC.GF@--;@C...;C-;-----.;:9.----;--9-.-.---9-::;BEF?B-@-99/9;.D?@--99..;:.--9--99-.A-9;;-9-../9/;:;-@>-@--9;-9--./;.99;--;;9@9.;
@M03896:38:000000000-B4D98:1:1101:14558:2857 2:N:0:171
CCTGTTTGCTCCCCACGCTTTCGCACCCGAGCGTCAGTCTTCGTCCAGGGGGCCGCCTTCGCCACCGGTATTCCTCCAGATCTCTACGCATTTCACCGCTACACCTGGAATTCTACCCCCCTCTACGAGACTCAAGCTTGCCAGTATCAGATGCAGTTCCCAGGTTGAGCCCGGGGATTTCACATCTGACTTAACAAACCGCCTGCGTGCGCTTTACGCCCAGTAATTCCGATTAACGCTTGCACCCTCCG
+
3>AABFFFFFFFGGBF?EECFGEGCGGGGCEGGAFDEDGHFFHHGGDHHG?EEGEGGFGGEGDGGHGC>EFHHHHHHHHHHHHHHFGFCDDGHGGHHGDDFCGHHHBCCGHHGFGHHHHGGGGFDHED?DDGBFC<GF0:CGH00<;<C0:<CCGH;GFGFF0A:0;BFGFEGF-?;DFBFFFFFFF/;BFF/BBBFFFFFF-99F>;ADDF@D.;BADDF?.;;//BFFF?...9/.9.;;;/:BDA99.
@M03896:38:000000000-B4D98:1:1101:14557:2874 2:N:0:171
CCTGTTTGCTCCCCACGCTTTCGCACCCGAGCGTCAGTCTTCGTCCAGGGGGCCGCCTTCGCCACCGGTATTCCTCCAGATCTCTACGCATTTCACCGCTACACCTGGAATTCTACCCCCCTCTACGAGACTCAAGCTTGCCAGTATCAGATGCAGTTCCCAGGTTGAGCCCGGGGATTTCACATCTGACTTAACAAACCGCCTGCGTGCGCTTTACGCCCAGTAATTCCGATTAACGCTTGCACCCTCC
+
>>AAAFFFDDDFGGGG2EAAAFAEEGGF?2EEEEEEEDGHFHHHEFGHHE0EEE>EEEGHEEEGGHE>/>?GGHHHHFGHHGHHHBGFC/?CGFGHHFCG/@FHHGCF0GGGG?GDHHHGGDGGHHGG.AEHCGC0C/0:;GG0:GH;CCCGFHHH0;CFFG0./099FGFG@B:9=.BFBFFFFFB/9BF/BFFFFFFFBBBFFFB9DA;@-..9BADBBFA9BFBFFFB.;9AFFAB.:;;/9BFEFF
@M03896:38:000000000-B4D98:1:1101:19106:3025 2:N:0:171
CCTGTTTGCTCCCCACGCTTTCGCACCTGAGCGTCAGTCTTCGTCCAGGGGGCCGCCTTCGCCACCGGTATTCCTCCAGATCTCTACGCATTTCACCGCTACACCTGGAATTCTACCCCCCTCTACGAGACTCAAGCTTGCCAGTATCAGATGCAGTTCCCAGGTTGAGCCCGGGGATTTCACATCTGACTTAACAAACCGCCTGCGTGCGCTTTACGCCCAGTACTTCCGATTAACGCTTGCCCCCTCC
+
>AAAAFFFFFFFGGFFGEEFFFEEEEEGBGHH?EEGGHFHDGGHDEAGHG0AEEFGGDGHEGFEGHAE>EFEFHHHH2F3GGFHHHHFG/E/FFFGHGGG?B?FFGF02<FFFH1@FHH@@@DHDGGF..<GBGC<DHB<CHF0;CG:;CCGFFBCC;CGHH0.:0///CFEGA-@?DFBBB;;FF//;BBFF/:F/9AEFF-DEF-.;A9@-../9E?=;..;;B;;:BAD..A9B.9;...//;;-;;
@M03896:38:000000000-B4D98:1:1101:19126:3041 2:N:0:171
CCTGTTTGCTCCCCACGCTTTCGCACCTGAGCGTCAGTCTTCGTCCAGGGGGCCGCCTTCGCCACCGGTATTCCTCCAGATCTCTACGCATTTCACCGCTACACCTGGAATTCTACCCCCCTCTACGAGACTCAAGCTTGCCAGTATCAGATGCAGTTCCCAGGTTGAGCCCGGGGATTTCACATCTCACTTACCAAACCGCCTGCGTGCGCTTTACGCCCAGTCATTCCGATTAACGCTTGCACCCTCC
+
>AAAAFFFFFFFGGGGFGGCFGAEAEGHFGHHGGGGGHHH5GHHGGEHGFECEE>EEEFHFFCEGF?/>EFGFHHHG2EFGHHGHHHGG?EGHGFHHAFGC<2FGHHFFFHHGFBGHHHGDCGF1FF..<CGFCC0DCD<CHG0CCHGC0CGHF0C:GGFH00;;9;/9BFE@G?D-99FF;0099B/;9//9/;;/;AEBCFDFF-99A---.;/;:D;B..9//;BFF9AAA.:B.;.9../;;AEAA
@M03896:38:000000000-B4D98:1:1101:19109:3044 2:N:0:171
CCTGTTTGCTCCCCACGCTTTCGCACCTGAGCGTCAGTCTTCGTCCAGGGGGCCGCCTTCGCCACCGGTATTCCTCCAGATCTCTACGCATTTCACCGCTACACCTGGAATTCTACCCCCCTCTACGACACTCAAGCTTGCCAGTATCAGATGCAGTTCCCAGGTTGAGCCCGGGGATTTCACATCTCACTTAACAAACCGCCTGCGTGCGCTTTACGCCCAGTAATTCCGATTAACGCTTGCACCCTCC
+
>AAABFFFFFFFGGGGEEEFFGFEGGGHFHHGEEEFEHHHFHFGEEAFH?AEAEEEGGGHAEEEGHE>EEGHGHHHGFFGHGFHHHHCE?EFFGFGHCCDFCGHHHFA2FGFG>GGHHHGGGGHHGF?.<AGCHC0<C0/<G:0:<GCC:::CGG0:;CGHC0.999/:;FF?99-;AFBFFFBFFB/;;BBB/BFFFFE-@BDFF-;.A-;-.9/;.:;B.A///:FFF/9:A.BF.;.9../;BAFEF
@M03896:38:000000000-B4D98:1:1101:19117:3063 2:N:0:171
CCTGTTTGCTCCCCACGCTTTCGCACCTGAGCGTCAGTCTTCGTCCAGGGCGCCGCCTTCGCCACCGGTATTCCTCCAGATCTCTACGCATTTCACCGCTACACCTGGAATTCTACCCCCCTCTACGACACTCAAGCTTGCCACTATCAGATGCAGTTCCCACGTTGCGCCCGGGGATTTCACATCTGACTTCACAAACCGCCTGCGTGCGCTCTACGCCCAGCAATTCCCACTAACGCTCGCCCCCTCC
+
AABAAFF4DFFFGGGG2AEA2F2BAEEGBGFFAEEEEGGFBH2FEEDBBA10AE0EEEEF1BAAEH?/>@FDFHFHGF3BGB4BBBG?E/EE?GGGH?>//<BGHG000??FGF2FDGHGGCGGGH...-><C//0</<<<CD0/<0<00:C000000;CH0.-:...;;A@----99BFFFF9/99//;99/;://9AA;@@.:9-;..-;-.;/;.;B?.....///9/;..;/;.;9.9;-;9B<D9
@M03896:38:000000000-B4D98:1:1101:13259:3668 2:N:0:171
CCTGTTTGCTCCCCACGCTTTCGCACCTGAGCGTCAGTCTTCGTCCAGGGGGCCGCCTTCGCCACCGGTATTCCTCCAGATCTCTACGCATTTCACCGCTACACCTGGAATTCTACCCCCCTCTACGAGACTCAAGCTTGCCAGTATCAGATGCAGTTCCCAGGTTGAGCCCGGGGATTTCACATCTGACTTAACAAACCGCCTGCGTGCGCTTTACGCCCAGTAACTCCGATTAACGCTTGCACCCTCC
+
AAABAFFFFFFFFGBEFEAFEFAEEFGFFCFHFEFGC5GHHCAHGGFGH?AGEEEEGGDHFGDGGBE/EEEHHHFHGEHHHHGHFHGFG/EEFGGHHDGGG?FGGGFFGFGHHFFHHHFGGGDG1<F.>CDHFBC<GFBBGGF00<CGF0CG00<CCCGHCBCEC0CFBF/AAC?--AFBBFFFFF/9F/9BF/;9:.:.;@D..A-;9A-;-9E/:.:;;:./9///;/.;9.99B.@9..AB;:9AA.
@M03896:38:000000000-B4D98:1:1101:13256:3685 2:N:0:171
CCTGTTTGCTCCCCACGCTTTCGCACCTGAGCGTCAGTCTTCGTCCAGGGGGCCGCCTTCGCCACCGGTATTCCTCCAGATCTCTACGCATTTCACCGCTACACCTGGAATTCTACCCCCCTCTACGAGACTCAAGCTTGCCAGTATCAGATGCAGTTCCCAGGTTGAGCCCGGGGATTTCACATCTGACTTAACAAACCGCCTGCGTGCGCTTTACGCCCAGTACTTCCGATTAACGCTTGCACCCTCC
+
AABBBFFFFFFFGGGGEEEFFGFGGGGHGHHGFFGGGHHHHHHHGGGHHGEGEEEGGGGHEFDGGHEEEEGHHHHHHGHHHHHHHHHGGGGGFHGHHDDDCCHHHHFFFCGCGDFFHHHGGGGHFHED.ADFGGG0DGD/<GG00;;;CB0G0GHCGCCF0::::;;:BCGGBF?A-;FBFGGFFF//;FFFFFFFFFFF;BCFAA@AAD-:::EFF?:BB../B//;FFD.:.AFFAF?A../;BF.ED
@M03896:38:000000000-B4D98:1:1101:8868:3816 2:N:0:171
CCTGTTTGCTACCCACGCTTTCGTTCCTCAGCGTCAGAATGAGCCCAGTAAGTCGCCTTCGCCACCGGTATTCTTTTTACTATCTACGCATTTCACCGCTACACTAAAAATTCCACTTACCTCTACTCTTCTCAAGATATGCAGTTTCAAATGCTTACAGTAGTTAAGCTACTGCCTTTTACACCTGACTTGCATTTCCGCCGTCGAACCCTTTACGCCCCGTCATTCCTGCCAACCCTACCTCCCCACT
+
AABAAFFFDDFFGGGE2AEFFGGGHHHFHHHHGFGGCF5FFGHHHGHHGFGEEDAEFFFHHEDBAG?EEFGHGGGHBGE3BBGHHHHF@EEEGHFHH>EGG@DGHH3FGHGFGFBFGHBGGFHFHHGHDDHFBF3BFFFH2>F222@FF22>DGD1<?<11<FFFDD1?<1<<<DGHFGH1<>FGHB/<0D<G0<DGGG.EC-:--@:C?C./B0;9.99--9..9;B;009;/99.....9/:AE..;.
@M03896:38:000000000-B4D98:1:1101:8887:3821 2:N:0:171
CCTGTTTGCTACCCACGCTTTCGTTCCTCAGCGTCAGAATGAGCCCAGTAAGTCGCCTTCGCCACCGGTATTCTTTTTAATATCTACGCATTTCACCGCTACACTAAAAATTCCACTTACCTCTACTCTTCTCAAGATATGCAGTTTCAAATGCTTACAGTAGTTAAGCTACTGCCTTTTACACCTGACTTGCATTTCCGCCTGCGAACCCTTTACGCCCAGTGATTCCGGACACCCCTAGCCCCCTACGT
+
AABAAFFCBFFFGGGGEEEFFGEFHHHDGGFFEEEEDF5GBGHFHGHHGDDGGGAEGEGGGEEEFHEF>EFHHHGHHHHHHHHHHHHFEEEEHGFHHEEEGCGGHHHCHHHFGFGFGHGHHFHFFHHHGFGHFBBBBGHH2FF2FFHGHHFHBFGBD<D<1F1?DGF1?FGFFDFHHHHHHDGHGH00<DD0DDDFHGG.<DDE.;-ACGAFBFFB..;A../00;;CC/-99?A..;...;9/A--9A..
@M03896:38:000000000-B4D98:1:1101:23328:4075 2:N:0:171
CCTGTTTGCTCCCCACGCTTTCGAGCCTCAACGTCAGTTACCGTCCAGTAAGCCGCCTTCGCCACTGGTGTTCTTCCTAATATCTACGCATTTCACCGCTACACTAGGAATTCCGCTTACCTCTCCGGCACTCGAGCCAGACAGTTTCCAATGCAGTCCCAGGGTGAAGCCCTGGGTTTTCACATCATACTTCCCTTACCGTCTACGCTCCCTTTACACCCAGTACATCCGTCTAACCCTTGCCCCCTAT
+
>AAAAFB1F3FFGCBEEGE00FA0BEEHHFCGEGGGEF2FFGE/AA/BDAB1BGAEEAFBFECEAFBB1FE/BGGHHGHHGFGHFEGEGGEGHGFHG?@>/EBF><<01B<FFB0CAFCCHGG1FFG/<@CGG/</CC00CC00<1<>FBFD1>110/<G0C<.<.<<0=CC:.:.;.:.<0;C<::000;009:90/:999.FA0.=.;;E/0;/9B/B-;-/9/;9BBA-9--9;-;;B-9;/;@=-/
@M03896:38:000000000-B4D98:1:1101:23345:4078 2:N:0:171
CCTGTTTGCTCCCCACGCTTTCGAGCCTCAACGTCAGTTACCGTCCAGTAAGCCGCCTTCGCCACTGGTGTTCTTCCTAATATCTACGCATTTCACCGCTACACTAGGAATTCCGCTTACCTCTCCGGCACTCGAGCCAGACAGTTTCCAATGCAGTCCCAGGGTTAAGCCCTGGGTTTTCACATCAGACTTGCCTTGCCGTCTACGCTCCCTTTACACCCAGTAAATCCGGACACCGCTTGCCCCCTAC
+
AABBBFFFFFFFGGGGEFEFGGEDGEFHHGGGEFGFEHG5DFEGEGGGDGGGFHEEGGGHFGFEGGFFECGEGFHHHHGHHHHHHHHFFEGGGHGHHEEGGGGHHHHFHHHGHFBCEGDHHHHHHHGCFGFHF?<??@C00FG0FDGHH>DGFHHHGCCB0C.<<<<0D<GHHH..:;CECGFGHH<:9CFF0FFFB;/C@.AFEGAA.;CA;0BFF9BBDA.;//;/:B9-:-9.99@=.EFFFFF-;9
@M03896:38:000000000-B4D98:1:1101:15298:4091 2:N:0:171
ACCGAAATATACACCCGCGAGATACCGCAGGTGATGGCACCAAAACAAAACAAAACGCACGTCAACACAGCGCCGTCAGAGATATCAAGAAAAACCAGACCAAACAGGAACAACACACACTGCATCCGCACACAAACAAACCAGACCAAGAAACAAATACAGACACAAACACAAAGAATGAACAACATACTGAGATAGCCACATGAGTACAACAGAAGCCTACGCAAGCCGAACACACATTCGCAGCTGTG
+
>A111111333B31BA1AA00001A10////0A1A210A1/BA//0//000/A000/>///0///11/?0/>/>/////110B12122110000////0//B//?00/000?0//?<///01?1110..-<-0<<.......<..../..:////..000000.///....;.../;.;00009/9./000000/9;////--////////9/--9//9-//------9-------9--//;99---//9/
@M03896:38:000000000-B4D98:1:1101:23337:4099 2:N:0:171
CCTGTTTGCTCCCCACGCTTTCGAGCCTCAACGTCAGTTACCGTCCAGTAAGCCGCCTTCGCCACTGGTGTTCTTCCTAATATCTACGCATTTCACCGCTACACTAGGAATTCCGCTTACCTCTCCGGCACTCAAGCCAGACAGTTTCCAATGCAGTCCCAGCGTTAAGCCCTGCGTTTTCACATCACACTTGCCTTTCCGTCTACGCACCCTTTACACCCACTACATCCGGACAACGCCTTCCCCCTAC
+
>AAA>DDCBBDFFEFGEEEFFFEFABEFGGFGEFFFEFF5DGEFFEGAFFAAAGAEEEEF1EEEGG3F52BEGHHHHHFHDGFGGEF?EEEEFB4FG/>/>EGHEHF3?FGHFF???<EHF1FBFGB/>@DHH011?FF?FFC0<>FFGF1D1>=>1<>GDC.-<<AE0<GHGG.-:.:C;CGHBG00;B90009;00;;.0;F?B.9.;9E.99/9/99AE..//9;/B.-9-;.9-@-;DBF.9A-9;
@M03896:38:000000000-B4D98:1:1101:9006:4187 2:N:0:171
CCTGTTTGCTCCCCACGCTTTCGAGCCTCAACGTCAGTTACCGTCCAGTAAGCCGCCTTCGCCACTGGTGTTCTTCCTAATATCTACGCATTTCACCGCTACACTAGGAATTCCGCTTACCTCTCCGGCACTCGAGCCAGACACTTTCCAATGCAGTCCCAGGGTTAAGCCCTGGGTTTTCACATCAGACTTGCCTTGCCGTCTACGCTCCCTTTACACCCCGTAAATCCGGATAACGCTTGCCCCCTAC
+
>AA3AFFFFFFFGGGG?EEEFGAF4EEFGHHHDFCFAFGFFGEEEAEGFDAAFGAEEEGHEEFEGGE2BFGEHHHHHG4FGHHHFFHF@EEGFGHHHEEGFEGFFF3FBHFGGFCEDDAGHHHGHG//CGGHHFE??CB?<FH0<<GFHDGFHHGHHHHHDGE.<<<G00;CGC.:GCA.;:GGHHC09/CB0CFGB/;:9.;9AB.@EGBE9/F/B/;FA--;9.9;BB.-..9/;.@.9.;:FA@-.A
@M03896:38:000000000-B4D98:1:1101:9002:4204 2:N:0:171
CCTGTTTGCTCCCCACGCTTTCGAGCCTCAACGTCAGTTACCGTCCAGTAAGCCGCCTTCGCCACTGGTGTTCTTCCTAATATCTACGCATTTCACCGCTACACTAGGAATTCCGCTTACCTCTCCGGCACTCGAGCCAGACAGTTTCCAATGCAGTCCCAGGGTTAAGCCCTGGGTTTTCACATCAGACTTGCCTTGCCGTCTACGCTCCCTTTACACCCAGTACATCCGGATAACGCTTGCCCCCTAC
+
AABBBFFFFFFFGGGGEFEFFGGAFEFHHHHHFHGGEHHHFGFGGEGGGGHGHHEEGGGGAEFEGHFG@FGEHHHHHHHHHFHHHHHFGFFGHHHHHEEGGEGHGHBCFHHHHFFEFFGHHHHHHGFCDDDHF/<?CCFGHGHF1FGHHHHHHHHFDCGH<GAD/<C0DDFHHHEF;:;EHGHFHHG0;FGB09FGGBFFC.-9EFAG9CCFF0;/99BBDE.9B/;BFF.@;99/B.;:..9BFEFF?F
@M03896:38:000000000-B4D98:1:1101:9032:4400 2:N:0:171
CCTGTTTGCTCCCCACGCTTTCGAGCCTCAGCGTCAGTTATCGTCCAGTAAGCCGCCTTCGCCACTGGTGTTCCTCCTAATATCTACGCATTTCACCGCTACACTAGGAATTCCGCTTACCCCTCCGACACTCTAGTACGACAGTTTCCAATGCAGTACCGGGGTTGAGCCCCGGGCTTTCACATCACACTTGCCGCACCGCCTGCGCTCCCTTTACACCCAGTACATCCGGATAACGCTTGCACCCTCC
+
AABAAFFFFFFFGGGGEEEFFGEGFGGHHHHGEEEEGHHHGHHHHGEHFHEFGHEFGGGHAEDFFHF2@BGEHHHHHHHHHHHHHGHGEFEGHHHHHDEGGEGHHFFG3DGHHHFGAFGHGHHGGGDCCFGHHGG?FD??FGG-<DGGHGDGGHHDDGFFDD-:;-=//<GGG--;B@AFFBFFGFF0099909F:9BDFFFFDEF>B=DDF.://BBBFFEF/B/;9FF.-9.A/FD>..AA/BF.A..
@M03896:38:000000000-B4D98:1:1101:13147:4405 2:N:0:171
CCTGTTTGCTCCCCACGCTTTCGCGCCTCAGCGTCAGTTAATGTCCAGCAGGCCGCCTTCGCCACTGGTGTTCCTCCGTATATCTACGCATTTCACCGCTACACACGGAATTCCGCCTGCCTCTCCATCACTCAAGACCAGCAGTTTTGAAAGCAGTTTATGGGTTAAGCCCATAGATTTCACTTCCAACTTACCGGCCCGCCTGCGCGCCCTTTACACCCAGTACATCCGGATAACGCCTGCTCCCTAC
+
AAAAAFFFFFFFGGGG?EEFFGEEEGGGFFHHGGGGG5FGHHHHHHGHHGHHEGEGGGGHHEFEFG3?BEGFHHHHHGEHHHHHHHHGGGGGHHHGFEFGGGGHHEC/CFGHFG?DDAGHGFHFHHFBGHHHFGFDGGFHAHFFD<>10FGHHHHHGGHE0DBCC<GD0DGGFHCFHG0;GGFHGFGFHHHGGBF.--ADAC?DAF-@DFCF-9B/;/B/AA.;9/F/;:.-AA.BB.@-...9;FE.9.
@M03896:38:000000000-B4D98:1:1101:13169:4411 2:N:0:171
CCTGTTTGCTCCCCACGCTTTCGCGCCTCAGCGTCAGTTAATGTCCAGCAGGCCGCCTTCGCCACTGGTGTTCCTCCGTATATCTACGCATTTCACCGCTACACACGGAATTCCGCCTGCCTCTCCATCACTCAAGACCAGCAGTTTTGAAAGCAGTTTATGGGTTAAGCCCATAGATTTCACTTCCAACTTACCGGCCCGCCTGCGCGCCCTTTACACCCAGTAACTCCGGATAACTCTTGCTCCCTAC
+
>AAAAFFCFFFFGFGGEEEAFGDFEEEGGBFFEEEEGGAD5GFHGHHFFBFHFGEEGGGHAEE1?FC2E??BFGHHGE?BGGHFGFHGG?EEEGGGHFEEGCEHGFDC/FFHGH0CEGEHFFHHHH<FHFHHFGC<FFC<0FCF1=D1>F1G1G/G00<DGHC.<<C0<DHHHF/0:;CGHFHH0;:;CGBCBBF.99BB?BGD.9--;@=B9//9F9:9DEF/9//;BF.9;.9///////////AFBF
@M03896:38:000000000-B4D98:1:1101:9034:4420 2:N:0:171
CCTGTTTGCTCCCCACGCTTTCGAGCCTCAGCGTCAGTTATCGTCCAGTAAGCCGCCTTCGCCACTGGTGTTCCTCCTAATATCTACGCATTTCACCGCTACACTAGGAATTCCGCTTACCCCTCCGACACTCTAGTACGACAGTTTCCAATGCAGTACCGGGGTTGAGCCCCGGGCTTTCACATCACACTTGCCGCACCGCCTGCGCTCCCTTTACACCCAGTACATCCGGATAACGCTTGCACCCTAC
+
>AAAAFFFFFFFGGGGEEEAFGEFGFEGHHGHGFEFEHHHHHHHHEEFFDDDGHAEEEGH1EEFGHCC@BGEGHHHGHHHHHHHHHHGGGGGHHGHHEEFG@GHHHHEFHHHHHCCCDGHFHHGGGA@DFGHHDG??D@??E<-1>=FGF1=FGHFGGGHG@-;--:GCGGEGB?BGGGECBFGBFF0CFBF09F?>ABDDFFD.ADFFFDF.:9BBFFBDE.9//9FB:.-.ADFFAD.9.99;B.;BA
@M03896:38:000000000-B4D98:1:1101:13139:4422 2:N:0:171
CCTGTTTGCTCCCCACGCTTTCGCGCCTCAGCGTCAGTTAATGTCCAGCAGGCCGCCTTCGCCACTGGTGTTCCTCCGTATATCTACGCATTTCACCGCTACACACGGAATTCCGCCTGCCTCTCCATCACTCAAGACCAGCAGTTTTGAAAGCAGTTTATGGGTTAAGCCCATAGATTTCACTTCCAACTTACCGGCCCGCCTGCGCGCCCTTTACACCCAGTAAATCCGGATAACGCTTGCTCCCAAC
+
>>>AAFFFFFFFGGGGAEEFFGDEEEGGFGGGE2EGED5FGHFFHHFHHGFEEFAEFGGHGGFEFFB2BB?EFFGGH??FGHHHHHHEGGDFGHHHH?E@EEBFGEB/>/?GGH?CD<FGF2@@GHFFHHHGDFF1FHGG0>F<1>FGECDFHHHHD<00=GBFG.C=DBHHAF/0:CGHGGHCHHHHHHBFGFF.=@BGGGGGGGF-9>DF99/FFFFFFEABBF//;/99A..BFA@..9A99BA.;;
@M03896:38:000000000-B4D98:1:1101:13154:4431 2:N:0:171
CCTGTTTGCTCCCCACGCTTTCGCGCCTCAGCGTCAGTTAATGTCCAGCAGGCCGCCTTCGCCACTGGTGTTCCTCCGTATATCTACGCATTTCACCGCTACACACGGAATTCCGCCTGCCTCTCCATCACTCAAGACCAGCAGTTTTGAAAGCAGTTTATGGGTTAAGCCCATAGATTTCACTTCCAACTTACCGGCCCGCCTGCGCGCCCTTTACACCCAGTAAATCCGGCTAACGCTTGCTCCCTAC
+
>>AAAFFFFFFFGGGGEEEAFGEEEGGGFFGHEEEGGGHHGHHHGHHGHHFHEGFGGGGHAEDEGGFF@CGEHFGHHE?FGHHHBFHFFGEFHHGHHEEECCFGGFDCCFGHGHCEGBGGFFHHGFFDHFHHGHHFFFHHCHFF1=DGFFHB1FCG=DGHHHBC<<CDDHFHFCFFHHHGHHHHHHH0GFHGGG/;-9BGGGGB.A>=DFFB-:/;;/9BDE./;;9/;B.--;;FFDF.;E99BFA.;9
@M03896:38:000000000-B4D98:1:1101:10813:4447 2:N:0:171
CCTGTTTGCTCCCCACGCTTTCGAGCCTCAGCGTCAGTTACAAGCCAGAGAGCCGCTTTCGCCACCGGTGTTCCTCCATATATCTACGCATTTCACCGCTACACATGGAATTCCACTCTCCCCTCTTGCACTCAAGTTAAACAGTTTCCAAAGCGTACTATGGTTAAGCCACAGCCTTTAACTTCAGACTTATCTAACCGCCTGCGCTCGCTTTACGCCCATTACATCCGGACAACCCTCCAGACCTAC
+
>AAAAFFBFFFFGGGGEEA2FGBFAEFHHGHHFGGGGHHHFGFFGGFFHGBAFGAFEEFH?EAEEHEE@EEEHHHHFEBGHHHHHHHFEGGGHHHHHFEEEEFHHCFFBGHHGG2FGHHHHHGHGGGDGGHHFG<11@1FBGB<11?FGG1DFHG>AAGHGD>=<D<=0<GHHGHHCDDGHC0;0000:CCGFHH0:GC-A?A..--9;;;C..0;9.99A/;9//9/9.9.;9FE.;.;..99;A///
@M03896:38:000000000-B4D98:1:1101:16655:4662 2:N:0:171
CCTGTTCGCTCCCCACGCTTTCGAGCCTCAGCGTCAGTTACAGACCAGAGAGCCGCTTTCGCCACCGGTGTTCCTCCATATATCTACGCATTTCACCGCTACACATGGAATTCCACTCTCCCCTTCTGCACTCAAGTTTGACAGTTTCCAAAGCGAACTATGGTTGAGCCACAGCCTTTAACTTCAGACTTATCAAACCGCCTGCGCTCGCTTTACGCCCAATAAATCCGGACAACCCCCGGGCCCCACGA
+
>>AAAFFADAABGGGGEEEAEFAFBEGHGEFHEEEEG5BBFGGFHHFFHGFAGHEEAAFHEGGGGHEC>>B1FGGBFBFGEFGHHBGEGE//GGDHHGE@/>FFH22C2DGHGHGFGHFHBGEGHHBDGHHECC?1??G1FGHB1@GFGHBG0F.CCC<0=0<0=AF/CGFHHHHHGCGHFG0CFBC0;/:C0;;9CB;--A.CA-9-:?A...//.9@@?A./BFF9F.-;;@.....9----;;-:A9-
@M03896:38:000000000-B4D98:1:1101:10886:4819 2:N:0:171
CCTGTTTGCTCCCCACGCTTTCGAGTCTCAGCGTCAGTATTCGTCCAGTTGGCCGCCTTCGCCACCGGTGTTCCTCTCGATATCTACGAATTTCACCTCTACACCGAGAATTCCACCAACCTCTCCGATACTCTAGCCTGGCAGTTTCGAGTGCACTTCCCGGGTTGAGCCCGGGGCTTTCACACCCGACTTTTCAGACCGCCTACACTCGCTTTACGCCCAGTAATTCCGCACAACGTTTGCACCCT
+
>ABAAFFCFFFFGGGGEFEFFGECFGFGGGHHE2EEEH5FFGGHGFEEHHFHFHEFGGGHAEFEGHE0>EEEFGHHHHGFFHGHHHHFDEGHHHGHHHHHHFFGHE??@DGFHHHHFCCDGEGHHHGDFGGHHHEFFGF</>F<0>GG<.F<GHHHEGHHHG<@A:::/CHE;-:@DAEGFFFGGGD-9A@EFBF///;EFFFFFFFFFFED..AFB9ADCDFB/9/9BFB.9-;9A-9.9A9/BFFE
@M03896:38:000000000-B4D98:1:1101:6488:4848 2:N:0:171
CCTGTTTGCTCCCCACGCTTTCGAGCCTCAGCGTCAGTTACAAGCCAGAGAGCCGCTTTCGCCACCGGTGTTCCTCCATATATCTACGCATTTCACCGCTACACATGGAATTCCACTCTCCCCTCTTGCACTCAAGTTAAACAGTTTCCAAAGCGTACTATGGTTAAGCCACAGCCTTTAACTTCAGACTTATCTAACCGCCTGCGCTCGCCTTACGCCCAATAAATCCGGACAACCCTCGGGACCTACGT
+
AAABAFFFFFFFGGGGCEECFGEGHGGHHHHHGGGGGHHHFGHFHGHHGHEEFHFFEEGGDFDDFHEE>/1BFGHHFGFGDGHHHHHGGFGGGGHHHGEGGCFHGHFFFHHHHHFFGHHHGB?FDF2@FGHHFGCFGD1?DGHE1GHHFGGBHHD>.>GFDHGGDGD=DCGGGHHHGFHGGGGHHEF0C/CGGFHHBHGADGGF?;@BD@B-9.CF9.@>A..9/:BFFA-.;99E.;9.-.-99;99B..
@M03896:38:000000000-B4D98:1:1101:18766:5107 2:N:0:171
CCTGTTTGCTACCCACGCTTTCGTGACTCAGCGTCAGTTACAGTCCAGTAAGCCGCCTTCGCCACCGGTGTTCCTCCTAATATCTACGCATTTCACCGCTACACTAGGAATTCCGCTTACCTCTCCTGCACTCAAGTCATACAGTTTCAAGTGCTTACTATGGTTAAGCCATAGCTTTTTACACCTGACATATATAACCGCCTACTCACCCTTTACGCCCAGTAAATCCGGACAACCCTCGCCCCCTACGT
+
>>AAAFFFFFFFGGFG?EEFFGEFFGGHHGHHFGEEEHHDDDFHHGFGGDGFGHEGGGGHHGGGGHGEEEEEHHHHHHHHHHHHHHHGGGGGHHHGHGEFFEGGGHCGFHHHHH3CEDGHHGHHHHHGGHHHGFHFFGHHHHHEFFHFFG<D<FGHGF?11>CFFFF=<F0FGHHFGFGGHFGHHHB/<<DHHHFBFGH;@CGGFGB0;;AACFGG.C@BA.C0F0;FC.-;-9..99.;;;-;BF-AFA.
@M03896:38:000000000-B4D98:1:1101:18786:5112 2:N:0:171
CCTGTTTGCTACCCACGCTTTCGTGACTCAGCGTCAGTTACAGTCCAGTAAGCCGCCTTCGCCACCGGTGTTCCTCCTAATATCTACGCATTTCACCGCTACACTAGGAATTCCGCTTACCTCTCCTGCACTCAAGTCATACAGTTTCAAGTGCTTACTATGGTTAAGCCATAGCTTTTTACACCTGACCTATATAACCCCCTACTCACCCTTTACGCCCCTTCAATCCGGACAACCCCCCCCCCCTCCG
+
AABABFFCDFFFGGGG2EEFGGFGFCFHHHGGEGFGEHHFDFAGGHFGHFHFGGAEEGEHAE?EAGEEEEFEHHHHHHFHHHHHHHF?EEEGHHGHHEECEEFHFG3?3GHHGHFEAEGHHHHHHHHFFHHHFG2@GF2GFHHDFBHHH1?FFDDH1?11FD1=>1G1>GFD1FGBDDFH.D0DGC//</=000CGFHF.;A-::CHCFFF.99;F..;;-../99FFF.-99-9A99.9-9-@DF-.;.
@M03896:38:000000000-B4D98:1:1101:21460:5128 2:N:0:171
CCCGTTTGCTCCCCTGGCCTTCGTGCCTCAGTGTCAGTAACTGTCCAGAGATTCGCCTTCGCCACTGGTCTTCCTTACGATATCTACGCATTTCACTGCTACACCGTAAATTCCAATCTCCTCTCCAGTACTCGAGCAAGGCAGTATCAAGTGCAGTTTCGAGGTTGATCCCCGCGATTTCACACCTTACTTACCCCGCCACCTACGCACCCTTTACGCCCACTCAATCCGAACAACGCTTGGCACCTCT
+
AABABFFAFFFFGGGFFFGGGGFBFFGHHFGEHHFFGGH5DGDGHFFFGCGDGFBEEFEHHFEAEG3FFFGHHHFGHFGAGFEHHEGFGDEFHH4GEFFGEDBGHEG1?/BBGHE4FFGHHGHFHFB3BBFFH/?B?<2???F/GDGG2@2>FFFG@DB@//0//?001?FFF@-<<<GGGBHHGGH0=GCGGHHFG-A@FGGF/BCDAADGA/;0C?DBDD.;///;BF.9.9;.A-@....//;A:AB
@M03896:38:000000000-B4D98:1:1101:18580:5330 2:N:0:171
CCGTGACTCCGACCTTTACCGCGGCGGCTGGCACACAATTACCATAACACGCAGGTGTAGATCTCGGTGGGCGCCGTATCATTAAAAAAAAAAAAAAAAAAAAAAGAAACGAAGAAGAAAATATAAAAAAAAAATAAAAAAAGAACAACAAGAAAGAAACACAAACATAACAGAAACATAAAGAAACAAAAGAAGACAACAAAGAAACAGAGAGAGAGATAGAAGCAAATATGATCACAAGAACAAAAAAG
+
>AAAA3ADFCADFGG4ABBFEGECGFCGG0DEBFFH11BDGHFFBBDBFGE>E??FBBGG4EG4FCE/?A/?/>E//?0BF2?G2GGHC@CC?<<<----999--...//....://///.////://99-9-9.//B/9-9.9../..9...;//9.///...:..////////9///////9.///.../..////.;.;://.///.//..;...9;//////9/////////////..:9/....-.
@M03896:38:000000000-B4D98:1:1101:7779:5597 2:N:0:171
CCTGTTTGCTCCCCACGCTTTCGTGCATGAGCGTCAGTCATGTCCCAGAGGGCTGCCTTCGCCATCGGTGTTCTTCCACATATCTACGCATTTCACTGCTACACGTGGAATTCCACCCTCCTCTGACAAACTCAAGTCCTGCAGTCATATATGCAATTCCCAGGTTGAGCCCGGGGATTTCACATCTATCTTACAGAACCGCCTGCGCACGCTTTACGCCCAGTAATTCCGATTAACGCTTGCACCCTACG
+
AABAAFFFFFFFGGFGEGGFFGEEFFHGHHGGEAEGFGHFHHHFGDGHHH1ABGEFHHHHEEEDFHE>EEEEHHHHFGHHHHHHHHHGGGGGHHGHFHGHFFFGGCFFEHHHHDFFGFHHG2GFHEHHEGHHFGF<FHFHFHFFFGF2GGGGDG1FDFHG11?AGDCC1FGFCC?C-<CGDHFHBC:;GFGHFHB00::GCG?DE.99AB-A:.CBFA.9;D.9/99/;/B.;9AB/.;..AAB;:AEBF.
@M03896:38:000000000-B4D98:1:1101:7772:5614 2:N:0:171
CCTGTTTGCTCCCCACGCTTTCGTGCATGAGCGTCAGTCATGTCCCAGAGGGCTGCCTTCGCCATCGGTGTTCTTCCACATATCTACGCATTTCACTGCTACACGTGGAATTCCACCCTCCTCTGACAAACTCAAGTCCTGCAGTCATATATGCAATTCCCAGGTTGAGCCCGGGGATTTCACATCTATCTTACAGAACCGCCTGCGCACCCTTTACGCCCAGTAATTCCGATTAACGCTTGCCCCCTAC
+
ABBAAFFFFFFFGGCFEEEEFGDBFFAEDGHFEEE2EHFFGFGHFHFFF11ABGEFHHHHAEDFEHE?EEGGHHHHGDHEHEHHHHHFGEFGBHGGFFGHFFEGE0CF?GHHHF4FGDHHGHHH23FB32?FGF2@@FGG2@GBGHGFBGE>1DHH1FFDGHF/<F001FHGC?--<AC<=FGGFHF0;CC;;GC00:;.:DADEF?B-B-;;9B0F.9@DB./9:FFFFF...9/;.;9.../99@>AF
@M03896:38:000000000-B4D98:1:1101:7790:5614 2:N:0:171
CCTGTTTGCTCCCCACGCTTTCGTGCATGAGCGTCAGTCATGTCCCAGAGGGCTGCCTTCGCCATCGGTGTTCTTCCACATATCTACGCATTTCACTGCTACACGTGGAATTCCACCCTCCTCTGACAAACTCAAGTCCTGCAGTCATATATGCAATTCCCAGGTTGAGCCCGGGGATTTCACATCTATCTTACAGAACCGCCTGCGCACGCTTTACGCCCAGTAATTCCGATTAACGCTTGCACCCTAC
+
AABBAFFFFFFFGGGGAEEFGGFFFFHHFHFGEEEGGHFFDGHHGFHGEC1BBGEFHHHHEEEFGHEEEEGEFHHHGHHHHHFHHHHGGGGGHFHHGGGHHFFHECG/FFHHHFHFHGHHGEGFGGHHFHHHCFG2FGGG2FGBDFGEHHGHHGHHGFHGDGGFCDFHGFHGG-<-CACGHBGHFH;0;GGHHHG;0:GECACDFFGGGGAD9E?FG?DCFD.9FFB/;FF.D.ABB.@.;.;BBBDEFF
@M03896:38:000000000-B4D98:1:1101:6501:5692 2:N:0:171
CCTGTTTGCTCCCACCCTTTCGTGCACTAGCGTCAGTACACGCCCAGGGGATTGCCTTCGCCATCGGTGTTCCTCCGCATATCTACGCATTTCACTCCTACACCCGGAATTCCATCCCCCTCTCCCGCACTCTACCTATACCCTCACACATCCAGTTCCCAGGTTCACCCCCCGGATTTCACATCTCCCTTATATAACCCCCTTCGCACGCTTTACGCCCCCCACTTCCTATTAACCCTCCCACCCTACT
+
>AAAAFF>DFDFGGG1AABGE0000A11B1B0BAEAD2FD1/AFE///A///00AB1DF/AAEBG//B/BEB@2BF/?>>EHG2FG/>>>EGFGG21B11BBF0?/><>CGFGF2FFHFC<C<0@@///><01<1?111<>111><F11>11<000==DF<0./<000<<C--;9;..;B0;000000;/0:9000;BF.C=9---9;9-;---/:--9-----99/BF/////:9/;-9-9-AAB--9/
@M03896:38:000000000-B4D98:1:1101:6483:5700 2:N:0:171
CCTGTTTGCTCCCACGCTTTCGTGCATGAGCGTCAGTACAGCCCCAGGGGATTGCCTTCGCCATCGGTGTTCCTCCGCATATCTACGCATTTCACTGCTACACGCGGAATTCCATCCCCCTCTGCCGTACTCTAGCTATACAGTCACAAATGCAGTTCCCAGGCTGAGCCCCGGCATTTCACATCTGTCTTATATAACCCCCTGCGCACGCTTTACGCCCAGTAATTCCTATTAACCCCCCCACCCTCC
+
AAA?AFFBFFFFGGFEF?EEGFFCEFFDGGGEGFEEGFGFD1BEE//FECEEEBEG1FG/EAEFHE/B?/BFGHHHAEGEGHHDGHFC/EEHHGHDBF1EDEG/>><</FGHF2@FFGGGCEG<<DC??CCG1?1>11FDF11F><FD10<<=00=0=DDDG..<.../CC.::--;C0;;C;FFF00;0;C9B0B0CF.9;-.;9=-@-99::9B-A@@--;//;BBF/;/;;B//;-;-@-ABA;-9
@M03896:38:000000000-B4D98:1:1101:24629:5767 2:N:0:171
CCGGTTTGCTCCCCACACTTTCGCGCCTCAGCGTCACCTTCTGTCCAAGAACCTGCCTTCGCCATCGGTGTTCCTCCTGGTATCTACGCATTCCACCGCTACACCAGGTATTCCAGTTCTCTCTCCAGAGGTCTAGCTTCACAGTCTCCAGTCCATCTCTGCGGTTGAGCCGCAGGCTTTAAAAACAGACTTGTGATGCCGCCTACACGCCCTTTACGCCCAGTGCTTCCTAGTACCGCTTGCACCACCC
+
AAB3>>AAFFBFGGFEFEFBFFEGEEGFEHHHGGFGDHHGHHHHHGEBGFFGHHAGHGHFEEG1BGE>EEGEFGHHHHHGB4FHHFFFEGAFHE4BGEEEEEFBGAAF3BFGFGFF2BGFF2FGBB1FDGGBGFDHHFF1@GF1?1FFFHCF?<?<??GHFF--<A@01CHCCG??.C/::0C:0.;/::/<0;B0;0B0AB?../999-:?-9C99.9--.AF////;9//9;//;;=-...//9..9;
@M03896:38:000000000-B4D98:1:1101:24630:5786 2:N:0:171
CCGGTTTGCTCCCCACACTTTCGCGCCTCAGCGTCACCTTCTGTCCAAGAACCTGCCTTCGCCATCGGTGTTCCTCCTGGTATCTACGCATTCCACCGCTACACCAGGAATTCCAGTTCTCTCTCCAGAGGTCTAGCTTCACAGTCTCCAGTCCATCTCTGCGGTTGAGCCGCAGGCTTTAAAACCAGACTTGTGATGCCGCCTACACGCCCTTTACGCCCAGTGATTCCGCGTAACGCTTGCACCCTCC
+
BBBBBAAAFFFFGGGGGEGFGGEEAEEEGHGHEEEEFHFHHHHHFFGGHHFHHHFGHHHHFGEEFGE1>?FEHHHHHGHF@FGGHHHFEGGGHHHHHEEEFEGHGG0FFFGHHHE3BFFHGHHHHHF22??GFFGGGHHFHHGF?GFGFH?GGHHHHHHHFD<@A--<CFGDCC-AGHGHH0GHFE..CEHFBCB000;C?DFDGGBBDGEF-//:BAAAF?E9B/;9BF/.-9-AD.=...9;9BDEEF
@M03896:38:000000000-B4D98:1:1101:24616:5800 2:N:0:171
CCGGTTTGCTCCCCACACTTTCGCGCCTCAGCGTCACCTTCTGTCCAAGAACCTGCCTTCGCCATCGGTGTTCCTCCTGGTATCTACGCATTCCACCGCTACACCAGGAATTCCAGTTCTCTCTCCAGAGGTCTAGCTTCACAGTCTCCAGTCCATCTCTGCGGTTGAGCCGCAGGCTTTAAAACCAGACTTGTGATGCCGCCTACACGCCCTTTACGCCCAGTGATTCCGTGTAACGCTTGCACCCTCC
+
AAAAAABAFFFFGGGEFEFBFGEFAEEEEHHGEFEEGHFHHHFGGFGFHGHHHHGHHHHHEGFEEGBB?EEEGGHHHGG3@BEGHHHFFGEEHFHHHEEGGFGHHF0?GGGHGHGBBGGGGHHHGHGC2FFH@>F>FGHHGHF1GGDGGH1@?FGGHHHHFF@<><-<CCHDFC-:.CGGCGFHFEG.CEHBB;9BBFFC?CG.DFBFGGFD-9/B;.;@-..:9//;;F;;A.;BFFB.9AEB/FDEA.
@M03896:38:000000000-B4D98:1:1101:23940:5810 2:N:0:171
CCTGTTTGCTCCCCACGCTTTCGCGCTTCAGCGTCAGTATCTGTCCAGTGAGCTGCCTTCTCCATCGGCATTCCTACAACTCTCTCCGAATTTCACCTCTACACTTGTAGTTCCGCCCACCTCTCCAATACTCTAGAACAGCATTTTCCCACGCAATACGGAGTTCAGCCCCGCATTTTCACATCATCCTTTATTTTCCTCCTAGACTCGCTTCACGTCCATTACTGCCTGCTACTCCTTCCGCCATGCGT
+
AABAAFFCFFFFGECEEEECFG2E2E2EEBBDEEE2BFFGHHGGDF5GFG53BF33BFGHHHF5AG11>0>BFGB5@BG3B3BBG3BE/1?FFG4FGHHHHD4?FFGFE4BEHB/?AE/FC0FGFB3BB?BGD2@222@2@@G22@@><11?/A//<<G....<<1<1=CDA-AA.;CGH0;:0::00:::0000<CF00;/9B00900.99..99;.9;.0900000;//.;;///9///9.9.-.//;.
@M03896:38:000000000-B4D98:1:1101:23923:5821 2:N:0:171
CCTGTTTGCTCCCCACGCTTTCGCGCTTCAGCGTCAGTATCTGTCCAGTGAGCTGACTTCTCCATCGGCATTCCTACAAATATCTACGAATTTCACCTCTACACTTGTAGTTCCGCCCACCTCTCCAATACTCTAGAAAAGCAGTTTCCAACGCAATACGGAGTTCAGCCCCGCATTTTCACATCAGACTTTCTTTTCCGCCTAGACGCGCTTTACGCCCACTAAATCCGTATAACCCTTGCGACATACGT
+
AAAABFFFFFFFGGGGEEFFFGEEAEAEEHHGFEEGAGGFGGGHGHFFFEBBGHFGGHHHGHGHFGE?>>EGHHFHFGFGHHHHHFHFEHHGFHFHHHGHHFFGHFFFG4BGHF??EEGGGGHHHHGGDFHHHFH3332G<@G2>DHHHHFG/ACC/<C/>...<111<>DEA?C?CFGHBGFCGF00;/0CGB00;GC.EFDDBBC.-;;-..9C..9@?.AF/9/9B9..;:/B/9./.;-;@9.:F9/
@M03896:38:000000000-B4D98:1:1101:9569:6094 2:N:0:171
CCTGTTTGCTCCCCACGCTTTCGCACCTCAGTGTCAGTATCAGTCCAGGTGGTCGCCTTCGCCACTGGTGTTCCTTCCTATATCTACGCATTTCACCGCTACACAGGAAATTCCACCACCCTCTACCGTACTCTAGCTCAGTAGTTTTGGATGCAGTTCCCAGGTTGAGCCCGGGGATTTCACATCCAACTTGCTGAACCACCTACGCGCGCTTTACGCCCAGTAATTCCGATTAACGCTTGCACCCTTCG
+
>AABAFFFFFFFGGGGGEEFGGGEEGGHHGFHHHFHFHHHHHHHHGHHHHEEEFEEFGGHEEFEFHCF@FGEHHFFHHGHFHHHHGHFEEFGHHHHHGE@FEFGFFFGFHHHHGGFHGHGGGHHHHHCEHGHHHFFFHFG2@GD2@FFFDHHHGHGGGHHGH1<><00FGGFDGFCGGHGH0GFHHHHHHGH0CH;00CEGGGE9F.;-??D=.EFFEFCFF.:/;//;:9.A:A/9.;..9.FFFFEFF.
@M03896:38:000000000-B4D98:1:1101:20182:6203 2:N:0:171
CCTGTTTGCTACCCACACTTTCGAGCCTCAGCGTCAGTTGGTGCCCAGTAGGCCGCCTTCGCCACTGGTGTTCCTCCCGATATCTACGCATTCCACCGCTACACCGGGAATTCCGCCTACCTCTGCACTACTCAAGAAAAACAGTTTTGAAAGCAGTTTATGGGTTGAGCCCATAGATTTCACTTCCAACTTGTCTTCCCGCCTGCGCTCCCTTTACACCCAGTACTTCCTGACAACGCTTGTGACCTAC
+
>AAAAFFFFFFFGGGGCAFFGGB2BEEHHFAFBEEEEGHFCFAFGFGHHHHFFGAEGGGHAEFEEG32B2FFGHHHHGEEG?EGHFGFE?EGHHGGHGGGCEFHH?/@/<GHHG<CDDFHHHHHGGFGGGGHGG<?<0FCFECC1>GGF.DDHHEHDDFDDFFAG<:/CCGEHFGFBGHHHHHHHGGFGGGG9;CFGGFGGGGGGFAABDFFFFFBFB9FF9EFF/FFFF///9/;A9;...9//::F/9
@M03896:38:000000000-B4D98:1:1101:21812:6267 2:N:0:171
CCTGTTTGCTACCCACGCTTTCGTTCCTCAGCGTCAGAATGAGCCCAGTAAGTCGCCTTCGCCACCGGTATTCTTTTTAATATCTACGCATTTCACCGCTACACTAAAAATTCCACTTACCTCTACTCTTCTCAAGATATGCAGTTTCAAATGCTTACAGTAGTTAAGCTACTGCCTTTTACACCTGACTTGCATTTCCGCCTGCGAACCCTTTACGCCCAGTGCTTCCGGACAACGCTACCCCCCTACGT
+
>ABAAFFCFFFFGGGEAEEFFGEGHHHGHGAF2EEE2GGHG35FGF2BFFEDGF1EEGGH1EE1EG?0>0BGHHHHHHHBHFHHHGH?E>EFHH4FGEEGEEFGH33333BGGGDFGHHHHFHHGHHHGHHHFF32FFFH@G22<>GG2>@FGFH11?111<<<FDB?F<GHHGBHFFFHH<<GHHF0<DD0D0=GHHF.AEGCC---:@E.CBGB.:-;..9;0;;FF.-.:9.9-9.9-;.;=D@EF9.
@M03896:38:000000000-B4D98:1:1101:20541:6274 2:N:0:171
CCTGTTTGCTCCCCACGCTTTCGTGCCTCAGCGTCAGTTACAGTCCAGAGAGCCGCCTTCGCTACTGGTGTTCCTCCTAATATCTACGCATTTCACCGCTACACTAGGAATTCCACTCTCCTCTCCTGCACTCAAGTCCTCCAGTTTCAAGAGCTTACTACGCTTGAGCCGTAGCCTTTCACTCCTGCCTTAACAGACCGCCTACGCACCCTTTACGCCCCGTCACTCCCTCTAACGCTAGCCCCCTACGT
+
>AAAAFF4DFFFGGGEAEEEFGEFFFGGHHFHAGEAAFGBFFFHGFFFGABBBGAEEEFH1EEEEG33@2BEGHHHHHHFFEHHHGGFEEEGHHHHHEEE?@BFF3F33FFGHH4FFGHHHHHHHGH1GGHHB0112@GFGH01@1@D<1110?<11?<1FC-<<.0<<>>.<..<<DD==GFHHG</;0C00000/;C--99CB.AABBDE/F0;;.-9-99.99BFF...;//9.-...;9:AB9.:..
@M03896:38:000000000-B4D98:1:1101:16193:6277 2:N:0:171
CCTGTTTTCTCCCCACGCTTTCGCGCCTCAGCGTCAGTTGCTGTCCCGCTCACCGCCTTCGCCACTGCTGCTCCTCCTAATATCTACGCATTTCACCTCTACCCTAGTTATTCCGTCTGCCTCTCCAGCACTCCTGAACTCCAGCTTCAAATGCCTGCCACAGGTTGTGCCCCCGCTTTTCACATCTCACTTGCACCCCCGCCTACACGCCCTTTACACCCAGTCCCTCCTGCCAACGCTTGCCACCTCC
+
>>111BD1BBDDF11AAAE0AAEEE?EE011A/EG?EFHCF111BF1/////ABBAEFAG///?>C11111B@CCG>G11B2FF@FG/>?/?GGHFF1BGHB10B<012>BGFGFGCGF1<1110B>@0<@1001111@>1?1?0?FG1?1?FG1110<1C00.<10.<0DG.-<-;..;000:;C00:CCC00CB/;;;-9A..99;E@E@-/;9;/;;9--;/9//;--//-9:9-9----;:9F---
@M03896:38:000000000-B4D98:1:1101:21796:6279 2:N:0:171
CCTGTTTGCTACCCACGCTTTCGTTCCTCAGCGTCAGAATGAGCCCAGTAAGTCGCCTTCGCCACCGGTATTCTTTTTAATATCTACGCATTTCACCGCTACACTAAAAATTCCACTTACCTCTACTCTTCTCAATATATGCAGTTTCAAATGCTTACAGTAGTTAACCTACTGCCTTTTACACCTTCCTTTCATTTCCGCCTGCCACCCCTTTACTCCCCCTCCTTCCGGACACCCCTAGCCCCCTACG
+
>>A>AFFCBDFDGG4E2AAAFG2BGGHFG33BABE2AFAE5B5BFFFAB5D5DDAAEGGG1EE1AGB0>0FGGGGGHFG3F@GHHFG?>1?EGGDGH>>E>>BGH3?333BEGG4BFFDGGHHHBFGHFHHHG221?@2@2@21@DFF222>1DF1???111??FGF1?1<?>1>GGFFGB<1>GG11<0D0=0=<DGG..<<.;./0::C.:C0<00:;..-..;CFF.-.;-.;.-...;/:AB-.;.
@M03896:38:000000000-B4D98:1:1101:20552:6288 2:N:0:171
CCTGTTTGCTCCCCACGCTTTCGTGCCTCAGCGTCAGTTACAGTCCAGAGAGCCGCCTTCGCTACTGGTGTTCCTCCTAATATCTACGCATTTCACCGCTACACTAGGAATTCCACTCTCCTCTCCTGCACTCAAGTCCTCCAGTTTCAAGAGCTTACTACGCTTGAGCCGTAGCCTTTCACTCCTGACTTAAAACACCGCCTACGCACCCTTTACGCCCCGTAACTCCGGATAACACTAGCCCCCCACG
+
>AAAAFFBFFFFGGGGAEEFFGABBFGGHH3GEGE2BFGDDDBFGEDBG12ABGAEEFGH1ED1EG@3BBGEFGHHHHHHHHHHHFHFEEEFGH@FG>EEEE?GGGFB33BGGH4GFHHHHFHHHHHBGHHHHB22@@GHHH22@>FGD11F0<FFB?D1FD-.F.0<>F<<..<GHFHFGGBGHH<0=CC000:0;:D-@BFGG.?.9AEA/CFB..9A--;-A.BFB.-;.9/9/:///;/9;B--;-
@M03896:38:000000000-B4D98:1:1101:21811:6293 2:N:0:171
CCTGTTTGCTACCCACGCTTTCGTTCCTCAGCGTCAGAATGAGCCCAGTAAGTCGCCTTCGCCACCGGTATTCTTTTTAATATCTACGCATTTCACCGCTACACTAAAAATTCCACTTACCTCTACTCTTCTCAAGATATGCAGTTTCAAATGCTTACAGTAGTTAAGCTACTGCCTTTTACACCTGACTTGCATTTCCGCCTGCGAACCCTTTACGCCCAGTGCTTCCGGACAACCCTATCCCCCTACG
+
>AA>AFF4DFFFGGGE2EEFFGEBFHHEGHEFEAEA2FDGA35BFEGGAFDDDDAAEEEGAEEEEH10>0FGHHFHDFGGHFFGHGHFEAEFHGBFH?EEEEBGG3B3F?GFGGBEGEFHGHHHBGHHFGFHFD21B1FH2@G@@DDF>@GD1@D11<?11?1<?GB1?D<FGGEHHGGHBGBHFF00<D00=<DDGGG<EEG.:--:::E9BF0;.999..9;0;FBC.-.;-;:.;../:;BFD-9F9
@M03896:38:000000000-B4D98:1:1101:20536:6299 2:N:0:171
CCTGTTTGCTCCCCACGCTTTCGTGCCTCAGCGTCAGTTACAGTCCAGAGAGCCGCCTTCGCTACTGGTGTTCCTCCTAATATCTACGCATTTCACCGCTACACTAGGAATTCCACTCTCCTCTCCTGCACTCAAGTCCTCCAGTTTCAAGAGCTTACTACGGTTGACCCGTAGCCTTTCACTCCTGCCTTAAAAGACCGCCTACGCACCCTTTACGCCCCGTAAATCCGGATAACCCTACCCCCCCACGT
+
>AAAAFFFFFFFGGGGEEAFAFBB2FGFHHGGEGEEEGGDFGAGHHB331B1BGAEEEGHAEFEEG33BBGEFGHHGCGEGHHHHHHFEEEFFHHHH?EECEFGHFHFEFGHFHDGFHFHGFHHHHHBGGHHHG1<>FGGHHC1@@FGD<<100F11??1F/.<<-F1>G-<-..GHFHFFHBGHB//;:0C00C0;GG-AAD.C.9.;;CABF0B.=?B--.-../99.-..A///....9;A?B-9A-.
@M03896:38:000000000-B4D98:1:1101:16177:6309 2:N:0:171
CCTGTTTGCTCCCCACGCTTTCGCGCCTCAGCGTCAGTTGCTGTCCAGCAGACCGCCTTCGCCACTGGTGTTCCTCCTAATATCTACGCATTTCACCGCTACACTCGGAATTCCGTCTGCCTCTCCAGTACTCAAGAACTGCAGTTTCAAATGCAGGCCACAGGTTGAGCCCGTGGTTTTCACATCTGACTTGCAATCCCGCCTACACGCCCTTTACACCCCGTACATCCTCCTAACGCTTGCCACCTCC
+
>>A3>FFCFFFFGGGG?EE2FGEFEEEEEHGGEEEEFGFHGGGGGHHFH213FGAEEGGH1EE>EF323BBEFGHHHHH4FEHHHGHFEGGGHGFHH/E/E<BF?3?<</?FGH0?BF/FDDHGHHF1@FFHFGG11???1?111?@F1F1FDHF10<FFFH..<<<<CGCC<;;-;CFGGGFFGHF0;CCB09B;BFF0.;BD.;FFDBFG;///:;B9D--;-../B////;/9B.-9;.9;9;FA..
@M03896:38:000000000-B4D98:1:1101:15014:6335 2:N:0:171
CCTGTTTGCTCCCCACGCTTTCGCACATGAGCGTCAGTACATTCCCAAGGGGCTGCCTTCGCCTTCGGTATTCCTCCACATCTCTACGCATTTCACCGCTACACGTGGAATTCTACCCCTCCCTAACGTACTCTAGCGACCCAGTATGAAATGCAATTCCCAGGTTAAGCCCGGGGCTTTCACACCTCACTTAAGTCACCGCCTGCGTGCCCTTTACGCCCAGTTATTCCGATTAACACTCACACCCTCC
+
>>AAAFFFFFFFGGGGAEEEFGEEEFFHBFFGGEFGGFHHHHFHHHHECC1EAEAFHHHH1EF1EG1>BGGHHHHHFGGGFHHHHHHFGEGGHHGHHEEEGEGHACCF?FHHHGFGHHHAFFGG2F2?<FGGHBG@@><ADGHCFFGFBGGG11DFFFGHDGC</<DFDGGH-@-@@DEFGGGFFDBFFEGFFE00;BFGCACDFFA..;AB////9..;>A.9///9;B/A.9.9F/;/9/9/9DF.9A
@M03896:38:000000000-B4D98:1:1101:9013:6484 2:N:0:171
CCTGTTCGCTCCCCCAGCTTTCGCGCCTCAGCGTCGATGCCGGCCCAGGAGGCTCCCTTCGCCGTCGGTGTTCTTCCCGATATCTGCGCATTTCACCGCTACACCGGGAATTCCGCCTCCCCCTGCCGCATCCGAGGCTTCCACTTCGGGGCGCTTCCCGGGGTTGAGCCCCCGGCTCCGACGCCGCCGCTTGGACGCCCGCCTTGCCTCGCTTTCCTCCCCATGCTTCCGCATCACCCCCGCCCCCTAC
+
AAA1>DF>DAAAGGGG?GGGCB0B0AFEGCGHCEEA/FAAFA/AEEEGF///B?0BBEGG/EE/>EE//>EEGHHHHGGE//BGH2FCCBCGGGFFG/BCC@??GC?C?-FGHD0>C.CGEGGGEE:-;:CAC:C--99CBF0090CA..99-9-9A9--99-9;-//9FEF?--9=-;--99-;-;----9--//99@99;>--////;---;-F:BFB99--//////:----:9-;9--99-9----
@M03896:38:000000000-B4D98:1:1101:9000:6501 2:N:0:171
CCTGTTCGCTCCCCCAGCTTTCGCGCCTCAGCGTCGATGCCGGCCCAGGAGGCTGCCTTCGCCGTCGGTGTTCTTCCCGATATCTGCGCATTTCACCGCTACACCGGGAATTCCGCCTCCCCCTGCCGCATCCGAGGCTTCCACTTCGGGGCGCTTCCGCGGGTTGAGCCCCCGCCCTCCCCGCCCCCCCTTGGACGCCCGCCTGCCCGCGCTCTACGCCCAATGATCCCGGACACCGCTCGCCCCCTAC
+
ABBAAFFADABAGGFEABB4FG2E2EEAEGFFE2AAE15BGA0AEAA1E1F1BG1FG3FH1EE//>/>/>>?GHGHHHGF@/CGFGFCCCDGFGGHHGC@CCGHHC@-<@GHGF0>D.CHGGGC<CF-@@.:C.:--;.;FGG0;0;9..;;@?;9;F..---9:-//;B9D=@-;--:..;--@-;=--99.///9;-@@?99...:.9-9-../;.@?B...;9//;;.----.:---999@A@--9;
@M03896:38:000000000-B4D98:1:1101:9004:6518 2:N:0:171
CCTGTTCGCTCCCCCAGCTTTCGCGCCTCAGCGTCGATGCCGGCCCAGGAGGCTGCCTTCGCCGTCGGTGTTCTTCCCGATATCTGCGCATTTCACCGCTACACCGGGAATTCCGCCTCCCCCTGCCGCCTCCGAGGCCTCCAGTTCGGGGCGCTTCCCCGGCTTGAGCCCCCGGCTTCGACGCCGCCGCCTGCCACCCCGCCTGCGCGCGCCTGACGCCCACTGATGCCGTATAACGCCTGCCCCCGAC
+
1>A1>DF>AAAAGGGGABB1BGEE0EEAEFBGEFEAAF2AF//AEA/FFF//B>BFGGGG/BE/>>///?EEGFFFGFE<</<B22F<CCCGFGHGH/BC@@DGH@@-ACHHHG><E.<GCEF-.<G:A@AEC:@-9;./;C//9;CA-.9;99;-9;--;------9;BAA@>99--9-99-;@-9>-------//-99-9-A9F---9------;---9---///999-9--/9B-9>--9-:-@---
@M03896:38:000000000-B4D98:1:1101:6155:6644 2:N:0:171
CCTGTTCGCTCCCCCAGCTTTCGCGCCTCAGCGTCGATGCCGGCCCAGGAGGCTGCCTTCGCCGTCGGTGTTCTTCCCGATATCTGCGCATTTCACCGCTACACCGGGAATTCCGCCTCCCCCTGCCGCATCCGAGGCTTCCAGTTCGGGGCGCTTCCGGGGGTTGAGCCCCCGGCTTCGACGCCGCCGCTTGCAAGCCCGCCTGCGCGCGCCTTACGCCCAGTGCTCCCGGCTAACGCCCGCCCCCCAC
+
AABAAFFADAABGGGGFFBFGGBEAFEAEHFGEEEAEEGEGEAEEFFEFHFGEGBFGHHHCEG/>>>>>?EEGHHHHHGF?EGHHFHFCCFDGHHHHDDGG@GHHDC@@FHHHF0CDDGHGGGF<CG-@CDGHAD;-;.CFFF00;FG-:BBDAAAAF.9-@-;9-/99FFFFB-@--;-.;-;D-9@-9-99./;B9EE-BFDFE--99-;-.9/B;9;BA./////;;.-9-.99.9-9-99BDA-9;
@M03896:38:000000000-B4D98:1:1101:19326:6751 2:N:0:171
CCTGTTTGCTCCCCACGCTTTCGCACCTGAGCGTCAGTCTTCGTCCAGGGGGCCGCCTTCGCCACCGGTATTCCTCCAGATCTCTACGCATTTCACCGCTACACCTGGAATTCTACCCCCCTCTACGAGACTCAAGCTTGCCAGTATCAGATGCAGTTCCCAGGTTGAGCCCGGGGATTTCACATCTGACTTAACAAACCGCCTGCGTGCGCTTTACGCCCAGTCATTCCGATTACCGCTTCCACCCTCC
+
AABBAFFFFFFFGGGGAEEEFGEEEGGHBGHGGGEEEHGHHHHHGF?FGFGGEE>EGGGHAEFFGHE>EEGHHHHHGFGHHHHHHHHGE<EEHGGHHDCGCCBHHHFCBCGHHHHHHHHGGGGHHHEE.<AGFF/<DGF/<GGC:;GCG0:;:FHC;<GHHH0::9///CFG?B?--;BFFFG0FFF9BF/BBFFBFFFFFFFFEA-;99-@-.;/B.:@>D.;/;//BFF..;9//.;-..;/;;D.;A
@M03896:38:000000000-B4D98:1:1101:9737:6756 2:N:0:171
CCTGTTCGCTCCCCACGCTTTCGCTCCTCAGCGTCAGTAACGGCCCAGAGACCCGCCTTCGCCACCGGTGTTCTTCCTGATATCTGCGCATTCCACCGCTACACCAGGAGTTCCAGTCTCCCCTACCGCACTCAAGTCACCCCGTACCCACCGCACGCCCCCAGTTAAGCCACAGGATTTCACGGCACACGCGACCAACCGCCTACACGCCCCTTACGCCCACTCATTCCCGACACCCCCCGCCCCCTAC
+
AABAAFFAAAABGGGGEEAFFGEGGHGFHHFGEEEFEHHBFE?EGGGAEFBGGHEEGGGHAEEEEHE/>>EEGGGHHHHHHFHGF4FEEEEEHH4GHECDGCFGHH0///?GGGG2@FFHHHGHGGG/@@CCCC11=>11=CD-<-=EHCEG?FGG-AEGGG-./;90;CFB/.:.990FCFF9;@;9:F9;-9;B-;DF-@F..;9..;A=99./;.9BDD..////;;/A?@--99@99-;>DFA-9:
@M03896:38:000000000-B4D98:1:1101:19302:6762 2:N:0:171
CCTGTTTGCTCCCCACGCTTTCGCACCTGAGCGTCAGTCTTCGTCCAGGGGGCCGCCTTCGCCACCGGTATTCCTCCAGATCTCTACGCATTTCACCGCTACACCTGGAATTCTACCCCCCTCTACGAGACTCAAGCTTGCCAGTATCAGATGCAGTTCCCAGGTTGAGCCCGGGGATTTCACATCTGACTTAACAAACCGCCTGCGTGCGCTCTACGCCCAGTAATTCCGATTAACGCTTGCACCCTCC
+
AAAAAFFCFFFFGGGGEEAEFG?EEGGHFHHFEEGEFHGHHHHHGGEFFD0EAEEEFFGHEEDEGHE/EEGGHHHHGFGFHFHHHHHGGEDGHHHHHFCDG@FHHHECFGHGGGHHHHHGGGGHHHED..CGFC/<<CD/<GGG0;:CGC;CFHCCCCGHHHE./9/;/CGGDFAA-AFFGFFFFFF/BFFEFFBF/AEFFFA.EFCFFFFF9.9::A@@BD.///;//9/..99:B.B?..:/B/D.9.
@M03896:38:000000000-B4D98:1:1101:9753:6764 2:N:0:171
CCTGTTCGCTCCCCACGCTTTCGCTCCTCAGCGTCAGTAACGGCCCAGAGACCCGCCTTCGCCACCGGTGTTCTTCCTGATATCTGCGCATTCCACCGCTACACCAGGAGTTCCAGTCTCCCCTACCGCACTCAAGTCAGCCCGTACCCACCGCACGCCCCCAGTTAAGCCAGAGGATTTCACGGCACACCCCACCAACCGCCTACAAGCCCCTTACGCCCACTAATTCCGGCCCACCCCCCCCCCCTAC
+
AAAAAFFADBBCGGGGEEAAFGEEFHGHHGFGEEEGGHDAFEAEGFEFGGFGGHEFGEGG1EEEEHE>/>?EGHHHHHHHGEHHHFGEEGGGGHGHH?BDCCGHHG0/?FG2FHF2@@GHHHGHGFGAD-CFFG<1>>F1<GD-<@EGHFGGDG?D:;EBFG-./0;00;F/....99C0;BF9.@--/A.;-9AD.AFF-@-..;///;;E...9;.;CFF?./;//;B/-9@-.:.;-9-:-;;=-.:
@M03896:38:000000000-B4D98:1:1101:19343:6765 2:N:0:171
CCTGTTTGCTCCCCACGCTTTCGCACCTGAGCGTCAGTCTTCGTCCAGGGGGCCGCCTTCGCCACCGGTATTCCTCCAGATCTCTACGCATTTCACCGCTACACCTGGAATTCTACCCCCCTCTACGAGACTCAAGCTTGCCAGCATCAGATGCAGTTCCCACGTTGAGCCCGGGGATTTCCCATCTGACTTAACAAACCGCCTGCGTGCGCTTTCCGCCCAGTAATTCCGATTAACCCTTTCACCCTCCG
+
>AAAAFFFFFFFGGGE2EE2FGAEEEFH3BFF2EEEFHHHFH2FEA1FH1ECEEEEEGEGCEDEFH1>>EFGHHHGFFGEGGGFG4GCEGGGHHHHH/BCDB2GHHFC2FFGHGFHFHHGGGGB1G<..<CHHCG0DG</<C0:.:CG:00;0C0:;CGHGG.;.C..9;CCA---;CFEF/BFFF//9;//;/9BF.A.;@-:.:@.;A-9-A./;.9.9..9/9//:;/9.;.9:/:.9/;9B:AEFA.
@M03896:38:000000000-B4D98:1:1101:19319:6770 2:N:0:171
CCTGTTTGCTCCCCACGCTTTCGCACCTGAGCGTCAGTCTTCGTCCAGGGGGCCGCCTTCGCCACCGGTATTCCTCCAGATCTCTACGCATTTCACCGCTACACCTGGAATTCTACCCCCCTCTACGAGACTCAAGCTTGCCAGTATCACATGCAGTTCCCAGCCTGCGCCCGGCGATTTCACATCTGACTTAACAAACCGCCTGCGTGCGCTTTACGCCCAGCAATTCCGCTCAACGCCTGCACCCTCC
+
ABBABFFCDDDFGGGGEEEAFGAEEGGFBBBBEEE2AFFGFHGGEEE3G1AEEF>EFGGHEEDEGH1>>EEGHHFHFB?3BFGGHHH?<??EGG2GG?C?C@DGHGB022FFGGDGHHHGGGFFGH><..<DG0<0<CF/<G00:0;CG0<0:C000;CFHE0..9=.9;EB:;-:-;.9BBB:FF///;B9B/;BFFFF-@FDFF-;DD-@-:.9B.9-BA..;9//;B/.;-;/;.-9:.ABFFA.99
@M03896:38:000000000-B4D98:1:1101:22822:7016 2:N:0:171
CCTGTTTGCTCCCCACGCTTTCGAGCCTCAGCGTCAGTTACAGTCCAGAAAGTCGCCTTCGCCACTGGTGTTCTTCCTAATCTCTACGCATTTCACCGCTACACTAGGAATTCCACTTTCCCCTCCTGCACTCTAGATTTCCAGTTTGGAATGCAGCACCCAGGTTGAGCCCGGGTATTTCACATCCCACTTAAAAATCCGCCTACGCTCCCTTTACGCCCAGTACATCCGCACAACGCTTGCCACCTAC
+
AAAAAFF>DDFFGGGFEEEAFGEEGFEHHHHGEEEEEGGFFGAFFGGGGHHFGDBAEFGHGEEDGGB2@?BBGHGHHHHHHHHHHHHFGGEGHGBGHEGGGEGHHHBFFBGHHFGEFHHHHHEFDGFFGHHHFBG1FD>GHHGF@>G1/FGHHHE1?0CEEG/>11>>1>FF---<A0=GHFHFFGHHHHFHGCC:GFHHGGGBEFEBGDGGC000CAAB@D.9;0;9FF?.-;-99-;..9AFFFFFBB
@M03896:38:000000000-B4D98:1:1101:22846:7018 2:N:0:171
CCTGTTTGCTCCCCACGCTTTCGAGCCTCAGCGTCAGTTACAGTCCAGAAAGTCGCCTTCGCCACTGGTGTTCTTCCTAATCTCTACGCATTTCACCGCTACACTAGGAATTCCACTTTCCCCTCCTGCACTCTAGATTTCCAGTTTGGAATGCAGCACCCAGGTTGAGCCCGGGTATTTCACATCCCACTTAAAAATCCGCCTACGCTCCCTTTACGCCCAGTAACTCCGGACAACGCCTGCCACCTAC
+
AABABFFFFFFFGGGEEEE2FGFFGFEHHHHGEGEGEHHHFGGHHFFFGHG3FDBEEEGHHEEGGH3B@FFEGFHHHHHHGHHHHHHGGGGGHHHHHFFGGEGHHHFEFHHHGFFGFGHHHHHHGGHGHHHHHHGFBGHHGHH2FGFHEBGHBGHDFAGGGGC.<<0><FFF<@@A@CDGHGHGHGHHGHHGG0CFHHHHDEGFGGAB?EDGC00BF9E?DG.900/9BF.-;;-.99@-..:F/BF.9B
@M03896:38:000000000-B4D98:1:1101:22832:7031 2:N:0:171
CCTGTTTGCTCCCCACGCTTTCGAGCCTCAGCGTCAGTTACAGTCCAGAAAGTCGCCTTCGCCACTGGTGTTCTTCCTAATCTCTACGCATTTCACCGCTACACTAGGAATTCCACTTTCCCCTCCTGCACTCTAGATTTCCAGTTTGGAATGCAGCACCCAGGTTTAGCCCGGGTATTTCACATCCCACTTACAAATCCGCCTACGCTCCCTTTACGCCCAGTAAATCCGTACAACGCTTGCCACCTAC
+
>AB3>FFCDFFFGGGGAAEEFGEGHFEHHGGGAAAEADFGFFBGGFFFGHH3FDBAEEFHAEEEGG32@?FEFGHHHHHFHHHHHHHFEFFEHGHHHAEEG@FGEFFFHDHHHHFG?BFGFGCFFGH2GHHHHFG22@>FHHH22@2@/2@?1FDFFACGEF/<1>1>1>GC<>AE-<DHFFFG0<<CGGCG00000:CC.CEGGFE-;CCE/0;BF.9;AC.;000;FF...:9B9-;.9..;/;;;//
@M03896:38:000000000-B4D98:1:1101:20430:7192 2:N:0:171
CCCGTTCGCTCCCCATGCTTTCGCACTCCAGCGTCGGTAGGGACCCAGAGAGCTGCCTTCGCTTTTGGCGTTCCTTCGTAGATCTTAGGATTTCACCCCTACCACACGAAATTCCACTCTCCTCTGTCTCACTCAAGTGAATTGGTTTCGAGAGCATTCCACCAGTTTTTGGCGACTTTCGCTTTCAACCCGATTCACCGCCTACGTGCCCTCTACGCCTAGTCATTCCGAAGAACACTTCCCCCCCCCG
+
AAAAAFFADBABGGGGFBFAGGEEEGGHHHHHEGECEGHECFGFFFHCHG2EGHCEGGHHAEFFEF3>B>BEFH4FGF?BFGHFGFHGGGHHHHFHHGGGGFFBEADB@EAGDHHHHHHFHHHHHF2FFDFGHHHF?1<FFDF<1?<?G<F0<-<FDGHFGHHA.=GFDC@-<;:ACAGGACCAEGFBFFG??;CCFFF.ABGGG99..;BB.9BF.;9?.9999BBBB/9A-9:F/9///;.;AF=9>-
@M03896:38:000000000-B4D98:1:1101:20450:7193 2:N:0:171
CCCGTTCGCTCCCCATGCTTTCGCACTCCAGCGTCGGTAGGGACCCAGAGAGCTGCCTTCGCTTTTGGCGTTCCTTCGTAGATCTTAGGATTTCACCCCTACCACACGAAATTCCACTCTCCTCTGTCTCACTCAAGTGAATTGGTTTCGAGAGCATTCCACCAGTTTTTGGCGACTTTCGCTTTCAACCCGATTCACCGCCTACGTGCCCTTTACGCCTAGTCATTCCGAAGAACACTTGCCCCCCCCG
+
>AAAAFFADAABGGGGGBFABG2EEGGHHHHHEFEEEEHGFGHGFEFFHGBEFGFGHHHHAEEGGFF/B>EEGHFHHEBFFFHGHGHFGFGHHHFHHHGGGGFBF?ED/CDGHHHFHHHHHFHHG22FFGDGHHGGB<1GD1?11<<GGA.<.-<F1GHFHHHA<DGFDE--<@?CGGFH.;CEGGF0CFA9-;.9F0F.:BGAB.9..9BBFBB/;.9;./;F/B;BB/9.-;BBB.//9;9BA@-@D-
@M03896:38:000000000-B4D98:1:1101:23657:7253 2:N:0:171
CCCGTTTGCTCCCCTGGCCTTCGTGCCTCAGTGTCAGTAACTGTCCAGAGATTCGCCTTCGCCACTGGTCTTCCTTACGATATCTACGCATTTCACTGCTACACCGTAAATTCCAATCTCCTCTCCAGTACTCGAGCAAGGCAGTATCAAGTGCAGTTTCGAGGTTGAGCCCCGAGATTTCACACCTGACTTACCCCGCCACCTACGCACCCTTTACGCCCAATGAATCCGAACAACGCTTGCGACCT
+
AABBBFFAFFFFGGGCCFGGGGEFFGHHHFFHHHHHHH5DFGFGHHGGHGGFFGAEFGGHHGGCGHFHGGEHHHHHFFFGEFGHHGGFGGGGHHFHFHGHFFFFGFFHGHGHHHGHHHHHHHHFHGFFGFHHHAGEDCHFCGCDCFHHGHD@GFFHGHHHGGHCA<?CGGHGGGGDCEF0GBGHHGH</GGHGHHHHCGFGGHGFFABDGGGA::FGCFBFD?B/;/:FFFFFF>FA9@..9.--@BF
@M03896:38:000000000-B4D98:1:1101:16783:7264 2:N:0:171
CCTGTTTGCTCCCCACGCTTTCGAGCCTCAACGTCAGTTGCCGTCCAGTAAGCCGCCTTCGCCACTGGTGTTCCTCCTAATATCTACGCATTTCACCGCTACACTAGGAATTCCGCTTACCTCTCCGGCACTCAAGCAAAACAGTTTCCAATGCAGGCCCGAGGTTGAGCCCCGGGGTTTCACACCAGACTTGCTTCGCCGTCTACGCTCCCTTTACACCCAGTACATCCGGATAACGCCTGCACCATAC
+
>AAABFFFFFFFGGGGEEEFFGEGGFGHHGFHGHHEGHHHGHEGEDEGGFEFFHAEFGGHAEFGGHCG@FFEGGGHHHHHHHGHFHHFFGGGHHHHHEEGGGGHFHCGFHHHHHFDDDDHHBGGHHECDGGHHFGDFFHHHHGEBDGFHGHHFHH<FAEDCC-A://;/;CED@-9--;AFEGGGDE.9;B;9BBBF=DD;;;.;F.@ADFF.99BFBFFFFEFB/;BFFD-..;BFAF-:A?.BF.9/;
@M03896:38:000000000-B4D98:1:1101:16802:7269 2:N:0:171
CCTGTTTGCTCCCCACGCTTTCGAGCCTCAACGTCAGTTGCCGTCCAGTAAGCCGCCTTCGCCACTGGTGTTCCTCCTAATATCTACGCATTTCACCGCTACACTAGGAATTCCGCTTACCTCTCCGGCACTCAAGCAAAACAGTTTCCAATGCAGGCCCGAGGTTGAGCCCCGCGGTTTCACACCAGACTTGCTTCGCCGTCTACGCTCCCTTTACACCCAGTAAATCCGGATAACGCTTGCACCATAC
+
AABAAFFFFFFFGGGGEFEFFGGGHGGHHHFHGHGFFHGHGGEEEEEGHHHGGGAEFEGHAEFEGF3BB2EEGHFHHHBEGEGHHBGFEEDGFHGHHEEGGGHHG3CGBGHHHH2DFGGHFBGFHF?C@@@H<F?1??<?FH.>1=F>FDDGGG1=0<CF<C-;.//;:CGEGA-:-.99CBFFGDE9CEB09CF/B=ADF9BFEFFFEDFF.;/9;9BFDAE9//9/;F.9;99/;.@A.A:;;F.9/;
@M03896:38:000000000-B4D98:1:1101:20910:7360 2:N:0:171
CCTGTTTGCTCCCCACGCTTTCGCACATGAGCGTCAGTACATTCCCAAGGGGCTGCCTTCGCCTTCGGTATTCCTCCACATCTCTACGCATTTCACCGCTACACGTGGAATTCTACCCCTCCCTAACGCACTCTAGCGACCCACTATGAAATGCAATTCCCAGGTTAAGCCCGGGGCTTTCACACCTCACTTAAGTCACCGCCTGCGTGCCCTTTACGCCCAGTTATTCCGATTAACGCTCGCACCCTCC
+
AABBBFFFFFFFGGFE2EAAAGEFGGGFAGHGGEEEEGFGHGGHGFEGHEEEAABFHGHHAEGAEG?BFGFHHHHHHHHHHHHHHHHCEEGGHHGGHEEEFEDGE0FFDFGFHGFFHGH/EGGHGF2?/>BDHGH?FADFGGH.<C<F1GHGBFDG0<GFHF0./<DD=<FG;:::BD?BCBFBFGFF/;00;FF00;FGDC?.;A@9AAEF//9/B.9@DF.///99BB/;..99B.9.A-9-;>D.9A
@M03896:38:000000000-B4D98:1:1101:20916:7377 2:N:0:171
CCTGTTTGCTCCCCACGCTTTCGCACATGAGCGTCAGTACATTCCCAAGGGGCTGCCTTCGCCTTCGGTATTCCTCCACATCTCTACGCATTTCACCGCTACACGTGGAATTCTACCCCTCCCTAAAGTACTCTAGCGACCCAGTATGAAATGCAATTCCCACGTTAAGCCCGGCGCTTTCACACCTCACTTAAGTCACCGCCTGCGTGCCCTTTACGCCCAGTTATTCCGATTAACCCTCGCCCCCTCC
+
AAAAAFFFFFFFGGGGCEEAFGEEGGGGDDFHFGFGFHHHGHHHHFGHHFEGEEAFHGHH1EEAEG??FGGHHHHHFGGGGHHHHHHFEEFGHFHHHFGGGCHHE?G/AGGHHHHHHHHAFGGHEC@22@@GGF2FF>CGGGH/<F<FHGHFFFHHBDGHHH.-<<GG=GFG-;-:CDF9FFFFGG/A/AFB9B;0CFGGEDGGFFF:AAEF///9B;9@BD.///;9B9/;.9A9B/;.;-@-:BD>DF
@M03896:38:000000000-B4D98:1:1101:22548:7411 2:N:0:171
CCTGTTTGCTCCCCACGCTTTCGAGCCTCAACGTCAGTTACCGTCCAGTAAGCCGCCTTCGCCACTGGTGTTCCTCCTAATATCTACGCATTTCACCGCTACACTAGGAATTCCGCTTACCTCTCCGGCACTCTAGAAAAACAGTTTCCAAAGCAGTCCCGGGGTTCAGCCCCGGGTTTTCACTCCAGACTTGCTTCTCCGTCTACGCTCCCTTTACACCCAGTATATCCGCATAACGCTTGCACCCTAC
+
>AAAAFFCFFFFFGFGEFEFFGEGGFGFHHFHGHGGEGHGFGDFEEFGAFFDGGAEGEFG1EEEGGCF@FGEGHHHHHHHFFHHHHHFEGGGGHDGH/EECE?GBG3333BFGGCCE/CGHBGGHHC//@DFHGH1F1FGFGG01<F<FFF1FGCF>GHGC----=.;0<CEDD--;9;ACBFBFFF/9C/B0;B0CFGGG?9.AFA@?ADAF//BBFFBD.E/9//;F/..9..;9AF.9..9B;A9.9
@M03896:38:000000000-B4D98:1:1101:23113:7448 2:N:0:171
CCTGTTTGCTACCCACACTTTCGAGCCTCAGCGTCAGTTGGTGCCCAGTAGGCCGCCTTCGCCACTGGTGTTCCTCCCGATATCTACGCATTCCACCGCTACACCGGGAATTCCGCCTACCTCTGCACTACTCAAGAAAAACAGTTTTGAAAGCAGTTTATGGGTTGAGCCCATAGATTTCACTTCCAACTTGTCTTCCCGCCTGCGCTCCCTTTACACCCAGTAATTCCGGACAACGCTTGTGACCTACG
+
BBBBBFFFFFFFGGGGGEFGFGEGGEGGHHFHGEEFEHFHFGGFHFFGFGBGGFAEGGEHGGGGGHEGFHHEHHHHHGGGGGGHHHHFGGGGHHHHHEEGGCFGHCBCGFHHHFFGGAGHHGHFFGGCDGHHFF<1?GHGGGHCDGGHGFHHGGHHDDGHEFBACE@CFHHGEHHCHFHGHCG0CFGFGGFFB;;CFFBC?DD?EFBDGGFFBF//B9BBDE./9//9B/B;?D-9A9B9...9/BFFF/.
@M03896:38:000000000-B4D98:1:1101:15451:7621 2:N:0:171
AAAAAACAACACCTCCCTCCAACCAACACCCGTTCACTGGAACCCCCAACCTTCAACTCAACAACTTCACGTATAACCGAGACCACTCCCCACAATCCACCAAACATCACAAAAAAACAAACACTAAAACAAACATCTAAAAAAGTTCATACCTCTCCGGTCACGCCAAAACTTCACACACTACTATATCAACGTAAACACTAAGTCTGTCCATAAATCACAACAGTCCACATCTTATTACGCAAGCAGCA
+
11111111111>1110000A01B00000000//0011210011/AA/A/AA011111211101//112@1/00@1211/////?0/1B0//0///11011<///?01B111B00//////0<001011<?F/<<011111111-.11=0000/000//.---.:....-/.:00;000/.9///000000;09.....00.0///0/://///99//////;/---////////////9//-------/;-
@M03896:38:000000000-B4D98:1:1101:6033:7668 2:N:0:171
CCTGTTTGCTCCCCACGCTTTCGCGCCTCAGCGTCAGTTGCTGTCCAGTTGGCCGCCTTCGCCACTGGTGTTCCTCCTAATATCTACGCATTTCACCGCTACACTAGGAATTCCGCCAACCTCTCCAGTACTCAAGAACTGCAGTTTCAAACGCAGGCCAGAGGTTGAGCCTCTGGTTTTCACGCCTGACTTGCAATCCCGCCTACACGCCCTTTACACCCAGTAAATCCGGACAACGCCTGCCACCTAC
+
>>AAAFFFFFFFGGGGGEEFFGGEEGGFFHHHGGEEFHHFHHFHHFHHHHEHHGEGGGGHHGEEGHFG3F?EFGHHHHHHHHGHHHFGEEEFHHHHHGE?EEBFGHHBGFGHHFBFDCDFDFHHHHBCFHHHDD1F1??F?GGEDGGF<DDHGG?FCGGHAG.<<C<</GFHHHEHGFFEHGFHHGHEEFFBFBFBFFGBEAGFGBBFFGGD9B/BB/9/A?FFFFFFFF.-.9-;;-9-;EA?BBFF/9
@M03896:38:000000000-B4D98:1:1101:18297:7672 2:N:0:171
CCTGTTTGCTCCCCACGCTTTCGCACCTGAGCGTCAGTCTTCGTCCAGGGGGCCGCCTTCGCCACCGGTATTCCTCCAGATCTCTACGCATTTCACCGCTACACCTGGAATTCTACCCCCCTCTACGAGACTCAAGCTTGCCAGTATCAGATGCAATTCCCAGGTTGAGCCCGGGGATTTCACATCTGACTTAACAAACCGCCTGCGTGCGCTTTACGCCCAGTCATTCCGATTAACGCTTGCACCCTCC
+
AABABFFCFFFFGGGGAEEFFGEEGGGHEGHGEGGGGHHHGHHHEEEGHGCFEEEEGGGHEFGGGHE/EEGHHHHHHECFHHHHHHHGGFGGHHHHHGDGG@DGHHH0CFGGHHHHHHHGDGGHGHFD.<CGFFHDDGF/GHG0:;GC;<CFHHF00<GHHH0./9/9;BGG?B-@G.CFFFGFFFF//FFFFFBBBFFFFFFD.F-A?A;@9A?FFA?ABF.///:/:B/A:9./BAC..99/9FD?.A
@M03896:38:000000000-B4D98:1:1101:6040:7684 2:N:0:171
CCTGTTTGCTCCCCACGCTTTCGCGCCTCAGCGTCAGTTGCTGTCCAGTTGGCCGCCTTCGCCACTGGTGTTCCTCCTAATATCTACGCATTTCACCGCTACACTAGGAATTCCGCCAACCTCTCCAGTACTCAAGAACTGCAGTTTCAAACGCAGGCCAGAGGTTGAGCCTCTGGTTTTCACGCCTGACTTGCAATCCCGCCTACACGCCCTTTACACCCAGTAAATCCAGACAACCCCTGCCACCTAC
+
AAAAAFFCFFFFGGCGEEEAFGEFEGGGGHGHFEGGFGFFGGGGFFFGEHBHFHEFEGFHCEEEGBFEBF1BEGHHHHHHGFHHHHHGEE?EDFGHHEEEGCFHGHF3CEGHBGCDDCCFGCHDGHFF2FGFDGE?1GF??FFF1FG?DGBGACGC?CEHEHAC<///CG/:C;;0;0:.;C:.GFH9/;B90;BF0;9CG?ADFFGFDBC?-///;/:/AEEB/:;/99///;B9..9.9..9;BF.;9
@M03896:38:000000000-B4D98:1:1101:18298:7690 2:N:0:171
CCTGTTTGCTCCCCACGCTTTCGCACCTGAGCGTCAGTCTTCGTCCAGGGGGCCGCCTTCGCCACCGGTATTCCTCCAGATCTCTACGCATTTCACCGCTACACCTGGAATTCTACCCCCCTCTACGAGACTCAAGCTTGCCAGTATCAGATGCAGTTCCCAGGTTGAGCCCGGGGATTTCACATCTGACTTAACAAACCGCCTGCGTGCGCTTTACGCCCAGTACTTCCGATTAACGCTTGCACCCTCC
+
BBBBBFFBFFFFGGGGEEEEFGEEFGGHBGHGGGEGEHGHFHGHGEEGF10FEEEFGGGHFFGFGHAEEEFGHHHHG2G3GHHHHHGGGFFGHHFHHGDGGC?GHHEFBGHHHHFGHHHGGGGHFHF..C<DCG<<=CD<CGB::;GCC:CGFFHG;;GHHF0./0/;/CFEBG-?AABBFFGFFFF//FFFBF9;99EEFAFFFF;DDFDCD9./BEDFFA.:9/;BFF.9;.;;;.9...99BFFFFF
@M03896:38:000000000-B4D98:1:1101:27032:8106 2:N:0:171
CCTGTTTGCTACCCACGCTTTCGTGACTCAGCGTCAGTTACAGTCCAGTAAGCCGCCTTCGCCACCGGTGTTCCTCCTAATATCTACGCATTTCACCGCTACACTAGGAATTCCGCTTACCTCTCCTGCACTCAAGTCATACAGTTTCAAGTGCTTACTATGGTTAAGCCATAGCTTTTTACACCTGACATATATAACCGCCTACTCACCCTTTACGCTCAGTAAATCCGTACACCACTCGCCCCCTCCG
+
>AAABFFFFFFFGGGGCEEEFGGF2GFHHFEGEEEGEGHGFGGHHCGGEGD5BGAEFGGHAEEEDGEEE?EEFGHGHH3F@FHHHHHEEEEEHHGHHFEGGEFH3GF3CGHHFFGA<CGHF3FGGGFBGGHHBF22@@2FFFG1<?<GGH1F<1G1F1FG111<=GF<1CCD1>FFDDHHEBGFHH//<D=FFGFGBC:-;CA.:C0;/;:AFEB09..;./090090;...9.//.;/;.--.9-9.9.
@M03896:38:000000000-B4D98:1:1101:27015:8129 2:N:0:171
CCTGTTTGCTACCCACGCTTTCGTGACTCAGCGTCAGTTACAGTCCAGTAAGCCGCCTTCGCCACCGGTGTTCCTCCTAATATCTACGCATTTCACCGCTACACTAGGAATTCCGCTTACCTCTCCTGCACTCAAGTCATACAGTTTCAAGTGCTTACTATGGCTACACCATAGCTTTTTACACCTCACATATATAACCACCTACTCACCCTTTACGCCCATTAAATACGTACAACCCTCCCACCCTACC
+
>>AAAFFCDFDDFGGGEEAAFGBBFFFGFBBFEBEEEBFGFDBFEEFGEEFDFGAEFEGGBEEGGHE00>?BFGFGHF3BEGHHGHHEEEEGHGGGH?>>EEDG?BF?BGGFGH3?<CFHF3GGHHD@GGHHGFG22@FGHH11?1<?F1?@1?F1FF1G<11.<<01<>F1><C=0<<DCDDHGG./<CG:0GF0GHG0:CHFHE00CCA.90C09.;9./009000:.00;.0/9..;.;.;A...;.
@M03896:38:000000000-B4D98:1:1101:6102:8282 2:N:0:171
CCTGTTTGCTCCCCACGCTTTCGCACCTGAGCGTCAGTCTTCGTCCAGGGGGCCGCCTTCGCCACCGGTATTCCTCCAGATCTCTACGCATTTCACCGCTACACCTGGAATTCTACCCCCCTCTACGAGACTCAAGCTTGCCAGTATCAGATGCAGTTCCCAGGTTGAGCCCGGGGATTTCACATCTGACTTAACAAACCGCCTGCGGGCGCTCTACGCCCAGTAATTCCGATTAACGCTTGCACCCTCC
+
BBBAAFFFFFFFGGCGEFEAAEEEEGGFCCGHG2EEFEGHHHHHFAEFHGCEEGGGGGGHHGGGGHEEEE/GHHHHHGHHHHHHHHHGGFGDGGFGHGGGG@GGHGFABGGHGHFHHCHFGGEGHHFD.<EBCGGBGHE/CGF00<<CFCFFGHFHFGHHHGFC/0999C/99-;@CGGFBFGFFFF9FFB9BFBBFFFE;AF..A--99-;-.;9BFF;DDFFF//9FB/.:.9/;.9...9/;9.9;A
@M03896:38:000000000-B4D98:1:1101:6118:8299 2:N:0:171
CCTGTTTGCTCCCCACGCTTTCGCACCTGAGCGTCAGTCTTCGTCCAGGGGGCCGCCTTCGCCACCGGTATTCCTCCAGATCTCTACGCATTTCACCGCTACACCTGGAATTCTACCCCCCTCTACGACACTCCAGCTTGCCAGTATCAGATGCAGTTCCCAGGTTGAGCCCGGTGATTTCACATCTGACTTAACAAACCGCCTGCGTGCGCCTTACGCCCACTACTTCCGATTCACGCTTGCACCCTCC
+
AAAAAFFBFFFFGGGEAEEAFGEEEGGC3FGGGEEEAAFGDHHHED1CB?AEEECGGG?G1EA>EH1//>/?BG4GF2FGFGBGBGGGG/EEHF2FGFBDBC?GH?202?FCGGBFGHHGGGEH1F...<<<C/</<00<<GG000;;C00:::C0:;CHHH0./09//;9999--;;C0C0C00:B0;CFFFF9B/.EE=A@..9@9.;-@.../BA?=;..://;/;/..:./9;.A...;/;9;..9
@M03896:38:000000000-B4D98:1:1101:12194:8331 2:N:0:171
CCTGTTTGCTCCCCACGCTTTCGAGCCTCAACGTCAGTTGCCGTCCAGTAAGCCGCCTTCGCCACTCGTGTTCCTCCTAATATCTCCGCATTTCACCGCTACACTAGGAATTCCGCTTACCTCTCCGGCACTCAAGCCTTACAGTTTCCAACGCAGTTCCGGCGTTGAGCCCTGGCGTTTCACGTCAGACTTGCAAAGCCGTCACCGCTCCCTTTACACCCAGTACATCCGGATAACGCTTGCCCCCTAC
+
AAAAAFFCFFFFGGFE1AAAAGEAFEECHFBB0BAAEAAGGHEEEE/AF12DGCAAE?EGAEC?FF0/>B/BFGHHHHFGH2GGH21??E/EDGHGH/EGC<FGDGC01>BGHD0C/C/FGFBDFFECC?CGFGGGF/F1FG1<=1>FBDDGCGCC.=D0.------.:<:EF...-.-;CGBEGGE.9B/0:09909;F@A@-9/--9999-/;9F//99--:////:B?-9--9;------/;--9-A
@M03896:38:000000000-B4D98:1:1101:12186:8350 2:N:0:171
CCTGTTTGCTCCCCACGCTTTCGAGCCTCAACGTCAGTTGCCGTCCAGTAAGCCGCCTTCGCCACTGGTGTTCCTCCTAATATCTACGCATTTCACCGCTACACTAGGAATTCCGCTTACCTCTCCGGCACTCAAGCCTTACAGTTTCCAACGCAGTTCCGGAGTTGAGCCCTGGAGTTTCACGTCAGACTTGCAAAGCCGTCTACGCTCCCTTTACACCCAGTAAATCCGGATAACGCTAGCCCCCTAC
+
AAAAAFFFFFFFGGGGGEEEFGFGHFGGHHFHDGGGEFFHHGEEFEAGGFGGHHCFGGGHAEDFGGEF@BFEGHHHHHHHHHHHHHHFGGGGGHHHHGFFCEFGEGHBFGGHHHHGDGDHFBGGHHDDDGGHFGFFHGCFFGH1<>FGHHFG.AF-<GGHDG?@A/;<:CGFCHCG.//;GHF.CE?.9CBB0BF;0/CFB9AFEFE?9;AA./9/9:BFDFE/99:BFF.-;.;FB.;...;;BDF-.;
@M03896:38:000000000-B4D98:1:1101:12204:8358 2:N:0:171
CCTGTTTGCTCCCCACGCTTTCGAGCCTCAACGTCAGTTGCCGTCCAGTAAGCCGCCTTCGCCACTGGTGTTCCTCCTAATATCTACGCATTTCACCGCTACACTAGGAATTCCGCTTACCTCTCCGGCACTCAAGCCTTACAGTTTCCAACGCAGTTCCGGCGTTGAGCCCTGGAGTTTCACGTCACACTTGCAAAGCCGTCTACGCTCCCTTTACACCCAGTAAATCCGGACAACGCTTGCCCCCTAC
+
BBBBAFFCDFFFGGGFAEAA2FBF4EFHHHHHGFEEAFDHGHEFGAEFFDDFGGAAEEFHFEDEEFC25???GFHHHHHHFD4GEFGEEGDFFFFHHEE@EEFHFHBEGGHHGF2??C/GGHHHHHC/<BCHF0<<?F1FDGH11F=GH1FF.@-<C=DGE--:---.:;GEC9;;./9CGGGAAA:.0;/00;900/;CA.@.EB.;AADF.9/9;/;/;;9/////;B.-9-9AA-@...9;;AA>.9
@M03896:38:000000000-B4D98:1:1101:5779:8365 2:N:0:171
CCTGTTTGCTCCCCACGCTTTCGCACCTGAGCGTCAGTCTTCGTCCAGGGGGCCGCCTTCGCCACCGGTATTCCTCCAGATCTCTACGCATTTCACCGCTACACCTGGAATTCTACCCCCCTCTACGAGACTCAAGCTTGCCAGTATCAGATGCAGTTCCCAGGTTGAGCCCGGGGATTTCACATCTGACTTAACAAACCGCCTGCGTGCGCTTTACGCCCAGTACTTCCGATTAACGCTTGCACCCTCCG
+
>AAAAFFFFFFFGGBEEEFAFGGEEGGF3GHGEGFEGHHHFHHFEAEH310AEEEEFGDGEEDEFF?/>E?GFFGFCBGFFGHGHBGGGEDFHFFHH?BGGCFFFHEF2FGFHFGFFGC@@CDC1FFA.CCG0G<DFCF/CGDF:;<CC00<GHFHFGCCGH0.:0/;9CGE-?9--;99FFFBFFB/;FB/99BF/AEFFAFFE.@:;A;@-A.9/99-=DA;B/;9BF...9./;.;...;9FFDAAD.
@M03896:38:000000000-B4D98:1:1101:5799:8368 2:N:0:171
CCTGTTTGCTCCCCACGCTTTCGCACCTGAGCGTCAGTCTTCGTCCAGGGGGCCGCCTTCGCCACCGGTATTCCTCCAGATCTCTACGCATTTCACCGCTACACCTGGAATTCTACCCCCCTCTACGAGACTCAAGCTTGCCAGTATCAGATGCAGTTCCCAGGTTGAGCCCGGGGATTTCACATCTCACTTAACAAACCGCCTGCGTGCGCTTTACGCCCAGTAATTCCGATTAACGCTTGCACCCTCC
+
AABAADFCFFFFGEFGGEEAFGEFEGGGAAEFEGGGGHHFFHHHEEEBE10EAEEEEGDGEGGGGHA/>>FGHFHHGCH3FGHHHHFFE?EE2FGFHDDGC<FCGHB<<FHH?DGFHHHGDGGHBF>.<.<D<=<0<C0<<CD;0;CC;0;:0CH0;GGHCHH.:9/9BBFE---9-9CBFFGGFFB/B;FFBFBFFFEFB<B;9F-;..B??..BBAAB=.;9//;/;:/..;A//.9.;9./9;D.AD
@M03896:38:000000000-B4D98:1:1101:8942:8386 2:N:0:171
CCTGTTTGCTCCCCACGCTTTCGCACCTGAGCGTCAGTCTTCGTCCAGGGGGCCGCCTTCGCCACCGGTATTCCTCCAGATCTCTACGCATTTCACCGCTACACCTGGAATTCTACCCCCCTCTACGAGACTCAAGCTTGCCAGTATCAGATGCAGTTCCCAGGTTCAGCCCGGGGATTTCACATCTGACTTAACAAACCGCCTGCGTGCGCCTTACGCCCAGTAATTCCGATTAACGCTTGCACCCTCC
+
AABAAFFCFFFFGGGFEFEFFGEEEGGGHHHGEGGGEGHHGHHHGGEGHAAFEEEFGGGGAEDEGH?>>EGHHHHHGFCGHHHHHHHAEEEEHHFHHDFGGCDGHHFFHHHGGHHGHHHGGGGHHHF..AEHFHG0DGB/CHG::;GCCCCFFHFC;CCGHE0:/;090CBD?--;9;BBBCFFEFB/;BFFFBB/FAEFFFF??F=9;A99.;./B9AFCF./B///;F/99.9FF.;.9;A9BFFEE?
@M03896:38:000000000-B4D98:1:1101:8925:8399 2:N:0:171
CCTGTTTGCTCCCCACGCTTTCGCACCTGAGCGTCAGTCTTCGTCCAGGGGGCCGCCTTCGCCACCGGTATTCCTCCAGATCTCTACGCATTTCACCGCTACACCTGGAATTCTACCCCCCTCTACGAGACTCAAGCTTGCCAGTATCAGATGCAGTTCCCAGGTTGAGCCCGGGGATTTCACATCTGACTTAACAAACCGCCTGCGTGCGCTTTACGCCCAGTAATTCCGATCAACGCTTGCACCCTCC
+
>AAAAFFCFFFFGGGGEEEEFGEEFGGGFGHGAFEGEHHHGHGHEEEFHCEEEEEGGGGHEEDFGHE/EEFGGHHHHFGFGGGHHHHFEEFDGGHHHDDDGC?GHHFA22GFFGDGHHHGGGGHGHFD.<EHCG/0<GG<CG0<:;GCG;:CGGFF;;GGHH0;:0/;FGGECF???ABFCCFFFFF/9FB/BFFF9.AEFFFDFECAAD=B;9./B;D9B..9/B//;B/..-./;.;9..99:/;.9.
@M03896:38:000000000-B4D98:1:1101:25721:8402 2:N:0:171
CCTGTTTGCTCCCCACGCTTTCGAGCCTCAGCGTCAGTTACAGTCCAGAAAGTCGCCTTCGCCACTGGTGTTCTTCCTAATCTCTACGCATTTCACCGCTACACTAGGAATTCCACTTTCCCCTCCTGCACTCTAGATTTCCAGTTTGGAATGCAGCACCCAGGTTGAGCCCGGGTATTTCACATCCCACTTAAAAATCCGCCTACGCTCCCTTTACGCCCAGTAAATCCGTACAACGCTTGCCACCTAC
+
AAAAAFFCFFFFGGFGEEE2FGGAEEEFHHGHGGGGGFHFFFGGGFFFFB3BFFEEFDEGFAAEGH3F5C?EGHHHHHFHHHHHHHHFEEEEHGHHHEEGG?GGEGBG3BFGHH4EGHHHBHFHFDHFGGHGFDG12@>GGGGD2@F1/F<GCFFDCA0GAF/.<<00F1FFDC-.ACDHHHDGHHFECFH0;:C0CGHH;CE?EFE?EGDGFB9CBE.-;9.:;0BBFF.A?ADBB--..;.9BFA.:B
@M03896:38:000000000-B4D98:1:1101:23921:8405 2:N:0:171
CCTGTTTGCTCCCCACGCTTTCGCACCTGAGCGTCAGTCTTCGTCCAGGGGGCCGCCTTCGCCACCGGTATTCCTCCAGATCTCTACGCATTTCACCGCTACACCTGGAATTCTACCCCCCTCTACGAGACTCAAGCTTGCCAGTATCAGATGCAGTTCCCAGGTTGAGCCCGGGGATTTCACATCTGACTTAACAAACCGCCTGCGTGCGCTTTACGCCCAGTAATTCCGATTAACGCTTGCACCCTCC
+
AABABFFCFFFFGGGGEEEFGGEEEGGG3BEFEEEFEHHHFHDGEEEFG?EFEE>EFGGH1EEEGHE/>EFGHHHHHFGFHHHHHHHFEEEGGHHHHDDGF@FHHHFFFHHHGGHHHHHGGGGHGFFD.AEHHHGGGCD<CGGC:0;GG0GGFHH0:CGHGHB.:99/FFGGB-?D?CFFGGFFFFF/BFFBFFFB/.EEFFFFFF>A.A>D-A.9B?ACDFE9B/;FFF/...9BFFF.9.9/;BF?EF
@M03896:38:000000000-B4D98:1:1101:8941:8407 2:N:0:171
CCTGTTTGCTCCCCACGCTTTCGCACCTGAGCGTCAGTCTTCGTCCAGGGGGCCGCCTTCGCCACCGGTATTCCTCCAGATCTCTACGCATTTCACCGCTACACCTGGAATTCTACCCCCCTCTACGAGACTCAAGCTTGCCAGCATCAGATGCAGTTCCCAGGTTGAGCCCGGGGATTTCACATCTCACTTAACAAACCGCCTGCGTGCGCTTTACGCCCAGTCACTCCGATTAACCCTTGCACCCACC
+
AABAAFFCFFFFGGGFEEAAAGEEEGGCFFHHGGEAAGGHFHHHFAAFB10AAE>EGGGHHGG?FH1/>EEGGHHHGFFGHFGHHHHGGEEGGGGHHFBFDC?GHFB<2CFGGHHHHHHGGGGHHHFGA.<GCGC0G<0<<G<0.:<;C::;GFF;CCCFF0:.=0//;CCE?A-A-?BG90B9BF//9B/9BBB//AEF--9;?F-9.9-99../9.9;BA./////;B.-...;;/;.;.;/BFD.;A
@M03896:38:000000000-B4D98:1:1101:27024:8813 2:N:0:171
CCTGTTTGCTACCCACACTTTCGAGCCTCAGCGTCAGTTGGTGCCCAGTAGGCCGCCTTCGCCACTGGTGTTCCTCCCGATATCTACGCATTCCACCGCTACACCGGGAATTCCGCCTACCTCTGCACTACTCAAGCAAAACAGTTTTGAAAGCAGTTTATGGGTTGAGCCCATAGATTTCACTTCCAACTTGTCTTCCCGCCTGCGCTCCCTTTACACCCAGTACTTCCGGACAACGCTTGTGACCTAC
+
AAAABFFFFFFFGGGGGEFFGGEGHGGHHGHGEGGEGHGHFEFHHGGHHFFHFHEGGFGHAEGGGHCFDGEEGHHHHGGFGGGHHHHGGGGGHHHHHGEGGCFHHGC@CFHHFHGGGGGHHFHHFHGGFCHHGGFD1FGHHHAF1GGFGFBDGHHHDDG0GHBC<<;/;GGGAGGHHHHHHFHHFHB;BFGFCFFGGFFF?BDGEF?BAFFFFF9/BFFFDE./9//;BF.-.9;9;>D?.9:9:9B;;F
@M03896:38:000000000-B4D98:1:1101:27008:8828 2:N:0:171
CCTGTTTGCTACCCACACTTTCGAGCCTCAGCGTCAGTTGCTGCCCAGTAGGCCGCCTTCGCCACTGGTGTTCCTCCCGATATCTACGCATTCCACCGCTACACCGGGAATTCCGCCTACCTCTGCACTACTCAAGAAAAACAGTTTTGAAAGCAGTTTATGGGTTGAGCCCATAGATTTCACTTCCAACTTGTCTTCCCGCCTGCGCTCCCTTTACACCCAGTAATTCCGGACAACGCTTGTGACCTAC
+
>>AABFFFFFFFGGGGFEFBFFBFFEEFGGFFBEEEEHFF5FFFHFFFFFBGFHAEGFGH1EEEEGBB@FGEGHHHHGEFCGGGHHHFEGGGHHHHHEEEEEDGHE<>@DHHHH@CD<EHGBGGCGDG<GHHFFC<?<FGHGHB1FFHC<<<GHC/===G0D/<CC:CCCFEGHH0GGGFGFGCHHFBFG/B0;;FFGFG?BAAEF-AFFFFBF//BFFFDE.;BB/9FFB-.;-AE-;.:.9/;;BF/B
@M03896:38:000000000-B4D98:1:1101:11128:8891 2:N:0:171
CCTGTTTGCTCCCCACGCTTTCGTGCCTCAGCGTCAGTTACAGTCCAGAGAGCCGCCTTCGCTACTGGTGTTCCTCCTAATATCTACGCATTTCACCGCTACACTAGGAATTCCACTCTCCTCTCCTGCACTCAAGTCCTCCAGTTTCAAGAGCTTACTACGGTTGAGCCGTAGCCTTTCACTCCTGACTTAAAAGACCGCCTACGCACCCTTTACGCCCAGTAAATCCGGATAACACCAGCCCCCTACG
+
>>AAAFFFFFFFGGGGEEEAFGEFGGHHHGHHGEEGGGHHFGGHHFFFHHCEGGEGGGGHAFGEGH3FB?FEGHHHHHHHHHHHFFHFEFFGHHHHHFEEGCGGGHFGHDGHGHGFFHHHHGHHHHHGGHHHFHG@FFGHHHHF2FGHH1F1GFFFGFGFFG.<<<BFGH-<A.<GGFHGDGDHHHC0;;CFH0C:CBH-ADGFF.AADFDE/0BB;C-BA.;///B99;;.99FF/;.9.99A.@-.;:
@M03896:38:000000000-B4D98:1:1101:11550:9051 2:N:0:171
CCTGTTTGATACCCACACCTTCGCAATTGAGCGTCAGTCATGGCCCAGAAAACTGCCTTCGCCTTGAGTGTTCTTTCCGATATCTGCGCATTCCACCGCTACACCGGAAATTCCGTCTTCCCCTGCCTGACTCTAGAATGACAGTATCACATGCCTTACACAGGTTGAGCCTATGCCTTTAACACGTAACTTACCATTCCGCCTACTTGCCCTTTACGCCTAGTGATTCCGGACAACGCTCGCCTCCCCC
+
AAAABFFFFFFFGGGGCAEFGGHFFGGHHHHGEGEEGHFGDGFGHHGFHHHHHHFHHHGHHGG1EFGFGHHGHHGHHHGGGGGHHBGEGFGGHHHHHFEGGCGHHGEFGGHHHHHHGHGGHHHHGHGH2FGHHHH22?1<?GHC<?FFGGFGHHHDGHFDHGFCG<<0<CFC<FBGHHGHDDGDFC./GEFGGFH0CFHHFGGFDGGGGFBF9/:CFCEB.9/;09BBFGF?.@-AEAB.A;@B.;E9;A
@M03896:38:000000000-B4D98:1:1101:23298:9088 2:N:0:171
CCTGTTTGCTCCCCACGCTTTCGCACCTGAGCGTCAGTCTTCGTCCAGGGGGCCGCCTTCGCCACCGGTATTCCTCCAGATCTCTACGCATTTCACCGCTACACCTGGAATTCTACCCCCCTCTACGAGACTCAAGCTTGCCAGTATCAGATGCAGTTCCCAGGTTGAGCCCGGGGATTTCACATCTGACTTAACAAACCGCCTGCGTGCGCTTTACGCCCAGCAATTCCGATTAACGCTTGCACCCTCC
+
AABAAFFFFFFFGGGGAFEFFGEEEGGHFGHGGGGGEHHHFHHHEFEGHE0EAEEGGGGHEEEGGHE>>EFHHHHHHFFFGGGHHHHFGGEFHHHHHDBCDCDHHCCFFFGHGHHHGHHGGGGHGHGG.CEHHGHDDFF/CGG:0;;CC0CC;GFCCCHHHH0::09:;FFFBFBD?ABFGFGBFFF/BFFFFFFFFAEFDFFFFF;.ADCB9.:9FEDCF?E.9.;9BFF.9:DBB.@.9A./;FF?EF
@M03896:38:000000000-B4D98:1:1101:17368:9124 2:N:0:171
CCTGTTTGCTCCCCACGCTTTCGCACCTCAGTGTCAGTATCAGTCCAGGTGGTCGCCCTCGCCACTGGTGTTCCTTCCTATATCTACGCATTTCACCGCTACACAGGAAATTCCACCACCCTCTACCGTACTCTAGCTCAGTAGTTTTGGATGCAGTTCCCAGGTTGAGCCCGGGGATTTCACATCCAACTTGCTGAACCACCTACGCGCCCTTTCCGCCCAGTAATTCCGATTAACGCTTGCACCCTTC
+
AABBAFFCFFFFGGGF2EEFFGGGFGGHHHGHFHHHHHHHHGHFGGDGGHHFEBAEEGGH?EGEFG3B52?EGHDGHFGHFHHHHHHGGGFGHHGHHEFGGEFHHFEFFHHHHHGHHHHGGHHHHHHG<GDHHBGFGHGG22F?1<<FC?GF1FHFFGGGFG1.<<00>FCC@@<--AGGGBF;CCFC0GCC0FF0;FFGFGGGFFFFAB-;-;F/:;;DFF?9BB9/BF/..9./;.BA..;/BBAABF
@M03896:38:000000000-B4D98:1:1101:20922:9140 2:N:0:171
CCTGTTCGATACCCGCACCTTCGAGCTTAAGCGTCAGTAACACTCCCGTAAGCTGCCTTCGCAATCGGAGTTCTTCATGATATCTAAGCATTTCACCGCTACACCATGAATTCCGCCTACGTTGTGTGTACTCAAGTCAGCCAGTTCGCGCTGCAAGTCAGATGTTGAGCATCTACATTTCACAACACGCTTAACCAACCGCCTACACTCCCTTTAAACCCAATAAATCCAGATAACGCCTCCACCTTCC
+
AABABFFBBFADGGGECAGGGGBFGFFFHHHGEGGEGHHHFGGGHHHEFEEHHHHHHHHHEEEEGHFEFGEGGHHHHHHHHHHHHHGGFGHHHHHHHGEGGEFHHHHFHFGHHGFFGGGHGGGFFFHHHGHHFHHEHGH2FGH?1?FFDACGGGGH<GGHGHFGHGDBGHHHCGGHHFBGHHHHGGEGACDEEGGGGGGGGGGGFFFFFFGGB0C00;:FDFFFFF//;B///:B/9.-@...;;F./;F
@M03896:38:000000000-B4D98:1:1101:20938:9151 2:N:0:171
CCTGTTCGATACCCGCACCTTCGAGCTTAAGCGTCAGTAACACTCCCGTAAGCTGCCTTCGCAATCGGAGTTCTTCATGATATCTAAGCATTTCACCGCTACACCATGAATTCCGCCTACGTTGTGTGTACTCAAGTCAGCCAGTTCGCGCTGCAAGTCAGATGTTGAGCATCTACATTTCACAACACGCTTAACCAACCGCCTACACTCCCTTTAAACCCAATCAATCCGCATCACCCCTGCACCTTCC
+
>AAAAFFAABABGGGEC?EGFGFCFEEFGBFFEGEE?GHFDEGFGFGEAEDAGGGHHHHHAEBEEH1?EE1BFHHHEHHGHHFHHGGGFHHHHGFHHGEGCEBGHHHDG?GGHFEEFEGHG0BCC?C@@GFHBG11FFG1@GF0?FFEC/A>-C0D<>GH0=DFDGD0/C0<GDFHFFHHHFFFGG.;.@ACDFBFGGGD?BGGDFGFCFBE/9C0;FFBA.EF///;:9..-.-/;.;;9.../;/9//
@M03896:38:000000000-B4D98:1:1101:24361:9155 2:N:0:171
CCGGTTTGCTCCCCTAGCTTTCGAACCTCAGTGTCAGAGTCAACCCAGGAGATCGGCTTCCCCACCGGCCTTCTTACCTATATCTGCGGATTTCACCCCTACACAGGTAATTCCATCTCCCTCTATTGCCCTCAAGCCCTTTAGTTTCAAGCGCATTAACCTGTTAAGCTTCGTTATTTTCACACCTGACTTTAAGAGCCACCTACGTTCCCTTTACGCCCAGTAATTCCGGGCAACGCTCGCCCCCTAC
+
AABBBBBAFFFFGGGGGGGGGGGGGHGHHHGHHHHHHGFGGGBHHGEHGGCHHGBAEFGHHHFFGGE>EEEHHHFHFHEGGHHHHGGEEGGGHHHHHHGGGHGH3FGFGHGHHHHHHEGHHGHHHHHHFHHHCFF<GFHHFBF22?GFGF?FEGGCDHFFHG0=F<11FDHFDHCGHHGHHFFGFAF:;GCGF0F0CGCGFFHAGHFFBFFG0BFGG.D-AD.;0BFBFG/@--=99@B.AD9;;DF=AF
@M03896:38:000000000-B4D98:1:1101:24352:9171 2:N:0:171
CCTGTTTGCTCCCCTAGCTTTCGAACCTCAGTGTCAGAGTCAACCCAGGAGATCGGCTTCCCCACCGGCCTTCTTACCTATATCCTCGGATTTCACCCCTACACAGGTAATTCCATCTCCCTCTATTGCCCTCAAACCCTTTAGATTCAACCCCATTAACCTGTTAACCTTCGTTATTTTCACAACTTACTTTAAAAGCCACCTACTGTCCGCTTACACCCAGTACTTCACATCATACCTCACCCCCTCC
+
>>11>DF1DDBCEEFGGFF3BEAFEEEBFF11DFGGDD1DFGBGFEEEF///BBA/AAECGEFHGC?A>E/FFG@2EG@BFDDE22B//>>/BGFDGHEGA>FGB>/>1BGFGDBFGDGHGGHFGH21><FG<BC1BFE001F112@@1D10//??FGF111??111111FC.>0<F1GF000=0.<<<=G00000=<.;GC:CHH000;C.-.9.90:/9:.;0000;000000090/0;/.9;-99-;
@M03896:38:000000000-B4D98:1:1101:25599:9313 2:N:0:171
CCTGTTTGCTCCCCACGCTTTCGCGCCTCAGCGTCAGTTGCTGTCCAGTTGGCCGCCTTCGCCACTGGTGTTCCTCCTAATATCTACGCATTTCACCGCTACACTAGGAATTCCGCCAACCTCTCCAGTACTCAAGAACTGCAGTTTCAAACGCAGGCCAGAGGTTGAGCCTCTGGTTTTCACGCCTGACTTGCAATCCCGCCTACACGCCCTTCACACCCAGTACATCCGGACAACCCTTGCCACCTAC
+
AABAAFFFFFFFGGFGEEFEFGFGEFGDGHHHGFEGFFGHHGHHHHFGGH5FFGEGGGGHGFDEE3C2@B?EEGFHHFHHFBHGHHHGGFEEHGHHGEEEEEGGFHHHGGGHGGBDDCGGGFHGGHFF>FGHDFFB1FFG1GFG1?FGHFFHGGGGCGGECHE<<C/<CGHCCBCF;0:CCGGEECC.C/0909CB9BFGGGA.;BFFGGGG-;./B/BDF.EFF/9;FF9-99-.;.;./99;:F??/9
@M03896:38:000000000-B4D98:1:1101:10667:9383 2:N:0:171
CCTATTTGCTACCCACACTTTCGAGCCTCAGCGTCAGTTGGTGCCCAGTACGCCGCCTTTGCCACTGGTGCTCCTCCCGATATCTACGCATTCCACCGCTACACCGGGAATTCCGCCTACCTCTGCACTCCTCAAGAACAACAGCTTTGATAGCCGTTCATGGGTCGAGCCCATGGATTTCACTTCCAACTTGTCTTCCCGCCTGCGCTCCCTTTACTCCCAGTAACTCCGGACAACGCTTGCTACCTACG
+
>A11>BF@DF3BF11E1AF1BFECGGEHF11B0EE0EGG11AAFGF1/F11B/AEEFG/GF11@BB10101BD@10B/>/E/EF2FG/>E/EFFHFF/EEE?1BB/////<FDFFCCC/@01<111FF10<<0?111<000><>0>F11>10=D0.<AC<FF0.C/;--::C./;/9;0;FFGGBC00;F/00=00;0;B.?@?E.9@-9AE9B/9B/;99B//B///;B-9-@-99-@----//;B//;-
@M03896:38:000000000-B4D98:1:1101:27036:9648 2:N:0:171
CCTGTTTGCTCCCCACGCTTTCGAGCCTCAGCGTCAGTTATCGTCCAGTAAGCCGCCTTCGCCACTGGTGTTCCTCCTCATATCTACGCATTTCACCGCTACACTAGGAATTCCGCTTACCCCTCCGACACTCTAGCACGACAGTTTCCAATGCAGTACCGGGGTTGAGCCCCGGGCTTTCACATCAGACTTGCCGCACCGCCTGCGCTCCCCTTACACCCCGTAACTCCGGATAACGCCTTCCCCATCC
+
AAAAAFF1DFFFGGGG1EEAFGE0BEEGHFHG0EE?EGG2DG/FGE/BGFEAFFAEEEGHEEEEEC@B@BGEFGHHHF0BF1FHHEFFEAEEHG2BG?EE/>BG10BGGBFFHHB??/<F<BGGGGA>CGGHHFD?1<?</A->11>FF<1F1C0<=G=D.------/;<CECA--A?9BFFG9FF009;FB0;F-@-@@9?@BEA?@@ABF-99/;;9/A----;9BFF-----/;A@---;/-9--/;
@M03896:38:000000000-B4D98:1:1101:27012:9657 2:N:0:171
CCTGTTTGCTCCCCACGCTTTCGAGCCTCAGCGTCAGTTATCGTCCAGTAAGCCGCCTTCGCCACTGGTGTTCCTCCTAATATCTACGCATTTCACCGCTACACTAGGAATTCCGCTTACCCCTCCGACACTCTAGTACGACAGTTTCCAATGCAGTACCGGGGTTGAGCCCCGGGCTTTCACATCAGACTTGCCGCACCGCCTGCGCTCCCTTTACACCCAGTACATCCGGATAACGCCTGCCCCCTAC
+
>>AABFFFDFFFGGGFEEEFFGEFAEFGHFGGEEEEEGHFHHHHHEEFFFGAFHAEGEEGGEGEFGBFBBBEFGGFGG@DFHHHFHHFEFGGHFGHHEEEGEBGGH33FGGGHHFCDDGHHGGFGEEFCCGHHGH<1@?/?ED@1=G>GGHH1FH1=DGHE--:-:-:/;GGGG-:BDEFF0BFFGB09CCB09C:@ADF;@DD?ADFFDDFB/;BBBFFDE.99///;F.9..9BF;B-9.9.;;--;9
@M03896:38:000000000-B4D98:1:1101:7881:9743 2:N:0:171
CCTGTTCGCTCCCCCAGCTTTCGCGCCTCAGCGTCGGTCTCGGCCCAGAGGGCCGCCTTCGCCACCGGTGTTCCACCCGATATCTGCGCATTCCACCGCTACACCGGGTGTTCCACCCTCCCCTACCGGACCCAAGCCGCCCAGGTTCCGGGGCCTTCGGGGGGTTGAGCCCCCCGCTTCGACCCCCCCCCTCCCGCCCCGCCTACGCGCGCTTTCCGCCCCATGCATCCGCCTACCGCCCGCCCCCTAC
+
>ABAAFFADAAAGGGGGFGFGGGGFEGGGHFFEEEAEEEGHFCFEGDAG11EEEEEGGGHEE?EEH1>>/??FEGGHEEEEC/FGBF>BBBDFFHHHABFCCHHH<<-CC@DDGDFGGCHDGDFFF:--;;CD.C.9;-A--9..9;;F.----;.99...;--;9-/;BBEFBC->-99-;;-@DA--9@-..;.--999>-....-9=-9-../;.;9>-../::/9/....9.:-;----9-9B-.;
@M03896:38:000000000-B4D98:1:1101:7860:9744 2:N:0:171
CCTGTTCGCTCCCCCCGCTTTCGCGCCTCAGCGTCGGTCTCGGCCCAGAGCGCCGCCTTCGCCACCGCTGTTCCACCCGATATCCGCGCATTCCACCGCTACACCGGGTGTTCCACCCTCCCCTACCGGCCCCCATCCGCGCAGCTTCCGGGGGCTTCCTGGGGTTCCGCCCCCCCCCTCCACCCCCCCCCTGCCGCCCCGCCGCCTCGCGCTTCCCGCTCCATGCCTCCCCATCACCCCCCCCCCCCAC
+
>AA>>DFADAAAGGE0AAE0FG?EAEGAFFFHEGGEEGGGHHCGC@/?/>0>EE>EEGFHA?EEEG/////BBFGFCCC??@CF2/?<C</CDHBGHCGCCCFGHC--<:-;CFBGHGHECEGF.CF---:99A@/CFCE-----/;;B-----;9-;//9/-9---;---;9@@99-;A--;;--9--9@;--9----;-9---9---;-;-9-99-;-;-/9////:9----//;-:---;9;-9---
@M03896:38:000000000-B4D98:1:1101:18382:9833 2:N:0:171
CCTGTTTGCTACCCACACTTTCGAGCCTCAGCGTCAGTTGGTGCCCAGTAGGCCGCCTTCGCCACTGGTGTTCCTCCCGATATCTACGCATTCCACCGCTACACCGGGAATTCCGCCTACCTCTGCACTACTCAAGAAAAACAGTTTTGAAAGCAGTTTATGGGTTGAGCCCATAGATTTCACTTCCAACTTGCCTTCCCGCCTGCGCTCCCTTTACACCCAGTAATTCCGGACAACTCTTGTCACCTAC
+
AABBBFFFFF@FGGGGGEFBGGEFEEGHHFGGEGFGEHHHHGGHGFECGHHHGGAEGGGHEEGEGHG2B?FEGHHHHGGFGGGHHHHFEFFGHHHHHEEGGCHHHFCDCGHHHH<EFGGHHHHHHH?F??GHFG111>FGGGH<<FGGF.DFGGCHDDFFGHBG<<-;CGHFHHFFGHHHHHHHHGG0BFB0;CFFFFGGDFGFGG9DGFFFFFF/F9BFDAAFF/BFFF9-;9-9A/;9//;/;;BFFF
@M03896:38:000000000-B4D98:1:1101:7131:9887 2:N:0:171
CCTGTTTGCTCCCCACGCTTTCGCACATGAGCGTCAGTTCTTGTCCAAGGGGCCGCCTTCGCCTCCGGTATTCCTCCACATCTCTACGCATTTCACCGCTACACGTGGAATTCTACCCCTCTCTACAAAACTCTAGATGAACAGTCTGAAATGCAATTCCCAAGTTGAGCTCGGGGCTTTCACATCTCACTTATCCATCCGCCTGCGTGCCCTTTACGCCCAGTTATTCCGATTCACGCTCGCACCCTCC
+
AABAAFFCFFFFGGGG?EEFFGGEFGGGBGHFEGEEEGHGHHHHGFHHHCFGEGEEGGGH1EGFGHEEEFFHHHHHGGHFHHHHHHHFGFGGHHHHHEEGGCGHEFHCDHHHGHHHHHHFEHHHHHHHFHHHHHHB1F<G1FHBGHFFGFFGHHHBDGHHHHHEDD=DCGFHAA@FCGEHHHHGGGFFGGGGGFFFFFGGBGGGGEBCDAAF9B9FFEDCFD.9:/BFFF/A.A/;/.;.;--9;BF?AD
@M03896:38:000000000-B4D98:1:1101:7141:9903 2:N:0:171
CCTGTTTGCTCCCCACGCTTTCGCACATGAGCGTCAGTTCTTGTCCAAGGGGCCGCCTTCGCCTCCGGTATTCCTCCACATCTCTACGCATTTCACCGCTACACGTGGAATTCTACCCCTCTCTACAAAACTCTAGATGAACAGTCTGTAATGCAATTCCCACGTTGAGCTCGCGGCTTTCACATCTCACTTATCCATCCGCCTGCGTGCCCTCTACGCCCAGTTATTCCTATCACCCTTCGTCCCCCCC
+
AAA1>FFFDDDFGGCGECE0FGGEAEEFDGFGEGECFGHHGHHDGF21F///AEEEGGCH/EGEAGA>E@FFFHBGHFHFF1GFG2D?>EEGBBGFGEE<@EFH/<//<1<FFFGHHEFCE<FF2FFBFHFHHFH11?1?FGGGD<1<1=1>DB1><1F1GG.<<.<.<CDC.--:;?@FFB009F0;0;;CF0F0FBFF9.9BAA99-;9;/-;BF--9999/9/:/;BFBB/9/:--/99---99--;
@M03896:38:000000000-B4D98:1:1101:5557:9943 2:N:0:171
CCGGTTTGCTCCCCTAGCTTTCGAACCTCAGTGTCAGAGTCAACCCAGGAGATCGGCTTCCCCACCGGCCTTCTTACCTATATCTGCGGATTTCACCCCTACACAGGTAATTCCATCTCCCTCTATTGCCCTCAAGCCCTTTAGTTTCAAGCGCATTAACCTGTTAAGCTTCGTTATTTTCACACCTGACTTTAAGAGCCACCTACGTTCCCTTTACGCCCAGTAATTCCGGGCAACGCTCGCCCCCTAC
+
AAABBBBBFFFFGGGAGBFGGGFFHHGHHHHAGHFHHHFHHFGHHGGHGGFHHGFAEFGHHHHHGGE>EEEHHHHGHHFGHHHHHEHGEEGGHHHHHHEGGGFHBGEFGHHGHFGDHFHHHFHHHHBDGHHHCGFFFGHGFFGFDGHHFHFFGGGGDD1>GF<FFDF<F1FGCCGGGHHHFBGFGAG/CHGFG00;;0CGFGHHHH?9BFFG0BFGGEDBCE.CFFBBGF;--9;AEDF.:9--9BDA.A
@M03896:38:000000000-B4D98:1:1101:5538:9945 2:N:0:171
CCGGTTTGCTCCCCTAGCTTTCGAACCTCAGTGTCAGAGTCAACCCAGGAGATCGGCTTCCCCACCGCCCCTCTTACCTATATCTGCGGATTTCACCCCTACACAGGTAATTCCATCTCCCTCTATTGCCCTCAAGCCCTTTAGCTTCAAGCGCCTTCACCTGTTAAGCTTCGCTATTTTCACACCTCACTTTAACAGCCACCTCCGTTCCCTTTACGCCCAGTTATTCCCGTCAACACTCGCCCCCTAC
+
>>11>AAAFFFFFCGGFFG3FDE00CEGCEFGFHHDE111BGBGHG/A///ABFB/AFE01000A///>>/B/GFDB0G1F12F@2B//>>EFFHFFC>FGAF<10/B>B>GEEBFHGHFFC0<1>21B@F1/<111??@01??1?GG1111CC-AC1><<C0=G110<<=G-.<.<=0=DG00:././:;0;0:000:../...9.;0//:;B09;;999;9;00;9F//-9;B-9/9/;-9-A-@-9-
@M03896:38:000000000-B4D98:1:1101:26574:10118 2:N:0:171
CCTGTTTGCTCCCCACGCTTTCGCACCTGAGCGTCAGTCTTCGTCCAGGGGGCCGCCTTCGCCACCGGTATTCCTCCAGATCTCTACGCATTTCACCGCTACACCTGGAATTCTACCCCCCTCTACGAGACTCAAGCTTGCCAGTATCAGATGCAGTTCCCAGGTTGAGCCCGGGGATTTCACATCTCACTTAACAAACCGCCTGCGCGCGCTTTACGCCCAGTAATTCCGATTAACGCTTGCACCCTCC
+
>AAAAFFFFFFFGGFGEFAAFGEEDGGF3GHFEEGFEGGHFHHHFEEGC10AEECFGGFFEEAEGHE>/EFHHHHHGGGEHHHHGHHFGEEEFGGHHBBD/<?FGF<G22FFFFGFHHHGGFDGDHFD.ACGFCC0<=</<C=000:C;;CGFFH0:<CHHG0::0//;BFE;;-;9;BFF0FFFFB/9FB//9BB/AAFFAFFFF=--9-;9A.BF.9BAD./;/9/BF/D.;./;9;...9/;FF?ED
@M03896:38:000000000-B4D98:1:1101:26118:10128 2:N:0:171
CCTGTTTGCTCCCCACGCTTTCGAGCCTCAACGTCAGTTACCGTCCAGTAAGCCGCCTTCGCCACTGGTGTTCCTCCTAATATCTACGCATTTCACCGCTACACTAGGAATTCCGCTTACCCCTCCGGCACTCAAGCACAGCAGTTTCCAATGCAGTCCAGGCGTTAAGCCCCTGCCTTTCACATCAGACTTGCTGCGCCGTCTACGCTCCCTTTACACCCAGTAAATCCGGATAACGCTTGCCCCCTAC
+
>AAAAFFFFFFFGGGGEEEFGGGGHGGHHGFHEHEFFFHHFFEFEFGGGFEFFHEGGGGHHGGGGHGFBEGEHHHHHHHHHHHHHHHEEGGGHHHHHFEGGFFGGGFGFHHHHHHFDGGGHHHFGGG/CGGHFGC?FHF0<GH01>FGFHGDGGHFGFGHFF.-<<<;<FGGFGEGHHBFCCFHHHF09CBB0C0099AEBB?FGF9AEFFFF//9B/9BDFA9/B//;BA-.9:BF.@.9.;9FFF-.:
@M03896:38:000000000-B4D98:1:1101:14184:10321 2:N:0:171
CCTGTTTGCTCCCCACGCTTTCGAGCCTCAACGTCAGTTACCGTCCAGTAAGCCGCCTTCGCCACTGGTGTTCCTCCTAATATCTACGCATTTCACCGCTACACTAGGAATTCCGCTTACCTCTCCGGCACTCTAGAAAAACAGTTTCCAAAGCAGTCCCGGGGTTGAGCCCCGGGTTTTCACTCCAGACTTGCTTCTCCGTCTACGCTCCCTTTACACCCAGTAAATCCGGATAACGCTTGCACCATAC
+
AABBBFFFFFFFGGGEAEE2FGEFFEGHHGHGEGCFEGG5BFEFGAEGFGFFGEAAEFDHEGGGGGEG@?BEGHGHHHHHBHBH4FGFGEDFHHFFHGGGGGGHFH33FDGFHFB?DDDHHHHHHFF/@CFHHHHGHHHHHGHEFFHGHHHHHHHHGFFHGG--:::CCG/CDF-9;AAAFBFG0BB/;CBBCCBFFFGGDCAFFFEAEDDF.9/9B999AF?/9FBFFF.-;.9/9.@..9.9;BAB/B
@M03896:38:000000000-B4D98:1:1101:10377:10327 2:N:0:171
CCTGTTCGATACCCGCACCTTCGAGCTTAAGCGTCAGTAACACTCCCGTAAGCTGCCTTCGCAATCGGAGTTCTTCATGATATCTAAGCATTTCACCGCTACACCATGAATTCCGCCTACGTTGTGTGTACTCAAGTCAGCCAGTTCGCGCTGCAAGTCAGATGTTGAGCATCTACATTTCACAACACGCTTAACCAACCGCCTACACTCCCTTTAAACCCAATAAATCCGGATAACGCCTGGACCTTCC
+
AABBCFFACFCDGGGEAAEGGGFGHFGHHHHGFGGGGHD5DFGGHHHEFEEFGHFHHHHHEEEFEHFEFGGHHHHHHHHHGHHHHGGFFGHHFHHHHFEGGGGHHHHFHGHHHGFFGGAGGFHEEFGFHHHHFHHDGGEFFHHAFFG/C?@CCGHH1FGBGHHBDGGDCGHHHHHHHHHHGGHHHGHGADGGGGGGGFGFGGGGGGGGGGGG/0BBBFFFFF.999;BFF?-.9.FF.@D9:./AF/BFF
@M03896:38:000000000-B4D98:1:1101:15137:10332 2:N:0:171
CCTGTTTGCTCCCCACGCTTTCGCACCTGAGCGTCAGTCTTCGTCCAGGGGGCCGCCTTCGCCACCGGTATTCCTCCAGATCTCTACGCATTTCACCGCTACACCTGGAATTCTACCCCCCTCTACGAGACTCAAGCTTGCCAGTATCAGATGCAGTTCCCAGGTTGAGCCCGGGGATTTCACATCTGACTTAACAAACCGCCTGCGTGCGCTTTACGCCCAGTAATTCCGATTAACGCTTGCACCCTCC
+
AABABFFFFFFFGGGGEFEFGGFEEGGGFGHHGGEGGHHHHHHHGDEFGGGGEEEGGGGHAEGGGHE>>EGHHHHHHHHHHHHHHHHGGEGGHHHHHGCDCCGHHGFFFHHHGGHHHHHGGGGHHHGD<<CHFGC<DGF<GHHB:<CCGCCGFFHHCCGHHH0./0/;CFGFDFCGGFGGFFGGFFF/BFF/BFBBFFFFFFFAEFDAFF;@-.;BB.AAFF.;:::BFFEDAAABFDD.99.;:;DFFF
@M03896:38:000000000-B4D98:1:1101:13831:10507 2:N:0:171
CCTGTTTGCTACCCATGCTTTCGTGCCTCAGCGTCAGTTAAAGCCCAGTAGGCCGCCTTCGCCACTGGTGTTCCTCCTAATATCTACGCATTTCACCGCTACACTAGGAATTCCACTTTCCTCTCCAGCACTCAAGAAAGTTAGTTTTAGTTGCAGTTCCTCCGTTGAGCCGAGGGATTTCACAACTAACTTGACTTCCCGTCTACGCACCCTTTACACCCAATAAATCCGGATAACGCTTGCTCCCTAC
+
AABBAFFCFFFFGGGGGGGAFGDFFFGHHHHHGEAEEHGFF5FGGAFFFG5AGFAEEE?GAEFDFHFC@??EGFHHGHGHHF4G4BGFEGGGFGGHHGEEGEGGD33BFFFHHHBFFGHGHHH4FGB?FGGHFHFBD0B11@>2@DFFF0@GFGH1?G1GGHB<FC//<GG--><<DF/DGHGHF?C/:GCGF0CGHGC:C;?.;BEB.ABD.BF0C0BF?EFF0000;C.-..;99.;.9..//9;;;;
@M03896:38:000000000-B4D98:1:1101:13850:10508 2:N:0:171
CCTGTTTGCTACCCATGCTTTCGTGCCTCAGCGTCAGTTAAAGCCCAGTAGGCCGCCTTCGCCACTGGTGTTCCTCCTAATATCTACGCATTTCACCGCTACACTAGGAATTCCACTTTCCTCTCCAGCACTCAAGAAAGTTAGTTTTAGTTGCAGTTCCTCAGTTGAGCCGAGGGATTTCACAACTAACTTGACTTCCCGTCTACGCACCCTTTACACCCAATAAATCCGGATAACGCTTGCTCCCTAC
+
AABAAFFFFFFFGGGGFFF5FGEFFFGGHHFGGFEEGHHHFHGHHEFFFFFHFGEEGGGHAFGEFHEGFGHFHHHHHHHGHHHHFHHFFGGGHHFHHEEEFEFGEGBGFHFHHHGGHGHHHHHHHG?BFFGGFGG2GCG<@FGFDGHHHHGHGFHHGFGHFHHEFF1?1?F-@D-?GEHHGFHHHFHFFHHHGFCGHHHGEGDHHFCB?BBGACFGGFBFDGEFGGBFFF.-9.;BFF=.;../99AFBF
@M03896:38:000000000-B4D98:1:1101:7940:10522 2:N:0:171
CCTGTTTGCTCCCCACGCTTTCGCACCTGCGCGTCAGTCTTCGTCCAGGGGGCCGCCTTCGCCACCGGTATTCCTCCAGATCTCTACGCATTTCACCGCTACACCTGGAATTCTACCCCCCTCTACGAGCCTCAAGCTTGCCAGCATCAGATGCAGTTCCCAGGTCGCGCCCGGGGATTTCACATCTCACTTAACAAACCGCCTGCGTGCGCTTTCCGCCCAGTACTTCCTATTAACTCCTACACCCTCC
+
AAAAAFF1FFFFGGCEEFG0FFEEEEEGH00AAEG/EGHF2GGHEG/FH//>EGCEEGEGCE?EEFE/>E/FFFHFFBEDFEEGHHHFCCCGHGHHHCCCG?DFCGB00?FBGF<DGFCCCC</0=<..-<<C/0::;0:;G::./<<000;CF00;;FFGF0.:/9-:-AA--9--9/;F/F:FFF/BFF/9/;//99A-@@BE?-9BB@@-9E/FFA-@9-/9//99F//;9/9;/;/:/;/-9AEEB
@M03896:38:000000000-B4D98:1:1101:13844:10526 2:N:0:171
CCTGTTTGCTACCCATGCTTTCGTGCCTCAGCGTCAGTTAAAGCCCAGTAGGCCGCCTTCGCCACTGGCGTTCCTCCTAATATCTACGCATTTCACCGCTACACTAGGAATTCCACTTTCCTCTCCAGCACTCAAGAAAGTTAGTTTTAGTTGCAGTTCCTCAGTTGAGCCGAGGGATTTCAAAACTAACTTGGCTTCCCGTCTACGCACCCCTTACACCCACTACATCCTGATTACGCTTGCTCCCTAC
+
ABABBFFCFFFFGGGGBG55BGEFEFGHHFGFGEAFG5FHHHFFH2EGBF5BBGEEEEFHAEBAEGCB10>>FFDG3FFHGHEHBGH1>EE>EGEHHCECEEBGG3B3FFGHHFGHFHHHHHHHH01BCGFGFFBF1@F1@FHBDFGGH01@<?DGFFFGDGBC?F1><<0-<-<-AC/D=00=GCGF:;0GC0/:GBFHD:9..;9-.:9.-;./;009C.9:///9;//999//;9..;.99/;../;
@M03896:38:000000000-B4D98:1:1101:7952:10535 2:N:0:171
CCTGTTTGCTCCCCACGCTTTCGCACCTGAGCGTCAGTCTTCGTCCAGGGGGCCGCCTTCGCCACCGGTATTCCTCCAGATCTCTACGCATTTCACCGCTACACCTGGAATTCTACCCCCCTCTACGAGACTCAAGCTTGCCAGTATCAGATGCAGTTCCCAGGTTGAGCCCGGGGATTTCACATCTGACTTAACAAACCGCCTGCGTGCGCTTTACGCCCAGTACTTCCGATTAACGCTTGCACCCTCC
+
>ABAAFFFFFFFGGGGEFECFGEGGGGHFGHHGGGGGHHHHHHHGFEGHFGGEEEGGGGHAGDFGHE/EEGHHHHHGFGGHGHHHGHGGEGGFHHHHDCFCCGHHHFCFFGHHHHHFHHGCDGHHHGG.CEHFGCDDGD<CGFBC;GGHGFCHHBH;CGHHH0::0//;BGFBA??CDGGGBFGFFF/9BFBBFBBFFFFFFFFFFFDFFFFDFEFFEFCFDEBFEFFFFFFDADEB.@.9..9BFF.AD
@M03896:38:000000000-B4D98:1:1101:7932:10538 2:N:0:171
CCTGTTTGCTCCCCACGCTTTCGCACCTGAGCGTCAGTCTTCGTCCAGGGGGCCGCCTTCGCCACCGGTATTCCTCCAGATCTCTACGCATTTCACCGCTACACCTGGAATTCTACCCCCCTCTACGAGACTCAAGCTTGCCAGTATCAGATGCAGTTCCCAGGTTGAGCCCGGGGATTTCACATCTCACTTAACCAACCGCCTGCGTTCGCCTTACGCCCAGTACTCCCGATTAACGCTTGCACCCTCC
+
>AAAAFFBFFFFGGGGCEEFFG?EEFGHHHFGEGG2AGGHHHHHGF1FHCE?EEEGGGGH1EEEGHE/>EGHFHHHF?FGHGGHHEGFFEFADGHHHF@DD@FGHHBGB<GGHHGGHHHGGGGHHHF...<GF0<0<GB/<GG0::GCC::CCH0C:CCGHF0.:999FBFA;?-B-.9FFBF9FFF//;BBFB9//9.;;@A?AA@..9;@.:A/BE?-@;E:FFF/;E9.-;.BF.@...;/;FDFED
@M03896:38:000000000-B4D98:1:1101:15182:10581 2:N:0:171
CCTGTTTGCTCCCCACGCTTTCGAGCCTCAGCGTCAGTTATCGTCCAGTAAGCCGCCTTCGCCACTGGTGTTCCTCCCGATATCTACGCATTCCACCGCTACACCGGGAATTCCGCCTACCTCTGCACTACTCAAGAAAAACAGTTTTGAAAGCAGTTCATGGGTTGAGCCCATGGATTTCACTTCCAACTTGTCTTCCCGCCTGCGCTCCCTTTACACCCAGTAATTCCTGACAACGCTTGTGACCTAC
+
AAA>AFFBFFFFGGCEEEE2FGEGGFGHHF3GAFEEEHHHFHHFGEABF5ADGGEEEG1GEEEEGHH2@2?BFGEGHEFGGG@GHHH?E?EEGHGHHDEEGCHHH/</?CHHHHC?DGGGHHHDGG1?1<F<<F<110>GGGHB1=G0<ED00CFFDGHHHH0.;.-:/CGEE/::CH0;BFFFGGGBFGB0;CFB0FFBD?BGE?BBBFFFEF//BBBBA?.;9/:BFF///;9:;-;.:.99/;99;B
@M03896:38:000000000-B4D98:1:1101:18316:10697 2:N:0:171
CCTGTTTGCTCCCCACGCTTTCGAGCCTCAGCGTCAGTTATCGTCCAGTAAGCCGCCTTCGCCACTGGTGTTCCTCCTAATATCTACGCATTTCACCGCTACACTAGGAATTCCGCTTACCCCTCCGACACTCTAGTACGACAGTTTCCAATGCAGTACCGGGGCTGAGCCCCGGGCTTTCACATCAGCCTTGCCCCACCGCCTGCGCTCCCTCTACACCCAGTAAATCCGGATATCGCTTGCCCCCTAC
+
AAAABFF4FFFFGGGG2EAAFGEEFEEHHGFGEAEABFGHHHHHFEDFDGFDFGAEEGGH1EE1EG3B@F?EGHHHHGFEHEHHHHGFEEEEHG@GHEEEEEBGGFEF3FFFHHFEEDGHFFGGGG<@CCDGHFG1@BG/?EC-1>F>FF=FFGF1DDFHG@---:.:.;CGG---;@E/FFGGGGF00;/0;9/0;ADFFBBF..;9@DFFB.:/B/B9;9.9//:;F/.-..;/;.A..;;/:E-9.;
@M03896:38:000000000-B4D98:1:1101:18327:10714 2:N:0:171
CCTGTTTGCTCCCCACGCTTTCGAGCCTCAGCGTCAGTTATCGTCCAGTAAGCCGCCTTCGCCACTGGTGTTCCTCCTAATATCTACGCATTTCACCGCTACACTCGGAATTCCGCTTACCCCTCCGACACTCTAGTACGACAGTTTCCAATGCAGTACCGGGCTTCAGCCCCGCGCTTTCACATCACACTTGCCTCACCGCCTGCGCTCCCTTCACCCCCCTTCACTCCGTCTAACTCTTGCCCCATCC
+
AABABFFCFFFFGGGEEEEFFGEF4EEHHGHGEEF?GHGHGHCHFE1BG555FGAEEEGHAEEEFFB?5BFFHHHHHHGHHBHHGFHFGFGGHGGHH/EEFCFHF3??//?FGH2<<?EFGGGFED/>><CHFF1<11?<<><-<1FGGG1FGHH==D=GD----:/00;CAF--;@?9EF0FBBFB09;9;0;F0;/AFA;D...;@FFFE.;./;/9;B9-9.F//;B9..../;/;9/9///;../9
@M03896:38:000000000-B4D98:1:1101:21946:10727 2:N:0:171
CCTGTTTGATACCCACACCTTCGCAATTGAGCGTCAGTCATGGCCCAGAAAACTGCCTTCGCCCTGAGTGTTCTTTCCGATATCTGCGCATTCCACCGCTACACCGGAAATTCCGTCTTCCCCTGCCTGACTCTAGAATGACAGTATCACATGCCTTACACAGGCTGAGCCTATGCCTTTAACACGTAACTTACCATTCCGCCTACTTGCCCTTTACGCCTAGTGATTACGGACAACTCTCTCCACCCCC
+
ABBAAFFCFFFFGCDEGCGBFFCEEEEFBFEGGBEFD5GFGG3FGFDHHFGHHGAFGFHHEGE1AFFGFB5DGHF5EHFGGEGHFHEGGGAEGHHHGGEEEEFGHE?EE?GGHFBFGFCFHHHH/<GGFFHFGFHGDGH1<FF1F<1GHHHHB<F=GHBFFHFA.<><GH/</0<0DD0FFBGBH.::C?G0CB/CC0<0/;.AAF00B;C999FFFEB?AA/;009;0;;..9-.;//:///;/9..;-
@M03896:38:000000000-B4D98:1:1101:21935:10745 2:N:0:171
CCTGTTTGATACCCACACCTTCGCAATTGAGCGTCAGTCATGGCCCAGAAAACTGCCTTCGCCTTGAGTGTTCTTTCCGATATCTGCGCATTCCACCGCTACACCGGAAATTCCGTCTTCCCCTGCCTGACTCTAGAATGACAGTATCACATGCCTTACACAGGTTGAGCCTATGCCTTTAACACGTAACTTACCATTCCGCCTACTTGCCCTTTACGCCTAGTCATTCCGGACAACGCTCGCCTCCCCC
+
BBBBBFFFDFFFGGGEFCGGBGGEBEEFFFGGEEEEEFFGHHCFGHEHHHHGHHAGHGHHAFG1EEFHHGGGHHHGHHGEGGGHGGGEEFGGHHHHHEEEG@GHHC>@FEHHHHCFGGGHGHHHFGHH@CGHHFHFG1F<GH1F1?@FFGHGHGHDFFHFG1><><001<C<<D0GHGHEFHHFF.:C.CGGBCG0GFGHHGGGAF0;;FFGB/9BF9AB.:/0009;CF/-A;9A99B.A-9;.AEA;D
@M03896:38:000000000-B4D98:1:1101:21196:10975 2:N:0:171
CCTGTTCGCTCCCCATGCTTTCGCTTCTCAGCGTCAGTTACAGCCCAGAGACCTGCCTTCGCCATCGGTGTTCCTCCTGATATCTGCGCATTCCACCGCTACACCAGGAATTCCAGTCTCCCCTACTGCACTCTAGTCTCCCCCTACCCACTGCAATACACGGGGTTAGCCCCCGGCCTTTCACACCACACCCGACAACCCCCCTACAACCTCTTTACGCCCCATACTTCCGCACAACCCCCCCCCCCCC
+
AABABFFABBBBGGGG4FGFBGAEEGF5GG5FEABE2FG5FF3FGGG1GCFGGH2BEG5GABEAFGE111B>DFEGGGHFFHBGH4G/E>AAHGGGG/EE@EFHHHHEHBFEFGD44BBFGHFFFFH1F1@FG1F@>@F1@FB/<<FGHDDC1F<G1FCFFD--<--..0<CFG-:@@.;0;;;0/C..;9.;-9;;9.;C.@@B:F/9/9;;;/9/B;9@B-..9.//;/..-9;.9.;.--9-@B=--
@M03896:38:000000000-B4D98:1:1101:16343:10977 2:N:0:171
CCTGTTTGCTACCCACACTTTCGAGCCTCAGCGTCAGTTGGTGCCCAGTAGGCCGCCTTCGCCACTGGTGTTCCTCCCGATATCTACGCATTCCACCGCTACACCGGGAATTCCGCCTACCTCTGCACTACTCAAGAAAAACAGTTTTGAAAGCAGTTTATGGGTTGAGCCCATAGATTTCACTTCCAACTTGTCTTCCCGCCTGCGCTCCCTTTACACCCAGTAATTCCGGACAACGCTTGTGACCTAC
+
ABBBBFFFFF@FGGGGGEGFGGEGGFFHHHGGGGEEGHHHFGGHHFFFGBFHFGEEGGGHAEFEGHEGFCGEHHHHHGGGGGGHHHHGGGGGHHHHHFEGGEGHH?<<DGHHHHGDGDGHHHHHFGGFFGHHFGF<FCG0GGG0DG<GFGFHFGHBDGBFGHBAG<::CGHGHH/:CGFHHHHHHGFBFGGECCCFFGGG.?GGGGCAGFDFBFB/B/BBDEFFF/:;FF/-.:;.A-@.;.://:BFBB
@M03896:38:000000000-B4D98:1:1101:14121:11015 2:N:0:171
CCTGTTTGCTCCCCACGCTTTCGCACCTGAGCGTCAGTCTTCGTCCAGGGGGCCGCCTTCGCCACCGGTATTCCTCCAGATCTCTACGCATTTCACCGCTACACCTGGAATTCTACCCCCCTCTACGAGACTCAAGCTTGCCAGTATCAGATGCAGTTCCCAGGTTGAGCCCGGGGATTTCACATCTGACTTAACAAACCGCCTGCGTGCGCTTTACGCCCAGTAATTCCGATTAACGCTTGCACCCTCC
+
AABBBFFFFFFFGGGGGFGFGGGGFGGGHHHHGGGGGHHHFHGHGFGHHG0EEEEGGGGHAEEGGHEEEEGHHHHHGGHHHHHHHHHFGFEGHHGHHDDGGCGHHHGGFHHHHHHHHHHGGGGHHGGC<CEHFHHDGHE/GGGC:;CCGFGHGHHF;CHHHH0C:9/CBFGGCGCDGDFFFFGGFFFBFFFFFFBF/9EFFFADFFFAFFFFA.;BFA?@DFE/;F/9BB/:A..B9.@.9E9;99DFFF
@M03896:38:000000000-B4D98:1:1101:14109:11030 2:N:0:171
CCTGTTTGCTCCCCACGCTTTCGCACCTGAGCGTCAGTCTTCGTCCAGGGGGCCGCCTTCGCCACCGGTATTCCTCCAGATCTCTACGCATTTCACCGCTACACCTGGAATTCTACCCCCCTCTACGAGACTCAAGCTTGCCAGTATCAGATGCAGTTCCCAGGTTGAGCCCGGGGATTTCACATCTGACTTAACAAACCGCCTGCGTGCGCTTTCCGCCCAGTCATTCCGCTTCACGCTCGCACCCTCC
+
AAAAAFFFFFFFGGGGEFEFFGEEFGGGGHHHGGGGGHHHGHHHEEEAAEAEEEEGGGGHGGGGGHEEEGGHHHHHHFHHHHHHHHHFFEEGHHHHHGDCCCDGHHF0C?FGGGHFHHGGFGGFEGFD<CEGGFG0GGB<CGD0;0;CC;CBCHFFCGHFHH0;:9/BFFGGACC?AE9BFFFFFFF//FFFF/:FFFFF-@D.9A-;9A-9-.://99ADD.9/B///B/.:..B/....---9-;AED
@M03896:38:000000000-B4D98:1:1101:27990:11139 2:N:0:171
CCTGTTCGATACCCGCACCTTCGAGCTTAAGCGTCAGTAACACTCCCGTAAGCTGCCTTCGCAATCGGAGTTCTTCATGATATCTAAGCATTTCACCGCTACACCATGAATTCCGCCTACGTTGTGTGTACTCAAGTCAGCCAGTTCGCGCTGCAAGTCAGATGTTGAGCATCTACATTTCACAACACGCTTAACCAACCGCCTACACTCCCTTTAAACCCAATAAATCCGGATAACGCCTCGACCTTCC
+
>ABAAFFAAFADGGEFGAEGGGFGFEEGFHHGEGGGGHHHDFGHHHHEGFFGGHGHHHFGEEEEEHFEDEGGHHHHGHHHHFHHHHFHGGHHHHHHHGECE@BFFGHGHBGHHHFEEGGHGCFEEAHHGGHHFF2@GGF2FGGACFGGGCCCFGHHDGGFGHFFDG00CGFHHHHH0DDGCCGHHGHGADDFFFFFFEFDGGFGGGGGEFGGBBB0;BBFFFEF/FFBBF99.A9/F.@DA..;@B.;BF
@M03896:38:000000000-B4D98:1:1101:27972:11143 2:N:0:171
CCTGTTCGATACCCGCACCTTCGAGCTTAAGCGTCAGTAACACTCCCGTAAGCTGCCTTCGCAATCGGAGTTCTTCATGATATCTAAGCATTTCACCGCTACACCATGAATTCCGCCTACGTTGTGTGTACTCAAGTCAGCCAGTTCGCGCTGCAAGTCAGATGTTGAGCATCTACATTTCACAACACGCTTAACCAACCGCCTACACTCCCTTTAAACCCAATACACCCTGATAACGCCTAGACCCTCC
+
AABAAFD>AFAAGG2AEEEFFFAFFEFFHHFGEFEE2FGEFFGGHHHEBEBAGFFFHGGFCE?FEGFBEEEGFHHGGGFGFHGHHFHHEFBFGFGHHEEGG@BGGFGEGFGHGGBEEFGHGFFEC/BFCDGHFFG2@FD2@GF<?<@/>/>><EFHDFGH0GGBDGDGHCHGGGHHH0D0C0CGHFGF:AEGGBGGGEGGADG..CFGGFGE/99BBFFFFF9;F/F9FF.;F/9/;.;@../:BFE9ED
@M03896:38:000000000-B4D98:1:1101:9842:11319 2:N:0:171
CCTGTTTGCTACCCACACTTTCGAGCCTCAGCGTCAGTTGGTGCCCAGTAGGCCGCCTTCGCCACTGGTGTTCCTCCCGATATCTACGCATTCCACCGCTACACCGGGAATTCCGCCTACCTCTGCACTACTCAAGCAAAACAGTTTTGAAAGCAGTTTATGGGTTGAGCCCATAGATTTCACTTCCAACTTGTCTTCCCGCCTGCGCTCCCTTTACACCCAGTAATTCCGGACAACGCTTGTGACCTAC
+
AABABFFFFFFFGGGFFEFFGGE2BBEHHHHHGGGGEHEBBEFFHGHFHHHHGHEGGGGHAEGGGHF?BFFEHHHHHGGGGGGHHHHGGGGGHHHHHEEEGEGGFEB@DGHHHG2CDEFHHHHHFHDG1GHHFHG11FGHHHGBF1FDCEGHHGGH<D0G<G/.<<;/:CGECGFHCFGHHBG0CG090FFF09;BFFFFFGGD?FDGGGFEBBFFFBBBDA.;BB9;FFB-;-@.ABDB9../:9;F/F
@M03896:38:000000000-B4D98:1:1101:7341:11361 2:N:0:171
CCTGTTTGCTCCCCACGCTTTCGCACCTCAGTGTCAGTATCAGTCCAGGTGGTCGCCTTCGCCACTGGTGTTCCTTCCTATATCTACGCATTTCACCGCTACACAGGAAATTCCACCACCCTCTACCGTACTCTAGCTCAGTAGTTTTGGATGCAGTTCCCAGGTTGAGCCCGGGGATTTCACATCCAACTTGCTGAACCACCTACCCGCGCTTTACGCCCAGTAATTCCGATTAACGCTTGCACCCTTC
+
>AAAAFFBDFFFGGGGEFEFGGFEEGGHHHHFHHEHGHHHHGHHHF5AFH3AEBAEEGGH1BE1EFB25BF?FGEHHFFGGHHHH4GEEEEGHHGHHAEEEEFHH0?E2BGFGHFFHHHGGHHHFHF/??CGHDF@@DF@<>F222@D0/1?CFBFGFGFHB<.<1001<FF-@-<:;FGFBGGHHG00C/:0;;;BFFG?EAFGG.9.9;@-.;BFA?>AD?9BFBBFF/:9.:BBAB.AEA:/BDEFF
@M03896:38:000000000-B4D98:1:1101:7334:11377 2:N:0:171
CCTGTTTGCTCCCCACGCTTTCGCACCTCAGTGTCAGTATCAGTCCAGGTGGTCGCCTTCGCCACTGGTGTTCCTTCCTATATCTACGCATTTCACCGCTACACAGGAAATTCCACCACCCTCTACCGTACTCTAGCTCAGTAGTTTTGGATGCAGTTCCCAGGTTGAGCCCGGGGATTTCACATCCAACTTGCTGAACCACCTACGCGCGCTTTACGCCCAGTAATTCCGATTAACGCTTGCACCCTTC
+
AABAAFFCFFFFGGGGEEEFFGEEEGGHHHHHHHGGHHHHHEFGGCDFHHGEGFAEFGGHAEEEFF32@??BGHEHHFEGHHHHHHHFEEGGHHHHHEEEFEGGH0/FGFGHHHGFGEHGGHHHGHG>?FEHHHG2FHHF<>F>2@FBCAFGHGHFFGHFHF1.110>FFHG@-@?-C:CFEGCHHH0CGHFCGH;0CFEGGGGGECDFGAF-A.BFEDCFF?BF//9BB/..9A/F.@.AE./;/DF/F
@M03896:38:000000000-B4D98:1:1101:9275:11400 2:N:0:171
CCGGTTTGCTCCCCTAGCTTTCGAACCTCAGTGTCAGAGTCAACCCAGGAGATCGGCTTCCCCACCGGCCTTCTTACCTATGTCTGCGGATTTCACCCCTACACAGGTAATTCCATCTCCCTCTATTGCCCTCAAGCCCTTTAGTTTCAAGCGCATTAACCTGTTACGCTTCGTTATTTTCACACCTCACTTTCAGAGCCACCTACGTTCCCTTTACTCCCAGTAATTCCGGGCAACGCTCGCCCCCTAC
+
BBBBBABAFFFFGGGGFFGEGGF2GHGHHFGHHHHGHHGHGFGHHGFGFE2FGG1AEFEHGHFEEEE0EEEGHHFFGHFGFGHHHFHEEEEGHHHHHHGGGFFHHCEBFFGGGEBGGHHHGHHHFDFDDGHHHGF2FFGFC<F<>FGG1??DDC/A<F1DGH0FGH1.<<ED-/<.CGFGF0=0C:G.::C0G0;000/;/:FGGB.9FGFF;999B0;/;/BBB0BFBB/-9--.;-9.9;;9A9>=A?
@M03896:38:000000000-B4D98:1:1101:9249:11406 2:N:0:171
CCGGTTTGCTCCCCTAGCTTTCGAACCTCAGTGTCAGAGTCAACCCAGGAGATCGGCTTCCCCACCGGCCTTCTTACCTATGTCTGCGGATTTCACCCCTACACAGGTAATTCCATCTCCCTCTATTGCCCTCAAGCCCTTTAGTTTCAAGCGCATTACCCTGTTAAGCTTCGTTATTTTCACACCTTACTTTCAGAGCCACCTACGTTCCCTTTACGCCCAGTACTTCCGGTCAACTCTCACCCCCTAC
+
>AAAAAAAFFFFGGGGGFGFGGF2GHGGHHHHHHFGGHGGGGHHHGFHGGGHHGBAEGGHGHHHGGE>EEAGHHFHHHBGFFGGD4EEEGGGHHFHHHGGGGFGE?EFDGFHHFFGHHHHHBHGGFFGGGFHEGGFHGHHFCF2>?GGHFFF?DC<<D1<FFF<F111<1FD-CCCCDBGF0D<<.:0;;G0;0;0:0::C/;GB/.;BFBF09FGG.9-:9EF0F9BFF.-9;A;B/;/9/9AFCF@.A
@M03896:38:000000000-B4D98:1:1101:27541:11472 2:N:0:171
CCTGTTTGCTCCCCACGCTTTCGCACCTGAGCGTCAGTCTTCGTCCAGGGCGCCGCCTTCGCCACCGGTATTCCTCCAGATCTCTACGCATTTCACCGCTACACCTGGAATTCTACCCCCCTCTACGAGACTCAAGCTTGCCAGTATCAGATGCAGTTCCCAGGTTGAGCCCGGGGATTTCACATCTCACTTAACAAACCGCCTGCGTGCGCTTTACGCCCAGTAATTCCGATTAACGCTTGCACCCTCCG
+
AA>>>FF1@DFFGE1AAAE0AEEE?EGH0FFBAGGCGHGF2DGCEE/EF?/EAEGEEGFC////?E///E/FDBEE0011F>>FFHHEEC/EGFHFH?@C@?F<<FBC0?1G>BB210<<<@A<1F.C.CED1C/0DC0<<C0000==000;GBCGHHFC0;:.:0//;0C.--;--;/;BFF09;B09C0B//;B/-99@<@BFF@-9A@@--;BFE?9=-9//99/;9BBB-AB/-@---9BBB--;--
@M03896:38:000000000-B4D98:1:1101:9159:11563 2:N:0:171
CCTGTTCGCTCCCCACGCTTTCGCTCCTCAGCGTCAGTGACGGCCCAGAGACCTGCCTTCGCCATCCCCCCCCCTCCCCCCCCCTCCCCCCCCCCCCCCCCCCCCCCCCCCCCCCCCCCCCCCCCCCCCCCCCCCCCCCCCCCCCCCCCCCCCCCCCCCCCCCCCCCCCCCCCCCCCCCCCCCCCCCCCCCCCCCCCCCCCCCCCCCCCCCCCCCCCCCCCCCCCCCCCCCCCCCCCCCCCCCCCCCCCC
+
>>AAAFF>AAABGGGGAEEFFGEEEHGFHDGGEEEEEFHHGBEEFGFGHGFGGHFGHHHHAEG?F@11?1//>//?EF//<</>/?>.C<--;C@DG?-99@-@F--9DD=-@FA=9B-@DFF=@DFADFF-@@BFFFF@DFFF=BFFFAFDBFA>F=DFFFFFD=DFFFBFFCFFFFFCDDFCFFFFFFFFDFFFFFFFCFFFFFFFBBFFFFFFFFFFFFFF>@B@DFBDFDFFF=DFF-;;BFFFFF
@M03896:38:000000000-B4D98:1:1101:6229:11632 2:N:0:171
CCTGTTCGCTCCCCCAGCTTTCGCGCCTCAGCGTCGGTCTCGGCCCAGAGGGCCGCCTTCGCCACCGGTGTTCCACCCGATATCTGCGCATTCCACCGCTACACCGGGTGTTCCACCCTCCCCTACCGGACCCAAGCCGCGGAGCTTCCGGGGGCTTCGGGGGGTTGAGCCCCCCGCTTCGACCCCCCGCCTGCCGGGCCGCCTACCCGCGCTCTACGCCCACTCCATCCGGCTCACGCTCGCCCCCTAC
+
>AAAAFFADABBGGGGGBFBFGEEAEFEFHGHEEFEEFEFHF1AEE?BC?1E?E>EGFGH1EEEGH?/>/EEGFHGHGGEE@FFGFG@C@ADHHHHH?BDGCGHH/<-<-ACDGGHHGHHGGGFFHH--;ADGAE.;A9A-----;;;F.----;9.;9..------;9BFEFDF-D9.9-;ADFFF;-B@.9.A---9@;9@D?F.;.@@9-../9.;>D.../9/9:A.@-9.;;.;99-9@DBF-;9
@M03896:38:000000000-B4D98:1:1101:6222:11651 2:N:0:171
CCTGTTCGCTCCCCCAGCTTTCGCGCCTCAGCGTCGGTCTCGGCCCAGAGGGCCGCCTTCGCCACCGGTGTTCCACCCGATATCTGCGCATTCCACCGCTACACCGGGTGTTCCACCCTCCCCTACCGGACCCAAGCCGCGGAGGTTCCGGGGCCTTCGCGGGGTTGAGCCCCCCGCCTCCACCCCCCGCCCGCCCGGCCGCCTACGCGCGCCTTACGCCCAATGAATCCGGATAACGCCCGCCCCCCCC
+
AABABFFADAABGGGGGFFEGGEEAEFEGHCFEFFAEFFGHFFFEGEFA11FEE>EFGGHFEEFGH1>>>??GFHGHGEEEGGGHFG@CCDDHHGHHCBFGFHHH/<<<-ACGHGHHGHHGGGHGHHA-;C@DE.9;C-B---9-;;;F.--;-;.9;..;---;9-/9;FFFFF-B-;;.;;FFFF--;@-9-@-9-;@-BD.AF.@99-@-..9;.;@D.9.///9:F.-.../;.9-;-9>AAF--;
@M03896:38:000000000-B4D98:1:1101:6231:11860 2:N:0:171
CCTGTTTGATACCCACACCTTCGCAATTGAGCGTCAGTCATGGCCCAGAAAACTGCCTTCGCCTTGAGTGTTCTTTCCGATATCTGCGCATTCCACCGCTACACCGGAAATTCCGTCTTCCCCTGCCTGACTCTAGAATGACAGTATCACATGCCTTACCCAGCTTGCGCCTCTGCCTTTAACACGTAACTTACCATTCCGCCTACTTGCCCTTTACGCCCACTGATTCCGTACAACTCTCGCCTCCCCC
+
ABB@AFFFFFFFGGGGAEEFGGGEEEGFFHFGEEEEFHGFGGFGGH?FHGHHHHBFHHGHCEGEDB3AFGHHHHFGHGFGGGGHGDGEEGDDHHHHH?>EEEHHH<<ECCHHHF2BG?GHHHHHFCGF22FFHFH2211?1?FC?FFFFHEFFGH1DBF0F1.0110.-<CA.<0<D0G00:C0C.:/CEC;0CG0::CF/CAE.9909FFFB/00C..9-9..//;/9B//.../;/;/;..;.;EEAF
@M03896:38:000000000-B4D98:1:1101:6251:11875 2:N:0:171
CCTGTTTGATACCCACACCTTCGCAATTGAGCGTCAGTCATGGCCCAGAAAACTGCCTTCGCCTTGAGTGTTCTTTCCGATATCTGCGCATTCCACCGCTACACCGGAAATTCCTTCTTCCCCTGCCTGACTCTACACTGACAGCATCACATCCCTTACCCCGTTTCAGCCTATGCCTTTAACACGTAACTTACCCTTCCACCTACTTTCCCTTTCCTCCTACTGTTACCCGCCAACCCTCGCCTCCCCC
+
>AA?AFD1DFBBGFFEECEBBF0B0AAA1DFB0AA0AFB1211AA///FF1FGH1BGFAG/BEAC111B1DDFG1DGF?EEEGF@2B/>@ACHGFHG>EE/>FGF//>//FDG12BB<GGD0BF/<C110@@FF11@0111?F1/?<?1G1<1<F1<<<CFC-.0//0==<</=0<GDDDBDCFF.CCGFHH0CB/0:CC0=9FBB0000;B00=9C00:/C00000009/.-;-;--9-:----9--::
@M03896:38:000000000-B4D98:1:1101:6231:11878 2:N:0:171
CCTGTTTGATACCCACACCTTCGCAATTGAGCGTCAGTCATGGCCCAGAAAACTGCCTTCGCCTTGAGTGTTCTTTCCGATATCTGCGCATTCCACCGCTACACCGGAAATTCCGTCTTCCCCTGCCTGACTCTAGAATGACAGTATCACATGCCTTACACACGTTGAGCCTATGCCTTTAACACGTAACTTACCATTCCGCCTACTTGCCCTTTACGCCTAGTGATTCCGCACAACGCTCGCCTCCCCC
+
AABAAFF4DFFFGGGEEAEGEGDEEGGGCHFGGEEDEHGFGD3FGFEHHHEFGGDGHGFHCEG1E3FCFGGFGHHHHFG?FFGGHBGEGGDDHHFHH1EEGEDGH<<ECCHGHFFFG?FGHHHF/?FG@@FHGDFF2F<11?1<?FFGGHDDGHH=<1F1F1.-<0..<C///D<DFD<GH0GHBC./..;::0G0CBCHFDD.99BB09;BBBF9;..;../0000;CB/.-9-..-9.;--;9;999D
@M03896:38:000000000-B4D98:1:1101:4797:11996 2:N:0:171
CCTGTTTGCTCCCCACGCTTTCGAGCCTCAGCGTCAGTCTCAGACCAGAAAGCCGCTTTCGCCACTGGTGTTCCTCCATATATCTACGCATTTCACCGCTACACATGGAATTCCGCTTTCCTCTTCTGTACTCAAGTGACCCAGTTTCCAATGACCCTCCACGGTTGAGCCGTGGGCTTTCACATCACACTTAAGTCACCGCCTGCGCTCCCTTTACGCCCAATACATCCGGACAACTCTTGCCCCCTAC
+
AAAABFFFFFFFGGFGFEEEFGEFAEFHHHFGGGEDDHHHHGHFHHEGGFGCFGEE0EFHDEEEGFFE52FEGGHHFF@FEHHHHGHFGGGGHHHHHAEGGEFHFGFBFGHFFG3EA/FHHGHHHHGF?BFGDG22>2@GGHGF1DGGFFGHF1FFFHHFFG.<<.-<><G-.-<-EGEGFGGHFHB0;;C:CG0:;BCF.9A9.9-ADDGGB0;FF.A=BD9.:/;BFF.-.99.;/;/9/:B/AD-.;
@M03896:38:000000000-B4D98:1:1101:2093:12127 2:N:0:171
CCTGTTTGCTCCCCACGCTTTCGCGCCTCAGCGTCAGTTGCTGTCCAGTTGGCCGCCTTCGCCACTGGTGTTCCTCCTAATATCTACGCATTTCACCGCTACACTAGGAATTCCGCCAACCTCTCCAGTACTCAAGAACTGCAGTTTCAAACGCAGGCCAGAGGTTGAGCCTCTGGTTTTCACGCCTGACTTGCAATCCCGCCTACACGCCCTTTACACCCAGTAAATCCTGACAACGCTTGCCACCTCC
+
AABAAFFCDFFFGGFGEEA2FGEEEEFEFHGGEFEEGGH5DGGHHHHGGGFHFGEEGGGH1EABEGEB@F?EEGGGHHGHHHHHHHGFCE?EHGGHHAEFG@BFFCGHEFHHHHCAD>?FABGGGHG<>FGHDGG11??F?FF11<FGFGHH?FDCC<E.G...//</CCC/;C;0;:.CGCFCGGC.CCB0909;0CFGGGGBDBCFC?FG;/9/B/BFFE.:9//9BB/9/9;BE;;.9.AB:BF?.A
@M03896:38:000000000-B4D98:1:1101:14090:12259 2:N:0:171
CCTGTTTGCTACCCACGCTTTCGCGTCTCAGCGTCAGTTTTGGTCCAGCAACCCGCCTTCGCCACGGGTGTTCCTCCTGATATCTACACATTTCACCGTTACACCAGGAATTCCGGTTGCCCCTCCCAAACTCCAGTCGAAAAGTTTCAAGCGCAGTCCCTCGGTTGAGCCGAAGAATTTCACACCTGACTTTTTCAACCGCCTACACGCTCCTTACGCTCAGTAACTCTGGACAACGCTCCCCCCCTACG
+
AAAAAFFCFFFFGGFG1EEACG0EAAE0FGFHFEEEEFFFFHEHHFFFHH0BGF/EGEGHHGGGGC/>/>E/GGHHHFHGHHHHGHHGHHFFFHHHHGF/EFFGHEHEEHHHGHF@/CGGHHGHGGGHFHFHHHB11?ACFGG01<F1FF1G.CCCCCCF0C@C.:-//;=:---:C0B9F0;FFAF/CFFFBFGGGBFF@@?FAFBB-@9;-9/9;AB-;;B9;/;/BB//999-A-;---;99@??-:-
@M03896:38:000000000-B4D98:1:1101:14096:12276 2:N:0:171
CCTGTTTGCTACCCACGCTTTCGCGTCTCAGCGTCAGTTTTGGTCCAGCAACCCGCCTTCGCCACGGGTGTTCCTCCTGATATCTACACATTTCACCGTTACACCAGGAATTCCGGTTGCCCCTCCCAAACTCCAGTCGAAAAGTTTCAAGCGCAGTCCCTCGGTTGAGCCGAAGAATTTCACACCTGACTTTTTCAACCGCCTACACGCTCTTTACGCCCAGTCACTCTGGACAACGCTCGCCCCCTAC
+
AABBAFFFFFFFGGGGEEEFFGEEAEFEHHGGFGEGEHHGHHEHHFHFHF2GHGEFGGGHEEEFGE>>EEGEHHHHHGGGHHHHHHFHHFGFHHHHHEFEGFFHHG0FAGFGGHB/<CBGGHGHGGGF0GHHHHG1FFAF..>0<DFGHDFF.CFGDGGHDGD?:.:/CGC:--;;FBFFFFGGGGG;BFFBFFBFBFFFBDFDDF9BABADA/FFFAADFF.;/;FFF99/B.;AA-;.A->DFFF=.A
@M03896:38:000000000-B4D98:1:1101:15707:12445 2:N:0:171
CCTGTTTGCTCCCCACGCTTTCGCACCTGAGCGTCAGTCTTCGTCCAGGGGGCCGCCTTCGCCACCGGTATTCCTCCAGATCTCTACGCATTTCACCGCTACACCTGGAATTCTACCCCCCTCTACGAGACTCAAGCTTGCCAGTATCAGATGCAGTTCCCAGGTTGAGCCCGGGGATTTCACATCTGACTTAACAAACCGCCTGCGTGCGCTTTACGCCCAGTAATTCCGATTAACGCTTGCACCCTCC
+
BBBBBFFFFFFFGGGG2FEFFGEEEGGHFHHGFGEGEGGHFHFHFDEGHEEFEE>EGGGHHGGGGHDEEEGHHHHHHHGHHHHHHHHGFEEEGHHHHFGCCCGHHHCACGHFGHHHHGHGGGGHHGG.ADDFFFG<DHH/CGHC:GGGHCGFHHGH;CGGHF0./99;/CFGGG??ADFGGGGGFFF/9BFFFFFFFFFE>DFFFFA:DD;=-;.BFEDFDFA/9//;FFFA9.9/;.BA.A9/9BFFFF
@M03896:38:000000000-B4D98:1:1101:25042:12446 2:N:0:171
CCCGTTCGCTCCCCATGCTTTCGCACTCCAGCGTCGGTAGGGACCCAGAGAGCTGCCTTCGCTTTTGGCGTTCCTTCGTAGATCTTAGGATTTCACCCCTACCACACGAAATTCCACTCTCCTCTGTCTCACTCAAGTGAATTGGTTTCGAGAGCATTCCACCAGTTTTTGGCGACTTTCGCTTTCAACCCGATTCACCGCCTACGTGCCCTTTACGCCTAGTCATTCCGACGAACACTTGCCCCCCCC
+
>AAAAFFADBBBGGGGBBBAFDAEEGGHHHHHEEFECFEEAFGFGDGGGECEFFGHHGHGCE1C?GE>B>BEGHFHHFBGFFGGHFHFBBFGHHFHHHGGEHFBEFEFGG?GHHHFHHHHFHHHFFDG2DFGGHHG111@FF?1<1?FG>EF.<>>FGHGGHHEC<=DDE<-<ACCCDFG.CC;AFF0CFA--9EFFFF9DC?AF.A..ABFB9BF;A99.;/;/BBF9/9---99-.////:BED=>;
@M03896:38:000000000-B4D98:1:1101:15726:12453 2:N:0:171
CCTGTTTGCTCCCCACGCTTTCGCACCTGAGCGTCAGTCTTCGTCCAGGGGGCCGCCTTCGCCACCGGTATTCCTCCAGATCTCTACGCATTTCACCGCTACACCTGGAATTCTACCCCCCTCTACGCGACTCAAGCTTGCCAGCATCAGATGCAGTTCCCACGCTGAGCCCGGGGATTTCACATCTGACTTAACAAACCGCCTGCGTGCGCTTTACGCCCAGTAATCCCTCTTCACCCCTGCACCCTCC
+
AAA?AFFCDFFFGGGGCEF2AGEEEEGGCFHEEE?EEGBGAGGGEAAEHAEEE>0EEEGHAE1EFH1/>EEGFGFHFGFGHGFHHHHFEEEEDBBGHGDGCCFGHHEGCGHHGHFFFHGGGGGHHGA--<CG?C/0CFFCGHFC.;;GFBCB09BF;CF0BF.-.99..99A-?---:9;BBFFFFB//BF/;FF9B.AA?B-;AF;AFF@B-9.;:.999A./;9B//;/;./////;-;.9.9:;.;A
@M03896:38:000000000-B4D98:1:1101:27267:12465 2:N:0:171
CCTGTTTGCTCCCCACGCTTTCGCACCTGAGCGTCAGTCTTCGTCCAGGGGGCCGCCTTCGCCACCGGTATTCCTCCAGATCTCTACGCATTTCACCGCTACACCTGGAATTCTACCCCCCTCTACGAGACTCAAGCTTGCCAGTATCAGATGCAGTTCCCACGTTTAGCCCGGGGATTTCACATCTGACTTAACAAACCGCCTGCGCGCGCTCTACGCCCAGTAATTCCGATTAACCCTTGCACCCTCC
+
AABBAFFFFFFFGGGGEEE2FGBFFGGF3FHHGGEGEHHHFHGHFDEFGGCGEEEEGGEGEEGGGHE@EEGHHHHGHFGGHHFHBGHGGGGGFGGHHDBCC@BGHGC0GCFFHHHGHGHGGGGFHHEA.ACGGFC<D/D/=CD00;CGG0CC;GHBCCCBFF.-99/90;BB9A;-ADFFGBFFFFF/;///;FBFFFFFAFFDEF9--;-99.:/;.9;>D./;//BFF/....9//..;;9;;BD.;D
@M03896:38:000000000-B4D98:1:1101:4791:12688 2:N:0:171
CCTGTTTGCTCCCCACGCTTTCGCACCTGAGCGTCAGTCTTCGTCCAGGGGGCCGCCTTCGCCACCGGTATTCCTCCAGATCTCTACGCATTTCACCGCTACACCTGGAATTCTACCCCCCTCTACGAGACTCAAGCTTGCCAGTATCAGATGCAGTTCCCAGGTTGAGCCCGGGGATTTCACATCTCACTTAACAAACCGCCTGCGTGCGCTTTACGCCCAGTAATTCCGATTAACGCTTGCACCCTCC
+
AAAABFFFFFFFGGGGCEEFFGEGGGGHFHHGEGEEEHHHHHGHGG?GHE0EEEEEGGGHHGDGGHE?EEFHHHHHGFGHHHHHHGHFEEEFGHHHHFCGFCGHHHEABBGGHHHHHHHGGGGHHHFD.ACHCC<<<GDCCGD:;:CGCC;CFHHGCCHFGBBC:9/9CFGFBAA-ADFFGFGGFFF/:FFFB/BB/AEEC-FF?.99AACBC.ABFED;BD.9/:99FEF?AAD/9?@D..;/BFFFFF
@M03896:38:000000000-B4D98:1:1101:20247:12819 2:N:0:171
CCTGTTTGCTCCCCACGCTTTCGCACCTCAGTGTCAGTATCAGTCCAGGTGGTCGCCTTCGCCACTGGTGTTCCTTCCTATATCTACGCATTTCACCGCTACTCAGGACATTCCACCACCCTCTACCGTACTCTAGCTCAGTAGTTTTGGATGCAGTTCCCAGGTTGAGCCCGGCGATTTCACATCCAACTTCCTGAACCACCTACGCGCCCTTTACGCCCTGTAATTCCGATTAACCCTTGCACCCTTC
+
AAAAAFFCFFFFGGGGEFECFGFG?EGGHGG5GGDAFGGDGFFGF35FFFGFGBAEGGGH1EEEEC3B52FEGF5FFG@GHBGHFGG?EEGGHHHHHEE@EE3F333B/BFGGFFGFGHFFEHGHH1/??DHH21@>GF1@>>>FFFF0>FGHFBB1?GHFB1.<100<<FC---<--;EGBG;GHGC0;CH09F0CFCA?EGGFF.;-;---;F/9;.9@-99/:/9FFF9.9;///;././99;9./B
@M03896:38:000000000-B4D98:1:1101:7569:12834 2:N:0:171
CCTGTTTGCTCCCCACGCTTTCGTGCATGAGCGTCAGTACAGGCCCCGGGGATTGCCTTCGCCATCGGTGTTCCTCCGCATATCTACGCATTTCACTGCTACACGCGGCATTCCATCCCCCTCTGCCGTACTCTAGCTCTACAGTCACAACTGCAGTTCCCACCTTGAGCCCGGTGATTTCACATCTCTCTTATATCACCGCCTGCTCACGCTTTACGCCCAGTACTTCCGCTTAACGCTCGCACCCTAC
+
AAAAAFFCFFFFGGCEAAEAFGEF2AAF5AFBAEEEAGHFFD3BFE00A000?B2BGHHH1EEEFH>1?1EEGFHHHEF/E>GHHDF/>/?EHFGHF?FGFF3F/<>//>>FGFFFHHHGGGGG1>G<<.>FGFH0=G0<0D00<<<<0<.</00::;CGGB..:0000::;----.;;;CBB0CFF0;:BB0;0;000/A=BDEF/9/9;A.9.:9.;-9../;/FFFB;.;9.;;A=.;99-9-.AB.
@M03896:38:000000000-B4D98:1:1101:7559:12850 2:N:0:171
CCTGTTTGCTCCCCACGCTTTCGTGCATGAGCGTCAGTACAGGCCCAGGGGATTGCCTTCGCCATCGGTGTTCCTCCGCATATCTACGCATTTCACTGCTACACGCGGAATTCCATCCCCCTCTGCCGTACTCTAGCTATACAGTCACAAATGCAGTTCCCAGGTTGAGCCCGGGGATTTCACATCTGTCTTATATAACCGCCTGCGCCCGCTTTACGCCCAGCACTTCCGATTTACGCTCGCACCCTAC
+
AAAAAFFFFFFFGGGEAEE2FGEFEFHFGHHHGGGGGHHHG5FFFD?FGD?EEBFGHHHHEEFEFHE?BEEGHHHHHEFEGGFHHHHFGEGGHFFGF4BGFEFGDE>>C@FHHHFFHHHGDCGHFDGCCEGHHH11>GBGBF1>>G1=F1><DGFHHHHD<00.<0///;:C---:-9BFFGGFGGG0;CFBFBFFBB0FBGGFEF;;.999-.;9F.;>BAA.;A9/9B.....//.9.9-999@D..;
@M03896:38:000000000-B4D98:1:1101:22130:12865 2:N:0:171
CCTGTTCGCTCCCCACGCTTTCGCTCCTCAGCGTCAGTGACGGCCCAGAGACCTGCCTTCGCCATTGGTGTTCTTCCCGATATCTACACATTCCACCGTTACACCGGGAATTCCAGTCTCCCCTACCGCACTCAAGCCCGCCCGTACCCGGCGCGGATCCACCCTTCAGCGATGGACTTTCACACCGCACCCGACCAACCGCCTACGAGCCCTTTACCCCCAATCACTCCGGCCAACGCTTGCACCCTAC
+
AABAAFF>DABBGGGGAAEAAGEEGHGHHHHHGGE?EFGFFEAEEEEFGGFGGHBGGHHHCEE?FG4@B??EGHHHGGGFEGGHHHGHGGGFHF4FGE?EEEGHHEB/BDHHHHFFHGHHHHGHGHHCGGGFFF11>FE->AD-A-CEG.;;:@-?A-;FFGF.9//;/B.-.A.FBB9/BFF//;;--;-;-;9--.AA-@AF.F...9;A./999/:99-..///9:B.----.9.;..;./;BF..:
@M03896:38:000000000-B4D98:1:1101:22112:12873 2:N:0:171
CCTGTTCGCTCCCCACGCTTTCGCTCCTCAGCGTCAGTGACGGCCCAGAGACCTGCCTTCGCCATTGGTGTTCTTCCCGATATCTACACATTCCACCGTTACACCGGGAATTCCAGTCTCCCCTACCGCACTCAAGCCCGCCCGTACCCGGCGCGGATCCACCGTTCAGCGATGGACTTTCACACCGGACGCGACGCACCGCCTACGAGCCCTTTACGCCCAATACTTCCGGATAACGCCTGCACCCTAC
+
AABAAFF>AABBGGGGGGGFFGEEEHGHHHFGGGEEGHHFFF0EEEEGH1AFFHBGHGGG?EDBF3@3@B??FGHHGGGGGGGHHHHHHDGEFGFHHAG/EFBGGEC@C/FGGGB2@FGHHHGHGHH@C@CGFGF1FFH>@DG--<<CGA-;@B9B?-AFFGC.99./:;.;.9;/BB/BB9FFFFA-@A;D@-;9@-@;-BF.;B9..;9E./:FB;AAF.AB///;9FF-..:/BAD-9.::BFF?B.
@M03896:38:000000000-B4D98:1:1101:22143:12878 2:N:0:171
CCTGTTCGCTCCCCACGCTTTCGCTCCTCAGCGTCAGTGACGGCCCAGAGACCTGCCTTCGCCATTGGTGTTCTTCCCGATATCTACACATTCCACCGTTACACCGGGAATTCCAGTCTCCCCTACCGCACTCAAGCCCGCCCGTACCCGGCGCGGATCCACCGTTAAGCGATGGACTTTCACACCGGACGCGACGAACCGCCTACGAGCCCTTTACGCCCAACACCTCCCGACTACGCCTGCACCCTAC
+
ABBABFF>AAABGGGGEEAAFGEEEHGHHHHHFGEEEHGCFG0EEFEGHAGGFHBGHHFHEEG1?GB33BGEGHHHHGGCEEGHHHHHHGHFGHGHHEG/E?FGHE><@DHFHGDFFGHHHHGHGHHGGGGGGGG1FFH>DGG-<<CCG:-;AD:-;:DFFGF.9:.99B-.9:?BBFFBF/BF/;;;;@A;-99-;9DB-;>9.F;99BDEB///BAA->D..;.9;;E.9.---;AD-.999/;;.:9
@M03896:38:000000000-B4D98:1:1101:22126:12893 2:N:0:171
CCTGTTCGCTCCCCACGCTTTCGCTCCTCAGCGTCAGTGCCGGCCCAGAGACCTGCCTTCGCCATTGTTGTTCTTCCCGATATCTCCACATCCCACCGTTACCCCGGGAATTCCAGTCTCCCCTCCCGCACTCAACCCCCCCCGTACCCGCCCCGGATCCACCGTTACGCGCTGGCCTTTCCCCCCCCACCCGACCAACCGCCCACGAGCCCCTTCCCCCCAACACCTCCGGCTCACCCTTGCACCCACC
+
AAAAAFF>A1AAGFGEAAEFADAEAGE1GF1B/AEA/F21BE/AAEEFGABBFG0BFHBGEEE/B1F220B/BGHHHGF//>/BE2BGGBG1BF1BE/BE/F1BECC/</?1?>21@@FG1GC0/?F?@-@-FF10>CC-<AC-:-;;F?-:-;----9;/BFA-99--:---9--;/9/B/BBA>---;-;--9-99;A-@>--9-;-;;A---9;-;;@;--:--9;A----;/;-;-/-;/;9A-:9
@M03896:38:000000000-B4D98:1:1101:28069:12908 2:N:0:171
CCTGTTTGCTACCCACACTTTCGAGCCTCAGCGTCAGTTGGTGCCCAGTAGGCCGCCTTCGCCACTGGTGTTCCTCCCGATATCTACGCATTCCACCGCTACACCGGGAATTCCGCCTACCTCTGCACTACTCAAGAAAAACAGTTTTGAAAGCAGTTTATGGGTTGAGCCCATAGATTTCACTTCCAACTTGTCTTCCCGCCTGCGCTCCCTTTACACCCAGTAATTCCGGACAACGCTTGTGACCTAC
+
>AAAAFFFFF@FGGGGGCFDGGEFGEEFHHHHGGGGGHFHFGGGHFGGGFBGGGEEGGGHAEEFGHEGDGGEHHHHHGGGGGGHFHHGFFFGHHHHGFGGGCFHHEDC@/GHHHGGG?EHHHHHHHFG<GHHFGGDGHFHHGH01FDGFGFHHHHGGGFGHH/C<<;;/:CECF/CBCCGHFHHHGGFGGBBCFFFGFFFDFGGGEGGGGFFFFFFFBBFDEEFFFB/BB/@.9;.;9@..../9;B9:B
@M03896:38:000000000-B4D98:1:1101:25745:12980 2:N:0:171
CCTGTTTGCTCCCCACGCTTTCGCGCCTCAGCGTCAGTTGCTGTCCAGCAGACCGCCTTCGCCACTGGTGTTCCTCCTAATATCTACGCATTTCACCGCTACACTAGGAATTCCGTCTGCCTCTCCAGTACTCAAGAACTGCAGTTTCAAATGCAGGCCACAGGTTGAGCCCGTGGTTTTCACATCTGACTTGCAATCCCGCCTACACGCCCTTTACACCCAGTAAATCCGGATAACGCTTGCCACCTAC
+
AABABFFFFFFFGGGGEEFFGGGFEGGGGHHHGEEEEFGHHHFGHFHHHHHFHHCGGGGHHGGGGGCFBFGFGHHHHHGHHHHHHHHGGGGGHHGHHGEGGCFGGHFFHHHHHHGFGHGHHFHHHHGHFFHHFHHFGHGHFHGEHHHGGGHH<FDFGDGEGHGH1<<</GHGGCD@.;:CCBGGHHH:0GGHGCC;FGGGGGGBAFFFGGGG-;9FBBFFFFF/B9F/;BA;AAAFFDF.9.;BBBF.BB
@M03896:38:000000000-B4D98:1:1101:4596:13044 2:N:0:171
CCTGTTTGCTCCCCACGCTTTCGCACCTGAGCGTCAGTCTTCGTCCAGGGGGCCGCCTTCGCCACCGGTATTCCTCCAGATCTCTACGCATTTCACCGCTACACCTAGAATTCTACCCCCCTCTACGAGACTCAAGCTTGCCAGTATCAGATGCAGTTCCCAGGTTGAGCCCGGGGATTTCACATCTGACTTAACAAACCGCCTGCGTGCGCTTTCCGCCCAGAAATTCCTATTAACGCTTGCACCCTCC
+
AABBAFFFFFFFGGFG?EEEFGEEGGGHHHHHGGEGEHHH5GGHGEEFGE0EEEEEGGGH1EEEGH?EEEGHHHHHGBGGHHGHHFHGGGGGHGGHHFGGC@DGHFFFFFHHHGGFHHHGFGGHHHFD.CEHFFC<DC0<CGH000;CF0<GFFFFCCHHHF0;/0/;9CBAA?;?AFFGGFGGGFF/9FFBFBFFF?EEC;F??AA9ADDA-../;9..;9..9///;9//99/BF.;..99/;BD.AD
@M03896:38:000000000-B4D98:1:1101:3841:13142 2:N:0:171
CCTGTTTGCTCCCCACGCTTTCGCACCTCAGCGTCAGTTATGGACCAGTTAGCCGCCTTCTCCACTGGTGTTCCTGCGAATATCTACGAATTTCACCTCTACACTCGCAATTCCACTAACCTCTTCCATACTCAAGACACCCAGTATCAAAGGCAGTTCCGAAGTTGAGCTCCGGGATTTCACCTCTGACTTAAATGTCCGCCTACGTGCGCTTTACGCCCAGTAATTCCGAACAACGCTAGCCCCCTTC
+
BBBBBFFFFFFFGGGGEFEFFGEEGGGHHGGGFEEFFGHHFHFHGGGGGGGDGGEEGGGHHHHHHHF2BGGEGHFFGEGGGGHHHHHFEGHHHHHHHHHHHFGHHHFFGEEGHHHHHHHHHGHHHHHHHHHHFFG2FFHHGGG/FGGGGHFFCGGDFGHHDG.>CD1<GGGHHD-@CDGCHHHHGHH0CGHHHHHHEGHHGGGGGG;:/;AA:CEGGEDFFF.BFFFFFF/.;=:FE-9.;.99BDCFAF
@M03896:38:000000000-B4D98:1:1101:3823:13153 2:N:0:171
CCTGTTTGCTCCCCACGCTTTCGCACCTCAGCGTCAGTTATGGACCAGTTAGCCGCCTTCTCCACTGGTGTTCCTGCGAATATCTACGAATTTCACCTCTACACTCGCAATTCCACTAACCTCTTCCATACTCAAGACACCCAGTATCAAACGCAGTTCCGAAGTTGAGCTCCGGGATTTCACCTCTGACTTAACTGTCCGCCTACGTGCGCTTTACGCCCAGTACTTCCTACCAACTCTAGCCCCCTTCG
+
ABBBBFFFFFFFGGFG?EAFFGDGGGGGGGFEAEEEDHHHHH3FCG1GGGH5BG1EEFGHHHG5GH3BB?1B@G55B/>EECFHHHHF1?FHEHGHGFGHGF4F3GCEE?EEGHGDG2BGHHHHHHFFFFHHHFFFB@@2<C//?1FGGFH1?@@@CFGH..<-<<00/<DGGA---./<CCFFGFH0:0CG0;0CBFB0ADG.ABA./:99-.90;9.9@?.B/9//;B///9//;/:/:/99;9BFEF.
@M03896:38:000000000-B4D98:1:1101:3840:13164 2:N:0:171
CCTGTTTGCTCCCCACGCTTTCGCACCTCAGCGTCAGTTATGGACCAGTTAGCCGCCTTCTCCACTGGTGTTCCTGCGAATATCTACGAATTTCACCTCTACACTCGCAATTCCACTAACCTCTTCCATACTCAAGACACCCAGTATCAAAGGCAGTTCCGAACTTGAGCTCCGGGATTTCACCTCTAACTTAACTGTCCGACTACGTGCGCTCTACGCCCCGCAATTCCGCACACCGCTAGCCCCCTTC
+
>>>A>FF1BDFFGGGG1EAAFGEEEGG0GHFEEBAABAGCFGCG1BAFBE22BB/AECEFBHHFHB1BFB?EFGGGG//E?FFHHHHGEEHHHHGHHFFGHHEGFGFEEEGFHHFGGFGHH1GFGH1FBGGHGHB1<CFCCCE<?F?G1G110/?ACHBF?.<-.11>0<0CG.--@A::CBGHFFC00<;C0::C0;C0..9-AFC?/.-A-..00.9-;----@-/;//-99--;---9-/999-@FB
@M03896:38:000000000-B4D98:1:1101:29047:13178 2:N:0:171
CCCGTTCGCTCCCCTGGCTTTCGCGTCTCAGCGTCAGGTGGGGTCCAGGGACGCGCTTTCGCCGCGGGCGTTCCTTCCGATCTCAACGCATTTCACCGCTCCACCGGAAGTTCCCGTCCCCCCTACCCCCCTCCCCGCCGGCCCCATCCGTGCCCCTTCCCCGCTTGCGCCCCGGGCTTTCACCAGCCCCCCTGCCCGCCCCCCTCCCCCCCCCTTCCGCCCAGCGATCCCGAACCCCCCCCGCCCCCTC
+
>>AAAFFADAABGGGA4BBBGGAE2EEAFGGFBEEEBABG1E0EBFGBF1AF>>>EEEFG1EE/E>//>><BFH2FGHD/CCFGDGGAC->AGGGGHAADGGHHH.<-:.;CCFG.;DFFEGG?.FGFGGG-9D..-9@---;--..:..;.9:FE..9BFF---..9-;A----9-9./9;/;/.9:..;-9.;9..-@B--@;.AA..;-@--9:/..9>...--..9;..--9.9-------@---.
@M03896:38:000000000-B4D98:1:1101:29062:13189 2:N:0:171
CCCGTTCGCTCCCCTGGCTTTCGCGTCTCAGCGTCAGGTGGGGTCCAGGGACGCGCTTTCGCCGCGTGCGTTCCTTCCGCTCTCCACGCATTTCCCCGCTCCACCGGAAGTTCCCGTCCCCCCTCCCCCCCCCCCGCCCGCCCTCCCCGTCCCCCCTCCCCCCCTTCCCCCGCGGCTTTCCGCCACCCCCCTGCCCCCCCCCCCTCCCGCCCCTTTCACCCCCTCCTTCCACACCACGCTCCCCCCGTCC
+
>AA>>FF3AABBGGGEABBBGG2FAEEEHGGFAEED2BDGEF0EAFF33EFF>>>>EAFG1?E/>>//?/?ECH4GHFF/?BGG01?<?>?CFF2?G<>CCG1GH.-<-.<=DGG.<EDGEF--::EGGG--9----;@-----....-...9;A99.99D.---.99.99--;----//;...-.99-;9-..99.-99--9--;.:.-;;-9.9///9;;--...//;///9..99.....;A=-...
@M03896:38:000000000-B4D98:1:1101:5622:13202 2:N:0:171
CCTGTTTGCTCCCCACGCTTTCGCACCTGAGCGTCAGTCTTCGTCCAGGGGGCCGCCTTCGCCACCGGTATTCCTCCAGATCTCTACGCATTTCACCGCTCCACCTGGAATTCTACCCCCCTCTACGAGACTCAAGCTTGCCAGTATCAGATGCAGTTCCCAGGTTGAGCCCGGGGATTTCACATCTGACTTAACAAACCGCCGGCTTGCGCTTTACGCCCAGTAATTCCGCTTAACGCTTGCACCCTCC
+
ABBBAFFFFFFFGEFE2EEFFGEGGGGHFFHHEGEGGHHHDGHHGGDGGFFGEEEEFGGHEEEEGHE/EEFHHHHHHFGFHG4GF4FFEEEGFGFHHC@//?FGGG2?F2F<FFGHHGFGGDD<GF>A<.C<<G/0DGF/<C=0:00:C::C00;0C0CC0;0.:C///;BECCC?9.FB99FB//;/9BFFFFFFFFFEAC--9--9-.-=-..BB;.;9A.99///;;9.;;./;;B.9..99BF.99
@M03896:38:000000000-B4D98:1:1101:9443:13255 2:N:0:171
CCTGTTTGCTCCCCACGCTTTCGCACCTGAGCGTCAGTCTTCGTCCAGGGGGCCGCCTTCGCCACCGGTATTCCTCCAGATCTCTACGCATTTCACCGCTACACCTGGAATTCTACCCCCCTCTACGAGACTCAAGCTTGCCAGTATCAGATGCAGTTCCCAGGTTGAGCCCGGGGATTTCACATCTGACTTAACAAACCGCCTGCGTGCGCTTTACGCCCATGAATTCCGATTAACGCCTGCACCCTCCG
+
AABBBFFFFFFFGGGGGEEFFGGGGGGHGHHGGFEGEHGHHHHHGFGHHGEGGFFGGGGHEGGGGHEEEGGHHHHHHCHGGGHHGGHGGGGGHHHHHGCGGFFHHHGFHHHHHFHGHHEGFGGHHFGG.AEHFHH0DGH/CGH0CGBGFHFHHGGF:CGFHHCE:9BCFFGGGGDGGGGGGFGBBBBBFFFFFFFFF.EEB@D.AF-9AD9@-;.9FEDCFF//////BFF.9..;BA--;.;9BBD.AA.
@M03896:38:000000000-B4D98:1:1101:9451:13272 2:N:0:171
CCTGTTTGCTCCCCACGCTTTCGCACCTGAGCGTCAGTCTTCGTCCAGGGGGCCGCCTTCGCCACCGGTATTCCTCCAGATCTCTACGCATTTCACCGCTACACCTGGAATTCTACCCCCCTCTACGAGACTCAAGCTTGCCAGTATCAGATGCAGTTCCCAGGTTGAGCCCGGGGATTTCACATCTGACTTAACAAACCGCCTGCGTGCGCTTTACGCCCAGTAATTCCGACAAACGCTTGCACCCTCC
+
AABAAFF4DFFFGGGGEGFFGGEEFGGFFFGHFFFGGFGFDHFCAEAGGGGGEE>EEGGGAEEEGHD>>EEGGHHHGEGHHHHHHGHFGEEGHGDGHGC@CCFHHHHACFHHFGFGHGHGGGG01=<A<.CGFH/<DCD/CGGC:CCC00;GBB:0;;GHGH0.:C9CFFGE??-AB?/:CFFFFFF9BFFFE9BF/AEEBB;A.999AA-;-9:9B.99>AA///;;B;/;---9;9@...;9/:D.9D
@M03896:38:000000000-B4D98:1:1101:29237:13272 2:N:0:171
CCTGTTCGATACCCGCACCTTCGAGCTTAAGCGTCAGTCACACTCCCGTAAGCTGCCTTCGCAATCGGAGTTCTTCATGATATCTAAGCATTTCACCGCTACACCATGAATTCCGCCTACGTTGTGTGTACTCAAGTCAGCCAGTTCGCGCTGCAAGTCAGATGTTGAGCATCTACATTTCACAACACGCTTAACCAACCGCCTACACTCCCTTTAAACCCACTAAATCCGGATAACGCCTTGACCTTCC
+
BBBABFFABFBDGGCFE2EFGGGE2FEGDGHGGGGDEG53D5F3GHHEF0EFGHGFHHGHAE1?EG111>?FFHHHGH44FD4FGG4FFGHHFHHHH?EEEEGFGEBFGBGHGFFEGGAHFFFC?/?<FHHHB@@1FFG@1FGG11F///<A@DBHFHHB0DDD<D=0/<DDGGHF0=CGC0GBG?.C::A:;9CB0.C.:;B..;9CBCCE990;//;9;...///9;B.-;A.:/.-;9.//9;/;FF
@M03896:38:000000000-B4D98:1:1101:29243:13292 2:N:0:171
CCTGTTCGATACCCGCACCTTCGAGCTTAAGCGTCAGTAACACTCCCGTAAGCTGCCTTCGCAATCGGAGTTCTTCATGATATCTAAGCATTTCACCGCTACACCATGAATTCCGCCTACGTTGTGTGTACTCAAGTCAGCCAGTTCGCGCTGCAAGTCAGATGTTGAGCATCTACATTTCACAACACGCTTAACCAACCGCCTACACTCCCTTTAAACCCAATAAATCCGGATAACGCCTTGACCTTCC
+
>ABAAFFBAFBDGGGGEEGGGGHHHGGHHGHHGGGGGHEBFGHHHHHGGGEFGFGHHHHHEEBEGHFEEGEGHHHHHHEGHHGHHHFHHHHHHHHHHGGGGCEFFHFFFHHHHHHGGGGHDCGEFCGFGFHHFFHFHHD@FGHFFGHAC/AC@AFGBGHH0DDDG<D=<CDGHHHHHHFHHFHFHGHGDGGACFFGB.ACCG-EDGGGGGFGBFFFFBFBDFFFB/BFFF.9:.;99.==../9;F/BFB
@M03896:38:000000000-B4D98:1:1101:9202:13454 2:N:0:171
CCTGTTTGCTCCCCACGCTTTCGTGCATGAGCGTCAGTCATGTCCCAGAGGGCTGCCTTCGCCATCGGTGTTCTTCCCCATATCTACGCATTTCACTGCTACACGTGGAATTCCACCCTCCTCTGACAAACTCAAGTCCTGCAGTCATATATGCAATTCCCAGGTTCAGCCCGGGGATTTCACATCTATCTTACAGAACCGCCTCCGCACGCTTTACGCCCAGTACTTCCGATTAACTCTTGCTCAATAC
+
AAAAAFFFFFFFGGGEEEE0FGEBFFGF2BGGEGFGGHHHHBGHFGEFGF/ABFAFGHHG/EEFGH//B?EBGHHHG0FGFHHHHHHGGGGGDHGHDEFGHFGHE0FC/FGHGF2GHEGHE0GGFHHF10GHHHH@@@FF1FF1GFD2@GHFHGGBB11FGF1C1?1<FFFCCC-@CFHGHFFFHHE;00C0:CG00/;;:-;..9.;-@-9.9.0;?-99-9//9/:;/-;A-9/9/;/;/;/:/:9/9
@M03896:38:000000000-B4D98:1:1101:9221:13469 2:N:0:171
CCTGTTTGCTCCCCACGCTTTCGTGCATGAGCGTCAGTCATGTCCCAGAGGGCTGCCTTCGCCATCGGTGTTCTTCCACATATCTACGCATTTCACTGCTACACGTGGAATTCCACCCTCCTCTGACAAACTCAAGTCCTGCAGTCATATATGCAATTCCCAGGTTGAGCCCGGGGATTTCACATCTATCTTACAGAACCGCCTGCGCACGCTTTACGCCCATCAATTCCGATTAACACTTGCACCATAC
+
AABAAFFCDFFFGGGGEEEFFGEGGFHHEGBFEEFDEHFGHFGHHGFFHF1BBFAFGHHH1EEEFH??BEEEGHGHGFHEGFGHFHHFEEEFHGHHGFFHHGFHEAE?E3GGHFFGHGHHGGHHHEHHGHHHFHC@@FGD2FCC@FGHDGDHHHHBFFHHHH1/<<0<1>GF@---@CGHGHG0CGF0:;::CCF00:GHCFAEEF?A?B?B9..0;.99-.//;B//9/;.;..9;/:///;/9;A/:B
@M03896:38:000000000-B4D98:1:1101:9202:13479 2:N:0:171
CCTGTTTGCTCCCCACGCTTTCGTGCATGAGCGTCAGTCATGTCCCAGAGCGCTGCCTTCGCCATCGGTGTTCTTCCACATATCTACGCATTTCACTGCTACACGTGGAATTCCACCCTCCTCTGACACACTCAAGTCCTGCAGTCATATATGCAATTCCCAGGTTGAGCCCGGGGATTTCCCATCTATCTTACAGAACCGCCTGCGCACGCTTTACGCCCAGTACTTCCGATTAACGCTTGCACCATAC
+
AAAAAFFFFFFFGGGG1EA0AFEFFFHHAGHGGGEG/AGFHHHHHFFFE/0AAFEEGHHH/ECEFGB/B?F?GHHHGFHHGHHHHHHFEFGGHGHHFGGHHFDG?>/?ADGGHFBFHGHHGHHHG1GH1<CGHFH@2FFFDGF1FGGFHHHHEHH1<DGHGG1?>D0<1<0<-----<GCH0C:CCC00;CF0CC:0:CG-A-...9A?@-999-//AB>@;E//;//;9----:99-@-9AA/BFA9/-
@M03896:38:000000000-B4D98:1:1101:27542:13574 2:N:0:171
CCTATTTGCTCCCCACGCTTTCGTGCTTCAGTGTCAGCAACAGACCAGACGGCCGCCTTCGCCACCGGCGTTCTTCCATATATCTACGCATTTTACCGCTACACATGGAGTTCCGCCGTCCTCTTCTGCTCTCTAACTGAACACTTTCCACAGCCAGCACGGCTTGAGCCCACACCCTCTACTCCCTACTCTTTCTGCCACCGACGCCCCCATTACCCCCCATCACTCCGACTATCCCCCCTCCCCCACC
+
AAAA>F@3DB1FEEGE1EA00BA0BB0AFGFEF2D21BD0BB0BBGF0BF//AAAAEA/F??E?EF>////>??EGGF2B2B>FBF1/>?EE22BGH?</<<BFG11010?<DD/?B/<<CAF1F=<D11=FF1D1>1<11<=/00<=GG0<.C..../;------.999A..9CA...9;F09F./0;00009;000///:--;--;@@99-//9/99--9-;///;9--;99/;/9----9-99-99-
@M03896:38:000000000-B4D98:1:1101:27563:13578 2:N:0:171
CCTATTTGCTCCCCACGCTTTCGTGCTTCAGTGTCAGCAACAGACCAGACGGCCGCCTTCGCCACCGGTGTTCTTCCATATATCTACGCATTTTACCGCTACACATGGAGTTCCGCCGTCCTCTTCTGTTCTCTAGCTGAACAGTTTCCAGAGCCAGTACGGGTTGAGCCCATACCTTTTACTCCAGACTTGTTCTGCCACCTACGCACCCTTTACGCCCAATCATTCCGGCTAACCCTCGCCACCTACG
+
>ABBBFFFFFFFGGGGEEE2FGECFFFFHHHGFGGGHHHFGGBFGGHGHGCEEEEEGGCHFGGDGHEE/>BEGHHHGHFGGHGHHHHFGEEGFGFHHFFGGEGHGCBFFGGGHBAED@CFGGHHHHHG1?GHHFHGGGGDFHHF1=GFGGFBHGFG.<GHGD-<C@/;:CC:/CGHGGHFFHHHGB/0;;0:9FFCC0B/FGFGGGA.9BC.9BFB9AB=..;;9FFFB;--;9/:.9.;-@99DF.BF.
@M03896:38:000000000-B4D98:1:1101:25448:13647 2:N:0:171
CCTGTTCGCTCCCCCAGCTTTCGCGCCTCAGCGTCGGTCTCGGCCCAGAGGGCCGCCTTCGCCACCGGCGTTCCACCCGATATCTGCGCATTCCACCGCTACACCGGGTGTTCCACCCTCCCCTACCGGACCCAAGCCGCGGAGGTTCCGGGGGCTTCGGGGGCGTCAGCCCCCCGCTTCGACCCCCCCCCTGCCGCGCCGCCTACGCGCGCTCTACGCCCCCCGACTCCGCATACCGCTCGCCCCCTAC
+
AABBBFF?DBABGGGEGGFGGGEEAEFEEGHHGEEAAAEEGAAAEC1CFFFGEE>EEEEHHGGEEH1>/>E/FFBGGGG/BCDHG>GGGCFGHHHHHFC/@@FCH>--<@<EDGGDCGEHAFFHEFGD-9B?D9E.CA;BD-B--.9;:A-;----.;-..9---9-..;9AD-B-;-;9-99DDA;---;;..;--99@FF;.AB?>BC-9;.9/9.-;@-------;:..-.9//.;---;99B=-..
@M03896:38:000000000-B4D98:1:1101:2688:13674 2:N:0:171
CCTGTTTGCTCCCCACGCTTTCGAGCCTCAGCGTCAGTTACAAGCCAGAGAGCCGCTTTCGCCACCGGTGTTCCTCCATATATCTCCGCATTTCACCGCTACACATGGAATTCCACTCTCCCCTCTTGCACTCAAGTTCAACAGTTTCCAAAGCGTACTATGGTTAAGCCACAGCCTTTAACTTCAGCCTTATCTAACCGCCTGCGCTCGCTTTACGCCCAATAACTCCTTACAACCCCCGGTACCTACGT
+
>AAAAFFFFFDFGGGGGGGCFGEAFEEFHGGHEEFGGGFBFGHGEFHEHEFEHHEEAABGED?EEHEE@EAEHHHHG1BGGHHHH4FEGGGGHGFGHEE/<<FGFB3F1FGHGGHHHHHHHHGHGF<FGHHH0@F?<F1GFGG0<11?F??FBGFD?AC11<1F=B00<CBCCGGHHHHCGHHG0CC0;B00C;;C00.---AE.9-9E;:E.;B9.;@?..BFF///:///://9.:.;----9///;:.
@M03896:38:000000000-B4D98:1:1101:2698:13691 2:N:0:171
CCTGTTTGCTCCCCACGCTTTCGAGCCTCAGCGTCAGTTACAAGCCAGAGAGCCGCTTTCGCCACCGGTGTTCCTCCATATATCTACGCATTTCACCGCTACACATGGAATTCCACTCTCCCCTCTTGCACTCAAGTTAAACAGTTTCCAAAGCGTACTATGGTTAAGCCACAGCCTTTAACTTCAGACTTATCTAACCGCCTGCGCTCCCTTTACGCCCAATCAATCCGGACAACCCTCGCGACCTACG
+
>ABABFFFFFFFGGGGEFFFGGEFGEFHHHFGEEEFGHHHFHHFFFHGHC2EGGEE0EGHDEFGGHE>>/EEGGFHHCFHFHHHGHHFEFAFDGGHHEGGG@BG3BEFGBGFGGFFGGGHGHGHGGF@F2GF<F<21?FH1GH?1?FGHF1FFH?A.AFFB=11=0=0<GHHHHHHGFBDGGFGH000;/0CCGGHFGF;BBD.:9--9.;90;0;:D@DD.B/;//BB:-.;-.....9-9--;@.:B.
@M03896:38:000000000-B4D98:1:1101:22060:13757 2:N:0:171
CCTGTTTGCTCCCCACGCTTTCGAGCCTCAGCGTCAGTTACAGTCCAGAAAGTCGCCTTCGCCACTGGTGTTCTTCCTAATCTCTACGCATTTCACCGCTACACTAGGAATTCCACTTTCCCCTCCTGCACTCTAGATTTCCAGTTTGGAATGCAGCACCCAGGTTGAGCCCGGGTATTTCACATCCCACTTAAAAATCCGCCTACGCTCCCTTTACGCCCAGTAAATCCGGACAACGCTTGCCACCTAC
+
AABBBFFCFFFFGGGGAFEFGGEFGEGHHHHHGGFGGHHHFFFHHFGHHHGFGFAEGGGHGEGEGHBGEGHEHHHHHHHHHHHHHHHGFFGGHHGHHGEFEFHHHHBGFGHHHHFGHFFHGHGFGGHHHHHHHHHBFHFHHHGFGFEFFBGHHGFHGHHHGG/<<><FGGHGCFC<CCFGF0GFHHHHHHHHCBCFFGHHGGEGGGAA.;AEFB0;BED?AE?9FGFFFF.-.9@F:@DAAA9BBFFFFF
@M03896:38:000000000-B4D98:1:1101:22046:13767 2:N:0:171
CCTGTTTGCTCCCCACGCTTTCGAGCCTCAGCGTCAGTTACAGTCCAGAAAGTCGCCTTCGCCACTGGTGTTCTTCCTAATCTCTACGCATTTCACCGCTACACTAGGAATTCCACTTTCCCCTCCTGCACTCTAGATTTCCAGTTTGGAATGCAGCACCCAGGTTGAGCCCGGGTATTTCACATCCCACTTAAAAATCCGCCTACGCTCCCTTTACGCCCAGTACATCCGGACAACGCTTGCCACCTAC
+
>AAAAFFCFFFFGGGG?EEAFGEGHGGHHHHHFGEEEHHHFGFGGFGEHFF3DDBEEEGH1EEEGH@B@F?EGHHHHHHHHHHHHGHFGGGGHHHHHAEGF@BGFHH3GBFHH?FGGFHHHHHHGGHGGCHHHGH2@GDHHHFD2>FF/GFGBGFFGFFGGGA.<10<<FGFA@CE-GFHGBGDFFFHGHHHG0GBG.CGDFDDGBADFGGF900CF.99@EABFBFFFF.@.@=FE-@.9.;BB/AFFB
@M03896:38:000000000-B4D98:1:1101:29631:13822 2:N:0:171
CCTGTTTGCTCCCCACGCTTTCGCACCTGAGCGTCAGTCTTCGTCCAGGGGGCCGCCTTCGCCACCGGTATTCCTCCAGATCTCTACGCATTTCACCGCTACACCTGGAATTCTACCCCCCTCTACGAGACTCAAGCTTGCCAGTATCAGATGCAGTTCCCACCTTGATCCCGGGGATTTCACATCTTACTTAACAAACCGCATGCGCGCGCCTTACACCCACTCATTCCGACTAACGCTCGCCCCCTCC
+
AAAAAFF>DDDFGGFG?EA0AF0EEGGG0FEFEAEEEGGHFHFGF/ABA/A/A>/EEEEG/EAEFH?/>EEFGH2BEECBGHFFDFGFE</EHFBFHCBCC@BFG00<01FGGGFGHHHGGGGGGH...<<GFC/0<<0/<CG00:;;C0:;00:::;:GFH...0000;0B;----:/:CBB0;:;/;9:FB/FF/-;9;;-9-:;--;9;--:9B//;AA-9/;::B//--;;BF-------;;-9AA
@M03896:38:000000000-B4D98:1:1101:22195:13939 2:N:0:171
CCTGTTTGCTCCCCACGCTTTCGCACCTCAGCGTCAGTATCAGTCCAGGTGGCCGCCTTCGCCACTGGTGTTCCTTCCTATATCTACGCATTTCACCGCTACACAGGAAATTCCACCACCCTCTACCGTACTCTAGCTCAGCAGTTTTCGATGCAGTTCCCACGTTGAGCCCGGGGCTTTCACATCCAACTTGCTCAACCACCTACGCGCGCTTTACGCCCAGTACTTCCGATTAACGCTTGCACCCTCC
+
AABABFFCFFFFGGGGEEEFFGFEEEFHHHG3EEEEAGH5G5DGGFHG333A1BAEEEGH1EE?EFCB5B1BGFH4FF3@FGHHHHH1E1EFHHFGH/>E/EGH30?02GGHGHDG0??FEHHH2@@/<<?GG2G@FFG<?1?F?1?11/<<GEHDFFGH110<<<<</C/C---;-;CFGBF0;F/0;FFF0900;0;FEGEGGGA??BD@-9./B;9;;A.:9/;BFFA....:BAD...;/:BDFAD
@M03896:38:000000000-B4D98:1:1101:18508:13944 2:N:0:171
CCCGTTCGCTCCCCATGCTTTCGCACTCCAGCGTCGGTAGGGACCCAGAGAGCTGCCTTCGCTTTTGGCGTTCCTTCGTAGATCTTAGGATTTCACCCCTACCACACGAAATTCCACTCTCCTCTGTCTCACTCAAGTGAATTGGTTTCGAGAGCATTCCACCAGTTTTTGGCGACTTTCGCTTTCAACCCGATTCACCGCCTACGTCCCCTTTACGCCTAGTCATTCCGAAGAACACTTGCCCCCCCCG
+
>AAABFFADBBBGGGGFFGAGGEEEGGHHHHHGEEEFGHGA1FFEFGGEG2EGHGHHHHHGGGFFHG?BEEGFHFHHHBGFFHGHGHHHHHHHHGHHHGGGFFBE?ECCEFGGHHHHHHGHHHHHF>GFFGHHHGBD11FGFGG1DCGHDFFC-<>1FHHHHHE.=FDGE<-<ACGGFHGDCEEGGG0CFGA-;.CFBFAGGGGG.A.;AE9.BFF.9;A./999FFFF/..;;/;/.///;/BA@BDC-
@M03896:38:000000000-B4D98:1:1101:22178:13955 2:N:0:171
CCTGTTTGCTCCCCACGCTTTCGCACCTCAGTGTCAGTATCAGTCCAGGTGGTCGCCTTCGCCACTGGTGTTCCTTCCTATATCTACGCATTTCACCGCTACACAGGAAATTCCACCACCCTCTACCGTACTCTAGCTCAGTAGTTTTGGATGCAGTTCCCAGGTTGAGCCCGGGGATTTCACATCCAACTTGCTGAACCACCTACGCGCGCTTTACGCCCAGTAATTCCGATTAACGCTTGCACCCTTC
+
ABBABFFFFFFFGGFEAEEEFGGGGGGHHHHHHHFFGEGHHGHHFCDGHHGEGBEEFAEHGEEEEFFE@?FEHHGHHHFHH3FGHHG?EBFGHHHHHEFGCEFGGH/BGFHHHHGFFGHGDHHHHHHGCGFHHGGBGHHHC2222@2<0<?FHHFG?FHHFG1F<<00<GGF-<--@AGGCCGB0C;00CFHFHHBB9FA?EG.FB99AD?@9../9.ABCD?99/9FFF/.;999FD=.9.:/;BDAFF
@M03896:38:000000000-B4D98:1:1101:18493:13959 2:N:0:171
CCCGTTCGCTCCCCATGCTTTCGCACTCCAGCGTCGGTAGGGACCCAGAGAGCTGCCTTCGCTTTTGGCGTTCCTTCGTAGATCTTAGGATTTCACCCCTACCACACGAAATTCCACTCTCCTCTGTCTCACTCAAGTGAATTGGTTTCGAGAGCATTCCACCAGTTTTTGGCGACTTTCGCTTTCAACCCGATTCACCGCCTACGTGCCCTTTACGCCTAGTCATTCCGAAGAACACTTCCCCCCCCCC
+
AABAAFFADBABGGGGCFGGGGEEFGGHHHHHGGGEGGGFFAFFEEGFCFCEFGGHHHHHGGEFFFGEB>?EFHFHHFBFFGHGHFHGFHHHHHHHHHGGGFFBEFEDCEDHHGFFGFHFHHHHHG>GFFBGHHHH1?<GGGFF<?<FGCEGF-<FGHHHHHFC.=GFF.<-<ACDFGHHF:;EEFF0CFG?-:9B0CB.??EDF9A;9AB9F/FF.D@F./9;;BBFB;;.-:/:/./:/99BDFFF--
@M03896:38:000000000-B4D98:1:1101:9647:14010 2:N:0:171
CCTGTTTGATCCCCACGCTTTCGCGCATCAGCGTCAGTTACAGACCAGAAAGTCGCCTTCGCCACTGGTGTTCCTCCATATCTCTGCGCATTTCACCGCTACACATGGAATTCCACTTTCCTCTTCTGCACTCAAGTTTTCCAGTTTCCAATGACCCTCCACGGTTGAGCCGTGGGCTTTCACATCACACTTAAAAAACCGCCTACGCGCGCTTTACGCCCAATAATTCCGGATAACCCTTGCCACCTAC
+
AAAAAFFBFFFFGGFGEFFCFFEFEEGGGHFHGGGGEGGHHHBGGGFGGGBFGFEEFGGFAEEEEHFEB??EGHFGH2GHHHHGGDFEFGGGHHHHHDEGGCGGHH323BFGGHFDFGHGHHHHHHH2FGGG2F2<@F2FGGFF1?FFFH1FCFFGHHHGFFA-F.-/<CG-.<--CC.CGCGCHHG0;GC0;0;CBFDDABAADF.9DCDAA.A/BEABDDEFFFFFFF/;.;AB//;.9.;;/BFFBF
@M03896:38:000000000-B4D98:1:1101:28962:14023 2:N:0:171
CCTGTTTGCTCCCCACGCTTTCGAGCCTCAACGTCAGTTACCGTCCAGTAAGCCGCCTTCGCCACTGGTGTTCCTCCTAATATCTACGCATTTCACCGCTACACTAGGAATTCCGCTTACCTCTCCGGCACTCTAGACAAACAGTTTCCAAAGCAGTCCCGGGGCTGAGCCCCGGGTTTTCACTCCAGACTTGCTTCTCCGTCTACGCTCCCTTTACACCCCGTACATCCGGATAACGCTTGCACCATAC
+
>AA1AFFBDFFFGGBEAAAAADBF0BEBGGEGEFEEAGH2BGBFEAEBD1ADBGAEEEAGCEE/EF1BB0BEGHFGHGHFFFEGH2FCEE/EEFBFGEEEEEEGB01<<1<EGF0?BEGHHGGDGF/<BBCGHDH111?CGA001<FFGF1>0>FFGGFG<<---:...;FEE--9..:CC0CBFBC/0;BF09CFFBFG.9FFFFA>-ABF-9//9BFFB-@F@BBFFF9-;-;BFB@B--9/;9-/9;
@M03896:38:000000000-B4D98:1:1101:25618:14072 2:N:0:171
CCTGTTTGCTCCCCACGCTTTCGCGCCTCAGCGTCAGTTGCTGTCCAGCAGACCGCCTTCGCCACTGGTGCTCCTCCTAATATCTACGCATTTCACCGCTACACTAGGAATTCCGTCTGCCTCTCCAGTACTCAAGAACTGCAGTTTCAAATGCAGGCCACAGGTTGAGCCCGTGGTTTTCACATCTGACTTGCAATCCCGCCTACACGCCCTTTACACCCAGCAAATCCGGATAACCCCTGCCACCTAC
+
AAAAAFFFFFFFFE4FEEE2FFGGFGGGGHFHEGFAEHHGGGHDFGGGFC1ABGEEEGGF1>1>EGC23?3BDCBFGHF4G4FGFHHAEEEEHHHHHEEEECGGHF3B3?GFHHHFGHGFBGG10CGF>GH21@111?FF1??F1?FGDGDHHFHFGACGFF0.>0</<C/C--<::;.;CBGHEGG0:GC0;0C0;F909A?GDBFFGGGG-90FFFBBA9E...//;;.-9.AB:/;....;BFFFBF
@M03896:38:000000000-B4D98:1:1101:18708:14340 2:N:0:171
CCTGTTTGCTCCCCACGCTTTCGAGCCTCAACGTCAGTTACCGTCCAGTAAGCCGCCTTCGCCACTGGTGTTCCTCCTAATATCTACGCATTTCACCGCTACACTAGGAATTCCGCTTACCTCTCCGGCACTCTAGAAAAACAGTTTCCAAAGCAGTCCCGGGGTTGAGCCCCGGGTTTTCACTCCAGACTTGCTTCTCCGTCTACGCTCCCTTTACACCCAGTAAATCCGGATAACGCTTGCACCATAC
+
AABBBFFFFFFFGGGGEEEFFGFGHGGHHHHHGHHGEHHGFHEFEDEGGGGHHHEFGGGHHGGEGHBFBFGEHHHHHHHHHGHHHHHFFGGGHHHHHFEFGEHHGHHEHHHHHGFEDFFHHHHHHHG>BCGHHHHFDGB0GEGBFBGFHF1FHHHHHHHHGG--:::CGGHGGG?A:;EGFFGGGGG:;EFF0FFFGFGFGAFEAFAAEFFFBB/:F9BBDEFBFBBFFFFA.DDBFFF?A.:;;;9BBF
@M03896:38:000000000-B4D98:1:1101:18728:14348 2:N:0:171
CCTGTTTGCTCCCCACGCTTTCGAGCCTCAACGTCAGTTACCGTCCAGTAAGCCGCCTTCGCCACTGGTGTTCCTCCTAATATCTACGCATTTCACCGCTACACTAGGAATTCCGCTTACCTCTCCGGCACTCTAGCAAAACAGTTTCCAAAGCAGTCCCGGCGTTGATCCCCGGGTTTTCACTCCAGACTTGCTTCTCCGCCTACGCTCCCTCTACACCCACTAACTCCGGATAACGCCTGCACCATCC
+
AABBBFF4FFFFGGGEEEEEFGEFHEGGHGGHEGEGGHHHEGAFEAEGDGF5FGAEEEGH1EEEEFEF5BFEHHHHHHHBFGHHHHHEEGGGHGGHH?EEEEGHF?EE3FHHFH3B?/<CF3FGHGG/BBCGBDF11<1F0FF<1<>FGHFGHFH0<1>F@@---::;0;CCED--;9CEFFGFGF//099;;CB90;FFA.:9AB.9:ADE...9:/;9A...:///:;.-.../9.--..;./:.;/.
@M03896:38:000000000-B4D98:1:1101:19669:14581 2:N:0:171
CCTGTTTGATCCCCACGCTTTCGCGCATCAGCGTCAGTTACAGACCAGAAAGTCGCCTTCGCCACTGGTGTTCCTCCATATCTCTGCGCATTTCACCGCTACACATGGAATTCCACTTTCCTCTTCTGCACTCAAGTTTTCCAGTTTCCAATGACCCTCCACGGTTGAGCCGTGGGCTTTCACATCAGACTTAAAAAACCGCCTACGCGCGCTTTACGCCCAATAATTCCGGATAACGCTTTCCACCTAC
+
AAABBFFFFFFFGGGG?EEAAGEEAEEGGHHHEEEGEHHHGG3GGHHHHGFCGFBEEEAG1EFEGHBF3BFEHHHHFGFHHHFHGDEEEEFGHHHHHFEGGEHHHHDEGHHHHFGHGFHHHHHHHHHFFGHHHH<F>22FGHG<1FGHHGFFGBFGHHHGHG.-><-//<G-<D-CFHHHHBFGHHG0:CFFGG0CG-EA?BGGGGCB;D>B-;9FF;A-BD.B9B9/;F/-..9BF.@...;B/9;A/9
@M03896:38:000000000-B4D98:1:1101:16323:14657 2:N:0:171
CCTGTTTGCTCCCCACGCTTTCGTGCCTCAGTGTCAGTAGCAGTCCAGTAAGTCGCCTTCGCCACTGGTGTTCCTCCTAATATCTACGCATTTCACCGCTACACTAGGAATTCCACTTACCTCTCCTGTACTCCAGCTAAACAGTTTCCAAAGCAGTTCCGGGGTTGAGCCCCGGATTTTCACTTCACACTTGCCTTGCCACCTACGCACCCCTTCCACCCAGTAAATCCGGCTAACGCTTGCACCATAC
+
>AAAAFFFFFFFGGGEAEEAFGABAFGFGHGGHGFHDGGGGGBFFFDGGHGFGD2EEGGHEEEEEHCGAEBEGHHHHHFHHHHGHHHEEEFGHHHHHGEE?EGGFHFEFGHHHHEGGFFGFFGGHGFBBFGHHGHCGG1GBFG0F2GGHDFBFHGHFGHGGG/@<<><1GHEEG<<E<0=GFHHFHG0:CCC0;GHFCFFCFGGGG9@9@BG-9./90:9E9C9B0C/F9.--99;;.9...9/:F./;9
@M03896:38:000000000-B4D98:1:1101:20626:14662 2:N:0:171
CCTGTTTGCTCCCCACGCTTTCGCACCTGCGCGTCAGTCTTCGTCCAGGGCGCCGCCTTCGCCACCGGTATTCCTCCAGATCTCTACGCATTTCACCGCTACACCTGGAATTCTACCCCCCTCTTCGAGCCTCAAGCTTGCCAGCATCAGATGCAGTTCCCAGGTTGAGCCCGGGGATTTCCCATCTCACATAAAAAACCGCCGGCGTGCGCTTTACGCCCAGTCATTCCCATTAACGCTTGCACCCTCC
+
>>>1>DFCFFFFGEFEAEE0AGFEEEGHE00AAEE/AGGFFDFGEE/10//A/EEEEG/F/?/EEC?/>E/F>FDFFB11FFFGFGGFEF?CHFHFH/CCCC<FGGB001?FGFFD?G/C-@GG1>FC/.<///<0</0<<C;0.;;;000;CG00;0;CH90.;0//B0/9-----./://;//;//9B/:9//99>AB@?@--9;99--@;B-BF;-@?9-///;/B///////;-99-;;;;B--9-
@M03896:38:000000000-B4D98:1:1101:16335:14671 2:N:0:171
CCTGTTTGCTCCCCACGCTTTCGTGCCTCAGTGTCAGTAGCAGTCCAGTAAGTCGCCTTCGCCACTGGTGTTCCTCCTAATATCTACGCATTTCACCGCTACACTAGGAATTCCACTTACCTCTCCTGTACTCCAGCTAAACAGTTTCCAAAGCAGTTCCGGGGTTGAGCCCCGGATTTTCACTTCAGACTTGCCTTGCCACCTACGCACCCTTTACACCCAGTAAATCCTGCTAACGCTTGCACCCTAC
+
>AABBFFFFFFFGGGGCEFAFGAGFFHDFGFGHGFHGHG5FF3FGFFHAFF5FFAAEGGHEGGGGFCFAGGEHHHHHHFFFHHHHHHEGEEGHHGHHEEEEEFHHFFFFFHGHHFHFGBGHHHHHGFG3FFHHFHFGG3F3GFFGEGGHB@GHHFHGFHHGG/@<A->1FGCFG--EADFHFHHHHC0CGFF0CGCH/CCFFGGFFEF.A?E.9FBFFFFDA./;0;;FG///9/9BA>.999/;F.A.;
@M03896:38:000000000-B4D98:1:1101:20624:14687 2:N:0:171
CCTGTTTGCTCCCCACGCTTTCGCACCTGAGCGTCAGTCTTCGTCCAGGGGGCCGCCTTCGCCACCGGTATTCCTCCAGATCTCTACGCATTTCACCGCTACACCTGGAATTCTACCCCCCTCTACGAGACTCAAGCTTGCCAGTATCAGATGCAGTTCCCAGGTTGAGCCCGGGGATTTCACATCTGACTTAACAAACCGCCTGCGTGCGCTTTACGCCCAGTAATTCCGATTCACGCTTGCACCCTCC
+
ABBABFFFFFFFGGGF2EEFFGEEEGGHBFFGEGDAEGGHGHGGEE?GHD0EE>>EEFGGGGFFGHD/>EFHHHHHHBFBGFGHHHHGG?EGGHHHHGGDCCFHHHH0GCFGGHGGFHHGGGGHHHG?.EEHHF<<<G0<CGD0:<CCG0<0GFH:;CGHHH0.:9/;/;FA;--:-AFFFBFFFF/99BFFBFBB9AEE-BFDEF@A:A=B-.EFFEA;D.A///;9BF/.:./;B.9.;.9//:;EFF
@M03896:38:000000000-B4D98:1:1101:12203:14848 2:N:0:171
CCTGTTCGATACCCGCACCTTCGAGCTTAAGCGTCAGTAACACTCCCGTAAGCTGCCTTCGCAATCGGAGTTCTTCATGATATCTAAGCATTTCACCGCTACACCATGAATTCCGCCTACGTTGTGTGTACTCAAGTCAGCCAGTTCGCGCTGCAAGTCAGATGTTGAGCATCTACATTTCACAACACGCTTAACCAACCGCCTACACTCCCTTTAAACACACTAAATCCGGATAACGCCTCCACCTTCC
+
AABBBFFABFBDGGGFEAFGGGGHGFGHHHHHGEEGFH5FGGGFGFHFFEAGHHHHHHHHHGCEEHFFGGFGGHHHGGFHHHFHHHGHHHGHGHHHHGGGGCHGHHGGFFFGHF3EGGGHGFFAFFCHHHHFDGG2@FGFGHHC1?GAC/>@@DHHDHGFGHFHHD=0CHBGHHHHHED0;:CCHGHG.@DCCFFBF.A;BGCDDFGGGGGG/000;F9/99.///;BFF.-A9.;;99B....9;./BF
@M03896:38:000000000-B4D98:1:1101:12221:14849 2:N:0:171
CCTGTTCGATACCCGCACCTTCGAGCTTAAGCGTCAGTAACACTCCCGTAAGCTGCCTTCGCAATCGGAGTTCTTCATGATATCTAAGCATTTCACCGCTACACCATGAATTCCGCCTACGTTGTGTGTACTCAAGTCAGCCAGTTCGCGCTGCAAGTCAGATGTTGAGCATCTACATTTCACAACACGCTTAACCAACCGCCTACACTCCCTTTAAACCCAATAAATCCGGATAACGCCTCGACCTTCC
+
AABAAFFAAFBDGG2EAAEFFGA4ABEFGFGGEEFGGHFBGGGGHHHAAE1BFGGHHGFGCE??EHEAA@EFHHHHHHFGHFEGHDG4FGGGFHHHHDE?>EGHHAGFHHHGHH3?EFDHC0F/?CC0@GGHHFG<@@2@@GF<1?G/C<@C@DBH1GD10<=0GDD0<CGHG<<D=DGFGHHGHGEE.;A.;0FGGE.;-ABGGFGFBBFGGF000/;BDE..99/;B99;.A?/:.;>...9;B./;;
@M03896:38:000000000-B4D98:1:1101:12214:14867 2:N:0:171
CCTGTTCGATACCCGCACCTTCGAGCTTAAGCGTCAGTAACACTCCCGTAAGCTGCCTTCGCAATCGGAGTTCTTCATGATATCTAAGCATTTCACCGCTACACCATGAATTCCGCCTACGTTGTGTGTACTCAAGTCAGCCAGTTCGCGCTGCAAGTCAGATGTTGAGCATCTACATTTCACAACACGCTTAACCAACCGCCTACACTCCCTTTAAACCCACTAAATCCGGATAACGCCTGGACCTTCC
+
AABBBFFAAFBDGGGGEEFGGGFCGFGGHHHHGFEGGHFHGFHGHHHEFEEAFHFHHHHHFECEEHF1EGAFGHHHHHHHHHHHHFHHFHFHHHHHHEEEGGHHHHHGHHHHHHFFGGGHGCGEEE?GFGHHGHH<FF2@FGG<??FFG<CFGG0G1GGFHHFHHHEBFHFHHGHHBGDGHFHHFDGGDD.CCFFGFFGGGGGGFGFF0CFG/0BC0BB/AF?FFE/9FF.-.A.99ABB..9.9;./9B
@M03896:38:000000000-B4D98:1:1101:13665:15019 2:N:0:171
CCTGTTTGCTCCCCACGCTTTCGAGCCTCAGCGTCAGTTATCGTCCAGTAAGCCGCCTTCGCCACTGGTGTTCCTCCTAATATCTACGCATTTCACCGCTACACTAGGAATTCCGCTTACCCCTCCGACACTCTAGTACGACAGTTTCCAATGCAGTACCGGGGTTGAGCCCCGGGCTTTCACATCAGACTTGCCGCACCGCCTGCGCTCCCTTTACACCCAGTACATCCGGATAACGCTTGCACCATAC
+
BBBBBFFFFFFFGGGGEEEFFGFEEFGHHGHHGGEGGHHHHHHHHFEGGHEFGHEFGGGHAEFEGHCFFGGFHHHHHHHHHFHHHHHFEFFGGHHHHEEGGFGHHFFGFHHGHF3CDGGHHHHGGGECDGDHHFF1?D??/CC?1<GHHHFFFHBGGGDHE@<-:;:::CHFFB-ABCGGGGGGGGF:0CFF0BF-@BFFFFFFFFDFFFFF./BBF9BFD9.:B//;FF.-.9.;B.@.9A99BF.//;
@M03896:38:000000000-B4D98:1:1101:13651:15032 2:N:0:171
CCTGTTTGCTCCCCACGCTTTCGAGCCTCAGCGTCAGTTATCGTCCAGTAAGCCGCCTTCGCCACTGGTGTTCCTCCTAATATCTACGCATTTCACCGCTACACTAGGAATTCCGCTTACCCCTCCGACACTCTAGTACGACAGTTTCCAATGCAGTACCGGGGTTGAGCCCCGGGCTTTCACATCAGACTTGCCGCACCGCCTGCGCTCCCTTTACACCCAGTAAATCCGGATAACGCTTGCCCCCTAC
+
AABBBFFFDFFFGGGEEFEEFGEFGGFHHHFGFFEGGGHHHGHHHAEGGHEGGHEGGGGGAEFEFGE2BFGEHHHHHHHFHHHHHHHFFFGGFHHHHFE?EEGHHHGGBGHHGFEFGGDHGCHGGGDCDDGHHFFD1F?/?DC@DFHHHG1GBGHGHHHHD@@--:-::;GFGC-BFA.BFBFFBF0909BB0CFB@A>@DCFFFF-@999;:/;/999BAAA/////;9.-.9.99.-;.9.9;E--9:
@M03896:38:000000000-B4D98:1:1101:10563:15083 2:N:0:171
CCTGTTTGCTCCCCACGCTTTCGAGCCTCAACGTCAGTTGCCCTCCAGTAAGCCGCCTTCGCCACTGGTGTTCCTCCTAATATCTACGCATTTCACCGCTACACTACGAATTCCGCTTACCTCTCCGGCACTCAAGCAAAACAGTTTCCAATGCAGGCCCGACCTTCAGCCCCGCCGTTTCACACCACACTTGCTCCGCCGTCTACGCTCCCTCTACACCCAGTAAATCCTGACAACGCCCGCCCCCTCC
+
AAAAAF3>1D@CFGBE1AA0FGECFFEEFFEHGHH//FB1DG1BGCCFGF21BA/AEEEHAEEEEF10@0??FFHHFGBGFDGFG2F?EE?EGGBGH?EEE@>F1<0<EEGGHH0?/<?G0GFBC0////AGFC1?<FGFBG/01=11>11<FGH1>CC.@---.:/00<CCA:---:.9;9F;/;C9.;/99C000.;--99AEF-;9BFF---;9/BFFF-///99BF//;///;----;--9@----
@M03896:38:000000000-B4D98:1:1101:22006:15124 2:N:0:171
CCTGTTTGCTCCCCACGCTTTCGTGCATGAGCGTCAGTCATGTCCCAGAGGGCTGCCTTCGCCATCGGTGTTCTTCCACATATCTACGCATTTCACTGCTACACGTGGAATTCCACCCTCCTCTGACAAACTCAAGTCCTGCAGTCATATATGCAATTCCCAGGTTGAGCCCGGGGATTTCACATCTATCTTACAGAACCGCCTGCGCACGCTTTCCGCCCAGTAATTCCGATTAACGCTTGCACCCTACG
+
AABABFDBDFFFGGGG2AEFFGFFFFGHFGHGEEEEEFGFFGHHGFBFG111BFAFGHHHCEFEFH?>EEGFGFHHGHHGHHGGGFGFGGGGGH4FFBFGHFEGECEAEFHHH4FEGEGHGHHHHFHHBHHHHHG1FGHG1FC1<@FF2@GFGHHHDFF1DGC/<<FG1FFCCC-CCG/DGFHHHHECGHFHBCC;0/CGCBGF..A@?@9?9990;:.9>A.:///;9;/.9../;.-.;.9/;/9AFF.
@M03896:38:000000000-B4D98:1:1101:22024:15128 2:N:0:171
CCTGTTTGCTCCCCACGCTTTCGTGCATGAGCGTCAGTCATGTCCCAGAGGGCTGCCTTCGCCATCGGTGTTCTTCCACATATCTACGCATTTCACTGCTACACGTGGAATTCCACCCTCCTCTGACAAACTCAAGTCCTGCAGTCATATATGCAATTCCCAGGTTGAGCCCGGGGATTTCACATCTATCTTACAGAACCGCCTGCGCACGCTTTACGCCCAGTACTTCCGATTAACGCTTGCACCCTAC
+
ABBBBFFFFFFFGGGGEFEFGGEGFFHHEHFGEGEGGHGFHHHHHGHGHGFEBGEFHHHHEEGGFHB?EEGGHHHHGHHHHHHHHHHGGGGGHHHHGGGHGFGHECFFEHHHHHHHHGHHGHHHBGHGDHHHFFF<FGHHFGGFGHFFHHHHHHGHGFHHHHHECFFGBGHGCG-CGDHFHHHHHHF0CGGHCGC:GCHHGGGGGGFGCDBB.9.FF:;@BD99B/9;FFAD.AFFF9;.:9:/;BD..9
@M03896:38:000000000-B4D98:1:1101:20307:15129 2:N:0:171
CCTGTTCGCTCCCCATGCTTTCGCTCCTCAGCGTCAGTAACAGCCCAGAGACCTGCCTTCGCCATCGGTGTTCCTCCTGATATCTGCGCATTTCACCGCTACACCAGGAATTCCAGTCTCCCCTACTGCACTCTAGTCTGCCCGTACCCACTGCACACCCGGGGTTAAGCCCCGGGCTTTCACAGCAGACGCCACAAACCGCCTACGAGCTCCTTACGCCCAATAATTCCGGATAACGCCCGCGCCCTCC
+
>>AAAFFADBBBGGGGFFGGGGEEEHGHHHHGEEEEAGDFGGGHHGHGGGFGFG2FHHHH1EEFGHEEAEEEGHHHHHHHHEHHHFHEGGGFHHHHHGEEEEGGHFAFGFGHHHB?GHFGFGFFEGHDHGHHHHH2FFD@FGH/@DDFFHGGGHGFFHGG@--<-<<;0;GGD@--B?EGCFFC09/./;-;-:;CGFEE@>DDAFD.AAFF/9B/F..@D...9//;BF/-.;.;9A@---;;-999.9
@M03896:38:000000000-B4D98:1:1101:20323:15137 2:N:0:171
CCTGTTCGCTCCCCATGCTTTCGCTCCTCAGCGTCAGTAACAGCCCAGAGACCTGCCTTCGCCATCGGTGTTCCTCCTGATATCTGCGCATTTCACCGCTACACCAGGAATTCCAGTCTCCCCTACTGCACTCTAGTCTGCCCGTACCCACTGCACACCCGGGGTTAAGCCCCGGGCTTTCACAGCAGACGCGACAAACCGCCTACGAGCTCCTTACGCCCAATAATTCCGCATAACGCTCGCGCCCTCC
+
AABAAFFADBABGGGGGFGGGGFFFHGHHHHGEEEAEHFHGGGGHGHGEGFGGHFGHHHHHFGGGHE>?EEEHHHHHHHHHHHHGGHFGEFGHHHHHEEGGEFGHHFEEGGHHHH4FFGHHHGHGHHFGGHHHFG>F@D@FGH/A@GFHHGFFGHH1GDGGA-<<<<GGHHHGG-;B?EGFFFC;C/.;C-:--;--;EFFFFFFFA.;;AF/9/BFA?BFD../9//BFF.-9.:BAD.A99-;@D@.;
@M03896:38:000000000-B4D98:1:1101:4594:15329 2:N:0:171
CCTGTTTGATCCCCACGCTTTCGTGCATCAGCGTCAGATGTAGCCCGGTAAGCTGCCTTCGCAATCGGGGTTCTGTGTTATATCTATGCATTTCACCGCTACACAACACATTCCGCCTACCTTATCTACTCTCAAGAATAACAGTTTCAACGGCAATTTTACAGTTAAGCTGCAAACTTTCACCACTGACTTATTATCCCGCCTACGCACCCTTTAAACCCAATAAATCCGGATAACGCTCGCATCCTCC
+
AABBBFFFFFFFGGGGEFE2FGEGGFHHHHHHFGEE?GF5BGFFHFAAEAFGGHBGHHHH1E?EEH?10>FEFHFFFGHFHGHHHFHHFHHHHHHHHEEGGFBGBFA/EFFGHGGGGGGHHFG3GGHFGHHHFEG22G2GFHF11?GHHHH/>A-DFGFHDGB<DF10DFG<CCGHHHDDHBG<DEH:CGGGHCFHHFCC?CGDGF.-DGGGAFBBBFB9EEFBFF/FFF.@AA.9B.;.:--9.;B/BB
@M03896:38:000000000-B4D98:1:1101:4594:15346 2:N:0:171
CCTGTTTGATCCCCACGCTTTCGTGCATCAGCGTCAGATGTAGCCCGGTAAGCTGCCTTCGCAATCGGGGTTCTGTGTTATATCTATGCATTTCACCGCTACACAACACATTCCGCCTACCTTATCTACTCTCAAGAATAACAGTTTCAACGGCAATTTTACAGTTAAGCTGCAAACTTTCACCACTGACTTATTATCCCGCCTACGCACCCTTTAAACCCAATAAATCCGGATAACGCTCTGCTCCTCC
+
AABAAFFCFFFFGGGG?EEFFGEG2FFGGGGGEAEE?GF55DDGFH2EEEFFGH3FGFHG1B1BEHF10>EEGH4EGGHEGFHHGHHHHHHHHHGHH/EEGEEGBGEEEGHHGHGDGGGHHHHEHHHGHHHHFFD1<@<GFGHH11FGHFH//A@-CGH1GDGFGG1DDFH0CHHHGHGGHEGGGEC0:CGGGFFFFBCC?CBGGB.AABBGA/BF0CFFDE.;90BFFFD;.AAFF.@.;.//9;BFFF
@M03896:38:000000000-B4D98:1:1101:4575:15354 2:N:0:171
CCTGTTTGATCCCCACGCTTTCGTGCATCAGCGTCAGATGTAGCCCGGTAAGCTGCCTTCGCAATCGGGGTTCTGTGTTATATCTATGCATTTCACCGCTACACAACACATTCCGCCTACCTTATCTACTCTCAAGAATAACAGTTTCAACGGCAATTTTACAGTTAAGCTGCAAACTTTCACCACTGACTTATTATCCCGCCTACGCACCCTTTAAACCCAATAAATCCGGATAACGCTCGGATCCTCC
+
AABAAFFFFFFFGGFGAEEFFGEBFGHHHHHHFGGGGHFBFHCGHFECECFHHHBGHHHHGE?BEG11EEEEGHFFFGHFHHHHHHHHGHFHFHFHHDEGGGHHHGGHEGHHHHHGDDDGHFHHHHHHHHHFBG>2FG2FFHHHDDDGGHBE/@D@C<GFD1><D<FGFFHCCGDGFDDFHHHHGHF::GHGHFGFHECC.A-EDFDCDFGGE/9B;99CA9.:9FBFFFDFFAAB/.@.;9-;;>FBFE
@M03896:38:000000000-B4D98:1:1101:7126:15399 2:N:0:171
CCTGTTTGCTACCCACACTTTCGAGCCTCAGCGTCAGTTGGTGCCCAGTAGGCCGCCTTCGCCACTGGTGTTCCTCCCGATATCTACGCATTCCACCGCTACACCGGGAATTCCGCCTACCTCTGCACTACTCAAGAAACACAGTTTTGAAAGCAGTTTATGCGTTGAGCCCATAGATTTCACTTCCAACTTGTCTTCCCGCCTGCGCTCCCTTTACACCCAGTAATTCCGCACAACGCTTGTGACCTAC
+
AAAAAFFFFFFFGGFEEEG1BGE00BFHHHFHEGEEEGG11A/BGFBEF1EFFGAEGGGH/EEEGHF010BEGHHHGGGGGGGGGGGFEEEEHHHHH/EGCEHHH//<<BGGHHB?CECHHHHHBF?FDGGHGG<1<GG00>G<1<<F0FG00CGHFFDDD00.<<:./:;EAHHHFHHFHHHHHGFBFGG0;CFFFFFF.9AGEFAGGFAFBB/9B/B/AE-9BF/;BBB-99@-A-@-;--/;9B9BF
@M03896:38:000000000-B4D98:1:1101:7107:15410 2:N:0:171
CCTGTTTGCTACCCACACTTTCGAGCCTCAGCGTCAGTTGGTGCCCAGTAGGCCGCCTTCGCCACTGGTGTTCCTCCCGATATCTACGCATTCCACCGCTACACCTGGAATTCCGCCTACCTCTGCACTACTCAAGAAACACAGCTTTGAAAGCAGTTTATGGGTTGAGCCCATAGATTTCACTTCCAACTTGTCTTTCCGCCTGCGCTCCCTTTACACCCAGTACTTCCTGACAACGCTTGTGACCTCT
+
>AA>AFF1DDFFGFBEEAF1EFE0FEEHGF1BAEE?EAE11/ABGC1AE11FDGEGGGFC////A@10@0B?@DEB0>>>E@EFGFHCEGEEFGHGH?EEECHF<00001BCFG0?E/BGC1<111FG11FH1G111?00?F<0/<F<1>1F10C0>F><<1/CG.-/CBFFA<<CGG0:CGFCBG0;C//0::0C00;9.:.9..--;;AA/00;;CB/;A-///9/BB///9/99-;----;9:B/9/
@M03896:38:000000000-B4D98:1:1101:23463:15448 2:N:0:171
CCTGTTTGCTACCCACACTTTCGAGCCTCAGCGTCAGTTGGTGCCCAGTAGGCCGCCTTCGCCACTGGTGTTCCTCCCGATATCTACGCATTCCACCGCTACACCGGGAATTCCGCCTACCTCTGCACTACTCAAGAAAAACAGTTTTGAAAGCAGTTTATGGGTTGAGCCCATAGATTTCACTTCCAACTTGTCTTCCCGCCTGCGCTCCCTTTACACCCAGTAATTCCGGACAACGCTTGTGACCTAC
+
AABBBFFFFFDFGGGGFEGFFGEGGGGHHHHHGEFGGHFGBAFGHFFGFGGGGHEGGGGHEGGGGHFG@FGEHHHHHGGGGGGHHHHGGGGGHHHHHGEGGEFGHGDDGGHHHH<EGGGHHEHHHHFGDFHHGHGGHFCHHGHB<>FGFGHHHHHHDDBDGG/.CC:CGHHGEHGHHGHHHGHHHGFFFGGF;CCFGGGGGGGGGGGGGGFFBB/9FFFFFF./;/9BBF/9D9@AE-@.;:./;;BFBF
@M03896:38:000000000-B4D98:1:1101:10073:15480 2:N:0:171
CCTGTTTGCTCCCCACGCTTTCGCACCTGAGCGTCAGTCTTCGTCCAGGGGGCCGCCTTCGCCACCGGTATTCCTCCAGATCTCTACGCATTTCACCGCTACACCTGGAATTCTACCCCCCTCTACGACACTCCAGCTTGCCAGTATCCGATGCAGTTCCCACCTTGAGCCCGGTGATTTCCCATCTTACTTCCCAAACCGCCTTCGCGCGCTTGCCGCGCCGCCAGTCCTCTATACCCATACACCCGTC
+
AAAAAFFBDFFFGGGG?EEAFG0EEEEFAFFGEFEA/FGFFHCAAAE10AAEAFEGGGCH/FECGE/>>/?BEHGGH0FBFGFGEFGFE?/AGBBGH?CC/<FHFH0C01?GFF<?GGACCCEGDGFA.<@GF/</<C0<<:;000;;0.;::.0:0;CCFG..9;BCFGFG-?@9A000;0C0;F///;B///99/AAE;-;--;:-;@@;----9---;----9-;;B/99/////:/;/-/99;---
@M03896:38:000000000-B4D98:1:1101:16835:15778 2:N:0:171
CCTGTTTGCTCCCCACGCTTTCGAGCCTCAACGTCAGTTACCGTCCAGTAAGCCGCCTTTGCCACTGGTGTTCCTCCTAATATCTACGCATTTCACCGCTACACTAGGAATTCCGCTTACCCCTCCGGCACTCAAGCACAGCAGTTTCCAATGCAGTCCAGGGGTTAAGCCCCTGCCTTTCACATCAGACTTGCTGCGCCGTCTACGCTCCCTTTACACCCACTAACTCCGGATAACGCTTGCCCCCTAC
+
AABABFFFFFFFGGGFEFEFFGEGGGGHHHGHGHHGGHHHHHFGGFDHGEGGGGEEFGGGFGFHHHFG@FGEHHHHHFHHHHHHHHHFEGGGHHHHHFEFFEGGFHFFFFHFHHGEEDGHEFGGDGGBBCFHFHGFGGCF?GGF1<>FGHGGFHFFGHHHFC<<.<EDGHGHGH.GHHFGFFHHHHG::CGB0909;:BDG@BFEF9BFGDE.B9/F/B9AA.:///9;F.-.9.;B.B..AEFBEDB?A
@M03896:38:000000000-B4D98:1:1101:20489:15790 2:N:0:171
CCTGTTCGCTCCCCCAGCTTTCGCGCCTCAGCGTCGATGCCGGCCCAGGACGCTGCCTTCGCCGTCGGTGCTCTTCCCGATATCTGCGCATTTCACCGCTACACCGGGAATTCCGCCTCCCCCTTCCGCATCCGAGGCCTCCAGCTCGGGGCGCTTCCGGGGGTTCAGCCCCCGGCTTCTACGCCCCCGCTTGAAAGCCCGCCTGCGCGCGCCTTACGCCCAATGATTCCGGATAACGCCCGCCCCCTAC
+
>A>1AFF1AAAAGEEGGBF1BFEEEEGGGHBGCGEEEFDEHAAAEGEGFA/>E/BEFGFGFEAEEG@////BEGHGHFGCE@CFD2GBCCCFHGHHHFCGGCHGC@-@-<FGHHGGGGGHAEC-.;C.;-:;:.:--=.;AEB9/;/.----9@-9-:9-9-9-;-/;;BBB@-;;-9B/;;-9=-;@-;=---/9/;9A-@?BAA->-?@?---9;EB;@--9/;//;//----/BB?-@-9;@@@-9;
@M03896:38:000000000-B4D98:1:1101:6144:15845 2:N:0:171
CCTGTTCGCTCCCCACGCTTTCGCTCCTCAGCGTCAGTGACGGCCCAGAGACCTGCCTTCGCCATTGGTGTTCTTCCCGATATCTACACATTCCACCGTTACACCGGGAATTCCAGTCTCCCCTACCGCACTCAAGCCCGCCCGTACCCGGCGCGGATCCACCGTTCCCCGCTGCACTTTCACCCCGCACCCCACCAACCGCCTACGCGCCCTTTACGCCCACTCCCTCCGCATCACGCTCGCCCCCTAC
+
>AAAAFFADAABGGGG2AAAFGBEEHGHHFFFAEEAEGG5BAAAEE1AA1BFFHAFGGHH?EE1?D43@?BEFGHHHHE>EEEGGFGGGBEEGG4GH/G<EF?GH/////?FGF22@FFGFHGGEGH<>/CFFC11>FF->AD--<CEH.-:;9---;;B;CF.9.../;---9./;//BBBF/AB---;-;-.9...;;9;DD.;.--;;B-///;.;@B.../..;;A..-.-/;.;..;99ABF-.A
@M03896:38:000000000-B4D98:1:1101:6130:15855 2:N:0:171
CCTGTTCGCTCCCCACGCTTTCGCTCCTCAGCGTCAGTGACGGCCCCGAGCCCTGCCTTCGCCCTTGGTGTTCTTCCCGATATCTACACATTCCCCCGTTACACCGGGCATTCCAGTCTCCCCTACCGCCCTCCAGCCCCCCCGTACCCGCCGCGGATCCACCGTTCCCCCCTGCACTCTCACCCCGCCCGCGCCCCCCCGCCTACGCGCCCCCTCCGCCCCCTCCCTCCCGCTCCCCCCTCCCCCCTCC
+
>>A3>FF?AAAAGGGFEEEAFG2EEGGGHDFGEEE?EFG5D10AEA0AA0>>FG??GBGG1EE1>313@1??BFGHGHFEGCEBGBGBGBCDGF3BE/?0??1BF//<//??F<?1??DHB?AGFHF->-ACC.</<CA.;AC-.-;9C.-;-9---999:BF9..../;.--9.9;//9;;;.;@---;-9--9---;@-@BF.:.--9@B--9A.99:>-9@.:.9:A..;--.;.;-9.;.9;B=.;
@M03896:38:000000000-B4D98:1:1101:5380:15873 2:N:0:171
CCTGTTCTCTACCCTCGCTTTCGTTCCTCCGCGTCTGTTACTGCCCAGATACCCGCCTTCGCCACCTCTGTTCCTCCTTATATCTCCTCATTTCACCGCTACACCAGTAATTCCAGTCTCCCCTGCAGTCCTCAAGTCTGCCCGTATCTCCTGCAATCCCTCACTCGATCTGCTGGTGTTCCCAACCCACCCGACCCACCGCCTACTAACTCTTTACGCCCTGTAATTCCGCACAACGCCTGCACCCTAC
+
>A11>D3@D33BGA1AEEF1FFEGFCFHF00AAEE/BFGHHGHHGH1/A11AAFE?EF/B/////00011@D222@BG12B2BB22B1BE1BGFHHE/EEE/1B0/B11B>22F21BF1110/0/<CC11FD1<1<B121@FC<//F?1?<FGF0111011<>.>1>.0001>1>1</.=0000/<CAGGC.--;--;..E?@B./000/0;00000..9>-AFB///;B/--9;-9-------9;A-9A
@M03896:38:000000000-B4D98:1:1101:5373:15892 2:N:0:171
CCTGTTCGCTACCCACGCTTTCGTTCCTCAGCGTCAGTTACTGCCCAGATACCCGCCTTCTCCACCGCTGCTCCTCCTGATATCTACGCATTTCACCTCTACACCAGTAATTCCAGTCTCCCCTTCAGTACTCATTTCTGCCCGTATCTCCTGCCAGCCAGCAGTCGAGCTGCTGGGTCTCCCAACCCACACTTCCCACCGCCTACGAACTCTTTACGCCCAGTAAGTCCGGCCAACGCCTGCACCCTAC
+
>>111B31>11>G11EEEE0ABEGFECGE11A0BE/EHGHHFGGHH1//1A1AFE?EG/A11110>/////B111>BG11B2@B22B/>E/>GDHEE1BFH1100/01122>BF2>F<111B/000F122B21112BF2@GFAA//@F2??GFF011/??0.>0>1>.>../<0</.</<00///.::EC.:/000/:::E@GG?F.:.9CF99F0;.9->BE/://:;B9--9--;B@-99--;FFFFF
@M03896:38:000000000-B4D98:1:1101:5360:15907 2:N:0:171
CCTGTTCGCTACCCACGCTTTCGTTCCTCAGCGTCAGTTACTGCCCAGAGACCCGCCTTCGCCACCGGTGTTCCTCCTGATATCTGCGCATTTCACCGCTACACCAGGAATTCCAGTCTCCCCTGCAGTACTCAAGTCTGCCCGTATCGCCTGCAAGCCCGCAGTTCAGCTGCTGGTTTTCACAACCCACGCGCTAAACCGCCTACGAACTCTTCACGCCCAGTACTTCCGGACAACGCATGCCCCCTACG
+
>AAABFFADBABGFGGEEAAFGGFFHHFHFGHFGGGGHGFGGDFHEGGHEBFEHEGGGGHHGG?EGE/>EEGGGBFHHHHFHHHF@GEGEDDFGHHHEEEEEBGHHHEGGBGGHD?FHHH10AGFFFF<FDF1111@?11DFG/>-<<.CD>FF/0<CGA@@--:0000<C/:C0C;0:CBCFFG.D.99-9-;--;9FB9BBFFFD..;AB/://;A9.9.A/;9//;9.-.9-999>-.9/9999-.9.
@M03896:38:000000000-B4D98:1:1101:10575:16011 2:N:0:171
CCGGTTTGCTCCCCTAGCTTTCGAACCTCAGTGTCAGAGTCAACCCAGGAGATCGGCTTCCCCACCGGCCTTCTTACCTATATCTGCGGATTTCACCCCTACACAGGTAATTCCATCTCCCTCTATTGCCCTCAAGCCCTTTAGTTTCAAGCGCATTAACCTGTTAAGCTTCGTTATTTTCACACCTCACTTTAAGAGCCACCTACGTTCCCTTTACGCCCAGTAATTCCGGGCAACGCTCGCCCCCTAC
+
>AAABBBBFFFFGGGGGFGAFGGGHHGHHHHHHHFGGHFGFGFHHGEHGH2FHGABEFGHHHGGGGE>EF>GHHFHHHGHGHHHF@GEEEGGHHHHHHGGGGHHGF/BGFHFGGGGHHFHHHHHHFBFDGHHEH@FDFGGFBF<2<FGGBGGFGG?DH1FGH0<>GB1FFHH@CCEHF0=GDDG/<<.;GC0C00;00;CHFHHHHGABFFFBFFGF;99:AE/C0BBFF9--9@.;DF?DC;BAFFFEF
@M03896:38:000000000-B4D98:1:1101:24835:16084 2:N:0:171
CCTATTTGCTCCCCACGCTTTCGCACCTGAGCGTCAGTCTTCGTCCAGGGGGCCGCCTTCGCCACCGGTATTCCTCCAGATCTCTACGCATTTCACCGCTACACCTGGAATTCTACCCCCCTCTACGAGACTCAAGCTTGCCAGTATCAGATGCAGTTCCCAGCTTGAGCCCGGGGATTTCACATCTGACTTAACAAACCGCCTGCGTGCGCTTTACGCCCAGCAATTCCGATTAACGCTTGCACCCTCC
+
AABABFFFFFFFGGGGFEE2AGDEGGGHGFFGGEEEEGHHFHFBEEDCGE?EEEEEGFEHHGGGGF?E>EFHHHFHGHHHHHHHGHHGFEGEFHHHHDF?CCFFHFF0FGGHHDGHHHFGGGGGGHFF??EHCGG<GFD/CGHC:0<CGGGB:00C;0CCGH0.00/;9BFGAA--BAFGGBFFGF//:B/BBFFFFFEFFFF...-;.A>9;;AFF.A@=FF...9/;B/..9AFBDF..;;;;F?...
@M03896:38:000000000-B4D98:1:1101:25455:16262 2:N:0:171
CCTGTTTGCTCCCCACGCTTTCGCACATGAGCGTCAGTACATTCCCAAGGGGCTGCCTTCGCCTTCGGTATTCCTCCACATCTCTACGCATTTCACCGCTACACGTGGAATTCTACCCCTCCCTAAAGTACTCTAGCGACCCAGTATGAAATGCAATTCCCAGGTTAAGCCCGGGGCTTTCACACCTCACTTAAGTCACCGCCTGCGTGCCCTTTACGCCCACCTATTCCGATTCACGCTCGCACCCTCC
+
AAAABFFCFFFFGGGGEFEFFGEEDGGFDGHHFFEEEGGGGFHHHFFGFADGAA1FHHHHAEGEEG1>BFFHHHHHHGHHFHHHHHHFEEEGHHGHHEEEECHH?0FFEHHHHHHFHHECEDGHGF2D>FGGH>GFF>@DCDH/<FFBGGHG1GH11<GHHF0<<DHFDGGE?--ADG.CCBFGGGGFGG0BFG09;0CFADGGGF@9DDFFB/:BBAD@BD.::/99BFBA.9//;9A?D;9-;;AAEF
@M03896:38:000000000-B4D98:1:1101:25454:16280 2:N:0:171
CCTGTTTGCTCCCCACGCTTTCGCACATGAGCGTCAGTACATTCCCAAGGGGCTGCCTTCGCCTTCGGTATTCCTCCACATCTCTACGCATTTCACCGCTACACGTGGAATTCTACCCCTCCCTAAAGTACTCTAGCGACCCAGTATGAAATGCAATTCCCAGGTTAAGCCCGGGGCTTTCACACCTCACTTAAGTCACCGCCTGCGTGCCCTTTACGCCCAGTTATTCCGATTAACGCTCGCACCCTCC
+
>AAABFFFFFFFGGGGEEEFFGEFGGGGFHHHGEEGEHFHHHHHHGHGHFAEAEEFHHHHGFGEEG?BBGFHHHHHHHHFGGHHHHHGGFGGHFGHHGEEGCFGF0ECEHHHHHHGHHHFFGGHHH2@@FGHHGH2FBGGGGHAFGFHHHHHHHHHEFHFHHF.<DGH0GGHA@:ADGGHFFGGGGGGGGGFFBB0BBFGFGGGGGA9DDEFF9/BFEDCFDF///;9FF/...;;FAD.;-@9BFFFFF
@M03896:38:000000000-B4D98:1:1101:3165:16372 2:N:0:171
CCTGTTTGCTACCCACCCTTTCGAGCCTCAGCGTCAGTTGGTGCCCAGTAGGCCGCCTTTGCCACTGGTGTTCCTCCCGATATCTACGCATTCCACCGCTACACCGGTAATTCCGCCTACCTCTGCACTACTCAAGAACAACAGTTTTGAAAGCAGTTCATGGGTTGAGCCCATGGATTTCACTTCCAACTTTTCTTCCCGCCTGCGCTCCCTTTACACCCAGTAACTCCTGACAACGCTTGTGACCTAC
+
AAAAAFF1DFFDGGDF1AFAGFGCGAEHFGFEEEG?EHF11EFFGHB/F11FGGEEGGEGFFFFHC10@>BBBFFFCCEEFEEGHHHAEEEEFFGHH/EEE@FE</<//?2G>GFCBACGF1FF@DHG1GH<CB1110<GHHEF1>FG0CBBGHHEGHGFD00.<C-//0/CCCCBCCF:CGFCHHH0:GFB0<BFFFBF.;-AEF9?9A9A900BFBBBB--//;//;B/;/99/-9@AA--///;BB9
@M03896:38:000000000-B4D98:1:1101:19152:16422 2:N:0:171
CCTGTTTGATACCCACACCTTCGCAATTGAGCGTCAGTCATGGCCCAGAAAACTGCCTTCGCCTTGAGTGTTCTTTCCGATATCTGCGCATTCCACCGCTACACCGGAAATTCCGTCTTCCCCTGCCTGACTCTAGAATGACAGTATCACATGCCTTACACAGGTTGAGCCTATGCCTTTAACACGTAACTTACCATTCCGCCTACTTGCCCTTTACGCCTAGTGATTCCGGACAACGCTCTCCTCCCCC
+
AABBBFFFFFDFGGGGC?EGFGGEEEGHFGHHGGEEFHGFFG3FGEEHHHHHHHFHHHHHGGGFFFBGGHHHHHHHHHGFGGGHHGHGGEGEHHHHHGEEGEGHHG?EE?FGHFGCGGGHHHGHFHHHBCGHHHHDDG1????1?@@FFD<FDGH<<1F<F<C.<<<0FGCGGHDHHFGHFFHHH../CEFCGGGCCFHFHGGGGGGB0FFGFB90CEC;.:B0;0;CFFB-.:;AE-B.:.:BBBF.AA
@M03896:38:000000000-B4D98:1:1101:19141:16437 2:N:0:171
CCTGTTTGATACCCACACCTTCGCAATTGAGCGTCAGTCATGGCCCAGAAAACTGCCTTCGCCTTGAGTGTTCTTTCCGATATCTGCGCATTCCACCGCTACACCGGAAATTCCGTCTTCCCCTGCCTGACTCTAGAATGACAGTATCACATGCCTTACACAGGTTGAGCCTATGCCTTTAACACGTAACTTACCATTCCGCCTACTTGCCCTTTACGCCTAGTGATTCCGGACAACGCTCGCCTCCCCC
+
AABBBFFFFFFFGGGFCAFGGGHFEGGHHHHHFGEEFHGGHH3FGHDGHFGHHHFGHHHHAEGEGFFHHHHHHHHHHGGGFGGHHGGFGGGGHHHHHFEFGEGHHG/EG?GGHFFFGHGHFHHHGFHH2@FHGGFB2?<<?FF1?FGGDHFDDFHDDBGFHHA.><0<>GCCCH0DGHHFHHHHH.:/GGHHCGG:CGHHHFEDGGGFGFGG/FF0C:AB..F90CBCFFCB.@-;E-@.:-;;.:A.::
@M03896:38:000000000-B4D98:1:1101:5328:16441 2:N:0:171
CCTGTTTGCTACCCACACTTTCGAGCCTCAGCGTCAGTTGGTGCCCAGTAGGCCGCCTTTGCCACTGGTGTTCCTCCCGATATCTACGCATTCCACCGCTACACCGGGAATTCCGCCTACCTCTGCACTACTCAAGAACAACCGTTTTGAAAGCAGTTCCTGGGTTGAGCCCATGGATTTCACTTCCAACTTGTCTTCCCGCCTGCGCTCCCTTTACACCCAGTATTTCCGTACACCGCTTGCTACCTAC
+
>AAAAFFFFFFDGGGGGEGEGGGDGGEHHH3FEEGGEHFF3EFECCBGBBGEFHEEEEEFHHFFHFB?@BGFGHHHHGC1EEEHHGHEFDGGHH4GH/EFE@3FG<E/>CGHHHCDGGGHG2FEFFGHFCHFGBF<<00?FG.<..>><CDD0CGGFEG0=0/CC<-//<;CGGCFHFHEFG0C00;C0::009;FBFF/C?99.:AAC9AA.;FB//;BDE.;9//9;/./.;A/9-9-...//;;B/;
@M03896:38:000000000-B4D98:1:1101:5345:16451 2:N:0:171
CCTGTTTGCTACCCACACTTTCGAGCCTCAGCGTCAGTTGGTGCCCAGTAGGCCGCCTTTGCCACTGGTGTTCCTCCCGATATCTACGCATTCCACCGCTACACCGGGAATTCCGCCTACCTCTGCACTACTCAAGAAAAACAGTTTTGAAAGCCGCTCATGGGCTGAGCCCATGGATTTCACTTCCAACTTGTCTTCCCGCCTGCGCTCCCTTTCCACCCAGTAATTCCGGACAACGCTTTATCCCTAC
+
ABBAAFFFDDFFFGFEFEGAEGE2BEECG4EGEEAEEHFGAEFFFFFGGB5BFGEEEGGGFFBGHG32@2FEGGHHGGA>EEGGGFHGGGGEGHFHH/EE?@EFG/<B/CGHGHGDGFDHGFHGBFDC<CHHFHB1<?0FGGH01>FD0F1D=C.--<A.000..:...:GC;CGC0CG9CFFFGGGBFGFB0;CF00BFGGG.A9??BDDE9B//9F/;9..;///99B/-.--.9@>...///;//;9
@M03896:38:000000000-B4D98:1:1101:5319:16458 2:N:0:171
CCTGTTTGCTACCCACACTTTCGAGCCTCAGCGTCAGTTGGTGCCCAGTAGGCCGCCTTTGCCACTGGTGTTCCTCCCGATATCTACGCATTCCACCGCTACACCGGGAATTCCGCCTACCTCTGCACTACTCAAGAAAAACAGTTTTGAAAGCAGTTCATGGGTTGAGCCCATGGATTTCACTTCCAACTTGTCTTCCCGCCTGCGCTCCCTTTACACCCAGTAATTCCGGACCACGCTTGTGACCTAC
+
AABAAFFFFFDFGGGGGEGFGGEGHGGHHHHHGEEEGHFF3BFFHFFHGDHHGHEGGGFFFHFGGHEFEGGEHHHHHGGGGCGHHHGGGGGGHHGHHEEGGCBFGEEFGGGHHH2ADADHCGFFGH@G1GHHFGF?<G0FGGH0>FGFHGHDFGHHDDHH0D0.<<A<CCHGEH/;GHCF0CHFHHH0FBFFFFFFFCBB.:A..:-A?FGF.B/9///;AEEB//:/;;/D.@-.9.:9.9./;9B9/B
@M03896:38:000000000-B4D98:1:1101:4792:16460 2:N:0:171
CCTGTTTGCTCCCCACGCTTTCGTGCATGAGCGTCAGTACAGGCCCAGGGGATTGCCTTCGCCATTGGTGTTCCTCCGCATATCTACGCATTTCACTGCTACACGCGGAATTCCATCCCCCTCTGCCGTACTCTAGCCTTGCAGTCACAAAGGCAGTTCCCAGGTTGAGCCCGGGGATTTCACCTCTGTCTTGCAAAGCCGCCTGCGCACGCTTTACGCCCAGTACTTCCGATTAACGCTCGCACCCTAC
+
AABABFFFFFFFGGGGEEEAFGEEFFFGGHHGGGGGEHCFHGGFFEDFFGAEAEFFGHHHHGGEF@FGHEHFHHHHHBFGGGHGHHHFCEFGHGGHFGGHHFGHEEEFCGGHHHH3GGHGGGGHCGHG/CEGHFH1<FFH<GFCGFF<F1C0CGHACDGHHD0<<0/;::FE@D?-;C9CFGFFGGF09;BF00FF0;BAFGFFEF@AFFFD.;./;A.BFFE/9/;/BF..;.;/B.;.9-::@BA;.;
@M03896:38:000000000-B4D98:1:1101:5336:16468 2:N:0:171
CCTGTTTGCTACCCACACTTTCGAGCCTCAGCGTCAGTTGGTGCCCAGTAGGCCGCCTTTGCCACTGGTGTTCCTCCCGATATCTACGCATTCCACCGCTACACCGGGAATTCCGCCTACCTCTGCACTACTCAAGAAAAACAGTTTTGAAAGCAGTTCATGGGTTGAGCCCATGGATTTCACTTCCAACTTGTCTTCCCGCCTGCGCTCCCTTTACACCCAGTACTTCCGGACAACGCTTGTGACCTAC
+
AABAAFFCFFFFGGGGGEFFGGEGHGGGHHGHGGGGGHFCBEGGHCFHGGHHGHGGGGGGHHGHHH3CFGFEGHHHHGGEEGGHHHHGGGEGHHHHHFEGFCFHHEEC?DHHGHFDFFDGGHHHHH2FDGHHFF?<<<?GHGHF1>FFF.DFFHHFGGHFGB0.<<<<GFHGEHFBHH0CHGHHGH:0CFGF9FFFFFBBDAFGFFDAGGGG.9BBF:BFA9A9:/B9BF.;.-9.;9AA..9//9;BBB
@M03896:38:000000000-B4D98:1:1101:4791:16482 2:N:0:171
CCTGTTTGCTCCCCACGCTTTCGTGCATGAGCGTCAGTACAGGCCCAGGGGATTGCCTTCGCCATTGGTGTTCCTCCGCATATCTACGCATTTCACTGCTACACGCGGAATTCCATCCCCCTCTGCCGTACTCTAGCCTTGCAGTCACAAAGGCAGTTCCCACGTTGAGCCCGGGGATTTCACCTCTGTCTTGCAAAGCCGCCTGCGCACGCTTTACGCCCAGTCATTCCGCTTAACGCTCGCACCCTAC
+
>AAAADFFFFFFGGGGGEEAFFEFFFGHHHHGEGGGGHHGHFFGGEEEGFCGEFFGGHHHAEFEFFFGGGHEHHHHHEGGGGHGHHHGEEEGHHGHEFFGHGFHGEF@@CFHGHFGHHHGGGGGGHHC/CDEG<<?GFDFCFBFGH>FFDA<<<.EG=GHHH.-<..:/<GF--:-A.;FFCFFGA;0;FFFFBFBB/9C@CADF.;=-9-;;.;/9.;@@..///;/BB/9;.;BBDD.9---;BF?BA
@M03896:38:000000000-B4D98:1:1101:11746:16675 2:N:0:171
CCTGTTTGATACCCACACCTTCGCAATTGAGCGTCAGTCATGGCCCAGAAAACTGCCTTCGCCTTGAGTGTTCTTTCCGATATCTGCGCATTCCACCGCTACACCGGAAATTCCGTCTTCCCCTGCCTGACTCTAGAATGACAGTATCACATGCCTTACACAGGTTGAGCCTATGCCTTTAACACGTAACTTACCATTCCGCCTACTTGCCCTTTACGCCTAGTGATTCCGGACAACGCTCGCCTCCCCC
+
>AAAAFFFBFFFGGGGGEEEGGDEEGGHHHGGEGGGGHHG5FCFGHFGFH3EGFEGHHFGEEEEGHFHFHHFGHFFHFEEGGCGFEHEEFFGHHHHHEEGGCGHHG/<E/GGFFGHHHGHFHHHGHHG22FGGGGFGB?<?GGF<GFFGFFF1FHDFFGGGHA.F1>C1GGCHF0<GH0<DDGHED.CGGFGGBHG0CGHHFGAFGGEFFCF/9;CF.CB..FB000;B0/9.;@99DFFFCAF?AFEDD
@M03896:38:000000000-B4D98:1:1101:23305:16709 2:N:0:171
CCTGTTTGCTCCCCACGCTTTCGTGCATGAGCGTCAGTACAGGTCCAGGGGATTGCCTTCGCCATCGGTGTTCCTCCGCATATCTACGCATTTCACTGCTACACGCGGAATTCCATCCCCCTCTACCGTACTCTAGCCATGCAGTCACAAAGGCAGTTCCCAGGTTGAGCCCGGGGATTTCACCTCTCTCTTGCATAACCGCCTGCGCACGCTTTACGCCCAGTAATTCCGATTAACGCCTCCACCCTAC
+
AABABFFFFFFFGGGGEEEFFGFFFFHHGHHHGGGGGHHGHDFGGDGAGF?EECABFHHHAEDEFHEBEEGFHGGHHEEGGGHHHHHGGFGGHGGHHEGHHFGGEEE/@DFHHGDDGGHGGCGHGHHA<<CGGDD1?FFFFFF<FGG=>><<CGFDCGGHHE0C<0//:CGG@:@--99BFFGGGFC/9;BB0BFFF0BF@FFAA9-;-@=C.:.BF?9;B;.9/9F/BFF.;.9//A--;..999A.BA
@M03896:38:000000000-B4D98:1:1101:23305:16726 2:N:0:171
CCTGTTTGCTCCCCACGCTTTCGTGCATGAGCGTCAGTACAGGTCCAGGGGATTGCCTTCGCCATCGGTGTTCCTCCGCATATCTACGCATTTCACTGCTACACGCGGAATTCCATCCCCCTCTACCGTACTCTAGCCATGCAGTCACAAAGGCAGTTCCCAGGTTGAGCCCGGGGATTTCACCTCTGTCTTGCATAACCGCCTGCGCACGCTTTACGCCCAGTAATTCCGCTCAACGCTTGCACCCTACG
+
AABAAFFFFFFFGGGGEEEEFGEFGGDGFFHGEGEEDGHFF53BBF33G???EFFFGHHHEEAEFH?1BEFEFGHHHEE/EEHHGHHGGGGGHHGHFFFHFFHHGEF@CCGHHHBDGGHGDCGFBGHC?FEGHGH1DGHH<GH1GGF>1F0<0CH?<DGGFD0./<</:C/:;:--99/CB0BFFGF0;F9B;0B0C9BFBACD.A=ACF-;:.9/;;.@AFF/9///99/.;-./;9B.;9./9/.9.9.
@M03896:38:000000000-B4D98:1:1101:13281:16843 2:N:0:171
CCTGTTCGCTCCCCCAGCTTTCGCGCCTCAGCGTCGATGCCGGCCCAGGAGGCTGCCTTCGCCGTCGGTGTTCTTCCCGATATCTGCGCATTTCACCGCTACACCGGGAATTCCGCCTCCCCCTGCCGCATCCGAGGCTTCCAGTTCGGCGCGCTTCCGGGGCTTGAGCCCCCGGCTTCGACCCCCCCGCTTGGAAGCCCGCCTGCGCGCGCTTCACGCCCAATGCCTCCGTGTAACGCCCCGCCCCTAC
+
AABAAFF3AAABGGGGFFFBGGEEAEFGGHGGEEEA0EGEHA0AEE1BFG1EBB1FGGHGBEE/EE/>>/EEFGHHHGE/<EDGFBDCCFDFHHBGHCD?FCFGHGGG@CGGHH0AECDGEGD@.<C-::CDG:.--;.;CF;00;CE9-;99;9.A;;-9;--9-.9/FFFF=-9--;-:;--9-99-9-A../:999A;-@.AF=;-9@@-../;.;.;...////:;9..:;/B.-----99>=..;
@M03896:38:000000000-B4D98:1:1101:13277:16867 2:N:0:171
CCTGTTCGCTCCCCCAGCTTTCGCGCCTCAGCGTCGATGCCGGCCCAGGAGGCTGCCTTCGCCGTCGGTGTTCTTCCCGATATCTGCGCATTTCACCGCTACACCGGGAATTCCGCCTCCCCCTTCCGCATCCGAGGCTTCCAGTTCGGAGCGCTTCCGGGGGTTGAGCCCCCGGCTTCGACGCCCCCGCTTGGAAGCCCGCCTGCGCGCCCTTTACGCCCCATGCTCCCGGCTAACGCCCGCCCCCGAC
+
>AAAAFFBDAABGGGGGBBBFGEEEGEEGHGGE2EEEEFEHEAEEAEFFHCEEGFFGGHHCFE>>E>>>EAEGGHHHGG/EEFHHHGDCCFGHHHHHFCCFCGHHGCGGGFHHH<CDCDHGGGG.<C:;-C@G.A--A.BFGF00;BA9.;?DF?ADF;--@-9--;;BFEDFFF=--:-;;;;@-;@9>-:..//:;AE-9;A.;---9---//;B.99;>../9//9.9---;/9.-9---9-@D>--
@M03896:38:000000000-B4D98:1:1101:19619:16958 2:N:0:171
CCTGTTTGTTCCCCACGCTTTCGCACCTGAGCGTCAGTCTTCGTCCAGGGGGCCGCCTTCGCCACCGGTATTCCTCCAGATCTCTACGCATTTCACCGCTACACCTGGAATTCTACCCCCCTCTACGAGACTCAAGCTTGCCAGTATCAGATGCAGTTCCCAGGTTGAGCCCGGGGATTTCACATCTGACTTAACAAACCGCCTGCGTGCGCTTTACGCCCAGTAATTCCGATTAACGCTTGCACCCTCCG
+
AABBBFFFFFFFGGGGEEEFFGEFFGGHGHFHGGFGGHGFFHHHEEEGBEFGEGFGGGGHAEDEGHEEEEGHHHHHHHHHHHHGHHHGGEFGHHHHHGCGCCGHHHFGBGHHGG@GHHHGGGGGFGFD.AEHFH/DDC0/CGH0:GFGCFFHFHBHGFHHHG0:/C9;FGGEAD?-?.FGFFGGGFFBFFBBBBBBBFFFCFFFFFD;:A=9-9A/::?DF?E/B//;FF/9.99BB.;..AA/FFFFFF.
@M03896:38:000000000-B4D98:1:1101:19601:16967 2:N:0:171
CCTGTTTGTTCCCCACGCTTTCGCACCTGAGCGTCAGTCTTCGTCCAGGGGGCCGCCTTCGCCACCGGTATTCCTCCAGATCTCTACGCATTTCACCGCTACACCTGGAATTCTACCCCCCTCTACGAGACTCAAGCTTGCCAGTATCAGATGCAGTTCCCAGATTGAGCCCGGGGATTTCACATCTCACTTAACAAACCGCCTGCGTGCGCGTGACGCCCAGTAATTCCGATTCACACCTGCACCCTCC
+
>AABAFFFFFFFGGGEAEFEFGEEEGGGFGHGCEEGFHHHFHHHEGGHE?0EEEEEGFGHEECEGH>/EEFGHHHHGFCGHGHHHHHGGGFGGFBGHDDGGCFGHHEGFGHHGHHFHHHGGGGHFGF<.<CGFFC0GG0/<GG0:CCCC;0CBBCC:CGFHG0.000;BFGG?B--A.CFFFFFFFF/;B/9FFFF/9EFB;?;A.B.AA@B-9-9:D?BB.A99/;9BB/..:/:F/9.;/9;B/A.9.
@M03896:38:000000000-B4D98:1:1101:13826:16975 2:N:0:171
CCTGTTTGCTCCCCACGCTTTCGCACATGAGCGTCAGTACATTCCCAAGGGGCTGCCTTCGCCTTCGGTATTCCTCCACATCTCTACGCATTTCACCGCTACACGTGGAATTCTACCCCTCCCTAAAGTACTCTAGCGACCCAGTATGAAATGCAATTCCCAGGTTAAGCCCGGGGCTTTCACACCTCACTTAAGTCACCGCCTGCGTGCCCTTTACGCCCAGTTATTCCGATTAACGCTCGCACCCTCC
+
AABBBFFBFFFFGGGGGFEFFFEEEGFFDFGFEGGFEHGGGHHHHGGHHCAEAEEFGHHH1EEEEHAEFHGHHHHHHHBGFHHHHHHFEEFGHHHHHGECGGHGEFFFE?GHGH3FGHHEDFGHGB2@@FFGHHFFF>@GDGFEFGHE1FGHHG1DBDHHHHB.<0=0=0/<-<:-ADE:BBFFFEFFBEF090;;9BFFDFG?CF-9ADFFB/B/9;ADF?F/9//9BFF.;../:99.A---;=DEED
@M03896:38:000000000-B4D98:1:1101:13833:16997 2:N:0:171
CCTGTTTGCTCCCCACGCTTTCGCACATGAGCGTCAGTACATTCCCAAGGGGCTGCCTTCGCCTTCGGTATTCCTCCACATCTCTACGCATTTCACCGCTACACGTGGAATTCTACCCCTCCCTAAAGTACTCTAGCGACCCAGTATGAAATGCAATTCCCAGGTTAAGCCCGGGGCTTTCACACCTCACTTAAGTCACCGCCTGCGTGCCCTTTACGCCCAGTTATTCCGATTAACGCTCGCACCCTCC
+
AABBBFFFFFFFGGGGFFEEFGGGGGGHFGHGGGEGGHBEFGHHGHHHHA1EEFFGHGHHGGFEEG?1FGFGHHHHHGHHHHHHHHHCEFFGHHHHHGEGGCGGFCGG?FHHHHHHHHHFGGGHFH2<>FGHHHHBF@DGGGHE<GHBGHHHEHDGDFHHGHB<CGDDGFHG<C@CGGHGGFGFFDFFFF0BCFFBFFGGGGGGGGB:DFEF9BBFFFFCBF.::9BBFFFD.ADFF.;.:->BDDFF.9
@M03896:38:000000000-B4D98:1:1101:9954:17030 2:N:0:171
CCTGTTTGCTCCCCACGCTTTCGAGCCTCAGCGTCAGTTACAGACCAGAGAGCCGCCTTCGCCACTGGTGTTCCTCCATATATCTACGCATTTCACCGCTACACATGGAATTCCGCTCTCCTCTTCTGCACTCAAGTCTCCCAGATTCCAATGACCCTCCACGGTTGAGCCGCGGGCTTTCACATCACACTTAAACGACCGCCTACACTCCCTTTACGCCCACTGCATCCAGACAACGCCACCCACCTAC
+
AAAAAFF>DFFFGGFG?EEF0GEFHGGHHGHHFEGGGGFDDFGGFHCGHA0/FF/EEAEGHGEEFG1B10>BGFHB0FBGHGHFHHHGGE>EDG2FGEEEEEHHGC101BFCGF0A<BHHHHHG1FDFHDGHBG@12>>@GGF1/<?DFHHB1??G<BAAGHC->.-//<G--:-:--=/B0F;B99009/99C009;@@-;>-9B/-/9;A;99/;E?;@?E?////;///9;-9-9------9-A-;F
@M03896:38:000000000-B4D98:1:1101:9952:17048 2:N:0:171
CCTGTTTGCTCCCCACGCTTTCGAGCCTCAGCGTCAGTTACAGACCAGAGAGCCGCCTTCGCCACTGGTGTTCCTCCATATATCTACGCATTTCACCGCTACACATGGAATTCCGCTCTCCTCTTCTGCACTCAAGTCTCCCAGTTTCCAATGACCCTCCACGGTTGAGCCGTGGGCTTTCACATCACACTTAAAAGACCGCCTACACTCCCTTTACGCCCAATACATCCGGACAACGCTCGCCACCTCC
+
AAAABFFFFFFFGGGGEFEAFGEFGGFHHHFGGEEFDGHHGHFHHHHGHGCEGHEEGGGG1EEEGHE2BCGEHHHHHFFGGHHHHHHFGGEGHHFHHEEEGCGHGGF2BGHGHHGEDGHHHFHHHHGDGGGHHCF2@@GFHHF11?FGHFDGF1?GGFHGBG.<>.-/<<C<<<-:EFHCCGHGHF00<CF0C;009;CFDGGG?FBFBFBF/C0;CADDFF.9;BBBFF9-;;B.A-@.;-9;.AFF.;
@M03896:38:000000000-B4D98:1:1101:9941:17063 2:N:0:171
CCTGTTTGCTCCCCACGCTTTCGAGCCTCAGCGTCAGTTACAGACCAGAGAGCCGCCTTCGCCACTGGTGTTCCTCCATATATCTACGCATTTCACCGCTACACATGGAATTCCGCTCTCCTCTTCTGCACTCAAGTCTCCCAGTTTCCAATGACCCTCCACGGTTCAGCCGCGGGCTTTCACATCACACTTAAACGACCGCCTACACTCCCTTTACTCCCACTCAATCCGTACAACGCCCCCCACCTCC
+
>>AAAFFCFFFFGGGGGEEAFGEFHGFHHHHHGEFGGHHHFHDFGHFGFFAEGGAEFEGHFEFDGG32BFEBGGFHGGFHFHHHHHHGGFDEHHHHHEEGGEGHHHFBCFHGHGFDADHHHEHDHHHFHFGHGCG2@@FGFHHB1?FFGG1G11?FGFHG0F.->..<==C<----@-;BF0B0CF9009CF0900..;A-@F?.;FF/BFEB///;/99AF../9/9FF....99F---@-9--AA..;
@M03896:38:000000000-B4D98:1:1101:18773:17221 2:N:0:171
CCTGTTTGCTCCCCACGCTTTCGCGCCTCAGCGTCAGTTGCTGTCCAGCAGTCCGCCTTCGCCACTGGTGTTCCTCCTAATATCTACGCATTTCACCGCTACACTAGGAATTCCGTCTGCCTCTCCAGTACTCAAGAACTGCAGTTTCAAATGCAGGCCACAGGTTGAGCCCGTGGTTTTCACATCTGACTTGCAATCCCGCCTACACGCCCTTTACACCCAGTAAATCCGGATACCCCTTGCCCCCTAC
+
AAAABFFFFFFFGGGGCEEAFGAEAEFGGHFHGGGAEHFHGFGGFFHFHHFGGHAEGGGHEEFEGHGFBFGEGHHHHHHFGGHGFHHFEEEGHHFHHEEGFEGHHHHG3GHHHGFFGFFGHHHHGHDF@FFGFGFGFHGH@GHB<FGGGFHHHGEGHFGHGHFGD1<0<GGEDCDCCC.CFHHGHHG0CGHFCGFCCFHH?AGF?BBFDCFG-9CB09CBE?./99BFFFA-;:.///;...;//;@A.;
@M03896:38:000000000-B4D98:1:1101:10302:17223 2:N:0:171
CCCGTTTGCTCCCCTGGCCTTCGTGCCTCAGTGTCAGTAACTGTCCAGAGATTCGCCTTCGCCACTGGTCTTCCTTACGATATCTACGCATTTCACTGCTACACCGTAAATTCCAATCTCCTCTCCAGTACTCGAGCAAGGCAGTATCAAGTGCAGTTTCGAGGTTGAGCCCCGAGATTTCACACCTGACTTACCCCGCCACCTACGCACCCTTTACGCCCAATGAATCCGAACAACGCTTGCGACCTCT
+
AABBBFFAFFFFGGGCGFGGGGHGGGHHHHHHHHGHHHHHGHGHGHFGGF2GHGAEEGGHAEFEGHFCFGEHHHFHHHGGFGGHHHHFGFGGHHHHDGGHHFGHHEGFGEGFHHFFHHHHHGHHHHGFEGGHGEEBAC2BFGHD2@FGF2@FGGBGF>DHDE0A?<<0FGHGGG-<CCGGGHHHHGH/<GHHHFHHHDCGGGGGGGGGEGGGEC0;BFFCGGAB/0;9FFDA9@@.AFF.9..;99@DFF
@M03896:38:000000000-B4D98:1:1101:18778:17240 2:N:0:171
CCTGTTTGCTCCCCACGCTTTCGCGCCTCAGCGTCAGTTGCTGTCCAGCAGTCCGCCTTCGCCACTGGTGTTCCTCCTAATATCTACGCATTTCACCGCTACACTAGGAATTCCGTCTGCCTCTCCAGTACTCAAGAACTGCAGTTTCAAATGCAGGCCACAGGTTGAGCCCGTGGTTTTCACATCTGACTTGCAATCCCGCCTACACGCCCTTTACACCCAGTAAATCCGGCTAACGCTTGCCACCTACG
+
>AAAAFFFFFFFGGGE?EEFFG2EAEEEGHHHGGEGGHEDFHHHHGBFGEEGGGEGGFGHEFGEGGCFGFFEGHHHGHHGHHHHHHHFGGGGHHHHHAEEGEBG?C3FCFHHHHGGGHEHHFHHHHGFFHGHFGG2@<@F@GG11FGFFFDGFHFHAAFEGF0.<<0<1>GG-@<@C.<EGGGHFGF0;CCC00000:GGEGC.CFFFDA.A:C0FB9B/C9A99/9/BFA---9/;9=...99BFF9/9.
@M03896:38:000000000-B4D98:1:1101:10299:17241 2:N:0:171
CCCGTTTGCTCCCCTGGCCTTCGTGCCTCAGTGTCAGTAACTGTCCAGAGATTCGCCTTCGCCACTGGTCTTCCTTACGATATCTACGCATTTCACTGCTACACCGTAAATTCCAATCTCCTCTCCAGTACTCCAGCAAGGCAGTATCAAGTGCAGTTTCGAGTCTCAGCCCCGAGATTTCACACCTGACTTACCCCGCCACCTACGCACCCTTTACTCCCACTAAATCCGCACAACGCCTCCGACCTCT
+
AAA3AFFAFFDFGGGCABGGGGHBFFHHHHHHHHEHGHHDGGGGHEEFAFBGGGAEEGGG1EDEEFC2ADFGGHEGHHGEGGGHHHHFGGFGHH4GD@FHFFGHH@?F//BGHHF4GGHHHHHHHH3BBFGHF3B3??00/?0<B1?F@>@FFGHGG1DHAF010<1?<FGGDC---.1F11GD>CH<//0=<DBCG-:D:EHHEFD@.;@E./0;C09/EB.;//0;CF..:;-.;-;-9...-;@.9/
@M03896:38:000000000-B4D98:1:1101:6395:17267 2:N:0:171
CCTGTTTGCTCCCCACGCTTTCGCACCTGAGCGTCAGTCTTCGTCCAGGGGGCCGCCTTCGCCACCGGTATTCCTCCAGATCTCTACGCATTTCACCGCTACACCTGGAATTCTACCCCCCTCTACGAGACTCAAGCTTGCCAGTATCAGATGCAGTTCCCAGGTTGAGCCCGGGGATTTCACATCTGACTTAACAAACCGCCTGCGCGCGCCTTACGCCCAGCAATTCCGATTAACGCTTGCACCCTCC
+
>AAAAFFFFFFFGGFFEEEAFGEE2EGHFGHGGGGGEHHHBHHGEEEGH?0AEE>EEGEHGEAEGH1>EECHFFGHFFGFHFHGHHHFGFFGFHHHGGCGGCGHHHFFEFGHHFHHGHHGGGGGFHFD.<CGGHG0DH0<<GD0::CG0<0C0FHFGCGHHC0.;0;99FGA?@?D?EBBBBFFFFF//;:9/;BFFFEF;>ADEF--99-9-../:.9==?A.;.99;FF.9.AF/.9..9://;A.;A
@M03896:38:000000000-B4D98:1:1101:12986:17402 2:N:0:171
CCTGTTCGCTCCCCCCGCTTTCGCGCCTCAGCGTCGATGCCCGCCCAGGAGGCCGCCTTCGCCGCCGGTGTTCTTCCCGATATCTGCGCATTTCACCGCTACACCGGGAATTCCGCCTCCCCCTCCCGCATCCGAGGCTTCCAGTTCCCCGCGCTTCCCCCGGCTGAGCCCCCGGCTTCTCCCCCCCCGCTTGCCACCCCGCCTGCGCGCCCCTTACGCCCCGCGACTCCTGCTAACGCCCGCCCCCTCC
+
AAAAAF3AAAAAGGE0AAEEFGAEAFEEGH1FEEE/AE2AF0B>E@EFBG/BB/>>EEGH>EE//</<<<CCG2FGHB/?>BCGH1?>@<CFHHGHHC@ACCGHC--<CCHFHH/;:C:GEBGG9A..;-.-;.9--;-/9BB/;B//;----9--9:------9---/;AB---;-99//B/-9-@--;---9//9-:>@@@B-9;--;-;-:9/99;9@;------;B////:/;-;-9-9-@@@-AB
@M03896:38:000000000-B4D98:1:1101:15348:17446 2:N:0:171
CCTGTTTGCTCCCCACGCTTTCGCACCTGAGCGTCAGTCTTCGTCCAGGGGGCCGCCTTCGCCACCGGTATTCCTCCAGATCTCTACGCATTTCACCGCTACACCTGGAATTCTACCCCCCTCTACGAGACTCAAGCTTGCCAGTATCAGATGCAGTTCCCAGGTTGAGCCCGGGGATTTCACATCTGACTTAACAAACCGCCTGCGTGCGCTTTACGCCCAGTAATTCCGATTAACGCTTGCACCCTCC
+
ABBAAFFFFFFFGGGEEEEFFGAEFGGHHHHHGEEEEHHHHHHHEDEEHC0EAE>EFGGHGEDEGH?/>EGHHHGHGGGDGGHGHGGFEEAEGHGHHBBDDC?GGGF02FGFGHBGGHHGGGGFGFF?.<CGFFC<<C0<<G00:0=;C0;;;CBCC;GHHF0.:0;/;;FG-?@--;BFFFGGFFF/;FBFBFBB/AEEBFAFFFB;DFAF-9.;F.A@CA.//B/;F//A.:.//.9..9.;9BAEED
@M03896:38:000000000-B4D98:1:1101:15364:17457 2:N:0:171
CCTGTTTGCTCCCCACGCTTTCGCACCTGAGCGTCAGTCTTCGTCCAGGGGGCCGCCTTCGCCACCGGTATTCCTCCAGATCTCTACGCATTTCACCGCTACACCTGGAATTCTACCCCCCTCTACGAGACTCAAGCTTGCCAGTATCAGATGCAGTTCCCACGTTGAGCCCGGGGATTTCACATCTGACTTAACAAACCGCCTGCGTGCGCTTTACGCCCAGTACTTCCGATTAACGCCTGCACCCTCC
+
AABAAFFCFFFFGGGE2EE2FGEEGGGHHHHHGGEGGHHHDGAFEA1GH1EEAE>EEGGHFGGFGHE>>EFHHHHHHHHHHHHHHFGFEEEEGHHHHDDCC?FGHHFC2FGFHHHHHHHGGGGH<GF..<<GFGGDGHD/CG00:;GGG0:CHFFC:;GHHG.;.9..;CFEAAA?-AFCFFFFFFF/;;BBBFBF/;EF@DFFEFFFBF-B-;.9;;.-@D.99///9/AA?../;.A-;.;.BFF??D
@M03896:38:000000000-B4D98:1:1101:28680:17611 2:N:0:171
CCTGTTTTCTCCCCACGCTTTCGAGCCTCAGCGTCAGTTATCGTCCAGTAAGCCGCCTTCGCCACTGGTGCTCCTCCTAATATCTACGCATTTCACCGCTACACTAGGAATTCCGCTTACCCCTCCGACACTCTAGTACGACAGTTTCCAATGCACTACCGTCCTTGAGCCCCGGCCTCTCACATCACACTTCCCCCACCCCCTGCGCTCCCCTTCCACCCACTAAATCCGGTTAACCCTTCCACCCTAC
+
AAA1AFF1BDFFGC1E1AA0AFA0B0EHGGBB0EEAEGFH2FAAAE/1F12AEF/AEE/B/>//?@@>1B1BFE1CFGGFHFFF@FF/>?>EGGGHE/>EE?BFG0101>GHFEB<?EFCCF/??E?BBBCC?1<<1@@???--11>>1>1<<B1110<<-....00000;EC----9./;09909090;/000:/.-9A.;=--;-9-:9-;---;/99A---/;//99-----;;/9-9-:/;;;--;
@M03896:38:000000000-B4D98:1:1101:28697:17617 2:N:0:171
CCTGTTTGCTCCCCACGCTTTCGAGCCTCAGCGTCAGTTATCGTCCAGTAAGCCGCCTTCGCCACTGGTGTTCCTCCTAATATCTACGCATTTCACCGCTACACTAGGAATTCCGCTTACCCCTCCGACACTCTAGTACGACAGTTTCCAATGCAGTACCGGGGTTGAGCCCCGGGCTTTCACATCAGACTTGCCGCACCGCCTGCGCTCCCTTTACACCCAGTAAATCCGGATAACGCCTGCACCATAC
+
BBBBBFFFFFFFGGGGAEFFFGEFGEEHHGHHGGGGGHHHHHHHHEFGGHFFGHEEGGGHGFGGGGFE@FGGHHHHHHHHHHHHHHHFEEEGHHGHHGEFGEFHHHHHEFHHHHGEDGGHH2FFEECDGGGHHGHD?GF<FEDC1FGGHFHFFHFFDFHGC@-:::-CCGHGGGABGGEFFFGGGGG:FFEF:0F;@DFCFFFDEFDF=DAF.BB/F9:BFE.///;BFF.-..;BFFF-:.:;/F.//;
@M03896:38:000000000-B4D98:1:1101:28715:17621 2:N:0:171
CCTGTTTGCTCCCCACGCTTTCGAGCCTCAGCGTCAGTTATCGTCCAGTAAGCCGCCTTCGCCACTGGTGTTCCTCCTAATATCTACGCATTTCACCGCTACACTAGGAATTCCGCTTACCCCTCCGACACTCTAGTACGACAGTTTCCAATGCAGTACCGGGGTTGAGCCCCGGGCTTTCACATCAGACTTGCCGCACCGCCTGCGCTCCCTTTTCACCCAGTAAATCCGTCTAACGCTTGCCCCCTTC
+
AAB3>DFCFFFFGGGFEEFEGGEAFEEGHGHHDGCGEHHHGHFHFEAGHHHFGHAEEGGHHEDEFHEE@??>FGFHHH3BF4BFGGHGGAEEFH@GHEGG/>BGG3B3EGGFHGCD/?BGCGGGGGG<C/>GH?DD1??//?<->1FGD11=1>>1===D.A--:--/::GEGB9A@B.FF0F0FB000;9000B;-9BBBB-AFF-;-AAEB/B/;/9/;../////;B..;../9.9.;.9/;;;@.B
@M03896:38:000000000-B4D98:1:1101:27971:17695 2:N:0:171
CCTGTTTGCTCCCCACGCTTTCGCGCCTCAACGTCATTTACCTTCCAGTAACCCGCCTTCGCCACTCGCGTTCCTCCTAATATCCACGCATTTCACCGCTACCCTCGGACTTCCGCTTCCCCCTCCGCCACTCAACCACACCCCCTTCCAATGCCCTCCCCCCTCCCCCCCCCCCCCTCTCACATCCCCCTTCCTCCGCCGCCCACCCTCCCTCTCCCCCCACCATATCCTTCCATCGCTCTCCCCCCCC
+
AAA>>D31B@1B1EFA1A000B000AEEE11ABA//022ABB11B01AF1D2BF/AE//1//AEE10/////BF2@GC1B12BB2BB?E>/?2BBBF/<</><B1//////<>D/</?/<00//<C</?-C10<100>>..<.---</:;00/:0//CA...--.....;-9@--;@---:/:///;;-A---;/9/-9A--9-9--;?E-E---///9----99//9;B//////;-:-9-///----9
@M03896:38:000000000-B4D98:1:1101:27956:17707 2:N:0:171
CCTGTTTGCTCCCCACACTCTCGATACTCAACGTCCTTTTCCATCCAGTAACCCGCCTTCTCCACCCGCACTCCCCCTCACATCCACGCATACCACCGCTACCCCCGGAATTCCGCTTCCCCCTCCCCCCCTCATCCCCAGCACCTTCCAATTCACTCCCCGCGCTCCTCCCCTCCCCCTCACATCTCCCCCCCCCTCCTCTCTCACCTCCCTCAACTCCCACACCAACCACACCACCCCCTGATCACAC
+
>1>11@31131@CA111A11B10100A1F1100A00B221DB22BB1B2AB21B/AA/AB1F11A0//////>0/BE>/0/12101B/////1B>>F?E//<0</</////11@0?<</10?///?//>-<-<<0=<.</.:/../:;CC000<0000;A.-9---9./;CAA/-;E------//9/;//--------9--/9/;//:;;9A---/;//;--;----;99-;-------9;@--/;//99
@M03896:38:000000000-B4D98:1:1101:14611:17757 2:N:0:171
CCTGTTTGCTACCCACGCTTTCGTTCCTCAGCGTCAGAATGAGCCCAGTAAGTCGCCTTCGCCACCGGTATTCTTTTTAATATCTACGCATTTCACCGCTACACTAAAAATTCCACTTACCTCTACTCTTCTCAAGATATGCAGTTTCAAATGCTTACAGTAGTTAAGCTACTGCCTTTTACACCTGACTTGCATTTCCGCCTGCGAACCCTTTACGCCCAGTGATTCCGGACAACGCTAGCCCCCTACG
+
AAAAAFFFFFBDGGFGEFEFGGEFGHHHHBFGGGEEFGEGBBFFGE2FFH5DGD1EFGGHEEEEEH10>EGHHHFHHHHGFEHGFFHFEEEGHHGHH1>EE@FGGFH3F3FGHF?BGHHHFDHHHHGH3FHHFHF2GFBGDG2G2DGGDBGFFBGFFCB1<F1?DGG??FFFH1FHHDGFF<DFHF00=0=0G0=DDGF.EDGH.;-:@-EF/FGB.9-:../00;0C;/-.9-9;-9.9.;/9AB-EF.
@M03896:38:000000000-B4D98:1:1101:28159:17773 2:N:0:171
CCTGTTTGCTCCCCACGCTTTCGCACCTGAGCGTCAGTCTTCGTCCAGGGGGCCGCCTTCGCCACCGGTATTCCTCCAGATCTCTACGCATTTCACCGCTACACCTGGAATTCTACCCCCCTCTACGAGACTCAAGCTTGCCACTATCAGATGCAGCTCCCAGCTTGAGCCCGGGGATTTCACATCTCACTTAACAAACCGCCTGCGTGCGCTTTACGCCCAGTAATTCCGATTCACGCTTGCACCCTCC
+
AABAAF5BDFFFGGGGEEEEFGEEAFGH3FGGEEEEFFHH5DFBEEEGGE00A>>EEGGHEEDEGHE/>EFGFHHHH?FHHHHHHDGFGEEFHGGHHFCGC@<GHFFFGFHFHE1FGHHGGCFHHHFC.CEHCFC0DC0/<C00:;CGFC00;:B0/:CGFG0.09;.0BFG-:-;-9/C9BF/9B:/;B///;9;FFFF-9B.9:9:9A-;-.99;.99@9.//9/;BF/D../9;.;....;;BA.A9
@M03896:38:000000000-B4D98:1:1101:14599:17775 2:N:0:171
CCTGTTTGCTACCCACGCTTTCGTTCCTCAGCGTCAGAATGAGCCCAGTAAGTCGCCTTCGCCACCGGTATTCTTTTTAATATCTACGCATTTCACCGCTACACTAAAAATTCCACTTACCTCTACTCTTCTCAAGATATGCAGTTTCAAATGCTTACAGTAGTTAAGCTACTGCCTTTTACACCTGACTTGCATTTCCGCCTGCGAACCCTTTACGCCCAGTGATTCCGGACAACGCTACCCCCCTACGT
+
AAAABFFFFFFFGGGEAEEFFGGHHHHHHHHHGGGGGHEGBGHHHGGHHHGDGFAEGGGHEFF1EHEEEGGHHHHHHHFGHHHHHHHFEFEGHHHHHGGGGEGHHHHHHHHHHHGHHHHHHFHHGHHHDGHHFHG2GHHHFFFFFFGGGHHFFFFFF<GD<GFDDGG?FDHHHHHHHGFGHDDGHHCCGBFDGHGGHHHAFGGHA;@DFGGGGGGG.ED-9.90B9;FB/A:@BAE--9;-.9ADFCFF..
@M03896:38:000000000-B4D98:1:1101:14614:17785 2:N:0:171
CCTGTTTGCTACCCACGCTTTCGTTCCTCAGCGTCAGAATGAGCCCAGTAAGTCGCCTTCGCCACCGGTATTCTTTTTAATATCTACGCATTTCACCGCTACACTAAAAATTCCACTTACCTCTACTCTTCTCAAGATATGCAGTTTCAAATGCTTACAGTAGTTAAGCTACTGCCTTTTACACCTGACTTGCATTTCCGCCTGCGAACCCTTTACGCCCAGTGCTTCCGGACAACTCTAGCGCCCTACT
+
>AAAAFFFFFBDGGGEEEEAFGEFGHHHHHHGGGEE?GFGB35BFE2AFFBFGFBEFGGHHFEAEHE0>EFGHHHFHHHHHHHHHGG?EEAEHHHHHEEEEEGHHHBGBDGFHFDGHHHHFHHHHHHH2GHHFFF1FD1GFGFF1@GFGFFFGEHEGC<F1D1??11??1GGGFFGDFFGGG=FHHCCGFB0DDGHFGD<EFFHF:@@C@EFFFGF.C??../;0;;;F.-99@.;/999/;-9;@-.:/
@M03896:38:000000000-B4D98:1:1101:28889:17811 2:N:0:171
CCTGTTTGCTCCCCACGCTTTCGCGCTTCAGCGTCAGTATCTGTCCAGTGAGCTGACTTCTCCATCGGCATTCCTACAAATATCTACGAATTTCACCTCTACACTTGTAGTTCCGCCCACCTCTCCAGTACTCTAGCAAAGCAGTTTCCAACGCAATACCGAGTTGAGCCCCGCATTTTCACATCAGACTTTCTCTTCCGCCTAGACGCGCTTTACGCCCAATAAATCCGGATAACCCTTGCGACATACGT
+
ABBBBFFFFFFFGGGGEEEFFGEFEF2EEHHGEFGEEGGDGHFGHHHHFFG3FGFGGFHHFHFGFGEFEEEFHHBGFG3FGHGHHHHGEGHHHGHHHHFHHGFGFDEFG?BEGG?EEGCFGHHHHHG2BDGGHDDF3B2G@FGF2>FFHHHH?FCCDGG1.C-<FD11FGEDCGC?EFCGBGGGHC0:C/;CFBH0CHH:EGA.90F;?-;-:.0C:A@-.9FB//BFFA-.:;/;/9.//;;;@-9FB./
@M03896:38:000000000-B4D98:1:1101:4183:18089 2:N:0:171
CCTGTTTGCTCCCCACGCTTTCGCACCTGAGCGTCAGTCTTCGTCCAGGGGGCCGCCTTCGCCACCGGTATTCCTCCAGCTCTCTACGCATTACACCGCTACACCTGGAATTCTACCCCCCTCTACGCGACTCAAGCTTCCCAGTATCAGATGCAGTTCCCAGGTTCAGCCCGGGGATTTCACATCTGACTTCACAAACCGCCTGCGTGCGCTTTACGCCCAGTACTTCCGCTTTACTCCTGCACCCTCC
+
AAAAAFF>DFFFGGGG?AEAFGBA0EEF0CFB0BEAEGGHFHGGGEFHF///AE/EEEGHHGFEFH?/>/FGFBGHHBG0GGGHHDF/EEEEBDFGH@CCC@<?GHCF<??F?DDDHHHCGGGFFDF---<ACC:0<C00;C;0:0CCC0090;B0;CCFFB0.900;0;FG?--;--//9;;9FFF//9:B/;99/:A9-=?-99-9---9-9-/999@?B-999/;99A-:--9;//;B/:;:9B?E?
@M03896:38:000000000-B4D98:1:1101:4205:18096 2:N:0:171
CCTGTTTGCTCCCCACGCTTTCGCACCTGAGCGTCAGTCTTCGTCCAGGGGGCCGCCTTCGCCACCGGTATTCCTCCAGATCTCTACGCATTACACCGCTACACCTGGAATTCTACCCCCCTCTACGACACTCAAGCTTCCCAGTATCAGATGCAGTTCCCAGGTTCAGCCCGGTGATTTCACATCTCACTTAACAAACCGCCTGCGTGCGCTTTACGCCCATCAATTCCGATTACCTCCTGCACCCTCC
+
>AA?AFF>@DFFGGGGCEE2AGEEEGGFEGHHGGEEEGGH5FBGEEAEGE00AE@EGGGHFEEEGH1>>EFHHHBFF?GGHGGGF4F?EEEAGHHHH/BD/@GHHHEGGHDGG1FGHGFDGCFGFG<A.<ACGBG0DCF0/CG0;;C;;0;:000C::CC000./909;BFDB9--9CBFCBF00CB09;9/;F/B9.A9B;B?EAB9D.?B-AAFF..-@.//9/F//;/....///;../:.9BD?ED
@M03896:38:000000000-B4D98:1:1101:17869:18100 2:N:0:171
CCTGTTTGCTCCCCACGCTTTCGCGCTTCAGCGTCAGTATCTGTCCAGTGAGCTGACTTCTCCATCGGCATTCCTACAAATATCTACGAATTTCACCTCTACACTTGTAGTTCCGCCCACCTCTCCAGTACTCTAGAAAAGCAGTTTCCAACGCAATACGGAGTTGAGCCCCGCATTTTCACATCAGACTTTCTTTTCCGCCTAGCCGCGCTTTACGCCCAATAAATCCGACTAACCCTTGCGACATACGT
+
AABBBFFFFFFFGGFFEEFEGGAE2EEFGFGGEFFGFHEGHHGGGGFGFGAFGHFGFHHHHHGHHHEF>EEHHHBGCFHHGHHHHHHGGHHHHHGHHHHHHFFGFFBEGBGHHF/EFGGFGHHFHFF2BDGFHBGFFHHFFFHFBFGGHFFGGGGGDFH/.CD<F<D<FHGF-@D..0:G0GFGHF:BG/;CH0CCCFGEDA..:/;.9-;9.;CF..BBDA.////;;..9;9//.../9;-;;-99B:9
@M03896:38:000000000-B4D98:1:1101:17890:18107 2:N:0:171
CCTGTTTGCTCCCCACGCTTTCGCGCTTCAGCGTCAGTATCTGTCCAGTGAGCTGACTTCTCCATCGGCATTCCTACAAATATCTACGAATTTCACCTCTACACTTGTAGTTCCGCCCACCTCTCCAGTACTCTAGAAAAGCAGTTTCCAACGCAATACGGACTTGAGCCCCGCATTTTCACATCAGACTTTCTTTTCCGCCTAGACGCGCTTTACGCCCAATAAATCCGGATAACCCTTCCGACATACGT
+
AABBBFFFFFFFGGGGEEEFFGEEEFEGGHHHGGFGGHHHHHHHHHHGGG5FGHGHHHHHGHGGHHE>EEEHHHFHGGHGHHHHHHHGFHHHHHHHHHHHHFGGHDDGGBFFHHAFEGGGGFHHHGGGFFHHHHHBG3FHFFHFDDFGHHFHCG@DDHHAAD-><111>GGGAFGFDGHHHGHHHGB0;BC;G00CGHHCDDADF0F.--;-.9CF.A9@A.;B/B/FF9-.9;/9/9.;.;..;-.BF?/
@M03896:38:000000000-B4D98:1:1101:8887:18118 2:N:0:171
CCTGTTTGCTCCCCACGCTTTCGAGCCTCAACGTCAGTTACCGTCCAGTAAGCCGCCTTCGCCACTGGTGTTCTTCCTAATATCTACGCATTTCACCGCTACACTAGGAATTCCGCTTACCTCTCCGGCACTCGAGCCAGACAGTTTCCACTGCAGTCCCAGGGTTAAGCCCTGCGTTTTCACATCACACTTGCCTTGCCGCCTACGCTCCCTTTACACCCAGTACATCCGCATAACGCCTGCCCCCTCC
+
AAAAAFFFFFFFGGGE2EAFFGEFGEEHHHGHGHEGGHGHE52BEE1FFB5DFGEEGGGHEEGEFBCF5FFEGDGHHH4GHFHHHHGFEFFGGHGHHAEEGEGH3B3B3FGGGFBE/<BGFGFFGG/<@CDFH<F/CCBF0>>0>D=GHH1FGHHCD/CH<0..<<.=DGFH/C.-.:::CFGHHGF0;CFE0;;90/;CG-BGGF.AEDFF.;/BF;99DA.:B/:;BF..9..9B.@-.9.9AEACAD
@M03896:38:000000000-B4D98:1:1101:17877:18122 2:N:0:171
CCTGTTTGCTCCCCACGCTTTCGCGCTTCAGCGTCAGTATCTGTCCAGTGAGCTGACTTCTCCATCGGCATTCCTACAAATATCTACGAATTTCACCTCTACACTTGTAGTTCCGCCCACCTCTCCAGTACTCTAGAAAAGCAGTTTCCAACGCAATACGGAGTTGAGCCCCGCATTTTCACATCAGACTTTCTTTTCCGCCTAGACGCGCTTTACGCCCAATAAATCCGGATAACCCTTCCGACATACGT
+
AABAAFFFFFFFGGGFEEEFEGEFEGFGGGHHGEEFGHHHHHHHHFFFBF5FFHFHHHHHHHHHHGE?EEFGHH5DFGHHFFBGHHHGCEGHHHHHHHHFFFFGGGHFG?FEGHEEEEGFGFGFFG323BFGHFHGHFFGBEG2>@GGFFHGADGFDGHCADDAFDG1GHGGCCFDGGFGFCCCGGBCGB0;G0CBGFHADD?E/CGA--9;.9BB:A=9A9B/////B.-9.;/9/999.;DD;@./:9/
@M03896:38:000000000-B4D98:1:1101:24580:18131 2:N:0:171
CCTGTTTGCTCCCCACGCTTTCGTGCCTCAGCGTCAGTTACAGTCCAGAGAGCCGCCTTCGCTACTGGTGTTCCTCCTAATATCTACGCATTTCACCGCTACACTAGGAATTCCACTCTCCTCTCCTGCACTCAAGTCCTCCAGTTTCAAGAGCTTACTACGGTTGAGCCGTAGCCTTTCACTCCTGACTTAAAAGACCGCCTACGCACCCTTTACGCCCAGTAAATCCGGATAACCCTAGCCCCCTACG
+
AABBBFFFFFFFGGGGEFEEFGEFFFHHHHGHGGGGGHHHHGFHHHGHHHHFGGEGGGGHHGGGGHFHFHHGHHHHHGFHHHHHHHHGGFGGHHHHHFEGGFFGGHHGBGHHHHHHGHHHHHHHHHHHHHHHGHHFGHFFGHFFHFHGGF1<CGHCGFD?GGDFEFE1FG->AFGHHGHFHHFHEH<;GFH0CGGGCGFCGGGGGD?DGGGEFFGF.;@9;.////BF9A-9;?FB/9:.;/;FFF-.A.
@M03896:38:000000000-B4D98:1:1101:20786:18138 2:N:0:171
CCTGTTTGCTCCCCACGCTTTCGCACCTGAGCGTCAGTCTTCGTCCAGGGGGCCGCCTTCGCCACCGGTATTCCTCCAGATCTCTACGCATTTCACCGCTACACCTGGAATTCTACCCCCCTCTACGAGACTCAAGCTTGCCAGTATCAGATGCAGTTCCCAGGTTGAGCCCGGGGATTTCACATCTGACTTAACAAACCGCCTGCGTGCGCTTTACGCCCAGTAATTCCGATACCCCCTCGCCACCTCC
+
AAB3AFFCFFFFCGBE2EEAFG2EAFGHFFHHGEEGGHGFGHGGEEECFDEGEEEEEEGHAEDEEHE/>EFHHHHHHGBDGHGHHHHFEEDEBGFHG?BDD@FGHHGGCFHHGFGDFHHGCGGHFHFD.<EHFFG0<CD<<C<00;;;;:0=:G0C;GHHHF0.:0/9/FGE---9;9FGGFFFFFB99BBB/9BFBAEE-@;DAF-9.9---../;..9@9.//;/9/B/.9--//.;-.---.9;A9A
@M03896:38:000000000-B4D98:1:1101:20804:18146 2:N:0:171
CCTGTTTGCTCCCCACGCTTTCGCACCTGAGCGTCAGTCTTCGTCCAGGGGGCCGCCTTCGCCACCGGTATTCCTCCAGATCTCTACGCATTTCACCGCTACACCTGGAATTCTACCCCCCTCTACGACACTCAAGCTTGCCAGTATCAGATGCAGTTCCCAGGTTGAGCCCGGGGATTTCACATCTGACTTAACAAACCGCCTGCGTGCGCTTTACGCCCAGTAATTCCGCTTAACGCCTTCACCCTCC
+
AAB?AFFCFFFFGGGGEFEFFGEEEGGHGHHHGGEEEGGHFHHHEEEGHG?EEEEEGGGHAEEFGHEEEGGHHHHHHHHHHHHHHHHFGEGGHHHHHGFGGCHHHHGCFHHHHHHFHHHGGGGHHHFA.AAHFGGDDC0/<CG00:;CGC:GCFBC:<CCHG:.90/;;FCE-;;99CFGF/FFFFF//FFBBFFF/AEF@AFD9A99DD=B-.ABFE.>DA?9//;9FF/...9B/.;-99//9;AAEF
@M03896:38:000000000-B4D98:1:1101:25488:18186 2:N:0:171
CCTGTTTGATCCCCACGCTTTCGCACATCAGCGTCAGTTCCAGACCAGAAAGTCGCCTTCGCCACCGGTGTTCCTCCATATCTCTGCGCATTTCACCGCTACACATGGAATTCCACCTTCCTCTTCTGCACTCAAGCTTTCCAGTCTCCAATGCCCCTCCCCGGTTGAGCCCTGGGCTTTCACATCAGACTTACAAAACCGCCTACGCGCGCTTTACGCCCACTACTTCCTGATAACGCTTGCCACCTAC
+
ABBABFFC5DFFGGGG?EAFFGBAAF?GFHFGEFEEEH55D5A3AFFFB3A3DDAEEEFHAFDE>1>0>>FGGHHHGC4BFGHHH4BEEGGGHHBGEEEEG@FG?3B?3DGHHHHF002BFGHHBG2@>FGHF2F@2G2GGGG1<1<??1?GF1CC<FEG.<--<<-//<F./:.CCGGGCBGGCG000;/C99;90AAF-AFGGF?B-@-;99.BB9:>BD9FF/9/BF///9/9B?D?A.;B/;F.BF
@M03896:38:000000000-B4D98:1:1101:25503:18195 2:N:0:171
CCTGTTTGATCCCCACGCTTTCGCACATCAGCGTCAGTTACAGACCAGAAAGTCGCCTTCGCCACTGGTGTTCCTCCATATCTCTGCGCATTTCACCGCTACACATGGAATTCCACTTTCCTCTTCTGCACTCAAGTTTTCCAGTTTCCAATGACCCTCCACGGTTGAGCCGTGGGCTTTCACATCACACTTAAAAAACCGCCTACGCGCGCTTTACGCCCACTAATTCCGCATAACGCTTGCCACCTAC
+
>AABBFFFFFFFGGGGEFEFFGEEDGFHHHBGEGEGFGGFFFDBGEFGHFE3FGEEGEGHAEEEFFB2FGHFGHHHHFFGHHHHHBGEGGFGHHHHHFEEEEFGG3EF3GGHGGFF4?FHHHHHFFDBFGGHGF<<2@>GFFG2@2>GFHFGG1FHHHHGFHD?<F<01>F-<D<?EHHHHBGCGHB0:CCGG0CGFCDF?BGGGF9A-A@@@.AFBEFCF?.;9B/BFFB.-;ABBAB?..9//;FF9F
@M03896:38:000000000-B4D98:1:1101:29212:18291 2:N:0:171
CCTTTTTGCTTCTTATATGTTCTATTCTCAGCGTCATGTTGTTTCCCTTCTTCCTCCTTCTCTATCGTCTTTTCTCTCTATATCTATTCCTTCCCCCTCTACACATTTTTGTTTGTTCACTTTTTCACTATTCCCTCCCCCCCCCTTTTTAAGCAGTTTATGGGTTGAGCCCATAGATTTCACTTCCAACTTGTCTTCCCGCCTGCTTTCCCTTTCCTTCCAGTAACTCCGGACAACGCTTGTGACCTACG
+
>>>>3B@3BBB@ABA5BB6BB6D6D6DBDDDBBAE2B5DD5BFABBEBABADBD5DFFAGBF55B51B1BBFBAD5D3B5D55DD5D5BDBABEEFE01B3@4B3BBBBB/B?B3BB443BB3BB3BB44B4BBE3BEEEEEC///0<??/<?????1<?1<1F<<-CFGHGEBGFFB0DHDHHGHBFFBGB=0<:CFFHDC-;..=00;9B0900;0;09000900;;9.-.:-AE--...99//BFFF.
@M03896:38:000000000-B4D98:1:1101:20756:18810 2:N:0:171
CCTGTTTGCTCCCCACGCTTTCGCACCTGAGCGTCAGTCTTCGTCCAGGGGGCCGCCTTCGCCACCGGTATTCCTCCAGATCTCTACGCATTTCACCGCTACACCTGGAATTCTACCCCCCTCTACGAGACTCAAGCTTGCCAGTATCAGATGCAGTTCCCAGGTTGAGCCCGGGGATTTCACATCTGACTTAACAAACCGCCTGCGTGCGCTTTACGCCCAGTAATTCCGATTAACGCTTGCACCCTCC
+
AABBBFFFFFFFGGGGCFE2FGEEFGGGFHHHGGEGGHHHFHGHGEFGHGEGEEEFGGGHHGFFGHEE>EFHHHFHHGHHHHHHFHHGGGGGHHHHHGGGGFFHHH2FFGGFHHHHHHHGGGGHGHF..<CGHHGBGGH/CGFB:;CCCCGFHHEHCCHGHH0:/9/;CFFEDAB-BDFGFBFGFFF/9BF/;BBFF.EF;DFDEFF9DB;=-;.9BEABBAE9B/BFFFBF?DFFFDF.9.:;9BD.AD
@M03896:38:000000000-B4D98:1:1101:21545:18841 2:N:0:171
CCTGTTCGCTCCCCACGCTTTCGCTCCTCAGCGTCAGTGACGGCCCAGAGACCTGCCTTCGCCATTGGTGTTCTTCCCGATATCTACACATTCCACCGTTACACCGGGAATTCCAGTCTCCCCTACCGCACTCAAGCCCGCCCGCACCCGGCGCGGATCCACCCTTAAGCGATGGACTTTCACACCGCACGCCACGAACCGCCTACGAGCCCCTTACGCCCAATAATTCCGCCTAACGCCTGCACCCTAC
+
>AAAAFFADAAAGGGG2EE2AGEEEHGHHHHHGGEEEGHBFAAEEEEFHEGFGHBGGGFHAED>FFBE3??BGGHHHHGGCE/F?BFGH3?EGGFHHGHE/?BFGE/><CFFHFD2@FGHFGDCEFH/@AFGGHF1>FG<<CF--<;AD:-:A?-9-?BGFGA..////;-.9../://;BBF/FF---;-;..;--:@@9-@.AF.9.;BE9..9B9DCF...//;;BF/....;B.;-.99;BBA.:A
@M03896:38:000000000-B4D98:1:1101:8517:18918 2:N:0:171
CCTGTTTGCTCCCCACGCTTTCGCACCTGAGCGTCAGTCTTCGTCCAGGGGGCCGCCTTCGCCACCGGTATTCCTCCAGATCTCTACGCATTTCACCGCTACACCTGGAATTCTACCCCCCTCTACGAGACTCAAGCTTGCCAGTCTCACATGCAGTTCCCAGTCTGAGCCCGGGGATTTCACATCTGACTTAACAAACCGCCTGTGTGCGCGTTCCGCCCAGTAATTCCGCTTAAAGCATGCACCCTCCG
+
>>AAAFFBFFFFCECEA2AA2GAEAEGCCFHHCEEE25FG5E2F1A1BGD0AA@0EEBAGCAEEEG1/>EE4FGDHHCFFHGBGH4B?E???FF2?FAC?/@2FGGF02?<FFFDGHEHGG?AGHFGD.<<DGF/<<C</</<0000<00;00;;C00;GFC0/090;;FCCB-@?-./0;;90B/F9BFFBBFFFBFAE=-9.9/999/.9-9-.:...@.;//99////;...//9/////9/;99.;.
@M03896:38:000000000-B4D98:1:1101:19929:18965 2:N:0:171
CCTGTTTGCTCCCCACGCTTTCGCACCTGAGCGTCAGTCTTCGTCCAGGGGGCCGCCTTCGCCACCGGTATTCCTCCAGATCTCTACGCATTTCACCGCTACACCTGGAATTCTACCCCCCTCTACGAGACTCAAGCTTGCCAGTATCAGATGCAGTTCCCAGGTTGAGCCCGGGGATTTCACATCTGACTTAACAAACCGCCTGCGTGCGCTTTACGCCCAGTAATTCCGATTAACGCCTGCACCCTCC
+
AABCCFFFFFFFGGGGFEEFFGGGGGGHGHHHGGEGGHHHFHHHGEEGHGGGFEEFGGGHFGGGGHDEEGGHHHHHHHHHHHGHHHHGGFGGHHHHHGDGGCGHHHFGHHHHHHHHHHHGGGGHGFFD<AEHCFCDGHF/CGHB:CGGGGCGGGHH:CHHHHFC::/CCFGGAD?DADFGFEGGFFF9BFFFFBFFF?EFFFF?EF@9ADFFB9.:9ADCDFF/B9//;F/:.::/9.@-;.;/FFFAEF
@M03896:38:000000000-B4D98:1:1101:5910:19089 2:N:0:171
CCTGTTCGCTCCCCACGCTTTCGCTCCTCAGCGTCAGTGACGGCCCAGAGACCTGCCTTCGCCATTGGTGTTCTTCCCGATATCTACACATTCCACCGTTACACCGGGAATTCCAGTCTCCCCTACCGCACTCAAGCCCGCCCGTACCCGGCGCGGATCCACCGTTAAGCGATGGACTTTCACACCGGACGCGACGAACCGCCTACGAGCCCTTTACGCCCAATACTTCCGCATAACGCCTGCACCCTAC
+
>AAAAFF>AABBGGGGEEFFGGGFFHGGHHHHGGGGGGHGGF?AECGGGHCGGHGHHHHGHGGEEG4F@BGEGHHHHHG1EFFHHHHGHHGGGHHHHGH?ECGGH@CCFCHHHHEDFHHHHHGHFHHCDCGGGFG1GFG<@GG?CFGGHD-@AA;?-AAFFFFA99../;-;...9FB/BFFFFFF--9BFA@9@-;=B;DBF?.B9;DFF?9;/;FFFAFF..//;/BF?.9.;BF.;-9..9:;A.9A
@M03896:38:000000000-B4D98:1:1101:5929:19096 2:N:0:171
CCTGTTCGCTCCCCACGCTTTCGCTCCTCAGCGTCAGTGACGGCCCAGAGACCTGCCTTCGCCATTGGTGTTCTTCCCGATATCTACACATTCCACCGTTACACCGGGAATTCCAGTCTCCCCTACCGCACTCAAGCCCGCCCGTACCCGGCGCGGATCCACCGTTAAGCGATGGACTTTCACACCGCACTCGACGAACCGCCTACGAGCCCTCTACGCCCACTAATTCCAGATAACGCTTGCACCCTAC
+
>>A3ADFADAABGGGGAEEAAFEFEHGCGGFGAEGGDGF5FE?EGGGHHGGHGHGHHHHG1EEEFEB3BFGEGHHHGHGEEGGGBGHHHGGGGHHHHGEEEFHHHECFCDHHGHE2DFHHFGFHGHHCFGGGHHH1>FH<ADF?@<DGG.:@?D-BA;?FBFFE.A.9/B-9.;.BFF/;FEB;FA--9;-;999--@@>ADDD.9..;B>...9/B9@-@.99FFFBFF/BFF/9B:-A...999.9.9
@M03896:38:000000000-B4D98:1:1101:7003:19155 2:N:0:171
CCGGTTTGCTCCCCTAGCTTTCGCACCTCAGTGTCAGAGTCAACCCAGGAGATCGGCTTCCCCACCGGCCTTCTTACCTATATCTGCGGATTTCACCCCTACACAGGTAATTCCATCTCCCTCTATTGCCCTCAAGCCCTTTAGTTTCAAGCGCATTACCCTGTTAAGCTTCGTTATTTTCACACCTCACTTTAAGAGCCACCTACGTTCCCTTTACGCCCAGTAATTCCTTGCAACTCTCCCCCCCTAC
+
>>A1>AA1BFFFGGGGCBFBAF00BEGFHHHHGHF2ABFFGGGHFE/AF//ABFA/AFEHFHEFGG//>E/FGHHHGHBFGHHGE2FE?ECEHHHHHFGGGFGHF0?BG2>FGF2GGDHFHCCGGH2BDGFFA0111?FG<C111@GGG1FFACGAAF1>GD>CF11=>1D=-<C..00=G0=0/.;.::00;00000::C/CH//.9///:0;;00..9@A.90000;000;//:9/;/;/;-;-9---
@M03896:38:000000000-B4D98:1:1101:7022:19162 2:N:0:171
CCGGTTTGCTCCCCTAGCTTTCGAACCTCAGTGTCAGAGTCAACCCAGGAGATCGGCTTCCCCACCGGCCTTCTTACCTATATCTGCGGATTTCACCCCTACACAGGTAATTCCATCTCCCTCTATTGCCCTCAAGCCCTTTAGTTTCAAGCGCATTAACCTGTTAAGCTTCGTTATTTTCACACCTGACTTTAAGAGCCACCTACGTTCCCTTTACTCCCAGTAATTCCGCGCAACGCTCGCCCCCTAC
+
>>AAAAAAFFFFGGGGFBBBGGE2GHGFHFHGHHGHEHCGGFHHHGGHGG2FGGABEFEHHHFHGGA>EEEHHHFHHHBFFHHHHBF>EEGGHHHHHHGGEGGHDGCB?BGDGG4DF3FGGHHGHH2BDGGHEGG@FFGHFFF11?FFGFDGACG?.F1>GF0==11=>1FG@GC.GD<GH0DDHDH/;CGCF00000;.CGHHFHAAFFCC0C09F0;99/09;B09BF/.-99-;-;.A-9;ABB-.;
@M03896:38:000000000-B4D98:1:1101:9497:19270 2:N:0:171
CCTGTTCGCTCCCCCAGCTTTCGCGCCTCAGCGTCGGTCTCGGCCCAGAGGGCCGCCTTCGCCACCGGTGTTCCACCCGATATCTGCGCATTCCACCGCTACACCGGGTGTTCCACCCTCCCCTACCGGACCCAAGCCGCGCAGGCTCCGGGCGCTTCGCGGGGCTGAGCCCCCCGCTTCGACCCCCCCCCTCCCGGGCCGCCTCCGCGCGCCCCACGCCCACCGCATCCGCCGCACCCCCTCCCCCTAC
+
AABABFFADAABGGGGEBFGGGEEAEGEGHGGFFEAEEEGHGCFGCEAGFAE?E>EEEGH1EEEGH1/>//?FHBGHGEEE/BGD2G/CBAD?GFHHDDD@DHHH/-<<@DDDGHHHGHHGGGFEFF:-::;:C;.;A-A;-;--.9;E.-;--;-.;-.-9---9..9;BAD9@9D-.;-.A;@?=--;--.9..--9;9-D..9.;---9---9;-.ACD.99@;.9;...9-;@-;---99AAA-.9
@M03896:38:000000000-B4D98:1:1101:24189:19456 2:N:0:171
CCCTTTTGCTCCCCACGCTTTCGTGCCTGAGCGTCAGCAATTGTCCAGGTAGCCGCCTTCGCCTCTGGTGTTCCTCACGATATCTACGCATTTCACTGCTACACCGTGAATTCCGCTACCCTCTCCAATTCTCTAGCCATGTAGTTTTAGGTGCAATTCCGAGGTTGAGCCCCGGGCTTTCACGCCTAACACACTTTGCCGCCTGCGCACCCCTTACGCCCAGTGAATCCGAACAACGCTCTCCGCCTCT
+
AAABAFFFFFFFGGGE2EAAFGBA2FGGBFGGEFEE?F52BE3GDDA3FBBBFG1AEGGHGFGEG@B3EFCEFGHH3FFEGFEGHHFFEAEG4G4F??BGGG3GHEG/FEG?GD3E/CDHHHHGFH>1>1@FF>>1>F1G1>?1<?1?1?1?1?F1FFFGF.-<.><0/<GFDG-:CCHGHHHCGCFAFGFBAE/000=99ABGFG-?9@B?-9.B9;9-;..:////;;..;--;A-;A..9/;...;/
@M03896:38:000000000-B4D98:1:1101:24176:19468 2:N:0:171
CCCTTTTGCTCCCCACGCTTTCGTGCCTGAGCGTCAGCAATTGTCCAGGTAGCCGCCTTCGCCTCTGGTGTTCCTCACGATATCTACGCATTTCACTGCTACACCGTGAATTCCGCTACCCTCTCCAATGCTCTAGCCATGTAGTTTTAGGTGCAATTCCGAGGTTGAGCCCCGGGCTTTCACGCCTAACACACTTGGCCGCCTGCGCACCCTTTACGCCCAGCGAATCCGAATAACGCTTGCCGTCTCT
+
BBBBBFFFFFFFGGGGEEEFFGEBFFGGFGHFEFEEFGF2BGGHHFGEHFGGFHEEGGGHCFGEGGG3BCFEFGHHHHHDHGGHHHHFFFGGHHEHFHHHHDBGHEF/E?FEGGFE<CFHHHHHHHG2F@FHGF2>@FFGFDFDDFGFHFB?FGHFDFGGGD-<C>>/CGGEDC@DDGHHFFF.;CGC//9B.CC;00;9-9DF.A;@-@>D./9;BA.>@...---;AF...9;/B.;99A9/-;;9BB
@M03896:38:000000000-B4D98:1:1101:16273:19490 2:N:0:171
CCTGTTTGCTCCCCACGCTTTCGCACCTGAGCGTCAGTCTTCGTCCAGGGGGCCGCCTTCGCCACCGGTATTCCTCCAGATCTCTACGCATTTCACCGCTACACCTGGAATTCTACCCCCCTCTACGAGACTCAAGCTTGCCAGTATCAGATGCAGTTCCCAGGTTGAGCCCGGGGATTTCACATCTCCCTTAACAAACCGCCTGCGTGCGCTTTACGCCCAGCAATTCCGATTAACGCTCGCACCCTCC
+
ABBABFFFFFFFGGGGEEEFFGEEFGGHGBFFEEFEEHHHFHGHEEEFG?0EEE>EEFGHEEEEGH>/>EGHHHHHGHHFHGFGHHHEEEEEGHHHHDBC/@GHHHFG2FGGHHHHHGHGGGDFDGEC..<GFG=<DGD/CG00:0<GC0;;0F0;0;GHHH0./9999;FE9--999B;F0FB/9///;B9;99BBFEFFF=DFF>9AD-9;../BED=9D..:.;/;;/:;9.9B.;;.B=9@@F?AD
@M03896:38:000000000-B4D98:1:1101:16291:19505 2:N:0:171
CCTGTTTGCTCCCCACGCTTTCGCACCTGAGCGTCAGTCTTCGTCCAGGGTGCCGCCTTCGCCACCGGTATTCCTCCAGATCTCTACGCATTTCACCGCTACACCTGGACTTCTACCCCCCTCTACGAGACTCAAGCTTGCCAGTCTCAGATGCAGTTCCCACGTTGAGCCCGGGGATTTCACATCTGACTTAACAAACCGCCTGCGTGCCCTTTACGCCCACTAATTCCGATTACCCCTTCCACCCTCC
+
>AAAAFFCFFFFGGGGEEA2AGEEAEGH33FGEEAABFGHHHGHG?1BG?21BFAEGGGHFEDEFH1//EFGHHHHH1@BGFGFH4BF@EEEFGGGHEEE@EGHHB0?B0BBGFBFGFHGGGGHHF/?//EGBGC<D1D0>G11<0==D0<<=D0<0=DDGH.::.:./CCE:A-@AAFGFFFFFGF0;CF;C9CCF.EE;=B?AF=;AD.;//9//;9;@D.;;BF/:B/..9;///9.:.99/.999A
@M03896:38:000000000-B4D98:1:1101:16271:19508 2:N:0:171
CCTGTTTGCTCCCCACGCTTTCGCACCTGAGCGTCAGTCTTCGTCCAGGGGGCCGCCTTCGCCACCGGTATTCCTCCAGATCTCTACGCATTTCACCGCTACACCTGGAATTCTACCCCCCTCTACGAGACTCAAGCTTGCCAGTATCAGATGCAGTTCCCAGGTTGAGCCCGGGGATTTCACATCTGACTTAACAAACCGCCTGCGTGCGCTTTACTCCCCGTACTTCCGATTAACGCCTGCTCCCTCC
+
AABABFFFFFFFGGGGEFEFFGEEEGGHEGHGGEEEEHGHHHCGFEEFGD0EAE>EGGGHAEEEGH>>>>FGHHHHHHGBGGHHFGGFGEFEFGGHHCDGC@?GHFFC2?FGHHHHHHHGGGGHGFF..<CGHGH<DGD/<C=:00C;:;0;CCF;:;GHFF0.:9/9/;CE@----9;BFBFBFFF/BBFFF/99/.AEBBAFFF-;.9-9-.A/B/9:A.;.9:;BFFA.;.A/;.@-9;9/:BEFFF
@M03896:38:000000000-B4D98:1:1101:18035:19613 2:N:0:171
CCTGTTTGCTACCCACACTTTCGAGCCTCAGCGTCAGTTGGTGCCCAGTAGGCCGCCTTCGCCACCGGTGTTCCTCCCGATATCTACGCATTCCACCGCTACACCGGGAATTCCGCCTACCTCTGCACTACTCAAGAAAAACAGTTTTGAAAGCAGTTTATGGGTTGAGCCCATAGATTTCACTTCCAACTTGTCTTCCCGCCTGCGCTCCCTTTACACCCAGTAATTCCGGACAACGCTTGTGACCTAC
+
AABBBFFFFFFFGGGGGEGFGGEEEEEGHHHHGEEEEGFFFEEFHFFGFGHHGGEEGGGHGGGGGHE@0>EEGHHHHGGGGGGHHHHGGGGGGHGHHEFGGEFHHCBBDGHHHFFEEDGHHHHGFFDGDGHHHHF1>0FGHGHB<0=DAEHEHHGH=DDGBGB.:;:GHHGEGHHHFFFBFGGGGGFFGGGFF;CFGFGGGGGDEF@DFFFFBB/FFFFFF?EBFBB;FF/=?D-.A-;.;.9//:B9FF
@M03896:38:000000000-B4D98:1:1101:9821:19654 2:N:0:171
CCTGTTTGCTCCCAACGCTTTCGTGCCTCAGTGTCAGTAGCAGTCCAGTAAGTCGCCTTCGCCACTGGTGTTCCTCCTAATATCTACGCATTTCACCGCTACACTAGGAATTCCACTTACCTCTCCTGTACTCCAGCTAAACAGTTTCCAAAGCAGTTCCGGGGTTGAGCCCCGGATTTTCACTTCAGACTTGCCTTGCCACCTACGCACCCTTTACACCCAGTAAATCCGGATAACGCTTGCACCCTAC
+
AAAABFFFFFFFGGGEEEEAFGEGFFHHHFFHFHHHHHH5FGHHHFBFGGDAGFBEEGGHAEFEFHC2BFFEGHHHHHHHHGHHHHHFEFFGHHHHHFEGGCGGGCCGEHHHGHHFGHHHHHHHHHHBFGHHHHFGGH?FGHGF3?GFGH2FBGBGFGHHE///<<-01>GGGC-<.<DGHGHDHHG::CFB::CGB/CGFHHHGF.ACDAG.90CCBF/:9.;;0CFGGA-.99/B.;....;;F.A.9
@M03896:38:000000000-B4D98:1:1101:27333:20060 2:N:0:171
CCTGTTTGCTCCCCACGCTTTCGCACCTGAGCGTCAGTCTTCGTCCAGGGCGCCGCCTTCGCCACCGCTATTCCTCCAGATCTCTACGCATTTCACCGCTACACCTGGAATTCTACCCCCCTCTACGAGACTCAAGCTTGCCAGCATCAGATGCAGTTCCCAGGTCGAGCCCGGTGATCTCACATCTCACTTAACAAACCGCCTGCGTGCGCCTTACGCCCACTACTTCCGATTAACGCTTGCACCCTCC
+
AA>1AFFBFFFFGC1EAAE0AFEEEEGH0GCFCEGAEGHFCHHEEEEEH//AAFEEEGEE///EEFE//>/FFGDGCB11FEDF>GFFEEEEFFHGF/<CCC1BCB000?FCGDGDGGH?@/A01>>..<C11</0</0/<CD<./=<000;GEG0;CGFG:0.;/:-99AE@---:90;FBFBFG009CF/9/;9:FEF@?@AAA9;-9;;--;B;-:;@---9///;99AA--9;-@----;BFFFFF
@M03896:38:000000000-B4D98:1:1101:10279:20097 2:N:0:171
CCTGTTTGCTACCCACGCTTTCGTTCCTCAGCGTCAGAATGAGCCCAGTAAGTCGCCTTCGCCACCGGTATTCTTTTTAATATCTACGCATTTCACCGCTACACTAAAAATTCCACTTACCTCTACTCTTCTCAAGATATGCAGTTTCAAATGCTTACAGTAGTTAAGCTACTGCCTTTTACACCTGACTTGCATTTCCGCCTGCGAACCCTTTACGCCCAGTGATTCCGGACAACCCTAGCCCCCTACGT
+
AABABFFFFFFFGGGGEEEAFGEGHHHHHGHHGEEGGGHHFFFHHEEGGHHFHFAEEEGHHGGEEHEE>EFHHHFGHHHHGHHHHHHFFFGGHHGHHEEG/EGHHH3GDGGGHHBFGHGHGHHFFHHHDGFHHHG2G2@GFFHHFDGGGHHHFFHFB?F?1?GGFG1?FDGCGGHHGHFDGDFFFH>0<BD0D0=GGFHADDAGG-:AD?DF/FFF.99?..90;0;FFB9.;;99.9:..9;FFFBEF..
@M03896:38:000000000-B4D98:1:1101:27911:20107 2:N:0:171
CCTGTTCGCTCCCCCAGCTTTCGCGCCTCAGCGTCGGTCTCGGCCCAGAGGGCCGCCTTCGCCACCGGTGTTCCACCCGCTATCTGCGCATTCCACCGCTACACCGGGTGTTCCACCCTCCCCTACCGGACCCAAGCCGCGGAGGTTCCGGGCCCTTCCGGGCGTTCAGCCCCCCGCTTCTACCCCCCGCCTGCCGCGCCGCCTACGCGCCGTTTACGCCCACTGACTCCGGCTCGCGCCATCCCACTCC
+
>AAABFFABBBBGGGGGFGFGGEEEGGGGGHGGGE?AGEGH3AEEEEGHHGFGE/EGG>GHGFEFF>>>>?EGFFFGEE///?FDFHGGBFGHHGGHAC/><BGH@-<<>@<=<0<CEHHFC<<<CG@?-=:CCA.:ABG-9A--.9/;A----;.:;/.---;-;.///9AD;@-@;DA/9;/A9@----...9---9-9-9A.9;9-9---.:.;.9-;.;./9/;BF.-9-;-----../9;/99/.
@M03896:38:000000000-B4D98:1:1101:10289:20117 2:N:0:171
CCTGTTTGCTACCCACGCTTTCGTTCCTCAGCGTCAGAATGAGCCCAGTAAGTCGCCTTCGCCACCGGTATTCTTTTTAATATCTACGCATTTCACCGCTACACTAAAAATTCCACTTACCTCTACTCTTCTCAAGATATGCAGTTTCAAATGCTTACAGTAGTTAAGCTACTGCCTTTTACACCTGACTTGCATTTCCGCCTGCGAACCCTTTACGCCCAGTGATTCCGGACAACGCTACCCCCCTACG
+
>AAAAFFFFFFFGGGGEEEAFGEHHHHGHHGHGEEFGHHFDFHHHGHGGHFFHFBEGGGHEFGEEHG?0>FHHHFGHHHHHHHHHFHFEFGGHHHHHFEEGEGGHHHHBGGGHGEGHFFHHFHHHHHHDHHHGHG2GHFHGGHGDDGGHHHFHGHB1?FD1G1FDGB??DHHHHHGDFGFFDDGFH<0=0D0DDDDFGD.EDGHA:@@DDGFBFGG;EB9.9/0;9CFC/-.;99A-99;-;9AAC;AA;
@M03896:38:000000000-B4D98:1:1101:21337:20247 2:N:0:171
CCGTGACTCCGACCTTTACCGCGGCTGCTGGCACACAATTACCATAACACGCAGGTGTAGATCTCGGTGGTCGCCGTATCATTAAAAAAAAAAAAAAAACAAACAGACGCATATCACACAACCAACCCCCCAAACACCAATATAACACACACTTATAACTCTCCCCCATATCACAAATAACAAACACTTTCCAACTATACTCCTATTGTATTCCTCACACTAAACGTCACATAAATATCTTGCGTAACGC
+
AABBCBBFFFBCGGGGGFGGEGEFFGEGHHHGHHHHGGHHHHHHHHGHHHGGE>>FGHHHGHHHH1C?EE1B>EE//?BBFB44BGEGEEGFC/</><@.>.0.</<.--<.<000:0/..........---..9.:.../0000009....//;//////////.9-.//9//;/;//////....///9///////9/////////////::9//.:///9//...../////://////;-9..9.-
@M03896:38:000000000-B4D98:1:1101:21017:20378 2:N:0:171
CCTGTTCGATACCCGCACTTTCGAGCTTCAGCGTCAGTTGCGCTCCAGTGAGCTGCCTTCGCAATCGGAGTTCTTCGTGATATCTAAGCATTTCACCGCTACACCACGAATTCCGCCCACTTTGTGCGTACTCAAGGAAACCAGTTCGCGCTGCAGTTCAGATGTTGAGCATCCACATTTCACAACACGCTTAATCTCCGGCCTACGCTCCCTTTAAACCCAATAAATCCGGATAACGCCCGGACCTTCC
+
>AAABFFABF>DGGGFCEEBFGFFHFGHHGHGFGEFGHGHHGGGGGGGGFEFGHHHHHHHAEBEFHFE?EEGHHHHHHGHHHFGHEHHHHHHHHHHHGGGGCHHHHFAEEFHHHFBDGGGHGH2FFGDCGGHHHGFBFHHHHFFDGHGGCGGGGHGGDGHEFGFGG;<:CHGHHFHHHFHHHHHGGEGFGG.;BBFBFFC-;BGGGDCFFFFFFB/999BDF..FF/BFF:-AAAFFDFFFFF-@BBBFF
@M03896:38:000000000-B4D98:1:1101:24820:20453 2:N:0:171
CCTGTTTGCTCCCCACGCTTTCGCACCTCAGTGTCAGTATCAGTCCAGGTGGTCGCCTTCGCCACTGGTGTTCCTTCCTATATCTACGCATTTCACCGCTACACAGGAAATTCCACCACCCTCTACCGTACTCTAGCTCAGTAGTTTTGGATGCAGTTCCCAGGTTCAGCCCGGGGATTTCACATCCAACTTGCTGCACCACCTACGCGCGCTTTACGCCCAGTAATTCCGATTCACGCTTGCACCCTTC
+
>AABBF5BDFFFGGGGEEEEFGEEDGGEHHGFGHFDFHGFGGGGHFFFFF3FABAEFEGHCEEEGB3B5BBEGHFFGGFGFHHHHFHCEFGGHFBGH?EEFEEHGAFG2G?GGHHHFGCFFHHHFHF/?FCGHBF@FGG<<>@2@>D1?<<FFGH1?DFGHH1.<<111><C@---:.CGGBHGHHHC:GFF0C:00:9CCEFGGF.A99-;;../BE?BFD.;B//;FFB.../99.;9.E:9/;D./;
@M03896:38:000000000-B4D98:1:1101:24807:20467 2:N:0:171
CCTGTTTGCTCCCCACGCTTTCGCACCTCAGTGTCAGTATCAGTCCAGGTGGTCGCCTTCTCCACTGGTGTTCCTTCCTATATCTACGCATTTCACCGCTACACAGGAAATTCCACCACCCTCTACCGTACTCTAGCTCAGTAGTTTTGGATGCAGTTCCCAGGTTCAGCCCGGGGATTTCACATCCAACTTGCTGAACCACCTACGCGCGCTTTACGCCCAGCAATTCCGATTAACGCTTGCACCCTCC
+
AAA?AFFBFFFFFGGEEAECFG0EEGGFHFFHFGGFFAFDGAFGHCGHFB1/ABAEEFEG1BDFGD1G10?BFHF2FG1F2FGBEGHFGG?EHHHGGEE//@BFGC/BFGFHGGFFFG/FFHHGHGH//FC/FFB1@@DF<@21@>@@0@FFGHD11?FGFG?/?<1>1>CC@C-A-.CDG0<C<GC00GCC0CG0B0:EGGG?FFE@-@-A---/B-9;@-9-BB//;FBB---/;A?---;9;9BE9-
@M03896:38:000000000-B4D98:1:1101:24824:20474 2:N:0:171
CCTGTTTGCTCCCCACGCTTTCGCACCTCAGTGTCAGTATCAGTCCAGGTGGTCGCCTTCGCCACTGGTGTTCCTTCCTATATCTCCGCATTTCACCGCTACACAGGAAATTCCCCCACCCTCTACCTCACTCTACCTCATCCCTTTTCGATGCAGTTCCCAGGTTCAGCCCGGGGATTTCACATCCAACTTGCTGAACCCCCTACGCGCGCTTTACGCCCAGTACTTCCGATCAACGCTTGCACCCTTC
+
>AAA>D3BBDFFGGGGAAEEAF0AAFECGFFEF2D2DFGGHB2DFE1GGFG/EB/AEAEF/BABEB1010B?DGGFFE12B1BFE2F?E@EGHH2BG?E@/>1B1F?000G1FG1BE/BECEHH1FF111<FGBF1@FF@>11/1<<11//@1CF11>GHH11<1<111>><<<<<-.::;0CCHH/<;CGF0;;000;;.9A@.AC@A@9;9A9BF-A>=--9:BFFFFBFB--/;-;-9-9;B9A-:B
@M03896:38:000000000-B4D98:1:1101:10736:20723 2:N:0:171
CCTGTTTGCTCCCCACGCTTTCGAGCCTCAGCGTCAGTTACAGTCCAGAAAGTCGCCTTCGCCACTGGTGTTCTTCCTAATCTCTACGCATTTCACCGCTACACTAGGAATTCCACTTTCCCCTCCTGCACTCTAGATTTCCAGTTTGGAATGCAGCACCCAGGTTGAGCCCGGGTATTTCACATCCCACTTAAAAATCCGCCTACGCTCCCTTTACGCCCAGTACATCCGCACAACGCTTGCCACCTAC
+
AAAABFFCFFFFGGGFEEEAFGEDFEGHHBFFEFE2BGG5DDBFGGF3B33BGDBEEGGHAEEEGH32@B?BFHHHHHEGHGHHHHHFE1?EHHHHH1EEGGGHHFH3CGGFHHFHHHHHHGFHGGHFHFHHHFHFB2@GHHHBDDF1F1FHGGH?CFFHGGG.<<0<>FGG<@-<ACDGHGHDHHFGHHGFC0;00:GGCEGGEF9B.CDEBBFFGAABBE?C00/9;F..-;9;A9B...9B9BF.;9
@M03896:38:000000000-B4D98:1:1101:10718:20733 2:N:0:171
CCTGTTTGCTCCCCACGCTTTCGAGCCTCAGCGTCAGTTACAGTCCAGAAAGTCGCCTTCGCCACTGGTGTTCTTCCTAATCTCTACGCATTTCACCGCTACACTAGGAATTCCACTTTCCCCTCCTGCACTCTAGATCTCCAGTTTGGAATGCAGCACCCAGGTTGAGCCCGGGTATTTCACATCCCACTTAAAAATCCGCCTACGCTCCCTTTACGCCCAGTACATCCGGACAACGCTTGCCACCTAC
+
AAB3AFFBDFFFGGGGAEEAFGEFFEGFGFFFEEEGFHHFFGFGGFGFGG3BFDBFFFGHFEEEGHCC@FHEHHHHHH4FGHHHHFGFEFGGHHGHHEEG?EFGHHFGEGGGHHFGGHHHFHHGGGHHHHGFHFH>GG1@GH@<>DD1?1?DFGF<FCCGEF.<>100>FGG@@-.<CFGGFFGHHHGBGGFH0<FGHHH?CFGGGGGGGGGFFGGF.:-;:.CFBB9:B.-:9-;9@B..9EFFFFFE/
@M03896:38:000000000-B4D98:1:1101:10732:20746 2:N:0:171
CCTGTTTGCTCCCCACGCTTTCGAGCCTCAGCGTCAGTTACAGTCCAGAAAGTCGCCTTCGCCACTGGTGTTCTTCCTAATCTCTACGCATTTCACCGCTACACTAGGAATTCCACTTTCCCCTCCTGCACTCTAGATTTCCAGTTTGGAATGCAGCACCCAGGTTGAGCCCGGGTATTTCACATCCCACTTAAAAATCCGCCTACGCTCCCTTTACGCCCAGTAAATCCGGACAACGCTTGCCACCTAC
+
>AAAAFFCFFFFGGGG?EEFFGEFFGFFHGGHEEEGEHHHFFGGGFGFFG33FDBEFEEG1EEFGHGCBFEEGHHHHHHHHHHHHHHGGGGGHHGHHEEGGEFHHHHHGGHHHGGGGGGHBHHHGGHHHHHHHHH2GFFHHHGD>DGFFHHGHHFFC0FGDF/><10><>FF-<@<@CGHHHGDHHHHFHHFGBGFH.CHDGGGGGGGGGGGEFBFG.ABFGGF0;/;BF.-.;-9;-;...;BBFFF/F
@M03896:38:000000000-B4D98:1:1101:14471:20778 2:N:0:171
CCTGTTCGCTCCCCACGCTTTCGCTCCTCAGCGTCAGTGACGGCCCAGAGACCTGCCTTCGCCATTGGTGTTCTTCCCGATATCTACACATTCCACCGTTACACCGGGAATTCCAGTCTCCCCTACCGCACTCAAGCCCGCCCGTACCCGGCGCGGATCCACCGTTAAGCGATGGACTTTCACACCGGACCCGCCGAACCGCCTACGCGCCCCTTACGCCCACTACCTCCCGCTACCCCTTGCACCCCAC
+
>>AAAFFADBABGGGGAEEAFGFFGHGHHFHGEEEFGGHGFBAEEGEGHEFGGHGFHHGGAEDEFHE3@1?BGHHHHGGGFEGGFHFHHHFFGHHHHGHEGCGHHE/B/BFGHGDBGHGHFGDF/GHDG@DGGFF<<FG-@CG-<-=CG.-;@B?B-?DBFGGA..;;/;;D.../FF/;FBF/FD>--;-;--;--9@=-@;9?B.--;BC-9./F..9BA.:/B./;A..--9-;.;...;;BBD-9A
@M03896:38:000000000-B4D98:1:1101:14488:20790 2:N:0:171
CCTGTTCGCTCCCCACGCTTTCGCTCCTCAGCGTCAGTGACGGCCCAGAGACCTGCCTTCGCCATTGGTGTTCTTCCCGATATCTACACATTCCACCGTTACACCGGGAATTCCAGTCTCCCCTACCGCACTCAAGCCCGCCCGTACCCCGCGCGGATCCACCGTCAAGCGATGGACTCTCACACCGCCCGCCCCCAACCCCCTACGCGCCCTTTACCCCCACTCACTCCGGCTAACCCCTGCCCCCACC
+
>AAAAFF?DBABGGGEEEEFFGAEEHGHHHHHGGEEFFG5DBAEEC1AFAFFGCBFGGGH1EE1F@43@1B?BGGHGGGG@EGGGHGHHFEDFGGHHEFEAFBGHG?/<>GGGHF2@GGFGHGGEHHAC@CFCF11>FH->CF--<<<C.:@@C-A-9BG0FG.9.9;/;9..../F//9BBB9FD9--@-@--9-99AF.;D-.;.--9@=-/9BB/;9@-9./B9BBF:-9-9/BFE...:9.;@-99
@M03896:38:000000000-B4D98:1:1101:8183:20912 2:N:0:171
CCTGTTTGCTCCCCACGCTTTCGCACCTCAGCGTCAGTTATGGACCAGTTAGCCGCCTTCTCCACTGGTGTTCCTGCGAATATCTACGAATTTCACCTCTACACTCGCAATTCCACTAACCTCTTCCATACTCAAGACACCCAGTATCAACGGCAGTTCCGAAGTTGCGCTCCGGGATTTCACCTCTCACTTAATTGTCCGCCTACGCGCGCTTTACGCCCACTAATTCCTAACAACTCCCGCCCCCTTC
+
AAAAAF3CFFFFGGCEAEE0FGEECGEFHGBFEEE/BFGD2D11BE/BBG2BFGBEEGGHHHGGF1BF1>BEGD@1F/>EEFBG22FFCCFHHHBGHGGD1FEGDHECEEEFHFDGD01FGFHHHFGG2DGGFFF110@FFFE/?GFFFF0?/>@-<=GFEA.-<000-<-.AC:-::CCGEFBFF9/;CB09B000;;BA@GGBF.-9;;;-9A9FEF-@A--9;/9BF/B/9/9ABB/-9;@>=@@99
@M03896:38:000000000-B4D98:1:1101:15311:20923 2:N:0:171
CCTGTTTGCTACCCACACTTTCGAGCCTCAGCGTCAGTTGGTGCCCAGTAGGCCGCCTTCGCCACTGGTGTTCCTCCCGATATCTACGCATTCCACCGCTACACCGGGAATTCCGCCTACCTCTGCACTACTCAAGAAAAACAGTTTTGAAAGCAGTTTATGGGTTGAGCCCATAGATTTAACTTCCAACTTGTCTTCCCGCCTGCGCTCCCTTTACACCCAGTACTTCCGTACAACCCTTTTGCCCTAC
+
AABAAFFBFFFFGGGEGEGFGGGCFEGFGFHHGEAEAFEDBEGHGBCGFEBEGG0EFFGHGGGFGGBG5BFEGHFHHGG?EGGGHEHGGGGGHHHHHEEGGGGHHGGCGGHHHGFEGDFHHHHGHHHHFFHHHHH<GHGHGGGC1DGGC.DDHHFH=<<G0D<C<<-:;0::./;0;;;00;:CGF0CBBFGF;9000C/AB-AAF?--CDFFFEFB/FB?../9/;/BBF/...BB...9/9//:9/..
@M03896:38:000000000-B4D98:1:1101:4563:20939 2:N:0:171
CCTGTTCGCTACCCACGCTTTCGTTCCTCAGCGTCAGTTACTGCCCAGATACCCGCCTTCGCCACCGGTGTTCCTCCTGATATCTGCGCATTTCACCGCTACACCAGGAATTCCAGTCTCCCCTGCAGTACTCAAGTCTGCCCGTATCGCCTGCAAGCCAGCCGTTGAGCTGCTGGTTTTCACAAACGACGCCACAAACCGCCTACGAACTCTTTACGCCCAGACATTCCCTACAACGCTTCCACCCTAC
+
>AAAAFF>AAADGGGGEEEFFG2AFGGFHHFGEGEGEGHHFG5FGCGBF3DGHHAEEAEHGEDGEH1>>>EBGFGHHHFHHHFGH4FEG@EGGFFHHEEEEEFHHHA//CGHGGG1BBGHFGFH/F@11@GHFFG1?FG11GH?<@GG.>D.FH0F1CEHAC.<<<..:C0;;G0;:CGCGFHG0.9..;-;-;;CEFGG-B;AFB.9.;AF/9;/F.A9B.9.9./:;;///.9/;-@.../:9ADE.A
@M03896:38:000000000-B4D98:1:1101:15595:21182 2:N:0:171
CCTGTTTGCTCCCCACGCTTTCGTGCCTCAGCGTCAGTTACGGGCCAGTGAGCCGCCTTCGCCACTGGTGTTCTTGCGAATATCTACGAATTTCACCTCTACACTCGCAGTTCCACTCACCTCTCCCGTACTCAAGATCCTCAGTATCAAAGGCAGTTCTGGAGTTGAGCTCCAGGATTTCACCCCTGACTTAAAGACCCGCCTACGCACCCTTTCCGCCCAGTGCTTCCGAGCAACGCTAGCCCCCTTC
+
AABABFFCFFFFGGGFEEEFFGEHGFHHHGGGFGEGGHHGEFEEGEEGGF5FGHEGGGGH1EEEEH@BB?GEHHGGHEGGGGHHHHHFGGHHHHHHHHHHHGHHHHFGGDFHGHHGGHHHHHHHHHHGGCEHFHF1<FGHHHGC?FGGFBF=CG0CG1G1FGF.<<00<CGFFH//CFGGGFHHHGG.:CHHFFBBBCFGGGGGGG.A?BFG.BF//.::@:.9//;BFF.;-;-;A-@...:BFFFA:;
@M03896:38:000000000-B4D98:1:1101:21597:21448 2:N:0:171
CCTGTTTGCTCCCCACGCTTTCGAGCCTCAACGTCAGTTGCCGTCCAGTAAGCCGCCTTCGCCACTGGTGTTCCTCCTAATATCTACGCATTTCACCGCTACACTAGGAATTCCGCTTACCTCTCCGGCACTCAAGCAAAACAGTTTCCAATGCAGGCCCGAGGTTGAGCCCCGGGGCTTCACACCAGACTTGCTTCGCCGTCTACGCTCCCTTTACACCCAGTAAATCCGGATCACGCCTGCACCCTAC
+
>AAAAFFFFFFFGGGGEEEAFG?EFEEFHHHHGHGGFGFADFEEEEDFGHBFFGAEGGGHAEDFGHFF@BF?GHHHHHFGHHEGHHHFFFEGGHHHHEEEGGHHFHHFHHGHHHGGDGGHHGHHHHGBCDGFCHC??F01<FGB1<FFGHHHEFFF0<CGCG--://;CGHEG??9---9CFGFGGG.;;BF0;//:-;;@;@.AB.9.;AA./99B/99D?.9/9/9BF.9..9ABAA.;..9;B.;BA
@M03896:38:000000000-B4D98:1:1101:13733:21915 2:N:0:171
CCTGTTTGCTCCCCCCCCTTTCCCCCCTAGGCGTCCTTCTCCTTCCAGGGGCCCCCCTCCCCCCCCGTTTTTCCTCCCATCCTCTACGCATTCCACCGCACCCCCTGAATTCCTCCCCCCCTCTCCGGACTTCAACCTTCCCACATTCAATTCCATTCCCCGGTTTAGCCCCGGGGATTTCCCTCTGACCTTACAACACCGCCTTCTTGCCCTTACCGCCCGTTATTCCCACTTAACCCTCCCACCCTCC
+
AAAAAFFFFFFFG1A00AAAA1110BA//000/////2BB11A1B01DF??/>//>/E///??/E/</00?/?11?</0100?1111/</?/1@1?0.---<.<--</=0D0<0=CEGFG--./9/.-.--009009/0/;99--//:////////;/;B--;---9//;;A@@@--;;//;/9:-////9//99B/9;--9---/////://;///---@----9//;//--//;;/9:----;;A---
@M03896:38:000000000-B4D98:1:1101:17727:21922 2:N:0:171
CCTGTTTGCTACCCACGCTTTCGTGACTCAGCGTCAGTTACAGTCCAGTAAGCCGCCTTCGCCACCGGTGTTCCTCCTAATATCTACGCATTTCACCGCTACACTAGGAATTCCGCTTACCTCTCCTGCACTCAAGTCATACAGTTTCAAGTGCTTACTATGGTTAAGCCATAGCTTTTTACACCTGACATATATAACCGCCTACTCACCCTTTACGCCCAGTAAATCCGGACAACGCTCGCCCCCTACG
+
>AAABFFFFFFFGGGGEFEFFGFHGHGHHHHHGGEFFGHHGHHHHGGHHFGFHHEGGGGHAEDEFHFC>EEFHHHHHHEHGHHHHHHGGFGGHHHHHGGGGEGHFHBFGHHHHHGFAFGHHHHGHHHFG@GHFFFDGG2FGHHDGFHHHG?FGFHFBFGHDFF=FBG>DGGHCHHFHHGHF<=<GH</<0=DGHHHEG/-:@EGGHGFGGGEFFBF.A9-.;/;09CCC.-.;>9E--9;-;999@-AF9
@M03896:38:000000000-B4D98:1:1101:13746:21930 2:N:0:171
CCTGTTTGCTCCCCACGCTTTCGCACCTGAGCGTCAGTCTTCGTCCAGGGGGCCGCCTTCGCCACCGGTATTCCTCCAGATCTCTACGCATTTCACCGCTACACCTGGAATTCTACCCCCCTCTACGAGACTCAAGCTTGCCAGTATCAGATGCAGTTCCCAGGTTGAGCCCGGGGATTTCACATCTGACTTAACAAACCGCCTGCGTGCGCTTTACGCCCAGTCATTCCGATTACCCCTTGCACCCTCC
+
>ABBBFFFFFFFGGGGEEFGFGGGGGGHGHHGGGFGGHGHFHHHGFGHHGGGEFEGGGGHEEEEGGEEEFGHHHHHHHHGHHHHHHGFGEGGHHHHHDDGGCGHHHGFGEHHHHHDFHHGGGGHFFFA<.CDGH/0<GD/CGFC:0:CG;0CCGEHHCGHHGB.:9//;CCE9DB?-9CFFBB;BBB;;9FF/BFF/.AEFFADEFFADA9@=DE/BAADFD.9//;/BF/.:.A/;/....:/:BDEFD
@M03896:38:000000000-B4D98:1:1101:13728:21934 2:N:0:171
CCTGTTTGCTCCCCACGCTTTCGCACCTGAGCGTCAGTCTTCGTCCAGGGGGCCGCCTTCGCCACCGGTATTCCTCCAGATCTCTACGCATTTCACCGCTACACCTGGAATTCTACCCCCCTCTCCGAGACTCAAGCTTGCCAGTCTCAGATGCAGTTCCCACGTTGAGCCCGGGGATTTCACATCTGACTTAACAAACCGCCTGCGTGCGCTTTACGCCCATCACTTCCGATCACCGCCTGCACCCTCC
+
BBBBBFFFFFFFGGGGEGGFGGGGGGGHHFGGAEEEGHGHGHHHGE1FGA0AEE?EGGGHGG?EFHE@EGGHFHHHGGHFGFHFFHHGFEFGDHGGHFC@B@?GHHFC2?G?GGHGFHHGCDGF0FAC-<EHFCC<<GD/<C00:0<;0;0000C;:C;FC0.-99.;;B/E-D-@-CBBF/BBFFF//B/B//;BFAEE--;.AA9;AD=9-.9/:;;-;A//9//9BBD.A-:/9.9-..:.;:A.A.
@M03896:38:000000000-B4D98:1:1101:17734:21940 2:N:0:171
CCTGTTTGCTACCCACGCTTTCGTGACTCAGCGTCAGTTACAGTCCAGTAAGCCGCCTTCGCCACCGGTGTTCCTCCTAATATCTACGCATTTCACCGCTACACTAGGAATTCCGCTTACCTCTCCTGCACTCAAGTCATACAGTTTCAAGTGCTTACTATGGTTAAGCCATCGCCTTTTACACCTGCCATATCTCACCCCCTACTCACCCTTTACCCCCACTAAATCCGGACAACCCTCCCCCCCTCC
+
AABABFFFFFFFGGGGEEEFFGEGFHFFHCFGGEEGEHDGHHFAB3BFFFFAFGAEFGGHAEEFGHE0>>EEFFGHHGHHHHHHHHHFE?EFGHGGHEEEEEDH3F333?BFGF3CAFDGFFGFHHFCGHHGGB@22@2@GGD1?<?G1111?DG11??G<F1><>11<F0<1>A.<.DGHG<DFF/.;/0:;0;0;0:.;?-AF000;:AA/0B00/99-..//000:.;.9-;A.9.;.;..;@-.9
@M03896:38:000000000-B4D98:1:1101:17562:22122 2:N:0:171
CCTGTTCGCTCCCCACGCTTTCGCTCCTCAGCGTCAGTGACGGCCCAGAGACCTGCCTTCGCCATTGGTGTTCTTCCCGATATCTACACATTCCACCGTTACACCGGGAATTCCAGTCTCCCCTACCGCACTCAAGCCCGCCCGTCCCCGGCGCGGATCCACCGTTAAGCGATGGACTTTCACACCGGACGCGACGAACCGCCTACGAGCCCTTTACGCCCAATAACTCCGCATAACGCCTGCACCCTAC
+
>>AAAFFADBABGGGGEFFFFGGGGHGHHAFHGGEAEHFFFE?EFC?GEEEGFFBGGGHHAEE?FE43@BFEGHHHHHG?E/EGHFHHHBFGHF4FGEGAECGHHCCC@/FHGF2@GGFHHHGHGHHCFCGGGFH1>FC-<CG--.<CE@-A-:;@-:@G9BC...99;BCD9D9BFFBFFFFFFD--9@DD-;;;--@D=FFF.:D9DFAE.//;;.A@DF..////;;..;.9/B.--999.;;....
@M03896:38:000000000-B4D98:1:1101:17545:22126 2:N:0:171
CCTGTTCGCTCCCCACGCTTTCGCTCCTCAGCGTCAGTGACGGCCCAGAGACCTGCCTTCGCCATTGGTGTTCTTCCCGATATCTACACATTCCACCGTTACACCGGGAATTCCAGTCTCCCCTACCGCACTCAAGCCCGCCCGTACCCGGCGCGGATCCACCGTTAAGCGATGGACTTTCACACCGGACGCGACGCACCGCCTACGAGCCCTTTCCGCCCAATAATTCCGGATAACGCCTGCACCCTCC
+
AABABFFADBABGGGFEFFFFGEEEHGHHHHGGGEEFHHGFEEEFG1BCGCGGH2GHHHHGGG?FGGBFCFEGHHHHHGEEEEHHGHGHFFGHHHHHEHFGEFHHECD?@GHHHFDFGHHHHGHGHHADGGGFGF<FFG-<DF<<<EEHA:;-?A?-@AGFGG.9:.:/;9..9.9FB9BFBBBFD;--;@>--;--;@D@DCADF.9ABFF./9/;.AABA.9//;/BFF-..;9FAB-..A.;BD..;
@M03896:38:000000000-B4D98:1:1101:6748:22400 2:N:0:171
CCTGTTCGCTCCCCACGCTTTCGCTCCTCAGCGTCAGTGACGGCCCAGAGACCTGCCTTCGCCATTGGTGTTCTTCCCGATATCTACACATTCCACCGTTACACCGGGAATTCCAGTCTCCCCTACCGCACTCAAGCCCGCCCGTACCCGGCGCGGATCCACCGTTAACCGATGGACTTTCACACCGCACGCGACGAACCGCCTACGAGCCCTTTACGCCCAATAATTCCGCATAACGCTTTCACCCTAC
+
AABAAFFADABBGGGGEEAAAGFGGHGHHGGGEGGEGHHFFEFEEG?AFGFGGGGGHHHH1FDFEGD3@B?EFHHHGHGGEGGHHGHHHGHFGHHHHGGEFEGHH</BDCGHHGHDGGHHGHGHGHHCD/AFGGF<DFH-ADG-<AEGHE-ACF-9-;@FBFF..99;/;---9./BFBFFFFFFFC-@@9;;9;9;@BDCFFFDF99ABDF.999/AA=DDE.//9BFF/.;..9;DF...:/;FF..;
@M03896:38:000000000-B4D98:1:1101:20235:22476 2:N:0:171
CCTGTTCGCTCCCCCAGCTTTCGCGCCTCAGCGTCGATGCCGGCCCAGGAGGCTGCCTTCGCCGTCGGTGTTCTTCCCGATATCTGCGCATTTCACCGCTACACCGGGAATTCCGCCTCCCCCTGCCGCATCCGACGCTTCCAGTTCGGCGCGCTTCCGCGGCTTGAGCCCCCGGCTTCCACGCCGCCGCTTCCAAGCCCGCCTGCGCGCGCCTTACGCCCCCTGCTTCCGGCTAACGCCCCCCCCCTAC
+
AABAAFF>DAABGGGGGBFBGGEEAFEFGHGHFFE0EEAEGA0AEE1?F1CEBFBFGHHH1EG/>E>>//?EGGHHHHE/<ECGHGGDCCFDGGGHHACFF@?FF</<-@GGHF0<EADHFGGG.<G@@-CCC;.--;.:AF000;C;---99=-9AB..------./9BEFFA----9/9;.9A--9--9..9///.;ADAFFFF-@@=-9-..;;.9@C-@-..9/99.9-@./B.9-9-;99@D-99
@M03896:38:000000000-B4D98:1:1101:20215:22481 2:N:0:171
CCTGTTCGCTCCCCCAGCTTTCGCGCCTCAGCGTCGATGCCGGCCCAGGAGGCTGCCTTCGCCGTCGGCGTTCTTCCCGATATCTGCGCATTTCACCGCTACACCGGGAATTCCCCCTCCCCCTGCCGCATCCGACGCCTCCACTTCGGCGCGCTTCCCCGGCTTGCGCCCCCGCCTTCCACGCCCCCGCTTCCCACCCCGCCCGCGCCCGCCCTACGCCCCACCGCCCCCGACACCGCCCGCCCCCCCC
+
>>A>AFFAAAAAG?EGEFB1BF0B0AEFGH1FBAB//C2AFA/AE/E?FE/BB/0>FEGH/?E>>E///>>><FHFGHF///>F22>/</?CGF?FH/C@/A1GH@@C<-C<DB0<CCGF.A.-.:::::.-9.9--;-;EE//00=..-;9-99-;9----------;A@<?-----;/;:-;A-9;-;-9-/;9--;--99--9---99;------9-9-------9-------;-9-;-9-9;----
@M03896:38:000000000-B4D98:1:1101:27584:22563 2:N:0:171
CCTGTTTGCTCCCCACGCTTTCGAGCCTCAGCGTCAGTTATCGTCCAGTAAGCCGCCTTCGCCACTGGTGTTCCTCCTAATATCTACGCATTTCACCGCTACACTAGGAATTCCGCTTACCCCTCCGACACTCTAGTACGACACTTTCCAATGCAGTACCGGGGTTGAGCCCCGGGCTTTCACATCAGACTTGCCGCACCGCCTGCGCTCCCTTTACACCCACTAAATCCGGATCACGCTTGCACCATAC
+
ABBBAFFFFF5CFGGGEEEEGGEFBEFAGFFGEEEF2FGAFGAFGGAEA5FDGGEEGEGH1EEEGH3B@BGGFGHHH?GHDHHHBGGFEEEEFHFGHEEEEGFGGCFEFFGHGH3CCFDHFFGGDE?>CCGFHEG11?F??CC-<DFFG1GD<GF0=0=G<---::-;/<CEGB-;BGEFFFGGF000;CBB0;:9>-BB;?BD.9-9-99;;//;/9B/;...//;BFF.-99-99.;9..;/9B.9;F
@M03896:38:000000000-B4D98:1:1101:27567:22572 2:N:0:171
CCTGTTTGCTCCCCACGCTTTCGAGCCTCAGCGTCAGTTATCGTCCAGTAAGCCGCCTTCGCCACTGGTGTTCCTCCTAATATCTACGCATTTCACCGCTACACTAGGAATTCCGCTTACCCCTCCGACACTCTAGTACGACAGTTTCCAATGCAGTACCGGGGTTGAGCCCCGGGCTTTCACATCAGACTTGCCGCACCGCCTGCGCTCCCTTTACACCCAGTAAATCCGGATAACGCTTGCACCATAC
+
AABAAFFFFFFFGGCGEEEFFGFGFFEGHFFHGGGFFHHHHHGGGE?BDE5DBGAEGGGHHGDEGHFF@C?BGGHHHFHHHGHHHHHFEEEGHHHHHEGGCEEHGHGCGFHHGH3CDFGHFHHGGE?/CCGHHDF<@FF/?EC?11FFGFFDFHFDDGHFA<-::A-:CCGFGD@DGGE/FBFGGGF0CFBF0;C9B-@=@FFDFF=CFFDA./9BFBFF.EEFFBB9B9D-..::B?BA.EE/BFF/9:
@M03896:38:000000000-B4D98:1:1101:27580:22591 2:N:0:171
CCTGTTTGCTCCCCACGCTTTCGAGCCTCAGCGTCAGTTATCGTCCAGTAAGCCGCCTTCGCCACTGGTGTTCCTCCTAATATCTACGCATTTCACCGCTACACTAGGAATTCCGCTTACCCCTCCGACACTCTAGTACGACAGTTTCCAATGCAGTACCGGGGCTGAGCCCCGGGCTTTCACATCAGACTTCCCGCACCGCCTTCGCTCCCTTTACACCCAGTAAATCCGCATAACGCCTGCAACATCC
+
>ABABFFFFFFFGGFGEFGCFGEG4EEGHFGFEEEEGGHGFFGFGEDG5D5BBGAEGGGHAADDFGFG5F1EFGHHHGHHHGBHHHHFEEGEHHHHHGGCEEFHGFHF3FHFGF3CDFDH0FHFFB<BCCDFGGHF?1?<<?@@1F1FGGFD1GGFF0DG<----;..CG::CB-;?99BF9CFFGB09C9B09C9-9>=BB?../;;A.9A.B/BBFF/AA.B//9BF/..;::;;AB-;.99/9.//;
@M03896:38:000000000-B4D98:1:1101:5493:22594 2:N:0:171
CCTGTTTGCTACCCACACTTTCGAGCCTCAGCGTCAGTTGGTGCCCAGTAGGCCGCCTTCGCCACTGGTGTTCCTCCCGATATCTACGCATTCCACCGCTACACCGGGAATTCCGCCTACCTCTGCACTACTCAAGAACAACAGTTTTGAAAGCAGTTTATGGGTTGCGCCCATAGATTTCACTTCCAACTTGTCTTCCCGCCTGCGCTCCCTTTACACCCAGTAATTCCGTACAACGCTTGTGACCTAC
+
AAAAAFFFFFFFGGFGCEG1FGA0BEEEGGGGEEEGGHG11BEGFGGEFFGGFGEEGEEHEECFGHBB@BGEFGFHHGGFGGGHFHHFEGCEHHGHHEEGCCFHH><</<GGGH0CCCFHH1GHGHHHDGHHGGF1?<0GHHG01>FFC.1DGGC/<=0D0GB.<<;.:CA@.G/0CCFGGFGFGG0FGBBB0;9CB9BF.;-EEFA@@FAEBF/BFBFBB?A//99BFF//;--/999-;-9//9;/B/
@M03896:38:000000000-B4D98:1:1101:5477:22608 2:N:0:171
CCTGTTTGCTACCCACACTTTCGAGCCTCAGCGTCAGTTGGTGCCCAGTAGGCCGCCTTCGCCACTGGTGTTCCTCCCGATATCTACGCATTCCACCGCTACACCGGGAATTCCGCCTACCTCTGCACTACTCAAGAACAACAGCTTTGAAAGCAGTTTATGGGTTGAGCCCATAGATTTCACTTCCAACTTGTCTTCCCGCCTGCGCTCCCTTTACACCCAGTAATTCCGGACAACGCTTGTTACCTACG
+
AABAAFFCFFFFGGGGGEGDGGEGHGGFHHHFEAEGGGG5FEGFHGFCF5D3EGEGGGGHAEDFGHF2@FGEGHHGHGGECCFGHHHFEGGGHHHHHGFGGEFGHCCGC@GHGHHGGFGHF2GHHHHHFHHHFHGDGF0GHHEB0>FGFF1=GHH/=DD00GBGG<A/GHHGHH/CHHHFHBHFFHBFFFB00;0CF;BFDDGDG?AFGGFFFF//;9B/A9E:BFFBFF/-.-;.9A-.9.9/99;BFF.
@M03896:38:000000000-B4D98:1:1101:5497:22616 2:N:0:171
CCTGTTTGCTACCCACACTTTCGAGCCTCAGCGTCAGTTGGTGCCCAGTAGGCCGCCTTCGCCACTGGTGTTCCTCCCGATATCTACGCATTCCACCGCTACACCGGGAATTCCGCCTACCTCTGCACTACTCAAGAACAACAGTTTTGAAAGCAGTTTATGGGTTGAGCCCATAGATTTCACTTCCAACTTGTCTTCCCGCCTGCGCTCCCTTTACACCCAGTAATTCCGGACAACGCTTGTGACCTAC
+
BBCBBFFFFFFFGGGGFEFBFGEFGFGFGGGHGFGGGHGFAEEGHFFGGFGHFHEGGGGHHGFFGHEE@FGGHGGHGGGGGGGHHHHGEFFGHHFHHFECEEFGH/B@@DHHHHFEFEDHHBGHGHGGD1GFHHH11>0<GHHC1=FGGFFFHFH/=DDH0GBGC<;;CCCCHGF0GHHHHCHGBG0BBGBBB;CFFFFGBGGDFGCGGGFFF/FFFB9FAEEBF/BFFF/-;-9.A-;A..99/;FFF:
@M03896:38:000000000-B4D98:1:1101:24607:22634 2:N:0:171
CCTGTTTGCTCCCCACGCTTTCGAGCCTCAGCGTCAGTTATCGTCCAGTAAGCCGCCTTCGCCACTGGTGTTCCTCCTAATATCTACGCATTTCACCGCTACACTAGGAATTCCGCTTACCCCTCCGACACTCTAGTACGACAGTTTCCAATGCAGTACCGGGGTTGAGCCCCGGGCTTTCACATCAGACTTGCCGCACCGCCTGCGCTCCCTTTACACCCAGTAAATCCGGATAACGCTTGCACCATAC
+
AABAAFFCDFFFGGGFFGEFFGEGHGFHHGFGEEGGGHHHHHHHHGGHFGFFFHEEFGGHEGDEGEC2@BBEGGHHHHHHHHHHHHHGGGGGHGFHHEFGGEEGEGFF3GHFHHHFFGGHFHEGGGDFFGGHHFH1?@?<?EF-DDGFHHHFEHHFGDGFC---::;;CGGGGG-?D?ABFFGGGGE09:BB9BF-BFCCFFFFFFFFFDFF./9BBBBFFE.;9:FBFFF-..;;B9D.;:9;FF.//B
@M03896:38:000000000-B4D98:1:1101:8368:22753 2:N:0:171
CCTGTTTGCTCCCCACGCTTTCGTGCATGAGCGTCAGTCATGTCCCAGAGGGCTGCCTTCGCCATCGGTGTTCTTCCACATATCTACGCATTTCACTGCTACACGTGGAATTCCACCCTCCTCTGACAAACTCAAGTCCTGCAGTCATATATGCAATTCCCAGGTTGAGCCCGGGGATTTCACATCTATCTTACAGAACCGCCTGCGCACGCTTTACGCCCAGTACTTCCGATTAACGCTTGCACCATAC
+
>AAAAFFFFFFFGGGG?EEFFGGFEFGHFDFGEGEEGFHCFFGHHFHBHEFABGAFHHHHHGGEGHEEEEGEGHHHGHHCGGHHHHHGGGGGHGFHHFGHGGGHDCCEDFHHHFEGGGHHFHHHEBHFHFHFFHB2GGGD@GG2FFDBGHGHGHGHEGHFHGE/FDFGBGHG@@-@CEGGFFHGHHC0;CHHHGF0;/GGGACGGE?ADF-@.:EFGEA-@9./;;FBFF.;9.;B;.>...;/;FF/;B
@M03896:38:000000000-B4D98:1:1101:8371:22771 2:N:0:171
CCTGTTTGCTCCCCACGCTTTCGTGCATGAGCGTCAGTCATGTCCCAGAGGGCTGCCTTCGCCATCGGTGTTCTTCCACATATCTACGCATTTCACTGCTACACGTGGAATTCCACCCTCCTCTGACAAACTCAAGTCCTGCAGTCATATATGCAATTCCCAGGTTGAGCCCGGGGATTTCACATCTATCTTACAGAACCGCCTGCGCACGCTTTACGCCCAGTAATTCCGATTAACGCTTGCACCCTACG
+
AABBBFFFFFFFGGGGEEEFFGGFGFHHGHHGGGGGGHHFFHHHHGHHHG1EBGEFHHHHEFDGGH1BEFGFHHHHGHHHHGHHHHHGGGGGHHHHGHGHHFHHEEGFFFHHHHGHHGHHGHHHEHHFFHHHFHFDGGHHFGFGGHHHHHHHHHFFFGHHHHEFFFF0GHHGGCCDGDCHFFGGHHF0CGHGHCG:CFHHGGGGFGBGGAAA;.CFGEDCF?FFBFFFFF/AD?DBF9-.;../;B.9BA.
@M03896:38:000000000-B4D98:1:1101:14383:22944 2:N:0:171
CCTGTTTGCTCCCCACGCTTTCGCACCTGAGCGTCAGTCTTCGTCCAGGGGGCCGCCTTCGCCACCGGTATTCCTCCAGATCTCTACGCATTTCACCGCTACACCTGGAATTCTACCCCCCTCTACGAGACTCAAGCTTGCCAGTATCAGATGCAGTTCCCAGGTTGAGCCCGGGGATTTCACATCTGACTTAACAAACCGCCTGCGTGCGCTTTACGCCCAGTAATTCCGATTAACGCCTGCACCCTCC
+
AABABFFFFFFFGGGGCFEFFGEEGGGGFHHGGGFEEHHHHHHHGDEGHFEGEE>EGGGHEGFGGHE@EGGHHHHHHHHHHHHHHHHGGEGGHHHHHFDGDCFHHHGCGHHHHHHHHHHGGGGHHHG.<CCFFFC<DHF<GHHC:0CCCGHHHHCC;CHHHH0.:9//;;FG?FADADFGGGFGFFF//BFFFF9B9.A;DFFFFFFADDAD-;.;BAA-@DAB/B/;FFB.9AAFFDF-999;;FFEFF
@M03896:38:000000000-B4D98:1:1101:24927:22961 2:N:0:171
CCTGTTTGCTCCCCACGCTTTCGCACCTGAGCGTCAGTCTTCGTCCAGGGGGCCGCCTTCGCCACCGGTATTCCTCCAGATCTCTACGCATTTCACCGCTACACCTGGAATTCTACCCCCCTCTACGAGACTCAAGCTTGCCAGCATCAGATGCAGTTCCCAGGTTGAGCCCGGGGATTTCACATCTCACTTAACAAACCGCCTGCGTGCGCTTTACGCCCAGTAACTCCGATTAACGCTTGCACCCTCC
+
ABBABFDFFFFFGGGGEFECFGEEGGGHBGGGEFF?EFGFFHHHFGEGHF0EEEEEGGGHEFCEGH?/>EFFFGHHHFB3GGHHHHHGGEEGFHGHH/CG/<FHH22<GFHFGFHFHFHGGGGHEH...<CG0F/0<CD/<CG0./=C:00GHFGG;CCHHF0;/0/;BFCEB@-@-9/;B09BFFF/;BFF/FFEB.AF-@-AEF99DD-;-.:/;;.-99.//;//;BA-.9AB/.@.9A9;/;AEFF
@M03896:38:000000000-B4D98:1:1101:4348:23034 2:N:0:171
CCTGTTTGCTCCCCACGCTTTCGAGCCTCAACGTCAGTTACCGTCCAGTAAGCCGCCTTCGCCACTGGTGTTCTTCCTAATATCTACGCATTTCACCGCTACACTAGGAATTCCGCTTACCTCTCCGGCACTCGAGCCAGACAGTTTCCAATGCCGTCCCAGGGTTAAGCCCTGGGTTTTCACATCAGACTTGCCTTGCCGTCTACGCTCCCTTTACACCCAGTACATCCGGATCACGCTTGCCCCCTAC
+
AABAAFF4BDFFGGFEAEEFEF2AFEGHFGFHEHFFEGGHFF2FEA1FGHG5FFEEGGGHAEDEEH32BB?BGHHHHGFGFHFHFFG1EEEEFGDGH/>@?/BFFGE33GHHHHGAAAEHFDGHHHC<BDCHH/F/?C0?<FF>1>FFFHFGFG1-<@.DGB../.:C0;/:/C.:/:A.CBFEGGB0;CFF;BBBF/;B?;;FAB9B.EFEB99//9B/;..9/;9BFF.-.;-.:;F..AABBABB..
@M03896:38:000000000-B4D98:1:1101:4325:23042 2:N:0:171
CCTGTTTGCTCCCCACGCTTTCGAGCCTCAACGTCAGTTACCGTCCAGTAAGCCGCCTTCGCCACTGGTGTTCTTCCTAATATCTACGCATTTCACCGCTACACTAGGCATTCCGCTTACCTCTCCGGCACTCGAGCCAGACAGTTTCCAATGCAGTCCCAGGCTTAAGCCCTGGGTTTTCCCATCAGACTTTCCTTGCCGTCTCCGCTCCCTTGACCCCCAGTACATCCGTATACCCCTCACCCCCTAC
+
AABAAFF4DFFFGFGGCEECFGGAGGGHHFFHFGEFGHGGEGEFGFEEGF5BEGECGGEHGGDAEF32@B?BFGHHHHHFF44BFGFFEEEFGHFGHCEGEEGGDFE33?FGFHFAADFHCGH10BD/C/@0?<//?A0?CF<<<=GGGB1>1<G1=CCGGF..<<C0=DGCBFG.;;A.000;CHG0;9900;09;;9F?A-./0;9:@CE/9./;/;9;@./;//;/BA...9;//;...;9.---..
@M03896:38:000000000-B4D98:1:1101:4341:23051 2:N:0:171
CCTGTTTGCTCCCCACGCTTTCGAGCCTCAACGTCAGTTACCGTCCAGTAAGCCGCCTTCGCCACTGGTGTTCTTCCTAATATCTACGCATTTCACCGCTACACTAGGAATTCCGCTTACCTCTCCGGCACTCGAGCCCGACAGTTTCCAATGCAGTCCCAGGGTTAAGCCCTGGCGTTTCACATCACACTTTCCTTGCCGTCTACGCTCCCTTTACACCCAGTCAATCCGCATAACGCTTGCCCCCGAC
+
>AA>AFF1BBFFG1AEEEE0FDEEFEEHFAGFAGHAGHHHHHEFEGE1G12D1GFCEGGH/>>BEFB010/BB2EEGHF1F2@GE@F?EA?EGHHHH/>EE?FFGFG01BFGEFCAACCCBFD10B?/>/>?<?///A/>-C@@1<GGBDDDHH00=/CG00..;.;0;0CE/...-.-;:0B;BBB00;BB09;000/C-:AFGFF?-ABEF/B/9999;--//9//:B--;-:BB-@?--;//E>--;
@M03896:38:000000000-B4D98:1:1101:12508:23089 2:N:0:171
CCTGTTTGCTCCCCACGCTTTCGCACCTGCGCGTCAGTCTTCGTCCAGGGCGCCGCCTTCGCCACCGGTATTCCTCCAGATCTCTACGCCTTTCACCGCTACACCTGGCATTCTACCCCCCTCTACGAGACTCAACCTTGCCACTATCAGATGCAGTTCCCACGTTGAGCCCGGGGATTTCACATCTGACTTAACCAACCGCCTGCGTGCGCTTTACGCCCAGTACTTCCTCTTAACGCTTCCACCCTCCG
+
AAAAAFF1DFFFCEFE1AA0AF0EBEGF00AAAEA//DGH2GFGAA/AE//A>EEEEAEFEE?/>F//>>?FGFHHGB<1GFGFF2BFE/BB1FFGH/>C/@FHHFGC00?FGFHHGFHGGCCH1FG...<GBG//</0=:CC0;/;<0<::00:GCCGCHC.-.9..;;C.-----:BB9;F/BFF//;BF/9FBF-9-9-@A----9A-9---9;--999-/9/;9:99//9;;B-;9A-9/:A--;A-
@M03896:38:000000000-B4D98:1:1101:12499:23105 2:N:0:171
CCTGTTTGCTCCCCACGCTTTCGCACCTGAGCGTCAGTCTTCGTCCAGGGGGCCGCCTTCGCCACCGGTATTCCTCCAGATCTCTACGCATTTCACCGCTACACCTGGAATTCTACCCCCCTCTACGAGACTCAAGCTTGCCAGTATCAGATGCAGTTCCCAGGTTGAGCCCGGGGATTTCACATCTGACTTAACACACCGCCTGCGTGCGCTTTACGCCCAGTAATTCCGATTAACGCTTGCACCCTCC
+
AABABFFFFFFFGGGGGEEFGGGGGGGHFGHGGGFEEHHHHHHHGGDGHDGGEEEGGGGHFFFFGHAEEEGHHHHHHGHHHHHHHHFFGEEGHHGHHFBFFCGHHHHCCGGHHHHFHHHGGGGHDGG?.<<GFGG<<CF/CGGC0<;CC;0CHHBGGGGHHH0::099/;CE99999CBFGFFBFFF/:FFFB/:;/;ADDFFFFFDDFFABB9EFFEBCCDEF/9FFFFF?ADA/;A@;.../;;AAFD
@M03896:38:000000000-B4D98:1:1101:12519:23107 2:N:0:171
CCTGTTTGCTCCCCACGCTTTCGCACCTGAGCGTCAGTCTTCGTCCAGGGGGCCGCCTTCGCCACCGGTATTCCTCCAGATCTCTACGCATTTCACCGCTACACCTGGAATTCTACCCCCCTCTACGAGACTCAAGCTTGCCAGTATCAGATGCAGTTCCCAGGTTGCGCCCGGGGATTTCACATCTGACTTAACAAACCGCCTGCGTGCGCTTTACGCCCAGTAATTCCGATTCACGCTTGCACCCTCC
+
AABAAFFFFFFFGGGGGEF2FGEEFGGGBBGGGDF2AFFFHHCHED?FF1EAEEFGEFFH1E1?EGE/>EFHFHFHF2FFGGHHHFGFG/EEGGGGHABF@C?GGGF0C2FFHHBGGHFFCCGHFGF.<<CDBG/0DGD/CCDC0;;C00:CFFBC::CFGCCC/;9.-ADCBG-??DFFFBFFFFF//;BF/;/B/.9A>FFDFFB9A.-@@9?9FF?BD?.;//;BFFFA../;;9;.;..;:;A.AA
@M03896:38:000000000-B4D98:1:1101:12598:23436 2:N:0:171
CCTGTTTGCTCCCCACGCTTTCGAGCCTCAGCGTCAGTTATCGTCCAGTAAGCCGCCTTCGCCACTGGTGTTCCTCCTAATATCTACGCATTTCACCGCTACACTAGGAATTCCGCTTACCCCTCCGACACTCTAGTACGACAGTTTACAATGCAGTACCGGGGTTGAGCCCCGGGCTTTCACATCAGACTTGCCGCACCGCCTGCGCTCCCTTTACACCCAGTAAATCCGGATAACCCTTGCACCCTAC
+
>AAAAFFFFFFFGGGGEEEFFGEFFEFHH3FGEEEEGHGGFH2GHD1FGG5DGGAEGEFHAEAEEGFGBF1BGHHHHHHHHFHHHHHFEFEGHHGHHEEEEEFHG3CCF3FHGHFBBAFHFHHGGG/<BCFHHFH1??@/??><1=GFGGFFGFDGDGGHE@--::-//<CEGC--DF.FFFGFGGF009B000C;99@@@BD.EF-@-;9A;/;/;/9BD9AB/9;FBF9-...;B/;.9;;/;9.9.9
@M03896:38:000000000-B4D98:1:1101:6887:23443 2:N:0:171
CCTGTTTGCTCCCCACGCTTTCGAGCCTCAGCGTCAGTTATCGTCCAGTAAGCCGCCTTCGCCACTGGTGTTCCTCCTAATATCTACGCATTTCACCGCTACACTAGGAATTCCGCTTACCCCTCCGACACTCTAGTACGACAGTTTCCAATGCAGTACCGGGCTTGAGCCCCGGGCTTTCACATCACACTTGCCGCACCGCCTGCGCTCCCTTTACACCCCGTAAATCCGGATAACGCTTCCACCATAC
+
>AAAAFFCFFFFGGGGGEEAFGEDGEGFHE3FEFD2EGHHGHGHGGECHF5GFGEEEGGHAEDAEHE25BBBGHHHHHHFGFHHHDGFEA?EHGHHHEEGEEGHHHFEEHHHHH3DDDGHFHHGGGECC?DFHFHG<GG<FE@-1=FGFH1FGH1>=GGFDC--;.;;0;GFD-;--:9C99BFFB;0;FFB90F-99B?BBBD..-;BFFF.9//;BB9A-@AB.9BFFD-:..;B.>...;;9A9/;:
@M03896:38:000000000-B4D98:1:1101:6909:23452 2:N:0:171
CCTGTTTGCTCCCCACGCTTTCGAGCCTCAGCGTCAGTTATCGTCCAGTAAGCCGCCTTCGCCACTGGTGTTCCTCCTAATATCTACGCATTTCACCGCTACACTAGGAATTCCGCTTACCCCTCCGACACTCTAGTACGACAGCTTCCAATGCAGTACCGGGGTTGAGCCCCGGGCTTTCACATCAGACTTGCCGCACCGCCTGCTCTCCCTTTACACCCAGTAAATCCGTACAACGCTCGCACCACCC
+
AAA>AFFFFFFFGGGGEEEAFGE2FEEHH3AFEEEEFGGBHHGHHG?FGFGAGGAEEGEG1EEEEH@2BBFEGHHHHHFHGHHHHHHCE1?EGHHHH?EEGCFHHBFB3BGGGFBCDDFHHHHGGGEGCDGHH<1?<FF??CAC.>FFFGFFHHE<DGFHC<---:-:::GCEB--ABEFG0B;FG0:0;900;C9;-@B>BBF?F/;9BFF./;/;/;9D.E//;/;B9.....:9-;..---9@....
@M03896:38:000000000-B4D98:1:1101:12596:23457 2:N:0:171
CCTGTTTGCTCCCCACGCTTTCGAGCCTCAGCGTCAGTTATCGTCCAGTAAGCCGCCTTCGCCACTGGTGTTCCTCCTAATATCTACGCATTTCACCGCTACACTAGGAATTCCGCTTACCCCTCCGACACTCTAGTACGACAGTTTACAATGCAGTACCGGGGTTGAGCCCCGGGCTTTCACATCACACTTGCCGCACCGCCTGCGCTCCCTTTACACCCACTCAATCCGGATAACGCTTGCCCCATCC
+
>AAABFFCFFFFGGGGEFF2FGEFFFEFHGGGEGFGGHGGHHGHGGDGHGFAGHEEEFGH1ED>EHF2@BFEGHHHHHHFHEHHHHHFE>EFDGGHHEEGEEBGFCG33GHHHHBGDDGHFHHGGE<@>/AFHFE??FF?/C><1=>GHFFHHH1FGHFHG<-;:::/;CHCD@9:BGGFGFFGGGB0;BBB09B?9@BBBB@DFF=B?FFF.///B/99A9.9//9/;B.-.../;AB..../BE../9
@M03896:38:000000000-B4D98:1:1101:6893:23460 2:N:0:171
CCTGTTTGCTCCCCACGCTTTCGAGCCTCAGCGTCAGTTATCGTCCAGTAAGCCGCCTTCGCCACTGGTGTTCCTCCTAATATCTACGCATTTCACCGCTACACTAGGAATTCCGCTTACCCCTCCGACACTCTAGTACGACAGTTTCCAATGCAGTACCGGCGTTGAGCCCCGGGCTTTCACATCAGACTTGCCGCACCGCCTGCGCTCCCTTTACACCCAGCACATCCGGATAACGCTCGCACCCTAC
+
AABAAFFCFFFFGGGE2EEFFGDGHGGHHHFHEGGGGHGGGHFHGGFHHHGFGHEEGGGHEEDEGHCF@BFBFHHHHHHHHHHHHHHFEEEGHHGHHEFGFEFGGHHGFHHHHHHFDGFH2FFFDG?CFCDGG1GDGFG??EC-FFHGHHHHEFH1=DGHGG--;-::CGHGF-;@G?AFG0;0;9;0;99909B--@BDBFFFEFFFFDFF.9/9B9BBD...;.B9BF.-..;/B.9..---;;.A.A
@M03896:38:000000000-B4D98:1:1101:26456:23682 2:N:0:171
CCTATTTGCTCCCCACGCTTTCGTGCTTCAGTGTCAGCAACAGACCAGACGGCCGCCTTCGCCACCGGTGTTCTTCCATATATCTACGCATTTTACCGCTACACATGGAGTTCCGCCGTCCTCTTCTGTTCTCTAGCTGAACAGTTTCCAGAGCCAGTCCGGCTTGAGCCCATACCTTTTACTCCAGACTTGTTCTGCCACCTACGCACCCTTTACGCCCAATCATTCCGCCTCACCCTCCCCACCTACG
+
AAAAAFD3BDDFGGGGEEAEFGEEFFCFFFDGGHFC1FGEFABFFG0FFFAEEEAEGGGH/EABEG?>>>EEFGHHH1BF2GHHHHHAE/EEHEHGGEEEE@GHH1<01BGGFF??C/CCGCHHHHHB?GGHFHF<?D111110><FGFF<1<FF/<00<<<-<:-.00:C.C:CGHCGCGFBFF//0=900;CFC00;/CFF/F9@A9@A-9B/9-999-9;;/;BFF/-9--/--;---;9-;A-99-
@M03896:38:000000000-B4D98:1:1101:26431:23691 2:N:0:171
CCTATTTGCTCCCCACGCTTTCGTGCTTCAGTGTCAGCAACAGACCAGACTGCCGCCTTCGCCACCGGTGTTCTTCCATATATCTACGCATTTTACCGCTACACATGGAGTTCCCCCGTCCTCTTCTGTTCTCTAGCTGAACACTTTCCATAGCCACTACGTGTTGCGCCCATACCTTTTACTCCAGCCTTCTTCTGCCACCTACGCACCCCTTACGCCCACTCATTCCGTCTCACCCTCCCCACCTACTT
+
AAAAAFFBBDDFGGGE1AAAFGA0ABAFFF1DDGGE1BFFBB0ABE0BBF1BBF/AEEEF/ECEEG>/>/>BBFGHF1@B2FGHHEH/>>EE2@DGF?>>EEFGE11B10B0BB1BA<???/GFGH2@>FFGFFG@@@111?F0<?FFHF11??F1010>.000<.1-<<@.</<GCGFF:C0GG///;/000;<00;C9FGF/F;AC@@B-.9:9.99@--9;;//9B//-;-/9-9-:--9-;A-/99/
@M03896:38:000000000-B4D98:1:1101:26448:23700 2:N:0:171
CCTATTTGCTCCCCACGCTTTCGTGCTTCAGTGTCAGCAACAGACCAGACGGCCGCCTTCGCCACCGGTGTTCTTCCATATATCTACGCATTTTACCGCTACACATGGAGTTCCGCCGTCCTCTTCTGTTCTCTAGCTGAACAGTTTCCAGAGCCAGTACGGGTTGAGCCCATACCTTTTACTCCAGACTTGTTCTGCCACCTACGCACCCTTTACGCCCCATCATTCCGGATAACCCTCCCCACCTACG
+
AABBBFFFFFFFGGGGEFEFFGEFFFFGGGGHHHFGGFG2FF2GGHFHCFEGEEEEGGGHGEDEEHE/>EEEHHHHH3BFEHHHHHHFFEFEFHHHHFEGGCGHG3B?2FGGGF/CD@FGGGHHHHHDGHHHHHF1FGB11>F<<GFGHHB1FGF/.<0GA.-<<-::::C.:CGHFFGCGGGHGB90;/09;CFF0;CCFGFBB;@;@AF.9/FF.;9@-;9B/BBFF/-9;.BB/;9;.;.;;D.;F.
@M03896:38:000000000-B4D98:1:1101:12991:23967 2:N:0:171
CCTGTTCGCTCCCCACGCTTTCGCTCCTCAGCGTCAGTGACGGCCCAGAGACCTGCCTTCGCCATTGGTGTTCTTCCCGATATCTACACATTCCACCGTTACACCGGGAATTCCAGTCTCCCCTACCGCACTCAACCCCGCCCGTACCCGGCGCGGCTCCCCCGTTAACCCATGGACTTTCACACCCCACCCCCCGCACCGCCTCCCCGCCCTTTACGCCCCATACTTCCGCTCCCCCCCTGCACCCTCC
+
>>A>AFFAAAABGGGFAEE2FG2EEHGHHFHGAFG2ADF5DA0AEEB1A1BBFF2FGHHG1ED1B34BB?BBFFGHGGFEE/EEGEG4F?FDGF4FH/F<E?FHF////>FFGF21@@FGFHAGAGG>@/CCFC<0>>A-<CC-<-;:G:-:;9-:-;;A.;C-9..9/;..////9//:;9B/9D.-.;.A--;--9;@9@B?....-;@9-9;/;.9---.././/;B.;.-9.;.-9-...9;;9..
@M03896:38:000000000-B4D98:1:1101:13001:23981 2:N:0:171
CCTGTTCGCTCCCCACGCTTTCGCTCCTCAGCGTCAGTGACGGCCCGGAGACCTGCCTTCGCCATTGGTGTTCTTCCCGATATCTACACATTCCACCGTTACACCGGGAATTCCAGTCTCCCCTACCGCACTCAAGCCCGCCCGTACCCGGCGCGGATCCACCGTTAAGCGATGGACTTTCACACCGCCCGCGACCAACCGCCTACGAGCCCTCTACGCCCCATCACTCCGACTAACCCTTGCACCCTAC
+
>AAAAFFABBBBGGGGEEEFFGEEGHGHHHHHGGEEFFFBBBEEGGA0E@EFFGCGHHHH1EDEFG43@???FGHHGGGG@FGHHHFFHEFDGHGHHEG/CCFGF<//B@GHHHE1@FGH1GDHGHH?CDGGGFB1<EG<ADG-:-;;G:;:@A-9-;BFBFF...../B-A.;.BFB/;BFB99A9--;@@-99--;9DABA;AB..9;@E..;;F99@F-ABFB/9BF.---9/9.:./.9/:BA..A
@M03896:38:000000000-B4D98:1:1101:12979:23984 2:N:0:171
CCTGTTCGCTCCCCACGCTTTCGCTCCTCAGCGTCAGTGACGGCCCAGAGACCTGCCTTCGCCATTGGTGTTCTTCCCGATATCTACACATTCCACCGTTACACCGGGAATTCCAGTCTCCCCTACCGCACTCAAGCCCGCCCGCACCCGGCGCGGATCCACCGTTAAGCGATGGACTTTCCCACCGGACGCGACGAACCGCCTACGAGCCCTTTACGCCCAATCATTCCGGATACCGCTCGCACCCTAC
+
>AAAAFFADAABGGGGEEE2AGEGGHGHGGHHEEDFGFG5FEEEGE1FHHFGGH2GHHHHGGDEFE@33BB?BGGHHHGGEEGGHHHHHHFDGHHHHEHEGCFGH/BC?CGHHHB>FGGHHGDHGHHGGGGGHCH<FFH<@CD@-<;@A;-A-@-B?-AFFFF.9..;9B=..9:/9///9/;/;A.-;B;@9-9--;BBBBBF.;.A.9@A.:9/;.9@;;..////;9/-..9//9@--;B@BBD..9
@M03896:38:000000000-B4D98:1:1101:16364:24051 2:N:0:171
CCTGTTTGCTCCCCACGCTTTCGCACCTGAGCGTCAGTCTTCGTCCAGGGGGCCGCCTTCGCCACCGGTATTCCTCCAGATCTCTACGCATTTCACCGCTACACCTGGAATTCTACCCCCCTCTACGAGCCTCAAGCTTGCCAGTATCAGATGCAGTTCCCAGGTTGAGCCCGGGGATTTCACATCTCACTTAACAAACCGCCTGCGTGCGCTTTACGCCCAGTAATTCCGATTAACGCTTGCACCCTCC
+
AAAAAFF>FFFFGFFGEEE2FGEEDGGHGFFGEGEEEHHHBHGGEE?BCE0EEEEEGGFG1EDEFHE/>>/GGHHHGGCDGFHGH4FFE/EEHHHHHDCGCC1FGHC0FGFHHFHGHHGGGGGFGGF..-<C/<<0<C0<<CG0:;;CC0:CFCFG:CGHHHE::09//CBE?:9-BABFG0:/FFB/;BBBB/;9/:EE?B;DEFBADF?BBD.BF.;->?.9//:BFF9.9..:BD>..;./9;DEFF
@M03896:38:000000000-B4D98:1:1101:18181:24097 2:N:0:171
CCTGTTTGATACCCACACTTTCGAGCCTCAATGTCAGTTGCAGCTTAGCAGGCTGCCTTCGCAATCGGAGTTCTTCGTGATATCTAAGCATTTCACCGCTACACCACGAATTCCGCCTGCCTCAACTGCACTCAAGATATCCAGTATCAACTGCAATTTTACGGTTGAGCCGCAAACTTTCACAACTGACTTAAACATCCATCTACGCTCCCTTTCAACCCAATAAATCCGGATAACGCCCGGATCCTCC
+
AABAAFFFFFFFGGGGGEFBBGEFCEEFHHFHGHGHGFAFGGFHHHHGHHBGEGFFHHHHFEDFEHBA1EEFGHHHGGGHGHHGHHHHHHHHFHHHHEEGGEFHFHGGGEHFGG3?EGGHFFHHFHHHHFGHFGG?GD3GHHG@2@@F2FGEGGH2<??F<G//<//01>G->C-ACFFHGHHGFDG<0CCFG0;:0CCCGBGHHH.-.;CE/0B0;0=.CE./C00;CB.-.;C09.;-;--9A@BBFF
@M03896:38:000000000-B4D98:1:1101:15191:24511 2:N:0:171
CCTGTTTGCTCCCCACGCTCTCGCACCTGAGCGTCAGTCTTCGTCCAGGGCGCCGCCTTCGCCACCGCTATTCCTCCAGATCTCTACGCATTTCACCGCTACACCTGGAATTCTACCCCCCCCCACGACCCTCAAGCTCGCCAGCATCAGATGCAGTTCCCAGCTCGAGCCCCGTGATCTCCCATCTCACTTAACACACCGCCTCCGTGCGCTTTACGCCCAGTAATTCCGATTAACGCCTGCACCCTCC
+
>A11>DF11DFFFA1EEEE0ABAC?0EF000B0EE//GGD2DA0BE/1A//A/E/>>E/B///>EA///>/BDD2F00B1F1>B2BF/E</<GHHFG//BBC100B000<?GH>BGFFC<A----<--:-;/.:000/09;A.-./;;0009;000;;;C0;0.9/.--99E----;9/;BB9-BB/9/B////;//--;@=99----;A>;---9:A9-9--/;//BFBB-9:-//-----;-;9AAEB
@M03896:38:000000000-B4D98:1:1101:16601:24532 2:N:0:171
CCTGTTTGCTCCCCACGCTTTCGCACCTGAGCGTCAGTCTTCGTCCAGGGGGCCGCCTTCGCCACCGGTATTCCTCCAGATCTCTACGCATTTCACCGCTACACCTGGAATTCTACCCCCCTCTACGAGACTCAAGCTTGCCAGTATCAGATGCAGTTCCCAGGTTGAGCCCGGGGATTTCACATCTGACTTAACAAACCGCCTGCGTGCGCTTTACGCCCACTAACTCCGACTACCCCCTGCACCCTCC
+
AAABBFFCFFFFGGGFAEEFFGEEEGGH3FGGEEEFEGGF5FFABAAGFA00AE>EEFGHGGGEGH?>>EFGHFGHGEF?GGFHHHGFE?EFFHGHHDCDC@FGHF202??CGFHGGHHGGGGHHGE<.<C<CGGBGC0/<C00:<0<C0::CC000:GHHB0;/9/9;FFE@B-A-9BBFFG0;B//;BFB/BB;/AEABCDFEF;9.;-;-..BB:A9BD..;9/;BBA--9-/;.;--.;.;BFAEF
@M03896:38:000000000-B4D98:1:1101:24414:24589 2:N:0:171
CCTGTTTGCTCCCCACGCTTTCGAGCCTCAGCGTCAGTTATCGTCCAGTAAGCCGCCTTCGCCACTGGTGTTCCTCCTAATATCTACGCATTTCACCGCTACACTAGGAATTCCGCTTACCCCTCCGACACTCTAGTACGACAGTTTCCAATGCAGTACCGGGGTTGAGCCCCGGGCTTTCACATCAGAATTGCCGCACCGCCTGCGCTCCCTTTACACCCAGTAACTCCCGATAACGCTTGCACCATAC
+
BBBBAFDBDFFFGGCEEFEEFGEAAEECGFGHGGGGFHGBEG2BGEEFGGDBFGAEEEFHEGGEEGBG@FFEGHHHGGHHHGFHHGHEGFGFHHFHHDEEEEEGFBFFFHHHHH??<DGHBGHGGGD@CGGGHDH11@F/F/C-1<FGHHHFBFD<=<<D?--:::-C/<CCDG-B?B9/;BFGGGE0;00;0;F-;B?BBB??9F->-AAA:9/9BFBFDE.//9/;B9.9;>?.B.B?..;B/B./9;
@M03896:38:000000000-B4D98:1:1101:24424:24610 2:N:0:171
CCTGTTTGCTCCCCACGCTTTCGAGCCTCAGCGTCAGTTATCGTCCAGTAAGCCGCCTTCGCCACTGGTGTTCCTCCTAATATCTACGCATTTCACCGCTACACTAGGAATTCCGCTTACCCCTCCGACACTCTAGTACGACAGTTTCCAATGCAGTACCGGGGTTGAGCCCCGGGCTTTCACATCAGACTTGCCGCACCGCCTGCGCTCCCTTTACACCCAGTAAATCCGGATAACGCTTGCACCCTAC
+
AABAAFFFFFFFGGCGEEEEFGFGHGGHHHHHGGEFEGHHFHGHHGGHHHFGFGEEEGGHEGCEGHFE@FGEGHHHHHHHHHGHHFGFEFGGHHHHHGEEFEGHHFGFHHHHHHFDDGGHBGGGGGDCGFGHHFH1?<???EDC1<>FGFFGFHHGHHHH.----:-:/CGGDG-AFGAFBFGFFGB90;BB09B:@AFFFFFFFFFFFFFFFFBBF/:/DE?BB//;FFABFD.BF.;.:../;F.::.
@M03896:38:000000000-B4D98:1:1101:11551:24635 2:N:0:171
CCCGTTTGCTCCCCTGGCCTTCGTGCCTCAGTGTCAGTAACTGTCCAGAGATTCGCCTTCGCCACTGGTCTTCCTTACGATATCTACGCATTTCACTGCTACACCGTAAATTCCAATCTCCTCTCCAGTACTCGAGCAAGGCAGTATCAAGTGCAGTTTCGAGGTTGAGCCCCGAGATTTCACACCTGACTTACCCCGCCACCTACGCACCCTTTACGCCCAATGAATCCGACCAACGCTTGTGACCTCT
+
AABAAFFADFFFGGGCFBGFGGGGFFHGHFAGFHGGGH5GBFFFFHEBGG2FGGBEFGFGEEFEEHCBAD5GFHFHHGFFGGGHHHHFEEFGHHHHFGFHHFHHH?BGGEHGGHHBHGGGGHHHHHFG?EGFG?/<AD2B/?F?@FGFF2@@GHEHDDD>CC0<<<0?CGGFGGC-@.DHHHHGGAC<<CHFGGHGH:CGGGHGFG?DGGGG.99BFADFGG.9/0;BFFF.-9;9A9>....//;BFF/
@M03896:38:000000000-B4D98:1:1101:11569:24638 2:N:0:171
CCCGTTTGCTCCCCTGGCCTTCGTGCCTCAGTGTCAGTAACTGTCCAGAGATTCGCCTTCGCCACTGGTCTTCCTTACGATATCTACGCATTTCACTGCTACACCGTAAATTCCAATCTCCTCTCCAGTACTCGAGCACGGCAGTATCAAGTGCAGTTTCGAGGTTGAGCCCCGAGATTTCACACCTGACTTACCCCGCCACCTACGCACCCTTTACGCCCACTGCATCCGAACAACGCTTGGCACCTCT
+
AAAAAFFAFFFFGGGEFFGFGGEFFFHFHGGHFHGHFH5FDG5GHFFGFGGHHGBEEFGG1EEAEHC2AFAGHHGHHHGECFFHHGHFGGGGHHHHFFFGGFHHHEBGFCGGFGFGHHGHHGHHHHGH?GGHH?F<?B0><>B?<@FFFD2@FGHHG<<??E0>.00>1>FFDG?--<DGHFGDFAH/CGFHHHHHH-AD?DFGGGDCDAFF.9CFGAA-;D.9//9;FF.9;--;A-;.:..//:AFFB
@M03896:38:000000000-B4D98:1:1101:11350:24699 2:N:0:171
CCTGTTTGCTCCCCACGCTTTCGCACCTGAGCGTCAGTCTTCGTCCAGGGGGCCGCCTTCGCCACCGGTATTCCTCCAGATCTCTACGCATTTCACCGCTACACCTGGAATTCTACCCCCCTCTACGCGACTCAACCTTCCCACTCTCAGATGCAGTTCCCACCTTGACCCCGGGGATTTCACATCTCACTTAACAAACCGCCTGCGTGCGCTTCACGCCCACTAATTCCTATTAACGCTTGCACCCTCC
+
AAA1>FFBDBDFGGGFEEEAAGAEEEG0BGGGEAEECAGHAGGGAEE1FE//AE>EEEEH/EEEFH>/>>FDGFDGFC11>B2>B>F/E/E?2B2FG/<<BCGHHF0<0?F1?21?FGHGG->0<>>---<<AB//CC0/;C<../0=;00009F000;FFF...9000;FF9-;--9BBB/F9FFB/9BBBFFFFB-EF@@@A--;9--;9;--:9-;9@---////9B/9//B//-9----/;/;9-A
@M03896:38:000000000-B4D98:1:1101:18771:25042 2:N:0:171
CCGTGACTCCGACCTTTACCGCGGCTGCTGGCACACAATTACCATAACACGCAGGTGTAGATCTCGGTGGTCGCCGTATCATTAAAAAAAAAAAAAAAAACTAAAACAATACACACACACACAAACAACACAAACAATAAAAACAACTCACAACAACAAAAAATCTCACACCATTAAATAGACAATATCATACATGAACTGATGAACACGACTGATAGCAAGTCATCACTCACAGCGCCAATGATCACA
+
AAABCABFFFBCGGGGGEGGEGEEEEEFGGHEFHHHGGHHHHGGGHGHHHGGGCEFFFGEEDGGHEFED?1B>>E//?0BB4?B4GHHG/BFGB/<<-<-.0=<000..00/0<<::.;;.....:.;........9000000....900900...9.....-./;/////../////////9:////////;///////;9F//////:-;..//////////////;///://.---.-////////
@M03896:38:000000000-B4D98:1:1101:8742:25196 2:N:0:171
CCTGTTTGCTCCCCACGCTTTCGTGCATGAGCGTCAGTCATGTCCCAGAGGGCTGCCTTCGCCATCGGTGTTCTTCCACATATCTACGCATTTCACTGCTACACGTGGAATTCCACCCTCCTCTGACAAACTCAAGTCCTGCAGTCATATATGCAATTCCCAGGTTGAGCCCGGGGATTTCACATCTATCTTACACAACCGCCTGCGCACGCTTTACGCCCAGTAATTCCGATTAACGCTTGCCCCACAC
+
AAAABFFCDFFFGGGGEEEAFGABAFFGFGHGEGEGFHGGFGHHGFGBGA1BBFEFGHHH1EDEFGB?BEFFHHHHGDHHGHHHHHHFEEEEGFGHEGFHHDBF??E//GGHHHHHHGHHGFHHB3GF3FGHCG2<FFGH@FG2@F@GHFHFDFDHFGHHHGC/?<00FFFG-@>CCA<GDGHFHHF0:CGHGCF0::EE-ACG9.BCGC?G.:A0BAA=BD.9;/B9FFBAA.AFFA@9.../;....9
@M03896:38:000000000-B4D98:1:1101:8759:25202 2:N:0:171
CCTGTTTGCTCCCCACGCTTTCGTGCATGAGCGTCAGTCATGTCCCAGATGGCTGCCTTCGCCATCGGTGTTCTTCCACATATCTACGCATTTCACTGCTACACTTGGAATTCCACCCTCCTCTGACAAACTCAAGTCCTGCAGTCATATATGCAATTCCCAGCTTGAGCCCGGGGATTTCACATCTATCTTACAGAACCGCCTGCGCACGCTTTACGCCCAGCAATTCCGATTAACGCTCGCACCACAC
+
AAA>AFFBDFFFGGGGAEA0FFEFEF0FDFFBAEEAAGFFGDGGGHBBF1B1BBBFGHFG/BEEFGB/?BEBFHHHH1GHGHHGHHHFE/EEHHGG21BGHD1G11111BBFGF2DGGHHFBGD1>G1BCGFFFFBFFFF1BF1FGFDFFGHFGFHBGGF?F10?10?GFFF--<-<<CGH0=0GGD0DGFCGGHC0:GACCGBE???-?-9.9C0B.;;>BA-;-:;B//--9A//-;---9-9;9--9
@M03896:38:000000000-B4D98:1:1101:8746:25216 2:N:0:171
CCTGTTTGCTCCCCACGCTTTCGTGCATGAGCGTCAGTCATGTCCCAGAGGGCTGCCTTCGCCATCGGTGTTCTTCCACATATCTACGCATTTCACTGCTACACGTGGAATTCCACCCTCCTCTGACAAACTCAAGTCCTGCAGTCATATATGCAATTCCCAGGTTGAGCCCGGGGATTTCACATCTATCTTACAGAACCGCCTGCGCACGCTTTACGCCCAGTAATTCCGATTAACGCTTGCACCATAC
+
>AAAAFFFFFFFGGGG?EEFFGEGFFCFGFFFEGEEEGGBFGHFHHGFHA11BFBFHHHH1E?EFH1>BEFEGHHHG3GGGHHGHHHBEEEGFHHHFGFHHFGGEBCC?FHHHHEHHGHHGEGHGGGF3BGHFH2@FFGG@FF2FGFGGFGFHGHH1GHHHH1/?D0>1GGFC->-@ACDGHGCHHB0:CGHHHGCBFGGGGGAEABFGGBA.AABFCDFCF.//;//9B/;9.:;9.;..:.;/:.9;B
@M03896:38:000000000-B4D98:1:1101:12139:25287 2:N:0:171
CCTGTTTGCTCCCCACGCTTTCGCACCTGAGCGTCAGTCTTCGTCCAGGGGGCCGCCTTCGCCACCGGTATTCCTCCAGATCTCTACGCATTTCACCGCTACACCTGGAATTCTACCCCCCTCTACGAGACTCAAGCTTGCCAGTATCAGATGCAGTTCCCAGGTTGAGCCCGGGGATTTCACATCTGACTTAACAAACCGCCTGCGTGCGCTTTACGCCCAGTAATTCCGATTAACGCTTGCACCCTCC
+
AABAAFFFFFFFGGGGCEEFFGEEFGGGBHHGEGEGGHHHGHHHGFGFHECEEEEEGGGHEEFGGHE>EEGHHHHHHGHHHGHHHHHFGFDGHHFHHFCDCCFHHFFFBGHHGGHHHHHGGGGHHFFD.CAGFGH0DGF/<GG0;0CCCCCCGHFGFCGHGH0:/9///CFEA:?DCDFBFGGFFFF/BFFFFFFFBAEFFFFFEF=;ADDB=DFBF99@F?./9///;9/;AA9FB.@..A;/;BFEFF
@M03896:38:000000000-B4D98:1:1101:19192:25365 2:N:0:171
CCTGTTTGCTCCCCACGCTTTCGTGCATGAGCGTCAGTACAGGCCCAGGGGATTGCCTTCGCCATCGGTGTTCCTCCGCATATCTACGCATTTCACTGCTACACGCGGAATTCCATCCCCCTCTGCCGTACTCTAGCTATACAGTCACAAATGCAGTTCCCAGGTTGAGCCCGGGGATTTCACATCTGTCTTATATAACCGCCTGCGCACGCTTTACGCCCAGTAATTCCGATTAACGCTCGCACCCTAC
+
AABABFFFDFFFGGGGEEEAFGEFFFHHEHHGEGEGFH5GFFFFGGGHGGEGGCFFGHHH1EEEFGB?EAFEGHHHH>EEGGHHHHHGGFGGHHHHGHGHHFFG/EECGCGHHHFFGGHGGGGFCGFA?EFHHHE1FG1GBGH1<F<<>1>DFHF0=DGGHH0<<</<:GHGG@CB-;9FGBFFGGE0;FFGGFFGGEFFBGBFAFB?BBBB;.;FFED9BD?B////BFB.:;A/9.B?D>@@@BDE.A
@M03896:38:000000000-B4D98:1:1101:19201:25382 2:N:0:171
CCTGTTTGCTCCCCACGCTTTCGTGCATGAGCGTCAGTACAGGCCCAGGGGATTGCCTTCGCCATCGGTGTTCCTCCGCATATCTACGCATTTCACTGCTACACGCGGAATTCCATCCCCCTCTGCCGTACTCTAGCTATACAGTCACAAATGCAGTTCCCAGGTTGAGCCCGGGGATTTCACATCTGTCTTATATAACCGCCTGCGCACGCTTTACGCCCAGTAATTCCTATTAACGCTCGCACCCTAC
+
BBBAAFFFFFFFGGGGEEEEFGEEFFHHFGGGEFEEEF5FFDGFGGGHGG?EEEGFHHHHAFGGGHE?EEEEHHHHHEGEGGHHHHHGGGEFHHHHGFFGFFFHEFEBCCGHGGFFHHHGGGGHCGFC?EDHHGF1>F11FGH1FGEF<<<DDFF0<DDGHH0.<</</:GG---9;.CFGGFGGGF;CBFCFBFFF0BC9@FF?F9=FF-B.9A/;.9@9..9//;BFF//999BF.@.AF-9;;AA9A
@M03896:38:000000000-B4D98:1:1101:19610:25416 2:N:0:171
CCTGTTTGCTACCCACACTTTCGAGCCTCAGCGTCAGTTGCTGCCCAGTAGGCCGCCTTCGCCACTGGTGTTCCTCCCGATATCTACGCATTCCACCGCTACACCGGGAATTCCGCCTACCTCTGCACTACTCAAGCACAACACTTTTGAAAGCAGCTTATGGGCTGAGCCCATAGATTTCACTTCCAACTTGTCTTCCCGCCTGCGCTCCCTTTACACCCAGTACTTCCGCACCACGCTTCTGACCTACG
+
>ABAAFF>DFFFGGGGCAF5BF22BEEFHHHGFAEEEDA55B5BEEGEAFBFGF0EFFGH1BEEGG3252BBGGHHHGGAE@?HHHHEEGFAGGGHHEEE@EBFGE<@/<FHHG0?DC/FF1FF1?FC1?GHHHH11<<0FDG.1><DDC1=DGFF/<00<=<..<;:CFCEGG/CHFFFFHG0CFBBB9900;;;9;9C.?B...-ABDAE99:9B/B/AE./9;;/;B..9--.9.A.9.///9B/;B.
@M03896:38:000000000-B4D98:1:1101:19629:25421 2:N:0:171
CCTGTTTGCTACCCACACTTTCGAGCCTCAGCGTCAGTTGGTGCCCAGTAGGCCGCCTTCGCCACTGGTGTTCCTCCCGATATCTACGCATTCCACCGCTACACCGGGAATTCCGCCTACCTCTGCACTACTCAAGACAAACAGTTTTGAAAGCAGTTTATGGGTTGAGCCCATAGATTTCACTTCCAACTTGTCTTCCCGCCTGCGCTCCCTTTACACCCAGTAATTCCGGACAACGCTTGTCACCTAC
+
AABABFFFFFFFGGGFCEBABGAF4EFGHHHGEEEEEGFH3AFFHHFFGHHHFGAEGGEHAEFEGG3?@2BEGHHHHGGGEG?GDHHEGEEGHGGHHFEEGEGHH><<@DHFHHCCEFDHHHHHFGGC<?GFFG??10000FG01>F<F.GFHHHHF0DH0D/.<<-/;CGECBG00CCGHGHFHHFBFGFF0=CBFFFGBBBFEF@@BDDF./BFFF/;AE./;B//9//-.9@.:=B.9../;;BF/B
@M03896:38:000000000-B4D98:1:1101:12536:25435 2:N:0:171
CCTGTTTGATACCCACACTTTCGAGCCTCAATGTCAGTTGCAGCTTAGCAGGCTGCCTTCGCAATCGGAGTTCTTCGTGATATCTAAGCATTTCACCGCTACACCACGAATTCCGCCTGCCTCAACTGCACTCAAGATATCCAGTATCAACTGCAATTTTACGGTTGAGCCGCAAACTTTCACAACTCACTTAAACATCCATCTACGCTCCCTTTACACCCAATAAATCCGGATAACGCTCGTATCCTCC
+
AABBBFFCFFFFGGGGCEFBFGEFGFEGHGFHHHFEFGGHGF3FGHEBGHHFEGFFHHHHAEEAEGBAEEEGGHHHGGFGHHHGHFFGFGGHHHHHHEEGGEFGHHHFEEHHHHBEFFGHHGHHFGGHFHHHGHC2GF3GHHG2>@DFFGHFHGFD1FGDGH//<F/><>>-AD@GHHGHGHHFHGG0=CDGCFGHF:GCG0HHHFCCCEFG/09C0;CFEE./;09FGG;-.9.9F.9.;--./9BBFF
@M03896:38:000000000-B4D98:1:1101:21826:25526 2:N:0:171
CCTGTTTGCTCCCCACGCTTTCGCACCTGAGCGTCAGTCTTCGTCCAGGGGGCCGCCTTCGCCACCGGTATTCCTCCAGATCTCTACGCATTTCACCGCTACACCTGGAATTCTACCCCCCTCTACGAGACTCAACCTTGCCAGTATCAGATGCAGTTCCCAGCTTGAGCCCGGGGATTTCACATCTGACTTACCAAACCGCCTGCGTGCGCTTTACGCCCAGTAATTCCGATTAACGCTTGCACCCCCC
+
AAA1AFD1BDBFFGGG1AA0AGAEEFGFAFFF0EABAFFG2FAGGEA1B//AA>>>EFEG/BEEEH?>//?GFGGHHFGFGBFGDHHFE/EEDGFGH/>BCB?GHG<0?1FCFGFFGGGGCCEGBG<.<<<DC0//</<0<C=0:0;<C0::;:C0:;;GHF:.0:/.0;CE-----:9FF0C;CFF/99/99/9BBAEF99---:----9;---/B-9-9;-/////;//--9-99-9---;/;9A-;9
@M03896:38:000000000-B4D98:1:1101:21816:25542 2:N:0:171
CCTGTTTGCTCCCCACGCTTTCGCACCTGAGCGTCAGTCTTCGTCCAGGGGGCCGCCTTCGCCACCGGTATTCCTCCAGATCTCTACGCATTTCACCGCTACACCTGGAATTCTACCCCCCTCTACGAGACTCAAGCTTGCCAGTATCAGATGCAGTTCCCAGGTTGAGCCCGGGGATTTCACATCTGACTTAACAAACCGCCTGCGCGCGCTTTACGCCCAGTACTTCCGATTAACGCTCGCACCCTCC
+
AABAAFDFFFFFGGBE2EE2AGEFGGGG3GFHGFAFGHHHBHGHEEEGHE0EEEEEGGGG1EEFFHE/>>FGGGFHG0GFGHHHHHHGG/EEBFFGHDCGCCGHHH<?0FGHHFHFHHHGGGGHDFED<EGHGFCBGF0<CGH00;0CFCCH0C:GCCGHGFF.:9:;BFGE?@?-A?FGGEFGFFF9/BFBBBFF/FFFB?BFFFB--@-@-.;FF.ABBF?//9B/;B.AA../9.;..--@@BD.AD
@M03896:38:000000000-B4D98:1:1101:12353:25551 2:N:0:171
CCTGTTTGCTCCCCACGCTTTCGAGCCTCAGCGTCAGTTACAGACCAGAGAGCCGCCTTCGCCACTGGTGTTCCTCCATATATCTACGCATTTCACCGCTACACATGGAATTCCGCTCTCCTCTTCTGCACTCAAGTCTCCCAGTTTCCAATGACCCTCCACGGTTGAGCCGTGGGCTTTCACATCAGACTTAAAAGACCGCCTACACTCCCTTTACGCCCAATAAATCCGCACAACGCTCGCCACCTAC
+
>>AAAFFFFFFFGGGFAEEAFGEGBEGHHHHHFGEGEGHHDGBGHEGFHFEEGGAEEFFHHFGGGHBF5BFEGGFGFGFGFHFHBHHGGGFGHHHHHGEEFEFHHFD2GHGGHGEAAGHHGHHHHHFHFHHHFHGFF@FGHHH11FGHHHHGE1FHHGFDGH.-<<-</C<-<<<@EFGCCBGHGHF::G/0;;B00;FF?BGDGGGGGGGGB0CFGADFFD../BBFFFA.9;-9A-9.A--@DDF?FF
@M03896:38:000000000-B4D98:1:1101:12426:25752 2:N:0:171
CCTGTTTGCTACCCACACTTTCGAGCCTCAGCGTCAGTTGGTGCCCAGTAGGCCGCCTTCGCCACTGGTGTTCCTCCCGATATCTACGCATTCCACCGCTACACCGGGAATTCCGCCTACCTCTGCACTACTCAAGAAAAACAGTTTTGAAAGCAGTTTATGGGTTGAGCCCATAGATTTCACTTCCAACTTGTCTTCCCGCCTGCGCTCCCTTTACACCCACTAATTCCGGACAACTCTTGTGACCTAC
+
AABBBFFFFFFFGGGFEEFAGGEFGFGHHGGGEEEEFHFHBEFGGFGGFGHHGGAEGGGHAEDFGHB2@?F?GHHHHGGGGGCGGEGFE1EEHHHHH/EEE@FGH</</BGFHF<BD?DHHHHHFG1F?<FGFGF1100>CEGC1>D1<CFFFGHF0=0D00/.<.-:/<GCGCGCCCCGHFHHHGGBFGEB0;BFFFFFGAGGGGBFGGFFBB9BBBB9AA.9/9BBFF/-;9;.:/;B/////;:/;B
@M03896:38:000000000-B4D98:1:1101:21069:25922 2:N:0:171
CCGGTTTGCTCCCCTAGCTTTCGAACCTCAGTGTCAGAGTCAACCCAGGAGATCGGCTTCCCCACCGGCCTTCTTACCTATATCTGCGGATTTCACCCCTACACAGGTAATTCCATCTCCCTCTATTGCCCTCAAGCCCTTTAGTTTCAAGCGCATTACCCTGTTAAGCTTCGTTATTTTCACACCTTACTTTACGAACCACCTACGTTCCCCTTCCGCCCAGTATCTCCCGCCAACCCCCCCCCCCTCC
+
>>1>>>A>DBDFGGGGGBFFBFB0BFECHHGHHHE21G1DFFGGHGGGCECHHB/AABEGHGFGGGA>>EEGGGFBGHBBFBGHH2BE/EEEHHHHHHGE/FFHF0/BF2FFF>FDGGFGHBGFHBB>BGGHHEF1@FHC@1F11??FF11FECG?.11>FD0<=<=1<1==-<C.<0D=G0<=C<C00/C;CF0...;:CEE.9B9.9FF9/9.//9.9-..900//;;/----;--9-9--;9;9=-A
@M03896:38:000000000-B4D98:1:1101:21496:25925 2:N:0:171
CCTGTTTGCTCCCCACGCTTTCGCACCTGAGCGTCAGTCTTCGTCCAGGGGGCCGCCTTCGCCACCGGTATTCCTCCAGATCTCTACGCATTTCACCGCTACACCTGGAATTCTACCCCCCTCTACGCCACTCAAGCTTGCCAGTATCAGATGCAGTTCCCAGGCTGAGCCCGGCGATTTCACATCTCACTTAACAAACCGCCTGCGTGCGCTTTACGCCCAGTAATTCCGATTAACGCTTGCACCCTCC
+
>AAAAFFFDFFFGGGGAAE2AFEEEGGHEGHFEGEFEGGH5FBFEEEFG?00A>>>EEAG1E?EGH?/>E?GHHDGG2GHHGHGFFHFEEEEGHHHGBCGG@FGHH202?FFHD<GGGHGC-CHGFC--<CGFBC<DG0/<C000;<C:0CFBGC:;GGCGF0..:.;.;BAA?-9A?.ABBFFFF//;;9/9BBB/AAA=BFD?F99.9-@-..;9A?-9D.9/F//;9B...9//;B.999;9BDEFF
@M03896:38:000000000-B4D98:1:1101:21515:25928 2:N:0:171
CCTGTTTGCTCCCCACGCTTTCGCACCTGAGCGTCAGTCTTCGTCCAGGGGGCCGCCTTCGCCACCGGTATTCCTCCAGATCTCTACGCATTTCACCGCTACACCTGGAATTCTACCCCCCTCTACGAGACTCAAGCTTGCCAGTATCAGATGCAGTTCCCAGGCTGAGCCCGGGGATTTCACATCTGACTTAACAAACCGCCTGCGTGCGCTTTACGCCCAGTAATTCCGATTAACGCTTGCACCCTCC
+
AABBBFFBFFFFGGGG?EGCFGEEGGGHHGHHGGGGGHFFBGFHGDGHHGGGGE>EGGEHGGEEGG?E>EFHHFHHHGHEGGHHFGHGGEEGFHGGHDCG?BDGHGFCHHGGHFHGHFHGGGGHHHG?.<EHF<CDBCD/<GGB0;<CCG0C0C0C:;CHHHF..9.;9CFE?B9@BDFGB0CBFF//9FB/9FFFB.EEBB<DEF;.9A-@99A;FEA9@.E:BFFFFF/AAD.BF.;..../;;AA.D
@M03896:38:000000000-B4D98:1:1101:21075:25941 2:N:0:171
CCGGTTTGCTCCCCTAGCTTTCGAACCTCAGTGTCAGAGTCAACCCAGGAGATCGGCTTCCCCACCGGCCTTCTTACCTATATCTGCGGATTTCACCCCTACACAGGTAATTCCATCTCCCTCTATTGCCCTCAAGCCCTTTAGTTTCAAGCGCATTACCCTCTTAAGCTTCGTTATTTTCACACCTGACTTTAAGAGCCACCTACGTTCCCTTTACGCCCAGTCATTCCGTGCAACGCTCGCCCCCTAC
+
AAABBBBAFFFFGGGGGFGBGGEFHHGGHGHHHHGHFHBGGGGHHGGHGEAFHGAAEFEHHHGHGG?>EFEGHHFHHHFFFHHHGGGEGGGGHHHHHHGGGGFGFGGGGFGGHFBFGGHHHHHHFHF3FGHHEGG@DFHGCFGF2<GG<G<FAC//AG1FHG.>=F1=>1FG-</.CFGGDDGDGAG//;G;C0C000;CCFHHFF?FBFGGFF0CF.:9AA.C09FFGF/9..9;F;B.9;@@DCAF.F
@M03896:38:000000000-B4D98:1:1101:23593:25978 2:N:0:171
CCGGTTTGCTCCCCTAGCTTTCGAACCTCAGTGTCAGAGTCAACCCAGGAGATCGGCTTCCCCACCGGCCTTCTTACCTATATCTGCGGATTCACCCCTACACAGGTAATTCCATCTCCCTCTATTGCCCTCAAGCCCTTTAGTTTCAAGCGCATTAACCTGTTATGCTTCGTTATTTTTACACCTGACTTTAACAGCCACCTACCTTCCCTTTACGTCCAGTAATTCCGGGCAACCCTCGTCCCCTAC
+
AA11>>AAFFDFGGG1ABBBFGE00GEFGHH1BEFBGH1GGABGGEFHFAFCCFBAAFEG1BFFFGE/EEFHGGEGHHBGF1GGG2FE//>EDFHHHE/?GFF<0/B>B2FDG2>F1GHHFC<FG2FGHFF/<F1FFHEHB11>>F<FG11C<<<>11>GF0=>F1<1=1><<<CCGGD0.<=</<<:C0:;CG0;::G:/C:CH.;0//909=F09/9..90;00;9;9-9--AA------;9AF---
@M03896:38:000000000-B4D98:1:1101:23575:25979 2:N:0:171
CCGGTTTGCTCCCCTAGCTTTCGAACCTCAGTGTCAGAGTCAACCCAGGAGATCGGCTTCCCCACCGGCCTTCTTACCTATATCTGCGGATTTCACCCCTACACAGGTAATTCCATCTCCCTCTATTGCCCTCAAGCCCTTTAGCTTCAAGCGCATTAACCTGCTAAGCTTCGTTATTTTCACACCTGACTTTAAGAGCCACCTACGTTCCCTTTACGCCCAGCACTTCCGGTCAACGCCCGCCCCCTAC
+
AAAAAABAFFFFGGFEGFFBFFEGHHGFHHF5FHGFBFBFFFFHHGEGGE2BGGB1AA0FHHHGGGA0>E1FGHFFHHBDFFFHHBF//EEFEGHHHHGGGFGCFC?3BBFDB?4?BFGHFFHFFHGGFGGGGFG2DFHHFF2F21?GGH??<@@.ADDHDG001><<0><<<CBGHBF0000DF.://;0;GGHC00::GGHGFF.;FF/C00CF0;99;9../90;;B?--;./9:9-;@-99;@-.;
@M03896:38:000000000-B4D98:1:1101:13348:25997 2:N:0:171
CCTGTTTGCTACCCACACTTTCGAGCCTCAGCGTCAGTTGGTGCCCAGTAGGCCGCCTTTGCCACTGGTGTTCCTCCCGATATCTACGCATTCCACCGCTACACCGGGAATTCCGCCTACCTCTGCACTACTCAAGAACAACAGTTTTGAAAGCAGTTCATGGGTTGAGCCCATGGATTTCACTTCCAACTTGTCTTCCCGCCTGCGCTCCCTTTACACCCAGTACTTCCGGACAACCCTTGTGCCCTAC
+
AABAAFFFFFFFGGGGEAFFFGEFFEGHHEFGFGGFEHFHGFGGGHCAGHGHGGAEGGGHGGFGHHGFFGGFHHHHHGFFGGGGHHGFEEFGHGGHHEECEEGHHE/BCGHHHH2CDEBHHHHHFGGHFHHHFHG1?C0F0F><1><GCFGFFGFHDFHFDG0<G<<<GGHGEGCBHFHHHHHHHHHFHHGF;FFGFGFGGGGGGGGCFFGGFBFEF9BFDE.:B/BBFF.-.9-9A.;./.9;/9;F.A
@M03896:38:000000000-B4D98:1:1101:21358:26056 2:N:0:171
CCTGTTCGCTCCCCATGCTTTCGCTCCTCAGCGTCAGTTACTGCCCAGAGACCCGCCTTCGCCACCGGTGTTCCTCCTGATATCTCCGCATTTCACCGCTACACCAGGAATTCCAGTCTCCCCTACAGTACTCAAGTTCTGCCCGTATCGCCTCCACGCCCGGCGTTAAGCCCCGGAATTTCACAGACCACGCCACACACCACCTCCCAGCTCTTTACGCCCAGTACTTCCGCACACCGCCCGCCCCCCA
+
>>A>AFF>DBBBGGGGBBFGGGEEFHGHHHGGFGEAEGGFDF5FGFFEECAGGHAEEEGH1EE1EG10>/>BGHHHHHGB@F@GG4B?E/?ABG4FG/EEEEBGHC0//2BBFGD3BFGGHHGHFF@2@2@GD@211?<F1?FG<//<F>CED.<FG.CFG@--:-:..0=CCD-9--90;B9C00/;.9:.:..;...;DAFFF...99;9B//9/B.9@D../;///;F..-;-..-;-9->>BFF--
@M03896:38:000000000-B4D98:1:1101:21358:26074 2:N:0:171
CCTGTTCGCTCCCCATGCTCTCGCTCCTCAGCGTCAGTTACTGCCCAGAGACCCGCCTTCGCCACCGGCGTTCCTCCTGATATCTGCGCATTTCCCCGCTACCCCCGGCATTCCAGTCTCCCCTCCCGCCCTCACGTTATTCCCGTCTCGCCTGCACCCCCCGCCTTCACCCCCCGAATTTCACCCCCCCCGCGACACCCCCCCTCTCCCCCCATTACGCCCTCTACTTCCGCACCACGCCCGCACCCTA
+
>AA1>DD>1AAACECG1BD1BBAFFHFHHABF0AA//2BADG2BFAAA/A0BFG//A//B/EC/?G///>/>?GGHGHH1F22B>2BEE>AE2B2GHEC@?<0FG?/>/<<1FG@11?FDFCEC.C..-<<AG...<./<0;;GC..:C:.-.;./9/.;-----999//9;>9---9--;B/;/--9-9;-;--;---;9--;--;///99;--:/:-9----9//9::/----;-;---;-99@99--
@M03896:38:000000000-B4D98:1:1101:10432:26166 2:N:0:171
CCTGTTTGCTCCCCACGCTTTCGTGCATGAGCGTCAGTCATGTCCCAGAGGGCTGCCTTCGCCATCGGTGTTCTTCCACATATCTACGCATTTCACTGCTACACGTGGAATTCCACCCTCCTCTGACAAACTCAAGTCCTGCAGTCATATATGCAATTCCCAGGTTGAGCCCGGGGATTTCACATCTATCTTACAGAACCGCCTGCGCACGCTTTACGCCCAGTAATTCCTATTAACGCTTGCACCATAC
+
AABAAFF4DFFFGGGGAEEFFGBBFBGH5BFGEEAEBFF3AFGHFFGAFAA1BFBFGGGHAEDEFG>1B1EEGHHHHFHHHHHHFHGFGEGEHGGHDFFHGFHHEBGFEGHGGFDFGEGHGHHHB1FF?GGHFGG1@FGG1@G<GGGHFHHFFHHHFFHHHH1?1?001FGC-A-<D./<D=GHHHCBGHCGHGF:0/CG??BGA.:99A-A;;.999.9@?A/9//9;F/://B//.@..;://99/:9
@M03896:38:000000000-B4D98:1:1101:10428:26184 2:N:0:171
CCTGTTTGCTCCCCACGCTTTCGTGCATGAGCGTCAGTCATGTCCCAGAGCGCTGCCTTCGCCATCGGTGTTCTTCCACATATCTACGCATTTCACTGCTACACGTGGAATTCCACCCTCCTCTGACAAACTCAAGTCCTGCAGTCATATATGCAATTCCCAGGTTGAGCCCGGGGATTTCACATCTATCTTACAGAACCGCCTGCGCACGCTTTACGCCCAGTAATTCCGATTAACTCTTGCACCATAC
+
>AAAAFF>DBDFGGGGEEE2FGDGFFCHDGGFAEEFEGHDEGHHGHFGE13AAEEEHHHHAEDEFHB1BB>BFGHGFFHHHHHHHHHFEEEGFHHHFHFHFFGG>FFA/FHHHHHFFGHHGFGGBBHFF0GG1FG1FFGG@FGCGF<F2G1GGFFDFGFFFDB/?100<F<F>----</<G0CCGGB0;;0:C;:00;CG--9?AAB@@G-:.9;;B??@?DF///;BFF9.A?AFFE//9/9;:B.9/B
@M03896:38:000000000-B4D98:1:1101:23181:26202 2:N:0:171
CCTGTTTGATACCCACACTTTCGAGCCTCAATGTCAGTTGCAGCTTAGCAGGCTGCCTTCGCAATCGGAGTTCTTCGTGATATCTAAGCATTTCACCGCTACACCACGAATTCCGCCTGCCTCAACTGCACTCAAGATATCCAGTATCAACTGCAATTTTACGGTTGAGCCGCAAACTTTCACAACTGACTTAAACATCCATCTACGCTCCCTTTAAACCCAATAAATCCGCATAACGCTCGGATCCTCC
+
BBBBBFFFFFFFGGGGGEFBFGEFGEGHHHHHGHHHGHHHHGGGGHHGHFGGEHCFHHHHEE1BBFB1AAEFGHHHHGGGHHHHHHHHHHHHHHHHHGEGGFFGGHGEEFHHHH3EFGHHHGHHEHFFGHHGFFGDGHGHHHGG>>FFGHHHHHGGFGHHHG?/?<<>1>G->D-@GHFGGBHDGDB/<CCGHFBHEFHHHGHFFGEDGGGG/9F0BBFFDE.CB09;FG..9;C0/;B.:--::@FFFF
@M03896:38:000000000-B4D98:1:1101:18524:26313 2:N:0:171
CCTGTTCGCTACCCACGCTTTCGTTCCTCAGCGTCAGTTACTGCCCAGAGACCCGCCTTCGCCACCGGTGTTCCTCCTGATATCTGCGCATTTCACCGCTACACCAGGAATTCCAGTCTCCCCTGCAGTACTCAAGTCTGCCCGTATCGCCTGCAAGCCACCAGTTGAGCTGCTGGTTTTCACAAACGACCCGCCACACCGCCTACGAACTCTTTACGCCCACTAATTCCGGACCACGCCTGCACCCTAC
+
>>A1AFF@DAADGGGG0EEFFGBBGGHHHHGGEEEFEFFGFFDGFEFAGFBFFHAEGEEH/ECEEHB>>/BEFHFHHHFH1GGGGGGEEEEEDGHHHEEEGEDHHH0/CFGHGHH12FGFFHGHFGFF1@FGDG<11?11?FF/<<FF<>CCGHF0<<.//<<<<0=0<C0;;C0/:0;ECCCC:.;.9A-:9-;@.AEG@A@FBFB-9@FF//9//99=@A-9;//;;B/-A9-A--;---;-BFF-BF
@M03896:38:000000000-B4D98:1:1101:18515:26332 2:N:0:171
CCTGTTCGCTACCCACGCTTTCGTTCCTCAGCGTCAGTTACTGCCCAGAGACCCGCCTTCGCCACCGGTGTTCCTCCTGATATCTGCGCATTTCACCGCTACACCAGGAATTCCAGTCTCCCCTGCAGTACTCAAGTCTGCCCGTATCGCCTGCAAGCCAGCAGTTGAGCTGCTGGCTTTCACAAACGACGCGACAAACCGCCTACGAACTCTCTACGCCCAGTAATTCCGCACAACCCTCGCAACCTAC
+
>>AAAFFADBBBGGGGEFEFFGFGHHGHHHHHEEEGDFGHGGGFHEHEHHAGFHAFGEGHHGGDFHE/>EEEHHHHHHHHFHHHHBFEGGDAGGFHH?EEGEGGHHCCGFHFGHH3BGHHHFGGEHFG@GHHFFH1?F1<FGG/-<CG.DD?GHB<<CCH<EBF0=0=/;0;GC:C./:/;CFHFFE.9A-;;-AADFE.@CCDAF...;AFB/:BF.@BDFEB9B/;BF;.9;9;9.9..-9-.;ABBF
@M03896:38:000000000-B4D98:1:1101:11301:26476 2:N:0:171
CCTGTTCGATACCCGCACTTTCGAGCTTCAGCGTCAGTTGCGCTCCAGTGAGCTGCCTTCGCAACCGGAGTTCTTCCTGATCTCTAAGCATTTCACCGCTACACCACGAATTCCGCCCACTTCGTCCGTACTCAAGGAAACCAGTTCCCACTGCAGCTCAGATGTTGAGCATCCACATTTCACAACACGCTTAATCCACGGCCTACGCTCCCTTTAAACCCACTACATCCGGATCACGCCCTCACCTTCC
+
AAAAAF3AAFADGG1E0AEBBGE00B0FGFGHFGG?EGHBD/AABEFB21ABE1BFGGHHAE/B/B>F/EFGF2@G111BF1GFGF1FGGGFFHGHH?EEEEHH0/<<CCFHGHB?/</?FG1/@//C/?EHFHE1100<>FF.<<11>1><GF0//<C0<0=0=D0=CGCFHGBCCGHCGCHH0CHG.ACECF0B00;.--@BFF:@-99E9;9////BAE-9B//9:F--;A-9BA9----;-;/;BF
@M03896:38:000000000-B4D98:1:1101:14502:26601 2:N:0:171
CCTGTTTGCTCCCCACGCTTTCGAGCCTCAGCGTCAGTTATCGTCCAGTAAGCAGCCTTCGCCACTGGTGTTCCTCCTAATATCTACGCATTTCACCGCTACACTAGGAATTCCGCTTACCCCTCCGACACTCTAGTACGACAGTTTCCAATGCAGTACCGGGGTTGAGCCCCGGGCTTTCACATCAGACTTGCCGCACCGCCTGCGCTCCCTTTACACCCAGTAAATCCGGATCACGCCTGCACCCTCC
+
ABBAAFFBFFFFGGGG2EEFFGEEBEEHHHGGEGE?EGGGFHFGH?EFFGBFFGBFGGHHAEDEFG@B@BGGGHHHHGHHHFHHFHHAEEEGFGGHH?EEEEGHFEFFCFHHHGBEEEGHFHHGGGGBBCDHG2G2<?@<?CC@D<GFHGHEHHEGGFHH<A---<::/CGEEF-BGF.CCFGGGGB00CBBCFF9@?BCFFFFFEDFFDFF.;/;BB9/AA.B///;BF.-9;-9;.9.;?A.;B.A.A
@M03896:38:000000000-B4D98:1:1101:20984:26616 2:N:0:171
CCTGTTCGCTCCCCACGCTTTCGCTCCTCAGCGTCAGTGACGGCCCAGAGACCTGCCTTCGCCATTGGTGTTCTTCCCGATATCTACACATTCCACCGTTACACCGGGAATTCCAGTCTCCCCTACCGCACTCAAGCCCGCCCGTACCCGGCGCGGCTCCACCGTTACGCGATGGACTTTCACACCCGACGCGACGCACCGCCTACGAGCCCTTTACGCCCAATACTTCCGCATCACGCACGCACCCTCC
+
>AAAAFF?DAAAGGGE0EE0AF0EBGGFHHGHGGEGFFF1DEEEEEAGFGGGGFAGHEGH/EEEF111@?B/BFGHHGGG/EEGHDGFGGB2GHGHHEG//?BGHEB@CCHHF1>1>FDGHGBCFGC@@CCGHF11><F<-@C-<-<CH.-:-?;?-;;ECFG...---;-----/BB//;BFBFF---;-;-9;--;;@-@@-AB-9-@@A-9//;-:@@--9////;F---9-9;-9---;;;@B--;
@M03896:38:000000000-B4D98:1:1101:20966:26619 2:N:0:171
CCTGTTCGCTCCCCACGCTTTCGCTCCTCAGCGTCAGTGACGGCCCAGAGACCTGCCTTCGCCATTCTTGTTCTTCCCGATATCTACACATTCCACCGTTACACCGGGAATTCCAGTCTCCCCTACCGCACTCAAGCCCCCCCCTACCCGGCGCGGCTCCACCGTTCCGCGCTGGACTTTCCCACCGCACGCGCCCCACCACCTACCAGCCCTTTACGCCCACTCACTCCGGCCACCGCCCGCCCCCCAC
+
AAAAAFF1AAAACGGE0AA0AFABEHGCGBFG/BE/E2D1DB/AAA/BA/0BFB0BE1FF/?E/>12221BBB@FGFFE/>EEF2>FGH1CGEF2BF/B/??1FF/////<BFFF1@F1GDGCF<GC/<>@CFC11<FC.>AG--.:;G.--:A---9:E/9A--9---;------A/9/;/9BAB---;-9-;@---;9-;EA/B-9/9ABB/9/:-99@--;////;F9-9-9AF-9---9-;-;-9:
@M03896:38:000000000-B4D98:1:1101:9611:26698 2:N:0:171
CCTGTTTGCTCCCCACGCTTTCGTGCCTCAGCGTCAGTTACAGTCCAGAGAGCCGCCTTCGCTACTGGTGTTCCTCCTAATATCTACGCATTTCACCGCTACACTAGGAATTCCACTCTCCTCTCCTGCACTCAAGTCCTCCAGTTTCAAGAGCTTACTACGGTTGAGCCGTAGCCTTTCACTCCTGACTTAAAAGACCGCCTACGCACCCTTTACGCCCAGTAAATCCGGATAACACCACCCCCCTACG
+
AAABAFFFFFFCFG4EEEEAAGEFFGHGHFFHGEGGDDEFFFFFHHFFHGFDHHAEGEGHGGG1EFDF@??EGHGHHF@FGFEGGFFGGGEEFGFHHGGGEC3BB3BBFFGHHGFHHHBHHHHHHHBGHGHGBFBB@GG2FGFF21@FFG?BGGHEGF<1F/.<.-0<<GC.CDEHF<0<0G<0CD/0GBGFHHFFEHHC@BGDG;B??@D990;C.CBBF.//:9FBF;-..9://:.;..9;;@99A9
@M03896:38:000000000-B4D98:1:1101:16796:26842 2:N:0:171
CCTGTTTGCTCCCCACGCTTTCGAGCCTCAGCGTCAGTTATCGTCCAGTAAGCCGCCTTCGCCACTGGTGTTCCTCCTAATATCTACGCATTTCACCGCTACACTAGGAATTCCGCTTACCCCTCCGACACTCTAGTACGACAGCTTCCAATGCAGTACCGGGGTTGAGCCCCGGGCTTTCACATCAGACTTGCCGCACCGCCTGCGCTCCCTTTACACCCAGTAAATCCGGATAACGCTTGCACCCTAC
+
>AAABFFBFFFFGGGFEEEAFGF2FEEHHHGFEEEDFGGDGGHHHGGHFFDFGHEEGGGHHGDEGHFGEE?EGHHHHHHHHGHHHHHFGAFGFHHHHGEGGEHHHHHHGGHHHHFBDGGHGHHEGGDCGDGGGDGD1DD///<<.>FFCF<1GHH=DDFGDC-;C-;/:<CEFG-9-?9FFFGGGGF:0BB909F-;BBB=BBF.A-9-.9..//:B//BF.E/;/;9BF.-:9;9B9;.9../;9.:..
@M03896:38:000000000-B4D98:1:1101:16812:26851 2:N:0:171
CCTGTTTGCTCCCCACGCTTTCGAGCCTCAGCGTCAGTTATCGTCCAGTAAGCCGCCTTCGCCACTGGTGTTCCTCCTAATATCTACGCATTTCACCGCTACACTAGGAATTCCGCTTACCCCTCCGACACTCTAGTACGACAGTTTCCAATGCCGTACCGGGGTTGACCCCCGGGCTTTCACATCAGCCTTCCCGCACCGCCTGCGCTCCCTTTACACCCAGTAAATCCGTCTCACTCCTGCACCCTAC
+
>AABAFFFFFFFGGCGEFFFFGE2BEEHHHGHGGGGGHGFGHHHHGEHGGFGEGEEEEGHEECEEGFF@???FHHHHHHHHGHHHHGFGGEGGHHHHEGEGEFGF?GFFHHHHHHDBGFHCCFFDGBDGCGFGFHB<GF/<C-->=FHHHHFGH1AC.<CC--;---/0<GFAC--?9.CFGGB;9900/99/;FADFFFAFF..99--;AF./:BF9B9DE.9/9/;FF.....BB/;.9//;;B.:.A
@M03896:38:000000000-B4D98:1:1101:16794:26860 2:N:0:171
CCTGTTTGCTCCCCACGCTTTCGAGCCTCAGCGTCAGTTATCGTCCAGTAAGCCGCCTTCGCCACTGGTGTTCCTCCTAATATCTACGCATTTCACCGCTACACTAGGAATTCCGCTTACCCCTCCGACACTCTAGTACGACAGTTTCCAATGCAGTACCGGGGTTGAGCCCCGGGCTTTCACATCAGACTTGCCGCACCGCCTGCGCTCCCTTTACACCCAGTAAATCCTGCTAACGCTTGCACCATCC
+
>AAAAFFFFFFFGGGGGEEEFGEFFEFHHHHHGGGGGGGDGHGHHGFBGBGGFHEGGGFH1EDEGFEGFFGEGHFHHHHHHHHHEGHFGGGGGGGHHFECFGGHGGHG3GHHGF3CDFGFGFF/ACC?BCFHH1F1FDF/?A@?1FFFHHB>CGGGHFGHGCG@--;;/:GEFGA?@CAFFGGGGGF90BGG09/-@=DB>@FDEF;>-A.A.99;B/9:AA9;9B//;//////99A9.;.;/9BF//;
@M03896:38:000000000-B4D98:1:1101:13297:26965 2:N:0:171
CCTCAACAATACAGTCCGCTGGACTTCCCGGGTATCTAACCGCGCCTCCTCCACCCCGCATAAAACAAAACACGATGATCAAAATATCGTACTCACTAATCACAACTAAAAAAACAACAAGAACCTAACAAAACAACATAGAAACAATACAACAACTACTAGACTAAAGACATAAAAATCATACAGCTATACTCACTGTCAAGTATGTGTCAATTCATTAAAAATACTCACATATCACTTAAACAGATGAG
+
>11>11>1>111B13111A1000B11D1000A001122110A///////0000BB///////1B11//>00>0/>?/12121@1112>/B0>/B111211<1111?<11B11//</<///0000/<11011000/<..011=1100.11110/...///00000000000//000000.:000000000;00090/0000000000000000009000900000;000909////////9/////-/////
@M03896:38:000000000-B4D98:1:1101:14330:27015 2:N:0:171
CCTGTTTGCTACCCACGCTTTCGTTCCTCAGCGTCAGATTTGTGTCCAGTAAGTCGCCTTCGCCACAGGTATTCCTCCTAATATCTACGCATTTCACCGCTACACTAGGAATTCCACTTACCTCTCCACTTCTCAAGAATTACAGTTTCAAATGCTTACATGGGTTGAGCCCATGCCTTTCACATCTGACTTGTTATTCCGCCTGCGAACCCTTTACGCCCAGTGATTCCGGACAACGCTAGCCCCCTAC
+
>AABBFFFFFFFGGGGEFEFFGEGHHHHHHHGFFGFEFHHHHFGHFFHHHEBFFGEEEGEHEEEEEFA1BDGGFGHHHFGHHHHHBGHFEGGGHHHHHFEEE@BFFFGGFEFHHHHHHHHGHHHFGGGGGDHHHHFGBGHHHHF2@FGGGGF@2@2FGHHFF0/??><<?FF/C0>GGHHHEHHHHH1<FGB<==DGHHF/?DGGG-:ACFGCGGGF9E?DAABB0;;FB9AD-9AE;@.99BBFDD=9A
@M03896:38:000000000-B4D98:1:1101:14310:27020 2:N:0:171
CCTGTTTGCTACCCACGCTTTCGTTCCTCAGCGTCAGATTTGTGTCCAGTAAGTCGCCTTCGCCACAGGTATTCCTCCTAATATCTACGCATTTCACCGCTACACTAGGAATTCCACTTACCTCTCCACTTCTCAAGAATTACAGTTTCAAATGCTTACATGGGTTGAGCCCATGCCTTTCACATCTGACTTGTTATTCCGCCTGCGAACCCTTTACGCCCAGTGATTCCTGACAACGCTAGCCCCCTAC
+
>AABBFF4DFDDBFGEEFE2FGEFGHHHHCHHGGGGGHHHHFGGHGFFHHFHBAGAEEGEHGEFFEHE1B@BFGGGGHBGHHEHHGHHGGFFGHFFHHCE>EEFHFHFGGFHGGHHGGBGEGFHGHH3FBGGHHHH11BBFGHEFFF@FFHHG1@>>FGG2F0/?</0<GHFHG<<GGDHHBGHGHG1=GFBD==DGGHF/<<DHFCDGC-ECFBFFCDBBD?B00;;;B0;0/:0.-;A..:;BABBFA
@M03896:38:000000000-B4D98:1:1101:14146:27068 2:N:0:171
CCTGTTTGCTCCCCACGCTTTCGCGCCTCAGCGTCAGTTAATGTCCAGCAGGCCGCCTTCGCCACTGGTGTTCCTCCGTATATCTACGCATTTCACCGCTACACACGGAATTCCGCCTGCCTCTCCATCACTCAAGACCAGCAGTTTTGAAAGCAGTTTATGGGTTAAGCCCATAGATTTCACTTCCAACTTACCGTCCCGCCTGCGCGCCCTTTACACCCACCACATCCGGATAACGCTTGCTCCCTAC
+
AABBBFFFFFFFGGGGCEEFFGBEAEEEFHHGEEEEEFHHCHHHHFHHHH1ABFAEEGGHEEEEEG3F@B?EGHHHHA?FFHGHHHHGGFFGHGDGHFEE@EDGGEC@?FFGGF?AED/FGHHHHH?DGHHHDGG1??FGFGGA1=F10F1D1GHGDDD000<./<<=0D:GCGFC0GBBCFHGHHF00CHCFGF9.;;C?DG?E?AD-=@D>/BBFBBFDE..9.;BFF9-:9.BF?-.:.;/9BEF/A
@M03896:38:000000000-B4D98:1:1101:17849:27998 2:N:0:171
CCTGTTTGCTCCCCACGCTTTCGCACCTGAGCGTCAGTCTTCGTCCAGGGGGCCGCCTTCGCCACCGGTATTCCTCCAGATCTCTACACATTTCACCGCTACACCTAGAATTCTACCCCCCTCTACGAGACTCAAGCTTGCCAGTATCAGATGCAGTTCCCAGGTTGAGCCCGGGGATTTCACATCTCACTTAACAAACCGCCTGCGTGCGCTTTACGCCCAGAAATTCCGATTAACGCTTGCACCCTCC
+
>AAAAFFBDFFFGGGGFEEAFGEEEEGFA3CFEEEEEHHHDHGHEEDGB1EEAEEEGGGGAEDEEHE>EEFHHFHHHBF3GFHHHFHHFGHFGG4FHCCGC@FGHGB22FGHHGBDGGHGGGGHEHC..<CGFG<<DGF/CGG0<0==0=;CFGHG;CCGHHB./:/;CGGGB?--9DCFFFFBBFF0;FFFBBBFB9EE--B99F;:..-99.9/9EDCF?..//;BFFF....:BA99.;;/;;A?EA
@M03896:38:000000000-B4D98:1:1101:17840:28022 2:N:0:171
CCTGTTTGCTCCCCACGCTTTCGCACCTGAGCGTCAGTCTTCGTCCAGGGGGCCGCCTTCGCCACCGGTATTCCTCCAGATCTCTACACATTTCACCGCTACACCTAGAATTCTACCCCCCTCTACGAGACTCAAGCTTGCCAGTATCAGATGCAGTTCCCAGGTTGAGCCCGGCGCTTTCACCTCTGACTTACCAAACCGCCTGCGTGCGCTTTACGCCCAGTACTTCCGATTAACGCTTGCCCCCTCC
+
AABAAFFBDFDFGGGGFFEEFGEEFGFFAGHGFGGGGHHHFHHHGGGG3AEEEE>EGGGG1EAEEHE>>/FFGHHHHFFGHGGFGHHHFFGFHH?GHDG//@FGGHFB2<FDGFHFHHGGGGGHDG.C.<CFFCG0DGB/<GD0C0DD0=0;BFH0CGGGHG0::://;;FG-B-9-9:AFBF0;AF/BFBF9/://:AE---.:.@9A:@D-;A/9..;9..9///;9;...:./;.@..EA//;>BFF
@M03896:38:000000000-B4D98:1:1101:18237:28187 2:N:0:171
CCCGTTCGCTCCCCTGGCTTTCGCGTCTCAGCGTCAGGTGGGGTCCAGGGACGCGCTTTCGCCGCGGGCGTTCCTTCCGATCTCAACGCATTTCACCGCTCCACCGGAAGTTCCCGTCCCCCCTACCCCCCTCCACGCCGCCCGTATCGGTGCCCCTTCCCCGGTTGAGCCGCGGGATTTCAGCAGCCGACGCGCCCGCCCGCCTACACCCCCTTTACGCCCAGCGATCCCGAATACCCTTCCCACCGCT
+
>AAAAFFBDBABGGGAFBBBFGFEEEFGHHGGEFEEEFF3BA0EAGHFFAFFEE>EEAFG?EEEEE/<B<<BFHFHHGGDFDHHGHHGGGGGHHHHHF@CDGHHHGGCCFGGHHG.:DDFGGGFGGGGGGGFFFF.9;E---;--;;F.9.:9BFE.:BFFF--;.-/;9F------;;/B//B/.:9--9---;=-;9BF->-.:B9F/A-9-.///.;;9...-9..AB..9.;///;/./9/;9.--
@M03896:38:000000000-B4D98:1:1102:14929:2709 2:N:0:171
CCTGTTTGCTCCCCACGCTTTCGCACCTGAGCGTCAGTCTTCGTCCAGGGGGCCGCCTTCGCCACCGGTATTCCTCCAGATCTCTACGCATTTCACCGCTACACCTGGAATTCTACCCCCCTCTACGAGACTCAAGCTTGCCAGTATCAGATGCAGTTCCCAGGTTGAGCCCGGGGATTTCACATCTGACTTAACAAACCGCCTGCGTGCGCTTTACGCCCAGTAATTCCGATTAACGCTTGCACCCTCC
+
ABAAAFFBFFFFGGFEEEEAAGEFDGGGF3CGFEEEF5FGFFEGGGFHGD0EEEEEGGGHEEEGGHD>>EEGHHFHHFGHHGHHHFHGGEGGHGGHHGGGCCHHHF2FGGHHGFFFGHHGGGGBGHFD.EAHHEG<GC0/GHHE0;CCFCGGGCFH<CGCGH0.;0/;/C/A-A-?BFBFFGFGFFF/99B/BF9BB9EF;BA.:A;9ADFF9.;BFFF;D..9;B/:BF/.;:AFBA;..;ABFFF.:A
@M03896:38:000000000-B4D98:1:1102:11242:2878 2:N:0:171
CCTGTTTGCTACCCACACTTTCGAGCCTCAGCGTCAGTTGGTGCCCAGTAGGCCGCCTTCGCCACTGGTGCTCCTCCCGATATCTACGCATTCCACCGCTACACCGGGAATTCCGCCTACCTCTGCACTACTCAAGAAAAACAGTTTTGAAAGCAGTTTATGGGTTGAGCCCATAGATTTCACTTCCAACTTGTCTTCCCGCCTGCGCTCCCTTTACACCCAGTAATTCCGGACAACGCTTGTGACCTAC
+
ABBAAFFCFFFFGGGFCEFFFGEFGEFHHFHHGGEEFHFFFEDHHHHHGGGHGHEFGGGHEGGGGHFFBFGHHHHHHGGGCGGHHHHGGEGGHHHHHGEEEEHHHGGGCCCGGHGDGDDHHGHHGHGH1GHHF?1?1>FGFGHB1>FFCAHGH<CG<DBF0G/AC<;:CCGECGFHHHGHHHHHHHGGGGGFF;;CGGFGDCGGGG?FGGFFFFFFFFFFDEF/BF/BFFFF?9@FE@B?:../9BFFBF
@M03896:38:000000000-B4D98:1:1102:19079:3349 2:N:0:171
CCTGTTCGCTCCCCCAGCTTTCGCGCCTCAGCGTCGGTCTCGGCCCAGAGGGCCGCCTTCGCCACCGGTGTTCCACCCGATATCTGCGCATTCCACCGCTACACCGGGTGTTCCACCCTCCCCTACCGGACCCAAGCCGCGGAGGTTCCGGGGGCTTCGGGGCGTTGAGCCCCCCGCTTCGACCCCCCGCCTGCCGGGCCGCCTACGCGCGCTTTACGCCCACCGACTCCGGATCACGCTCGCCCCCTAC
+
ABBABFF>DAAAGGGGEFGGGGEEEEGGGGGGEGGEEEEEH3ACEEGHHE1EEE/EEGGH1EEEEH1>>EEEFFHFHGFEECCGH2FCGDDGHHHHHCB@C@GHH>-<<<CDGGHFHGEHDGGHGHH@-A@CA9..;E-B;-;--9;;B;---;;-.;;.;--99-9;FFBEFFFCF-AA-9EFCFC-99@9..A---;=CAF.9999@>9=-.:/;;ADA9...-;-:B.-..-99.;.A-;-ADD-.A
@M03896:38:000000000-B4D98:1:1102:15242:3351 2:N:0:171
CCTGTTTGCTCCCCACGCTTTCGCGCTTCAGCGTCAGTATCTGTCCAGTGAGCTGACTTCTCCATCGGCATTCCTACAAATATCTACGAATTTCACCTCTACACTTGTAGTTCCGCCCACCTCTCCAGTACTCTAGAAAAGTAGTTTCCAACGCAATACGGAGTTGAGCCCCGCATTTTCACATCAGACTTTCTTTTCCGCCTAGACGCGCTTTACGCCCAATAAATCCGGATAACGCTTGCGACATACG
+
BBBBAFFFFFFFGGGFAEEFFGEEEGCEGHFHGGEGGHGGHFGHHHHHGGFFGHGHHHHHGHGHHHEEEEEHHHEHFG@BFGHHHHHGGEGHHHHHHHHHHHHHHGEHH?FHHHGGGGGGGEHGHHHFDFHHH3F?BDGFB@@2@FHHHHFHGCCFDHHE?G?AG1<<FGGGCDGAEFHHHHHHHGECG/:FGB0:CGGDDFDEFBF?D?A9C.;F;A@FDEFFEFBBFDFA9ABF.-...;;;BC.9F.
@M03896:38:000000000-B4D98:1:1102:15252:3367 2:N:0:171
CCTGTTTGCTCCCCACGCTTTCGCGCTTCAGCGTCAGTATCAGTCCAGTGAGCTGACTTCTCCATCGGCATTCCTACAAATATCTACGAATTTCACCTCTACACTTGTAGTTCCGCCCACCTCTCCAGTACTCTAGAAAAGCAGTTTCCAACGCAATACGCACTTCACCCCCGCACTTTCACATCACACCTTCCTATCCCCCTAGACGCCCCTCACCCCCAATAAATCCGGATACCCCCTGCCACACTCCA
+
ABBAAFFFFBFFGGGGFEAAAFAEAA2BEFFHEEFGGHHHG5D5DFHFD3BABFFGGHHHBFFFFGABEEEGGGHFFFBFFGHGHHHGEHHHHHHHHGGFBEFGEGBBG4BGFF>?E/?FEFGGHH3??BGFH?G3B3@F20@22>@FFGH2?<@@/1F/.C->11<1>>-C-<<-:;000;000000;:C0//;009:9.:-.909.99--...9..;@-..;//99/;-.../9;:--.../;.9//./
@M03896:38:000000000-B4D98:1:1102:16016:3577 2:N:0:171
CCTGTTTGCTCCCCACGCTTTCGCGCTTCAGCGTCAGTATCTGTCCAGTGAGCTGACTTCTCCATCGGCATTCCTACAAATATCTACGAATTTCACCTCTACACTTGTCGTTCCGCCCACCTCTCCAGTACTCTAGAAAAGTAGTTTCCAACGCAATACGGAGTTGAGCCCCGCATTTTCACATCAGACTTTCTTTTCCGCCTAGCCGCGCTTTACGCCCACTCAATCCGGATAACGCTTGCGACATACG
+
AAB3>DFCFFFFGEFEEEF22GEEEECGGGHHG?EE?5DGG5FGGHHFFG5FGHGGFGHHFHFFGHGEEEGHHF5FGGDF@FGHHHHGGEHHHHFHHHHHFHHHHHGD3/?EFH/EEGGFG0FFCBFC?G1DG2@@2@1F01@>@FB@22FF/C>DDFG>ADDDF1=>>GEC-@A?.00CCC:GHEC;C/:0;B000;9.9..;BBB9@---;.;/.;9;;..:/9/;B.-;:AB/.9...;-;9;.;B.
@M03896:38:000000000-B4D98:1:1102:16034:3583 2:N:0:171
CCTGTTTGCTCCCCACGCTTTCGCGCTTCAGCGTCAGTATCTGTCCAGTGAGCTGACTTCTCCATCGGCATTCCTACAAATATCTACGAATTTCACCTCTACACTTGTAGTTCCGCCCACCTCTCCAGTACTCTAGAAAAGCAGTTTCCAACGCAATCCGCACTTGAGCCCCCCCTTTTCACATCAGCCCTTCTTTTCCGCCTAGACGCCCTCTACGCCCCCTAAATCCGAATCCCCCCTCCGCCCCACGT
+
BBBAAFFBFBFFGGBEAEE2AFEEGGCEGHFGFFGGGGHHH5D5FHHHFFFGHEGFGFFGFHGAFGAEEEEGGH5GHFFGGHHHHGHF1?CGHHGHHGHHHFEGF?BFGFGHGHECEEEGGFHGFHFC3BGGHBBFGFHH20@22@GHEFGC/<><<1?/.>-<<1>1>>CG-<-:GBF0FG000000;.9/;0000;;.9AA.:0B9----..;99=>9-;-..;/9/.9.../9..-;..9.9=-..-.
@M03896:38:000000000-B4D98:1:1102:16019:3595 2:N:0:171
CCTGTTTGCTCCCCACGCTTTCGCGCTTCAGCGTCAGTATCTGTCCAGTGAGCTGACTTCTCCATCGGCATTCCTACAAATATCTACGAATTTCACCTCTACACTTGTAGTTCCGCCCACCTCTCCAGTACTCTAGAAAAGTAGTTTCCAACGCAATACGGAGTTGAGCCCCGCATTTTCACATCAGACTTTCTTTTCCGCCTAGACGCGCTTTACGCCCAATAAATCCGGATAACGCTTGCGACATACG
+
ABBBAFFFFFFFGGFFEEEAFGEGEEEFGGGHGGFGGHGHHBGGHHHHHHFGGGGGHHHHGHGHHHEEEEEHHHBFFFEBFFGHHHHGGHHHHHGHHHHHGFFGHFFGHFGHGHEFEGFFGHHHHHHF?GHHHDFFFFFHB2@>@DGHHHFGGCDDDHHC<DD<F1<>>GGG?DG<EFGFBCGGHGF0C/0:GB0:CGC:EE?C/;B???A99.;CA.@DDFFFFFFBFD-A.AFF.-...A=BFB.9B.
@M03896:38:000000000-B4D98:1:1102:16033:3607 2:N:0:171
CCTGTTTGCTCCCCACGCTTTCGCGCTTCAGCGTCAGTATCTGTCCAGTGAGCTGACTTCTCCATCGGCATTCCTACAAATATCTACGAATTTCACCTCTACACTTGTAGTTCCGCCCACCTCTCCAGTACTCTAGAAAAGTAGTTTCCAACGCAATACGGAGCTCAGCCCCGCATTTTCACATCAGACTTTCTTTTCCGCCTAGACGCGCTTCACGCCCCATAAATCCGGATAACGCTTGCGACACACG
+
AAA3>DFCDFFFGGGGGE2A2F2EEGFCGDGHGEGDFDGBG5DFGHFGGFBFGBAGGHHHEGFFGFBB>EEGHHEFFEDFGHFHHFHEE11GDFGGHFGHHFFGBGDGG??EBF?EGGE?EFF?BGF12BFGG2112DFG01@@@@GHGFHH/<ADDHF/<>.-<1>0<>AC<CC.D00;00;GHH0;;/00C00;;:;.CCDF/0F.9;;-9.9099;--.;BBBB//.-99.B:.9...9--;--:.-
@M03896:38:000000000-B4D98:1:1102:13921:3737 2:N:0:171
CCTGTTTGCTCCCCACGCTTTCGTGCATGAGCGTCAGTCATGTCCCAGAGGGCTGCCTTCGCCATCGGTGTTCTTCCACATATCTACGCATTTCACTGCTACACGTGGAATTCCACCCTCCTCTGACAAACTCAAGTCCTGCAGTCATATATGCAATTCCCAGGTTGAGCCCGGGGATTTCACATCTATCTTACAGAACCGCCTGCGCACGCTTTACGCCCAGTAATTCCGATTAACGCTTGCACCATACG
+
ABBAAFFFFFFFCEFFEE?22FAFFFHHGCFHGEEEEBFD5EEGGHHHHGAAB1AFHFHHAEEFGG>?EEEEHHHHGGGGHHHHHHHEGEGGHHHHFHFGBFHHDEAFG3GHHGHGHGHHGHHHHHHB3GGHFBG<FGGB2GGCGHGHHBGGFDGHHFG?GHHAGDCFGHHGG?-@-<<DHEGGGHFGGCGHHCGB0CCGD?DGFGGGGGCDC..;CCD9BFF9//:;BBFDA.AF/ADA:A9;BF.9BB.
@M03896:38:000000000-B4D98:1:1102:16909:3816 2:N:0:171
CCTGTTTGCTCCCCACGCTTTCGCACCTGAGCGTCAGTCTTCGTCCAGGGGGCCGCCTTCGCCACCGGTATTCCTCCAGATCTCTACGCATTTCACCGCTACACCTGGAATTCTACCCCCCTCTACGAGACTCAAGCTTGCCAGTATCAGATGCAGTTCCCACGTTGAGCCCGGGGATTTCACATCTGACTTAACAAACCGCCTGCGTGCGCTTTACGCCCAGTAATTCCGATCAACGCCTGCACCCTCC
+
AAA>AFFFFFFFGGGEAEEFFGAEEFGFBGFHCEEFEGFHBHDGEGGHGF0EEE?EGFGHEEGGGHEE>>FHHHGHGGF3FFFHFBGFEEEEHHHHHFDG/@FHHGCF2FGFFFGGGHHGDFFGGHCE.<CGF0/0<C0<CGF00;;CCCCCC:0;;;CGHH.-...;9CFEA9-@D.;B;;FBFFF9/B/99B:;9;EFFFFFEFF.ADBA-9A/;ADFC:9/;//;BBB.;-.;BDA-..A.BFFEFF
@M03896:38:000000000-B4D98:1:1102:16923:3827 2:N:0:171
CCTGTTTGCTCCCCACGCTTTCGCACCTGCGCGTCAGTCTTCGTCCAGGGCGCCGCCTTCGCCACCGCTACTCCTCCAGATCTCTACGCATTTCACCGCTACACCTGGAATTCTACCCCCCTCTACGAGACTCCAGCTTGCCAGCATCAGATGCAGTTCCCAGGTCGAGCCCCGGGATTTCACATCTGACTTAACAAACCGCCTGCCTGCGCTTTCCGCCCAGTACTTCCGATTAACGCCTGCACCCTCC
+
>A11>BF>B3BCF?1EEEE0AFECCGGFG0AA/EF/EFGB22F0BEEBF//A/EE/>FEH/E/EEF?//>/BBC1E00<1BB2FGHHFECAFHFHGF<@CC?1<<F000??<FDGDFGC@@-<01>C?.<<00////00:;GC;./<C:00CHE0CGHHG9F0.;/;-9C?A.-9-;-9;B/BFBF//9;9;//B//:EF--9AA--//:-9---/;999@BF///9/;B-;A-AB/---9-9-/:B?-A
@M03896:38:000000000-B4D98:1:1102:16892:3831 2:N:0:171
CCTGTTTGCTCCCCACGCTTTCGCACCTGAGCGTCAGTCTTCGTCCAGGGGGCCGCCTTCGCCACCGGTATTCCTCCAGATCTCTACGCATTTCACCGCTACACCTGGAATTCTACCCCCCTCTACGAGACTCAAGCTTGCCAGTATCAGATGCAGTTCCCAGGTTGAGCCCGGGGATTTCACATCTGACTTAACAAACCGCCTGCGTGCGCTATACGCCCAGTACTTCCGATTAACGCTTGCACCCTCC
+
AABAAFFCFFFFFGGFAEA2AFEEAEGF3BBFEEE2BGFGBGHFGGGHHGCEEGEFFGGGAE?EEHE/>EFFHHHHGFHFHHFHHEGGED?EGBFGHFCCC@FGHGFFFFGGFGHFHHHGGGG0DGFD.<<0<<C<DG0<CGH0GGBCBC:CG:G0::;;CF0;:0/;;FFGD-9?-.B0;9F9BFF/B/99:B/9;9A.DFFAEF>.AD;=9-.;;999B.99BB;/F/.AA?ABB.-.9.;99BAAA;
@M03896:38:000000000-B4D98:1:1102:16910:3843 2:N:0:171
CCTGTTTGCTCCCCACGCTTTCGCACCTGAGCGTCAGTCTTCGTCCAGGGGGCCGCCTTCGCCACCGGTATTCCTCCAGATCTCTACGCATTTCACCGCTACACCTGGAATTCTACCCCCCTCTACGAGACTCAAGCTTGCCAGTATCAGATGCAGTTCCCAGGTTGAGCCCGGGGATTTCACATCTGACTTAACAAACCGCCTGCGTGCGCTTTACGCCCAGTAATTCCGATTAACGCTTGCACCCTCC
+
ABBAAFFCFFFFGGGGAEEEFGEEDGGGBGHGFEEGGHHHHHHHGGGHHG0EEE>EGGGHEEEGGH?>>EFHHHHHHFHHHHHHHHHGGEFGHGHHHDDGCCFHHF2GFHHHGGHHHHHGGCEGFHGG?EGHFCG<GCB/GHHB0<C<C:CGGCHCCGCGHHG.:9;;FFFGGG-@CGFFBBFFFFE/9BBFFFFFFFFFF;=AEFA.9A9;-.9BFADDFD.9B/B:FFF.:;;FB.A9..;/FFF.9D
@M03896:38:000000000-B4D98:1:1102:18297:4059 2:N:0:171
CCTGTTCGCTACCCACGCTTTCGTTCCTCAGCGTCAGTTACTGCCCAGAGACCCGCCTTCGCCACCGGTGTTCCTCCTGATATCTGCGCATTTCACCGCTACACCAGGAATTCCAGTCTCCCCTGCAGTACTCAAGTCTGCCCGTATCGCCTGCAAGCCAGCAGTTGAGCTGCTGGTTTTCACAAACGACGCGACAAACCGCCTACGAACTCTTTACGCCCAGTAATTCCGCACAACGCTTGCACCCTAC
+
ABAAAFFABBBBGGGGEFEFFGEFHHHHHHHHGGGEGHHHFGFHHHGHHHABFHEEGGGHEEDDEHEE>EEEHHHHHHHHFHHHHEGFGEEGHGGHHAEEECGHHHFGAGGHGHH3FGHHFHGHEHHH<DGHD1<1@G1<FGH?<AFG>EFEHCCGDGEC.CC.<<=<<CG;CC0//:CEHCGGC.:.;A-9-9:;99AEFFFFFFDAEFEFFF9BBEDFFDE/B/:BFFB.9;@FA-;.9.;;9FF..A
@M03896:38:000000000-B4D98:1:1102:21720:4097 2:N:0:171
CCCGTTCGCTCCCCATGCTTTCGCACTCCAGCGTCGGTAGGGACCCAGAGAGCTGCCTTCGCTTTTGGCGTTCCTTCGTAGATCTTAGGATTTCACCCCTACCACACGAAATTCCACTCTCCTCTGTCTCACTCAAGTGAATTGGTTTCGAGAGCATTCCACCAGTTTTTGGCGACTTTCGCTTTCAACCCGATTCACCGCCTACGTGCCCTTTACGCCTAGTCATTCCGAAGAACACTTGCCCCCCCCG
+
ABBAAFFADBAAFACGCGGFGFAE?EEFGGGHFFEEEEGECAFEEFGHGHGEGFGHHFFHHFE1FFD@GEEEFHDGGA2BFFHGHBGGGEHHHFFHHGEE?FC?B/ED?CEFHHHFHHHGGHFHHFDH2GFHFFFB1<?GHDFB?1?FFDE0.@>GFEGFFHG.<DGDHGDD/@--DGHBAFGGFFFCF..9--;;09;;@ADGFAFBAE:BBFB/99@.;:BF//;BB/A?@./9/9/////;:-@;B-
@M03896:38:000000000-B4D98:1:1102:21738:4098 2:N:0:171
CCCGTTCGCTCCCCATGCTTTCGCACTCCAGCGTCGGTAGGGACCCAGAGAGCTGCCTTCGCTTTTGGCGTTCCTTCGTAGATCTTAGGATTTCACCCCTACCACACGAAATTCCACTCTCCTCTGTCTCACTCAAGTGAATTGGTTTCGAGAGCATTCCACCAGTTTTTGGCGACTTTCGCTTTCAACCCGATTCACCGCCTACGTGCCCTTTACGCCTAGTCATTCCGAAGAACACTTGCCCCCCCCC
+
ABBAAFFBBBBBGGFGGBBBGGEEDGGHHGHHGGGEAEHACGHGGGGHFE2EGHGHHHHHHGGGFDE>F>?EFH4FGGB?FFHHHHHHFHFHGHGHGHGGGHFBE/EB@DFHHHHGFHHHHHHHHF2GHFGFFDF1?<DD1DFG1?FGHFGGEFFFGHHG<GH..<GDFEC-<@:ADFFG?EEAEFB0;FD---.;;9B.BAAEF.A.;AB/99BFAA9A;/;9BBFFFB..-.;;/./;//B/9;B=A-
@M03896:38:000000000-B4D98:1:1102:21738:4116 2:N:0:171
CCCGTTCGCTCCCCATGCTTTCGCACTCCAGCGTCGGTAGGGACCCAGAGAGCTGCCTTCGCTTTTGGCGTTCCTTCGTAGATCTTAGGATTTCACCCCTACCACACGAAATTCCACTCTCCTCTGTCTCACTCAAGTGAATTGGTTTCGAGAGCATTCCACCAGTTTTTGGCGACTTTCGCTTTCAACCCGATTCACCGCCTACGTGCCCTTTACGCCTACTCATTCCGAAGAACCCCTGCCCCCCCCC
+
AABAAFF>DAABGGGGGGGFGGEE?EGGHGHHGGE2EEFAACFFEFGHEE2EFFFFHHHHEEGEEGFEB>BEFFBGGEBFFGHFHFHHFGHHHHHHHHGGGGFBB?EBCEAGDGHFHHHFGHHHH@2FFHHHHFBG1?FH11GF11?FGDGFCCFG<GHHHHFEAFGFGG--<:-;CFHHEGFGGGF0;9C?-@9FFFF;?BDDG.A..AB/B/9B.;;;;./9;9;FB/;.-.;9.;.:.;9AA@=-@-
@M03896:38:000000000-B4D98:1:1102:15492:4876 2:N:0:171
CCTGTTTGCTCCCCACGCTTTCGCGCCTCAGCGTCAGTTAATGTCCAGCAGGCCGCCTTCGCCACTGGTGTTCCTCCGTATATCTACGCATTTCACCGCTACACACGGAATTCCGCCTGCCTCTCCATCACTCAAGACCAGCAGTTTTGAAAGCAGTTTATGGGTTAAGCCCATAGATTTCACTTCCAACTTACCGGCCCGCCTGCGCGCCCTTTACACCCAGTACATCCGGATAACGCCTGCTCCCTAC
+
BBBBBFFFFFFFCGFFACEFCGEEEEFEGCFF?AEEGGGF5GGDGHHBHHFCEFEEFGGHFGEEGGCF@??EHGHHHG?CEGFHHHHGGGGGHHFHHGFEEFFGFFCCFGGHHH2AGFGHHHHHHHGHGHHHFFH1DFGE0FGA11FFFGHB1>CGDDFBDG/.<.CFDFHH.CCCGHCCGBGCCGFGCGFFGFF.-;-?A?FDGG>C;A9@@BFFFFFFD9.9B/BFF/9-9.AF/DF@F?F/FFEF/.
@M03896:38:000000000-B4D98:1:1102:15507:4885 2:N:0:171
CCTGTTTGCTCCCCACGCTTTCGCGCCTCAGCGTCAGTTAATGTCCAGCAGGCCGCCTTCGCCACTGGTGTTCCTCCGTATATCTACGCATTTCACCGCTACACACGGAATTCCGCCTGCCTCTCCATCACTCAAGACCAGCAGTTTTGAAAGCAGTTTATGGGTTAAGCCCATAGATTTCACTTCCAACTTACCGGCCCGCCTGCGCGCCCTTTACACCCAGTAACTCCGGATAACGCTTGCTCCCTAC
+
BBBBAFFFFFFFGGGFEEAEFGEGEGGGGGHHGEFGGFGHH55FGHHFEGFEFGEGGGGHEFFGGHFGEFFEHHBHHGGFHHGFGGHGGEGGHHHHHFFFEEFGHGCCDFGHHHFDGGHHHGHHHHHDGHHFF0FBDFFGCGGFDGHHEGHHHGGG=DDG0G<CC..<=DGEEFHCHEGGHFHFHHGFF/CFGGGD9BGG?-BFGGACFFDF=B/9B;BFFEEBBF//;B.=;DDFFFDAE.;;;;E9FF
@M03896:38:000000000-B4D98:1:1102:15267:4909 2:N:0:171
CCGGTTTGCTCCCCTAGCTTTCGAACCTCAGTGTCAGAGTCAACCCAGGAGATCGGCTTCCCCACCGGCCTTCTTACCTATATCTGCGGATTTCACCCCTACACAGGTAATTCCATCTCCCTCTATTGCCCTCAAGCCCTTTAGTTTCAAGCGCATTAACCTGTTCAGCTTCGTTATTTTCACACCTGACTTTTAGAGCCACCTACGTTCCCTTTACGCCCAGTAATTCCGCGCAACGCTCGCCCCCTAC
+
BBBAAABAFBBCEEGGGGFGFGEFAGGFGECDAFGGHCAFGF5BBBFGGE21BFBEAF?FAF2EEEDEGFCGFH44F?3BF@BGG4GGCEEGHHHHHHEFAG3B3CAFGFGHHHFHFBDF2BFG?B?FFHHH/@<@<FGH22F22@FHEFE1ACFGDB1=GH0>F11>FGD><<<<GD<DD0D0/.<:CBCC00<:0:CGC/;CHCDABFFBC00;;.:-9../;;0;;CB.-99---@.99-9DC-;;;
@M03896:38:000000000-B4D98:1:1102:8279:4973 2:N:0:171
CCTGTTTGCTACCCACGCTTTCGTTCCTCAGCGTCAGAATGAGCCCAGTAAGTCGCCTTCGCCACCGGTATTCTTTTTAATATCTACGCATTTCACCGCTACACTAAAAATTCCACTTACCTCTACTCTTCTCAAGATATGCAGTTTCAAATGCTTACAGTAGTTAAGCTACTGCCTTTTACACCTGACTTGCATTTCCGCCTGCGAACCCTTTACGCCCTGTGATTCCGTACAACGCTAGCACCCTAC
+
AAAA>D@>DFFFGGFGGGAFFGGEGHHGH11FFGE0E1DF1BDFGAGGHHG1FF/EEGGHEF?/AFE/>>/FFHHGHHHFHFGFGFGFEEEEGHHHH>EECEGHGFGFGFFHGFDGGHFHF1GHHHHGHGHHEG2B1G1GFGGD1@@DF>2F1F?11<?11F<DDGF1?<?C<DDGGGGGBD<FGFC</D00=0=D0=GC.<:GF:@CCC.FBFFG.99--.9099;09/0.;.0;-9---/9/ABE--
@M03896:38:000000000-B4D98:1:1102:8259:4980 2:N:0:171
CCTGTTTGCTACCCACGCTTTCGTTCCTCAGCGTCAGAATGAGCCCAGTAAGTCGCCTTCGCCACCGGTATTCTTTTTAATATCTACGCATTTCACCGCTACACTAAAAATTCCACTTACCTCTACTCTTCTCAAGATATGCAGTTTCAAATGCTTACAGTAGTTAAGCTACTGCCTTTTACACCTGACTTGCATTTCCGCCTGCGAACCCTTTACGCCCAGTGATTCCGGACAACGCTAGCCCCCTACG
+
AAA?>DF1FFFFGFEEEEE0AF0BGHHGHGFFGGGGFBGFB1EGHEHHGFGGHGEEGFGHHGCAEFEE@EFHHHHGHHHGHHHHHHHFEEFGHHGHH?EEECHHHGHGBDGHHGHFHHHHHFHHHHHHHGHHH2B1FG1GGGHDDGGHGFBGFGFBF1FF1FGGFHG1GFGFGHEHFGFGFDGHHHC0CDD0D0DDHHFAECAGA:?CCCFFFGGF.B-9.9/009FFCB-.;9----9--/B:B=;-A9
@M03896:38:000000000-B4D98:1:1102:10580:5542 2:N:0:171
CCTGTTCGATACCCGCACTTTCGAGCTTCAGCGTCAGTTGCGCTCCAGTGAGCTGCCTTCGCAATCGGAGTTCTTCGTGATATCTAAGCATTTCACCGCTACACCACGAATTCCGCCCACTTTGTGCGTACTCAAGGAAACCAGTTCGCGCTGCAGTTCAGATGTTGAGCATCCACATTTCACAACACGCTTAATCTCCGGCCTACGCTCCCTTTAAACCCAATAAATCCGGATAACGCCCGGACCTTCC
+
CCCBBFFAAFBBGGGGGEEGGGFFHFGHHHHHGGEEGGFEFEGGGGHHFGBBGHGHHHHHHGBEFG?E1EEGHHHHHHGHHEHHHGHHHHHHHHHHHGFGF@FGGHFGGEHHHFCBDCGGHHHFFFFGFDGHF1F?<GHHHHG.DFGAFFFDFDGH=GHGFHHHGGC;CHCGHHCFHHGHGBGGFDEGGFGADBFGGFG:FCGGGGBFFFDEBBF/:FFBDF.;FF/BFFD-ADDBFFD;B-9:9@.FFF
@M03896:38:000000000-B4D98:1:1102:23674:5585 2:N:0:171
CCGTGACTCCGACCTTTACCGCGGCTGCTGGCACACAATTACCATAACACGCAGGTGTAGATCTCGGTGGGCGCCGTATCATTAAAAAAAAAAAAAATAGACAAATATAAAATGCAGAGAGGAGACTAGAAAATATAAAAAAGAAATACAAAACTATGAAAGAAACATCTCAGGTGACCAGTAAGAAGAAAAAATAATAGTGGAAACGGACGTACAAGATTGAGCAAGAGTACACACACAGATGAATGATA
+
BBBAB?AFFFADGEEGGAFFEGFGGGGGHGGECFFHGGHHHHGHHHHGGHEEEFCGEBBD@FFBGGF1BE/1E>E>//B0GDF44FBFE?@C/<<<<011111001111111000000.<.....:00/0:0/00000000-.../000000.900000000/.///000000/9/////.///////////.-.//:////.////9..--..../////////////.://///..;..;/////:9//
@M03896:38:000000000-B4D98:1:1102:23523:5699 2:N:0:171
CCTGTTTGCTCCCCACGCTTTCGTGCATGAGCGTCAGTCATGTCCCAGAGGGCTGCCTTCGCCATCGGTGTTCTTCCACATATCTACGCATTTCACTGCTACACGTGGAATTCCACCCTCCTCTGACAAACTCAAGTCCTGCAGTCATATATGCAATTCCCAGGTTGAGCCCGGGGATTTCACATCTATCTTACAGAACCGCCTGCGCACGCTTTACGCCCAGTACTTCCGATTAACGCTTGCACCCTACG
+
ABA?AFFCFFFFGGFGEEFAFGEFAFHGFFHHGGGDGHH3GFHHGFEGHH1ABGEFHHHHGFDEFGA1?1FEFHHHGHHHHHHHHHHGG?FGGHEHFGHHGDGGE?GC>EGHHBDFGEHHGFHHFFH1FGFGFFG@GHHHFGH1GH1FGHHHFHHHFHHHHG1CF1<CCHH.--<<C<CGFEHHHHF0:CCFGFB<;/CGC-;.;A-=??@B.CEB9FA9@D.;;/9/BFAFB??/B.@..A9//BAA..9
@M03896:38:000000000-B4D98:1:1102:18563:5768 2:N:0:171
CCCGTTCGCTCCCCTGGCTTTCGCGTCTCAGCGTCAGGTGGGGTCCAGGGACGCGCTTTCGCCGCGGGCGTTCCTTCCGATCTCAACGCATTTCACCGCTCCACCGGAAGTTCCCGTCCCCCCTACCCCCCTCCACGCCGGCCGTATCGGTGCCCCTTCCCCGGTTCACCCCGGCGACTTCAGCAGCCGACGTGCCGGCCCGCCTACACGAGCTGTAAGCCCAGTGACTCCGAATCACGCGCGCCCGGTT
+
AABA>CFADABAFEGAAFFFGGGGFFGGFDGHGGGF22BF1E0EEHBHFEFFGEEE>>EFAEEEE///<<<BFF2FFCFAD@GDFFHGC-CAGHGHGDGD-<GFFGGG-C=FFHBCCDACCGFCEGGGEGGGG99.;9;;--9--.9;A-9:-BBA?AB9BB-99..//9A-------9.9//BB.;A--9-9...---@C9=-..9BB.--9;//9/;/99..9////9;9-...//;.-;@B-----.
@M03896:38:000000000-B4D98:1:1102:18558:5787 2:N:0:171
CCCGTTCGCTCCCCTGGCTTTCGCGTCTCAGCGTCAGGTGGGGTCCAGGGACGCGCCTTCGCCGCGGGCGTTCCTTCCGATCTCAACGCATTTCACCGCTCCACCGGAAGTTCCCGTCCCCCCTACCCCCCTCCAGGCCGGCCGTATCAGTGCCCCTTCCCCGGTTGCGCCCGGGGATTTCAGCACCCGACGCGCCCGCCCCCCTCCACCCCCTTCCACCCCCGCGATCCCGGATACCGTTGCCCCCGCC
+
BBBABFFADAABGGF2ABBBFGEEEAFGGHHHGEEGE2A310AEEHHHHGCFEE>E/?EHCEF>E>>E@<BDFHHDGGGDGCFHEHHGFDGGHHHHHFCFGGHHHC@?@?GGGFHA.;EFHDDBAFAFGGGADFB//:9---;--9;A/9//99:E.ABFFF---99.-9D------.//B////.;:-----99;9-9@D-99-.;....;9-../9/;9-------.99.--..//....:;/A----
@M03896:38:000000000-B4D98:1:1102:20101:6351 2:N:0:171
CCTGTTCGCTCCCCCAGCTTTCGCGCCTCAGCGTCGGTCTCGGCCCAGAGGGCCGCCTTCGCCACCGGTGTTCCACCCGATATCTGCGCATTCCACCGCTACACCGGGTGTTCCACCCTCCCCTACCGCACCCAAGCCGCGGAGGTTCCGGGGGCTTCGGGGCGTTGAGCCCCCCGCTTCGACCCCCCGCCCGCCGTGCCGCCTACGCGCGCTCTCCGCCCACTCACTCCGTATCACCCCCGCCCCCCAC
+
AAAAAFFADAAAGGGGGGGFGGEEEFGGGHGGFGECE?EEHFAFAEFEGG1BEE>EEGGGGGGGGHEE>>EEGFGHFGGEEGGGHGHGG/ADHHFHHGGGGCHHH/><<ADDGHHHHGGHGGD/;C.--;:CA:C.;A-B-----;9;F.----;-:9;.99-;---9:BBAA9@-D-.:-;AFFFF---@-99>---.999@DAFDC==-;;.;/:99DD.EF////9B.....//.A-;---;>C--:
@M03896:38:000000000-B4D98:1:1102:20089:6364 2:N:0:171
CCTGTTCGCTCCCCCAGCTTTCGCGCCTCAGCGTCGGTCTCGGCCCAGAGGGCCGCCTTCGCCACCGGTGTTCCACCCGATATCTGCGCATTCCACCGCTACACCGGGTGTTCCACCCTCCCCTACCGGACCCAAGCCGCGCAGCCTCCGGGGGCTTCGCGGCGTTCAGCCCCCCGCTTCGACCCCCGGCCTGCCGGGCCGCCTACGCGCGCCCTCCGCCCAATCACTCCGTCCACCCCTCGCCCCCCCC
+
>AA>>FF>AAAAGGGAAFFFFGAEAEGEGCGG2BEA0AEEH31FAE1F111?BE/>EEFG1EA>EG>/>>>?FEGFFFG/<@DF2FGCGC/DFGFHHDDG/@FHF/->.>>CDGHFHGHHGGGHEGC---;CD.C9;C-A-----./;A.---;;-.;;.9--9--./;:BDF@=-B-9;-AE?BA@-9999.9;9--9@B?B..999>@=@---.;.;9@.../99/9B.;...99.;.:---;@?--9
@M03896:38:000000000-B4D98:1:1102:20112:6364 2:N:0:171
CCTGTTCGCTCCCCCAGCTTTCGCGCCTCAGCGTCGGTCTCGGCCCAGAGGGCCGCCTTCGCCACCGGTGTTCCACCCGATATCTGCGCATTCCACCGCTACACCGGGTGTTCCACCCTCCCCTACCGGACCCAAGCCGCGGACGTTCCGGGGGCTTCGGGGCGCTGAGCCCCCCCCTTCGACCCCCCGCCTGCCGGGCCGCCTACGCGCGCCTTACGCCCACTCACTCCGCCTCACGCTCGCCCCCCAC
+
AAAAAFFADBABGGGGGGFFGGEEAFGGGGFHEGFEEGFGHHAFGGDHGGE1EE/EEEGHEEDEFH1/>>>EGFHGGGGEECDGHBGCGCGGHHGHH?DG?@GHH/-<<-<ADGGGHGHHGGGHEHF--;ACD.:.;C-B-----;;;BA-;-;;-;;-..;-9-9-;9;FEF@D-@-AB.;EBFFF-;=@9..A---99;9@A.9;B->9@-../:.A=B...////;B.9.../;.9.;--@ADF-;A
@M03896:38:000000000-B4D98:1:1102:20097:6382 2:N:0:171
CCTGTTCGCTCCCCCAGCTTTCGCGCCTCAGCGTCGGTCTCGGCCCAGAGGGCCGCCTTCGCCACCAGTGTTCCACCCGATATCTGCGCATTCCACCGCTACACCGGGTGTTCCACCCTCCCCTACCGGACCCAAGCCCCGGAGGTTCCGGGGGCTTCGGGGGGTTGAGCCCCCCCCTTCGACCCCCCCCCTGCCGGCCCGCCTACGCGCGCTCTACGCCCAATGACTCCGGCTAACGCTCGCCCCCTAC
+
AAAAAFFADAABGGGGEFFFGFAEEFGGGGGHGGE00ABFHHFGFGGGGCFEBE/EEEGHCEEEFH1BBBFGGFHHHGFE<EGFG?FCDCFGHHGHH/BBDCFHH/</<<@EFGGHHGHHGGDBCGF-<:A:A;G.;E.C-----99=FA-;99999;9..9-99;-;BBFEFFF-9-.;.EEFFFA--9;-99A-9-;@=;BD.9A@-9-@;.9/B.;@DA..///9;B.--9.;B.;.9-;@DFC@9A
@M03896:38:000000000-B4D98:1:1102:13292:6620 2:N:0:171
CCTGTTTGCTCCCCACGCTTTCGTGCATGAGCGTCAGTCATGTCCCAGAGGGCTGCCTTCGCCATCGGTGTTCTTCCACATATCTACGCATTTCACTGCTACACGTGGAATTCCACCCTCCTCTGACAAACTCAAGTCCTGCAGTCATATATGCAATTCCCAGGTTGAGCCCGGGGATTTCACATCTATCTTACAGAACCGCCTGCGCACGCTTTACGCCCAGTACTTCCGATTAACGCTTGCACCCTAC
+
AABAAFFCFFFFGGGEAEEFFGDFFFHHGGHHGGEGFHGFFAGHHHGGHCAEBFEFHHHHEEEGFG>1BEEEHHHHGHHHHHHHHHHGGFGGHHHHGHFGHFHHEFGEEHHHHHGFHGHHGHHHGFHHHHHHF2G<FGHHDGGBGHHFHHHHHFGGFGHHHHBFGDC>1FFF-<-<D?<GGFFGHHECGHFHHFF0:/GHCGGGAA?DGFGG.CEBBEA@BFEBB/BFFF..;A.BB.@.:EA:BFD..;
@M03896:38:000000000-B4D98:1:1102:13278:6634 2:N:0:171
CCTGTTTGCTCCCCACGCTTTCGTGCATGAGCGTCAGTCATGTCCCAGAGGGCTGCCTTCGCCATCGGTGTTCTTCCACATATCTACGCATTTCACTGCTACACGTGGAATTCCACCCTCCTCTGACAAACTCAAGTCCTGCAGTCATATATGCAATTCCCAGGTTGAGCCCGGGGATTTCACATCTATCTTACAGAACCGCCTGCGCACGCTTTACGCCCAGTAATTCCGATTAACGCTTGCACCCTACG
+
ABBBAFFFFFFFGGGGAEEFFGEFFFHHFGHHGGEEEHHCGFGHFHHFHGFEBFEFHHHHAEEGFH??BEEEGHHHGGHHHHHHHHHGGEEGHHHHFHFGHFGHGFECGGHHHHGFHGHHGFHHGFHFFHHHF?G2FGHHFHHFFGGFHHHHHFFFDGHHHHEE???FGHHGGG?@GDFHGFHGHHFCGGFHHHFCGFGHCFGGGGAGGGGG.9.FGGD@DFF/;/BFFFFFDADFF.@9AE:;BFFFEF.
@M03896:38:000000000-B4D98:1:1102:14896:6635 2:N:0:171
CCTGTTTGCTCCCCACGCTTTCGTGCATGAGCGTCAGTCATGTCCCAGAGTGCTGCCTTCGCCATCGGTGTTCTTCCACATATCTACGCATTTCACTGCTACACGTGGAATTCCACCCTCCTCTGACAAACTCAAGTCCAGCAGTCATATATGCAATTCCCAGGTTCAGCCCGGGGATTTCACATCTATCTTACAGAACCGCCTGCGCACGCTTTACGCCCAGTAATTCCGATTAACTCTTGCACCATAC
+
ABBAAFFFFFFFGGGGEEEEFG2AFFEH5FHHGGEEEHFFGHHHHFFFHG55DFDGGHHHEEFEFFB1>BEFGHHHGFHFHHHHHHHFFEEEFHHHFDFGHHFHC?/?EFGHHFHFHGHHGBGF3BGHFHHHHBF?FGGGGBGC@FGHFHHHGGF22FHGHHHAFF1?<FFE->--@.CFGFGHHH000;GFC00:<GGG@D?CA.:--@-A.AA0BADFAD./;//9F;/9;.:99/;99/BBFF.F9B
@M03896:38:000000000-B4D98:1:1102:13296:6639 2:N:0:171
CCTGTTTGCTCCCCACGCTTTCGTGCATGAGCGTCAGTCATGTCCCAGAGGGCTGCCTTCGCCATCGGTGTTCTTCCACATATCTACGCATTTCACTGCTACACGTGGAATTCCACCCTCCTCTGACAAACTCAAGTCCTGCAGTCATATATGCAATTCCCAGGTTGAGCCCGGGGATTTCACATCTATCTTACAAAACCGCCTGCGCACGCTTTACGCCCAGTAATTCCGATTAACGCTTGCACCCTAC
+
ABBAAFFFFFFFGGGGEFEAFGEFFFHHFEHHGGEEEHHFFBFGHHGGH11EBBAFHHHHAEEEFG?BEEGEHHHHGGHEHHHHHHHFEEGEHHHHDGFHHFHHEEEF?GGHHHFFHGHHGHHH?DGGGHGHF222FGFF@FG@FF<BGHHHFFGGFGHFHGC/??00<CFF<<-<@.CGGGGGHHFCFHHC00C00:CD??@?..;;@B?B.;A0B.9@DD.;//9BFBB....;/.;.;..;;FF?.F
@M03896:38:000000000-B4D98:1:1102:14890:6653 2:N:0:171
CCTGTTTGCTCCCCACGCTTTCGTGCATGAGCGTCAGTCATGTCCCAGAGGGCTGCCTTCGCCATCGGTGTTCTTCCACATATCTACGCATTTCACTGCTACACGTGGAATTCCACCCTCCTCTGACAAACTCAAGTCCAGCAGTCATATATGCAATTCCCAGGTTGAGCCCGGGGATTTCACATCTATCTTACAGAACCGCCTGCGCACGCTTTACGCCCAGTAATTCCGATTAACGCTTGCACCATAC
+
BBBBBFFFFFFFGGGEAEEAFGEGFFHG53FFEEEFEGFFFFHHHHFGHGADBFAFHHHHEEGFFHB1?EGEHHHHGFHHHHHHHHHFFFGGHGHHFGFHFDGGGCE?FBGFHHHFHGHHGHHHCBGF3FGGH2F<FFGD@FGCGGFFHFGHFFG1<FGGHFF/?10<1FFF@A>-AACFDGHHHHF0CGGGFHF00CGGCGGGGGGGFGFDD.9;F.AAC?.9/;//;/F.;.ABFFB...9/;9./;F
@M03896:38:000000000-B4D98:1:1102:6342:6739 2:N:0:171
CCTGTTCGCTCCCCCGGCTCTCGCGCCTCAGCGTCGGTGCCGGCCCAGAGGGCCGCCTTCGCCACCGGTGTTCCGCCCGACATCTGCGCATTCCACCGCTACACCGGGCGTTCCACCCTCCCCTGCCGGACCCCAGCCGCGCGGCTCGGGGGGCTGCCCGGGGTTGAGCCCCGGGATTTGACCCCCCCCCTGCGCGGCCGCCTCCGCGCGCTCTACGCCCACTGCCTCCGGATGCAGCTCCCCCCCTCCG
+
BBBABFF>DBABGGGFEAEEBGAFEEGGGCGGEFEA0AEEGECFGG11E1B>?E/EEEGH/EEFGH/<<>CCDGCDDCGCC/?GB<F<C/ADGHHHH.@CDCDGG<--<-;@CGCGHGGGFGD/.AC9--;AA.9.9;-9->---;.99-==F;-;AF?.9-9---//:BEF----./;//;9.;>;-99-:?-9--;9--9D...9-9-;-../:.--;...///BFE9-.9-.//9/:/.;AFA-9;.
@M03896:38:000000000-B4D98:1:1102:6343:6757 2:N:0:171
CCTGTTCGCTCCCCCGGCTCTCGCGCCTCAGCGTCGGTTCCGGCCCATATCGCCGCCTTCGCCACCGGTGTTCCGCCCGACATCTGCGCATTCCACCGCTACACCGGGCGTTCCACCCTCCCCTGCCGGACCCCAGCCGCGCGCTTCGCGGGGCGGCCCGGGGCTGAGCCCCGGGATTTGACCCCCCCCCTGCGCGCCCGCCTACGCGCGCCTTACGCCCCATGCATCCGGATAACGCTCGCCCCCTACC
+
>AA>>FF>AAAAEFGAAAAAFG2AAEEEFGFFBEE00A1BBA0>EEE3B331BB/>EEFG1?EEEH//</??DG/CAC/B>B?F>1?<A</?FG1GH/>A@@HHH-<-<:-;CGGHHGEHFEGF;EF-;9;BD.;.:C-@-;---9:-.--9-;--@?B--;--9...9BEF9---99//:9BFDBB-9B99A;;--99;@9.;B.@9@-9-../9.9>B-9.//:;;B.-..9;9.;;;9@9;9B-9A.
@M03896:38:000000000-B4D98:1:1102:11511:6875 2:N:0:171
CCTGTTTGCTCCCCACGCTTTCGAGCCTCAACGTCAGTTACCGTCCAGTAAGCCGCCTTCGCCACTGGTGTTCCTCCTAATATCTACGCATTTCACCGCTACACTAGGAATTCCGCTTACCCCTCCGGCACTCAAGCACAGCAGTTTCCAATGCAGTCCAGGCGTTAAGCCCCTGCCTTTCACATCAGACTTGCTGCGCCGTCTACGCTCCCTTTACACCCAGTACATCCGGATAACGCTTGCCCCCTCC
+
ABBABFFCFFFFGGGEAEEAFGAFFEEHHGHHGHGAEGHHHHFGGGGHGFFDFGAEGGGHFEFFGH3F@FFEHHHHHHHHHHHHFHHFGFEGGGGGHEEG@EFHHHEGFGHFHF3CBFGHHHHGGGG@CDFHF0<??<?0?><<<<GGHFFFFCD=><CGBC.<A<..<CGHGHCEHGFGHHHFHHF;9CFF0CF99;ADC@DFGFECFFAA./B9B/99D.E/9//;FFA-9..;B.9.9.;9BFC>.;
@M03896:38:000000000-B4D98:1:1102:10287:6914 2:N:0:171
CCTATTTGCTCCCCACGCTTTCGTGCTTCAGTGTCAGCAACAGACCAGACGGCCGCCTTCGCCACCGGTGTTCTTCCATATATCTACGCATTTTACCGCTACACATGGAGTTCCGCCGTCCTCTTCTGTTCTCTAGCTGAACAGTTTCCAGAGCCAGTACGGGTTGAGCCCATACCTTTTACTCCAGACTTGTTCTGCCACCTACGCACCCTTTACGCCCACTCATTCCGGATAACGCTCGCCACCTACG
+
ABBBBFFDFFFFGGGFEEEAAGEFFFFHHHHHHHFGDFGCGGFHHHEGFFEEEEEEGGGH1EEEFHE/>EFEHHHHHHGEGHHHHFHFGAFGGHHHHFEEEEGHHHF2FFGGGF/CG/DFFGHGHHHFDDGHGHG1FFB11FGC1=FGFGFB.FC<<<=HG<-<<:/;CCEG/GGHGFGHFGFFFC/0;/CBFGGB;BFFGFGGGE?.ABE9/;BB;99-;.:FBFFFFB;9.9/9.9.A-;-9;A./F.
@M03896:38:000000000-B4D98:1:1102:10298:6931 2:N:0:171
CCTATTTGCTCCCCACGCTTTCGTGCTTCAGTGTCAGCAACAGACCAGACGGCCGCCTTCGCCACCGGTGTTCTTCCATATATCTACGCATTTTACCGCTACACATGGAGTTCCGCCGTCCTCTTCTGTTCTCTAGCTGAACAGTTTCCAGAGCCAGTACGGGTTGAGCCCATACCTTTTACTCCAGCCTTGTTCTGCCACCTACGCACCCTTTACGCCCAATCATTCCGGACAACCCTCCCCACCCACC
+
BBBBBFFDFFFFGGGF2AEAFGEFFG2GGEH5FHF5FFDBEAGBGGEGFF0AAEAEGGGHAEDEFGE?>EEEHHHHH3FGHHHHHHHFGEFGHFHHHEEGG@GGG3?B2?GHHFA<DB@DGGHHHHF11<?FGGH1?F1<<>D<<FGGFF11.FFC<<DHDD<<C-;;:CF.:CGHFFBGHG:GG/;/;/;9;FCCB9F/B.F/F.A.ABC.;B/F9DCF.9999/:BF9-9--99...:.99.;A..;.
@M03896:38:000000000-B4D98:1:1102:10278:6934 2:N:0:171
CCTATTTGCTCCCCACGCTTTCGTGCTTCAGTGTCAGCAACAGACCAGACGGCCGCCTTCGCCACCGGTGTTCTTCCATATATCTACGCATTTTACCGCTACACATGGAGTTCCGCCGTCCTCTTCTGTTCTCTATCTGAACAGTTTCCAGAGCCAGTACGGCTTGAGCCCATACCTTTTACTCCAGACTTGTTCTGCCACCTACGCACCCTTTACGCCCAATCATTCCGGATAACGCTCGCCACCTACGT
+
BBBBBFFFFFFFFGGFEEEAAGEGFFFHHHHHHHHHBFGCGFFHHHHAGFGDEEAEGGFHEECEFH1E>EEEGHHHGFFHFHHHHHHCEEFEFGHHHEEEFGHHHFFCBHHHGFADF?DGGFHHHHHGDGGHH1G1FG1GBGB<1FGHHBGEHBCF.<GGED--<-.0:GC:/CGHFFGHGGFFGG/9;90;CFCF9;BFFGGGG.B.;AC9;/;B.9B-;..;B/;FF9-;A?FB.;.;-999DF.FB..
@M03896:38:000000000-B4D98:1:1102:8567:7120 2:N:0:171
CCTGTTCGCTCCCCACGCTTTCGCTCCTCAGCGTCAGTGACGGCCCAGAGACCTGCCTTCGCCATTGGTGTTCTTCCCGATATCTACACATTCCACCGTTACACCGGGAATTCCAGTCTCCCCTACCGCACTCAAGCCCGCCCGTACCCGGCGCGGATCCACCGTTAAGCGATGGACTCTCACACCGGACGCGACGAACCGCCTACGAGCCCTTCACGCCCACACATTCCGCATAACGCTCGCACCCTAC
+
ABAAAFFADBAAGGBEEEA2AFEFEHGHH3BGEEGEGFHBFFEGGGGHEHGGGHFHHHGHHGGEG3433?1BGHGGFFFE@E?GFHHGHGFGHHHHHFHEEEGGHE/<CBGHHGB@FGGHFHFG/GH@D@C@<0>>>FA-CGG-@DGEC.:A::-A9;AFFGC.:9../B-....9FF/:FFFBFFA--;-9--;-9;@9>BF.9B9;.@@../.;:.A9B.E..;//;//.-..;:.;..;;9@DD..9
@M03896:38:000000000-B4D98:1:1102:8552:7129 2:N:0:171
CCTGTTCGCTCCCCACGCTTTCGCTCCTCAGCGTCAGTGACGGCCCAGAGACCTGCCTTCGCCATTGGTGTTCTTCCCGATATCTACACATTCCACCGTTACACCGGGAATTCCAGTCTCCCCTACCGCACTCAAGCCCGCCCGTACCCGGCGCGGATCCACCGTTAAGCGATGGACTTTCACACCGGACGCGACGAACCGCCTACGAGCCCTTTACGCCCAATAATTCCGGATAACGCTTGCACCCTAC
+
ABBAAFFABBAAGGBFAEEAAGEEEHGHHHGHGABEFGFFGG?FGGGHHHGGGHGHHHHHHGGFGFDG3FGEGHHHHHGGGGGGFHHHHHGGGHHHHGFFECGGHECCGFHHHHFDDGHHHHGHGHHCFGGGHFH>FGH-AFG-<<EGHC@D@;;;-?AGFGG?9.9A/B;A.9.:FF/;BFFF/A--;B-B--9-;;BFAFFF?B.99@CF./:BF9A@@DE./:/9;B9-9.;99A=...9BFFFFFF
@M03896:38:000000000-B4D98:1:1102:26305:7181 2:N:0:171
CCTGTTTGCTCCCCACGCTTTCGCACCTGAGCGTCAGTCTTCGTCCAGGGGGCCGCCTTCGCCACCGGTATTCCTCCAGATCTCTACGCATTTCACCGCTACACCTGGAATTCTACCCCCCTCTACGAGACTCAAGCTTGCCAGTATCAGATGCAGCTCCCAGGTTGAGCCCGGGGATTTCACATCTGACTTAACAAACCGCCTGCGTGCGCTTTACGCCCAGTAATTCCGATTAACACTTGCACCCTCC
+
ABBAAFD>DFFFGGFFAEAAAFEEEGGBEBFGGAAEEFFGFHHHGG?BB10EEE>EGG1G1BAEGHAE>EFFGHEGFFGHHGGGFFHCEEDEFFFHHCBCD@FHHFB?CGHHHHFHHHHGGGGGFGFAADEHCCB0DC0/CGH00;<CHFHFB::;/;CG./0.999;9CFFBB-9?.:FCBFFFFF///BFBFBBBFFFBBB:EF<9.;-9;9.:F9A-@AEB/B//;F9ADD?/;/;99/;9FFD.ED
@M03896:38:000000000-B4D98:1:1102:10343:7338 2:N:0:171
CCCTTTTGCTCCCCACGCTTTCGTGCCTGAGCGTCAGCAATTGTCCAGGTAGCCGCCTTCGCCTCTGGTGTTCCTCACGATATCTACGCATTTCACTGCTACACCGTGAATTCCGCTACCCTCTCCAATGCTCTAGCCATGTAGTTTTAGGTGCAATTCCGAGGTTGAGCCCCGGGCTTTCACGCCTAACACACTTGGCCGCCTGCGCACCCTTTACGCCCAGTGAATCCGAATAACGCTTGCAGTCTCT
+
BBBAAFFDFFFFGGFFEEEAFGGFGGHGHHHGFGFAEFFGHHFGGHFHHHFGHHEGGGGH1EEGGHB3BCFEFFHHGGHGHGGHFHHFEEEFHHHHBGGHHFHGGFEGFFHHHHHGDGGHHHHHHHHHD@FGHBG>DGHHF?GD1?FGHHHFGCGGFHHHHG-@CC0<CGGGGG@DGGEHGGHCFCGDFGGFEDBB00;FFGGGGGGFFFFFA//;FEDFFF./:/;9FFF.A9EB9.@9:E;///;BF/
@M03896:38:000000000-B4D98:1:1102:10329:7350 2:N:0:171
CCCTTTTGCTCCCCACGCTTTCGTGCCTGAGCGTCAGCAATTGTCCAGGTAGCCGCCTTCGCCTCTGGTGTTCCTCACGATATCTACGCATTTCACTGCTACACCGTGAATTCCGCTACCCTCTCCAATGCTCTAGCCATGTAGTTTTAGGTGCAATTCCGAGGTTGAGCCCCGGGCTTTCACGCCTAACACACTTGGCCGCCTGCGCACCCTTTACGCCCAGTGACTCCGAATCACGCTTGCAGTCT
+
BBBABFFFFFFFFEFFEEEAAGEGGGHHGFHHGGGEGGFAGHGHFHGHHHF3GFEEFGGHHGGGGHCFGHHGHGHHFHH?GGGHFHHFGFGFHHGH4GFFGFHGHGHCEFHHGGHGGGGHHFHHHHHFFFFGH2G2@GFGGDG<<?FGFBBFGCCGFHGHH.--><C//CHGDGDCCCCHC0G:;CF?9FF/;D/000;B@D@DFFF=->@AA//;BED@=D.9/B/;:9A-AE.9;.9..;A//9;/
@M03896:38:000000000-B4D98:1:1102:10347:7360 2:N:0:171
CCCTTTTGCTCCCCACGCTTTCGTGCCTGAGCGTCAGCAATTGTCCAGGTAGCCGCCTTCGCCTCTGGTGTTCCTCACGATATCTACGCATTTCACTGCTACACCGTGAATTCCGCTACCCTCTCCAATGCTCTAGCCATGTAGTTTTAGGTGCAATTCCGAGGTTGAGCCCCGGGCTTTCACGCCTAACACACTTGGCCGCCTGCGCACCCTTTACGCCCAGTGAATCCGAATAACGCTTGCAGTCT
+
ABBBBFFFFFFFGGGGGFEAFGEFFGHFFEFGFGEFDGF2FFBHHFFGGHFFGHEGGGGHHGGGGHC3GGGFHHHHFGGF1FFGHHHGGGGGHHGHHDFHHFGGHEFEFEHHGHFFGGGHHGHGGHHHFGGGGDF@FGHHC@GD1@FDHCCGF<CFGHHHHGC@<<<CGGHGFGCCGGEHG0C:CEHDBF/C;CF9:0CFGGGB9A@DFAFF.9;9B.:9@A?9/9/;BBFFD?AFFDC..9;//9BB
@M03896:38:000000000-B4D98:1:1102:24167:7387 2:N:0:171
CCTGTTTGCTCCCCACGCTTTCGTGCATGAGCGTCAGTACAGGCCCAGGGGATTGCCTTCGCCATCGGTGTTCCTCCGCATATCTACGCATTTCACTGCTACACGCGGAATTCCATCCCCCTCTGCCGTACTCTAGCTATACAGTCACAAATGCAGTTCCCAGGTTGAGCCCGGGGATTTCACATCTGTCTTATATAACCGCCTGCGCACGCTTTACGCCCAGTAATTCCGATTAACGCTCGCACCCTAC
+
ABBBBFFFFFFFGGFE2EEEFGEGFFHGGGFFGGEEGHDDGDFFFFFHGGCGEECFGHHHHEEEFHGEEEFGHHHHHFGGFEFGFHHGGEGGHHGHGHHHFFFHEEEDCCGHHHHFHHHGGGGHFGHG/?CHH1D>FGBGHHGDGHGFGFFHHDGD=GGHHH0.<<<<;GGGCGAB?DFGFEFFGGF9=CBBF9F0;BBFFCBAA.-@DCDFD.9/9EABF?EBB//BFFBDAADEBA=.A=9;;;DEFF
@M03896:38:000000000-B4D98:1:1102:9553:7467 2:N:0:171
CCTGTTTGCTCCCCACGCTTTCGAGCCTCAGCGTCAGTTACAAGCCAGAGAGCCGCTTTCGCCACCGGTGTTCCTCCATATATCTACGCATTTCACCGCTACACATGGAATTCCACTCTCCCCTCTTGCACTCAAGTTAAACAGTTTCCAAAGCGTACTATGGTTAAGCCACAGCCTTTAACTTCAGACTTATCTAACCGCCTGCGCTCGCTTTACGCCCAATAAATCCGGACAACGCTCGGGACCTACGT
+
ABBAAFFFFFFFGGGFEEEAFGEGGFFHHHHHGGGEGHHHGHFHHGHHHHCEGHEFEEGHDFGGGHEE>EFEHHHHHHGHHHHHHHHGGGGGHHHHHGEGGEFHHCDFFGHHHHFHHHHHGHGHGHDGGHGHH@<2??FHFGHE1?GHHHHGGFA<CAFGDG<=DGG=DGHHFGHHHGHHGHFGHHF0CC:GHHHHHHH-@BEAA;?BGABE9EFG.:@@D..;:BFFF?-:@-FE-9..---:@D9FF..
@M03896:38:000000000-B4D98:1:1102:5228:7492 2:N:0:171
CCTGTTTGCTCCCCACGCTTTCGCACCTGAGCGTCAGTCTTCGTCCAGGGCGCCGCCTTCGCCACCGGTATTCCTCCAGATCTCTCCGCATTTCACCCCTACACCTGGAATTCTACCCCCCTCTACGAGACTCCAGCTCCCCCCCATCACATGCAGTTCCCAGGCTGCGCCCGGCGATTTCACATCTCCCTTACCAAGCCGCCTGCGTTCTCTTTACGCCCAGTCCTTCCGACTAACGCTTGCACCCTCC
+
AAAA>DFCFFFFGGGEEEA0AB0EEGGG0AAFEEE//DFGFH/BAAEFHF/AAE/>EEEH/B/BEF///>?FFHFHH01BFG2EG1B<E><E2B2BD0<F<<1FBFF001?<FD>FGGHGGGFHHG...<<<C1/<<<//<C.---/;:00009;0;;;CFF0.....-:C@-------9//;:;BF//;-/;/:B/9---;--:--9-;-;//999-:-9--9//9/:BA----/;-99--99;;--A-
@M03896:38:000000000-B4D98:1:1102:5210:7502 2:N:0:171
CCTGTTTGCTCCCCACGCTTTCGCACCTGAGCGTCAGTCTTCGTCCAGGGGGCCGCCTTCGCCACCGGTATTCCTCCAGATCTCTACGCATTTCACCGCTACACCTGGAATTCTACCCCCCTCTACGAGACTCAAGCTTGCCAGTATCAGATGCAGTTCCCACGTTGAGCCCGGGGATTTCACATCTGACTTAACAAGCCGCCTGCGTGCGCTTTCCGCCCAGTAATTCCGATTCACGCTTGCCCCCTCC
+
AAAAAFF4FFFFFEFEEEEAFGEEDGGGFFGHGGE2BFFGFGEHGEEGFGGGEEEGGGFHGEDEGHE/>>FGHGHHEHFBGGHGHHHGGE?EGGGFHFG?>@GHFFCG2??GGHHFGGHGCCAC1FF.<.<DC0/0=/0/<CGC:::;0CGH0CGECGGHHF.-99.:9FGGCG--;.CGF/;/;B9/9BBFFFB9/.;E9;@DEF-9ADAB9../9..;9AF///B/99/;.9/;:.A.;../BEAAFF
@M03896:38:000000000-B4D98:1:1102:5229:7514 2:N:0:171
CCTGTTTGCTCCCCACGCTGTCGCACCTGAGCGTCAGTCTTCGTCCAGGGGGCCGCCTTCGCCACCGGTATTCCTCCAGATCTCTACGCATTTCACCGCTACACCTGGAATTCTACCCCCCTCTACTAGACTCAATCTTGCCACTATCACATGCAGTTCCCAGTGTGCGCCCGGTGATTTCACATCTGACTTAACAAGCCGCCTGCGTTCTCGTTACGCCCATTAATTCCGATTAACGCTTCCACCCTCC
+
>AAAAFFFDDDFFC1AEE00AB0BAEEH0BB1AEEBB2DFDGCBEAEGF//A>F/EE?EF///E>E/>>>FGGHFGFF1>FFBF>DG/EE/?2>2B</>C@/1?FGF00?1<?F<<GF/C@@E>1F11D<FDC0<0=<<DDG00//<<00;0000:0;<0CC0/0:00.;CA---9.00;00=0;CF00C0090C0;---9;9B?--;-;-9-----:;-9-/;//9/;B/9---/;-;---::;9BAA9
@M03896:38:000000000-B4D98:1:1102:8454:7680 2:N:0:171
CCTGTTTGCTCCCCACGCTTTCGAGCCTCAGCGTCAGTTACAGTCCAGAAAGTCGCCTTCGCCACTGGTGTTCTTCCTAATCTCTACGCATTTCACCGCTACACTAGGAATTCCACTTTCCCCTCCTGCACTCTAGATTTCCAGTTTGGAATGCAGCACCCAGGTTGAGCCCGGGTATTTCACATCCCACTTAAAAATCCGCCTACGCTCCCTTTACGCCCAGTAAATCCGGACAACGCTTGCCACCTCC
+
AABAAFFFFFDFGGCEEGGCFGEFFFEHHGGGGGFEFHHHHEHFFGFHHGC3BDAEEEGHHEDGGHBEBGGEFHHHHHFHHHHHHHHGGGGGHHGHHGEGECGHHHHHHFHHHGBGGFHHHHHHGGHHHHHHH1D12@>DGHDDDBG>FCGGF<F?FFF?EGHE110<FGGG-DC.ACGFHFHHHGBCCGHHC0CCCFHHFGFDDFFG?ACF/BFFFA9;?D./00;;FF.@D9@FE-@.:;;//FF..:
@M03896:38:000000000-B4D98:1:1102:10633:7689 2:N:0:171
CCTGTTTGCTCCCCACGCTTTCGCACCTGAGCGTCAGTCTTCGTCCAGGGGGCCGCCTTCGCCACCGGTATTCCTCCAGATCTCTACGCATTTCACCGCTACACCTGGAATTCTACCCCCCTCTACGAGACTCAAGCTTGCCAGTATCAGATGCAGTTCCCAGGTTGAGCCCGGGGATTTCACATCTGACTTAACAAACCGCCTGCGTGCGCTTTACGCCCAGTAATTCCGATTAACGCTTGCACCCTCC
+
ABBAAFFFFFFFGGGGAEECFGEEEGGHCAGHGGEEEHFGFHHHGGFHHCEEEE>EGGGHEFGGGHA/>>FGHHGHHGFHHHHHHHHFGEDFFGGHHDCC@@FGHHF0FCFGHGHFHHHGGGGHFGA<..<DC0<<DC0/CGG0C0CCGCGFG0C::;GHHH0.:0;/=CFF?FA?BAFFFBF0BFF/:BFB;FB;/AEEFAFFEF;AAFF@-A.;F.A@DF.9/;FFFFF?A;./FA;.;.9:BFFEFF
@M03896:38:000000000-B4D98:1:1102:21507:7749 2:N:0:171
CCTGTTTGCTCCCCACGCTTTCGTGCATGAGCGTCAGTACAGGCCCAGGGGATTGCCTTCGCCATCGGTGTTCCTCCGCATATCTACGCATTTCACTGCTACACGCGGAATTCCATCCCCCTCTGCCGTACTCTAGCTATACAGTCACAAATGCAGTTCCCAGGTTGAGCCCGGGGATTTCACATCTGTCTTATATAACCGCCTGCGCACGCTTTACGCCCAGTAATTCCGATTAACGCTCGCACCCTAC
+
BBBBAFFFFFFFGFFEEEEFFGDFFFHFDDHHGGEEDHHDFGGGGECHGE?EECFGHHDHEEGEFHE1BEEEHHHHHEGEGFHHHHHGGEEGHHHHFHGHFDBFEEE/BBFHHHGFHGHGGFGHCFHC?DCGHEFGFHGFHHGBFGFB><>DGDF==GGHHG0<<<//:CGCC@?BAABFFBFFGGG;0;BFFBFFBBFFGAGFFFB;-=-@.:.:BA.=>DEB//9/BF/;.:ABF.@AD-;;@>DEFF
@M03896:38:000000000-B4D98:1:1102:11386:7811 2:N:0:171
CCTGTTTGCTCCCCACGCTTTCGAGCCTCAACGTCAGTTACCGTCCAGTAAGCCGCCTTCGCCACTGGTGTTCTTCCTAATATCTACGCATTTCACCGCTACACTAGGAATTCCGCTTACCTCTCCGGCACTCGAGCCAGACAGTTTCCAATGCAGTCCCAGCGTTAAGCCCTGGGTTTTCACATCACACTTGCCTTGCCGTCTACGCTCCCTTTACACCCAGTACATCCGGATAACGCTTGCCCCCTCC
+
ABBAAFFFFFFFGGGEEFAFFGEFGFGHFGHHDGGAEGGHFFGGFE?GHFFBBGAEGFGHAEEFGFFF5BFEGGHHHHGHHHHHHHHFFFGGFHFHH>EEEEFHFEC?FGHHHHGD/E?HHHHHGHD>@BDHH//<?@F00><<<DGGHHHGHFF1=GGHHF.<<<C:CGHEFHHE:.;EGBGGGGF0;CFFBFFFB/;CA.AFGF.@EGCE.BF/B/;9DEA/9/9BFFB-;A.BFA>.999;BAFF.D
@M03896:38:000000000-B4D98:1:1102:11368:7818 2:N:0:171
CCTGTTTGCTCCCCACGCTTTCGAGCCTCAACGTCAGTTACCGTCCAGTAAGCCGCCTTCGCCACTGGTGTTCTTCCTAATATCTACGCATTTCACCGCTACACTAGGAATTCCGCTTACCTCTCCGGCACTCGAGCCAGACAGTTTCCAATGCAGTCCCAGGGTTAAGCCCTGGGTTTTCACATCAGACTTGCCTTGCCGTCTACGCTCCCTTTACACCCAGTAAATCCGGATAACGCTTGCCCCCTAC
+
ABB@AFFFFFFFGGGGEEECFGEGFEFHHHHHGGGFFHHHFGEEEEGHGGGFGGEFGGGHHFFEGHBF@BGFHHHHHHHHHFHHHHHFE?EEDHHHHGGGGEHHGFEB3FGGGFHFDGGHHGHHHGF@DGGHG//?CDF<<FC<1>FDGDGFFF1>=CHHGF..<<.=0<CG:C.C;.CFGHHEHHF09;CB0CFFFBCF-.;FGFAFFEDEF0B99;9/;9A//B9BFF.-A.9/9.;9AAEFFFFF.A
@M03896:38:000000000-B4D98:1:1102:6014:7902 2:N:0:171
CCTGTTTGCTCCCCACGCTTTCGCGCATGAGCGTCAGTACAGGCCCAGGGGATTGCCTTCGCCATTGGTGTTCCTCCGCATATCTACGCATTTCACTGCTACACGCGGAATTCCATCCCCCTCTGCCGTACTCTAGCCTTCCAGTCACAAAGGCAGTTCCCAGGTTGAGCCCGGGGATTTCACCTCTGTCTTGCAAAGCCGCCTGCGCACCCTTTACGCCCAGTAATTCCGATTAACGCTCGCACCCTAC
+
AAAAAFFFFFFFGGFGEEEFFGG2AE2A23FBAEEEEHFGG5BEFDEHFG0113AFGDGG1EEE13@3F1GEGHHHGEEEF1FFG4FFEDF?GGFH44FHHDGG//><<BFHGDD>GFHGDGGHFG?//.>FF1<110D11>FBGH<DD<C//<<A/=CHHH0.::/:;CCE??-@-9/;BFGBBFF9;;;90;CBB/;FBBB..;;==?-;./9/;EA@B?9/:;9BFB/...;BF.@..-;-;@A..;
@M03896:38:000000000-B4D98:1:1102:6024:7929 2:N:0:171
CCTGTTTGCTCCCCACGCTTTCGTGCATGAGCGTCAGTACAGGCCCAGGGGATCGCCTTCGCCATTGGCGTTCCTCCGCATATCTACGCATTTCACTGCTACACGCGGAATTCCATCCCCCTCTGCCGTACTCCAGCCTTTCAGTCACAAACGCAGTTCCCAGGTTGAGCCCGGGGCTTTCACCTCTGTCTTGCACAGCCGCCTGCGCACGCTTTACGCCCAGTAACTCCGACTAACGCTCGCCCCCTAC
+
>A3>>DFFFFFFGF4AEAEFFGG4FF4F5BEHCEEFGHGBA53BFEEHAA0E?1BEEEGHEFDE1FFF3/BEF2D@G11>EDHGHHHGCEEGHGHH44BFHDFG<EC/@BFGHHDHG</FACFHGGDC?AEHF11>GA011>00=D<DDGC..<--:;CGHCCCC:/:;CHG?@A--9CBF0F00;09;CB9//F//.;A??99.9=B99-9.9.9B:A9@AE/////;B9----9:DB..;;-:;B-9A
@M03896:38:000000000-B4D98:1:1102:7160:8071 2:N:0:171
CCTGTTCGCTCCCCCAGCTTTCGCGCCTCAGCGTCGATGCCGGCCCAGGAGGCTGCCTTCGCCGTCGGTGTTCTTCCCGATATCTGCGCATTTCACCGCTACACCGGGAATTCCGCCTCCCCCTGCCGCATCCGAGGCTTCCAGTTCGGGGCGCTTCCGCGGGTTGAGCCCCCGGCTTCGACGCCGCCGCTTGCACGCCCGCCTGCGCGCCCTTTCCGCCCCCTGACTCCAGATAACCCTCGCCCCCTAC
+
ABBBAFFADABBGGGGGFFGGG?EEEGEGHFGEGEGGE5?GF0AEEGGFG1EEFBFHHBG1EB>EEEEFEGGHGEHFHGF/ECGGHHFF@FDHHGHHGDGDC1FBC?CF?FGH1>EAEAGFADC.C.::@ECG.:---.;BFCFB0BE-.;?@@@D99..;@-;.-//9;AA>FBA--:-.;-@F-9==BD..;//.999B-9A.;9;BA---///;..9;---;B/999/9//////...---9@--.;
@M03896:38:000000000-B4D98:1:1102:7170:8089 2:N:0:171
CCTGTTCGCTCCCCCAGCTTTCGCGCCTCAGCGTCGATGCCGGCCCAGGAGGCTGCCTTCGCCGTCGGTGTTCTTCCCGATATCTGCGCATTTCACCGCTACACCGGGAATTCCGCCTCCCCCTGCCGCATCCGAGGCTTCCAGTTCGGGGCGCTTCCGGGGGTTGAGCCCCCGGCTTCGACGCCGCCGCTTGCAAGCCCGCCTGCGCGCGCTTCACGCCCAACGATTCCGCATAACGCCCGCCCCCTACG
+
ABAAAFFABBAAGGGGGFFBBGEEAEFFGGGHGGEEFG5EGE0AEEFEEECEBF1FGHHHHEGEEE>>>EEEGHHHHHGGGGGGHGGGGCGGHHHHHCBCDCHHHDCCC@GHHFCDFGGHGGGD<CC;CCGGG.:-=:;FGFB00=CC-;-?DB=DFF9;->-9@=9BBFFFFA>D>-;-AA-9@-;=-;=A.;9B/.EACAADEF-@BD9>99./;.;AB9A.9...;//.9.;/B.;-;-;9>-9@AF.
@M03896:38:000000000-B4D98:1:1102:25855:8127 2:N:0:171
CCTGTTTGCTCCCCACGCTTTCGTGCCTCAGCGTCAGTTACGGGCCAGTGAGCCGCCTTCGCCACTGGTGTTCTTGCGAATATCTACGAATTTCACCTCTACACTCGCAGTTCCACTCACCTCTCCCGTACTCCACATCCTCAGTATCAAATGCAGTTCTGGAGTTGTGCTCCAGGATTTCACCCCTCACTTATACACCCGCCTACGCTCCCTTTACTCCCAGTGCTTCCTTGCATCGCTAGCCCCCTTC
+
AAAAAFFBDFFFGECEAEECFFEAAFFGF3FFGGE?AGH5EC2AAA11B353ABAAEEFH1?A1?G3232?BEGD3E//>EEFFHFGE//?FDG4?EGGHB44BGG/<//?GF22?FFGGCGCFCGHG//?F11101<??<F11=1>D1111<<11>><F111.<<00.0==<///.<;GC0;:::C..;::000009:.--9C.9.9.9.:9990909/:.99;/:BBB9///9/9.9...9999@9.9
@M03896:38:000000000-B4D98:1:1102:25847:8144 2:N:0:171
CCTGTTTGCTCCCCACGCTTTCGTGCCTCAGCGTCAGTTACGGGCCAGTGAGCCGCCTTCGCCACTGGTGTTCTTGCGAATATCTACGAATTTCACCTCTACACTCGCAGTTCCACTCACCTCTCCCGTACTCAAGATCCTCAGTATCAAAGGCAGTTCTGGAGTTCAGCTCCAGGATTTCACCCCTCACTTAAAGACCCGCCTACGCACCCTTTACGCCCAGTCATTCCGACCAACGCTAGCCCCCTTC
+
AAA>AFFCFFFFGGFEAAEAFGEBAFGGFGGEEEE2AFFFE222AA11B35BBFAAEGGH1?A?EG32@2B?@FDFD>/EEFGHHHG///?GGFFHFHHHHDGFGGFEB/?FGFFDGHHHHHHHCGGD<>CG11111??F<FD1?1FF1<110<<.<FFD100.</000<=CCG//<::CC;CCC@C.::C:00000:99;-AEAF.9999A.9C/9.9999.:/9BBFB/.--;.9;@9..99BADA.;
@M03896:38:000000000-B4D98:1:1102:14034:8210 2:N:0:171
CCTGTTTGCTCCCCACGCTTTCGAGCCTCAACGTCAGTTACCGTCCAGTAAGCCGCCTTCGCCACTGGTGTTCCTCCTAATATCTACGCATTTCACCGCTACACTAGGAATTCCGCTTACCTCTCCGGCACTCTAGACACACAGTTTCCAAAGCAGTCCCGGGGTTGAGCCCCGCGTTTTCACTCCAGACTTGCTTCTCCGTCTACGCTCCCTTTACACCCAGTCAATCCGTATAACGCTTGCACCATACG
+
AABA>FF4DFFFGGFGGFEAFFDFFCEHHFFHGCEF?HHHGG?FE11GDGFGGHAEEGEHEEEEGF3BB2BEFGBDGHHHHBHHHGGGGEEEGHHHHEEEE?EFFGFFC3EFHFGDCDGHFDGFF0//>/@FH11111?0??E01=FGHHHFCCFCGHEHGG-A-:-//;GCDG-9:9:A;0CF99//0.99;BB09FFFFAAFEFFBED.:.:/99/;/A..9/;/:/BD.../:F.9...9//BF//9.
@M03896:38:000000000-B4D98:1:1102:14051:8222 2:N:0:171
CCTGTTTGCTCCCCACGCTTTCGAGCCTCAACGTCAGTTACCGTCCAGTAAGCCGCCTTCGCCACTGGTGTTCCTCCTAATATCTACGCATTTCACCGCTACACTAGGAATTCCGCTTACCTCTCCGGCACTCCAGACAAACAGTTTCCAAAGCAGTCCCGGGGTTGAGCCCCGGCTTTTCACTCCACACTTGCTTCCCCGTCTACGCTCCCTTTACACCCAGTAACTCCGGATAACGCTTGCACCCTAC
+
ABAABFFFFFFFGGGE2EEAFGEGGFGHHHHHGHEFFHGHHHEFEEEAFBBFFGAEFFGH1EEEF3B25B?BGHFHHHFHHDFGHBGFEEEGGHBGH>EEEEFFF33FFGHHHG?BDGCHG3GHFHD//<<FG0?11/00???<1=GGHDD10>1>>FGFD@--::-;:;GED-9---9BFFF00;:/;;F90;009/;CC.AFFE9-.;DE.9//;//9A9.////9BF.;..;/9;@..9./999ABF
@M03896:38:000000000-B4D98:1:1102:25895:8379 2:N:0:171
CCTGTTCGCTCCCCACGCTTTCGCTCCTCAGCGTCAGTGACGGCCCAGAGACCTGCCTTCGCCATTGGTGTTCTTCCCGATATCTACACATTCCACCGTTACACCGGGAATTCCAGTCTCCCCTACCGCACTCAAGCCCGCCCGTACCCGGCGCGGATCCACCGTTAAGCGATGGACTTTCACACCGGACGCGACGAACCGCCTACGAGCCCTTTACGCCCAATAATTCCGGATAACGCTTGCACCCTAC
+
AABAAFFADBBBGGGGEFEFGGEEGHGHHHHHGGEEFHHCFECFFGGHGEFGGHFFHHHHEEDEFEFFDFGEFHHHHGGGGGGHHHHFHGHHHHHHHGFDGCDGGEBD?DGHHHF2GHHHHHGHFHHGGGGGF<1>FFG<ACG<<@DEH.-:A;-;;A@FFGGA9A.;BF-9...9FF9FBFBBBDA-;BDB999--;;DFFB.DFA.9;>A.9/9B.;BD.A.;99BFF;-.;./B.;9999/;BAA.;
@M03896:38:000000000-B4D98:1:1102:25878:8381 2:N:0:171
CCTGTTCGCTCCCCACGCTTTCGCTCCTCAGCGTCAGTGACGGCCCAGAGACCTGCCTTCGCCATTGGTGTTCTTCCCGATATCTACACATTCCACCGTTACACCGGGAATTCCAGTCTCCCCTACCGCACTCAAGCCCGCCCGTACCCGGCGCGGATCCACCGTTAAGCGATGGACTTTCACACCGGACGCCACCAACCGCCTACGAGCCCTTTACGCCCAATACTTCCGCATACCGCTCGCACCCTAC
+
>AA>>FF>AAAAGEFEEEEAFGAFEHGGHFFGEGFEEGA5D10AEFEECCBGFGBFHHFG1EDBE@4331BBGGHHGFEFGGGGHHGDFGGGHFGGH?0?E?FGF<>/</FG?FD2@GDGGFDHGHHFC@GFH0<><FG->AD--<<<C.-:-;---;:BFGG.;.9.:9-:..;/BF9BBBF/9A--99-;-;;.9;9A->@.99..99@A.99/9.;9@9A.;9/;BB..9../;.9---9-9@DE.;
@M03896:38:000000000-B4D98:1:1102:25887:8397 2:N:0:171
CCTGTTCGCTCCCCACGCTTTCGCTCCTCAGCGTCAGTGACGGCCCAGAGACCTGCCTTCGCCATTGGTGTTCTTCCCGATATCTACACATTCCACCGTTACACCGGGAATTCCAGTCTCCCCTACCGCACTCAAGCCCGCCCGTACCCGCCGCGGATCCACCGTTAAGCGATGGACTTTCACACCGCACGCCACGAACCGCCTACGAGCCCTTTACGCCCAATAATTCCGGCTCACGCTTGCCCCCTAC
+
>AA>AFF3DBAAGGFG2EAEFGEEEHGGHHHGEGFEEG55DA00EEF1G1BFFCBFGGHGAEEEF3433BFEFGHHHGEDEEEGHBFEGBFGGFBGG?BEE?DGH</>/>FGFDF2FGHHGFDHGHHC@CFGC<1<<FE->CF---<EG:-::;---;;FFGG.9...;:-..;.;BF/BBBFBFF9-9@-;.9;-9.@@=DF.A9;.99>E.;//;.;-;.9./9/9BB:--9./:99...9/9;@DFF
@M03896:38:000000000-B4D98:1:1102:3916:8567 2:N:0:171
CCTGTTTGCTCCCCACGCTTTCGCACCTGAGCGTCAGTCTTCGTCCAGGGGGCCGCCTTCGCCACCGGTATTCCTCCAGATCTCTACGCATTTCACCGCTACACCTGGAATTCTACCCCCCTCTACGAGACTCAAGCTTGCCAGTATCAGATGCAGTTCCCACGTTGAGCCCGGGGATTTCACATCTCACTTAACAAACCGCCTGCGTGCGCTTTACGCCCAGTACTTCCGATTAACGCTTGCACCCTCC
+
ABBAAFFCFFFFGEGGEEEAFGEEDFGGFBGHGGEFGHGHFHHHFEFGHCEFEEEFGGGHGEEEGHE>>EFGHGHHGF?DGFGHHHHFGEEGHGGHHDDDGCGHHHFFBGGHGHGHGHHGGGGHFHCDDFGHF0/<<GB/CGD0:;CGG0CCGCG;CGGHHG.-:.999BFFB?-9BEFGFBFFFFF/9;FFF/FBBFFFC;DFFF99DA>B-.9BFADAF.E9B/:FFF...;9/;9@.;A9//;DAEF
@M03896:38:000000000-B4D98:1:1102:13464:8572 2:N:0:171
CCTGTTTGCTCCCCACGCTTTCGTGCATGAGCGTCAGTCATGTCCCAGAGGGCTGCCTTCGCCATCGGTGTTCTTCCACATATCTACGCATTTCACTGCTACACGTGGAATTCCACCCTCCTCTGACAAACTCAAGTCCTGCAGTCATATATGCAATTCCCAGGTTGAGCCCGGGGATTTCACATCTATCTTACAGAACCGCCTGCGCACGCTTTACGCCCAGTAATTCCGATTAACGCTTGCACCCTAC
+
ABBAAFFFFFFFGGGG?EEFFGEGFFHGBGHHFEEEEHHFHFGHHHHGHH1EBGEFHHHHEEEGFHBB?EGGHHHHHHHHHHHHHFHFGFGGFHHHFGFHFDGGEC?EFGGHHFFFHEHHGFGFFBGG?GGHF2C2@GF@@FG<HGGFHHHHF<FG1GHGGH1/?1?0<FHFAC--F.<GGEGGHHHBGHGHFHH0:CGHDFGGGGGGGGCG.:9;FED@D?.9:9FBFFFD..AFFD@.:A9:9FFFEF
@M03896:38:000000000-B4D98:1:1102:3906:8586 2:N:0:171
CCTGTTTGCTCCCCACGCTCTCGCACCTGAGCGTCAGTCTTCGTCCAGGGGGCCGCCTTCGCCACCGGTATTCCTCCAGATCTCTACGCATTTCACCGCTACACCTGGAATTCTACCCCCCTCTCCGAGACTCAAGCTTGCCAGTATCAGATGCAGTTCCCACGTTGAGCCCGGGGCTTTCACATCTCACTTAACAAACCGCCTGCGTGCGCTTTACGCCCAGTCATTCCTATTAACGCTTACACCCACC
+
AAA1AFFBFFFBFEGF1AA0ABAFAEE0AF0AAAEEEGFE22/AEEEABA//>E@EEEAF/B/EEG?//>?BFGGHEFF1EGHGHGHFG<E?>BBFD/>CBB<FGGC0<111?DDFGGHG@@CH0>.<-<AGC0<0<<0/;;:0:00;0000000;0<CHFH.-..:.CCFG-9-9--:/9/;BFFF/BB/9B/;B/-;E>>-9AF@-;--;---/;---9-;/;B/9/9/9////9-;---//;B--9;
@M03896:38:000000000-B4D98:1:1102:13478:8591 2:N:0:171
CCTGTTTGCTCCCCACGCTTTCGTGCATGAGCGTCAGTCATGTCCCAGAGCGCTGCCTTCGCCATCGGTGTTCTTCCACATATCTACGCATTTCACTGCTACACGTGGAATTCCACCCTCCTCTGACAAACTCCAGTCCTGCAGTCATATATGCAATTCCCACGTTGAGCCCGGGGATCTCACATCTATCTTACACAACCGCCTGCGCACGCTTTACGCCCAGTAATTCCCATTCACGCTTGCACCCTAC
+
AAA>AFFCF3DFGGCEEFE0FDABEFEFGE1FEEE/EH11GAFGGH1BGA0AAAAEHF1GCAEEGF>??E/BFGHHHEHHGFFGDDF>E/?/F@BGFDBGEFBG>B?//BGGHFGHFCEGGGGF11F11BFGB1<1@FFG1FF1@@D2FHDFGDFFBGHDGF0>><..11<F----<C.;C0CCHH00:CBCGFG0:.9E??AG?9----:9--9999;-;-A99/;//;//;//999--;--/;BA--;
@M03896:38:000000000-B4D98:1:1102:15205:8654 2:N:0:171
CCTGTTTGCTCCCCACGCTTTCGTGCATGAGCGTCAGTCATGTCCCAGAGGGCTGCCTTCGCCATCGGTGTTCTTCCACATATCTACGCATTTCACTGCTACACGTGGAATTCCACCCTCCTCTGACAAACTCAAGTCCTGCAGTCATATATGCAATTCCCAGGTTGAGCCCGGGGATTTCACATCTATCTTACAGAACCGCCTGCGCACGCTTTACGCCCAGTAATTCCGATTAACTCTTGCACCCTAC
+
BCCBBFFFFFFFGGGGEEEFGGFGGFHGDFHGGGEEEHFBGGHHGHFHHH1EBGEFHHHHEEDFFHE?EEGGHHHHGGHHHHHHHHHGGGGGHHHHFHFHFFHHGAGFCGHHHFHFHGHHGHHHHFHGFHHHG2C<@FGG@GHCFGDHFHGHF<F1<FGHGHFFHG0><GGFCA--G.<GGGHGHHF0CCBH0;G;0:GGGGGGGG@B-?ABA.AFGCFFFBF///9:FFBAA.;/B/;//;B/;FFFFF
@M03896:38:000000000-B4D98:1:1102:11116:9009 2:N:0:171
CCTGTTTGCTCCCCACGCTTTCGCGCCTCAGCGTCAGTTGCTGTCCAGCAGACCGCCTTCGCCACTGGTGTTCCTCCTAATATCTACGCATTTCACCGCTACACTAGGAATTCCGTCTGCCTCTCCAGTACTCAAGAACTGCAGTTTCAAATGCAGGCCACAGGTTGAGCCCGTGGTTTTCACATCTGACTTGCAATCCCGCCTACACGCCCTTTACACCCAGTAAATCCGGATAACGCTTGCCACCTAC
+
BBBBBFFFFFFFGGFEEFEEFGFFEFGGGFHHGGEAEGGFFHFHGFGFHHEHHGEFGGGHFGGEGHBFBCFEHHHHHHHHHHGHHHHGGGGGHHHHHFEFEEFHGHFBHGHHHGFCGGGHHHHHHHFFFGGHG2GF@G?F?GHFD?GHHGHFH<GFAACFGHAC<<<<GHHGGGGGCEHEHEHFHHHC0CGHFBGBFGGGFBGDGGGGFGGGD/FFFBFBFEF/BF//BFD-A.;BB.;9:.9:;BFFBF
@M03896:38:000000000-B4D98:1:1102:5706:9115 2:N:0:171
CCGGTTTGCTCCCCTAGCTTTCGAACCTCAGTGTCAGAGTCAACCCAGGAGATCGGCTTCCCCACCGGCCTTCTTACCTATATCTGCGGATTTCACCCCTACACAGGTAATTCCATCTCCCTCTATTGCCCTCAAGCCCTTTAGTTTCAAGCGCATTAACCTGTTAAGCTTCGTTATTTTCACACCTGACTTTAAGAGCCACCTACGTTCCCTTTACGCCCAGTAATTCCGGGCAACGCTCGCCCCCTAC
+
AAAAABBAFFFFGGGGGFFFGGEFFHGHHGHHHHHHFHHFGHHHHGGHGG2BGFABECEHFHFFGGE>EFEHHHGHHHFHHHHHG4FEEEFGHHHHHHEGGGGHHEGFGGHFGHFGHGHHHGHHHHHGHGHHGFB<GFGGCCD@2FGHHHHHGGGADFDHHGFFGFBFGDFG@GF.GFFHGBFFH.G/:CGHFGF00C/GF;GHHF?FFGFFBCFFFA.9?9EBC0C;FG/--9;AABA.DC;BDFFFAF
@M03896:38:000000000-B4D98:1:1102:5698:9131 2:N:0:171
CCTGTTTGCTCCCCTAGCTTTCGAACCTCAGTGTCAGACTCAACCCAGGAGACCGGCTTCCCCACCGGCCTTCTTACCCATCTCTACGGATTTCACCCCTACACATGTAATTCTATCCCCCTCTATCGCCTTCAAGCCCTTCAGTTTCAAGCGCATTACCCTGTTTAGCCTCGTTACTTTCACACCTGACTTTAAAAGCCACCTACGTTCCCTTTACGCCCAGTAATTCCGGTCAACGCTCGCCCCCTAC
+
>A1>AFFFFFFFGGC1FBFBGGE00BEFCGF1FGGF111BA1FGHGGHG/AA/AA/AEGH1FFG/E?E/>EGH1F2BF0BG0FGG2FF/?EEHHHH10>FFFGH11B>>GGGF2F2B0FFFCGHB22//?/?@11@FFCH00?<F1@F@G1<ACC.>1>GH1<<=0<00/0<<C.<.;;CFCG0/:/:;CGFB0:0;0;:BFGG/;B./9;:;0BFF.9@@.A9//BFFF9---;/;-;-9@-@B@@@EF
@M03896:38:000000000-B4D98:1:1102:25965:9182 2:N:0:171
CCTGTTTGCTCCCCACGCTTTCGTGCATGAGCGTCAGTCATGTCCCAGAGTGCTGCCTTCGCCATCGGTGTTCTTCCACATATCTACGCATTTCACTGCTACACGTGGAATTCCACCCTCCTCTGACAAACTCAAGTCCTGCAGTCATATATGCAATTCCCAGGTTGAGCCCGGGGATTTCACATCTATCTTACAGAACCGCCTGCGCACGCTCTACGCCCAGTAATTCCGATTAACGCTTGCACCATACG
+
ABBBAFFFFFFFGGGFEEA2FGDAFFEF5GFFEEEGGFHBBAGHHHHFGGDGFGFGHHGHGGGFEGE1?1EEHHHHHHHHHGHHFHHGGGGGHHHHFFFGHFFHE???EGHGHHBFGEHHGHHHFEHHHHHFCFF2BB?F2FGG@FF2FGFGB@>GDFGHGH1/?10?<1GGCC-A-<CGDBGFHHF0:CHCCGF0G/GGDCGGGGGGA@FGG.CFFCAAFA.;////;BB.9.;9B.;..AA/BF.9/B.
@M03896:38:000000000-B4D98:1:1102:25974:9198 2:N:0:171
CCTGTTTGCTCCCCACGCTTTCGTGCATGAGCGTCAGTCATGTCCCAGAGTGCTGCCTTCGCCATCGGTGTTCTTCCACATATCTACGCATTTCACTGCTACACGTGGAATTCCACCCTCCTCTGACAAACTCAAGTCCTGCAGTCATATATGCAATTCCCAGGTTGAGCCCGGGGATTTCACATCTATCTTACAGAACCGCCTGCGCACGCTTTACGCCCAGTAATTCCGATTAACGCTTGCACCATAC
+
BBBBBFFFFFFFFEFFEFFFFGEGFFHF5FGHFGFAEHG3GFHHFHGHCCAFFGFGHHHHGGFFGHEEEGGEHHHHGGHFHGHHHHHGGEFGHHHHGHHGDFFGGFHEDGGHHGFFHGHHGFHHHFGF?CGHF?F2HHGHFGGHGHGGHHHHHDGFGHHHHGEFFDGFGHGFGGCG-CFGHBGDGHH0CHHHGFFGFFGGGDDGGGGGGGGGE?E0;EA:BDFF//BBFFFFFA?BBFDAAEFB/FA/9B
@M03896:38:000000000-B4D98:1:1102:25956:9206 2:N:0:171
CCTGTTTGCTCCCCACGCTTTCGTGCATGAGCGTCAGTCATGTCCCAGAGTGCTGCCTTCGCCATCGGTGTTCTTCCACATATCTACGCATTTCACTGCTACACGTGGAATTCCACCCTCCTCTGACAAACTCAAGTCCTGCAGTCATATATGCAATTCCCAGGTTGAGCCCGGGGATTTCACATCTATCTTACAGAACCGCCTGCGCACGCTTTACGCCCACTAATTCCGATTAACGCTTGCACCATACG
+
AABAAFFFFFFFGGFFEEEFFGEFFFFFBFHHGEEEGHHBDDGFFHFGGCEGDFAGGFGHFEEDBGABBEEEHHHHGGHHHGHHHHHFGFGGHHHHEFBGFFBG/B?FEFGHGFFFHEHHGBGG3GHFFFHHHFF?FGGGBFFFGGGFHHHHE@D@@FGHFHB<?<?CBGGGGGCGFCGHDBHHHHHDCGHHHCB;:/CG@FCDEF-@CCADA.ABF.;;BA..9;B9FFFDA.AFFFC.AA.;;FA/BF.
@M03896:38:000000000-B4D98:1:1102:15840:9502 2:N:0:171
CCTGTTTGCTCCCCACGCTTTCGAGCCCCAACGTCAGTTACCGTCCAGTAAGCCGCCTTCGCCACTGGTGTTCCTCCTAATATCTACGCATTTCACCGCTACACTAGGAATTCCGCTTACCTCTCCGGCACTCTAGAAAAACAGTTTCCAAAGCAGTCCCGGGGTTGAGCCCCGGGTTTTCACTCCAGACTTGCTTCTCCGTCTACGCTCCCTTTACACCCAGTAAATCCGGATAACGCTTGCACCATAC
+
BBBBAFFFFFFFGGGEEEEFFGEGGFGGGFGGGHHGGHGHGHEFEDAGFGFGGHEEGGGHGFFGFHC2BBBEGHHHHHHHGEHHHFFFGEGGGHHHHGEEE@FG??GCGGHHGGGD<FGHGHHHHFGBC/@GH1F11?F<GDH0DDHGHHHDF<<FFGHHFG--:;-;:GGEDG@?;;9AFGGGGGE;BEFG0FGFFGGGF;FAEF9DFFFFF/B/9/BBDE.9BF//9B.-;.;;BDF.9A99;B./9B
@M03896:38:000000000-B4D98:1:1102:5992:9537 2:N:0:171
CCTGTTTGCTACCCACGCTTTCGTTCCTCAGCGTCAGAATGAGCCCAGTAAGTCGCCTTCGCCACCGGTATTCTTTTTAATATCTACGCATTTCACCGCTACACTAAAAATTCCACTTACCTCTACTCTTCTCAAGATATGCAGTTTCAAATGCTTACAGTAGTTAAGCTACTGCCTTTTACACCTGACTTGCATTTCCGCCTGCGAACCCTTTACGCCCAGTGATTCCGGACAACGCTAGCCCCCTAC
+
ABBBAFFFFF@DFGFFEEEFFGDGHHHHHGHHGDEEGHGFCFFHGGHHHFGBGGAEGGEHGGGDEHFG>@FHHHGHHGHHGHHHHHHGGGGGHHHHHGGEFEBGHFHCGHHGHHGHHHFHHDGHFGGHHHHHFFGDFGG2@FFBDDGFFFGFBGF1FCDF1GD@FDB?FFHHHFHHHGBGFDDGHHE0GDGHGDGFHHHCDGGF.;-::@E.BFCB9;??9./00;0B9/-9@:?A--:..9B:AB=EF
@M03896:38:000000000-B4D98:1:1102:6049:9579 2:N:0:171
CCTGTTTGCTCCCCACGCTTTCGAGCCTCAGCGTCAGTTATCGTCCAGTAAGCCGCCTTCGCCACTGGTGTTCCTCCTAATATCTACGCATTTCACCGCTACACTAGGAATTCCGCTTACCCCTCCGACACTCTAGTACGACAGTTTCCAATGCAGTACCGGCGTTGAGCCCCGGGCTTTCACATCAGACTTGCCGCACCGCCTGCGCTCCCTTTACACCCAGTAAATCCGGATAACGCTTGCACCATAC
+
ABBAAFFFFFFFFFFFGEECFGGGHGGHHGHHGGFEGHHHFHGHHGGHGGBGHHEEFGGHHGGFGHFGDEHGHHHHHHHHFHHHHHHFGGGEHHFHHGEEEFHGHH3BGFGGHHHGGGGGFFHADFGGGGFFGFB1FFF<?CC?<FGF=FGGFGGG=GHBGG--::-;/CGGDF@BFGAGFFFFFGF9:C9000B--BCFF-@D..@ABFFFF/FFB/FFDFF/BBFFFB.9...;BDD..999;B.B/B
@M03896:38:000000000-B4D98:1:1102:14225:9697 2:N:0:171
CCTGTTCGCTCCCCCAGCTTTCGCGCCTCAGCGTCGGTCTCGGCCCAGAGGGCCGCCTTCGCCACCGGTGTTCCACCCGATATCTGCGCATTCCACCGCTACACCGGGTGTTCCACCCTCCCCTACCGGACCCCAGCCGCGGAGGTTCCGGGGGCTTCGGGGGGTTGAGCCCCCCGCTTCGACCCCCCGCCTGCCGGGCCGCCTACGCGCGCTTTACGCCCAATGACTCCGGCTCACGCTCGCCCCCTAC
+
BBBABFFABBABGGGGGFFFGGEEAEGGGHHHGGGEEGFGHHFGGGFGEHFGEE>EGGGHAEFFGH?/>EGEFFHGHGGFEGFHHGHFGBDGHHHHHGFFGCHHH@-<<<@CGHHHHGHHFGGHGGH--;ACD.9:;C9D--;--9;BFA-9-B@-.;9.9@-9-9-;;BFEFFF-B>AA9EFFFFF--@@..9A---;=9-@?DB.9->-B-../;.9BFAA./9/9BF.9--.;BEA.9-;>DBDB.A
@M03896:38:000000000-B4D98:1:1102:14220:9715 2:N:0:171
CCTGTTCGCTCCCCCAGCTTTCGCGCCTCAGCGTCGGTCTCGGCCCAGAGGGCCGCCTTCGCCACCGGTGTTCCACCCGATATCTGCGCATTCCACCGCTACACCGGGTGTTCCACCCTCCCCTACCGGACCCCAGCCGCGGAGGTTCCGGGGGCTTCGCGGGGCTCAGCCCCCCGCTTCCACCCCCCCCCTGCCGGGCCGCCTACGCGCGCTTTACGCCCACTGCCTCCGCGCCCCTCCCGCCCCCTCC
+
ABB>AFF@DABBGGGCABF4BGAEAEEEGGGGBBE00EEEGA1AEEAFHC1EBE/EEEEHFEEEFH1>>/?EFGFGGG@@E/<FD2B@D/?CGHFGGCC@D@?GH/--<<><GFGFHDCGGEDCCCC;-;:@D.C.;A9A9----.;:F.9--;9-.;9999----./9;BAD9@-@-.;//;FAB;--99-.;9---99@BB?A..@-;@B-..9;..@?.9;/9/9/A..--9-;.9.9.99=B?-.:
@M03896:38:000000000-B4D98:1:1102:22964:9898 2:N:0:171
CCTGTTTGCTCCCCACGCTTTCGAGCCTCAGCGTCAGTTATCGTCCAGTAAGCCGCCTTCGCCACTGGTGTTCCTCCTAATATCTACGCATTTCACCGCTACACTAGGAATTCCGCTTACCCCTCCGACACTCTAGTACGACAGTTTCCAATGCAGTACCGGGGTTGAGCCCCGGGCTTTCACATCACACTTGCCGCACCGCCTGCGCTCCCTTTACACCCAGTACATCCTGATAACGCTTGCACCATAC
+
BBBBAFFBFFFFGFFEEEEAFGEGFFGHHHHHGFEEEHFHFHHHHEAGGDDDFGAEEFGHEEEEGFB2@BBEGHBGHFHHHHHHHEGFEEEGGGGHHEEEEEGHGG3G3FGHHHFEDDBG?GHGGGGCCD@GHBG1??@/?C@-<DGGHHHFF<<<=0=GD@----:;/<CCEG-BG@?FGGFFGGF09CFF:FC;>-B?=-BDEA---ADE.//9:;FFDE.9;///BF//:/;:BDB..../9B./9;
@M03896:38:000000000-B4D98:1:1102:6823:9906 2:N:0:171
CCTGTTTGCTCCCCACGCTTTCGTGCATGAGCGTCAGTCATGTCCCAGAGTGCTGCCTTCGCCATCGGTGTTCTTCCACATATCTACGCATTTCACTGCTACACGTGGAATTCCACCCTCCTCTGACAAACTCAAGTCCTGCAGTCATATATGCAATTCCCAGGTTGAGCCCGGGGATTTCACATCTATCTTACAGAACCGCCTGCGCACGCTTTACGCCCCGTAATTCCGATTAACGCTTGCACCCTAC
+
ABBAAFFFFFFFGGGGEFEFGGEFFFDGHGHGCEEAFHHFAFHGFHBHCG5BDFDGHHHHEEEFFGA1BEEEHHHHGHHEGHHHGHHFG1FGHHHHFGFGDFGHGFCEEHHGFGFFHEGHFFHHHFHGGFGGC222BGF?2F@2@F<>FGHGGD2GFHHHHH1/<<<??FFF><--A<CGGDGFHHD0;CGG0CF0::CGG?DGEGDG-@-A..;9B;A?@-@9-:.9BF/..;.BF.-9:99;BFFA.F
@M03896:38:000000000-B4D98:1:1102:6845:9922 2:N:0:171
CCTGTTTGCTCCCCACGCTTTCGTGCATGAGCGTCAGTCATGTCCCAGAGGGCTGCCTTCGCCATCGGTGTTCTTCCACATATCTACGCATTTCACTGCTACACGTGGAATTCCACCCTCCTCTGACAAACTCAAGTCCTGCAGTCATATATGCAATTCCCAGGTTGAGCCCGGGGATTTCACATCTATCTTACAGAACCGCCTGCGCACGCTTTACGCCCAGTACTTCCGATTAACGCTTGCACCCTAC
+
AABAAFFFFFFFGGFFEFEAFGEFCFGGHFGGGGEAEHHCHFHGFHGGG1AABGAFGGHHAEEDFG?BB?EEHHHHGGHGHHHHHHHFGDEGHHGHFEGHFFGHA???EGHGHHFFHGHHGHHHCBGG1FFH11?@@GGG1FGEGGGFBGGH1?FFDGHGHH1??<0<FBHG-@--A</DGHHHHHF0CGHCGGG00/CEG-BDEGG@BBBGGAEFF.A9@DE/:9/;:9....A/B?B.99.;9;DE..
@M03896:38:000000000-B4D98:1:1102:6826:9924 2:N:0:171
CCTGTTTTCTCCCCACGCTTTCGTGCATGCGCGTCAGTCATGTCCCAGATCGCTGCCTTCGCCATCGCTGTTCTTCCACATATCTACGCATTTCACTGCTACACGTGGAATTCCACCCTCCTCTTACAAACTCAAGTCCTGCAGTCATATATGCAATTCCCAGGTTGAGCCCGCGGATTTCACATCTCTCTTACAGCACCGCCTGCGCACGCTTTACGCCCAGTACTTCCGCTTAACGCTTGCACCCTAC
+
AAA>AFF1@@DDGA1EEEE0FFEGFFGHB1AA0EE/EGDGDAGHHF11/11FEFECGHFF/?>EFF>/0/?B@GHFB1BFG1FF2FG/E?EAGFFGG1FGHE1B/B>//BBGFFBBCEHH?BGF1>GFG1FB11<1@>F@1@@1<?111<@FGH11FGHGF1<.F1<0>CFF--<-;-.;:C:0CC00:CCF09C00;9E-9@FG9;-;?-@--9BB-:@@--9;/BFFF--;--/9;@---9/;BA;-;
@M03896:38:000000000-B4D98:1:1102:8601:10062 2:N:0:171
CCTGTTTGCTCCCCACGCTTTCGTGCATGAGCGTCAGTCATGTCCCAGAGGGCTGCCTTCGCCATCGGTGTTCTTCCACATATCTACGCATTTCACTGCTACACGTGGAATTCCACCCTCCTCTGACAAACTCAAGTCCTGCAGTCATATATGCAATTCCCAGGTTGAGCCCGGGGATTTCACATCTATCTTACGGAACCGCCTGCGCACGCTTTACGCCCAGTAATTCCGATTAACGCTTGCACCCTACG
+
ABBAAFFFFFFFGGBFGFGFFGFEFGHGCEFGEGGEGFHCGHHHHHFGHH1EBCEFGHHHGEGGFH1BEEFFHHHHHFHHHHHHGGHGGEGGHHGHGHFFGFHGFCE/EDHHHHFFFGHHGGGBBDHFGFHFC2F<FGGH@FFFDGFHHHHHHFHGGHHG1GGFFB0<FGBFC@<@CDCGH0CGGHFCGHHFCBCA?EFGB-AAEF?DFAGGDEEFF.AB@AEFBBFFFFF9.99/;ADD9A.9BFD?BF9
@M03896:38:000000000-B4D98:1:1102:8613:10077 2:N:0:171
CCTGTTTGCTCCCCACGCTTTCGTGCATGAGCGTCAGTCATGTCCCAGAGGGCTGCCTTCGCCATCGGTGTTCTTCCACATATCTACGCATTTCACTGCTACACGTGGAATTCCACCCTCCTCTGACAAACTCAAGTCCTGCAGTCATATATGCAATTCCCAGGTTGAGCCCGGGGATTTCACATCTATCTTACAGAACCGCCTGCGCACGCTTTACGCCCAGTAATTCCGATTAACGCTTGCACCCTACG
+
BBBBAFFFFFFFGGFEEFEFFGEFFGHFFGHHGFEEGFHBFFHHGHFHHH1EEGEGHHHHHGGGFHEEEDEGHHHHGGHHHHHHHHHGGGGGHHFHHHHHFFEFFCCEFFHHHH4EFGHHGEHGHFHFHFHHGHHFHGHHGHFBFGE2DGHHFDBG?FHGGFFGFFBFCGHGGCCCGCFHHEFHHH0;:GGHGGFCC/CCD;?AEFGGFGAGA.C0CGFFDDA;BB//B:BD;9AB9ADA.9.9;BAABA.
@M03896:38:000000000-B4D98:1:1102:14044:10085 2:N:0:171
CCTGTTTGCTCCCCACGCTTTCGTGCCTCAGCGTCAGTTACAGTCCAGAGAGCCGCCTTCGCTACTGGTGTTCCTCCTGATATCTACGCATTTCACCGCTACACTAGGAATTCCACTCTCCTCTCCTGCACTCAAGTCCTCCAGTTTCAAGAGCTTACTACGGTTGAGCCGTAGCCTTTCACTCCTGACTTAAAAGACCGCCTACGCACCCTTTACGCCCAGTAAATCCGGATAACGCTAGCCCCCTACGT
+
AABAAFFFFFFFGGGEEEEAFGDGFGHHHFGHGEGGGHGHHHFGHHHFHFFEGHCFGFGHHGGDGHFFFGGEGFFGHHHHHHHHHFHGGGGGFHHHHEEEGEEFGHHHFHHHHHBFDGHHHFHHHHHHGHHHH2@2@FFFGHGBFDFGHHFFFGGGGGFHGGCCC?C<FFCEGGGHHHEDDD=GFFC0CCG0CGFFEHHD@AD.FAGDGGB.909C9C-@9./;9;/9B.9..99B9-9D9BBFDAA9A9.
@M03896:38:000000000-B4D98:1:1102:11473:10244 2:N:0:171
CGAACTCCATTCGGAAAACCGACCCAAAGGGGTATCTTACCGAGGGGGGGGGCACACAAATACCACAATACACAAGAGACAAACGACAGGGGGGCGGGCTCATGAAAAAAAAAAAGAAAAAAAGACACAAACAAATGTGAAGATGAACATCGAGAAAGAACAATACACTATAACATGAAGAGAACATGTACATTCGCAACTAACTGAGTCACCTATATAAGGGAAAGATGAATACAGCAAACTCACAGCAA
+
>11>111111333111A1B1000000000000B/112A210//////A/---------9-/;9FF/--/////;----;----:-;--------------9///////-99------9:-----9-/--------/////9/////////9-9---9//--/-//9//://9/////////--/////////////----///;///////////;//9///-9---/////;////9--/-/////9---
@M03896:38:000000000-B4D98:1:1102:24630:10249 2:N:0:171
CCTGTTTGCTCCCCACGCTTTCGCACCTGAGCGTCAGTCTTCGTCCAGGGGGCCGCCTTCGCCACCGGTATTCCTCCAGATCTCTACGCATTTCACCGCTACACCTGGAATTCTACCCCCCTCTACGAGACTCAAGCTTGCCAGTATCAGATGCAGTTCCCAGGTTGAGCCCGGGGATTTCACATCTGACTTAACAAACCGCCTGCGTGCGCTTTACGCCCAGTAATTCCGATTAACGCTTGCACCCTCC
+
BBBBBFFFFFFFFFFGFFFFFGGEGGGHFGHHGGGGGFGHHHHHGGGHHGGFFFEGGGGHGECEGHEEEFGHHHHHGFHHHHHHHHHGGFGGFHGHHGGGGCFHHHGHFHGHHHHGGGHGGGGHGHGEAEGHF0GBGH0<GHGB:GGHHGHHHFFH<GHHGFH.:9:;CFFECF-?-CBBFFGFFFEBBF/BBBFFFAEEB-99EECADFFD@.ABFE?ADF?9/99BFF9.:A.B/.@99.9B/9D.AA
@M03896:38:000000000-B4D98:1:1102:4643:10265 2:N:0:171
CCTGTTTGCTCCCCACGCTTTCGAGCCTCAACGTCAGTTGCCGTCCAGTAAGCCGCCTTCGCCACTGGTGTTCCTCCTAATATCTACGCATTTCACCGCTACACTAGGAATTCCGCTTACCTCTCCGGCACTCAAGCAAAACAGTTTCCAATGCAGGCCCGAGGTTGAGCCCCGGGGTTTCACACCAGACTTGCTTCGCCGTCTACGCTCCCTTTACACCCAGTACATCCGCATCACGCTTGCACCCTAC
+
BBBBAFFFFFFFGGGGEEE2FGEGEEEGHGHHGHFFEHFGFGEGGGFGHG55BFAEEGGHEEDEEFF2@?FEHHHHHH3FGFGHH4FFE?EEHH?GH/EEEEGHHHFG3GHGGFFCDEGHHHHFFFG@C/AHC0FF<F0?FGA01<GGH<GGG<F<>.CFC-<-.:/;/;GCEG---99;;0FCFAA.;CFB0;09B-DDF9>AAF?=AD;A.///:/;BD.9:://9FB..-;-;B.9.;9.9;9...;
@M03896:38:000000000-B4D98:1:1102:24639:10265 2:N:0:171
CCTGTTTGCTCCCCACGCTTTCGCACCTGAGCGTCAGTCTTCGTCCAGGGGGCCGCCTTCGCCACCGGTATTCCTCCAGATCTCTCCGCATTTCACCGCTACACCTGGAATTCTACCCCCCTCTACGAGACTCAAGCTTCCCAGTATCAGATGCAGTTCCCAGGTTGAGCCCGGGGATTTCACATCTTACTTAACAAACCGCCTGCGTGCGCTTTACGCCCAGTCATTCCGCTTACCTCTTGCACCCTCC
+
AABAAFFCDFFFGGFE2EAAFG2EEGGH3BFFEFG?EHGGBHAFEFEFC100AE>EEEGG1EDEGH1/>/FGHHHHGFBFHGHHH3GEGFCDGGBGF<>BB@?FGHB<2FGFF<FFGGHGG@DH1F...<CG<0/0<<=0<<00:0C;C00C0:C:0;CGF00./;/;9BFFD@9?-;BFFFGFFFB//99B;/9;BFEF;;BDAFB.DD-9-;./9.9>;9A/9BFEFB/..;9/;/;//9;/;BDF?D
@M03896:38:000000000-B4D98:1:1102:25540:10465 2:N:0:171
CCTGTTTGCTACCCACGCTTTCGTTCCTCAGCGTCAGAATGAGCCCAGTAAGTCGCCTTCGCCACCGGTATTCTTTTTAATATCTACGCATTTCACCGCTACACTAAAAATTCCACTTACCTCTACTCTTCTCAAGATATGCAGTTTCAAATGCTTACAGTAGTTAAGCTACTGCCTTTTACACCTGACTTGCATTTCCGCCTGCGAACCCTTTACGCCCAGTGATTCCGGACAACCCTAGCCCCCTAC
+
BBBBBFFFFFFFGGFEEEEFFGFFHHHHHHHHGEEGGFFGBFHHGGEHGEEADFAEGGGHHGGCEHFG@FGHHHGHHHHHHHHHHHHGGGGGHHGHHFEFGEFGHHHHGHHHHHFFHHHHHEHHGHHHFFHHF3G?GGHHDGHEGGGHHFHHGFFBFFGG1FDDFHD??BGFHHGHHHHHHHHHGFG0CFDBG0GGFHGFFGGAC-@CA@D?FFBFCEA-:9/0;CCFFG?.9-.....;./9BDA-.;
@M03896:38:000000000-B4D98:1:1102:25554:10479 2:N:0:171
CCTGTTTGCTACCCACGCTTTCGTTCCTCAGCGTCAGAATCAGCCCAGTAAGTCGCCTTCGCCACCGGTATTCTTTTTAATATCTACGCATTTCACCGCTACACTAAAAATTCCACTTACCTCTACTCTTCTCAAGATATGCAGTTTCAAATGCTTACAGTAGTTAAGCTACTGCCTTTTACACCTGACTTGCCTTTCCCCCTGCGAACCCTTTACGCCCACTGCTTCCCGACACCCCTCGCCCCCTAC
+
AAAAAF@11DFBFGFEAAE0FGE0EGHHGHBFEEE0EGHH1FFGHEEG1FB1DDAAEEGGCE?AAGE>>>FGGHH1GGHGFFGHHHFFEGEEHHFGHEEEG@FGH0BB1BBFGGGFBGDGH1DFBDGG21FGDB21<F>D>GGE1>2F2@>F1@<1?1F111?FDG1111FFCGGHFF<DF<=GB0>/<000=/<<<D=0/<:.:--:A-E./00;.9;9...00099//:.9--;--9--;9;>@-9A
@M03896:38:000000000-B4D98:1:1102:14302:10481 2:N:0:171
CCTGTTCGCTCCCCACGCTTTCGCTCCTCAGCGTCAGTGACGGCCCAGAGACCTGCCTTCGCCATTGGTGTTCTTCCCGATATCTACACATTCCACCGTTACACCGGGAATTCCAGTCTCCCCTACCGCACTCAAGCCCGCCCGTACCCGGCGCGGCTCCACCGTTCAGCGATGGACTTTCACACCGGACGCGACGCACCGCCTACGAGCCCTTTACGCCCACTAATTCCCGATCACGCTTGCACCCTAC
+
ABBAAFF>DAABEEGE2AAFFGEEEHGFHFGGFGFEDHG5B10AAE1FCGFGFHAGGDGHAEEAEE43@BGBGHHHHGG?E/EFG?GFHFHHGGGGGEG/??FFGE/BG>GHG>D1DGDHBGEHEFH/<>DGH0F11FF->AD-<CDCG?A@D@-A-;CFBFC99..//;9-.../FF;BB/B9/A-99--@9999--;-@@BA;;;.9@>E99;9B9.;@D..;///;B/..--.B......;/;9E.;
@M03896:38:000000000-B4D98:1:1102:14321:10483 2:N:0:171
CCTGTTCGCTCCCCACGCTTTCGCTCCTCAGCGTCAGTGACGGCCCAGAGACCTGCCTTCGCCATTGGTGTTCTTCCCGATATCTACACATTCCACCGTTACACCGGGAATTCCAGTCTCCCCTACCGCACTCAAGCCCGCCCGTACCCGGCGCGGATCCACCGTTAAGCGATGGACTTTCACACCGGACGCGACGAACCGCCTACGAGCCCTTTACGCCCAATCATTCCGGATAACGCTTGCACCCTAC
+
ABBABFFADBAAGEFGEFEFFGEEEHGHHHHHGGGDGHHCGGEGGEGHHFFGGHBFHHHHHEF1FEFCFFGEHHHHHGGFEGGHHHHHHHHHHHHHHEHFGEGHHECCGFHHHHHEFGHGHHGHGGHCGCADH0<<FF.->AD-<AEFHE:CD;9--;AFFGG.;..:;F-.9:.;BB/BFBFBBD;-;;-@9-;-;:BFFFFDAB..9@;A://9;.;9BDEE//;/BF/-...;B.;.9:://BD..A
@M03896:38:000000000-B4D98:1:1102:23694:10505 2:N:0:171
CCTGTTCGCTCCCCACGCTTTCGCGCCTCAGCGTCAGTTACAGACCAGAGAGTCGCCTTCGCCACTGGTGTTCCTCCACATCTCTACGCATTTCACCGCTACACGTGGAATTCCACTCTCCTCTTCTGCACTCAAGTTCCCCAGTTTCCAATGACCCTCCACGGTTGAGCCGTGGGCTTTCACATCAGACTTAAGAAACCGCCTGCGCGCGCTTTACGCCCAATAATTCCGGACAACGCTTGCCACCTAC
+
BBBBBFFADBBBGGFE2FEFFGAEEEGGGFHHGGEEGHHGFGEFFHHHHHFDHFAEEGEHGFGEGGFGFGFFHHBGHGHHHHHHHHHGGFGGHHHHHGFGGCHGECFFDGDGHHHFHHHHGHHHHHHFGFGHHCCD?1FHHHFA1FGHHHHGBGGHHGHGGH?-<C<</CC<:A@CGHCHFGHGHHC00;FF0;00CFFG-BBDGG-ADF=FB..:BA9@BD.FF/BBFF/>.>DA.->.9..9;FF./B
@M03896:38:000000000-B4D98:1:1102:23686:10523 2:N:0:171
CCTGTTCGCTCCCCACGCTTTCGCGCCTCAGCGTCAGTTACAGACCAGAGAGTCGCCTTCGCCACTGGTGTTCCTCCACATCTCTACGCATTTCACCGCTACACGTGGAATTCCACTCTCCTCTTCTGCACTCAAGTTCCCCAGTTTCCAATGACCCTCCACGGTTGAGCCGTGGGCTTTCACATCAGACTTAAGAAACCGCCTGCGCGCGCTTTACGCCCAATAATTCCGGACAACGCCTGCCACCTAC
+
ABBAAFFADBBBGGGGAFEFFGBEAEEEGFFHFGDEEGHHFFAFHHHHHAB1BB0EEEGHEEEFFG3?@2FFGHHHHFFHHHHHGHHGGGGGHHGHHEEEFEFGE?CADGHHHHEHHHHHHHGHHHGDFGHHF0F1<?FHFHH?FBFFGGHH1FGHHFHGHH.-<<<<<CC-:@;AFFGGFBGGHHG0;CFFFG00BFGGGGGAGF-9;@@=9;.9B;DADA..F//;BFB-9@-FE=B-;.;A/BF./B
@M03896:38:000000000-B4D98:1:1102:25200:10549 2:N:0:171
CCTGTTTGCTACCCACGCTTTCGTGACTCAGCGTCAGTTACAGTCCAGTAAGCCGCCTTCGCCACCGGTGTTCCTCCTAATATCTACGCATTTCACCGCTACACTAGGAATTCCGCTTACCTCTCCTGCACTCAAGTCATACAGTTTCAAGTGCTTACTATGGTTAAGCCATAGCTTTTTACACCTGACATATATAACCGCCTACTCACCCTTTACGCCCCGTCAATCCCGACAACCCTCGCCCCCCACC
+
BBBBBFFFFFFFGGGGEFEEFGE4BFFHGHHFDEEEEHEEFFGHHHHHGGFFGGAEEFEGEEDEFHEE>0EEGHGHHHHHGHHHGHHFGEEEGHGHHEEECEFH?FGHHGHGHGBE?BDHHHHHHHFHHFGHG2@2>@GHHHG1FBGGFGBGHF??<<11<F1>=11><G01<FG<DGFGAGBGHF//<<<GDG:CFFH=C@.AHEFFGCFA/;9C.;@@-;...9FFF/99@--..9.;--;ADC-;A.
@M03896:38:000000000-B4D98:1:1102:21590:10571 2:N:0:171
CCTGTTTGCTCCCCACGCTTTCGCACCTGAGCGTCAGTCTTCGTCCAGGGGGCCGCCTTCGCCACCGGTAATCCTCCAGATCTCTACGCATTTCACCGCTACACCTGGAATTCTACCCCCCTCTACGAGACTCAAGCTTGCCAGTATCAGATGCAGTTCCCAGGTTGAGCCCGGGGATTTCACATCTGACTTAACAAACCGCCTGCGTGCGCTTTACGCCCAGTAATTCCGATTAACGCATGCACCCTCC
+
ABBAAFFFFFFFGGGFAFEFFGEGGGGHHFHGGGGEGFGHGHHHGEEGHEGGEEEEGGGHEEEDGHEEEG/FGHHHGFGHHHFHHHHGGEFGHHFHHFDGF@FGHHFCGBGHHHHGHHHGGGGHGHG..DEGF<GDGHE/GHH0GGHGH0;GHGHFCCGHGH0::;/;CFFGGGABGBFGF0FBBFF/9BF/FFFB;AEFFD-DFFFDFFFFB;./B.ABFDA9//BBFFF.;.9/9.@-.9:;;:A.;9
@M03896:38:000000000-B4D98:1:1102:17446:10637 2:N:0:171
CCTGTTTGCTCCCCACGCCTTCGCGCTTCAGCGTCAGTATCTGTCCAGTGAGCTGACTTCTCCATCGGCATTCCTACAAATATCTACGAATTTCACCTCTACACTTGTAGTTCCGCCCACCTCTCCAGTACTCTAGAAAAGCAGTTTCCAACGCAATTCGTAGTTGAGCCCCGCATTTTCACATCAGACTTTCTTTTCCGCCTAGACGCGCTTTACGCCCAATAAATCCGGATAACCCTTCCGACATACGT
+
BBBBBFFFFFFFGGGG?EGGFGFEEFEGGHHHGGEEEGBBGHHHGGGGFHEGFHFFGHHHFHHGHHEEEEFHHHFHFBGGGHHHHHHGEGHHHHHHHHHHHFGHHGFGEFGHHHEDFGGGGGHGHHFFGHGHHFHB33FH2FGBHFHHHGHHA@@D<<GF0F.<F1=<>GFG<DGDGGHHHDGFHC00;CBGH0CGGHGAEDF./0B.A9A-;CFF.C9D...B/;BFFA9.:D/B/9.;.9;.9-.;:./
@M03896:38:000000000-B4D98:1:1102:17436:10653 2:N:0:171
CCTGTTTGCTCCCCACGCCTTCGCGCTTCAGCGTCAGTATCTGTCCAGTGAGCTGACTTCTCCATCGGCATTCCTACAAATATCTACGAATTTCACCTCTACACTTGTAGTTCCGCCCACCTCTCCAGTACTCTAGAAAAGCAGTTTCCAACGCAATTCGTAGTTGAGCCCCGCATTTTCACATCAGACTTTCTTTTCCGCCTAGACGCGCTTTACGCCCAATAAATCCTGATAACGCTTGCGACATACGT
+
ABBAAFFCFFFFGGGG?EFGEGFEEGFGGFHHGGEEEFFHHHHHGFFHHFAGGHGGHHHHHHGGGHEAE>FHHHDGFFGFGHHHHHHGFGHHHHFHHHGHHFFGHGGHBBFGHH/FFGGGGFHHHHHGFHGHHFF3?3BG2@FC>FGHHHFGG@@C?FHF0F.F<1<>FFFFCCCDGFHHFDFBCC00;:CFHC0GHHG.DDDGEBFC?;@;9AFB.CBC..BB//BFF/9//B/;.99;..--9;9BF9/
@M03896:38:000000000-B4D98:1:1102:6702:10744 2:N:0:171
CCTGTTTGCTCCCCACGCTTTCGCACCTGAGCGTCAGTCTTCGTCCAGGGGGCCGCCCTCGCCACCGGTATTCCTCCAGATCTCTACGCATTCCACCGCTACCCCTGGAATTCTACCCCCTTATACGAGACTCAACCTTGCCAGCAACAGATGCAGTTCACAGGTTGAGATCGGCGAGTTCACATACGACTTAACAGACCTACTGCGTTGTCTTTACGCCTACTCATTCAGATTACAGCTCCCACACTCCG
+
AA1>>DD1B31CFE1A1EE001AE00E000010EE/EGBGF2/0/AEBF//AAE?E@/>F/>>/?G/E>/?222>FBBC1B<D2B21?/</?2B2BGA?/</0??///<11<<<@?D?/>-01>110.<..<<<//<<00<<=<.//:.:BC0000:0;0:C:.:0;//.09..---;-.;//99//-99--///9//9;/////9:----//////;---;-///9////////9///;//--99-9/99
@M03896:38:000000000-B4D98:1:1102:6723:10751 2:N:0:171
CCTGTTTGCTCCCCACGCTTTCGCACCTGAGCGTCAGTCTTCGTCCAGGGGGCCGCCTTCGCCACCGGTATTCCTCCAGATCTCTACGCATTTCACCGCTACACCTGGAATTCTACCCCCCTCTACGAGACTCAAGCTTGCCAGTATCAGATGCAGTTCCCAGGTTGAGCCCGGGGATTTCACATCTGACTTAACAAACCGCCTGCGTGCGCTTTACGCCCAGTAATTCCGATTAACGCTTGCACCCTCC
+
ABBABFFFFFFFGGGGEEEFFGEEEGGHFGHGGGEEGHHHHHHHGGGHHG0EEEEFGGGHAEEGGH?>EEGHHHHHHGFHHGHHHHHFFEFGHHHHHFDGFCFHHHGC2FGGGHHGHHHGGGGHHHG..ACGF0/=<G0<<GD0:0GGFCGFFGGGCGGHHH0::0/:CFFFAG?-B9FGGBFFFFF/:FFBB/BF99EEFCFFEFAADF-B-A9;F.A:DD?;/9BBFFBDD;.:B.@.:9;/9BF?EF
@M03896:38:000000000-B4D98:1:1102:6705:10763 2:N:0:171
CCTGTTTGCTCCCCACGCTCTCGCACCTCAGCGTCAGTCTTCGTCCAGGGCGCCGCCTTCGCCACCGGTATTCCTCCAGATCTCTACGCATTTCACCGCTACCCCTGGAATTCTCCCCCCCTCTACGAGACTCAAGCTCACCCCCATCAGATGCCGTTCCCAGGTTCAGCCCGGGGATTTCACATCTGACTTAACCAACCGCCTGCGTGCGCTCTACGCCCCGTCAGTCCGATTAACGCTTGCACCCTCC
+
AAAAAFD>DFFFFEGG1AA0ABEFEEE00B1B0AAA/BDG2DFGEC/A0//AEA/EGEEF?B>/EG//>E/BFGFGF011FG2DGHHGGG/?GFFFG<<C/<<FF/CA?1??F22@0C/C<->G1=<..<EHB0/0<C00<:.---;:C00;::0-.9BFF00.9;0;BBFA----;-///9B9BFF//;/;;9//9-AB->@BA?--A:-;--;;B9-9@-9A---9/9---9-/;-99-;:;FFA9-;
@M03896:38:000000000-B4D98:1:1102:9656:10810 2:N:0:171
CCTGTTTGCTCCCCACGCTTTCGTGCATGAGCGTCAGTACAGGCCCAGGGGATTGCCTTCGCCATCGGTGTTCCTCCGCATATCTACGCATTTCACTGCTACACGCGGAATTCCATCCCCCTCTGCCGTACTCTAGCTATACAGTCACAAATGCAGTTCCCAGGTTCAGCCCGGCGATTTCACATCTCTCTTATATAACCGCCTGCGCACGCCGTACGCCCACTAATTCCGATTAACGCTCCCACCCAAC
+
AABAAFF4FFFFGGFE2EEFGFDFEFCGDGFG?FEDEHFDG53AFE1AA101AABGGFFAFEDEFGE1B?EGFHHHHBDCE1DGH4FFG>E/EGFHB4BGFF?FEEEC?<?GGGEFGHCFD/CG1FGD</??D11<=F1F1GF>DG1=<1><0==00==G<0<.<<0<0<:A:A-:-;9CFFFFFG000;9CFGGF0C;F-?BFFE--9-9-.-9.9-.;@D..//9;9//..../9.;9..99;D...;
@M03896:38:000000000-B4D98:1:1102:9645:10826 2:N:0:171
CCTGTTTGCTCCCCACGCTTTCGTGCATGAGCGTCAGTACAGGCCCAGGGGATTGCCTTCGCCATCGGTGTTCCTCCGCATATCTACGCATTTCACTGCTACACGCGGAATTCCATCCCCCTCTGCCGTACTCTAGCTATACAGTCACAAATGCAGTTCCCAGGTTGAGCCCGGGGATTTCACATCTGTCTTATATAACCGCCTGCGCACGCTTTACGCCCAGTAATTCCGATTAACGCTCGCACCCTAC
+
ABBBAFFFFFFFGGGEEEE2FGEFFFHHFGHHGGEEGHHFGFFGGFFHGGCFGEBGHHHHHGEEFHE??EFEHHFHHGGGGGGHHHHGGEFGHHHHFHGHHFGGGEECCCFHHGHGHHHGGGGFCGFD/?CHHFGFGH1G1GG1FFGBF>FFHDHDDGHHGHF.<</<:GHFC?:?BAFFGEGFGGG0;CFFFFGGGFFFGBGFFFBBBBBB.A.BFFD@BB.9BF/FFF/.AA?/;.;AD-;--@DEFF
@M03896:38:000000000-B4D98:1:1102:19633:10899 2:N:0:171
CCTGTTTGCTCCCCACGCTTTCGCGCTTCAGCGTCAGTATCTGTCCAGTGAGCTGACTTCTCCATCGGCATTCCTACAAATATCTACGAATTTCACCTCTACACTTGTAGTTCCGCCCACCTCTCCAGTACTCTAGAAAAGCAGTTTCCAACGCAATACGGAGTTGAGCCCCGCATTTTCACATCAGACTTTCTCTTCCGCCTAGACGCGCTTTACGCCCAATAAATCCGGATAACCCTTGCGACATACGT
+
BBBBBFFFFFFFFGFEAEEFFGEFEGFGGHHHGGEEEHFFHHHHHGDGFGBFGHGGHHHHHHGHHHG>EEFHHH5GFFDBBGHHHHHGDFGHHHHHHHHHHFHHHFFHFFGGHHEGGGFFGFGFHGFCGHHHHHGFD3DHGGFCDFHHHGHHG@ADDGH?.E.ACGGFFHGGGCGGGGHHHCGFHBC0CCGHHHGGHHHFADFGF0C9B-A;CABF9.9@DE.99;FFB.-.9ABF/9.;9;;9@@AFF99
@M03896:38:000000000-B4D98:1:1102:25880:10926 2:N:0:171
CCTGTTTGCTACCCACGCTTTCGTGACTCAGCGTCAGTTACAGTCCAGTAAGCCGCCTTCGCCACCGGTGTTCCTCCTAATATCCACGCATTTCACCGCTACACTAGGAATTCCGCTTACCTCTCCTGCACTCAAGTCATACAGCTTCAAGTGCTTACTATGGTTAAGCCATAGCCTTTTACACCTGACATATATAACCGCCTACTCACCCTTTACGCCCACTAAATCCGGACAACGCACGCACCCCACG
+
>A>1>DF1D3@DGFBEEEE0AGEGFFFFF11CAFE0EGGHHHHDGFHHHDDGGHGCEGC1/A//AFE////B2FDFFH11FEDG2@F?EEEEGGHHH/EEG?HGHE10<1BEGGHF?AAFFBG<GBF1GFH<001<FGBFGGEF1?GG1?1?FGDF1CFDGHF<D1111>CB1<G0DD<00<0D////<0CHHFCHBGF;A:ACB0BB99C./00;;C@?9..//00;B.9999;----;-;-99A-;A-
@M03896:38:000000000-B4D98:1:1102:6506:10948 2:N:0:171
CCTGTTTGCTCCCCACGCTTTCGCACCTGAGCGTCAGTCTTCGTCCAGGGGGCCGCCTTCGCCACCGGTATTCCTCCAGATCTCTACGCATTTCACCGCTACACCTGGAATTCTACCCCCCTCTACGAGACTCAAGCTTGCCAGTATCAGATGCAGTTCCCAGGTTGAGCCCGGGGATTTCACATCTGACTTAACAAACCGCCTGCGTGCGCTTTACGCCCAGTAATTCCGATTAACGCTTGCACCCTCC
+
ABBAAFFFFFFFGGGGEFEFFGFEGGGHF3GGFGEFFHHHHHHHFGFFH?CGEEEFGGGHAEEEGHEEEFGHHHHHHBGHHHHHGHHFG<FEHHHHHGDGGCGHHHFGHFGGGHHFHHHGFGGGGGG..CEHFCB<DGD/CGD0::CGC0CGFC:C;GGHHF0;::/9CBFFAA??DAFFGFG;FFF/9BFFFFF/BFEFFFFF.A@A9;9@-9A/B;A=DD.9B/BBFFF.9.9/BAB.;.;;/BD.AD
@M03896:38:000000000-B4D98:1:1102:25677:10951 2:N:0:171
CCTGTTCGCTCCCCACGCTTTCGCTCCTCAGCGTCAGTGACGGCCCATATCCCTGCCTTCGCCATTGCTGCTCTTCCCGATATCTACACATTCCACCGTTACACCGGGAATTCCAGTCTCCCCCTCCGCACTCCAGCCCGCCCGCATCCCGCGCGGAGCCACCGTCAAGCGACGGCCTCTCCCACCGCACCCGTCCCACCGCCGACGAGCCCCTTACTCCCAATCCTTCCGGACACCCCCTGCACCCTAC
+
>A11>D31>AA>F11AAEE0A1AAEGEH0FBEAEF/EG2FG//EEAE0A222B11FFGD1////?F11211B@F1110//>//FEGF1F1B>>>21F>BAEA1<0/////BB1B21@F1>1@///?C?C>C/<C11<FC-AC<<-<.:/..-:-----9://;.;.;-;/A-9-9-9--9://--;---;-;--:--/-;--;--;@@?-@----;;99;9-/-/-;/;;----;-;----;;-:;--9;
@M03896:38:000000000-B4D98:1:1102:6490:10958 2:N:0:171
CCTGTTTGCTCCCCACGCTTTCGCACCTGAGCGTCAGTCTTCGTCCAGGGGGCCGCCTTCGCCACCGGTATTCCTCCAGATCTCTACGCATTTCACCGCTACACCTGGAATTCTACCCCCCTCTACGAGACTCAAGCTTGCCAGTATCAGATGCAGTTCCCAGGTTGAGCCCGGGGATTTCACATCTGACTTAACAAACCGCCTGCGTGCGCTTTACGCCCAGCAATTCCGATTAACGCTTGCACCCTCC
+
AAAAAFFFFFFFGGFGEEEAFGEEEGGHCEBGEFGEGHHHHHFGGD?GHD0AAEEGGGGHGGGGGHEE>EGHGHHHGECFGGGHHHGEFEEFGGHHHGDDD@FGHHFCGGHHHHHGHHHGGGGHGGGDAEGHCCC<DGBCGHGB:GFGCGFFFBGGCCGCGHCC:9//9;9C9?-AFD/0;9FFFFF//;B/9/9B9.AE;BF?FFCDFFFFA..99AD=>DE.BBFFFFF.9.A;B.-.A99;/BDEAA
@M03896:38:000000000-B4D98:1:1102:25665:10972 2:N:0:171
CCTGTTCGCTCCCCACGCTTTCGCTCCTCCGCGTCAGTTACAGCCCAGAGACCTGCCTTCGCCATTGCTGTTCTTCCCGATATCTACACATTCCACCGTTACACCGGGAATTCCAGTCTCCCCTACCGCACTCCAGCCCGCCCGCACCCGGCGCCGATCCACCGTCAAGCGACGGCCTCTCACACCGCACGCTCCCCACCGCCTACGAGCCCCTTACCCCCAACAACTCCGCCTCACCCTCGCACCCTAC
+
>A>1>DD>AAAAFE1EEEE0AEBEAFEH000A/EE/EG2FF1BBG/F///BEFB0ABG1B/>/??E11211BEHFGD0?/E@EGGHG1GGE>FGBGG?FEGADFC<////0FFFD1FDGGFG/0/@G/@/</<0110<>->AC<-<<:A----;----999BF.9.9-9/--;999>A-;:/9;;B--;@9@--;---;A:@@B-;:-9;@A-9-;;/9;@-9----;;B-----9;-;---9-;>B-BF
@M03896:38:000000000-B4D98:1:1102:23242:11026 2:N:0:171
CCTGTTTGCTCCCCACGCTTTCGTGCATGAGCGTCAGTACCGGCCCAGGGGATTGCCTTCGCCATTGGTGTTCCTCCGCATATCTACGCATTTCACTGCTACACGCGGAATTCCATCCCCCTCTGCCGTACTCTAGCCTTGCAGTCACAAAGGCAGTTCCCAGGTTGAGCCCGGGGATTTCACCTCTCTCTTGCAAAGCCGCCTGCGCACGCTTTACGCCCAGTACTTCCGATTAACGCTCGCCCCCTAC
+
AAAAAFFCFFFFGGGFEFE0FGEAFFFH2GHHGGEFFHHH1EAEEEEHGG/E/ABBGGHHEECECEF1FFHFHHHHH?E>EEHHHHHFG/EFHHHHFGFHFDGG/E>B//?GGHHFHFHGGGGHFHH?AACHH11=FFGHGGG1FC0=GGF<G<.<<GGHGFF.::/:CFHG--9-A9BFFFGGGGG/9CFB900C0/-A@@@FFF@@@??@-:-;B;9>?-A///9BBB--A-;9B?@9A@@=A@@>9A
@M03896:38:000000000-B4D98:1:1102:20000:11076 2:N:0:171
CCTGTTTGCTACCCACACTTTCGAGCCTCAGCGTCAGTTGGTGCCCAGTAGGCCGCCTTCGCCACTGGTGTTCCTCCCGATATCTACGCATTCCACCGCTACACCGGGAATTCCGCCTACCTCTGCACTACTCAAGAAAAACAGTTTTGAAAGCAGTTTATGGGTTGAGCCCATAGATTTCACTTCCAACTTGTCTTCCCGCCTGCGCTCCCTTTACACCCAGTAATTCCGGACAACGCTTGTGACCTAC
+
BBBBBFFFFFFFGGFFGEGFGGEGGFGHHGHHGGEEFHFHGGGHGHHHGEGHGHEFGGGHHFFGGHFC@FGGHHHHHGGFGGGHHHHGGGGGHHHHHFEFGCHHHGBCFDGHHGBEDDGHHHHHGHGGFFHHF?B?F<0GFEG01FGHGGHHHCCGDDDH0G/<<<;CGHGE.GFFFGHHHHHHHGGBFGFFFFCFFFFGGGGGGFFFGGFFFFBBBFBFDEFBF/9BFFF-A9BAA;BF9.9/99FFBF
@M03896:38:000000000-B4D98:1:1102:28912:11086 2:N:0:171
CCTGTTTGATCCCCACGCTTTCGCGCATCAGCGTCAGTTACAGACCAGAAAGACGAACCCGCCACTGGTGTTCCTCCATATCTCTGCGCATTTCACCGCTACACATGGAATTCCACTTTCCTCTTCTGCACTCAAGTTTTCCAGTTTCCAATGACCCTCCACGGTTGAGCCGTGGGCTTTCACATCAGACTTAAAAAACCGCCTACGCGCGCGTTACGCCCAATCATTCCGGATAACGCTTGCCACCTAC
+
ABBBAFFC5DDFGGGGFFEFFGEFEGAFGHHGGGGGGHHHHGHDGHGHFHH33B10000B0>EEEGE2BGGEHGHHFEFHGHHHHFHGGGGGHFHHHFECFCFGDFFBBFGHGGFFGGHHFHGGHHHGGDGHC?1F?FBGBG11??GHHEGHFFHHFHGG00>-<<</<C<<:@@@EHHHHHHEBGH0BBCFC;BB0-CEGAGGGG9B9;---;99AAA=DD.B/;FFFF/;.9DFFDF?EEEFFFFE9B
@M03896:38:000000000-B4D98:1:1102:4125:11091 2:N:0:171
CCTGTTCGCTCCCCCGGCTCTCGCGCCTCAGCGTCGGTGCCGGCCCAGAGCGCCGCCTTCGCCACCGCTGTTCCGCCCGATATCTGCGCATTCCACCGCTACACCGGGCGTTCCACCCTCCCCTGCCGCACCCCAGCCCCCCCCTTCGCCGGGCGGCCCCCGCTTGCGCCCCGGCCCTTGACCCCCCCCCTCCCCGCCCGCCTACCCCCGCTCTACGCCCCCTGCCTCCCGATCACCCCCGCCCCCCGCC
+
AAA>AFF>DBABGGGEAAAEBGEF2EFGGHGHFGG0AEAAGA?EEEA1EB3>>E/EEFGH/EAEEF////?BFFDAACD//<BFG1F/@</AGFFGG>@CC<FCG<-<<-;:CGGEAEEEDGAF.;A---;:A?D..A..-;---;:...---;--;-9-----...-9A>F-9---9/.;9BBADA-9@9.9.;---;--9.;B.;.--9--.:B.-9;99-9;.99A...--.;.:9---;@DA--;-
@M03896:38:000000000-B4D98:1:1102:20000:11095 2:N:0:171
CCTGTTTGCTACCCACACTTTCGAGCCTCAGCGTCAGTTGGTGCCCAGTAGGCCGCCTTCGCCACTGGTGTTCCTCCCGATATCTACGCATTCCACCGCTACACCGGGAATTCCGCCTACCTCTGCACTACTCAAGAAAAACAGTTTTGCAAGCAGTTTATGGGTTGCGCCCATAGATTTCACTTCCAACTTGTCTTCCCGCCTGCGCTCCCTTTACACCCAGTAATTCCGGACAACGCTTGTGACCTACG
+
AABAAFFCFFFFGGGGGEFFGGEGGGGHHGGGGEEAEGFE3EFGCFCGFDDGFGAEGGGHEEEGEGB25BFEGHHHHGGEGGGGHGHFEFGGHHFGHEEEEEEHHEC@CCGGGFGDFDDHHHHHFGGGDGGHH<C110<F0CGC11FDC1<DDC<C=0<<=G/.<<::-;EDDGFCGFGGGGGGGF000FB009CFFBFFGFGG.A-@AFFFFF9;:BB/AA.99/9;BF/-.99.;-9.9..//;;B/;.
@M03896:38:000000000-B4D98:1:1102:19355:11125 2:N:0:171
CCTGTTTGCTCCCCACGCTTTCGCACCTGAGCGTCAGTCTTCGTCCAGGGGGCCGCCTTCGCCACCGGTATTCCTCCAGATCTCTACGCATTTCACCGCTACACCTGGAATTCTACCCCCCTCTACGAGACTCAAGCTTGCCAGTATCAGATGCAGTTCCCAGGTTGAGCCCGGGGATTTCACATCTGACTTAACAAACCGCCTGCGTGCGCTTTACGCCCAGTAATTCCGATTAACGCTTGCACCCTCC
+
ABBAAFFFFFFFGGFF2EEEFGEEEGGHCFHHGGEEEGGHFHHHFEEGHFEFEE>EGGFHEEEFGHD?EEFHHHHHHFGDGGHHHHHGGGGGFHGHHGDGCCGHHHFGCGGHHFHHHHHGGGGHHGGC.<CGF0<<DCF/<GG0:;GGG0CFH;CC:CGHHH0.:9/99BFF?B-@-CFFGGGFFFF/BFFF/;9;B.EFFFFFFFB.DA;;;.9BFFFFAF.99/BFFFF?9.9/;A;.:9A9FBD.AD
@M03896:38:000000000-B4D98:1:1102:10183:11387 2:N:0:171
CCTGTTTGCTCCCCACGCTTTCGTGCATGAGCGTCAGTCATGTCCCAGAGGGCTGCCTTCGCCATCGGTGTTCTTCCACATATCTACGCATTTCACTGCTACACGTGGAATTCCACCCTCCTCTGACAAACTCAAGTCCTGCAGTCATATATGCAATTCCCAGGTTGAGCCCGGGGATTTCACATCTATCTTACAGAACCGCCTGCGCACGCTTTACGCCCAGTAATTCCGATTAACGCTTGCACCATAC
+
ABBAAFFCFFFFGGGFEEGEFGFGFFHGABGGGGGEGFFEFGHHHFGFHGCEBGEFGHHHEEFGGHE1EEGEHHHHGDHHHHHHHHHGGEEGHHHHHHFHHFHHG0FFEFHHHHFFHGHHGHHHFFHFFHHHF2G@FHGG@FGFGGGHHFFFFDG?<GHHGFHEGF0<<GHGCA@DGFBGGFHGGHC0;GFH0GF;0CGHC?BDFEAGGGGG.;.CF9AABFFBFFFFFEB.;.;B9DAAAE999B99FF
@M03896:38:000000000-B4D98:1:1102:21703:11387 2:N:0:171
CCTGTTTGCTCCCCACGCTTTCGCACCTCAGTGTCAGTATTAGTCCAGGTGGTCGCCTTCGCCACTGGTGTTCCTTCCTATATCTACGCATTTCACCGCTACACAGGAAATTCCACCACCCTCTACCATACTCTAGTCAGTCAGTTTTGAATGCAGTTCCCAGGTTGAGCCCGGGGATTTCACATCCAACTTAACAAACCACCTACGCGCGCTTTACGCCCAGTAATTCCGATTAACGCTTGCACCCT
+
BCCBBFFFFFFFGGGGAFFFFGGEEGGHHFHHHHHHHHHHHHHHHFHHHHHFGFAEFGGH1EEFGHBFFGFEHHGHHHHHHHHHHHHGGGGGHHHHHGEFGEFHHHAHHHHHHHFGHGHGGFHFGGHGHHHHHHHFGGF@@GGGBGHGGGHHHFGGFFGGHHFF<?<FGGHGGC@DGEGHHEHHHHHCFFHHHHCCFFHGFEEGGG.@@DFGDD?FFEDDDDF:F/BFFFFAADDFFDC:.EABFFFE
@M03896:38:000000000-B4D98:1:1102:19416:11400 2:N:0:171
CCTGTTTGCTCCCCACGCTTTCGCACCTGAGCGTCAGTCTTCGTCCAGGGGGCCGCCTTCGCCACCGGTATTCCTCCAGATCTCTACGCATTTCACCGCTACACCTGGAATTCTACCCCCCTCTACGAGACTCAAGCTTGCCAGTATCAGATGCAGTTCCCAGGTTGAGCCCGGGGATTTCACATCTGACTTAACAAACCGCCTGCGTGCGCTTTACTCCCAGTAATTCCGATTAACGCTTGCCCCCTCC
+
AABAAFFBFFFFGGGGGEEFFGEEEEGHHBGCEEAAEHHHHHCHAD13C100AEEEGGGHHEGGGG1>EEGHHHHGH2FDGGHHHGFEEE/<?FBDF<BBBCGHHFC02?<<GGBGHGGCGGGF<DFC.<<DF0/0<CD/<CD0;0CC;;CBGGF00;CGCHB./0//9;FG?A--?.:0CBFBFFF99BF/BFB//AAFC;-..;@9.;-;-;;BF/BBAB//99;9BF/...:/;.@..../;A--9D
@M03896:38:000000000-B4D98:1:1102:4546:11449 2:N:0:171
CCTGTTCGCTCCCCACGCTTTCGCGCCTCAGCGTCAGTTACAGACCAGAGAGTCGCCTTCGCCACTGGTGTTCCTCCACATCTCTACGCATTTCACCGCTACACGTGGAATTCCACTCTCCTCTTCTGCACTCCAGTTCCCCAGTTTCCAATGACCCTCCACGGTTGAGCCGTGGGCTTTCACATCACACTTAAGAAACCGCCTGCGCGCGCTTTACTCCCAATAATTCCGGCCAACGCTTGCCACCTAC
+
AAAAAFFADBBBGGFFEEGCEGEFEEFEGCGHGGGDGFDGFF3FGG2BFFGEGFAEGFEHAEAEEGC23BBBEHDHFFGHHHHHHBHFEEEFHHFHH?<EECGHEGFAADGHHH?FDGHHFHHFGHGFGBGG20<?1<@??G?/?DHHHBD1<1GHFFFD<G.-<.-//<C-:C-;CCAG:;C::;B00=BB;09;9BFCBDB.9;9?BF=B99.9F/;BEFBB//9;FF/--;9:A.;...;/:;;FBF
@M03896:38:000000000-B4D98:1:1102:4536:11468 2:N:0:171
CCTGTTCGCTCCCCACGCTTTCGCGCCTCAGCGTCAGTTACAGACCAGAGAGTCGCCTTCGCCACTGGTGTTCCTCCTCATCTCTACGCATTTCACCGCTACACGTGGAATTCCACTCTCCTCTTCTGCACTCAAGTTCCCCAGTTCCCAATGCCCCTCCACGGTTAACCCCTGGGTTTTCCCATCAGCCTTCAGAAACCCCCTGCGCCCGCTTTACGCCCAATATTTCCGGTCAACCCTCTCCACCTAC
+
AAAAAF3ADAAAGGGG?FEFFGEA0AEEGHHFGGEFGHHHGGB1BFFGF/AAGFAEEGGHAEFEEG@>BFHEHGHHG0BBB@FHHHHGGGGGHHGHH?EEE@FH/0/C/BFGGHBFB0BGGHHH1FGGHHHHF0C??1@1<?0<?D11>1>F1110>.>.//.-<..000...;../:..;0;00;:0;9990;00;/;A.;--.99-.--;9AF//-;;;B--;/9/;/---;9/9-----/:/;A-:B
@M03896:38:000000000-B4D98:1:1102:3345:11477 2:N:0:171
CCTGTTTGCTCCCCACGCTTTCGCGCTTCAGCGTCAGTATCTGTCCAGTGAGCTGACTTCTCCATCGGCATTCCTACAACTATCTACGAATTTCACCTCTACACTTGTATTTCCGCCCACCTCTCCAGTACTCTAGAAAAGCAGTTTCCAACGCAATCCGGAGTTCAGCCCCGCATTTTCACATCACCCTTTCTTTTCCGCCTAGACGCGCTTTACGCCCACTAAATCCGGATAACCCTTCCGCCATACGT
+
ABAAAFFCFFFFGGGGGEGCFFAEECEAF5FFGGGEFHGFHHFFGFH3FGA3GGFBGHHHHHED5FE1>0>FFFGEEBE3B3BGHHH11?FGHFHHFHHHGF4BGGDEF4BFGF/EEGGFAFFBF23BB3B??33333>22@@F>>GFG2F</AC/<1??>A-.>111<FAD-@-.:C0<::;GH:0/CE/B:C0C9FF.CADA/00:-9-;CABB9D=@.../99//9.-.9999/../.;..9-.::;/
@M03896:38:000000000-B4D98:1:1102:3361:11498 2:N:0:171
CCTGTTTGCTCCCCACGCTTTCGCGCTTCAGCGTCAGTATCTGTCCAGTGAGCTGACTTCTCCATCGGCATTCCTACAAATATCTACGAATTTCACCTCTACACTTGTAGTTCCGCCCACCTCTCCAGTACTCTAGAAAAGCAGTTTCCAACGCAATACGGACTTGAGCCCCGCATTTTCACATCAGCCTTTCTTTTCCGCCTAGACTCGCTTTACGCCCACTACATCCGGATAACCCTTGCGACCTACGT
+
ABB>AFFCFFFFFEFGCEFFADEEEEEEEBGGGGGCEHDGFDGGHHHHAFEAFBBFGHFHHGAFEFA>>>EHHD5FF3G3BBFFD4FFGECGEFHHHFHH@EBFFFFD4BBGFE//<EEFGFFDHF32BFGFDDG33B2@20@C2>F>FF2@A@C//?F/.>--<111>FGF<--.C0:<C;C0GC00;/:0C00CGGG.AADGF0009.;A.9CB9.-A..ABF/BF;.9:.99;/..:.9--;-;/;.9
@M03896:38:000000000-B4D98:1:1102:14711:11597 2:N:0:171
CCTGTTCGCTCCCCACGCTTTCGCTCCTCAGCGTCAGTGACGGCCCAGAGACCTGCCTTCGCCATTGGTGTTCTTCCCGATATCTACACATTCCACCGTTACACCGGGAATTCCAGTCTCCCCTACCGCACTCAAGCCCGCCCGTACCCGGCGCGGATCCACCGTTAAGCGATGGACTCTCACACCGCACGCGACCCACCGCCTACGAGCCCTTTACGCCCACTAATTCCAGACAACGCCTCCACCCTCC
+
AAA>AFFADBBBGGGFEFEFFGDEFHGHHFGFEEE2EGF5DE0EFG?FHAFFFHFGHHHHGEE?F@433?1?FGFHHFGAEEEGGHHFGGGGFGFHHEF?ECFGCEB@//FGGGFGHHFGFHDGFHH<C/CC<011<FF>ADG---<CG.-:AB--;9@F0FF?:...9;-..../BB/;B;F9FF---;-@--;--9AD.>B.AB.9:BFF.//9;9;@DD../9B/BB///.9;A-;-;.;99;A..;
@M03896:38:000000000-B4D98:1:1102:14712:11615 2:N:0:171
CCTGTTCGCTCCCCACGCTTTCGCTCCTCAGCGTCAGTGACGGCCCAGAGACCTGCCTTCGCCATTGGTGTTCTTCCCGATATCTACACATTCCACCGTTACACCGGGAATTCCAGTCTCCCCTACCGCACTCAAGCCCGCCCGTACCCGGCGCGGCTCCACCGTTCAGCGATGGACTTTCACACCGCCCGCGCCGACCCGCCTCCGAGCCCTTTACGCCCAATACTTCCGTCACACCCCTGCCCCCTCC
+
ABBAAFF?DABBGGGGEEEAAGEEEHGHHAGHGGEAEFH5DEAEEGCEF1FGGCBFGHHHHEGEF@4331??GHGHGHGEE?EGGHGGG3BBFHFGHFG/E?BGH@/BC@?GHD22@FGHHHGHGFG>A<CFC<F1<FH->CG<@AEEH.-;-9---;:E/FG9.9.//9.-9A.;B9//B;B/9A---;-;9-99--;;-@FA.;.--;;E.:9BF..9@.../;//;;./9:.;B.D-.9..;9;-..
@M03896:38:000000000-B4D98:1:1102:13316:11754 2:N:0:171
CCTGTTTGCTACCCACACTTTCGAGCCTCAGCGTCAGTTGGTGCCCAGTAGGCCGCCTTCGCCACTGGTGTTCCTCCCGATATCTACGCATTCCACCGCTACACCGGGAATTCCGCCTACCTCTGCACTACTCCAGAAAAACAGTTTTGAAAGCAGTTTATGGGTTGAGCCCATAGATTTCACTTCCAACTTGTCTTCCCGCCTGCGCTCCCTTTACACCCAGTACTTCCGGACAACGCTTGTGACCTAC
+
ABBABFFFFFDFGGGFGAF5FGFGBFEHHGHHGGEEGHFD3ECGFGFHGGFHGGAEGGGHGEGGGHF2@CGEHHHHHGGGGGFGHHHFGEGGHGHHHEEEFEHHHG?BCCGGHHBDGFGHHHHHHH<F1?GGF1F1<>F<GEH01FDFCAGHF<CC<DBGFGC.<<;//CHEEHHCHFGFHHHHHGGBFGFBCC;CBFBFF?GGGGBDFGDFF//BBFBBAE.:;999:B;-.9-;:-@.:.://9FFB/
@M03896:38:000000000-B4D98:1:1102:25898:11790 2:N:0:171
CCTGTTTGCTCCCCACGCTTTCGCGCCTCAGCGTCAGTTGCTGTCCAGCAGACCGCCTTCGCCACTGTTGTTCCTCCTAATATCTACGCATTCCACCGCTACACTAGGAATTCCGTCTGCCTCTCCAGTACTCAAGAACTCCAGCTTCAAATCCAGGCCACAGCTTAAGCCCGTGGTTTTCACATCTCACTTCCAATCCCGCCTACACGCCCCTTCCACCCACTCCATCCGGATAACACTTCCCACCTAC
+
AAAAAFFCFFFFF11A1EEFGF?E0EEGFFG1/AE//DFE1BAGEBFB0B00BF/EEE/B/FAEEF1BBFGHFFBGGFFDDBGE22@/>AEE2B2BG////E1B10B011F1BGB1BB?DDDC<@G1@2@<FGB11<0?F1FB101???1<@11>G0><..<G.0<000</C--<-..::;CG00000;00000000/;C.;;..9/;C?E--:.//;/;A?--/-/:B--9A-9/9/;;;/;:/-9-//
@M03896:38:000000000-B4D98:1:1102:25918:11803 2:N:0:171
CCTGTTTGCTCCCCACGCTTTCGCGCCTCAGCGTCAGTTGCTGTCCAGCAGACCGCCTTCGCCACTGGTGTTCCTCCTAATATCTACGCATTTCACCGCTACACTAGGAATTCCGTCTGCCTCTCCAGTACTCCAGAACTGCACTTTCAAATGCAGGCCACAGGTTGAGCCCGTGGTTTTCACCTCCGACTTGCAATCCCTCCTACACGCCCTTTACACCCACTAACTCCGTATAACGCTTGCCTCCTAC
+
AAA?AFFCFFFFFF1EEEEEFG?E0EEGE111EEEAAFFGFHGH1BACHC00FFAEEEEH/EE>EF10@0?>BGHHBFGD1F2GG2FEE/?EFG2GHA>/><BB1F<011<FDBBBF</B1<FFFC1@@GGHG11F10???F<1<??FF1GH11>><.>.FFC><D///</<--.-:CC.G0C0;..::;@CBBB0CFGF0:;BFGFF?AA@-/;/;/9/A---9//;9B9-;-;9BB@---;9/;9-9:
@M03896:38:000000000-B4D98:1:1102:19193:11808 2:N:0:171
CCTGTTTGCTCCCCACGCTTTCGAGCCTCAACGTCAGTTACCGTCCAGTAAGCCGCCTTCGCCACTGGTGTTCTTCCTAATATCTACGCATTTCACCGCTACACTAGGAATTCCGCTTACCTCTCCGGCACTCGAGCCAGACAGTTTCCAATGCAGTCCCAGGGTTAAGCCCTGGGTTTTCACATCAGACTTGCCTTGCCGTCTACGCTCCCTTTACACCCAGTAAATCCGGATAACGCTTGCCCCCTAC
+
AABAAFFFFFFFGGGFEFEEFGEFGGGHHGHHGHFFEGGHFGEFEFGCGGBAGGAEGGGHEEFEGH3?@BFEHHHHHHHHGHHGHHHFEFFGHHGHHAEECEGHFH3CCFHHGGGEEDGHHFHHHHF/BBDGF//??C00>FF<1=FGHHFFHFDGDGHHG0<./.<=0DHGGHCC/.:ECBGHHHG00;FF9FFFFBFFGCD?EB.@EDDGF0BBF:BBDE.;B;/BFB9;D.;BB.@A..;9BFFF.A
@M03896:38:000000000-B4D98:1:1102:25902:11810 2:N:0:171
CCTGTTTGCTCCCCACGCTTTCGCGCCTCAGCGTCAGTTGCTGTCCAGCAGACCGCCTTCGCCACTGGTGTTCCTCCTAATATCTACGCATTTCACCGCTACACTAGGAATTCCGTCTGCCTCTCCAGTACTCAAGAACTGCAGTTTCAAATGCAGGCCACAGGTTGAGCCCGTGGTTTTCACATCTGACTTGCAATCCCGCCTACACGCCCTTTACACCCACTCAATCCGGATAACGCTTGCCACCTAC
+
BBBAAFFFFFFFGGGGEEEEFGBEAFFGGGHHGEEEEGFHHHGHFFDFHH1FGFAEGEEHFGFEFFBF3?FEGHHHHHHFFHFHFHHGGEGFDGHHHFGGGEFHGHF3EGGHHHC?GH?GHHHHHHGC@FGHF2G<2C?G?GH1DDGFF1GGHFDFFDFGGHHE<<</<GGFC-<?;.GEHEGHHHF0CGGC0FGBFGGGGGGGGGFG?BED?BBBFCFBFF.9//;BFF;-99AFFFF...AF9BFFFF
@M03896:38:000000000-B4D98:1:1102:15444:12178 2:N:0:171
CCTGTTTGCTCCCCACGCTTTCGCGCCTCAGCGTCAGTTGCTGTCCAGTTGGCCGCCTTCGCCACTGGTGTTCCTCCTAATATCTACGCATTTCACCGCTACACTAGGAATTCCGCCAACCTCTCCAGTACTCAAGAACTGCAGTTTCAAACGCAGGCCAGAGGTTGAGCCTCTGGTTTTCACGCCTGACTTGCAATCCCGCCTACACGCCCTTTACACCCAGTAAATCCGGACAACGCTTGCCACCTACG
+
ABAAAFFCFFFFGGGGEEAAFGEEAFGGGHCGGGEEFHEFHHHHGHEHFFGHFGAEGGGHEEFFFGGBBB?EGHHHHHHGHHHGHHHFGAEGHHHHHFFGGCBGGHHFGHHHHF2BDDGGGFHHHHFB@GGFD1F1?F?FDGGGDFGGGFHHGGCD?FGHHHHG<C<CCGCGFH:G;CGECGHHHGF./CFFBFFFGGGGGGGGGGGFDGAB9/B/B/BFFE.9BFFFFF9-9>-FEFF.9.:9BFFFFF.
@M03896:38:000000000-B4D98:1:1102:18863:12234 2:N:0:171
CCTGTTTGCTCCCCACGCTTTCGCGCTTCAGCGTCAGTATCTGTCCAGTGAGCTGACTTCTCCATCGGCATTCCTACAAATATCTACGAATTTCACCTCTACACTTGTAGTTCCGCCCACCTCTCCAGTACTCTAGAAAAGCAGTTTCCAACGCAATACGGAGTTGAGCCCCGCATTTTCACATCAGACTTTCTCTTCCGCCTAGACGCGCTTTACGCCCAATAAATCCGGATAACGCTTGCGACATACGT
+
BBBBBFFFFFFFGGCGEFE2AGEEEFGGGHHGEGEEFG5AGGGHHHHGFF5GGHGHHHHHGHHHHHG?EEEHHH5GFGGHGHHHHHHGEGHHHHHHHHHHHFGGHFFGHDGHHHEGGGGGGFHHHHHGFGHHHBG3?BFGGGHFDDHHHFHH?@>@AFH?<D.AFD1>CGFG@GGDGGHHBCCCCCG0CCGFHCGCGHH.AAEDBBF.99;:..FFAA=@DA9FBBBFB.-.ADFF.9.9.9--@9.F;./
@M03896:38:000000000-B4D98:1:1102:18867:12251 2:N:0:171
CCTGTTTGCTCCCCACGCTTTCGCGCTTCAGCGTCAGTATCTGTCCAGTGAGCTGACTTCTCCATCGGCATTCCTACAAATATCTACGAATTTCACCTCTACACTTGTAGTTCCGCCCACCTCTCCAGTACTCTAGAAAAGCAGTTTCCAACGCAATACGGAGTTGAGCCCCGCATTTTCACATCAGACTTTCTCTTCCGCCTAGACGCGCTTTACGCCCACTAAATCCGGATAACGCTTCCGACATACGT
+
ABBABFFBFFFFGGGE2EEAFGEFEGEGGGHHGGEFGH55GGGHHHHFGGEFFH3GHHHHHHHHHHE>EEEHHHEHFFGHHHHHHHHFEGHHGHHHHHGHHGFGHHGGHBFGHH/EEGGGGHHHHHHFDGGHHBFD2B1G0FGG1DGGGFFHD><@AHH?>D..<1D>CHFG<DDDGFHHHC<CCG00=/:CGBC:CGG.CEE./0C;?-;@A.0C.:@BA..///BFF.-.;ABB.9.9.;.9=BDFB./
@M03896:38:000000000-B4D98:1:1102:18846:12253 2:N:0:171
CCTGTTTGCTCCCCACGCTATCGCGCTTCAGCGTCAGTATCTGTCCAGTGAGCTGACTTCTCCATCGGCATTCCTACAAATATCTACGAATTTCACCTCTACACTTGTAGTTCCGCCCACCTCTCCAGTACTCTAGAAAAGCAGTTTCCAACGCAATACGGAGTTGAGCCCCGCATTTTCACATCAGCCTTTCTCTTCCGCCTAGACGCGCTTTACGCCCAATACATCCGAATAACCCTTGCGACATACGT
+
ABBAAFFFFFFFFGGGAEE2AFBEAEAEGGFFEEEBAGDGH55FGGBGEC53BGFFGHHHHHHDFGE?E0EHHGGFFFH3GFGGHFHFE1FGFGHHHHGGHFHHHHGFB4FFFF/EEGGGGHHHHG?2?FGGFFFB3?>F2@GC2FGHHHECDC@CDHH<..<<<1=11FFF-CCDEGEHH;B0<000;:0CC0CC;C:..9D./0C.B---;99B9;-99../99;B/.9.9;/9/..9.9;-;-9/;./
@M03896:38:000000000-B4D98:1:1102:8075:12288 2:N:0:171
CCTGTTCGCTCCCCACGCTTTCGCGCCTCAGCGTCAGTTACAGACCAGAGAGTCGCCTTCGCCACTGGTGTTCCTCCACATCTCTACGCATTTCACCGCTACACGTGGAATTCCACTCTCCTCTTCTGCACTCAAGCTCCCCAGTTTCCAATGACCCTCCACGGTTGAGCCGTGGGCTTTCACATCAGACTTAAGACACCGCCTGCGCGCGCTTTACGCCCACTAATTCCGCACAACGCTTGCCACCTAC
+
ABBAAFF>AAAAFGGFEEFCFGEEAEFGGFHHGEEAEHGHHHBGGHFGFG21FF0AE>EHAED1EG3B@BGEFH@FFBGCGHHHHGG?E?EFHHGHH/E/EEGF/CA/AFGHGFEFHFHHHHHGHHH1F>FDC0?11??1FGH/<>GGG1GD<FGGGHHF/G.-<<-/<C<-::--;CGFG:;0CFC00CBB0;;00/C9-A?D9A--;9--9A.9:.99;D.A//;BBF/.---.;-;.;9;:/:9.;9
@M03896:38:000000000-B4D98:1:1102:8058:12296 2:N:0:171
CCTGTTCGCTCCCCACGCTATCGCGCCTCAGCGTCAGTTACAGACCAGATCGTCGCCTTCGCCACTGCTGCTCCTCCACATCTCTACGCATTTCACCGCTACACGTGGAATTCCACTCTCCTCTTCTGCACTCCAGTTCCCCAGCTTCCAATGACCCTCCACGGTCGAGCCGCGGGCTTTCACATCACACTTAAGCCACCGCCTGCGCGCGCTTTACGCCCAATAATTCCGGACAACGCTTGCCACCTAC
+
>A>1>D31>1>AF11EEEE0AEEAECEGE1BC/EEAEEFHHHH1BA00011/BFE@EEEH/?/?>GF1111B11EGB001FF1FDGG>EEE>GGHHH/EEGCG</F///1FHFHB1FG1FCGF1@>@1@2F1001<?1@<?GBA0?GF1D==GDD1>FF?//<-C.---:A;--;-?@.;0;0;0CB0;;99;/9//9-AF?@AA-9;-@@<--;/F-;9>?--/:/;BFF--;--;->9-:9;BBF-BF
@M03896:38:000000000-B4D98:1:1102:19661:12342 2:N:0:171
CCTGTTCGCTCCCCACGCTTTCGCTCCTCAGCGTCAGTGACGGCCCAGAGACCTGCCTTCGCCATTGGTGTTCTTCCCGATATCTACACATTCCACCGTTACACCGGGAATTCCAGTCTCCCCTACCGCACTCAAGCCCGCCCGTACCCGGCGCGGATCCACCGCTCAGCGATGGACTTTCACACCGCACGCGACGAACCGCCTACGAGCCCTTTACGCCCAATAATTCCCGATAACGCCCGCACCCTAC
+
ABBAAFF?DBABGGGGEEE2FGEEEHGHHGHHGGEEFGHFGEEFGFGHHHFGGHBGHHFHFFF?FD@B31?BGGHHHHGGFG?GHHHHHHFFGHHHHEHEFEFGH@/CCGHHHGH2FFHHDGGHGHH@DCDGG0F1>FG<ACG-<AGGH:-CC::9;-;FFGF:-;-:9BD-...;BB9FFFFBFF;--@9@--99--9@BFF.DF9ADAFFB/;BF;DCF.A.99B/;B/:.-;AFAA--999;@FAFF
@M03896:38:000000000-B4D98:1:1102:19678:12346 2:N:0:171
CCTGTTCGCTCCCCACGCTTTCGCTCCTCAGCGTCAGTGACGGCCCAGAGACCTGCCTTCGCCATTGGTGTTCTTCCCGATATCTACACATTCCACCGTTACACCTGGCATTCCACTCTCCCCTACCGCACTCCAGCCCGCCCGTACCCAGCGCCGCTCCCCCGTTCCGCGCTGGACTTTCCCACCGCCACCGACGAACCCCCGACGAGCCCCTTACGCCCAACAATTCCGTATAACCCCTGCCCCCACC
+
AAA3>FFADAABGGGGEEEFFGAEEGGHFGHG2EAAAF55B10AAE?1BACFF32FGDGH1EE1134331BBG@GHHFEGEEFGG?GDGGFGHHGHHA0/?FFGH3BB0BGHG3323BBFFGA2/<F/</>/?CB1?F<->AC---<CG0..<;-;-::E.ED-9.//.:---;-..//;:/B/9..-;-.:.99--9@D.A=--;--9;;EA.999..9@.A.;./9B///;.///9A....;.A@-.;
@M03896:38:000000000-B4D98:1:1102:9889:12377 2:N:0:171
CCTGTTTTCTCCCCACGCTATCGTGCATGCGCGTCAGTCATGTCCCAGATCGCTGCCTTCGCCATCTCTATTCTTCCACATATCTACGCATTTCACTGCTACACGTGGTATTCCACCCTCCACTTACAAACCCCAGTCCTCCAGCCACATATGCAATTCCCAGGTTGTGCCCCCGCATCTCCCATCTCTCTTTCACAACACCCTGCGCACGCTTTACGCCCAGTACTTCCGCTTAACGCTCGCAACCTAC
+
>AA1>DD1B@B1B11EAAE0AEAGHFFF210A0AA/EF1GB1DGF111/1ABA0BAGHFC///BFC11222D2BBE11B@F1@FFHH>EE/EHFHH21BFGB10/B///2BBFD210?AF/001<BFG11?//<//@1FD1F010/<00<1?F111<1?FB1>.>1<.>1=F.---<<-<00//0:000:0000000<....:;/C-9-9-AA9.;;-----A:/9B/;9--;-9//-;:--9--;;/;/
@M03896:38:000000000-B4D98:1:1102:9907:12386 2:N:0:171
CCTGTTTGCTCCCCACGCTTTCGTGCATGAGCGTCAGTCATGTCCCAGAGCGCTGCCTTCGCCATCGGTGTTCTTCCACATATCTACGCATTTCACTGCTACACGTGGAATTCCACCCTCCTCTGACAAACTCCAGTCCTGCAGTCATATATGCAATTCCCAGGTTGAGCCCGGGGATTTCACATCTATCTTACAGAACCGCCTGCGCACGCTTTACGCCCAGTAACTCCGATTAACGCTTGCACCCTAC
+
AAAAAFF1DFFCFC1EAFE0FGEAAFGHA1FGEGEEEGFDEGGFHFFB//0AAAEEGHDH/EAAFH//?BEEFHFGFBGFHHHGHHHFEEEGHHHHFGGHFB>FECC/EGFHHF2BEEHHCFHFB1GFDCGBC111@<@F1@@FGFG2?DFDFDF1<?F?FD??F1001FGF-<-A@</;:FCCFFF00CFGCGF:0:CCA@AGFEGG??;A.A.;BE-;>??B;///9:----9//-----A/9:BAFF
@M03896:38:000000000-B4D98:1:1102:19472:12401 2:N:0:171
CCTGTTCGCTCCCCACGCTTTCGCTCCTCAGCGTCAGTGACGGCCCAGAGACCTGCCTTCGCCATTCGCGTTCTTCCCGATATCTACACATTCCACCGTTACACCGGGAATTCCAGTCTCCCCTACCGCCCTCCAGCCCGCCCCTACCCGGCGCGGATCCCCCGTTCAGCCATGGACTTTCACACCGGACGCGCCGCACCGCCTACGAGCCCTTTACTCCCACTCCCTCCGCGTAACGCCTGCACCCTAC
+
BBBABFF>A>ABGGBGCAEAAFEFGHGFGECFDFE2EFGCGE0EEECGGEEBFF2FGGFH1EEAEG441>>EFGGHGGGECGCGGBGHH3EFFFBGHE0??FBGF/<//<GGGF22@@?GFF??<F?<<->-F.01<<<-@DG-;.CGH.-:-;---;9F.:A-9../9//:/;99;9/BB;B;BD>--9@D--;;-B=@>DA.;B;9.;BE.9//;///A9F./..9BA..-;-.:.99..;;;/AAFF
@M03896:38:000000000-B4D98:1:1102:19491:12405 2:N:0:171
CCTGTTCGCTCCCCACGCTTTCGCTCCTCAGCGTCAGTGACGGCCCAGAGACCTGCCTTCGCCATTGGTGTTCTTCCCGATATCTACACATTCCACCGTTACACCGGGAATTCCAGTCTCCCCTACCGCACTCAAGCCCGCCCCTACCCGCCGCGGATCCCCCCTTAAGCGACGGACTCTCACACCGCACCCCCCCAACCGCCTCCCAGCCCTCTCCGCCCCATCATTCCGGCTAACGCTTGCACCCTAC
+
>AA1>DFADAAAGGGGEEEFFG0BEGGCHHHGAEEEEFDEFB/EEE/BA/BGFF0FGHHHFEA>F111@/>BFHHHHGC/>>EGGHFGGG1>FGGHHEGAECEGH/<B/<GFFGG1@@FFFFCHFHH>ACCCF0<1>F>->AC-.<C<G.-:;;9---:F/;E---/9/;-----9;9/;B/9;FB---;-:--;-;-;A-@?B-9--;;A---;/9-9A@--9/9//:99---99F-;---9/9BFEFF
@M03896:38:000000000-B4D98:1:1102:19482:12421 2:N:0:171
CCTGTTCGCTCCCCACGCTTTCGCTCCTCAGCGTCAGTGACGGCCCAGAGACCTGCCTTCGCCATTGGTGTTCTTCCCGATATCTACACATTCCACCGTTACACCGGGAATTCCAGTCTCCCCTACCGCACTCAAGCCCGCCCGTACCCGGCGCGGATCCACCGTTAAGCGATGGACTTTCACACCGGACGCGACGCACCGCCTACGAGCCCTTTACGCCCAATACTTCCGCATAACGCCTGCACCCCAC
+
ABBAAFF>DBABGGGGEFEFFGEEGHGHHHHHGGEEEGFDFEEEFGGGHGFGGHFHHHHHHGE?FD@3@EGEHHHHHHGGGGGGHHHGHHHGGHHHHEF<FCGHH/<>?CGHHHF2DGHHHHGHGHG>A@DGF011FGG<ADG-<ADEH;:@C;:--;AF9FF...../;9.9../B/9BFBFFFFA-@@-@-;9--;@BFFFA9B9.ABFF.//;B:9=D?E.9//;BF..;..;FDD-..:;BFD-9A
@M03896:38:000000000-B4D98:1:1102:14157:12438 2:N:0:171
CCTGTTTGCTCCCCACGCTTTCGCGCCTCAGCGTCAGTGATGGTCCAGTTGGCTGCCTTCGCCACCGGTGTTCTTGCGAATATCTACGAATTTCACCTCTACACTCGCAGTTCCACCAACCTCTACCACACTCAAGCCAAGCAGTATCGAAGGCAATTCCGTGGTTGAGCCACGGGCTTTCACCCCCAACTTACAAGGCCGCCTACGCGCCCTTTACGCCCAGCGATTCCGACCAACGCTAGCCCCCTTC
+
ABBAAFFFFFFFGGGGAEEFFGEEAEEEGHHHGEEFFGFDFGGHHFFHFGFGBGFFHHHHAEDEGHE0>EEEGHFEGEFGGGHHHHHGGFHHHHGHHHHHHGHHFGFFE?CGHGDDFGHGGHHHFHGHHHGHF0G<FFH<<FF0?<DG<>CF.<F<1<GG/<<-<<.<<<CCG;-AD@CFFGGGGGGAGGGGGGGG0C;ECAFFFFAFFFFF-/BFF.A>BA9.99.;BB/.-;@?D.;.9.;;BDFD9F
@M03896:38:000000000-B4D98:1:1102:14168:12452 2:N:0:171
CCTGTTTGCTCCCCACGCTTTCGCGCCTCAGCGTCAGTGATGCTCCAGTTGGCTGCCTTCGCCACCGGTGTTCTTGCGAATATCTACGCATTTCACCTCTACACTCGCAGTTCCACCAACCTCTACCACACTCCAGCCACGCAGTATCGAAGGCAGTTCCGTGGTTGGGCCCCGAGCTTTCACCCCCAACTTACCACACCGCCTACGCGCCCTTTACGCCCACTGATTCCGCACAACGCCCGCCCCCTCC
+
AAAAAFBFFFFFGG1EAEEFFGEEEEEEGFGHGGEEFG2D2F1BGG1FA11BBFFFHHHHEEEECHAE>EEEHHF1E//>EFGHHHHG/EEGFHHHHEFHHFGHFG/<C/CGGHFFH?CE/C01DDH<FGEHF0??0<G0>CC-><1=.>0.<<C.<<=0C0.<<:.-;;G-;@---9;BCFFC.A@-:;BBFF/00-;9@?@FFFA@;@@@-999B-;9@B-9///;BF/9--;BB>@---;;;@@?-A
@M03896:38:000000000-B4D98:1:1102:14150:12455 2:N:0:171
CCTGTTTGCTCCCCACGCTTTCGCGCCTCAGCGTCAGTGATGGTCCAGTTGGCTGCCTTCGCCACCGGTGTTCTTGCGAATATCTACGAATTTCACCTCTACACTCGCAGTTCCACCAACCTCTACCACACTCAAGCCAAGCAGTATCGAAGGCAATTCCGTGGTTGAGCCACGGGCTTTCACCCCCAACTTACAAGCCCGCCTACGCGCCCTTTACGCCCAGTGATTCCGAGCAACGCTAGCCCCCTTC
+
BBBBBFFFFFFFGGGGEEEFFGEEEFGGGHHHGEFGGHFBHHHHHHFGGGBFBGFFHHHHEEEEGH?>>EEEHHFFGEFEGGGHHHGFE/FHHHGHHHGHHFHGFGCEFDEHHGFHFHHGGBGGGFHGFHGHF01?GFG0?FF<?=FGA<CFD<F01<DHC0<@CC<<CGG/CG-ADDEHFGGGFDG@FGGGFGGB0.;C??BDFFDFFF@F-/;BF:.@D.A:////;F:.-;9FF--...;BFFD-.9
@M03896:38:000000000-B4D98:1:1102:22909:12532 2:N:0:171
CCGTGACTCCGACCTTTACCGCGGCTGCTGGCACACAATTACCATAACACGCAGGTGTAGATCTCGGTGGTCGCCGTATCATTAAAAAAAAAAACAAAATCAAATCAAATGAACCGCTTCACTATAATAATATCAAACAACCTTCAACTAATAAAATACATAAATCATCATCAGAACTCACCAATCAAAATCAACCTCTCATCACTACGATCTACACATATATACACATACAAGCATAATCCAACAAGTAA
+
ABAAA>AFFFBDGGGGGDFBEEEGFGGGHGHGFHHHGGFHGHFFGHEFFHEGGEEF3GGFFGEGGFFEFFE3>>?>>/0044?4BGGG/EFFGG/</00111111111?1111</-<-..111=00=000000=0000...:/0;0000/:0000<000:00000900000;000;/000/.:./;900B0/009.//0////////;.....///.///////;/////:///..///:////:...9//
@M03896:38:000000000-B4D98:1:1102:25801:12549 2:N:0:171
CCTGTTTGCTCCCCACGCTTTCGCACCTGAGCGTCAGTCTTCGTCCAGGGGGCCGCCTTCGCCACCGGTATTCCTCCAGATCTCTACGCATTTCACCGCTACACCTGGAATTCTACCCCCCTCTACGAGACTCAAGCTTGCCAGTATCGGATGCAGTTCCCAGGTTGAGCCCGGGGATTTCACATCTGACTTAACAAACCGCCTGCGTGCGCTTTACGCCCAGTACTTCCGATTAACGCTTGCACCCTCC
+
BBBBBFFFFFFFFEGGEEEEFGAEDGGF3BFGFEEEEHGHFHHHGEAGHCFEEFEGGGEHHGDGGGAEEECHHHHHGFGGHHHHHHHGGEGGHHEHHGGGGCGHHHGEFFGGHHHGHHHGGGGHFGGCADGHF<G<DCD<CGH00;CGA@CDGCBG;GHFGFGEB99/;:FEDG?B-ABFF/FBFBB/9;BF//;/BAAEDFAFEF;:AD;@-.;//AA-BF.99/BFFF..:A./;.9.:A./;:AEFD
@M03896:38:000000000-B4D98:1:1102:17411:12556 2:N:0:171
CCTGTTCGCTCCCCACGCTTTCGCTCCTCAGCGTCAGTGACGGCCCAGAGACCTGCCTTCGCCATTGGTGTTCTTCCCGATATCTACACATTCCACCGTTACACCGGGAATTCCAGTCTCCCCTACCGCACTCAAGCCCGCCCGTACCCGGCGCGGATCCACCGTTCAGCGATGGACTTTCACACCGGACGCGACGAACCGCCTACGAGCCCTTTACGCCCACTAATTCCGGATAACGCTTGCACCCTAC
+
ABBABFF>AAABGGGGEEEFFGEEFHGHHFHGFEEEEHHGHGEFGGGGH12FGHAFGGHHHEGE?EB3@1FEGGGHHHGEEEGGHDGFGFGFHHEHHABEFEHHHE@C@CGFGHB2@FGHHHGHGHHA@@DGF0<>FFH->AD<<<DFG.:;A@-9;?AF0FF.;9.//;.-.9.:B//9FFF/FD--9;99--;--;@C>CD?DF.;.;;E./;/9.:@DD?AB/999F/-..9;B.;9...:9BF..;
@M03896:38:000000000-B4D98:1:1102:17422:12574 2:N:0:171
CCTGTTCGCTCCCCACGCTTTCGCTCCTCAGCGTCAGTGACGGCCCAGAGACCTGCCTTCGCCATTGGTGTTCTTCCCGATATCTACACATTCCACCGTTACACCGGGAATTCCAGTCTCCCCTACCGCACTCCATCCCGCCCGTACCCGGCGCGGATCCACCGTTACGCGATGCACTTTCACACCGCACGCGACGAACCGCCTACGAGCCCTCTGCTCCCAACAACTCCGGCTCACGCTTCCTCCCTAC
+
ABBAAFD3>>AAGGFEEEEAEGEEEHGGHFHHDFE2EGG5FE0AEE1AC1BFFHAFHBGF1EE>F34BB1BEGHGFFFD1//EFHFFFHFFGGGHHH?BE???BG/////?FGF2>@FBG2F<FFFG/A?CDH011>CC>@DC<<<AEF.-;;;9-;;AFGFF?..9..AA--..9F/9/;BB9FFF-9;-@--;-9-;B-@@..9;9ABAE...////::./..../;/.-9-./;.A...//;BA./;
@M03896:38:000000000-B4D98:1:1102:7980:12580 2:N:0:171
CCTGTTTGCTCCCCACGCTTTCGAGCCTCAGCGTCAGTTATCGTCCAGTAAGCCGCCTTCGCCACTGGTGTTCCTCCTAATATCTACGCATTTCACCGCTACACTAGGAATTCCGCTTACCCCTCCGACACTCTAGTACGACAGTTTCCAATGCAGTACCGGGGTTGAGCCCCGGGCTTTCACATCAGACTTGCCACACCGCCTGCGCTCCCTTTACACCCAGTAAATCCGGATAACGCTTGCACCATAC
+
BBBBBFFFFFFFGGGFEEEFFGFEGFGHHGGHGGEEGHGFHHHHHGGHHGBGGHEFGGGHEFEFGHGGFGHFHHHHHHHHHHHHHHHFCEFGHHHHHEEGGEGHHFGHHGHHHGGFGGGHHHHGGGGCG/AHGGF?<F@?/?CCDGHHHGHHHGDGDFHHGG@-A@:;;CGGAFAABGEFG0CCFFF09;BF9BF0BADDFBFFFFFFFFDFBFFFF9B9DEA9F/9BFF.-;.A9F?@A..;9;9./;;
@M03896:38:000000000-B4D98:1:1102:7988:12595 2:N:0:171
CCTGTTTGCTCCCCACGCTTTCGAGCCTCAGCGTCAGTTATCGTCCAGTAAGCCGCCTTCGCCACTGGTGTTCCTCCTAATATCTACGCATTTCACCGCTACACTAGGAATTCCGCTTACCCCTCCGACACTCTAGTACGACAGTTTCCAATGCAGTACCGGGGTTGAGCCCCGGGCTTTCACATCAGACTTGCCACACCGCCTGCGCTCCCTTTACACCCAGTAAATCCGGATCACGCTTGCACCATAC
+
ABBBAFFFFFFFGGFEEEAAFGFFGEGHHFFGGGFEFHHHHHHHGGEHHHBGGGEFGGGHEFDEGHC?BFFEGHHHHHHHHFHHHHHFFFGGHHHHHFEGGC?GHFHHEHHHHHCFGGGHCHHGGGGGGCDHHDF??F@???A-1FGHHGDGHGGGDDGGGAA?C@-;/GGFG-;@GGGGGGGFFGF9CCFGBFF0:ADFFAFFAAFFFFFFF9BFB;BFDE.9////;9.-.:-9;AFD9AE/BF.B9B
@M03896:38:000000000-B4D98:1:1102:7969:12596 2:N:0:171
CCTGTTTGCTCCCCACGCTTTCGAGCCTCAGCGTCAGTTATCGTCCAGTAAGCCGCCTTCGCCACTGGTGTTCCTCCTAATATCTACGCATTTCACCGCTACACTAGGAATTCCGCTTACCTCTCCGCCACTCTAGTACGCCAGTTTCCAATGCAGTTCCGGGGTTGAGCCCCGGGCTTTCACATCAGACTTGCCACACCGCCTGCGCTCCCTTTCCACCCAGTACATCCGGATAACGCTTGCCCCCTCC
+
ABBAAFFCFFFFGGGEAEEAFFA2BFEHHFFFEEEEEEGD5DFFEEEGGG55BEAEEEGHEFEAE3BFFGHFHHFHHHEDF4DGHHGFCFGDDGFGHAEE@@FGDFFGFFGHGG3EDF?FC1BGHHG/?@D<GH111@??/>A/<>>F=G<F1<=1>1>GAC-<<--CCCGGDC-AB-9FGGGGFF900C/;9;900.;ABBBFEF==BFDFFBF/:/9.;.9;//9/BF.-:.;9;.;..:99BA--.9
@M03896:38:000000000-B4D98:1:1102:4056:12752 2:N:0:171
CCTGTTTGCTCCCCACGCTTTCGTGCCTCAGCGTCAGTTACAGTCCAGAGAGCCGCCTTCGCTACTGGTGTTCCTCCTAATATCTACGCATTTCACCGCTACACTAGGAATTCCACTCTCCTCTCCTGCACTCAAGTCCTCCAGTTTCAAGAGCTTACTACGCTTGAGCCGTAGCCTTTCACTCCTGCCTTAAAACACCGCCTACGCACCCTTTACGCCCCGTAAATCCGTATAACCCTAGCCCCCTAC
+
ABBAAFFCDFFFGGGGEEEFFGE4BFFFHHFGEEE2AFFHGFFGGGBBG1AEGGAEGEFG1EE1EG@3@B1BFFHHHFDFGHHGHFG?E1EEFGGHHEEECE?GG3BB3GGHGGDFGGGHHHHHHHGFF2FGC2@2@@FFGG@@>@@GB1?1???11??1?C-.<.01<F-<..<D<DHD0=<GHG</;0;0;000;:E-ADGFB.?.-;C./FGF9E?D--.-..BFF.;9A/BF/.:9.;9BAF-.;
@M03896:38:000000000-B4D98:1:1102:4042:12770 2:N:0:171
CCTGTTTGCTCCCCACGCTTTCGTGCCTCAGCGTCAGTTACAGTCCAGAGAGCCGCCTTCGCTACTGGTGTTCCTCCTAATATCTACGCATTTCACCGCTACACTAGGAATTCCACTCTCCTCTCCTGCACTCAAGTCCTCCAGTTTCAAGAGCTTACTACGGTTGAGCCGTAGCCTTTCACTCCTGACTTAAAAGACCGCCTACGCACCCTTTACGCCCAGTAACTCCGGATAACGCTAGCCCCCTACG
+
AAAAAFFCFFFFGGGGEFEFFGEFFFHGHBFGGGEEAGGHFGGHFGHFHG2EFHAEGGGHEEFEGFGG@FHGGHHHHHHHHHHHHHHEGGGGHHHHHEEFEEDGE?FGFGGHHHHGHHHHHEHHHBFBGGHHF2@2@@FGHHB2>FHHGHGFEF?11FFFFGAFC-0<>GC<?.CHHFGFHHFHHHG0;C0:00CGECC-:B?./9-.9ADABC0B9.9-;.////BFF.-.;;FF.-.9.;/;AD-AA;
@M03896:38:000000000-B4D98:1:1102:4061:12775 2:N:0:171
CCTGTTTGCTCCCCACGCTTTCGTGCCTCAGCGTCAGTTACAGTCCAGAGAGCCGCCTTCGCTACTGGTGTTCCTCCTAATATCTACGCATTTCACCGCTACACTAGGAATTCCACTCTCCTCTCCTGCACTCAAGTCCTCCAGTTTCAAGAGCTTACTACGGTTGAGCCGTAGCCTTTCACTCCTGACTTAACAGACCGCCTACGCACCCTTTACGCCCAGTAAATCCGGATAACCCTAGCCCCCTACC
+
ABB3AFFFFFFFGFCEEEEFFGEEFFHHHGFFGGG2EGGHFGGHHGEFHGBEFGAEGGGHEEFEEG3B@FFEGFHHHHGHGHHHHHHFFEEGHGFHHEEGGCFHHEGHEFGHGHEFGHHHHFGGHHHFGGHHG22<FFGGHHH2>2FH1?<10FD1FFF1FA.><-><<FFAAEEHHGHDDGFHHHB0;0CG00;0CGH-;9DEF9DDCGFFFBFG9A@D;./://BBF.-.9;9F/99;.9BFDF-.;.
@M03896:38:000000000-B4D98:1:1102:28444:12814 2:N:0:171
CCTGTTTGCTCCCCACGCTTTCGCACCTGAGCGTCAGTCTTCGTCCAGGGGGCCGCCTTCGCCACCGGTATTCCTCCAGATCTCTACGCATTTCACCGCTACACCTGGAATTCTACCCCCCTCTACGAGACTCAAGCTTGCCAGTATCAGATGCAGTTCCCAGGTTGAGCCCGGGGATTTCACATCTGACTTAACAAACCGCCTGCGTGCGCTTTACGCCCAGTAATTCCGATTAACGCTTGCACCCTCC
+
AABAAFDFFFFFGGCGEFEFFGEFFGGG3FGGEGEEGHGH5A2GEFGH310EA>EEFGGHEEEFEHEE>EFHHFHHGBCGHGHHHHHGGGGGHHHHHDCDD@FGHB2CGFHHHHHGHHHGGGGFHHFD.CCHFCC<DGF<GGF0:C0CBGCFHCC0;;CGHHFEC99;FGFF?-9-A.CFFBFB9BB//9BFFFB//9AADFFFFFB.ADCB@.ABB.9BBF.;;F//BF/D.A.FFDC..999BFFEFF
@M03896:38:000000000-B4D98:1:1102:16547:12837 2:N:0:171
CCTGTTTGCTCCCCACGCTTTCGTGCCTCAGTGTCAGTAGCAGTCCAGTAAGTCGCCTTCGCCACTGGTGTTCCTCCTAATATCTACGCATTTCACCGCTACACTAGGAATTCCACTTACCTCTCCTGTACTCCAGCTAAACAGTTTCCAAAGCAGTTCCGGGGTTGAGCCCCGGATTTTCACTTCAGACTTGCCTTGCCACCTACGCACCCTTTACACCCAGTAAATCCGGACAACGCTTGCACCATAC
+
ABAAAFF>FFFFGGGEEEAFFG?GFFHFGFGGGHFAFHD5DFGHFGFGFA55BD2EEEGHHG?EEF32ABBBFFFHFGFFEGHFBGHFFEEFHHGHHEEEECGGE3GF33BFHHFGGFHGFHHHHHHHEGGHFF2?FH33?FD233FGHFF2F<22@FHHD<///--0><G.>D<<<.<BD0<GFF000;CC0;CCCCGGFCGGGF9@FAGG./0;00;9CE./;00;;B.9.-;9A-B..AA:/B.99F
@M03896:38:000000000-B4D98:1:1102:27037:12942 2:N:0:171
CCTGTTTGCTACCCACACTTTCGAGCCTCAGCGTCAGTTGGTGCCCAGTAGGCCGCCTTCGCCACTGGTGTTCCTCCCGATATCTACGCATTCCACCGCTACACCGGGAATTCCGCCTACCTCTGCACTACTCAAGCAAAACAGTTTTGAAAGCAGTTTATGGGTTGAGCCCATAGATTTCACTTCCAACTTGTCTTCCCGCCTGCGCTCCCTTTACACCCAGTAATTCCGGACAACGCTTGTCACCTAC
+
BBBBBFFCFFDFFGFGFEBBFGEFGEEHGFGGGEEEEGEGCEFFFFCGGGHHGHEEGGGHEEDEFFC25?FGHHHHGFGEGGCHHGGFEGGGHHHHHEEE@@GGHE<C/>GHGG2CEAAGHHHHFG1F<GGHF1<11>01<FG<1<>FFEG0B<GC0<0DDGCCC<://CHGAGHEHHFFGFHHHGG0BFBB9FCCFFFFDABGGFGABEDFF/;BF/B/A9.;999BFB/-.-@.9;@A9..//;:BFF
@M03896:38:000000000-B4D98:1:1102:27027:12962 2:N:0:171
CCTGTTTGCTACCCACACTTTCGAGCCTCAGCGTCAGTTGCTGCCCAGTAGGCCGCCTTCGCCACTGGCGTTCCTCCCGATATCTACGCATTCCACCGCTACACCGGGAATTCCGCCTACCTCTGCACTACTCAAGACAAACAGCTTTGAAAGCCGTTCATCGGTTGCGCCCATAGATTTCACATCCAACTTGTCTTCCCGCCTGCTCTCCCTTTACACCCACTAATTCCGTACAACGCCTGTCCCCTAC
+
AAA?>DD1DFFFGGFGGEF1AFBF0BEGGF1FAAE0EGHF11GGGFGAFFHHBG/EGEEF/EEEEE10/>BE>GDFGGEEEE>FGFFFCECGGGGGH?EEEE1FG>/</<CGGF0<C<?GF1FF1F1?1??DF1<1>0>0<GF00<000=D0=<.-<.//<0/;..-.-;.9:/C9B;00;BF0;C/:0;/09;;0;09/;=-;--/9;FBB-;9B////:--9;B99F///99-;;@>---;//9:--;
@M03896:38:000000000-B4D98:1:1102:11722:12977 2:N:0:171
CCTGTTTGCTCCCCACGCTTTCGCACCTGAGCGTCAGTCTTCGTCCAGGGGGCCGCCTTCGCCACCGGTATTCCTCCAGATCTCTACGCATTTCACCGCTACACCTGGAATTCTACCCCCCTCTACGAGACTCAAGCTTGCCAGTATCAGATGCAGTTCCCAGGTTGAGCCCGGGGATTTCACATCTGACTTAACAAACCGCCTGCGTGCCCTTTACGCCCAGTAATTCCGATTAACGCTTGCACCCTCC
+
ABBAAFFFFFFFFEGE2EEFFGEFGGGFBEGHGGEEEHHHHHHHGGGHHGGGEEEEGGGHFFGGGHAEEEFHHHFHHFFEHHFFFGHGGFEGHHHHHFCDBCHHHHFGBGFHHHHHHHHGGGGHHGF..<<GF0C0DGH/GHF0:GFGF0;GC:CC;CGCCGC.:F/9CFCA???AFDFFGGGBFFB//BBFFF9FF.E?9@FAEF-A.A.;B/BF/.99;..//99/9//.;..9;;9...;/;BDEFA
@M03896:38:000000000-B4D98:1:1102:13231:13126 2:N:0:171
CCTGTTTGATCCCCACGCTTTCGTGCATCAGCGTCAGATGTAGCCCGGTAAGCTGCCTTCGCAATCGGGGTTCTGTGTTATATCTATGCATTTCACCGCTACACAACACATTCCGCCTACCTTATCTACTCTCAAGAATAACAGTTTCAACGGCAATTTTACAGTTAAGCTGCAAACTTTCACCACTGACTTATTATCCCGCCTACGCACCCTTTAAACCCAATAACTCCGGACAACTCTCCGCTCCTCC
+
ABB?AFFBDFFFGGFE2FEFEFEGGGCHHFGHGGGF2GDEAG5FFCEEE0FAFGBGGGGH1E1BBF??E0/>BG4@FB3@FDFHFGHGGHHHGHFHHEEE@EBGFFGEE/FGGFFDBF?BCFGGHHHBGFFHFDB1FG1FFHF111?FDGE?<>-A1<>GFHBDFFGFDFH0CH00C0D0DFDHFGH00;CCFBGE0C0:;C?.;B.-9B-CA/090;CF.EG/CB///;.-9--;;/;///...9./;B
@M03896:38:000000000-B4D98:1:1102:13239:13154 2:N:0:171
CCTGTTTGATCCCCACGCTTTCGTGCATCAGCGTCAGATGTAGCCCGGTAAGCTGCCTTCGCAATCGGGGTTCTGTGTTATATCTATGCATTTCACCGCTACACAACACATTCCGCCTACCTTATCTACTCTCAAGAATAACAGTTTCAACGGCAATTTTACAGTTAAGCTGCAAACTTTCACCACTGACTTATTATCCCGCCTACGCACCCTTTAAACCCAATAAATCCGGATAACGCTCTGATCCTCC
+
AAAAAFFFFFDFGGFE2EEAFGEGEFHFGGBGEEEEEHH55F5DGG2A0A1BFG3BGGHG1E?EBG1>>E/>F3F@@@BGGHHGHHHHDGGHHHFHHEEEGGGHFGGHF?FGGHGDGG/GGFGGHHHGGFCGF1@<<0<@FBG1<?FF1?B?/<->1<>GGH1FF1=0=<G0<FFHHGGDGHHHEGH;::;C;0CBCGBC.:AEFFA?AB?E9/CBBB99CAAF00BFFF.-A.;//.-.;./99BF/BF
@M03896:38:000000000-B4D98:1:1102:16833:13159 2:N:0:171
CCTGTTTGCTACCCACACTTTTGAGCCTCAGCGTCAGTTGGTGCCCAGTAGGCCGCCTTTGCCACTGGTGTTCCTCCCGATATCTACGCATTCCACCGCTACACCGGGAATTCCGCCTACCTCTGCACTACTCAAGAAAAACAGTTTTGAAAGCAGTTCATGGGTTGAGCCCATGGATTTCACTTCCAACTTGTCTTCCCGCCTGCGCTCCCTTTACACCCAGTAATTCCTGACAACCCTCGTGACCTAC
+
ABBBAFD>FFFFGGGFGEFBGFEFFHHHHHHHGEEEEGAF3AFFFFFGBF53FFAEGGGHHFHHHHFBFEGEHHHHHGGGGGGHHGHGGGEGHHGHHEEEGCBGHGEEGCHHHGGDGDDHF1GGGFHGDGHHF1C?1??CFEE01=FGFGF1FFFGDFGF0GCCC<@</CC<.CC/HF0CGHHHHHH0GGFC00;;00CF?@B..CBG@GEG/B0BBFBBAEAFB9FFFF/:;9B/9.;:.-..99;9BB
@M03896:38:000000000-B4D98:1:1102:4030:13160 2:N:0:171
CCCGTTCGCTCCCCATGCTTTCGCACTCCAGCGTCGGTAGGGACCCAGAGAGCTGCCTTCGCTTTTGGCGTTCCTTCGTAGATCTTAGGATTTCACCCCTACCACACGAAATTCCACTCTCCTCTGTCTCACTCAAGTGAATTGGTTTCGAGAGCATTCCACCAGTTTTTGGCGACTTTCGCTTTCAACCCGATTCACCGCCTACGTGCCCTTTACGCCTAGTCATTCCGACGAACACCTCCCCCCCCCC
+
ABBAAFFADBABGGGGFGGBGGEEEGEHHHFGGGEEEGHAAFGGGGEHHECEFGFGHHHHEEEFFGBEFE>EFHEHHE?FFEHGHFFHGHHHHHFHHHGGGFFBCCECCDDGHHHGFFHHHHHHHFDFGGFHHFHC1?1FDB<D11?GGA.<.@GHGGHFGHHA.DDDDC@<<@?CFGHHACDEGGB0CFEA?AAFG0B;@@AEG9..;AFFF/9F:9@F;/B:B/BFFBA---9@-..;.;AADAF;D-
@M03896:38:000000000-B4D98:1:1102:4011:13176 2:N:0:171
CCCGTTCGCTCCCCATGCTTTCGCCCTCCAGCGTCGGTAGGGACCCAGAGAGCTGCCTTCGCTTTTGGCGTTCCTTCGTAGATCTTAGGATTTCACCCCTCCCACCCGAAATTCCACTCTCCTCTGTCTCACTCAAGTGAATTGCTTTCGAGAGCATTCCACCAGCTTTTGGCGACTTTCGCTTTCACCCCGATTCACCGCCTCAGTGCCCTTTACTCCTACTCCTTCCGAAGAACACTTGCCCCCCCCG
+
AAA1>FF1>1AAGEFG0BF33BEE0BEGA0BFEE?AEAF//B0FAE//AC0/BFEFFHHHGEB/FEF/B/BECFDFFF>0FEGGGHEGBBGGFDBFG0<F/<<0</</</CG1FF2FHFD1GHHFFD>DG1FG101<<?1@D<1111>FCG0.-.GF0GGHH.<..<0000-/-;-:CFC..9..;0;999--;9B;0;.;-9-//9;/99/9;BB/9/9///;/9/F/9--9-9;/-/9/B/BE@@?@-
@M03896:38:000000000-B4D98:1:1102:4029:13178 2:N:0:171
CCCGTTCGCTCCCCATGCTTTCGCACTCCAGCGTCGGTAGGGACCCAGAGAGCTGCCTTCGCTTTTGGCGTTCCTTCGTAGATCTTAGGATTTCACCCCTACCACACGAAATTCCACTCTCCTCTGTCTCACTCAAGTGAATTGCCTTCGAGAGCATTCCACCCGTTTTTGGCGACTTTCGCTTTCAACCCGATTCACCGCCTACGTGCCCTTTACGCCTAGTCATTCCGAAGAACACTTGCCCCCCCCC
+
AAA3>CFAAABBGGGFGFEBGGEEAFAGHGFGFEEAEEF11AFFEGGCGG2EEHGHHHHH1EE?F3F?F>BEFHDGF1?B?FFFG4FGDGHHFHGHHHGGGFFFCEFCG/<CGGHFHHH@FGHHG22@@FFHHF0<1<1@111111?<?>C0<@CGFGHDGHG.<<<CEE?-:C?@@EHG.;9.EFF0CF?-:A9F09;.;?.9F;9.;9;:/;9B.A@?9/BFE9FFF/..;.;B;9///;9;9>D-@-
@M03896:38:000000000-B4D98:1:1102:16830:13179 2:N:0:171
CCTGTTTGCTACCCACACTTTTGAGCCTCAGCGTCAGTTGGTGCCCAGTAGGCCGCCTTTGCCACTGGTGTTCCTCCCGATATCTACGCATTCCACCGCTACACCGGGAATTCCGCCTACCTCTGCACTACTCAAGCAAAACAGTTTTGAAAGCAGTTCATGCGTTGAGCCCATGGATTTCACTTCCAACTTGTCTTCCCGCCTGCGCTCCCTTTACACCCAGTAATTCCGGACAACGCTTGTGACCTAC
+
BBBABFFFFFFFGGGGGEGFFGFGGGHHHHHHGGGGGHFHFGGHGHGHGFGHGGEFGGGHHFGHHHFFBGHEHHHHHGGGGGGHHHHGGGGGHHHHHFEEECFGHEEEFFGHHHGFGGGHHHHHEGDGFGHHF1F<1?0?<FGBDDGGFEHHF>FF>GHHDG0<<<-<CGGEHHEGHFGHGHHHHHHBCHFB0;BFBFGGGAGGGGGGGGGGGEFFF;:9AEFFFFBBFFB-.;;.:-;.9..//;BBBF
@M03896:38:000000000-B4D98:1:1102:9701:13283 2:N:0:171
CCTGTTTGCTCCCCACGCTTTCGCACCTGAGCGTCAGTCTTCGTCCAGGGCGCCGCCTTCGCCACCGGTATTCCTCCAGATCTCTACGCATTTCACCGCTACACCTGGAATTCTACCCCCCTCTACGAGACTCAAGCTTGCCAGTATCAGATGCAGTTCCCAGGTTGAGCCCGGGGATTTCACATCTCACTTAACAAACCGCCTGCGTGCCCTTTACGCCCAGTAATTCCGATTAACGCTTGCACCCTCC
+
ABBABFFBFFFFGGGGFEECFFEEAFGF33FGFGE?EHGGBHHGEFGCG?1AAEEEFGGHAEEEEG?/>>?GHGHHGEFFGGGGGGF?E?EEFGGHHFGGG?GGHHE02?FGHFBDFFGGGFDFGGC?<.>F10/0<C0<<CD00==G000;::CC:CGHGHB.:0//;:BE-:;-9;/;BBF;FFF00;C9/99B/;:E=-BDFEA9.;.;/;/9;AA@DD.;;/;;BF9.A../B.;...;9;;D..;
@M03896:38:000000000-B4D98:1:1102:9718:13286 2:N:0:171
CCTGTTTGCTCCCCACGCTTTCGCACCTGAGCGTCAGTCTTCGTCCAGGGGGCCGCCTTCGCCACCGGTATTCCTCCAGATCTCTACGCATTTCACCGCTACACCTGGAATTCTACCCCCCTCTACGAGACTCAAGCTTGCCAGTATCAGATGCAGTTCCCAGGTTGAGCCCGGGGATTTCACATCTCACTTAACAAACCGCCTGCGTGCGCTTTACGCCCAGTACTTCCTATTAACGCTTGCACCCTCC
+
ABBAAFFBFFFFGFGFAEEFFGEEEEGF3BBGEEEAEFFGFHHHEEEBG?00EE>EGGGH1EEGGHE@E@FEGHFHG0FFGGHHHHHGGEEEGHFGHFGGCCFHHHGCCFFGHHFHHHHGGGGHEHF<.<<GH0/0<CB/CGG0:;0C0<0CF:C0;;GGHFB./0///;BEB???9CFFG0C;BFF/99BBBB:;:9EFBBBF.ABAD?-@@.A/BA.9;AE/;/B/BF/9/9BFFDBA..99;FFFFF
@M03896:38:000000000-B4D98:1:1102:9706:13312 2:N:0:171
CCTGTTTGCTCCCCACGCTTTCGCACCTCAGCGTCAGTCTTCGTCCAGGGGGCCGCCTTCGCCACCGGTCTTCCTCCAGATCTCTCCGCATTTCACCGCTCCACCTGGAATTCTACCCCCCTCTACGAGCCTCCAGCTTGCCAGTATCAGATGCAGTTCCCAGCTTGAGCCCGGGGATTTCACATCTCACTTAACAAACCGCCTGCGTGCGCTTTACGCCCAGTACTTCCTATTAACGCTCGCACCCTCC
+
AAAAAFFBFFFFGGGE1AA0AFAEEFGF0BFBEEEEEGFFFG/BAA/BB/E?A>>EEEEGCEEEFF>/>/?FGGGGF0BBFG2FB1B?E/EC2F>FGCCC/C?GGG0<0?1FGF1FDGGGG?EGHH...-<<C.C/<<D::C;00:;<C00CG0;0:;CHH9C.00/.0;9.-;-9?CFFF/9BBFF/;BB/;FB9/-9A;@=B---:-:9;9-99/;-@>:-:/9B/:B//9/;/;----99-9@BEFF
@M03896:38:000000000-B4D98:1:1102:12751:13323 2:N:0:171
CCTGTTCGCTCCCCACGCTTTCGCTCCTCAGCGTCAGTGACGGCCCAGAGACCTGCCTTCGCCATTGGTGTTCTTCCCGATATCTCCACATTCCCCCGTTCCACCGGGAATTCCTCTCTCCCCTACCGCACTCAAGCCCCCCCCTACCCGCCTCGGCTCCCCCGTTAACCCTCGGACTTTCACACCGCCCCCGACGAACCGCCTACGAGCCCTCTACCCCCACTCATTCCGCATACCGCTTGCACCCTAC
+
AAAA>FFADAAAFGGE0AA0AFBBEGGHHHGHGGAA/B21B///AE/F//BFF1BBFG1F/B?/?1111/?/B2BGFC>E>//BF2F1F1>2FE1BE/<00B2FG<//>/?<FG211<@FGGCF/F0/>/>CF0F1<FG.A@C--.;:F.-;.;....:9.;A-.--;/;---9-;9-//FBF/;----;-9--9---;@-@@?---;-;999-:/;/9;>--;/9//BB/----/;-9--;9/;;A-9-
@M03896:38:000000000-B4D98:1:1102:15811:13503 2:N:0:171
CCTGTTTGCTCCCCACGCTTTCGCACCTGAGCGTCAGTCTTCGTCCAGGGGGCCGCCTTCGCCACCGGTATTCCTCCAGATCTCTACGCATTTCACCGCTACACCTGGAATTCTACCCCCCTCTACGAGACTCAAGCTTGCCACTATCAGATGCAGTTCCCAGGTTGAGCCCGGCGATTTCACATCTGACTTAACAAACCGCCTGCGTGCGCTTTACGCCCAGTAATTCCGATTAACGCTTGCACCCTCC
+
ABAAAFFFFFFFGGGEAEEEFGEEEGGGGFFGGGEEEFFGGHGHGGGFHC0EAE>EGGGHEEEEGH1>>EFGHHHHG?FGHGHHGHGFF<EFHGGHHCBDDCGHFGFC2?FFFHHHHHHGGGGHHHFD.<EGCC/<<GE/<C=0:;GGB0;:GC0;:;GHHG0./9/9/;FF9A-99-9;B9F/FFF/9;FF//:BBFFFACFFFF-..;-;-.:99.;@BDA/9/B9BB/9.;.;B;-.9:9/:BFEFF
@M03896:38:000000000-B4D98:1:1102:15801:13520 2:N:0:171
CCTGTTTGCTCCCCACGCTTTCGCACCTGAGCGTCAGTCTTCGTCCAGGGGGCCGCCTTCGCCACCGGTATTCCTCCAGATCTCTACGCATTTCACCGCTACACCTGGAATTCTACCCCCCTCTACGAGACTCAAGCTTGCCAGTATCAGATGCAGTTCCCACGTCGAGCCCGGGGATTTCACATCTTACTTCACAAACCGCCTGCGTGCGCTTGACGCCCAGTCATTCCGATTAACGCTTGCACCCTCCG
+
AAA3AFFBFFFFGGFG2EEFGGAEEEGGGGFGGEGGGHFHFHAGA1EFH?0AAE>EEEGHAEAEEH1/>EFHHHGHFFF3FGGHH4GFEEGDFGDHG/BC/<FFCFGCBGFHGHBFGCGGGGGHHG.D<ACGHCF0<<0/.CB00<:C0;CGB0;0;:CGB0.-..---9AE;9--99BFFFF/FF//9;/;/99:;.:9B-9D?.=.9A;>;9..9:.-9..9//9;;9;9A9:9/9-...;/;BDEFD9
@M03896:38:000000000-B4D98:1:1102:9087:13524 2:N:0:171
CCTGTTTGCTCCCCACGCTTTCGCACCTGAGCGTCAGTCTTCGTCCAGGGCGCCGCCTTCGCCACCGGTATTCCTCCAGATCTCTACGCATTTCACCGCTACACCTGGAATTCTACCCCCCTCTACGAGACTCCAGCTTGCCAGCATCAGATGCAGTTCCCAGGTTGAGCCCGGGGATTTCACATCTGACTTAACAAACCGCCTGCGTGCGCTTCACGCCCAGTAATTCCGATTAACCCTTGCACCCTCC
+
AABA>FFBFFFFGGFFAEEEFGEEEFGGAAGGEGEEGHGGFHHGEA1EG11AAEEEEFGHAEEEFHE/>>?GGHEGFBFDGGHHHHHCEE?EGGFGHEDCC@BFGFFF0FFHGGHHFGHDCGGGFHF<><C<1/</CG0/<C=0.<=<CCCCF:0:;CGGHGFEC0;/CFFF@A@--C9FF0FCGGF0BBBF/BBFBFEFB@?F.F-;AA-;=99/B;9AB..;/9/:BB/.9..99/;./.9/99A9AD
@M03896:38:000000000-B4D98:1:1102:2992:13601 2:N:0:171
CCTGTTTGCTACCCACACTTTCGAGCCTCAGCGTCAGTTGGTGCCCAGTAGGCCGCCTTCGCCACTGGTGTTCCTCCCGATATCTACGCATTCCACCGCTACACCGGGAATTCCGCCTACCTCTGCACTACTCAAGAAAAACAGTTTTGAAAGCAGTTTATGGGTTGAGCCCATAGATTTCACTTCCAACTTGTCTTCCCGCCTGCGCTCCCTTTACACCCAGTAATTCCGTACAACGCTTGTGACCTAC
+
BBBBBFF4FF@DBFFGGEGBFGECFFEHHGHHGGG2EHGD3EGFHHGHFFFHFHEEGGGHAEDEFGF2BBGEFHHHGGGEFGGHHHHFEEEGHHHHHAECEEGGF<>///FGGGFDGGGHHBGH?G1GFGHHH11?10><>EGF1==GFFFBHC/GGDFFDG/CCE@/CCCE.GFGCHFFGEHHHGGBBFFF0CFFGGGGB?DDE.A-DDFFFFFBF9:BAA?BBB/BFF9/.:9/;9;AA..//9BF/B
@M03896:38:000000000-B4D98:1:1102:21414:13680 2:N:0:171
CCTGTTTGCTCCCCACGCTTTCGCGCCTCAGCGTCAGTTGCTGTCCAGTTGGCCGCCTTCGCCACTGGTGTTCCTCCTAATATCTACGCATTTCACCGCTACACTAGGAATTCCGCCAACCTCTCCAGTACTCAAGAACTGCAGTTTCAAACGCAGGCCAGAGGTTGAGCCTCTGGTTTTCACGCCTGACTTGCAATCCCGCCTACACGCCCTTTACACCCAGTACATCCGGACAACGCTTGCCACCTAC
+
BCCBBFFFFFFFGGGFEFEFFGEEEEGFGGHHGGEAEHH5DGGHHHGGGGHHFGEFGGGHEGGEGHCF@?GFHHHHHHHHHFHHHHHFEEFGHHHHHFEGGEGHHHBEC3FGHH2DDBCGGHHHHHGFFGFHH11<<F???FF1FFHHGFGHAC-@<CFECH../</<CGCCHHCFGFGGHFHGHEH.9CFF09B;CFGGFAAFGGFFCBFGABFBB/9BDAAF//;BFFA-.:;9A-;9.AEF/BF.BF
@M03896:38:000000000-B4D98:1:1102:3456:13695 2:N:0:171
CCTGTTTGCTCCCCACGCTTTCGCACCTGAGCGTCAGTCTTCGTCCAGGGGGCCGCCTTCGCCACCGGTATTCCTCCAGATCTCTACGCATTTCACCGCTACACCTGGAATTCTACCCCCCTCTACGAGACTCAAGCTTGCCAGTATCAGATGCAGTTCCCAGGTTGAGCCCGGGGATTTCACATCTGACTTAACAAACCGCCTGCGTGCGCTTTACGCCCAGTAATTCCGATTAACGCTTGCACCCTCCG
+
ABBBAFFFFFFFGGBFEEECFGFFAEFFFGGHFAEGGFGFDFFHFGGHGE?EEGGGGGGHHGDDGHECE@FHHHHHGGHFHHHHHHHGGDEEHHBHHGGGDCFGHHEGFCGHGHFFGGADCGGHBHGD?DGHF<CDFF0BGHHB0;:G0::<CGC;;CFGHHE.=09;FGFE?F?-@CFFFFFFBFB9BF/BFFFBB?EAF;BAAFB9DDFD-..FFEA9@D.;9FBBFF/AADDF9AB:..:/BFFEED.
@M03896:38:000000000-B4D98:1:1102:19088:13901 2:N:0:171
CCTGTTTGCTCCCCACGCTTTCGTGCATGAGCGTCAGTCATGTCCCAGAGGGCTGCCTTCGCCATCGGTGTTCTTCCACATATCTACGCATTTCACTGCTACACGTGGAATTCCACCCTCCTCTGACAAACTCAAGTCCTGCAGTCATATATGCAATTCCCAGGTTGAGCCCGGGGATTTCACATCTATCTTACAGAACCGCCTGCGCACGCTTTACGCCCAGTAATTCCGATTAACGCTTGCCCCATAC
+
AAAAAFFBDFFFGGGCAEEAFEB0ABFD2GGGEEEFE2FFBBFGGF1FGF//B0AFGFBGFEFFFH?/BBEGGHFHGHHHHHBGHDGEGEGGFF2FBGFGFFGGE0/EEFGHHFFGHGGHCHHHGBDBBF<GFGG1@FFGDFH11@1F2FGH1?1<1?<GHH1/<?0<FG0>AC-@C.CGH0GHGHFCGHHFHHF0CCGHGGGB.FA@GG?@9..CF9A-@BA9B/;BFF/---;9B9@-;-9/99--BF
@M03896:38:000000000-B4D98:1:1102:8672:14017 2:N:0:171
CCCGTTTGCTCCCCTGGCCTTCGTGCCTCAGTGTCAGTAACTGTCCAGAGATTCGCCTTCGCCACTGGTCTTCCTTACGATATCTACGCATTTCACTGCTACACCGTAAATTCCAATCTCCTCTCCAGTACTCGAGCAAGGCAGTATCAAGTGCAGTTTCGAGGTTGAGCCCCGAGATTTCACACCTGACTTACCCCGCCACCTACGCACCCTTTACGCCCACTGAATCCGAACAACGCTTGCGACCTCT
+
ABBBAFFBFFFFGGGFAGGGGGDFFGHHHGHGHHHHHHHGHHFGHHHHFFH5GFFEGGGHGFDEFHBFAFGHHGDHHGGFFGGHFHHGGFGGHHGHFGFHHFFHHGFEEEHFHHFFGHGHHHHHHGEFEGHHHDFCDFFG/GFDCGFGGFGGDFGF@GBGFGG@?F0BGHHGGGDCCE0GBGBHHDH<GGHFFHHHHCD@CDHGGGGGDFAE;:9BBEBABD9CBB/9BBD?A9=;;@D.99.99@DDB9
@M03896:38:000000000-B4D98:1:1102:8685:14032 2:N:0:171
CCCGTTTGCTCCCCTGGCCTTCGTGCCTCAGTGTCAGTAACTGTCCAGAGATTCGCCTTCGCCACTGGTCTTCCTTACGATATCTACGCATTTCACTGCTACACCGTAAATTCCAATCTCCTCTCCAGTACTCGAGCAAGGCAGTATCAAGTGCAGTTTCGAGGTTGAGCCCCGAGATTTCACACCTGACTTACCCCGCCACCTACGCACCCTTTACGCCCACTGAATCCGAACAACGCTTGGGACCTCT
+
ABBAAFFAFF5FGGGGEFGGGGGGFFHHHGHHHHHHHH5FFHFGHHFHHHGHHGAEEGGHGEGEGHFCBGGHGHFHHGGGHGGHHHGFGFGGHHHHGHGHHFHHHFGGGHHHHHG4GHHHGHHHGHHFFGGHG</CAD2B/FGA<@GGGGGGHFGFFFDHEGFD?<??FHCFFG-<-CFHHFHHHGH/CGFHHHHHHCDFGDHGGGGGADFG9C9BBADBGD??0/9BFF9AD=@FFBD.:...;FDFF/
@M03896:38:000000000-B4D98:1:1102:8085:14086 2:N:0:171
CCTGTTTGCTCCCCACGCTTTCGTGCATGAGCGTCAGTACAGGCCCAGGGGATTGCCTTCGCCATTGGTGTTCCTCCGCATATCTACGCATTTCACTGCTACACGCGGAATTCCATCCCCCTCTGCCGTACTCTAGCCTTGCAGTCACAAAGGCAGTTCCCAGGTTGAGCCCGGGGATTTCACCTCTGTCTTGCAAAGCCGCCTGCGCACGCTTTACGCCCAGTACTTCCGATTAACGCTCGCACCCTAC
+
ABBAAFF4FFFFGGFEEEEFFGGHGGHHFFGGEGGEGHHFHBFFEFGEGD0AEGGGGHHH1EAEFHHFGEGEHFHHHDFGGGHHHHGEEEEGHHGHHHGHHEGGEF?EC@FHHHFFHFHGG?DHGGHGDGEHH1F?1GGHBFFGHHGF=FC<C<CC<GHFHHFEH0/:CCHG?-@??EGFFFFFGGF0CFBFBBF90/9CD@ADEFFFFFFBA.EFFED=DFF/;/;9BFFDD.:BFDCADA=;@BFFFF
@M03896:38:000000000-B4D98:1:1102:6485:14129 2:N:0:171
CCCGTTCGCTCCCCATGCTTTCGCACTCCAGCGTCGGTAGGGACCCAGAGAGCTGCCTTCGCTTTTGGCGTTCCTTCGTAGATCTTAGGATTTCACCCCTACCACACGAAATTCCACTCTCCTCTGTCTCACTCAAGTGAATTGGTTTCGAGAGCATTCCACCAGTTTTTGGCGACTTTCGCTTTCAACCCGATTCACCGCCTACGTGCCCTTTACGCCTAGTCATTCCGAAGAACACTTGCCCCCCCCC
+
ABCAAFFABCABGGGGGFGEGGEEEGGHHHHHGGFEGGH1CFBFFGHGHH2EFGGFHHHHGGGFEHGEFEEGGHDHHHFGGGHGHHBGHHHHHHGHHHGGGGFBFCEDGDGHHHHGHHHFGHHHHCDHHGFHHFHFF<1FFDFD1<?FGEGGCDGGGHHFHHHEGDGFFEC@<DCGGGHFGGFGGGGFFFGADGGGGGG9A:CEG9A.AAFFFFFFFFFFA/9BBFFFFB..@?BB/./:;:B:ADFFF-
@M03896:38:000000000-B4D98:1:1102:11124:14164 2:N:0:171
CCTGTTTGCTACCCACGCTTTCGTTCCTCAGCGTCAGATTTGTGTCCAGTAAGTCGCCTTCGCCACAGGTATTCCTCCTAATATCTACGCATTTCACCGCTACACTAGGAATTCCACTTACCTCTCCACTTCTCAAGAATTACAGTTTCAAATGCTTACATGGGTTGAGCCCATGCCTTTCACATCTGACTTGTTATTCCGCCTGCGAACCCTTTACGCCCAGTGATTCCGGACAACGCTAGCCCCCTACG
+
ABAAAFFFFFDFGGBEAEEAFGGGHHHHHFHHGGEAEGHGGDGCFGEBGHGGFAGEEFGGHHGD?EHFE3FFHFGHGGHHFHHHHFHHFCDFGHHGHGGCE?EBFGHFHBDFHHHBGHFFFHHHHHFHHBFHHDGF2FGDBGHH2@>GHFHFFBH2FBGF2GHEG//<?GFFCHCGHHFGFEGGHHF1FGD0DGBD=DGGF.CGHGC@@CGDCC0FFGD9-A./99B0CB/?.;-99-9.9AFF9ADFFF.
@M03896:38:000000000-B4D98:1:1102:27284:14220 2:N:0:171
CCTGTTTGCTCCCCACGCTTTCGTGCATGAGCGTCAGTACAGGCCCAGGGGATTGCCTTCGCCATCGGTGTTCCTCCGCATATCTACGCATTTCACTGCTACACGCGGAATTCCATCCCCCTCTGCCGTACTCTAGCTATACAGTCACAAATGCAGTTCCCAGGTTGAGGCCGGGGATTTCACATCTGTCTTATATAACCGCCTGCGCACGCTTTACGCCCAGTAATTCCGATTAACGCTCGCACCCTAC
+
ABBAAFFCFFFFGGFGEFECFGGFFFGHHGHGEGFEGHHHHHHEGGDHGG?EAABGHHFHEEEEFHEEEEGDHHFHHEGEGGDHHGHGGGGGHHGHDGGHGFFGEFFCCCEHHHHFHGHGGGGHGHHG<AEHH1D=GHHHFHHDHGGD>>GFDDGGDDGHHHHA<0<<;/CECGF?BEFGFFGFFGG;CFGFGGGGG0BFGCFFFFFFFA;D..9BF.;=@DA;FF/9BFFADADFBAFDF-9-;@FEFF
@M03896:38:000000000-B4D98:1:1102:22682:14251 2:N:0:171
CCTGTTTGCTCCCCACGCTTTCGTGCATGAGCGTCAGTCATGTCCCAGATCGCTGCCTTCGCCATCGGTGTTCTTCCACATATCTACGCATTTCACTGCTACACGTGGAATTCCACCCTCCTCTGACAAACTCAAGTCCTGCAGTCATATATGCAATTCCCACGTTGAGCCCGGGCATTTCACATCTATCTTACACAACCGCCTGCGCACGCTTTACGCCCAGTACTTCCGATTAACGCTTGCACCCTAC
+
AAA3AFFBFFFFGGFFEEE2FGEGFFHHF3BAEFE2FHGFFDGHHFF3133BABEDGHFG1AAEFHE1>1>BFHGHF3GGHFFGGHH?EEEGHHHHGBFHFBGF?FE//3EGHFEFFEHHGHHFBFHG1BFD?111BGGG@FC1@<F2>@DGFFDFDHHGGE0/?0>.FFHG----<<0DHFGDGGE0;;0:;:C00:AEC-?DEF;??-B?.;.;C:;9@D99B/;BF/..:.ABBAB?..99B/A?BF
@M03896:38:000000000-B4D98:1:1102:22704:14258 2:N:0:171
CCTGTTTGCTCCCCACGCTTTCGTGCATGAGCGTCAGTCATGTCCCAGAGGGCTGCCTTCGCCATCGGTGTTCTTCCACATATCTACGCATTTCACTGCTACACGTGGAATTCCACCCTCCTCTGACAAACTCAAGTCCTGCAGTCATATATGCAATTCCCAGGTTGAGCCCGGGGATTTCACATCTATCTTACAGAACCGCCTGCGCACGCTTTACGCCCAGTAATTCCGCTTAACTCCTCCACCCTAC
+
AABAAFFCFFFFGGGGGEECFGBFFFGFFGFFEGEEEGHCFHHHHFFGH1FABFAFHHGHGEDEFH1?>?EEGGHHGGHFHHHGHHHFGAEGGHHH@GFGHFFGE0EFFFHGHFFFHGHHGGHHFHHG3GGHFGB2FFHF2F22@GD2FFFGGF1F1?GHGFG/?<0>>>CFFCCC?D<DGFHHFG00;CGH0CG;GFGECAAGGGFG-A-;.;.;C.9=DB.;////BF;.:.9/9///;.:.;;9.9;
@M03896:38:000000000-B4D98:1:1102:14088:14301 2:N:0:171
CCTGTTTGCTCCCCACGCTCTCGCACCTGAGCGTCAGTCTTCGTCCAGGGGGCCGCCTTCGCCACCGGTATTCCTCCAGATCTCTCCGCATTTCACCGCTACACCTGGAATTCTACCCCCCTCTACGCCACTCAACCTTGCCACTCTCAGATGCAGTTCCCCGGTTCAGCCCGGGGATTTCACATCTCACTTAACAAACCGCCTGCGCGCGCCCTCCGCCCAGTAATTCCGTTTAACGCTTGCACCCTCC
+
AAAAAF@1BDDFFGFF?EE0AG?AAEEF0B0BEEAE/ADG2EABE//10//A>E>EECAG/?E/EH/>>/FGGG>GFB11BBBGG1B<</??2BBFGCCC/<<<?<00011?F1?FDGHGCGFFHD.--.<C//</=<00;;<0//;CC0000:0;0<CCH/---..00=;:99--9-/99/B9/9///9/9//://;AE@<@FE-;-9--;--9-;---9--////;BB:///-/;-;----;9/:99;
@M03896:38:000000000-B4D98:1:1102:14110:14303 2:N:0:171
CCTGTTTGCTCCCCACGCTTTCGCACCTGAGCGTCAGTCTTCGTCCAGGGGGCCGCCTTCGCCACCGGTATTCCTCCAGATCTCTACGCATTTCACCGCTACACCTGGAATTCTACCCCCCTCTACGAGACTCAAGCTTGCCAGTATCAGATGCAGTTCCCAGGTTGAGCCCGGGGATTTCACATCTGACTTAACAAACCGCCTGCGTGCGCTTTACGCCCAGTAATTCCGATTAACGCTTGCACCCTCC
+
AAAAAFDBFFFFGGGFAEECFGDEEGGHFEGHEGF?EHGHGHDHDDAGH1EEEE@EGGGHHEFGGH1/EEGEHHFHH2FGGFGFGHHGFEEGHFFHHDGGC@DGGFFFEFGHHFFHGFHGGCEHGGG..<<GF0<<<GG/<GG0:;CC00:CCCCC;CGHH0C.::/9;BFE:---@AFBFFFBBB9/9BF/99::/AAAD>FFFF-;;9-@-;.//:A@@D.;////9F:;;.;//.@..;99BFFEED
@M03896:38:000000000-B4D98:1:1102:5206:14316 2:N:0:171
CCTGTTTGATACCCACACCTTCGCAATTGAGCGTCAGTCATGGCCCAGAAAACTGCCTTCGCCTTGAGTGTTCTTTCCGATATCTGCGCATTCCACCGCTACACCGGAAATTCCGTCTTCCCCTGCCTGACTCTAGAATGACAGTATCACATGCCTTACACAGGTTGAGCCTATGCCTTTAACACGTAACTTACCATTCCGCCTACTTGCCCTTTACGCCTAGTGATTCCGCACAACGCTCGCCTCCCCC
+
ABBAAFFFFFFFGGGEEEFGGGFEEGEFFFFHGGE2EGF3EG3FGHGHHHHHHHFHHHHHEEGE?GBHHFHHHHFHHHGGGGCHG4FFGEGEHHFGHEEEEEHHHE/>EEHHGD2GGFFHHGHHFEFG2@@FF2>22?<1?FG1F<GHHFHD1GG1>DF=GH0<<<<0<CG/GGDBHFHH00DGH::;.CGCF0C:CGGHHDGGDB;;FFFGFB09;99@.AB00900;C/.--9;ABDA9;@A9.E9AD
@M03896:38:000000000-B4D98:1:1102:27536:14337 2:N:0:171
CCTGTTTGATCCCCACGCTTTCGCACATCAGCGTCAGTTACAGACCAGAAAGTCGCCTTCGCCACTGGTGTTCCTCCATATCTCTGCGCATTTCACCGCTACACATGGAATTCCACTTTCCTCTTCTGCACTCAAGCTTTCCAGTTTCCAATGACCCTCCACGGTTGAGCCGTGGGCTTTCACATCAGACTTAAAAAACCGCCTACGCGCGCTTTACGCCCACTAATTCCGGATAACGCCTGCCACCTCC
+
BBBBAFFFFFFFGGGGAEEFFGGGEGGHHFHHEEFEGFGFHFH5GFBGFBFCGGEF?EGGHGDEGHBFDFCFHGGGFCDFGHHHHHGGGGGGHHHHHGGGG?FFDEDGHEGHHFBFFFHGHHHHHHHFHFHGF22@2@FHGGG22>FHDGFHFBGHHFGA0FE?F>>0<<F-<-<@GHHHF0C:B0:00CGC:0;;:@DGGDDD.99;9?BF-..:9EDA>?EFF///BB/-.;AB;9--.9.9;;F9.9
@M03896:38:000000000-B4D98:1:1102:5199:14339 2:N:0:171
CCTGTTTGATACCCACACCTTCGCAATTGAGCGTCAGTCATGGCCCAGAAAACTGCCTTCGCCTTGAGTGTTCTTTCCGATATCTGCGCATTCCACCGCTACACCGGAAATTCCGTCTTCCCCTGCCTGACTCTAGAATGACAGTATCACATGCCTTACCCATGCTCAGCCTATGCCTTTAACACGTAACTTACCATTCCTCCTACTTGCCCTTTACGCCTAGTGATTCCTGACTACGCTCGCCTCCCCC
+
AABAAFFFFFBFGGCEA2EBBF4EAF2BAGFFGBAAEGF3FG32EF2AGBGFFGFHHFGHHGEA?CGHHH5DFG5DGFEEGG/GDB@EEGGDGGGFH?E>E>3FFE<//<FFGF0BGGGHDCGH/CC1<@CG@1112?<11F11?<GFGHB1<?<1>>C0>G001>1=0</<<0000DGB00==C..;.:GGHFH0:;GH0<:GHC9;0C;BB/09C..-9./00;9;=B0;090;/A9;D-;@.A.A.D
@M03896:38:000000000-B4D98:1:1102:27521:14351 2:N:0:171
CCTGTTTGATCCCCACGCTTTCGCACATCAGCGTCAGTTACAGACCAGAAAGTCGCCTTCGCCACTGGTGTTCCTCCATATCTCTGCGCATTTCACCGCTACACATGGAATTCCACTTTCCTCTTCTGCACTCAAGCTTTCCAGTTTCCAATGACCCTCCACGGTCGAGCCGTGGGCTTTCACATCAGACTTAAAAAACCGCCTACGCGCGCTTTACGCTCAATAATTCCGGATAACGCTTGCCACCTAC
+
AABAAFFCFFFFFFFG?EEFFGFEEGGFHCFHGGFDGDGGFFA5FFEGFCHBFFAEEEEF1EAEEF@B@EGGHHGHGFFHHHHHFDDEGGDGHGFHHEEG@EBF3B?BFBGHFEDF?3GHHFGGHHHGFFHFFB222@FH2GF22@2FFGBF1<1GGFEDGFD->.>-><<<<<-<CGFHHBGFHH0:::CC0G0;B-99:?B.;B.??DCFBDABFED.9./;BB9/;F/-:.9:9.-.9;;B;BFA/F
@M03896:38:000000000-B4D98:1:1102:2344:14446 2:N:0:171
CCTGTTTGCTCCCCACGCTTTCGCACCTGCGCGTCTGTCTTCGTCCCGGTCGCCGCCTTCGCCACCGCTACTCCTCCTGTTCTCTACGCATTTCACCGCTACCCCTGGAATTCTACCCCCCTCTACGAGACTCCATCTTGCCAGCATCAGATGCAGTTCCCAGGTCGAGCCACCGCATCTCACATCTCACTTTACCAACCGCCTGCCTGCGCTTTACGCCCAGTACTTCCGATTAACGCTTGCACCCTCC
+
>A11>BF11@B1A11AEEE0AEECCEEGC000/E?/FGFA2AF0BA/////>/>E/EG/1////>0///>/B111>0011B22B2FG<EC/AHBGFD/<BG/00/?//01<<<1111?//--.010.<..<00</0000;;C;0./<C000<;000<:;;900.;/--;.-//.:--;-///99/;99BF////;//;----9A9A-/:A----9/B-;-;--///99:/---;;//---9--;:BFEEF
@M03896:38:000000000-B4D98:1:1102:2365:14450 2:N:0:171
CCTGTTTGCTCCCCACGCTTTCGCACCTGAGCGTCAGTCTTCGTCCAGGTGGCCGCCTTCGCCACCGGTATTCCTCCAGATCTCTACGCATTTCACCGCTACACCTGGAATTCTACCCCCCTCTACGAGACTCCAGCTTGCCAGTATCAGATGCAGTTCCCACGTTGAGCCCGGGGATTTCACATCTCACTTAACAAACCGCCTGCGTGCGCTTTACGCCCAGTACTTCCGATTAACGCTTGCACCCTCC
+
AAB>>FFCDFDFFEFGFEE2FGAEEGGCBBFF2EE2EGFFFHFHFE?BG331BFAEFGDH1BEBEH>/>>FFFHGFFEF@GFGHH4F?EEEEFFBGF?>EE<FFGG2022FFFG3DHHHGGGEGBGA/?CEGC11>>FB0<FG10===D<0DD<D0=DDGHH.::.:./:CC@;-9-;B0;0B9FGF09CCFCF;;;.AEBDFFFFDADFFD@.A/F.99BD.9//;BFFADD.DBFFB;..;9BFF.EF
@M03896:38:000000000-B4D98:1:1102:10372:14511 2:N:0:171
CCTGATTGCTCCCCACGCTTTCGTGCCTCAGTGTCAGTCGCAGTCCAGTAAGTCGCCTTCGCCACTGGTGTTCCTCCTAATATCTACGCATTTCACCGCTACACTAGGAATTCCACTTACCTCTCCTGTACTCCAGCTAAACAGTTTCCAACGCAGTTCCGGGGTTGAGCCCCGGATTTTCACTTCACACTTGCCTTTCCACCTACGCACCCTTTACACCCAGTACATCCGGCTAACGCTTGCACCATAC
+
ABBA?FFDFFFFGGGGEEEEFGBB2BFGHGBGBGGFFF5BEE2EFHBAFF5AFDAAEFGHAFGEEHEC5B1?FGHHHHHHHBGHHHFFE?EFHHHHHGEEGEGHHH3FBFHHHHHHFHFHHHHHHHHCD2FGGFGBFFBG1F@<>FGGGGD1/>//?FGHG?@C<--/<CHCDD?-A:CCGHGHHF000;;B0;BFB0;9FFFFGGDBFBGG.B00;;;/AA.B//9/;B:--;.:B9@...;/BF.//;
@M03896:38:000000000-B4D98:1:1102:27191:14598 2:N:0:171
CCCCAGCCCTCCCCGCAGCTGCCCCCCTCTTCGTCTGTCACCCTCCAGAAAGCCTCCTTCGCCACTGGTTTTCCTCCTAATATCTACGCATTTCACCGCTACACTAGGAATTCCTCTTTCCACTCCCATACTCAAGACTCTCAGTTTCAATCTCAGCCCCGGGGTCAATCCCCGCTATCTCACTACTCCCTTCACACTCCGCCGCCGTGCCCTTCACACCCACTACATCCTGACAACCCTCGTCACCCAC
+
111111111>>1A11A0000110000A//011/0///122110/A/0B1BA10BBBF011C/?/?110110?21@1F0DGFG2B22G>E//EEB>FG><<<<GHFC1011B1BD2B1<FG12@1@@/@10@1G1@1<?<11?11111?111?1>=1<<AA<----..0:;C0C;--:9/9;;C00990/;90/:99//;;99.---99-;AB/9-9B/;9B;-9/;;FFF//9/;;A-;----;9AB--;
@M03896:38:000000000-B4D98:1:1102:25080:14732 2:N:0:171
CCTGTTTGCTCCCCACGCTTTCGAGCCTCAGCGTCAGTTACAGTCCAGAAAGTCGCCTTCGCCACTGGTGTTCTTCCTAATCTCTACGCATTTCACCGCTACACTAGGAATTCCACTTTCCCCTCCTGCACTCTAGATTTCCAGTTTGGAATGCAGCACCCAGGTTGAGCCCGGGTATTTCACATCCCACTTAAAAATCCGCCTACGCTCCCTTTACGCCCAGTAAATCCGGACAACGCTTGCCACCTCC
+
ABBAAFF4DFFFGEGGGGGCFGEGBEGGHGHHGGECEEGHFFGGHHAFHHH3FGEGGGGHHEA1EF3?5??EFHHHHHHHHHHHGHHGGGGGHHHHHGGGE@GGHHHHGGHGHHFFDGHHFGFFGGH?GCGHG1F@2>2GHHG1@1FF/GBGF<D?F0FGGAAF<<00<>FFA?C.@CDHHFD=GG;C0:G;C0CFF.CH.CDDGBDBADGG/0B9FA?@@G.9009/;9.-9;=.:-@.9.99/BFF.;
@M03896:38:000000000-B4D98:1:1102:2686:14734 2:N:0:171
CCTGTTTGATCCCCACGCTTTCGTGCATCAGCGTCAGATGTAGCCCGGTAAGCTGCCTTCGCAATCGGGGTTCTGTGTTATATCTATGCATTTCACCGCTACACAACACATTCCGCCTACCTTATCTACTCTCAAGCATACCAGTTTCAACGGCAATTTTACAGTTAAGCTGCAAACTTTCACCACTGACCTATTATCCCGCCTACGCACCCTTTAAACCCAATAAATCCGGATAACGCTCGGATCCTCC
+
AAAAAFFB1DFFGGFFEEEEFGG0AF0FFGGGFGGCGB2BE2FDGH/EEAFFF1BGHHHHEEAE/GB///>EG1F22BFHGBGGHH2FEFGHHHGHHEEGCCFG1CCAFFGHG2BAC/CGGG>1FHGHH2GHC1DF1C@11@?C<1FGFFG<<>C><F<=1DGFG=D0GDF0<GFD.<DHHGHHFGH::GGGHB0<BGFGFGAFGGC@B@-C:CF09B9BEE.9CB/BFF---9ABB?@?A--;-;B/FF
@M03896:38:000000000-B4D98:1:1102:25065:14749 2:N:0:171
CCTGTTTGCTCCCCACGCTTTCGAGCCTCAGCGTCAGTTACAGTCCAGAAAGTCGCCTTCGCCACTGGTGTTCTTCCTAATCTCTACGCATTTCACCGCTACACTAGGAATTCCACTTTCCCCTCCTGCACTCTAGATTTCCAGTTTGGAATGCAGCACCCAGGTTCAGCCCGGGTATTTCACATCCCACTTAAAAATCCGCCTACGCTCCCTTTACGCCCAGTAAATCCTCACAACCCTTGCCACCTAC
+
ABBAAFFCFFFFFECG?EEAAFEFGEEHHCGHEBBEEFGHFFFFGHFCGCH3DDBEEEFH1AEEGF3BBFF>GGGHHGHGDHHHHHHEGGGGHHHHHEEEEEFHGHG3EGFFGFFGFHFHHFHHGFH1FFHHH111F2@GHHF12@>1<CFGH<F?<CCFGG/.1>11<>FA<--<<CGHG0D=GGFC0CCG0:0;GGGGCEDFDFA@EDGGB0:FF9.@BD.;0;/BB9///9B/;...9./:/9A?9;
@M03896:38:000000000-B4D98:1:1102:25094:14752 2:N:0:171
CCTGTTTGCTCCCCACGCTTTCGAGCCTCAGCGTCCGTTACAGTCCAGAAAGTCGCCTTCGCCACTGGTGTTCTTCCTAATCTCTACGCATTTCACCGCTACACTAGGAATTCCACTTTCCCCTCCTGCACTCTAGATTTCCACTTTGGAATGCAGCACCCAGGTTCAGCCCCTGTATTTCACATCCCACTTAAAACTCCCCCTACTCTCCCTTTACGCCCACTCCATCCGGACCACCCTCGCCACCTCC
+
AAAAAFF1FFFFCEGEAEE0AFAF0BEGHBCEEEE//BBAAFBGBGAGHB111D/AEEEH/EEEFC101BFEGHGHHHHHHGHHHEGFGFCGHHHBG/>/>E1G>0B011BFGD2FEGHHDDCGCCGBFGGGH1F12@@GHGF1@1<??11F1?1??0?FCG..<<11>><....<==DGH0===C<<0<:GC;0<0:;C.;;@CH0;;B:C;00;9.9-:;..///;;9.--;----;---;9-;A?-A
@M03896:38:000000000-B4D98:1:1102:25074:14764 2:N:0:171
CCTGTTTGCTCCCCACGCTTTCGAGCCTCAGCGTCAGTTACAGTCCAGAAAGTCGCCTTCGCCACTGGTGTTCTTCCTAATCTCTACGCATTTCACCGCTACACTAGGAATTCCACTTTCCCCTCCTGCACTCTAGATTTCCAGTTTGGAATGCAGCACCCAGGTTGAGCCCGGGTATTTCACATCCCACTTAAAAATCCGCCTACGCTCCCCTTACGCCCAGTCAATCCGGACAACGCTTGCCACCTCC
+
A>AAAFFCFFFFGGGE2EACAGEGEEEGHHCGEEG?FGGHFGFGGEEGHEH3FD1AEEGG1EEEEB3B@BFEGGGHGHFFGHHHFHHGGGGGFHHHHGEE?EFGDGBF3BGGGG4EFGHH3?BGGDG1G0FHGDF@2@FHGGFB>>2@/1@G1<D<GC<G<?/.1<001><>--<<C<GHH0G0GG/.CGGGCC0;G.CG.C.9999AFGFG.9C/;.;-;..9//:9BB.;.99.;-9.:..9/;;..9
@M03896:38:000000000-B4D98:1:1102:24437:14993 2:N:0:171
CCTGTTTGATCCCCACGCTTTCGCACATCAGCGTCAGTTACAGACCAGAAAGTCGCCTTCGCCACTGGTGTTCCTCCATATCTCTGCGCATTTCACCGCTACACATGGAATTCCACTTTCCTCTTCTGCACTCAAGTTTTCCAGTTTCCAATGACCCTCCACGGTTGAGCCGTGGGCTTTCACATCAGACTTAAAAAACCGCCTACGCGCGCTTTACGCCCAATAATTCCGGCTAACGCCTGCCACCTACG
+
ABBAAFFCFFFFGGGEEEAAAGEEEFEHHFFHFEEGFHHHFF3DFEGHGGF3FDAEFEGHEEEEGHB25FGGHHHHGFGHHHFHHFGGGGGGHGHHHEEE>EFHGFBBBFGHGGGFGFHHHHHHFHHGFFHHGCFB@FFHHHF22@GHHGGH1<FHHFHGFHF?.<-01>F<.<A@CGHHHFH:GF:<0;/0;0;;CDED?ABDAF;@---;>A.FF;9@BFFFF///;/9--;9FF.--99.AFFF./B.
@M03896:38:000000000-B4D98:1:1102:24448:15009 2:N:0:171
CCTGTTTGATCCCCACGCTTTCGCACATCAGCGTCAGTTACAGACCAGAAAGTCGCCTTCGCCACTGGTGTTCCTCCATATCTCTGCGCATTTCACCGCTACACATGGAATTCCACTTTCCTCTTCTGCACTCAAGTTTTCCAGTTTCCAATGACCCTCCACGGTTGAGCCGTGGGCTTTCACATCAGACTTAAAAAACCGCCTACGCGCGCTTTACGCCCAATACTTCCGGATAACGCTTGCCACCTAC
+
BBBBBFFFFFFFGGGGEGEFGGGGGGGHHGHHGFEEGHHHHHHHHFGGHHGCFGBEGGGHFEDEGHB2@FGEHHHHHFFHGHHHHFHGGGFGHHHHHEEGEEFHHHFFFHHHHHHHFFHHHHHHHHHHFHHHF222>@>HFHHF2FHHHHHHBFFHGFGFFHGCF<><<FG<.C@DGHHHHBGGHHC<0;GCCGCFGGDG?FGGGGGAFG@@-.A9B;ABFF..9/9;FF.-;;DB/A@...99;BF?/F
@M03896:38:000000000-B4D98:1:1102:18678:15055 2:N:0:171
CCTGTTTGCTCCCCACGCTTTCGCACCTGAGCGTCAGTCTTCGTCCAGGGGGCCGCCTTCGCCACCGGTATTCCTCCAGATCTCTACGCATTTCACCGCTACACCTGGAATTCTACCCCCCTCTACGAGACTCAAGCTTGCCAGTATCAGATGCAGTTCCCAGGTTCAGCCCGGGGATTTCACATCTGACTTAACAAACCGCCTGCGTGCGCTTTACGCCCAGTAATTCCGATTAACGCTTGCACCCTCC
+
BBBBAFFFBFFCGGFEAFEEFGEGGGGHFFEGGGEEEGGHFGHHEEEHGFEGEEEEGGDHHGGGGHFFEEGHHHFHHGHHHGHHGHHGGEEGHHGHHGCCCCGGHGFCHGFFHHHGFHHGGGGHHGED<ECHHHHBHFH/<GH:;CGHHGHFG0CC;GGGFH0.::0;9CFDBD?9FDFFGFFFGFF/BBFFFFBBB?EFFFFFFFF9ADCF-.9;/AD=BDA9BB:FFF/AA9./9A>...9/BBDEFD
@M03896:38:000000000-B4D98:1:1102:25304:15313 2:N:0:171
CCTGTTTGCTCCCCACGCTTTCGCACCTGAGCGTCAGTCTTCGTCCAGGGGGCCGCCTTCGCCACCGGTATTCCTCCAGATCTCTACGCATTTCACCGCTACACCTGGAATTCTACCCCCCTCTACGAGACTCAAGCTTGCCAGTATCAGATGCAGTTCCCAGGTTGAGCCCGGGGATTTCACATCTGACTTAACAAACCGCCTGCGTGCGCTTTACGCCCAGTAATTCCGATTAACGCTTGCACCCTCC
+
ABBAAFFFFFFFGGGG?EEFFGEFFGGGAFHHGGFEFHGHHHHFEFEGGDGGEEEFGGGHHGDEGH>>EEGHHHHHHFHGHGHHHFHGFEGGDGGHHDBCD@?GHFF0?FGGHHHGHHHGGGGHDGFA.<CHF0C<DGF/<GF:CCGGCCGHFCC;:CGGHGG./9/99CBE@D?DCDFFGGGCFFF/BFFFFFBB9AAAFFFFFFFAFF-@@;.;B9ABDF.;/9/;BFBFA99BF.;.9:9;;BFFEF
@M03896:38:000000000-B4D98:1:1102:25283:15318 2:N:0:171
CCTGTTTGCTCCCCACGCTTTCGCACCTGAGCGTCAGTCTTCGTCCAGGGGGCCGCCTTCGCCACCGGTATTCCTCCAGATCTCTACGCATTTCACCGCTACACCTGGAATTCTACCCCCCTCTACGAGACTCAAGCTTGCCAGTATCAGATGCAGTTCCCAGGCTGAGCCCGGGGATTTCACATCTGACTTAACAAACCGCCTGCGTGCGCTTTACGCCCAGTAATTCCGATTAACGCTTGCACCCTCC
+
ABBAAFFFFFFFGGG??EFFFGEEEGGG3FGHGGEAAGGH5FFHEEEFBA0AAE>EGGEG1BEEFHE/>>FGHGHHHFG3FFDHHHHFEEEEGF2GHBCC/BDHHC?<CFGFGGHHHHHGGGGGGF<.<.<D<</<<<D/<GB0;;CGC:CGHCF0:<GHGFCC.:...;CE?-9--;;BBBFBBFF/;BFFFFBF;.AEDFDDFFDA.A-@9;A/B.9@BF.9;///;B/9..99B.-..;A/BBD.9D
@M03896:38:000000000-B4D98:1:1102:12757:15496 2:N:0:171
CCTGTTTGCTACCCATGCTTTCGTGCCTCAGCGTCAGTTACAGCCCAGTAGGCCGCCTTCGCCACTGGTGTTCCTCCTAATATCTACGCATTTCACCGCTACACTAGGAATTCCACTTTCCTCTCCAGCACTCAAGACAGTTAGTTTTAGTTGCAGTTCCTCAGTTGAGCCGAGGGATTTCACAACTAACTTGACTTCCCGTCTACGCACCCTTTACACCCAATAAATCCGCATCACTCTTGCTCCCTAC
+
AAAAAFFCFFFFGGGGEFFGGGEA0FFHHGGFEEEEEGHHDF1AFE/FGBA1BFAEEGGH/EFAEGB>BBFBFHHHHFGEGGHHGEG/EEEGFHGHH/>EEEGHFF1>1BFGGHFG>GHHHGHHHHFFCGHHF0<B1000122>@>FD2<FBF@1FFFGFBGBFF111?FG---A-.<CGFGF=GCH/GHHF;0;0GCGHG.CHHGE-.;ACA/0;C09CA?.;0F0CFG..9--/;/;///9/9FEBF-
@M03896:38:000000000-B4D98:1:1102:15749:15641 2:N:0:171
CCTGTTTGCTCCCCACGCTTTCGCGCCTCAGCGTCAGTTAATGTCCAGCAGGCCGCCTTCGCCACTGGTGTTCCTCCGTATATCTACGCATTTCACCGCTACACACGGAATTCCGCCTGCCTCTCCATCACTCAAGACCAGCAGTTTTGAAAGCAGTTTATGGGTTAAGCCCATAGATTTCACTTCCAACTTACCGCCCCGCCTGCGCGCCCTTTACACCCAGTAAATCCGGATAACGCTTGCTCCCTAC
+
AAAAAFFFFFFFGGGE2FEEEGEFEFEFGGHHGEEEEFGFGGGHGDBFFHA1EFEEFGGHHGGEGH3FBFFEHHHHHGHHHHHHHHHEGGGGHGFHHGEEE@DFGEB@CFFGHGHAAECHFGHGHFGHHBGHF0F1?CGGFHHA1=1DCFGHH<CG<<GDBG/<<<.00DGGEHB:FGCFHFHFHGHC0C:;CCF.-9;9?--.9.-@-B=D-BB///:9A?.9;//:;F9-A../;.@.A?.//BAB/:
@M03896:38:000000000-B4D98:1:1102:28931:15648 2:N:0:171
CCTGTTTGCTCCCCACGCTTTCGCACCTGAGCGTCAGTCTTCGTCCAGGGGGCCGCCTTCGCCACCGGTATTCCTCCAGATCTCTACGCATTTCACCGCTACACCTGGAATTCTACCCCCCTCTACAAGACTCAAGCTTGCCAGTATCAGATGCAGTTCCCAGGTTGAGCCCGGGGATTTCACATCTGACTTAACAAACCGCCTGCGTGCGCTTTACGCCCAGTAATTCCGATTAACGCTTGCACCCTCC
+
ABBAAFFFFFFFGEFGEEEAFGEGGGGHHBGFEGGGGFGGGHHHGE?3B10AAE>EFGGH1E1EEHE/EEFHFFFHG?FDGGHHHHHFFEEFHGDFFCDGGCFGGHEF2?GHHHHFHHGGGGGHFHHH<GGHFCB<DHECCG000==D=::GHFFHGHHGHBF.C0:/;BFG??A--AFGGFFFFGG99FFFFBBFBFA9@-BDEFAADA;@-.;/BAD-@D.9BFFFFFF?..99;.@9A.9/;9D.;;
@M03896:38:000000000-B4D98:1:1102:13254:15655 2:N:0:171
CCCGTTCGCTCCCCTGGCTTTCGCGTCTCAGCGTCAGGTGGGGTCCAGGGACGCGCTTTCGCCGCGGGCGTTCCTTCCGATCTCAACGCATTTCACCGCTCCACCGGAAGTTCCCGTCCCCCCTACCCCCCTCCAGGCCGCCCCTATCGGTGCCCCTTCCCCGGTCGAGCCGCGGGATCTCAGCAGCCCACGTGCCCGCCCGCCTCCCCGCGCCTTAAGCCCCGTGATCCCGAACAACCCCCGCACCGTT
+
ABBAAFFABBBBGGGGGBBBFGFGGGFGHHHHGGFEEFHFAEEEEGBFE?FF>E>E@EGHAEF>EE//>><BFFDHHFFDFGHGFHHGGDGFHHHHHGFGGDHHHGCC-:GFGHEAGDCDCD?-CFGGGGG-9:.//;;---;-.;;B.-..;:;;.9BFFF=-9----;@------..;9//;/.;A..;-9.9A/.9@F-BFFDF..-;99-9:/:/:B;9-...//;B.;@--9;...9---9--..
@M03896:38:000000000-B4D98:1:1102:2682:15732 2:N:0:171
CCTGTTTGCTCCCCACGCTTTCGAGCCTCAACGTCAGTTACCGTCCAGTAAGCCGCCTTCGCCACTGGTGTTCTTCCTAATCTCTACGCATTTCACCTCTACACTAGGAATTCCGCTTACCTCTCCGGCACTCGAGCCACACATCTTCCACTGCAGTCCCATGGTTAATCCCTGGGTTTTCACATCACACTTGCCTTGCCGTCTACGCTCCCTTTACACCCAGTACATCCTGATCACGCTTGCCCCCTAC
+
>>A>>FF1B3FFFFBFEEEEGG0FHEGFGGHHAGGC/DG2A1/BEFE1D121BF/EEF/F/?/?BB@>@>/?EGGHGF2B@1BFFGG/>?E/FBBGH1B>F>BFD0EGHBGGF10?<E?FGFD<<F//>/CCG////>F00?/111>>FB1>>>1>=1<F10/<=0=00=0<CG<</:::;0:C0;00:CBG0C/;B/BB-.A..0.9ECA?/00;C00/9--999//;B/9;////-9-;--9/9--AF
@M03896:38:000000000-B4D98:1:1102:2690:15751 2:N:0:171
CCTGTTTGCTCCCCACGCTTTCGAGCCTCAACGTCAGTTACCGTCCAGTAAGCCGCCTTCGCCACTGGTGTTCTTCCTAATATCTACGCATTTCACCGCTACACTAGGAATTCCGCTTACCTCTCCGGCACTCGAGCCAGACAGTTTCCAATGCAGTCCCAGGGTTAAGCCCTGGGTTTTCACATCAGACTTGCCTTGCCGTCTACGCTCCCTTTACACCCAGTAAATCCCTCTAACGCTTGCCCCCTAC
+
ABBAAFFCFFDFGGGGEEAAFGEFGEGHHGHHFGF22FGGFEAGEF?BG5DDFGAEEGGH1EEEGF@B52?EFGHHHHHHHFHGHFG1EEEEHGEHH?>>E@EGFG3?3GHHGF3CBDEHHEHHHFD/BCDHG///?@?0>>F0<1FFF<GFF<F1DFGF00.<<.<<0<CGGF:C/:.EGHHGHGF00CB999FF9/;BB;@AEF.;.;;E/;FFFBBBDA.;/9BFFF/9.://9.;.9.9:9ABBFF
@M03896:38:000000000-B4D98:1:1102:2672:15758 2:N:0:171
CCTGTTTGCTCCCCACGCTTTCGAGCCTCAACGTCAGTTACCGTCCAGTAAGCCGCCTTCGCCACTGGTGTTCTTCCTAATATCTACGCATTTCACCGCTACACTAGGAATTCCGCTTACCTCTCCGGCACTCGAGCCAGACAGTTTCCAATGCAGTCCCAGGGTTCAGCCCTGGGTTCTCACATCACACTTGCCTTGCCGTCTACGCTCCCTTTACACCCAGTAACTCCGGATAACGCTTGCCCCCTAC
+
BBBBAFFFFFFFGGGGGFECFGGGHGGHHFEHEHHCGHHFHHGGGEAGGBFGFHFGGGGHGEFEFHFC5EFEHHHFHHHFHHFHFHHGCFEFHHHHHGEEE@GGDHB?EFHHGFFFFGFFGFHGHHG/C?FF0//?<CF00>>0D<GHHHHFHFBGGGHG0C.<<..==DHEFG../:.0CCHCHHH0;FFGBBFGB9FGA.AFEF;?EGBAB0F;BFBBDEE/B///;BD;.;AB9AD.99EBFFB=EF
@M03896:38:000000000-B4D98:1:1102:2685:15770 2:N:0:171
CCTGTTTGCTCCCCACGCTTTCGAGCCTCAACGTCAGTTACCGTCCAGTAAGCCGCCTTCGCCACTGGTGTTCTTCCTAATATCTACGCATTTCACCGCTACACTAGGAATTCCGCTTACCTCTCCGGCACTCGAGCCAGACAGTTTCCAATGCAGTCCCAGGGTTAAGCCCTGGGTTTTCACATCACACTTGCCTTGCCGTCTACGCTCCCTTTACACCCAGTAAATCCGTATAACGCCTGCCCCCTAC
+
AABAAFFBFFFFGGGEAEE2AFEFBFEGHFGHEGF2EGFFEHEFFGCFGFGDFFAEEGGH1EDEECF25B??FHHHHHHHBGHHGHHFEAEGFHHHHEEE@@GHEFG3BFGHHFGD/BDGFGHFHHG/BCFCF?//?@F0>.00<DGGEFFFFCFFGFGC<G..<..==DHHHH..;...;CGHHHG0;C/9CBFFF/BF-;:C.;;?FDGFBF//9BBB9;A/////;;9A..//;A@-9AFAEEF-.A
@M03896:38:000000000-B4D98:1:1102:5394:15995 2:N:0:171
CCTGTTTGCTCCCCACGCTTTCGCACCTGAGCGTCAGTCTTCGTCCAGGGGGCCGCCTTCGCCACCGGTATTCCTCCAGATCTCTACGCATTTCACCGCTACACCTGGAATTCTACCCCCCTCTACGAGACTCAAGCTTGCCAGTATCAGATGCAGTTCCCAGGTTGAGCCCGGGGATTTCACATCTCACTTAACAAACCGCCTGCGTGCGCTTTACGCCCAGTAATTCCGATTCACGCTTGCACCCTCCG
+
AAB?AFFFFFFFGG4EEFGCFGGGGGGFFFGFEEEGFGGFFHHHEGGGHF?EA@EEGFGHGEDFGGE/>EFGFFHHFEHHHHHFFHHGGEE?GGFHH/BDCCFHGHGECGHHGFFGHHFDCDGH1F<EAEFFCCC0<G0/CG0000CCCCCGHCGGCGGHGH0.:9/;;FGGGG@-?AFFFBFBBFF//;FF/9FFFFE?--99.A-.99>B9.:9FED=9.;9/:B/FFBAA;/9;.A?..9;BB...;.
@M03896:38:000000000-B4D98:1:1102:5393:16017 2:N:0:171
CCTGTTTGCTCCCCACGCTTTCGCACCTGAGCGTCAGTCTTCGTCCAGGGGGCCGCCTTCGCCACCGGTATTCCTCCAGATCTCTACGCATTTCACCGCTACACCTGGAATTCTACCCCCCTCTACGAGACTCAAGCTTGCCAGTATCAGATGCAGTTCCCAGGTTGAGCCCGGGGATTTCACATCTGACTTAACAAACCGCCTGCGTGCGCTTTACGCCCAGTAATTCCGATTAACGCTTGCACCCTCC
+
BBBBBFFFFFFFGGFGEEEFGGEEGGGGGGHHGGGGGHGHHHHHGGEGHECEEEEGGGGHHGFGGHEEEGGHHHHHGFHHHHHHHHHGGFGGHHGHHFFGGCFHHHFFHHHHHHHHHHHGGGGFBGGG.CEGFGH<GF</CHHC:=CGGHHHHCF:CFHHHFFEC;:;BBFGGG?D?DFFGGGGFFFFFFFBBBFFFFFFF@B.AFDADFBB9AAFFADADDFB/9/:BFBAD.ABB.;..;AFFFD.::
@M03896:38:000000000-B4D98:1:1102:3065:16481 2:N:0:171
CCTGTTTGCTCCCCACGCTTTCGCACCTGAGCGTCAGTCTTCGTCCAGGGGGCCGCCTTCGCCACCGGTATTCCTCCAGATCTCTACGCATTTCACCGCTACACCTGGAATTCTACCCCCCTCTACGAGACTCCAGCTTGCCACTATCAGATGCAGTTCCCAGGTTGAGCCCGGGGATTTCACATCTGACTTCACAAACCGCCTGCGTGCGCTTTACGCCCAGTAATTCCGATTAACGCTTGCACCCTCC
+
AAAAAFFFFFFFGGGGEFEAFGAEFGGGGFCFCFFAEGGHHGHHFGGEH1AAAFEEGGGHHGGGGH?>EEEHFGHHGFGDHFHHHHHGGEEEHG2FF/>C/CGHGGC?G2D2FG1FHGHGGFDGGHG.<<CGH///<CF/<CD0/:GHG0GCCCGC;CCHGH0.90//999CA9-9-9;F;9B//9B//B/F/;9/9FAEFAAFFF;..9-;-;.9BEAAD..//9;BF/;.;9A/F.99.A;/;FDEFF
@M03896:38:000000000-B4D98:1:1102:13850:16599 2:N:0:171
CCTGTTTGATACCCACACCTTCGCAATTGAGCGTCAGTCATGGCCCAGAAAACTGCCTTCGCCTTGAGTGTTCTTTCCGATATCTGCGCATTCCACCGCTACACCGGAAATTCCGTCTTCCCCTGCCTGACTCTAGAATGACAGTATCACATGCCTTACACAGGTTGAGCCTATGCCTTTAACACGTAACTTACCATTCCGCCTACTTGCCCTTTACGCCTAGTGATTCCGGACAACGCTCGCCTCCCCC
+
BCCCBFFFFFFFGGBEFCGGGGHGFGGHBFHHGGGGGHHFGHFHGGGHHHHHHHGHHHHHGFGEGFFHHHHHHHHHHGGGGGGHHHHEGGGGHHHHHEEEFEHHHGFCGFHHHGGGHHGHGHHHGHHH>GGHHFF2>F??FGHHFGHGDGFHHHHDFGGFHHEGF>0<>GGFGGGFHHHFFHHHHA:CGEHHHHH0CHHGHGFDGFGGGGGGFFBFBEDC?D/;00;CGF/;A:9.A-=.A>@BAD?ADF
@M03896:38:000000000-B4D98:1:1102:19292:16611 2:N:0:171
CCTGTTTGCTCCCCACGCTTTCGTGCATGAGCGTCAGTACAGGCCCAGGGGATTGCCTTCGCCATTGGTGTTCCTCCGCATATCTACGCATTTCACTGCTACACGCGGAATTCCATCCCCCTCTGCCGTACTCTAGCCTTGCAGTCACAAAGGCAGTTCCCAGGTTGAGCCCGGGGATTTCACCTCTGTCTTGCAAAGCCGCCTGCGCACGCTTTACGCCCAGTAATTCCGATTAACGCTCGCACCCTAC
+
ABBAAFFFFFFFGGGGEEAFFGEGFFHHGGHHGGGGGHDFG53FFEEHGC0AEEFGHHHH1EEEFGECFFHEGHHHHFGEFGHHHHHFFEEGHHGHFGFHHFGGEEEE/@FHHHHHHGHGGGGHGGH@?A?GHBF?<G<H>FFFGG<D<FCFC<C<<DHFHH0</</;:CHE@-:-@.;FFFFGGGG0;CFFBB90;/;CABFFAFFFFCDF.AE/B9ADCF./;/BFFF/D..AFFDF.9-999@AEFF
@M03896:38:000000000-B4D98:1:1102:19305:16624 2:N:0:171
CCTGTTTGCTCCCCACGCTTTCGTGCATGAGCGTCCGTACAGGCCCAGGGGATTGCCTTCGCCATTGGTGTTCCTCCGCATATCTACGCATTTCACTGCTACACGCGGAATTCCATCCCCCTCTGCCGTACTCTAGCCTTGCAGTCACAAAGGCAGTTCCCAGGTTGCGCCCGGGGATTTCACCTCTGTCTTGCAAAGCCGCCTGCGCCCGCCTTACGCCCAGTACTTCCGACTAACGCTCGCTCCCTACG
+
>AA1>DF>DFFFGGGE1AAAAGABEFGFFFBFEEA//FA/BB0AA//AF///BABGGGHH/EEEF1D1D>FEHHHHHEG/?AFGHFGFC??EHFGHFFGHB>BFEEE@/>FFHG2GGFHGGGGHBGH/?A?GHFF1=C1>1<11<F>11<<C/<C</0==GH0:/:/.:-.:;99?-9/;B0CFBAC0;CBB009;;/BA@=@A99-;-;-9---/;99==9-/9/;;BFAA-;;BB-9---;-999-:F-
@M03896:38:000000000-B4D98:1:1102:19282:16625 2:N:0:171
CCTGTTTGCTCCCCACGCTTTCGTGCATGAGCGTCAGTACAGGCCCAGGGGATTGCCTTCGCCATTGGTGTTCCTCCGCATATCTACGCATTTCACTGCTACACGCGGAATTCCATCCCCCTCTGCCGTACTCTAGCCTTGCAGTCACAAAGGCAGTTCCCAGGTTGAGCCCGGGGATTTCACCTCTGTCTTGCAAAGCCGCCTGCGCACGCTTTACGCCCAGTAATTCCGATCAACGCTCGCACCCTAC
+
ABBAAFFCFFDFFFFFEEEAFGDCFGHHHFHGGFEFGFDBFGCDFEEEGD0BAFFFHHHHHGGEFHE3GFHEFGHHGEGEGEGHHHHFEEGGHHHHHBGHFB3BE/>EC@FHGHFFHEHGGGGHFDG//?CFHFB1GF=FFGGB=G<DGG0CBGFG<DGFHHC.<0///:CC:;@?-.9;F;FGGGG0;C0F00909/:FC@B?.A>ADA>B..:/BAD=@9A//;BB9FBFF-;/;.-;ABF->;A..A
@M03896:38:000000000-B4D98:1:1102:16219:16681 2:N:0:171
CCTGTTTGCTACCCATGCTTTCGTGCTTCAGCGTCAGTTAAAGCCCAGTAGGCCGCCTTCGCCACTGGTGTTCCTCCTAATATCTACGCATTTCACCGCTACACTAGGAATTCCACTTTCCTCTCCAGCACTCAAGAAAGTTAGTTTTAGTTGCAGTTCCTCAGTTGAGCCGAGGGATTTCACAACTAACTTGACTTCCCGTCTACGCACCCTTTACACCCAATAAATCCGGATAACGCTTGCTCCCTACG
+
ABBBBFFFFFFFGGFGFGGGGGEGGG2DGEEHGGGEGHGHHHGGFEEHGFFHGGEFGGGHEEEFGHHHFGHFHHHHHHHHHHHHHHHGGGGGHHGHHGGGCEFHHHFHFFHHHHGFFHHGFFHHHHFHHHHHF2FBBG2<F>GFDGHHHFHHGFGGGFHGFHHHFD?<FGF-@FDGDHHFHFHGF?/<CGHHGBGHHFHHGHGGECEADFDDABFFFBCBDA.CF9C0;C.?AADFF.;.EFEF/9EFFF.
@M03896:38:000000000-B4D98:1:1102:9767:16830 2:N:0:171
CCTGTTTGCTCCCCACGCTTTCGAGCCTCAACGTCAGTTGCCGTCCAGTAAGCCGCCTTCGCCACTGGTGTTCCTCCTAATATCTACGCATTTCACCGCTACACTAGGAATTCCGCTTACCTCTCCGGCACTCCAGCCTTACAGTTTCCAACGCAGTTCCGGAGTTGAGCCCCGGAGTTTCACGTCAGACTTGCAAAGCCGTCTACGCTCCCTTTACACCCAGTAAATCCGGATAACGCTTGCCCCCTAC
+
ABBAAFF4FFFFFEGEEEEFFGECGEFHHGHHGHHEEHFEDGEGGGCHHHADFGAEGGGHFEDEEHF2BBFEHHHHHHHHHEGHHHHGGGGGHHHHHEEEEEGHHFFHHHHHHFFFGFDHHEHHHFG<C@CHF0?1?FCG1GFD<GGGHHFH?A@@DFHHF-.<.:;;CCGGGG-9-9/CFFF?FFE.;FFBBFF0;BBFB;DFEFEFFFFFB/BFFBBBDE.;/F/FFFF-.9D9BDB.;EAFFEDD.A
@M03896:38:000000000-B4D98:1:1102:5076:16976 2:N:0:171
CCTGTTTGATCCCCACGCTTTCGCACATCAGCGTCAGTTACAGACCAGAAAGTCGCCTTCGCCACTGGTGTTCCTCCATATCTCTGCGCATTTCACCGCTACACATGGAATTCCACTTTCCTCTTCTGCACTCAAGTTTTCCAGTTTCCAATGACCCTCCACGGTTGAGCCGTGGGCTTTCACATCAGACTTAACAAACCGCCTACGCGCGCTTTACGCCCACTAATTCCGGATAACGCTTGCCACCTACG
+
ABB?AFFFFFFFGGGGEEE2FGAEEGEHHFHHEGE2FGFGFBDDFGFGHHHEGF1EEGGH1BEEEFB2@2GGHHHHHFFFGHHHH4FEGGEGHHFGHEEEGEHHHFGF3EGGGHFGGFHHHHHHHHHFDGHHG011@@@DGGD12@FFGGHHBD?FGHHGFH/-<<-0>CG-<<<?CHHHFFHHHH000;CGGF0;0;CE-ABG.C;B-A-@=D.9B..@BF..;//FFF/-::AFF?B.9.ABBB99/;.
@M03896:38:000000000-B4D98:1:1102:5441:16987 2:N:0:171
CCTGTTTGCTCCCCACGCTTTCGCGCTTCAGCGTCAGTATCTGTCCAGTGAGCTGACTTCTCCATCGGCATTCCTACAAATATCTACGAATTTCACCTCTACACTTGTAGTTCCGCCCACCTCTCCAATACTCTAGAAAAGCAGTTTCCAACGCAATACGGAGTTGAGCCCCGCATTTTCACATCAGCCTTTCTTTTCCGCCTAGACGCGCTTTCCGCCCAACACATCCTGATAACGCTTTCGACCTACGT
+
ABB?AFFFFFFFGGGG2EEFFGDGEGEGGEFHGGGDEHHHHBGHHHHHHHFGFGBBGHHHGHHGGHF1E0EGGH5DFCGGFHGHHEGF1CGHHHHHGFGHDDGHHGFF4BF4FF/?EEEGGEGHGCD2FGGHHHBDBB@22@FB2@GFFFDC/>/>A1?/...>0F1<<FFF@F-<E0CF0:CHHB00:/CFH0;0CCG.EGDFB99.--;-.;00.9.-:..:.AFFB//9///9.-...;.99-9/;.9
@M03896:38:000000000-B4D98:1:1102:5462:16992 2:N:0:171
CCTGTTTGCTCCCCACGCTTTCGCGCTTCAGCGTCAGTATCTGTCCAGTGAGCTGACTTCTCCATCGGCATTCCTACAAATATCTACGAATTTCACCTCTACACTTGTAGTTCCGCCCACCTCTCCAATACTCTAGAAAAGCAGTTTCCAACGCAATACGGAGTTGAGCCCCGCATTTTCACATCAGACTTTCTTTTCCGCCTAGACGCGCTTTACGCCCAATAAATCCGGATAACCCTTGCGACACACGT
+
BBBBBFFFFFFFGGGFEEEFFGEEEECGGHHHGGEGGHGHHHHHFGFHFGBFGHGFGHHHHHHHHHEEE>EHHHFHFGGHHHHHHHHGD?FHHHGHHHHHGFFGHFHGH4GGHGAEEFGGGHHHHHHFFFHHHFFF33@F@FGCFDHHHFGHG@@@AHH<>?.AFBF<FHFE@FCDGFHHHGHHHE00CCFGH00FGHH?DDGBF0F.B?=:CEFG.ABD?.B//FFFFD;.9;/B/.9/.;;-;;-.9-.
@M03896:38:000000000-B4D98:1:1102:5068:16993 2:N:0:171
CCTGTTTGATCCCCACGCTTTCGCACATCAGCGTCAGTTACAGACCAGAAAGTCGCCTTCGCCACTGGTGTTCCTCCATATCTCTGCGCATTTCACCGCTACACATGGAATTCCACTTTCCTCTTCTGCACTCAAGTTTTCCAGTTTCCAATGACCCTCCACGGTTGAGCCGTGGGCTTTCACATCAGACTTAAAAAACCGCCTACGCGCGCTTTACGCCCAATAATTCCGGATAACGCTTGCCACCTAC
+
BBBBAFFFFFFFGGGGEFEFFGAEEGGHHGHHGGEEGHHHFGFFGFFHHHHFGFBEGGGHEEGFGHFGFHHGHHHHGGHHHHHHHHGGGGGGHHHHHGEGGEGHHHFEHEGHHHHHHHHHHHHHHHHGFFHHG22D2@GHHHHGDDGHHGHGB<GHHHHGHH?<F<-0<>>><C-<EHHHFFGGHHH0;CGCCC0;::CFB?DGDF9A@BAFB.EFFED=BF.;FFFFFFF-D.ABBDDD..;9;BFFFF
@M03896:38:000000000-B4D98:1:1102:18682:17001 2:N:0:171
CCTGTTTGCTCCCCACGCTTTCGAGCCTCAGCGTCAGTTACAGTCCAGAAAGTCGCCTTCGCCACTGGTGTTCTTCCTAATCTCTACGCATTTCACCGCTACACTAGGAATTCCACTTTCCCCTCCTGCACTCTAGATTTCCAGTTTGGAATGCAGCACCCAGGTTGAGCCCGGGTATTTCACATCCCACTTAAAAATCCGCCTACGCTCCCTTTACGCCCAGTACATCCGGACAACGCTTGCCACCTAC
+
BBBBAFFFFFFFGGFEEFEAFGGGHGGHHFGHGGEEEHHHHHHHHGGHHHGCFDAEEEGHFEGFGHBBBGGEHHHHHHFEFHHHHHHGGGGGHHHHHGF?EEHHHFBFFGGHHHHGHHHHFHGHDGHGHGHHH3D@GGFHHHH2DDGB<F<GF<D?CACFGGA.<100<GFFCG?.AGGHH0GDFFHGFGCC:;:<GGHHGGGGGGGFEGDGFB0FFADB@DC9FBFFFFF-;>-;;-9.9.;;;:A?FF
@M03896:38:000000000-B4D98:1:1102:27391:17009 2:N:0:171
CCTGTTTGATCCCCACGCTTTCGCACATCAGCGTCAGTTACAGACCAGAAAGTCGCCTTCGCCACTGGTGTTCCTCCATATCTCTGCGCATTTCACCGCTACACATGGAATTCCACTTTCCTCTTCTGCACTCAAGTTTTCCAGTTTCCAATGACCCTCCACGGTTGAGCCGTGGGCTTTCACATCAGACTTAAAAAACCGCCTACGCGCGCTTTACGCCCAATACTTCCGCATAACACTTGCCACCTAC
+
ABBAAFD4FFDFGGFEEFEFEGEEEGGHHGFGGGGGGHGHGHFHHHEFGFFADFBEGGEHAEEEGGFG@FHEGFHHGFGHHHFHH4FEGGGGHHFHHEEGC@DF3FDFFFHHGHHGGFHHHHHHHHHHFHHHFCGD@FFHGHG12@FGHFHHHHHHHBFAGHGCF.-0>FGA<@<@EHEHHEGFCG00:CGBGCFH0-CCB@GGGG.;9B-B-9EFFEDBBA..9//;F/9.;;9BB/;/9/;:9/AFFF
@M03896:38:000000000-B4D98:1:1102:5455:17010 2:N:0:171
CCTGTTTGCTCCCCACGCTTTCGCGCTTCAGCGTCAGTATCTGTCCAGTGAGCTGACTTCTCCATCGGCATTCCTACAAATATCTACGAATTTCACCTCTACACTTGTAGTTCCGCCCACCTCTCCAATACTCTAGAAAAGCAGTTTCCAACGCAATACGGAGTTGAGCCCCGCATTTTCACATCAGACTTTCTTTTCCGCCTAGACGCGCTTTACGCCCAATACATCCGGATAACCCTTGCGACCTAC
+
ABBABFFCFFFFGGGGFEEFGGFGGGGGGFGHGGG?FHGHHFFHHHEHGFFGGHBFGHHHGHHHHHGCEEEHHHFHFGHHHHHHHHHG>GHHHHGHHHHHHGFGHGGGHGGHGH/EEGGGGFHHHGBFDFHHHHB33?FF@GHCDFHGHGFG?@<>AHH?>CAE<GB<CGGGCGCDGBFGB:<;GGB0//CGHFCCGBGEGDDFF009?;;9.9CB.;@>..BB/BFFFD-.99/B/;.9.;9-;-.9B
@M03896:38:000000000-B4D98:1:1102:5075:17010 2:N:0:171
CCTGTTTGATCCCCACGCTTTCGCACATCAGCGTCAGTTACAGACCAGAAAGTCGCCTTCGCCACTGGTGTTCCTCCATATCTCTGCGCATTTCACCGCTACACATGGAATTCCACTTTCCTCTTCTGCACTCAAGTTTTCCAGTTTCCAATGACCCTCCACGGTTGAGCCGTGGGCTTTCACATCAGACTTAAAAAACCGCCTACGCGCGCTTTACGCCCAATCATTCCGCATAACGCTTGCCACCCAC
+
AABAAFFCFFFFGGGEEFECFGDGGGGHHGGHGGF?EHGGDF3DGFFGHHHFGDAAEEGHEEEEGFFG@FGEHHHHHF4FGHHHHEFFFGFGHHGHHEEGG>3FDGFEFGHHGHFFFFFGGHHHHGGGFGHHC2@<>2FHHHHG>>@GHFGF1FFHHHHGFG/-<<-<><F-<<-CEHHHHGHHHHB:;;GFCBCCCAAA-?DDGFAA@B-@>.AB9A.99D.;/9/;;9/.;.;9/9=.9AAB;FF.9;
@M03896:38:000000000-B4D98:1:1102:27407:17019 2:N:0:171
CCTGTTTGATCCCCACGCTTTCGCACATCAGCGTCAGTTACAGACCAGAAAGTCGCCTTCGCCACTGGTGTTCCTCCATATCTCTGCGCATTTCACCGCTACACATGGAATTCCACTTTCCTCTTCTGCACTCAAGTTTTCCAGTTTCCAATGACCCTCCACGGTTGAGCCGTGGGCTTTCACATCAGACTTAAAAAACCGCCTACGCGCGCTTTACGCCCAATAATTCCGGATAACGCTTGCCACCTAC
+
BCCCBFFFFFFFGGGGGGEFGGEEEGGHHFHHGGEFGHHHHFCFHHHHHFHGHGEFGGGHAEEEGHFGDGHGHHHHGFGHHHHHHFHGGGGGHHHHHEEFGEFHHHFHHGHHHHHHHGHHHGHHHHHGGFHHCB2<@F>HHHHG2DHGHFHHFFHHHGHDGHG?F<-<>FG<<CACGHHHFBFGHHF=CGGGGF0;CCEGACFGGG.A@DC@>D9BF:ABFDA/;9BFFFFA.ADFBD;.E9:B9/A./B
@M03896:38:000000000-B4D98:1:1102:27409:17038 2:N:0:171
CCTGTTTGATCCCCACGCTTTCGCACATCAGCGTCAGTTACAGACCAGAAAGTCGCCTTCGCCACTGGTGTTCCTCCATATCTCTGCGCATTTCACCGCTACACATGGAATTCCACTTTCCTCTTCTGCACTCAAGTTTTCCAGTTTCCAATGACCCTCCACGGTTGAGCCGTGGGCTTTCACATCAGACTTAAAAAACCGCCTACGCGCGCTTTACGCCCAATAATTCCGGATAACGCTTGACACCTACG
+
BBBAAFFFFFFFGGGG?EFCEGEEDG2GHGHHGGGGGGGHGFFCHECFHHBADFEEGGGGEFGFGHCG@BGEHHHHGCFHHHFHGFFGGGGGHHFHHEGEE@BGFGHFCFHHHH4GGBGGFDGGHHHHFFHHGFCB@@GHHHHF2FDGHGGHGHHHHHFGFHCC<.A0FFGCA@@?AGGHFBDGFGF;0/:0CFCBCADDD?;.:B.-ABFFB?EBFEA;9.E./:BFFF/>.ADFF.@.;..;9B./9;.
@M03896:38:000000000-B4D98:1:1102:10856:17060 2:N:0:171
CCCTTTTGCTCCCCACGCTTTCGTGCCTGAGCGTCAGCAATTGTCCAGGTAGCCGCCTTCGCCTCTGGTGTTCCTCACGATATCTACGCATTTCACTGCTACACCGTGAATTCCGCTACCCTCTCCAATGCTCTAGCCATGTAGTTTTAGGTGCAATTCCGAGGTTGAGCCCCGGGCTTTCACGCCTAACACACTTGGCCGCCTGCGCACCCTTTACGCCCAGTGAATCCGACTAACGCCTGCAGTCTCT
+
BBBBBFFFFFFFGGGGGEFEFGFGFFHFFFGHGGEEEGH2BDEGFFFGHHGFFHEEGGGHFEGGGHB3FCGFHHHHHHHGHGCFFHHFGEFGHHFGEGGHHHHHHFFEF?GHHF3EE?DHHGHGHFGF>@@GGDD>@GDHF<GFFFHHEGCHF<?1?FGHHF-<<>>/<<GEDG?DCCHHHEF.C.C9/C//CE/;:0CBD?BG??---9;:9///B.9-;9./:9BFFF?D-9@/B.--..;./;;BF/
@M03896:38:000000000-B4D98:1:1102:10853:17078 2:N:0:171
CCCTTTTGCTCCCCACGCTTTCGTGCCTGAGCGTCAGCAATTGTCCAGGTAGCCGCCTTCGCCTCTGGTGTTCCTCACGATATCTACGCATTTCACTGCTACACCGTGAATTCCGCTACCCTCTCCAATGCTCTAGCCATGTAGTTTTAGGTGCAATTCCGAGGTTGAGCCCCGGGCTTTCACGCCTAACACACTTGGCCGCCTGCGCACCCTTTACGCCCAGTGAATCCGAATAACGCTTGCAGTCTCC
+
BBBBBFFFFFFFGGGEEEEFFGEFGGHFFFHHGGEEFFHEFHCGHFFGHHGGGHEGGGFHHGGGGHFF@FGEHHHHGHHGHGCHFGHGGEGGHHFHFHGHHDGGHGGFGFFHHFFEGGGHHHHHHGFHD@FHHFH2FFHFFDGD<@FGHGFHH<C?FGHHGFG?A<<=CGGEFG-@GCCGHBGGACHA/FFFEGGF0B:FGADG.C?D;CDDA//BF..BB.E99//;FBDDF.;:BA@..9A///9;B/
@M03896:38:000000000-B4D98:1:1102:25621:17112 2:N:0:171
CCCTTTTGCTCCCCACGCTTTCGTGCCTGAGCGTCAGCAATTGTCCAGGTAGCCGCCTTCGCCTCTGGTGTTCCTCACGATATCTACGCATTTCACTGCTACACCGTGAATTCCGCTACCCTCTCCAATGCTCTAGCCATGTAGTTTTAGGTGCAATTCCGAGGTTGAGCCCCGGGCTTTCACGCCTAACACACTTGGCCGCCTGCGCACCCTTTACGCCCAGTGAATCCGAATAACGCTTGCAGTCT
+
BBBBBFFFFFFFGGCF?EAAAFAFFGHHFFGHGFEE?GH2GHFHFFDFGGGFGHEGGGGHAEEGGHFFGGHGGFFHFHHGHGGHHHHGGEGGHHGHFHGHFFHFHGGEE?GHHHGEEGGHHHHBGHFFHHGHHFH@FGFHF?GF1?1GFFFHG?FDFFGHGDF-<<<<CGGCD-@@DGHHHBGC.:C.BFFFEGGFFFCFGGG9CF?DFFBF?//9B..9>DA//;9/;F?...;/;DD.;9A/9/9:
@M03896:38:000000000-B4D98:1:1102:25626:17131 2:N:0:171
CCCTTTTGCTCCCCACGCTTTCGTGCCTGAGCGTCAGCAATTGTCCAGGTAGCCGCCTTCGCCTCTGGTGTTCCTCACGATATCTACGCATTTCACTGCTACACCGTGAATTCCGCTACCCTCTCCAATGCTCTAGCCATGTAGTTTTAGGTGCAATTCCGAGGTTGAGCCCCGGGCTTTCACGCCTAACACACTTGGCCGCCTGCGCACCCTTTACGCCCAGTGAATCCGAATAACGCTTGCAGTCTCT
+
BBBBBFFFFFFFGGGGEFFFFGEFFFHHFCHHGGGGGGHGGHCHFHBHHHFGHGEEGGGHFFGGGHC@GHHGHGEHFGHFHGGHHHHGGEGGFGFHDFFHFFFGFEGHGFHHHGFEFGGHHHHHGHHHFFGHHFF@DGHHGDGF1?GFH0?GH<FFDGHHHDGCA0</<CFCDGCGGGFHFBGCGCH?FBFB?DFF90;FG?FGFF?BFFDF.;BBFFDDFF?;9F/;FF..D..BFDF?9.9/;/;9B9
@M03896:38:000000000-B4D98:1:1102:3243:17246 2:N:0:171
CCTGTTTGCTCCCCACGCTTTCGCGCTTCAGCGTCAGTATCTGTCCAGTGAGCTGCCTTCTCCATCGGCATTCCTACAAATATCTACGAATTTCACCTCTACACTTGTAGTTCCGCCCACCTCTCCAGTACTCTAGCAAAGTACTTTCCAACGCACTACGGAGTTCATCCCCGCATTTTCACATCAGCCTTTCTTTTCCGCCGCGACTCTCTTTACGCCCACTACATCCGTATACCTCTTTCGACATCCG
+
AAA1>F3BFDBBFEGGEAAAFGAE0AAEGG1D/BE/EG2FHHDGD1A1AB1BBF11BFGHHHD1DDA/>>E1FG@D@F1111BFFFHF?/?GGGEHGHFFD@B0111F>2BFFF?EEEEFE0B1BFF1>F<GG2F11@1101@222@GH22@/<>//<F/...>0111=>><-<@.<<=D0:0C:0<0:/0:C0:0;0;..9----;-C0;://;9-99---;///;/9--9-;/9/B/B/:--9;-/9-
@M03896:38:000000000-B4D98:1:1102:3222:17252 2:N:0:171
CCTGTTTGCTCCCCACGCTTTCGCGCTTCAGCGTCAGTATCTGTCCAGTGAGCTGACTTCTCCATCGGCATTCCTACAAATATCTACGAATTTCACCTCTACACTTGTAGTTCCGCCCACCTCTCCAGTACTCTAGCAAAGTAGTTTCCAACGCAATACGGAGTTGAGCCCCGCATTTTCACATCAGCCTTTCTTTTCCGCCTAGACGCGCTTTACGCCCACTACATCCGGATAACCCTTCCGACATACGT
+
ABBAAFFFFFFFGGGE?EGEGGEEEEEGGGGHGGF2EHGHHHBGHGFFGEEGGHBBGHHHGGFAGHE1E>EGHHEGFFGFGHHHHHHG1?GGGHGHHHHHGFFHHFFFFFGFGH/EEEGF<0FGGGFGDDGHGGBB322<2>@@>2FGDGBG?@@/?1FF/C.<<111FGFDGC@AEFFH0C0CGC00=C0CGF0CGHH.E9CDB00.:-;@.9CF.;-@.99///BFFA-.99BB/..;.9..9-.BB./
@M03896:38:000000000-B4D98:1:1102:3508:17471 2:N:0:171
CCTGTTCGCTACCCATGCTTTCGCTCCTCAGCGTCAGTAACTGCCCAGTAACCTGCCTTCGCCATCGGTGTTCCTCCTGATATCTGCGCATTTCACCGCTACACCAGGAATTCCAGTTACCCCTACAGTACTCAAGTTATGCCCGTATCGCCTGCACGCCCGGAGTTAAGCCCCGGAATTTCACAGACGACGCGACAAACCACCTACGAGCCCTGCACGCCCAGTAATCCAGGCCAACGCTCGCACCCTA
+
AAAAAFFADBABCGFGFFFBBGEGGHGHHDFFGFGFGHDDGHHHGAGHGFDGHHFFHGHHHGGGGHDAAAB>BGHHHHHHHGFHHHHGGGGGHGFHGGGGG?BBBGFAGGHHHHE?BG4B3BFGCF1CB2GHFFH<2@@@1@FHD@@G0AADAGE0FFCF-ACCG.<<<<D<GGCCCCAFH;CFFFF9--;@@@-9@-BA.....9/..9@BF...99:>E?..9BB//;/;/.;9...9..--9;99..
@M03896:38:000000000-B4D98:1:1102:21105:17522 2:N:0:171
CCTGTTTGCTCCCCACGCTTTCGCACCTGAGCGTCAGTCTTCGTCCAGGGGGCCGCCTTCGCCACCGGTATTCCTCCAGATCTCTACGCATTTCACCGCTACACCTGGAATTCTACCCCCCTCTACGAGACTCAAGCTTGCCAGTATCAGATGCAGTTCCCAGGTTCAGCCCGGGGATTTCACATCTGACTTAACAAACCGCCTGCGTGCGCTTTACGCCCAGTAATTCCGATTAACGCTTGCACCCTCC
+
ABBABFFFFFFFGGGGEEEEFGEEFGGGC3FFEGE2EHGGFGGFEEECG1AFEEEGGGGHHEGGGHD>EEFHGHFHHFFBGGGHFHHGGEEGGHFHHCBB?@GHGFF0?FGFGHHHHHHGGGGH<GFD..<GF0<<DG0<CGF00;;GG;CCG:C0<;GHGC0:/00:;CFG-9-9-;CFB9FCGFF//;FF//;;/;AEDFFF..-;.:@D;AEFF..9@D./;FFFF//9..;BB.-.:.9;:FD?ED
@M03896:38:000000000-B4D98:1:1102:13114:17563 2:N:0:171
CCTGTTTGCTCCCCACGCTTTCGAGCCTCAACGTCAGTTACCGTCCAGTAAGCCGCCTTTGCCACTGGTGTTCCTCCTAATCTCTACGCATTACACCGCTACACTAGGAATTCCGCTTACCCCTCCGGCACTCAAGCACAGCAGTTTCCAATGCAGTCCAGGGGTTAAGCCCCTCCCTTTCACATCAGACTTGCTGCGCCGTCTACGCTCCCTTTACACCCAGTACATCCGGATAACGCTTGCCCCCTAC
+
ABBAAFFFFFFFGGGEEFFFFGG2GEGHHHBGGHHAEHGFHEE2BEEG5DFGGEAEGGG35DFGHHBFEFGEHHHHG23BF3BGHHHGE>EE3BGGHEEEGEFGFGGEFGHHHHHE/CDGF2FFED//><AHH0F1F0?00??0<<GG<<GHHFGD>111/<<-<<<==GHHGH.:.::GGHHFHH000CBB;C0009AFF:@FGGGG.ADFBBFFF/BBDAE9F/;/;B.=..;/9A@...;/9AFCEF
@M03896:38:000000000-B4D98:1:1102:10295:17589 2:N:0:171
CCTGTTTGCTCCCCACGCTTTCGAGCCTCAACGTCAGTTACCGTCCAGTAAGCCGCCTTCGCCACTGGTGTTCTTCCTAATATCTACGCATTTCACCGCTACACTAGGAATTCCGCTTACCTCTCCGGCACTCGAGCCAGACAGTTTCCAATGCAGTCCCAGGGTTAAGCCCTGGGTTTTCACATCAGACTTGCCTTGCCGTCTACGCTCCCTTTACACCCAGTAAATCCGGATAACGCTTGCCCCCTAC
+
ABBAAFFFFFFFGGCEEFEEFGEGGGGHHHFHGHHFGGGHHHGFGGFHGGGFGHEGGGGHHGFDGHCG@BFEHHHGHHHGHHHGFHHEGFDGHHHHHGEGGCHHHHGGHHHGHGHFGDGHHGHHHFGCCBFHC/??CC0?<FCBDFFHGGFFFGFHGFHHGHFD<<C=DGHHHFAC;:CEFFFHHHF09FGFFEGFBFFGG;BFGGGGGGGGBB/9:/BBDE./;/;9BB.-;.:BF?D99EE9BADFFF
@M03896:38:000000000-B4D98:1:1102:10311:17596 2:N:0:171
CCTGTTTGCTCCCCACGCTTTCGAGCCTCAACGTCAGTTACCGTCCAGTAAGCCGCCTTCGCCACTGGTGTTCTTCCTAATATCTACGCATTTCACCGCTACACTAGGAATTCCGCTTACCTCTCCGGCACTCGAGCCAGACGGTTTCCAATGCAGTCCCAGGGTTAAGCCCTGGGCTTTCACATCAGACTTGCCTTGCCGTCTACGCTCCCTTTACACCCAGTACATCCGGATAACGCTTGCCCCCTAC
+
ABBAAFFFFFFFGGGC2EEFFGAF4EEGHFCGEFA2BFFDDEEFEAAGGHEFFFAEEEFHEEFDFHEG52BEGFHHHHFBFDBGH4FFF1>EGFBGHEEE>EDG?G3BGFFHHF3C<B/GHFHHHHG/<BBGH/??CCH00F-.>.AGG1=<</===CGHGH.</<;;0CGEGF...:;GGBHFGGG00;/;9BFGGFGFGAFEGG.A.A;EB;9;9/;BD?.99/9;FF;-.;./9.9.9.999.@FAA
@M03896:38:000000000-B4D98:1:1102:14199:17599 2:N:0:171
CCCGTTCGCTCCCCTGGCTTTCGCGTCTCAGCGTCAGGTGGGGTCCAGGGACGCGCTTTCGCCGCGGGCGTTCCTTCCGATCTCAATGCATTTCACCGCTCCACCGGAAGTTCCCGTCCCCCCTACCCCCCTCCAGGCCGGCCCTATCGGCGCCCCCTCCCCGGCTCAGCCGCGGGATTTCCGCAGCCGACGCGCCGGCCGCCCTACACCCGCCCTAAGCCAAGTGAATCCGAATCACCGTCGCCCCGGC
+
AAAAAFF?DAAAGGGAAFEAGF?EEEEAFGHHEEAE/AF1/AAABBGBEEAF>>>EE/FG/EF>E>>/B><>FGGHFHG??<FG1DGDGDHHFGFHHC@CGGGHHG?@@?CDGFF.;CCFHF@9EFFFGGG9.A///;;---;---9;-;--;99@-99AFF?--9-//9F--9-9--9/B/-;@-@E-99--999--99---9-99/-/;99---;-//;---;//////--9-;//---9------9-
@M03896:38:000000000-B4D98:1:1102:12981:17620 2:N:0:171
CCTGTTTTCTCCCCACGCTATCGAGCCTCCACGTCAGTTACAGCCCCTTACGCCGCCTTCGCCACTGCTGCTCCTCCTAATTTCTACTCATTTCACCGCTACACTAGGTATTCCGCTTACCTCTCAGACCCTCCATTACACCAGCTTCCAAAGCAGTCCCGTGGTCGAGCCCCGGCTTCTCACTCCACACTAGCATCTCCGTCTACGCTCCCTTTACACCCAGTACATCCGAATAACGCTTGCACCATAC
+
>A111BD131B@F11AEEF0AAE0FEAG00F00BA/BGGHH1G1B///B11B//E/EG/1///>/B11111B1110BF@@F22B2BF2BG1@F>GFE//EE/1<F<B0122B2>FAA</<011101@1@//0//012@F11?/0/?GG1?11<>10>1<1-..-<0<-<.-.;-:---/;00000;9/BC//0/00;000;..990;-.--A-///9/9/9?A;///BF9----;/9-;--EA9BB-/;-
@M03896:38:000000000-B4D98:1:1102:14204:17622 2:N:0:171
CCCGTTCGCTCCCCTGGCTTTCGCGTCTCAGCGTCAGGTGGGGTCCAGGGACGCGCTTTCGCCGCGGGCGTTCCTTCCGATCTCAACGCATTTCACCGCTCCACCGGAAGTTCCCGTCCCCCCTACCCCCCTCCACGCCGGTCGTATCGGTGCCCCCTCCCCGGCTCAGCCCGGGGATTTCAGCAGCCCACGTGCCGGCCCGCCTCCACCCGCCTTAAGCCCACTGCTTCCGAATACCCTTCGCCCCGTC
+
BCCABFFABCBCGGGGGBFFGGEGFGGGHHHHGGEEEFGHEGGGEGHGGEAFEE>EEAGHEFGEFE/<CCDDGHFHHGGGGCHHGHHGGFFGHHHHHGDDGGHHHGCFCGCGHGHAGFGGGGGGGGGGGGG?DD/:.;;-9-;--.::.-..;BFF-9AFFF;--:./:;B.--99-./;B/:BF.::..;-.:;A--;@F-9DD?F:F.;-9-..///::EA..:/;/;FAA.../9///:...;-9..
@M03896:38:000000000-B4D98:1:1102:12998:17635 2:N:0:171
CCTGTTTGCTCCCCACGCTTTCGAGCCTCAACGTCAGTTACCGTCCAGTAAGCCGCCTTCGCCACTGGTGTTCCTCCTAATATCTACGCATTTCACCGCTACACTAGGAATTCCGCTTACCTCTCCGGCACTCTAGAAAAACAGTTTCCAAAGCAGTCCCGGGGTTGAGCCCCGGGTTTTCACTCCAGACTTGCTTCTCCGTCTACGCTCCCTTTACACCCAGTACATCCGGATAACGCTTGCACCATAC
+
AABABFFFFFFFGGGAAEEEFGEGGFGHH3FGGHEFEHHHFHGGEEEHGHGFFHEFGGEHHGGGGHCC@BFEHHFHHHHHFHFHHGHFEEEEHGFHHGEGGFHHDGEFHHHGHHBDADGHHHHHHHD<C/AGGDG<FDGGHGHEFFFGHHHHH<FG>FGFFCC-::-;GHGEFG?@;9DEGGGGGGE/0:CB09F;FGGGG.A?EFAAFFFF.:/;BFFFFE.9;/;BFF;;.AAFFFD.AFA9;B.;9B
@M03896:38:000000000-B4D98:1:1102:26666:17767 2:N:0:171
CCTGTTCGATACCCGCACCTTCGAGCTTAAGCGTCCGTAACACTCCCGTAAGCTGCCTTCGCAATCGGAGTTCTTCATGATATCTAAGCATTTCACCGCTACACCATGACTTCCGCCTACGTTGTGTGTACTCAAGTCAGCCAGTTCGCGCTGCAAGTCAGATGTTGCGCATCTACATTTCCCAACACGCTTAACCACCCGCCTCCACTCCCTTTCCACCCACTAAATCCGCATCACACCTGGACCTTCC
+
ABBAAFD>>5ADFG2AECEFGG4GFEDGADDGCBE2EFA2BFGFGFGEFAEFGGBGHG5GFE?EEHFGEEEHHHHH4FFFF4BBG44BG3FGGHGGGAEG/>3FB/BEG3BGF?<CDDDFDCGAFC@0@DGGH11@2?11?C00<?F??-<>@A/<<<D00DDBG0=0<-@?CG0C0;:<:0:0/:.;9@9?.C90;.;AB;-...BBFF...////9;..9../;///:..;A-///;A//..;9./;B
@M03896:38:000000000-B4D98:1:1102:18828:17770 2:N:0:171
CCTGTTTTATACCCACACCTTCGCAATTTCGCGTCAGTCATGGCCCAGATCACTGCCTACTCCTTGAGTGTTCTTTCCGATATCTGCGCATTCCACCGCTACACCTGAAATTCCGTCTTCCCCTGACTCACTCCAGAATGCCAGCATCACATGCCTTACACAGGTCGAGCCTCTGCCTCTACCACCTAACTTACCCTTCCGCCTACTTGCCCTTTACGCCTAGTGATTCCGGACAACGCTCGCCCCCCCC
+
>A111DD13@BDF11E1EA1BAFEAAEG33000AE/EH1G211BF////111B1D1BG1B1B1BFF11A11D@@1D21?/E//B22B>>E/?BBFEF//EE/G0>00011BFE1<GFF/21B00/0B111B110<11@1@1F@1/@??11?@DFFFGFC1<G0.>1-->.<///<D0<0<<00<0../;=0000:/0///C:ABBFFF00/CFBB0C.9-.CB;;090;;9----;--9----;--;9;@
@M03896:38:000000000-B4D98:1:1102:26651:17777 2:N:0:171
CCTGTTCGATACCCGCACCTTCGAGCTTAAGCGTCAGTAACACTCCCGTAAGCTGCCTTCGCAATCGGAGTTCTTCATGATATCTAAGCATTTCACCGCTACACCATGAATTCCGCCTACGTTGTGTGTACTCAAGTCAGCCAGTTCGCGCTGCAAGTCAGATGTTGAGCATCTACATTTCACAACACGCTTAACCAACCGCCTACACTCCCTTTAAACCCAATAAATCCGGATAACGCCTGGACCTTCC
+
ABCBAFFAAFBCGGGGGCGGGGGHHGGHGHHHGGEEGHHAFGGFGEGEFEEFHHHHHHFHHE?EEHFE1EEGFHHHGHHHHHHHHHHHHHHHHHGHHGGGGGGHHHFGGFHHHGFFGGGHGGHAEDGHHFHHFFEFGGHFGHH01FDF?ADGGDHHFFHHGHHFGGD0CHGHHHHGHHEFHBHFHGGGEDGGF0FFGEGGADGGGGGGGGGEF0;BFBB/AEFBFFFFFFA;.DDBBDFD.:..;F.:FF
@M03896:38:000000000-B4D98:1:1102:2818:17822 2:N:0:171
CCCACTTTAGGCCTTCATCAGTACGACATCGGATTCTTTCCCCCCCCTTTCACAGTCTCATTTGTTACAACTCGCTTTTTTTCCTCCTCCTGTGCGTATTAGATCTATTGTTGCTGTCATGCACTCCCCCTCTCGTTACGCTGGTTTCTATTCACTTGGCTATCTCGTGTGCCCTCCTCTTCTCGCCCTCCTTTCCCACCGCACTCGTTTTCATCTCTCTTGTTCCGTCTCCCAGTCGCACCACTCTATTA
+
1>1>111131@1BB1FA333133100000A00B0012A1D110BA///AAA2221111122D22B02211B@1/////@1>/>111000B01>11?///B>212121221B2B111>122>11B10@?/?/<@0/?FFF/?/.-0101<1=111>1100//0</0=.<...0;:/..//:0::0..:.-;9/0;0090...--9-/....-/////9///9///9/:/:;-9/-///------99///;//
@M03896:38:000000000-B4D98:1:1102:25812:17835 2:N:0:171
CCTGTTCGATACCCGCACCTTCGAGCTTAAGCGTCAGTAACACTCCCGTAAGCTGCCTTCGCAATCGGAGTTCTTCATGATATCTAAGCATTTCACCGCTACACCATGAATTCCGCCTACGTTGTGTGTACTCAAGTCAGCCAGTTCGCGCTGCAAGTCAGATGTTGAGCATCTACATTTCACAACACGCTTAACCAACCGCCTCCACTCCCTTTACACCCAATACATCCGTCTACCGCCTCGACCTTCC
+
AAAA>FFA>DADGGGEECGGGGA0BB0GG1FGEGFAEGHHFAFDGFHGF/A0BBBFHHGGEE/BEG/?/>EGGGHHGHFHFBGGH21BF1FGHGFHHEEE@EHGCFGHH1BFGE0<EEGHAF</?/B0@GHE>1<1FGF@GGG<?1?FG/AC@CFD1FGGFGGHG<<<<CDDGD0=D<0:C0;::CCC:ACF.;BBFFFG@?@..:BFBFGG/BF0//;9:A;9B;;/BFA9-9;B/--9----9;-/;B
@M03896:38:000000000-B4D98:1:1102:2819:17841 2:N:0:171
CATACACAAATCAATCGACCGTACCACTGATGTTTCTCGCACACCACTAACATCAACCCCAAAAACACCACTCTGTTTTCTCACACGTCCTAAAAATACACATCTCAAATAAACATGTAAATACACACACGACAATCCATCCAACTCTGTTTGTATCGATTCACTCTAATTTACACACACATGAAGATCACACTACGAACATAATCTGTTTATACATTCAACAATATCGCAGCACATGATCTGGCCCTAT
+
1111111111111131111100000AF111212222B2/////A///1B111211100/BE/0A//>0///1011@2102122B11>0?//2111@0111BB111122121111111222222<111?///<///1<01@10111011111100111?//1111111<111111111.<..000000000/0//:/...--00:000000000000900000099000....-../0000;000/----/
@M03896:38:000000000-B4D98:1:1102:25793:17850 2:N:0:171
CCTGTTCGATACCCGCACCTTCGAGCTTAAGCGTCAGTAACACTCCCGTAAGCTGCCTTCGCAATCGGAGTTCTTCATGATATCTAAGCATTTCACCGCTACACCATGAATTCCGCCTACGTTGTGTGTACTCAAGTCAGCCAGTTCGCGCTGCAAGTCAGATGTTGAGCATCTACATTTCACAACACGCTTAACCAACCGCCTACACTCCCTTTAAACCCAATAACTCCGGATAACGCCTGGACCATCC
+
AABAAFFAAFBBGGCEC?FGFGEG2EDHHDEGGEEEGHGDFGFFFGHG1AAFGGHHHHEF1EB?FGFEEEEGGHHHFHBFBGDGHFBGCEFH@EFHHEEEE@BFFFGHFEGHHDFEGGDHGFF/FBBF0@FGF2G2@FG@FGF0??1?@/ACGA0F1FG1GHHFDDD0<GDGG0=DHGFGHFHHGCC;.:.:;9CGE9AFGAGGEFBFBFBA;C90999/AE.BFB9/;FD-AA.BF.@F...9.;.9BF
@M03896:38:000000000-B4D98:1:1102:28920:17866 2:N:0:171
CCTGTTTGCTACCCACACTTTCGAGCCTCAGCGTCAGTTGATGCCCAGTAGGCCGCCTTCGCCACTGCTGTTCCTCCCGATATCTACGCATTCCACCGCTACACCGGGAATTCCGCCTACCTCTGCACTACTCAAGAAAAACAGCTTTGAAAGCAGTTTATGGGTTGAGCCCATAGATTTCACTTCCAACTTGTCTTCCCGCCTGCGCTCCCTTTACACCCAGTAATTCCGGACAACGCTTGTGACCTACG
+
AAA>>FF4FFFFGGCGGEF5FGEFGEGHG4FF?EG2EGGD55FFG3GGG5GHBGEEFGGF1AAAGHF353DFFGHHFGGDGCEGGHHFEGGFHFGHH?ECGCGGGE////FGFF0DFAFGHFGD<FGGFHHDC1<D?C<?CEFC0>F<1F1>DGBHD=GHFFHAG.</<CGGCGHCGBFGHGHHHGC0CHF0BFF0FBBBD@BBE.-A?DEFF//9B;BBD?FF/B/9FFF-;9=9A;B?A.9//BFFFF.
@M03896:38:000000000-B4D98:1:1102:25165:18043 2:N:0:171
CCTGTTTGATCCCCACGCTTTCGTGCATCAGCGTCAGATGTAGCCCGGTAAGCTGCCTTCGCAATCGGGGTTCTGTGTTATATCTATGCATTTCACCGCTACACAACACATTCCGCCTACCTTATCTACTCTCCAGAATAACAGTTTCAACGGCAATTTTACAGTTAAGCTGCAAACTTTCACCACTGACTTATTATCCCGCCTACGCACCCTTTAAACCCAATAAATCCGGATACCGCTCGGATCCTCCG
+
BBBABFFFFFFFGFFE2EEAFGEBFFHFGGHHGGGEGFDGFD5GHBEGA01AFHFGGHHGAEBBEGC?00EEEHFGEGFHGGFHHFHHEGHHHFGFHGE?/EEFGGGAF/BGHEF?BDDHHHG1FFGD>FFHF01@@F@@FGB1?<FH11??><A-<>DG1G1>F>10<DG0<G00CGFHHEHHFCC00:CHBCCGHEGF.@B..9.9;BB../009009;9.C00/BFF.9..9/;9;9B@-;;9F/BF.
@M03896:38:000000000-B4D98:1:1102:24413:18046 2:N:0:171
CCTGTTTGCTCCCCACGCTTTCGCACCTGAGCGTCAGTCTTCGTCCAGGGGGCCGCCTTCGCCACCGGTATTCCTCCAGATCTCTACGCATTTCACCGCTACACCTGGAATTCTACCCCCCTCTACGAGACTCAAGCTTGCCAGTATCAGATGCAGTTCCCAGGTTGAGCCCGGGGATTTCACATCTGACTTAACAAACCGCCTGCGTGCGCTTTACGCCCAGTAATTCCGATTAACGCTTGCACCCTCC
+
ABBABFFFFFFFGGGGEFEFGGGEEGGHFGHHFGGEEHGHHHHHGFDGHGCGEEEGGGGHAEDFGHEEEEGHHHHHGFGHHHHHHHHGGFGGFHHHHDBCD@FHHHFF2?FGGHHGHHHGGGGHGHF.<EEGF0F<DHF<CGG::;GCCCCGG:GC;CCGGHE:::9/;FFEBA@A?AFGFGGFFFF/9BFFFF9BFFEFFFFFFF;ADDBDF.9BFEDFFFE/;/BBFF/DDAABFDA.9E:;FFF.AA
@M03896:38:000000000-B4D98:1:1102:25145:18051 2:N:0:171
CCTGTTTGATCCCCACGCTTTCGTGCATCAGCGTCAGATGTAGCCCGGTAAGCTGCCTTCGCAATCGGGGTTCTGTGTTATATCTATGCATTTCACCGCTACACAACACATTCCGCCTACCTTATCTACTCTCAAGAATAACAGTTTCAACGGCAATTTTACAGTTAAGCTGCAAACTTTCACCACTGACTTATTATCCCGCCTACGCACCCTTTAAACCCAATAAATCCGGATAACGCTCGCATCCTCC
+
ABBBAFFCFFFFGFFEAEAAFGEFFFGHHGHHGGEEFHFHFFBGHGEGEECGFG3GHHHHEEEEGG?B0EEEGHFFGHHFHHHHHHHHHHHHHGFHHEEEEEFHFFEAF?GGHFFDDGGHFHGHHHGFHHHHF@F<BF@FDGH11?FGGHH?><>CCGEFHHHHFGGD0DD<CGGHGFFFHBGHFGH0:CFHH0CHFGF:D?DGGGBFDCGFAB0;;C;CAE.CFB/BFF.-;:ABBDADD--99>F/B9
@M03896:38:000000000-B4D98:1:1102:24410:18067 2:N:0:171
CCTGTTTGCTCCCCACGCTTTCGCACCTGAGCGTCAGTCTTCGTCCAGGGGGCCGCCTTCGCCACCGGTATTCCTCCAGATCTCTACGCATTTCACCGCTACACCTGGAATTCTACCCCCCTCTACGAGACTCAAGCTTGCCAGTATCAGATGCAGTTCCCAGGTTGAGCCCGGGGATTTCACATCTGACTTAACAAACCGCCTGCGTGCGCTTTACGCCCAGTCATTCCGATTAACGCTTGCACCCTCC
+
BBBAAFFFFFFFGGGGAEECFGEEEGGHFFHGGGEFEGGHEHGHFFAGH?AEEEEFGGGG1FDEGHE/>EGHGGHHGBCEGGFHHHHGF/EEHGGHHA>C/@FHHHGCHFHHGHBFHHHGGGGHDG><.=CFC0C<DGF/CHHG:0<CCBCGCCG00<C0G0G.;9/;/CFE???D-9BFFBFFFFF//;BB;BB/BAEFBFBAEFFA.ABD-;AFF.;-@.AB/;BFFF/..../;.;.;EA/BBFFFF
@M03896:38:000000000-B4D98:1:1102:25156:18070 2:N:0:171
CCTGTTTGATCCCCACGCTTTCGTGCATCAGCGTCAGATGTAGCCCGGTAAGCTGCCTTCGCAATCGGGGTTCTGTGTTATATCTATGCATTTCACCGCTACACAACACATTCCGCCTACCTTATCTACCCTCCAGAATAACAGTTTCAACGGCAATTTTACAGTTAAGCTGCAAACTTTCACCACTCACTTATTATCCCGCCTACGCACCCTTTAAACCCAACAAATCCGCACAACGCTCCGATCCTCC
+
AAAAAFFFFFFFGFFE1EE0FGEAAFEFGCGHCFEGGHCE2GFGHCAEAAEABGFGHHHFEE/AEG>///>>FHFDGHHFGHHHFHFHFEGHHHGGHEEGGEFHDFEGEFGGHFG?CGCHHEH1FGHHH1FDA/<1<@1@1??<11D@<FD?>>><1<=F=G11=0=0=<G<<<DDGFHDG0FFC:C/:;GB00:;CG0:.??EFG.-C9AGAF0900:99EA--;-;BF9-=---999-;-----;/BF
@M03896:38:000000000-B4D98:1:1102:24460:18098 2:N:0:171
CCTGTTTGCTCCCCACGCTTTCGCACCTGAGCGTCAGTCTTCGTCCAGGGGGCCGCCTTCGCCACCGGTATTCCTCCAGATCTCTACGCATTTCACCGCTACACCTGGAATTCTACCCCCCTCTACGAGACTCAAGCTTGCCAGTATCAGATGCAGTTCCCAGGTTGAGCCCGGGGATTTCACATCTCACTTAACAAACCGCCTGCGTGCGCTTTACGCCCAGTAATTCCGATTAACGCTTGCACCCTCC
+
ABBAAFFFFFFFFGGGCFEFFGEEEGGFFGHHGFEAEHGHFHEHEE?GHGF?EEEEFGFHGEDEGHEEEEFHHHGHH2FFHGHHHGHGGEGGFHFHHDDCDCGHHHFHHBGFGHHHGHHGGFGHGHFA.<CGF<C<GHF/CHF:CCGGG0CGH:C;;CGGHGF::0;;9FFEBAB?BDFFFFFCFFF/;FFFFFFFF9AAD-;DFFF9DFFDA..9B.9-BAA:B/FBFFB.9.;/BA@.AA9BFFFFED
@M03896:38:000000000-B4D98:1:1102:15850:18167 2:N:0:171
CCTGTTTGCTCCCCACGCTTTCGCACCTGAGCGTCAGTCTTCGTCCAGGGGGCCGCCTTCGCCACCGGTATTCCTCCAGATCTCTACGCATTTCACCGCTACACCTGGAATTCTACCCCCCTCTACGAGACTCCAGCTTGCCAGTATCAGATGCAGTTCCCACGTTGAGCCCGGGGATTTCACATCTGACTTAACAAACCGCCTGCGTGCGCTTTACGCCCAGTAATTCCGATTAACGCTTCCACCCTCC
+
BBBBAFFBFFFFFEFFAEEEFGEEFGGF3FGGFFEEGHHHGHHHGE?GFE0AEE>EGGGHHGDGGHEE>EGHHHHHHFGFGGHHHHHGGGGGHHGHHFGGCCGHHFC<2FFFGGGHHHHGGGGHFHF..<<DC/C/CGB/CGG0:=CGF:0GH:C0:GHHFH.:.9.9:BFEA?-B-9F9FFF;FFF/;BFF/9;;/AAEFDFFEFBAAA-B>..BFEA=BA.9;B/BFFB?A..;B.@.9.:/;ADFFD
@M03896:38:000000000-B4D98:1:1102:15866:18178 2:N:0:171
CCTGTTTGCTCCCCACGCTTTCGCACCTGCGCGTCAGTCTTCGTCCAGGGGGCCGCCTTCGCCACCGCTATTCCTCCAGATCTCTCCGCATTTCACCGCTACACCTGGAATTCTACCCCCCTCTACGCCACTCCACCTTCCCAGCATCACTTGCACTTCCCACGTCGACCCCCGGGCTTTCCCATCTCACTTCCCCCACCGCCGTCGTGCGCTTTACGCCCACTACTTCCTATTAACGCTTGCCCCCTCC
+
>AA1>@BBBFFFFE1E1AA0AF0BEEGF000AAEE//D1B2F/B/A/BB///>>/EEE/G>EA?FH?///?2B>2FE01BBG2F2BF/<<A?2BBBF/<</<1?B00001?1?11??FCC?<E/D=.--.<<//;/;C0/;;00./00:00;00;00/;F/0.-..---;@B---9---://B9;9/9/;////---;:9-;9-;---A:-;---/9---9---/;//9:///////-9---;/9---9-
@M03896:38:000000000-B4D98:1:1102:15847:18185 2:N:0:171
CCTGTTTGCTCCCCACGCTTTCGCACCTGAGCGTCAGTCTTCGTCCAGGGTGCCGCCTTCGCCACCGCTATTCCTCCAGATCTCTACGCATTTCACCGCTACACCTGGAATTCTACCCCCCTCTACGACACTCAAGCTTGCCAGTATCCGATCCAGTTCCCAGGTTGCGCCCCGGGATTTCACCTCTGACTTAACCAACCGCCTGCGTGCGCATGACGCCCACTCATCCCTCTCAACCCCTCTACCACCC
+
>A>1>DFCFFFFGE1A1EE0AFEFECEF0BFF0AAE?DFH2G/BEA/10/0/AFAEEAEH/>EEFHA/>>EFHFHHF0FGHHHEH2FF>//?>F2FH/E@EEBGGF000BFGFB2BGHHGGGFFFG/?//A1<0<1>>1<FG10<0==0<<<-<0:00CGGC0:/:/.-;.;---9-9/09;F00900/;;;//;//9AB-;>--9-;A9-9---/:--9;---////;:/9-///:---9--/;;//-;
@M03896:38:000000000-B4D98:1:1102:10750:18355 2:N:0:171
CCTGTTTGCTACCCACACTTTCGAGCCTCAGCGTCAGTTGGTGCCCAGTAGGCCGCCTTCGCCACTGGTGTTCCTCCCGATATCTACGCATTCCACCGCTACACCGGGAATTCCGCCTACCTCTGCACTACTCCAGAAAAACAGTTTTGAACGCAGTTTATGGGTTGAGCCCATAGATTTCACTTCCAACTTGTCTTCCCGCCTGCGCTCCCTTTACTCCCAGTAATTCCGGACAACGCTTGTGACCTAC
+
ABBAAFFCFFFFBBGEEEFFGGEFGEGHHAGHGGGAEGGGHFGHFGCGHHHGFHEEGGGHHFGGGHGGGGCEFHHHFGGEGGEHHHHGGFFEHHFGHEEEE@HGGEBB//FFHGFGGF<GHFHFFG<FDFGHF1??<F1GHCAC1FFHHAD0<<@GDHB=<GFEC;-//;CCCG/<CF:FGGGGGGF0CFFFBCFGGFGG?-=CAF?BADAAB/B/F/:9;./;//:;FF/-99;;A-;.:.;/99BB/B
@M03896:38:000000000-B4D98:1:1102:8216:18408 2:N:0:171
CCTGTTTGCTACCCACACTTTCGAGCCTCAGCGTCAGTTGGTGCCCAGTAGGCCGCCTTCGCCACTGGTGTTCCTCCCGATATCTACGCATTCCACCGCTACACCGGGAATTCCGCCTACCTCTGCACTACTCAAGAAAAACAGTTTTGAAAGCAGTTTATGCGTTCAGCCCATAGATTTCACTTCCAACTTGTCTTCCCGCCTGCGCTCCCTTTACACCCAGTAATTCCGGACAACGCTTGTGACCTACG
+
ABBAAFFFFFFFGGGFGEGGGGEAAEEHHGHHGGEAEHFH3EGFHFFHFEGFGHGGGGGHEEEEGHFHGHHEGEGHHGGEEGEGHEG?EEEGHHGHHCGGGEHHH?<BCDGHHHHGGCAGHHHGGGGF<GHHFD111FFGHGHF1FFG<FGEDCGGGGGH0G0<.;./;:GDCGHCCCFHHHHEHGF0BFBB0;CFBBBFG@GGGGGGGGFFFFFFFBBFAAEBFB/;FFF-A-@FE;BD?.9/9BB/99.
@M03896:38:000000000-B4D98:1:1102:26701:18496 2:N:0:171
CCTGTTTGCTACCCACGCTTTCGTTCCTCAGCGTCTGATTTGTGTCCTGTAAGTCGCCTTCGCCACAGGTATTCCTCCTAATATCTACGCATTTCACCGCTACACTAGGAATTCCACTTACCTCTCCACTTCTCAAGACTTACAGTTTCAATTGCTTACATGGGTTGAGCCCATGCCTTTCACATCTGACTTGTTATTCCGCCTGCGAACCCTTTACGCCCAGTGATTCCTCACTACGCTAGCCCCCTAC
+
AAA>AFF4BD5DGF4FAEF2ADEGHFHHC3FBAEE2FDGF5AF2BAF5AGGDF5DAE11F311A1A1113@DD5F5B?G35DGEGFF41>1EEGHBF31>/E>3BBG33?BGFHG4BGFE3CFHHF33G41FGG22110BB1BF1B@22@>2@DGDG@<GHH0/?//011?</0<<<11>FFDHHHH11DD00DFD00<D<.<.G.C--::AA/;099.;?..990;;CB009.00/.-99.:/;9@9.A
@M03896:38:000000000-B4D98:1:1102:26667:18497 2:N:0:171
CCTGTTTGCTACCCACGCTTTCGTTCCTCAGCGTCAGATTCGTGTCCAGTAAGTCGCCTTCGCCACAGGTATTCCTCCTAATATCTACGCATTTCACCGCTACACTAGGAATTCCACTTACCTCTCCACTTCTCAAGAATTACAGTTTCAAATGCTTACATGGGTTGCGCCCATGCCTTTCACATCTGACTTGTTATTCCGCCTGCGAACCCTTTACGCCCAGTGACTCCGTACAACGCTAGCCCCCTAC
+
>AA1>FD1@BDFGFCE?EE0FG00BFFAGFHCGEAA0F2F2ABAFFDDFGFBAFEBEFGGCAEC/EF0/@1B2FD2BFGBFGGHGFFFE@EEGGGDGH?EEEE1B1BB>>EGHGH2BB<BEHEGDFH1G11FFDF2B101BFGD122@D2F2F1@2@2@G1?C/<<>0/<C@.F01<11F00DB0<D00=DD<D<<DD00F:AA..-::9ACA/;099.9A../990;;9.99:-/9-@-;-/;9:@@FF
@M03896:38:000000000-B4D98:1:1102:26686:18507 2:N:0:171
CCTGTTTGCTACCCACGCTTTCGTTCCTCAGCGTCAGATTTGTGTCCAGTAAGTCGCCTTCGCCACAGGTATTCCTCCTAATATCTACGCATTTCACCGCTACACTAGGAATTCCACTTACCTCTCCACTTCTCAAGAATTACAGTTTCAAATGCTTACATGGGTTCAGCCCATGCCTTTCACATCTGACTTGTTATTCCGCCTGCGAACCCTTTACGCCCAGTGATTCCGGACAACGCTAGCCCCCTAC
+
ABBBAFFFFFDFGGFE2EFEGGEFGHHHHFGGGFEEDH5GDFHFHHFBGGAADBGEEGGGHFGEDEA11BFGHFGHGHFHHHHHH4DGGGGGGHHFHHCGGGF3FBGFG3GHHHHDGFHFHHDGGHGHHFHHHF3G22GHGFGGD@2GHFGFFDG2@DFGDF0/?<0??FGGCC0FGG1FFDGGHFH==FFBD<0<DGHHB<EGHH@-@CCGFGGGGAA;B?EB0FFGFF/-;99A9BD99DBFFDFAAA
@M03896:38:000000000-B4D98:1:1102:12397:18540 2:N:0:171
CCTGTTTGCTCCCCACGCTTTCGCACCTCAGTGTCAGTATCAGTCCAGGTGGTCGCCTTCGCCACTGGTGTTCCTTCCTATATCTACGCATTTCACCGCTACACAGGAAATTCCACCACCCTCTACCGTACTCTAGCTTGCCAGTTTTGGATGCAGTTCCCAGGTTGAGCCCGGGGCTTTCACATCCAACTTAACAAACCACCTACGCGCGCTTTACGCCCAGTAATTCCGATTAACGCTTGCACCCT
+
ABBABFFFFFFFGGGGGEFFFGEEEGGHHHHEFHFGHGHGHFHHGGEGHHBFEFAEFGGHAEFEEGCC@2GEGHGFGGGHHFHHHHHFEEFFHHHHHEEEFFGHHGAGHHHHHHGGHHHGGHHGGHG@FHEHHFH2FGD<FHFFC?F10>GFHF1??FGHHHHA<<0<<>GF-A--@CEFGHHHHGH0GGFHHFFGGGEGGGGGGGDD-BDF-A./:.9@DFABB/9FFFF.;.;FB.>9.9.9BFFF
@M03896:38:000000000-B4D98:1:1102:12382:18551 2:N:0:171
CCTGTTTGCTCCCCACGCTTTCGCACCTCAGTGTCAGTATCAGTCCAGGTGGTCGCCTTCGCCACTGGTGTTCCTTCCTATATCTACGCATTTCACCGCTACACAGGAAATTCCACCACCCTCTACCGTACTCTAGCTTGCCAGTTTTGGATGCAGTTCCCAGGTTGAGCCCGGGGCTTTCACATCCAACTTAACAAACCACCTACGCGCGCTTTACGCCCAGTAATTCCGATTAACGCTTGCACCCTCT
+
BBBABFFFFFFFGECEAEEFFGEEEFGHHCCFGHF5FGBFHFHHHFDGHHHEFFEEGGGHEEEFGFEF@G?BFHFHGFGFHHHHHHHGGGDGHHHHHFFFGCHGFFHFFFHHHGFGFGGGGHHHHHHCFECHHDG@GHF@FHG<@1FFGCCFFFGF?GGGDGH.>F<01FFFCCDGGCEHHFHGBHHCBCGFGFCCB9CEECA?FFGA-A-;-A.BB;.=DDF/;;/BF/B9A.;/:9-..9:B;BDEFB
@M03896:38:000000000-B4D98:1:1102:3945:18714 2:N:0:171
CCTGTTTGCTCCCCACGCTTTCGAGCCTCAACGTCAGTTACCGTCCAGTAAGCCGCCTTCGCCACTGGTGTTCTTCCTAATATCTACGCATTTCACCGCTACACTAGGAATTCCGCTTACCTCTCCGGCACTCCAGCCAGACAGTTTCCAATGCAGTCCCAGGGTTAAGCCCTGGGTTTTCACATCAGACTTGCCTTGCCGTCTACGCTCCCTTTACACCCAGTACATCCGGATAACGCTTGCCCCCTCC
+
ABBAAFFCFFFFGGGEAEECFGEF4EFGHGHHEHG2AFAGGFAFEGGGDFD5FGAEEGGH1EEEEHF2B?FEGFGHHFGGGFHHHHHFEEEGHGGHHEEEEEGHFBBFEGGHHH3?B<EHHFHGFH/>BCDGC0<<?/F00?F<<1FGHFHGFGD<>FGFH0.<<..==DGC/G.:/.:EGFF0CGB00;CB00;9;/;9A.AFGF9A.EAEFF0;B0;/DE.;BFFFFF.-;.;9B.9.;9ABBEBB.A
@M03896:38:000000000-B4D98:1:1102:3933:18726 2:N:0:171
CCTGTTTGCTCCCCACGCTTTCGAGCCTCAACGTCAGTTACCGTCCAGTAAGCCGCCTTCGCCACTGGTGTTCTTCCTAATATCTACGCATTTCACCGCTACACTAGGAATTCCGCTTACCTCTCCGGCACTCGAGCCAGACAGTTTCCAATGCAGTCCCAGGGTTAAGCCCTGGGTTTTCACATCAGACTTGCCTTGCCGTCTACGCTCCCTTTACACCCAGTCAATCCGGATAACGCTTGCCCCCTAC
+
AAAAAFFCFFFFGGCGEEEEFGEGCEEHHHFHEHHFEHHHFGFGFGGFGGGDGGAEGGGHGGGGGHFG5FGEHGHHHHHHHHHHHHHFFGGGHGGHHEE?CEFGFHBCEHHHHHCCCFFHHEGHHFF@@CGFF/?/?CFCGFHB11>FFGFHH<F1=CGHHB.C<<<==DCGGG:C;;AGCBGH;CF0CFB09BFB0/;B?9@.EF.@9EFGF;FFFFFFFE.:/999FF;-;.;BF.@.;9.B;;BB?F
@M03896:38:000000000-B4D98:1:1102:3935:18744 2:N:0:171
CCTGTTTGCTCCCCACGCTTTCGAGCCTCAACGTCAGTTACCGTCCAGTAAGCCGCCTTCGCCACTGGTGTTCTTCCTAATATCTACGCATTTCACCGCTACACTAGGAATTCCGCTTACCTCTCCGGCACTCGAGCCAGACAGTTTCCAATGCAGTCCCAGCGTTAAGCCCTGGGCTTTCACATCAGACTTGCCTTGCCGTCTACGCTCCCTGTACACCCACTACATCCGGATAACGCTTGCCCCCTAC
+
AAAAAFDCFFFFGGGG2EEAEEEFFEGFHBGHEEGAEFFGFGEFEEEGD5ADFGAEE1EF1EAEEF32BBBEFGFHHHFFFBGGFHHGGGDGHHBFG?E>E/DGG3EE3BGHFDFDAFGFHFHFHH//>//FG/?/?@G0>FFCFBGDFGFF1F1<DGCCDC.<.<..00CG/C.:./:/CFHFFGF0CF/00;C;;/CB999.;;E@FGEEF//9;/99D...:/99BB.-:.;;/.9.;.9/;E9-.;
@M03896:38:000000000-B4D98:1:1102:3253:19007 2:N:0:171
CCTGTTTGCTCCCCACGCTTTCGAGCCTCAGCGTCAGTTACAAGCCAGAGAGCCGCTTTCGCCACCGGTGTTCCTCCATATATCTACGCATTTCACCGCTACACATGGAATTCCACTCTCCCCTCTTGCACTCAAGTTAAACAGTTTCCAAAGCGTACTATGGTTAAGCCACAGCCTTTAACTTCAGACTTATCTAACCGCCTGCGCTCGCTTTACGCCCAATAAATCCGGACAACCTTCGCGACCCACGT
+
BBBBBFFFFFFFGGGFEEEEFGEFEEFHHGHHGGGGGHHHFGFGHGFGHFFBFGFFEEFHDEGEGHEE>EEFHHHHGGFGGHHHHHHGGFEFHHHHHEEGCEBHGGFBFGGFHHHFFGGHHFFHGGFDFDGHF22@1?FDDGGC1?GGG<F1GFC<<AEF1F1<=00=<GGFHHHHHFFFFGFGG<00;/C:GGGHFHH@DFGF?9--E9;;9AFF.ABCF../;/BFFA-99=A?.//;..9-;>-;A-.
@M03896:38:000000000-B4D98:1:1102:14864:19102 2:N:0:171
CCTGTTCGCTCCCCCAGCTTTCGCGCCTCAGCGTCGATGCCGGCCCAGGAGGCTGCCTTCGCCGTCGGTGTTCTTCCCGATATCTGCGCATTTCACCGCTACACCGGGAATTCCGCCTCCCCCTGCCGCATCCCAGGCTTCCAGTTCGGGGCGCTTCCGGGGGTTGAGCCCCCGGCTTCGACGCCGCCGCTTGCACGCCCGCCTGCGCGCGCCTTACGCCCACTGATTCCGGCTCACTCTCGCCCCCCAC
+
ABBAAFFADBABGGGGGFFFGGEEEFGGGHHHGGEEFFHCHE0AEEEHGE1EBFBFHHHHAEE>EEEE>EEEHHHGHGGEEFGFFFGCCCGGHHHHHGDGGCGHGGC?@-GGHG<AFGGHEGGG<<G@DCGGG.:0;9.FFFF0CCFE?9?@BADADF;-99-;9-//9BEDFF;>A-B-.;-9B-;=;BD.9./9.9A=C-@DE?@;DB-9-9.;9.9;@9.99///:;9--99;B/:/;.9>DA@-9A
@M03896:38:000000000-B4D98:1:1102:14849:19113 2:N:0:171
CCTGTTCGCTCCCCCAGCTTTCGCGCCTCAGCGTCGATGCCGGCCCAGGAGGCTGCCTTCGCCGTCGGTGTTCTTCCCGATATCTGCGCATTTCACCGCTACACCGGGAATTCCGCCTCCCCCTGCCGCATCCCAGGCTTCCAGTTCGCTGCGCTTCCGGGGGTTGAGCCCCCGGCTTCGACGCCCCCGCTTGAACGCCCGCCTGCGCGCGCTCTCCGCCCCATGACTCCGTCTCACCCTCTCCCCCTCC
+
AAA1AFF1AAAAGGGGFFGEGGEE0AEGGHFGAEEEEFFEG/AAEE/BB//?BFBFGGGH/EF>EE>/>>EEGHGHHHEA?/BFGDD@C/CFHHHHHBBCGCHHHC@-<CGHGH0<ECGHGGGG.<C-;-::G.00.;.;CF00;;F.-.9;9;-.AB9--;9-;-//;BAB@=9@99B--;-9@-@?-;9--9//-;9@@?@BAF9=;>9@--;/9;9A@@A-/;/9BB;--9-/;-;:9-/;;AB9;;
@M03896:38:000000000-B4D98:1:1102:25209:19161 2:N:0:171
CCTGTTTGCTCCCCACGCTTTCGAGCCTCAACGTCAGTTACCGTCCAGTAAGCCGCCTTCGCCACTGGTGTTCCTCCTAATATCTACGCATTTCACCGCTACACTAGGAATTCCGCTTACCCCTCCGGCACTCAAGCACAGCAGTTTCCAATGCAGTCCAGGGGTTAAGCCCCTGCCTTTCACATCAGACTTGCTGCGCCGTCTACGCTCCCTTTACACCCAGCAAATCCGGATAACGCTTGCCCCCTAC
+
BBBBBFFFFFFFGGGEEFE2FGEFFEFHHBGGEGAABFGHHHGGEGFHFGGFFGAEEFGHGFGEGHFB5CGEHFGHHHHHHBGHHHHFGDFGHHGHHEEEEEFGGH33GGGHHHBBDFFHFHHGGGG@CDDHG0G?FGGG?GG0GBHGHHHHFFG1>FCFB/<<<<<=;GGGGH:CFFC:GCGHHHG00:B90;9;B-BGG-BFGFACEFDEB9B/B/;BDF..9./;BFD-A9;BFDB?.9AFFFFF.F
@M03896:38:000000000-B4D98:1:1102:25229:19166 2:N:0:171
CCTGTTTGCTCCCCACGCTTTCGAGCCTCCACGTCAGTTACCGTCCAGTAAGCCGCCTTCGCCACTGGTGTTCCTCCTAATATCTACGCATTTCACCGCTACACTAGGAATTCCGCTTACCCCTCCGGCACTCAAGCCCAGCAGTTTCCAATGCAGTCCAGGGGCTAAGCCCCTGCCTTTCACATCAGACTTGCTGCGCCGTCTACGCTCCCTTTACACCCAGTACATCCTGACAACGCCTGCCCCCTCC
+
AAAAAFFBFFFFGGGG1AA0AFA00BEGH0BGGHGFFHFHGFEFEEFHFG2DBGAFEGGHHFCEEGB0@BFEFGGHHHHHH2EGHBGFEAEEGGGGHEEEGEGHEBGGFFHFHF0CACGHBGHFCCGCC?@GC011?/?<<>F0<1>FHHEHH>1>0/<0<C.---<;0;:.C..:CB0:GCH0GFF00;900CB0F-;.-9A?E;9@AB9E-9/;:/;/::-///;//B/////;;-9-;A9--;@@-;
@M03896:38:000000000-B4D98:1:1102:13322:19349 2:N:0:171
CCTGTTTGCTACCCACGCTTTCGTTCCTCAGCGTCAGAATGAGCCCAGTAACTCGCCTTCGCCACCGGCATTCTTTTTCATCTCTACGCATTTCACCGCTACACTACAAATTCCACTTACCTCTACTCTTCTCAAGATCTGCAGTTTCAAATGCTTACAGCAGTTAAGCTACTGCCTTTTACACCTCCCTTGCCTTTCCGCCTGCGAACCCTTTACGCCCCTACCTTCCGAACAACCCTACCCCCCCACA
+
AA>>>FF>BFDDGG1A1AA00FEAFGHHH1BFBBEECDGF1BDFGF//BDA2DB/AEEAGAECAAF////>BFHDDFF0BF2FFE2F>E?AEGGHHH/>E@><BF0011BBFFEB<GF1FFFHHHFDGF1FFF221@11@@F21112@211<??F11?111??<?F1>>=1FG11G1=DG1<<GHG..</0/</0=<GF.A;..::-:9A../:0;.:-:-;...9;CB---9;-9-:-;---;;;--9-
@M03896:38:000000000-B4D98:1:1102:7118:19359 2:N:0:171
CCTGTTTGCTCCCCACGCTTTCGCACCTGAGCGTCAGTCTTCGTCCAGGGGGCCGCCTTCGCCACCGGTATTCCTCCAGATCTCTACGCATTTCACCGCTACACCTGGAATTCTACCCCCCTCTACGAGACTCAAGCTTGCCAGTATCAGATGCAGTTCCCAGGTTGAGCCCGGGGATTTCACATCTGACTTAACAAACCGCCTGCGTGCGCTTTACGCCCAGTAATTCCGATTAACACTTGCACCCTCC
+
ABB?AFFCFFFFGGGGEEEAFGAEEGGH33BFEGEAEHHHFHGHEEDHH1AEEEEEGGGHEEFGGH>>EEFGHHHHH?FFGFGHHHHFGEGGFGHHHDCGCCFHHHFFFFFGGFHHHHHGGGGFGFF.<<<DC0<<=CG/<C=0:CGH0;CGBCG<CCGGHHC.:9//9FBC@:9BG.9BFFGBFFF/;BFF/BBB/AEF;BBFEF9AAD=?-.;/F.:=@D.9//F/BB9A.9.9B/;///;9F/AA?A
@M03896:38:000000000-B4D98:1:1102:13313:19364 2:N:0:171
CCTGTTTGCTACCCACGCTTTCGTTCCTCAGCGTCAGAATGAGCCCAGTAAGTCGCCTTCGCCACCGGTATTCTTTTTAATATCTACGCATTTCACCGCTACACTAAAAATTCCACTTACCTCTACTCTTCTCAAGATATGCAGTTTCAAATGCTTACAGTAGTTAAGCTACTGCCTTTTACACCTGACTTGCATTTCCGCCTGCGAACCCTTTACGCCCAGTGATTCCGGACAACGCTAGCCCCCTACGT
+
ABBAAFFFFFFFGGGEEFFFFGGHHHHHHHHHGGEEGHHHFHHHHGGHHHDGHFEEGGGHEEGEFHEFEEGGHHHHHHHHHHHHHHHGGGGGHHHHHEEGGCGHHHHEGHHHHHFFHHGHHGHHHHHHGHHHF3D2FG2GGHGF2FGHHGHGHGGB1FGG1GFGGHF?FDGFHHHHHGGHHDFGHHC0CDFBDDDGFGHADDGGFA?DGGGGFGGFC?BBC.9B0CFF9/-;-@FA--::.;;BDA;.A..
@M03896:38:000000000-B4D98:1:1102:13332:19366 2:N:0:171
CCTGTTTGCTACCCACGCTTTCGTTCCTCAGCGTCAGAATGCGCCCAGTAAGTCGCCTTCGCCACCGGTATTCTTTTTAATATCTACGCATTTCACCGCTACACTAAAAATTCCACTTACCTCTACTCTTCTCAAGATATGCAGTTTCAAATGCTTCCAGTAGTTCAGCTACTGCCTTTTACACCTGCCTTGCCTTTCCGCCTGCGAACCCTTTACGCCCAGTGATTCCGGACAACCCTAGCCCCCTACGT
+
AAAAAFDBDFFFGFGE1AAAFGABGGGHHAGHCEE0A1DFG1/AAE/A11D1FGEEEEGHAEE//GE/>>FGFHGHEG/FGFHFGHHFE??EGFFGHEGEC@FG1GFFGBFG1>>1GHB<B1FB1FGHEGFDD2@1@11F@FG11@@G1<?<GGFD1<??1FGDF111>GGFHGHFB1<GG1F0/C/.<D0/</DGFHG?.ACEC-AC--;9:FF09;-9.:90;0;00/-.---:-9---//:-@-9--:
@M03896:38:000000000-B4D98:1:1102:13317:19386 2:N:0:171
CCTGTTTGCTACCCACGCTTTCGTTCCTCAGCGTCAGAATGAGCCCAGTAAGTCGCCTTCGCCACCGGTATTCTTTTTAATATCTCCGCATTTCACCGCTACACTAAAAATTCCACTTACCTCTACTCTTCTCCAGATCTGCAGTTTCAAATGCTTACAGTAGTTAAGCTACTGCCTTTTACACCTGACTCTCATTTCCGCCTGCGAACCCTTTACTCCCACTGCTTCCGTACCACCCTACCGCCCTACT
+
AAAAAFF4DFFFGGGFAAEAFGEGGHHHH33BEEEDGCHGFADBCF2FF55AFFAEEEGF1EEAEGB0>>EFHGGGHFGEFBGFGDF1?/EEFH4GHEEE@EFGHH3FGGHFGFDGHHGGF1FF1BDGDF1G?111111@@1>1<DGF2@@BGFF11?111F11<1<<?<1FC1>FFGBGG<=FFG//<000<00=0G<<AEG.C-;---9./0CC099./.999;CFB.09..;0.....;--9;;.9/
@M03896:38:000000000-B4D98:1:1102:18658:19443 2:N:0:171
CCTGTTCGCTCCCCACGCTTTCGCGCCTCAGCGTCAGTTACAGACCAGAGAGTCGCCTTCGCCACTGGTGTTCCTCCACATCTCTACGCATTTCACCGCTACACGTGGAATTCCACTCTCCTCTTCTGCACTTAAGTTCCCCAGTTTCCAATGACCCTCCACGGTTGAGCCGTGGGCTTTCACATCAGACTTAAGAAACCGCCTGCGCGCGCTTTACGCCCAATAATTCCGGACAACGCTTGCCACCTAC
+
ABBBAFFADBAAFGFFEFEFGGEFAFGFGHHHGGEEFHHHHGFFHHHHHFEEGFAEGGGHEGGGGHEGBGGFGHHHGGHHHHHHHHHGGGGGHHHHHEEFEEHHECGAFGHHHHGGHHHHHHHHHHHFFGHGGBG1??FGFHF<?FHGHGGFCGFHHHHGGHE-<<-<<CC-:A:CEHHHFFHGHHG0;FBBCF0099CFFFGGFF:A@FDF-.:/F9DADFFFBB;;BFF=D9-;A-@.9.999BF.:F
@M03896:38:000000000-B4D98:1:1102:18947:19652 2:N:0:171
CCTGTTTGCTCCCCACGCTTTCGCACCTGAGCGTCAGTCTTCGTCCAGGGGGCCGCCTTCGCCACCGGTATTCCTCCAGATCTCTACGCATTTCACCGCTACACCTGGAATTCTACCCCCCTCTACGAGACTCAAGCTTGCCAGTATCAGATGCAGTTCCCAGGTTGAGCCCGGGGATTTCACATCTGACTTAACAAACCGCCTGCGTGCGCTTTACGCCCAGTAATTCCGATTAACGCTTCCACCCTCC
+
ABBBBFFFFFFFGGFEEFEFGGEFEGGHFFHHGGFGGHHHHHHHGEEGHEFGEE>EGGGHGGGGGHFFEFGHHGHHGFFHHHHHHGHGGGGGGHHHHGDDGCFGHHGGHHHHHHHHHHGGGGGFHGFC<AEHFHHDGFF/GGHEGHHHHHHGHCCG<CHHHHBC:B:BBFGGGA?DGDFFGFFFFFF/BFFEFFFFFFEFFFFFEFADDFCFBAABFA?FBD.;;//;BFBAADFFFDF.9./;BFFFFF
@M03896:38:000000000-B4D98:1:1102:15806:19668 2:N:0:171
CCTGTTTGCTCCCCACGCTTTCGAGCCTCAACGTCAGTTACCGTCCAGTAAGCCGCCTTCGCCACTGGTGTTCCTCCTAATATCTACGCATTTCACCGCTACACTAGGAATTCCGCTTACCCCTCCGGCACTCCAGCACAGCAGTTTCCAATGCAGTCCAGGGGCTAAGCCCCTGCCTTTCACATCACACTTGCTGCGCCGTCTACGCTCCCTTTACACCCAATAAATCCGGATAACGCTCGGCTCCTCC
+
AAAAAFFFFFFFGGGG2EEFFGEGHGGHHGGHGHEAEGHHGDEGEEEGFFDFGHEFGGGHHEEFFFFC@??EHHHHHHHHHHHHHHHFFFFGFHFHHEEGFEHHHGHFFFGHHHHDFGGHFHHGGG?@DFCGG0F1?F???FGAGBFGHHHHGF1<><GBC<.<-<<0:;CEAE;CHFBFHHGCFGF09CBF9FB0B99CD-BAEF;?;AAFB/;B//9;AE..;/99BBA-9..;FB@.A9-..AE/.B
@M03896:38:000000000-B4D98:1:1102:15788:19672 2:N:0:171
CCTGTTTGCTCCCCACGCTTTCGAGCCTCAACGTCAGTTACCGTCCAGTAAGCCGCCTTCGCCACTGGTGTTCCTCCTAATATCTACGCATTTCACCGCTACACTAGGAATTCCGCTTACCCCTCCGGCACTCAAGCACAGCAGTTTCCAATGCAGTCCAGGGGTTAAGCCCCTGCCTTTCACATCAGACTTGCTGCGCCGTCTACGCTCCCTTTAAACCCAATAAATCCGGATAACGCTCGGATCCTCC
+
ABBABFFFFFFFGGBEEFEFFGGGHGGHHHFHGHHGGHHHHHGGGGFHHHFGHHGGGGGHGFGGGHFGBGGFHHHHHHHHHHHHGHHGGGGGHHHHHFGGGCHHHHFGHHHHHHHFGGGGFHHGGGGCFGGHG0F?FFF??FF0FDGGHGGHHHHFFGHHHFACC@GGCGFHGHEHHHFHHFHHGHG99FFFBFFBF@BEG;BFGG9@EFFF.//:B/;BDF;9BBF/:F.@F.;BFD;.;BA.ADFFFF
@M03896:38:000000000-B4D98:1:1102:26951:19820 2:N:0:171
CCTGTTTGCTCCCCACGCTTTCGCACCTGAGCGTCAGTCTTCGTCCAGGGGGCCGCCTTCGCCACCGGTATTCCTCCAGATCTCTACGCATTTCACCGCTACACCTGGAATTCTACCCCCCTCTACGAGACTCAAGCTTGCCAGTATCAGATGCAGTTCCCAGGTTGAGCCCGGGGATTTCACATCTGACTTAACAAACCGCCTGCGTGCGCTTTACGCCCAGTAATTCCGATTAACGCTTGCACCCTCC
+
AAAAAFFCFFFFGEFECFGEFGEFEGGH3BFFGGEEAHHHBHHFEE?FFCGGEF@EFGGGAEAEGH1/>EFGFFHHHGFFHGHHHGHFGDDGDDFHF?BDCCFGGG202?FGGHHFHHHGGFDHGGG?.AEHC</0<C</<GD0:;0;C00;C::C;CGGHHFCCB//;;;C;@-@DAFFFBFF////9BFBBFFFBAFFFFAAFF-;.A9D-../B9ABB?A9//;;F//..ADFF?9.9AA;FFFFFF
@M03896:38:000000000-B4D98:1:1102:26932:19825 2:N:0:171
CCTGTTTGCTCCCCACGCTTTCGCACCTGAGCGTCAGTCTTCGTCCAGGGGGCCGCCTTCGCCACCGGTATTCCTCCAGATCTCTACGCATTTCACCGCTACACCTGGAATTCTACCCCCCTCTACGCGACTCAAGCTTGCCAGTATCAGATGCAGTTCCCAGGTTGAGCCCGGGGATTTCACATCTGACTTAACAAACCGCCTGCGTGCGCTCTACGCCCACTCATTCCGATTAACTCTTGCACCCTCC
+
AAA1>FF1FFDFFECG1EEAFGEEFGGH00FFAEFEFGGHDGGFFFEBF//AAE/EEFGH/?BEEH>/>EFHHHFHG0CBHFGHHHHFCE?EHGGGG?<>B@BGGF00<FGHF@FFGHHGGGGHHHF-<<<@C0/:;/;:;GG0:G0C00CF09:0;C;BFF0.9;/;CCFE@@-?9-/;BFFBBB//9/9F/999/-;E@?@--;-;AB--;--/;-;9@?--9B/;FF/-9-;///;/////;BBAEB
@M03896:38:000000000-B4D98:1:1102:26950:19842 2:N:0:171
CCTGTTTGCTCCCCACGCTTTCGCACCTGAGCGTCAGTCTTCGTCCAGGGGGCCGCCTTCGCCACCGGTATTCCTCCAGATCTCTACGCATTTCACCGCTACACCTGGAATTCTACCCCCCTCTACGAGACTCAAGCTTGCCAGTATCAGATGCAGTTCCCAGGTTGAGCCCGGGGATTTCACATCTGACTTAACAAACCGCCTGCGTGCGCTTTACGCCCAGTAATTCCGATTAACGCTTGCACCCTCC
+
BBBAAFFFDDFFFEGGAEAAFGEEDGGH3FFGEEGGGFGHFBFGEEAGFE?EAE@EGEFHEE1EGHEEEEFFHHHHGEHHHGFHHGGGGFGGFHFHHACBD@1FGFF<0GHHHFHGHHHGCCDCFGGG.DFHF0G0DGB<CGH0:0CCBC0C00C;::CHHHB.:0/;:FGA-B99BFGGBFFF/;B/9BFFFFBFFFFFBBBDFF-..;;@@.AFF9A9BD.99F//BF/D.;.B9.;....9;;;?AD
@M03896:38:000000000-B4D98:1:1102:14429:19854 2:N:0:171
CCTGTTTGCTCCCCACGCTTTCGTGCATGAGCGTCAGTCATGTCCCAGAGGGCTGCCTTCGCCATCGGTGTTCTTCCACATATCTACGCATTTCACTGCTACACGTGGAATTCCACCCTCCTCTGACAAACTCAAGTCCTGCAGTCATATATGCAATTCCCAGGTTGAGCCCGGGGATTTCACATCTATCTTACAGAACCGCCTGCGCACGCTTTACGCCCAGTAATTCCGATTAACGCTTGCACCATACG
+
BBBBBFFFFFFFFEFEAEE2FGEGEFHH5AFHGGEFGHH3DFGDB3AGGEA1BF1FHHFFEEEDFG>1BBEEGHHHFFGHHHHHHHHGCEGGHHGHFFFGFFHGEEEAD?GHHFDFHGFH/GGHFFG?FCGHG1F<FFFG@GF1@GGFGHHHHFH?1FGGBGCF?F00>FC<@D-A@ACDFGGFHG00:GHGGHFC0/CGD-?DEF@-A?9B?.ABF?A9;../99:BBFFAD?DBFD?...:/9F.BFF.
@M03896:38:000000000-B4D98:1:1102:6234:19859 2:N:0:171
CCTATTTGCTCCCCACGCTTTCGTGCTTCAGTGTCAGCAACAGACCAGACGCCCGCCTTCGCCACCGGTGTTCTTCCATATATCTACGCCTTTTACCGCTACACATGGAGTTCCGCCGTCCTCTTCTGTTCTCTAGCTGAACAGTTTCCAGAGCCAGTACGGGTTGAGCCCATACCTTTTACTCCAGACTTGTTCTGCCACCTACGCACCCTTTACTCCCAATCCTTCCCGCTAACCCTCCCCCCCCACA
+
AAAAAFF3DFFFGGGEAEEAFGEFFFCFHHHGHHGFHFFFFEBAFECBG/A/AEAEEGEH/BEEEH?//>BEFHHHHF2F2FHFG2FFG/BEDGGHHEEEEEHHF110BFFGHF/?C<CGFCGGFHGFFB?GGDG1??1?FGD01=FGHFG1.<>>0<DG.A-<C-/<C/EC///GCFGCGGC:C:C0=/;0;BFB0BFB0;ABF.-9A@B./00;;0/--/-;-B/:/---9-:9---;-;-9;--;A-
@M03896:38:000000000-B4D98:1:1102:6228:19878 2:N:0:171
CCTATTTGCTCCCCACGCTTTCGTGCTTCAGTGTCAGCAACAGACCAGACGGCCGCCTTCGCCACCGGTGTTCTTCCATATATCTACGCATTTTACCGCTACACATGGAGTTCCGCCGTCCTCTTCTGTTCTCTAGCTGAACAGTTTCCAGAGCCAGTACGGGTTGAGCCCATACCTTTTACTCCAGACTTGTTCTGCCACCTACGCACCCTTTACGCCCAATCATTCCGGATAACCCTCGCCACCTAC
+
BBBBBFFDFFFFGGGGEEEAFGEBFFFHHHCHHHFFGGHFGHCHHHFGGFEEEEEGGGGHAEEEGHEE>EEEHHHHGGFGGHHHHHHFGFGGFGHHHEEGEEHHGFDBFGGHGFAED>DGGGHHHHH1?FFGHFB1?GDGHFG01FGGHH<1F<FG.CGHG.<-<::;:GC::GHHHFCGGF:CFF/:;/B0;FCB0CFFGFFGGABDGGF;BFFB.9@>..BBFFBFB/-;9A/9/..;--9AAF.BB
@M03896:38:000000000-B4D98:1:1102:9071:19892 2:N:0:171
CCTGTTTGCTACCCACACTTTCGAGCCTCAGCGTCAGTTGGTGCCCAGTAGGCCGCCTTCGCCACTGGTGTTCCTCCCGATATCTACGCATTCCACCGCTACACCGGGAATTCCGCCTACCTCTGCACTACTCAAGAAAAACAGTTTTGAAAGCAGTTTATGGGTTGAGCCCATAGATTTCACTTCCAACTTGTCTTCCCGCCTGCGCTCCCTTTACACCCAGTACTTCCGGACAACGCTTGTGACCTAC
+
ABBAAFFFFFFFGGGEFEFAFGEFBEEHHGFFGGEFEGF53BFGHFFHGGFFGGAEGG?HEFFFGHCB5?BEHGDFHGGGGGGHFHHFFEFGHHGHHEEGC@FGHE/<BCGFHF<?ED/GHHHHGFFC1FFGF1F11<<GHEG<1=FGF.GFF<<C==DGBGB.<<:/;CGEGHFCFFFFHFHGHGGFFGGF0CCFFFGGD?BGGG?AFGDFFBFFFBB9AAF/B/9BFFA-A-;:ADD?E.9/99BFFF
@M03896:38:000000000-B4D98:1:1102:22599:19897 2:N:0:171
CCTGTTTGCTCCCCACGCTTTCGCACCTCAGTGTCAGTATCAGTCCAGGTGGTCGCCTTCGCCACTGGTGTTCCTTCCTATATCTACGCATTTCACCGCTACACAGGAAATTCCACCACCCTCTACCGTACTCTAGCTCAGTAGTTTTGGATGCAGTTCCCAGGTTGAGCCCGGGGATTTCACATCCAACTTGCTGAACCACCTACGCGCGCTTTACGCCCAGTAATTCCGATTAACGCTTGCACCCTTCG
+
[truncated: 6,620,037 more chars]
