# Supplementary material for: Formalin-Fixed Paraffin-Embedded (FFPE) samples are not a beneficial replacement for frozen tissues in fetal membrane microbiota research
Source: PLoS One. 2022 Mar 17;17(3):e0265441. doi: 10.1371/journal.pone.0265441 (PMC8929612; doi:10.1371/journal.pone.0265441)
Supplement: S2 File — (ZIP) [file pone.0265441.s007.zip › Negatives/N-N-23-N-2-FF_S274_L001_R1_001.fastq.fastq]

@M03896:38:000000000-B4D98:1:1101:11790:4262 1:N:0:274
TACGGAGGGTGCAAGCGTTAATCGGAATTACTGGGCGTAAAGCGCACGCAGGCGGTTTGTTAAGTCAGATGTGAAATCCCCGGGCTCAACCTGGGAACTGCATCTGATACTGGCAAGCTTGAGTCTCGTAGAGGGGGGTAGAATTCCAGGTGTAGCGGTGAAATGCGTAGAGATCTGGAGGAATACCGGTGGCGAAGGCGGCCCCCTGGACGAAGACTGACGCTCAGGTGCGAAAGCGTGGGGAGCAAACA
+
ACBCCBBBBAAAFGCA22EEFGHFEEGGHGBB5BABAAEFHHHGG0EEFEECGGGCGGGHHHHHGH@BGGGFGGHGHHHHGGGGEEHGHHHHHGGHGGHGHHHHHHHHHHFFGHHFFHHHGGGHHHHHFGGGHG?CGFFDEFFFFFFFFFBFB;;:;;:;9FFFFF;;ADFFFFFFFFFFFFFFFFFFF@DFFFFBDFFBFFFFFFFFFFFF;CFDFFFFFFDDFFFFFFFAA=>DFDDDFFFEFFEFFF?
@M03896:38:000000000-B4D98:1:1101:23607:7589 1:N:0:274
TACGGAGGATGCAAGCGTTATCCGGATTTATTGGGTTTAAAGGGTGCGTAGGCGGCACGCCAAGTCAGCGGTGAAATTTCCGGGCTCAACCCGGAGTGTGCCGTTGAAACTGGCGAGCTAGAGTGCACAAGAGGCAGGCGGAATGCGTGGTGTAGCGGTGAAATGCATAGATATCACGCAGAACCACGATTGCGAAGGCAGCCTGCTAGGGTGAAACAGACGCTGAGGCACGAAAGCGTGGGTATCGAACA
+
ABAAABBBBFFF4FGE22EAGGHE?EGGHC5D5BA2BEGHFH3EHFEEFEGCHEEE00B>?EGHHH4@3?>?EFHGHFGH?EEE>EHHGFC?BG@CBGGHHHCGAGGGHH?BGAC/CCEGFGFGGFDFFHGHGHDCDCD@ADFGGFF9CG?EC:;;9;;;EFGGGF9BFFFFFFFFBFF;BFFFA.A.@EEFFDFCFFFFDFFFFFFBB..BAFBFFBF/FFDFDD?AA999;DFFF;DFFFDBB:.;/A-
@M03896:38:000000000-B4D98:1:1101:23598:7607 1:N:0:274
TACGGAGGATGCAAGCGTTATCCGGATTTATTGGGTTTAAAGGGTGCGTAGGCGGCACGCCAAGTCAGCGGTGAAATTTCCGGGCTCAACCCGGAGTGTGCCGTTGAAACTGGCGAGCTAGAGTGCACAAGAGGCAGGCGGAATGCGTGGTGTAGCGGTGAAATGCATAGATATCACGCAGAACCACGATTGCGAAGGCAGCCTGCTAGGGTGAAACAGACGCTGAGGCACGAAAGCGTGGGTATCGAACA
+
ABBCCCCCBFFFBEFC22ECGGHEFEGGHFED5BF2BFGHHHGGHEEEFEEDHFE>0>B>FEGHGH4BB?>?>FGHHHHHHGGGE@GBFFGFDGB??FFGGHCDGGHFHH1DFEF@CDFGGF1>GHBGFGCFHGEED@CCACCGGGGCEF?EC=;;;;;;EBFFGFBFFFFFFFFFF.FAFFFFFFFFFFFFFFFFFFFFFFFEFFFFFF?BEFFFFFFFFFFFFFFEFFFAADDDF9ADFFA9;BAEFFF
@M03896:38:000000000-B4D98:1:1101:23618:7610 1:N:0:274
TACGGAGGATGCAAGCGTTATCCGGATTTATTGGGTTTAAAGGGTGCGTAGGCGGCACGCCAAGTCAGCGGTGAAATTTCCGGGCTCAACCCGGAGTGTGCCGTTGAAACTGGCGAGCTAGAGTGCACAAGAGGCAGGCGGAATGCGTGGTGTAGCGGTGAAATGCATAGATATCACGCAGAACCACGATTGCGAAGGCAGCCTGCTAGGGTGAACCAGACGCTGAGGCACGAAAGCGTGGGTATCGAACA
+
AAAA3AABBFFBD5GA22EACDGBEFEGH55F5BB2BBGGFF3EAAEEAFEEHEF@0>B>?FFHHH4BB?>?>FDGHF?GHGGG>EHHBGHC@CC/?0FFGH?/CE/??FF?GEC/>AE>><CGDGFFFHGCHHEFCCADC@GEFF.99?.C;;;;-==-;0;FGB:;FFFFFFF/B.FAB;FFF.AA>EFEBD-@AAAADFFF.A:9;..999B/A9AAE-BD9DF?A.:A?9AFB99A;>;9;;.;/:9
@M03896:38:000000000-B4D98:1:1101:11816:8015 1:N:0:274
TACGTAGGGTGCAAGCGTTATCCGGAATTATTGGGCGTAAAGGGCTCGTAGGCGGTTCGTCGCGTCCGGTGTGAAAGTCCATCGCTTAACGGTGGATCCGCGCCGGGTACGGGCGGGCTTGAGTGCGGTAGGGGAGACTGGAATTCCCGGTGTAACGGTGGAATGTGTAGATATCGGGAAGAACACCAATGGCGAAGGCAGGTCTCTGGGCCGTCACTGACGCTTAGACGCGAAAGCGTGGGGAGCGAACA
+
ABBBAFFAACAABFBA22EAGGGEAEGGHBDG5B2BAAEEAFFGFAGEEEA1GEEEEFFFEEEEEEEFCEFEGF4EGFHHHHHCFGGGGF?<CGFGHBGGF@BDFCGEGH..CC--AADEBFFFGGGGFGDEEFAF.AFBAFBFFFFFFA=;;;99;99:AEFFFFFFFFFFEFFEBAFFDFFFFFDFFFFFFF@-=DEFBDFFFFF;F..A-@=9AFFBF?DA.;/;/:;9-;-9FD:;B@;.-99@---
@M03896:38:000000000-B4D98:1:1101:11821:8037 1:N:0:274
TACGTAGGGTGCAAGCGTTATCCGGAATTATTGGGCGTAAAGGGCTCGTAGGCGGTTCGTCGCGTCCGGTGTGAAAGTCCATCGCTTAACGGTGGATCCGCGCCGGGTACGGGCGGGCTTGAGTGCGGTAGGGGAGACTGGAATTCCCGGTGTAACGGTGGAATGTGTAGATATCGGGAAGAACACCAATGGCGAAGGCAGGTCTCTGGGCCGTCACTGACGCTGAGGAGCGAAAGCGTGGGGAGCGAACA
+
ABAAAFFCCFAABGBE22E?GGHFEEGGHCFGBBEBAAEEHHHGFAGAEEFCHEGEEGGFE>>>>EFGGFGGGGHFHHHHHHHGGHHGHFC<CGFHGCGFFCDGGDDDGH.CDD?-CAAECFFFGGGGGGGFFFDFFAFF;BFFFFFFFF;CA;;:A;:ADFFFFFFFFFFFFFFEFFFFFFFFFFFFFFFFFDFCFFFFFDFFFFFB:B.ACDDDDFFBFFDFF?A;B.ACFCFFFFFFFFFFAA9=-C9
@M03896:38:000000000-B4D98:1:1101:28034:8699 1:N:0:274
TACGGAGGATCCGAGCGTTATCCGGATTTATTGGGTTTAAAGGGAGCGTAGATGGATGTTTAAGTCAGTTGTGAAAGTTTGCGGCTCAACCGTAAAATTGCAGTTGATACTGGATATCTTGAGTGCAGTTGAGGCAGGCGGAATTCGTGGTGTAGCGGTGAAATGCTTAGATATCACGAAGAACTCCGATTGCGAAGGCAGCCTGCTAAGCTGCAACTGACATTGAGGCTCGAAAGTGTGGGTATCAAACA
+
AABAAA>DABFFFAAA2222FGGBAAFGHFFFBBGAFEHHFDGFFFECEBAFFDFBFBBGHHFEDG5D@DDBEFGGHHHHHHGEE@EBFGHGFHGEEFGFFGGFHHGHHH44BCB3GFDBBFFGHHFDFGGFFGFF?/?/>@DGGHGG.D<CC=0=<-<<E0FHHFCGFGGCGHHFGDFDADFFFGGACGGGFECAADEFGDEB.;;BFFB/BFFFEFFFFFF//;/BEFA-:BFAB/B/ADDB/:/BFFF
@M03896:38:000000000-B4D98:1:1101:28052:8705 1:N:0:274
TACGGAGGATCCGAGCGTTATCCGGATTTATTGGGTTTAAAGGGAGCGTAGATGGATGTTTAAGTCAGTTGTGAAAGTTTGCGGCTCAACCGTAAAATTGCAGTTGATACTGGATATCTTGAGTGCAGTTGAGGCAGGCGGAATTCGTGGTGTAGCGGTGAAATGCTTAGATATCACGAAGAACTCCGATTGCGAAGGCAGCCTGCTAAGCTGCAACTGACATTGAGGCTCGAAAGTGTGGGTATCAAACA
+
ABCBBBCCCFFFGEC222EECGGEEFGGHFDG5BF2FEHFGHHGHEGEFGEGHHHGHFFHHHHHHH5D5FFFEFHFGFHHHHGEEEGEGFHGGGGEGGGHHHHGHHHHGHB4?CGBGFFGGF2BGHGHHHHHGHGE?@A/>@CGHHGGF?.C====<<<ACFHHB:;CGHHHFGCFGCDDFFGGGGGDGGGGFDGFBGCFDFFFFFFFFFFFFFFFFFFBF/;FFFFBFFF@9BDF/BFFFFFFFFFFFFE
@M03896:38:000000000-B4D98:1:1101:22728:9231 1:N:0:274
TACGTAGGGTGCAAGCGTTATCCGGAATTATTGGGCGTAAAGGGCTCGTAGGCGGTTCGTCGCGTCCGGTGTGAAAGTCCATCGCTTAACGGTGGATCCGCGCCGGGTACGGGCGGGCTTGAGTGCGGTAGGGGAGACTGGAATTCCCGGTGTAACGGTGGAATGTGTAGATATCGGGAAGAACACCAATGGCGAAGGCAGGTCTCTGGGCCGTCACTGACGCTGAGGAGCGAAAGCGTGGGGAGCGAACA
+
ABBBAFFBBBAABGFC22EECGFEEEFGHFDD5BABEAEEFHHGGFHGFFECHFGEEFFEEEEE>EEGGEEEFGHEFGHHHHHGGHHGHGGGFHGGGBGGGBBFGDGCCHACFCGABACEDFBCFFCDCEGFFFDFFFFFEFFFFFFFFF-=;:9:A;;:A?FFBBFFFFFFFFFEDDF;FFFFFFFFFFFFFFFFFFFEFFFFFFFFFFFFFFFFFFFFFFFFFFFFFFFFFFADFFFFFFFEFFC=DCB
@M03896:38:000000000-B4D98:1:1101:20661:9238 1:N:0:274
TACGTAGGGAGCGAGCGTTGTCCGGAATTACTGGGTGTAAAGGGTGTGTAGGCGGCCTGGTAAGTTAGTGGTGAAAACTATGGGCTTAACCCATAGCCTGCCATTAAAACTGCTGGGCTTGAGTGAAGTAGAGGTAGGTGGAATTCCCGGTGTAGCGGTGAAATGCGTAGAGATCGGGAGGAACACCAGTGGCGAAGGCGGCCTACTGGGCTTTAACTGACGCTGAGGCACGAAAGCATGGGTAGCAAACA
+
AAAAAFFAAFAAE2EA22A2FFGEEEEGHHD55BB3EAFHGHHGCAAEGFBBGEEEEEFGBGFHBGBF4FFFFGHBDEFFHHHHGHHGGFHHGHBBG3FFGHHHGFHHHHC?FGFF?FC<BGG@GHGHFHHHHHFGGA1FCFHFHHHHGG-<>>==<<<<CGFF0C;;.::GFGHEC--BADFGFGGEGBF/;DGGFFFF;BAD9B;;/AA.EBBBFFFEFDD9.AFAA9.;A.A.BFFFFE9;.;BBBFA
@M03896:38:000000000-B4D98:1:1101:20677:9249 1:N:0:274
TACGTAGGGAGCGAGCGTTGTCCGGAATTACTGGGTGTAAAGGGTGTGTAGGCGGCCTGGTAAGTTAGTGGTGAAAACTATGGGCTTAACCCATAGCCTGCCATTAAAACTGCTGGGCTTGAGTGAAGTAGAGGTAGGTGGAATTCCCGGTGTAGCGGTGAAATGCGTAGAGATCGGGAGGAACACCAGTGGCGAAGGCGGCCTACTGGGCTTTAACTGACGCTGAGGCACGAAAGCATGGGTAGCAAACA
+
ABBBBFFCBFAAGFCA?2E?EGGEEGGGHGDBBBB3EEGGHHHGGAEEGFFDHEGGEFGHEHHHHHFF4FBBFGHHFFGGHHHHHGHHHGHHGEFFGCDGHHHHFFFGHHFGDGFFEGFFCGFFHHHFHHHHGGCGBFDGFHHHHHHHGG?CC>==<=<<EFHHFG:;ECEHFHHHEEFGGDFGGGGFGGGGFGGGFFF@CFFFFFBBBE9BEFFFFFFFFFFFFFFFFFFFFFFFFFFFFFFBEFFFFFF
@M03896:38:000000000-B4D98:1:1101:22733:9249 1:N:0:274
TACGTAGGGTGCAAGCGTTATCCGGAATTATTGGGCGTAAAGGGCTCGTAGGCGGTTCGTCGCGTCCGGTGTGAAAGTCCATCGCTTAACGGTGGATCCGCGCCGGGTACGGGCGGGCTTGAGTGCGGTAGGGGAGACTGGAATTCCCGGTGTAACGGTGGAATGTGTAGATATCGGGAAGAACACCAATGGCGAAGGCAGGTCTCTGGGCCGTCACTGACGCTGAGGAGCGAAAGCGTGGGGAGCGAACA
+
AAB3AFF??C>>FEDA22EEEGHEAEEFHFFD5B2BAAABEFGGFAGCEFA1FEEGCGEGB>>>>>EE@EGEGG?GHGHHHGHGGFGGHF<CGHG?GFGGGGGF?@@EFHG.C?D@?A@EFFGFFGA?9EDEFF.@DABF:;BFFFFFDF;BD/;;A;9:DFBFFFFF//BFFFFF=-;-AFFFFFDFFFFFFFCA-AEFDFFFFF;/;F.A9@ADDFFFFF99...9BDA9@FFDFDFFFF=?9A-9BC>
@M03896:38:000000000-B4D98:1:1101:2708:11162 1:N:0:274
TACGTAGGGGGCAAGCGTTATCCGGATTTACTGGGTGTAAAGTGAGCGTAGACGGAATGGCAAGTCTGATGTGAAAGGCCGGGGCTCAACCCCGGGACTGCATTGGAAACTGTCAATCTAGAGTACCGGAGGGGTAAGTGGAATTCCTAGTGTAGCGGTGAAATGCGTAGATATTAGGAGGAACACCAGTGGCGAAGGCGGCTTACTGGACGGTAACTGACGTTGAGGCTCGAAAGCGTGGGGAGCAAACA
+
ABBAAFFCBC@>2AFEA2EECGGEEFGGHFB55BA3EAGFFHFGHHHGGGCEFEFE1BFFBFGGGH4BB4BBFGFGFFHHGGGEEGHEGFGGGE/@@DEFGFFHHGHFGHF2?@BDDDGDGGC?FFGACDGGDCFGFDBBDDGHHHFHG;0C<;<<:;;;CBCFFFE;EGGFBFGFBFFGG?BFEFC.FCFFEFFA-DEA-@DFFFFFFFFFAD?EFFFBF.:EEEFF?AFB-BDFBDFFFFFFFFFFFFA
@M03896:38:000000000-B4D98:1:1101:2701:11191 1:N:0:274
TACGTAGGGGGCAAGCGTTATCCGGATTTACTGGGTGTAAAGTGAGCGTAGACGGAATGGCAAGTCTGATGTGAAAGGCCGGGGCTCAACCCCGGGACTGCATTGGAAACTGTCAATCTAGAGTACCGGAGGGGTAAGTGGAATTCCTAGTGTAGCGGTGAAATGCGTAGATATTAGGAGGAACACCAGTGGCGAAGGCGGCTTACTGGACGGTAACTGACGTTGAGGCTCGAAAGCGTGGGGAGCAAACA
+
BBBBBFF?3ADD?A2A222A2EDAAEEGH555532AAEGHGG5FGGHGGGGAGEEE?CGHCFFFGGBBG4EFFBGBHEGHEEEEEGHHGFFE///>>@FFHFHHH?DFFH>1?111FDF?FDFF1??ACCCC-<<ECD00<<<DCGHFGGCC;:0<;;;CEFFBBFCCD@EGGGGGGEEFF./;BFD.FCB/;@;-BAEBBB<BFBFFBF9>-...9BFF:DEFE./9AEFB-F??;ADD-BBFBD?99A9
@M03896:38:000000000-B4D98:1:1101:8094:12916 1:N:0:274
TACGTAGGGGGCAAGCGTTATCCGGATTTACTGGGTGTAAAGTGAGCGTAGACGGAATGGCAAGTCTGATGTGAAAGGCCGGGGCTCAACCCCGGGACTGCATTGGAAACTGTCAATCTAGAGTACCGGAGGGGTAAGTGGAATTCCTAGTGTAGCGGTGAAATGCGTAGATATTAGGAGGAACACCAGTGGCGAAGGCGGCTTACTGGACGGTAACTGACGTTGAGGCTCGAAAGCGTGGGGAGCAAACA
+
BCBBBFFBCA@>EFCF22E?GGHEEEGGHHBDBBB3EEHHHHHHHHHGEF?CGEEB1BBFBEFFHHDBEGFFGFHHG1FGGEGEEFHFGFHGG?>CGGGHHHHHHHFGHHDBFFGHFFGFFG1FFGHGCGGGGGDGHGFFDGFHHHHFHB0C;;;;:;=AEGGGFFCCFGGGGFGGGFGGGGGGGGGGFFFFEBFFFFEBFFFFFFFFFFFFFFFFFFFFF.EFFFFFFF9;@FFFFFDFFFFECDEFFFE
@M03896:38:000000000-B4D98:1:1101:23247:13011 1:N:0:274
TACGTAGGTGGCAAGCGTTGTCCGGATTTATTGGGCGTAACGCGAGTGCAGGCGGCTCGATAAGTCTGATGTGAAAGCCTTCGGCTCAACCGGAGAATTGCATCAGAAACTGTCGAGCTTGAGTACAGAAGAGGAGAGTGGAACTCCATGTGTAGCGGTGAAATGCGTAGATATATGGAAGAACACCGGTGGCGAAGGCGGCTCTCTGGTCTGTTACTGACGCTGAGGCTCGAAAGCATGGGTAGCGAACA
+
>AAA>11>D1>11G1111A0AF1A00EEHBGF110AAA////AA//AGFGF0///////>0FEBGHFEDFEBFF2GHHHHHHHEEAEFGFGGCC@C0G1?FGHHHGHHHHGDDD//>ACGHFF<FGF1FFHG0.>C.C/<.<DCCGF<G000;<<;-::;:CGGGB.;99.;CFFFF0B0/C/FFFF-9A@?A-;->-A-@=@FBF9B/F/;/9BFFFFFFFFFB9--::;=-9--//BB-9//:;;9@--
@M03896:38:000000000-B4D98:1:1101:12936:13214 1:N:0:274
TACGGAGGATCCGAGCGTTATCCGGATTTATTGGGTTTAAAGGGAGCGTAGATGGATGTTTAAGTCAGTTGTGAAAGTTTGCGGCTCAACCGTAAAATTGCAGTTGATACTGGATATCTTGAGTGCAGTTGAGGCAGGCGGAATTCGTGGTGTAGCGGTGAAATGCTTAGATATCACGAAGAACTCCGATTGCGAAGGCAGCCTGCTAAGCTGCAACTGACATTGAGGCTCGAAAGTGTGGGTATCAAACA
+
AAAAABBDBFFFGCEA222EAGHEEFGGHFFF5BA2FEHFHHHGGFGGFF?FHGGF@BBFGHHFGH5D@DFFEGFHHHHHHFGEGGGEGFHGFGGCGFHHHHHHHGFHHHFBFGDFBGGFFG2FFGHHHHHHFHFF?>CDCCGGHHFFFG<CC<==<<<<CFFHHHHHFHGHHHHGHGGGGGGGGGGGGGGGGGGGGGGGGFFFFFFFFFFFFFFFFFFFFFFFFFFFFFF@@FFDFFFFFFA:/;BFFFF
@M03896:38:000000000-B4D98:1:1101:17835:15627 1:N:0:274
TACGTAGGGTGCAAGCGTTATCCGGAATTATTGGGCGTAAAGGGCTCGTAGGCGGTTCGTCGCGTCCGGTGTGAAAGTCCATCGCTTAACGGTGGATCCGCGCCGGGTACGGGCGGGCTTGAGTGCGGTAGGGGAGACTGGAATTCCCGGTGTAACGGTGGAATGTGTAGATATCGGGAAGAACACCAATGGCGAAGGCAGGTCTCTGGGCCGTCACTGACGCTGAGGAGCGAAAGCGTGGGGAGCGAACA
+
ABABBFFCCBAAFGFA22E?GGHEEFGGHFCGBBBBAAEEGHHGG1GEEEFDHGGECFGEB>E>>EEGGEGEGGHHGHHHHHHFGGHGHGDDFGFCGBGFFBCFCCGCFH?<CFCDGDGGGGBBFFAGGGGFFFFAFEFFEBFFFFFFFF-@;:::A;;ADEFFFFFFFFFFFFFFCDFFFFFFFFFFFFFFFFFFAFFFFFFFFFFBBFEED@FFFFF0BFDFFFFFFDE@BF;9F:;.=CA?:.99>>-
@M03896:38:000000000-B4D98:1:1101:17837:15646 1:N:0:274
TACGTAGGGTGCAAGCGTTATCCGGAATTATTGGGCGTAAAGGGCTCGTAGGCGGTTCGTCGCGTCCGGTGTGAAAGTCCATCGCTTAACGGTGGATCCGCGCCGGGTACGGGCGGGCTTGAGTGCGGTAGGGGAGACTGGAATTCCCGGTGTAACGGTGGAATGTGTAGATATCGGGAAGAACACCAATGGCGAAGGCAGGTCTCTGGGCCGTCACTGACGCTGAGGAGCGAAAGCGTGGGGAGCGAACA
+
ABBAAFFCCFAABFFF22EAGGHEEEFGHFFGBDFAAAEEHHHGFAGFEFFDHEGE@FGFEEEEEEEFGEGGGGHHHHHHHHHGGHHGHFDGDGFGGBGGGCCFCCDEGHAEDGGCDAAEDFFFFGCGEEGFFFFFBEFFEFFFFFFFDC;BA99:A;;ADEFFBFFBFFFFFFFFFFFFFFFFFFFF.BFFFFFAFDAADFABBFFFFFEE@BDDDFFFFFFFFFFFFFEFFFAFFF9ACFFFFD>@9@-
@M03896:38:000000000-B4D98:1:1101:6703:15916 1:N:0:274
TACGGAGGGTGCAAGCGTTAATCGGAATTACTGGGCGTAAAGCGCACGCAGGCGGTTTGTTAAGTCAGATGTGAAATCCCCGGGCTCAACCTGGGAACTGCATCTGATACTGGCAAGCTTGAGTCTCGTAGAGGGGGGTAGAATTCCAGGTGTAGCGGTGAAATGCGTAGAGATCTGGAGGAATACCGGTGGCGAAGGCGGCCCCCTGGACGAAGACTGACGCTCAGGTGCGAAAGCGTGGGGAGCAAACA
+
ABBBABBCC?AACDFF22AEFGHBEEGFHHBB5AABAAEEGHHGG0EAFGFGGGGCEGGHGHHHHH@B3FGFGHHHHHHHGGGGEGHGHHHHHHGHFFGFGHHHHHFHHHGGHHFHGGGFFGEHHHHFGGGGHHECDFFAAFFFFFFFFF/FB;;;:;;;EFFFFB;;DDFFFFFFFFFFFFFFFFFFF>BFFACCADF@DFFFFFFFFFADF>DAFFFFFFFFDFFFFFBCDCFFFFFFFFFFFDFFFF.
@M03896:38:000000000-B4D98:1:1101:27062:16290 1:N:0:274
TACGTAGGGTGCAAGCGTTATCCGGAATTATTGGGCGTAAAGGGCTCGTAGGCGGTTCGTCGCGTCCGGTGTGAAAGTCCATCGCTTAACGGTGGATCCGCGCCGGGTACGGGCGGGCTTGAGTGCGGTAGGGGAGACTGGAATTCCCGGTGTAACGGTGGAATGTGTAGATATCGGGAAGAACACCAATGGCGAAGGCAGGTCTCTGGGCCGTCACTGACGCTGAGGAGCGAAAGCGTGGGGAGCGAACA
+
CCCCBFFBBBAACFFE22EAGGHEEGGGHF5D5B2AAAEEHGGGF1GEEGGGHGGEEFFEFE@E>>>E/EFEGHHGGHHHHHHGGHHGHGCCCGGCFFGFGBB@CC@>@G.CFDGG?ADCCFBBFBDFGGGEEFBDFFFFABFFFFFFFA-@;;0;;;;A?AFFB:BBFFFFFFBEB-B;DFFFFFFFFFFFFFF;FDFFF=ABBFFFFBAEA>BDDFFBFFFFF.FEFFA@CAADFD9DFFFEFF;C=@9
@M03896:38:000000000-B4D98:1:1101:27041:16292 1:N:0:274
TACGTAGGGTGCAAGCGTTATCCGGAATTATTGGGCGTAAAGGGCTCGTAGGCGGTTCGTCGCGTCCGGTGTGAAAGTCCATCGCTTAACGGTGGATCCGCGCCGGGTACGGGCGGGCTTGAGTGCGGTAGGGGAGACTGGAATTCCCGGTGTAACGGTGGAATGTGTAGATATCGGGAAGAACACCAATGGCGAAGGCAGGTCTCTGGGCCGTCACTGACGCTGAGGAGCGAAAGCGTGGGGAGCGAACA
+
>AA3>CFBACA>CDFA22AEGGHEEGGGHH5D5BABAAEEGFFEB1FEEECDHEEEEFFEE>>>>EEE/>EEEGFHFHHHHEG/?C?CGH//<?D??FFFF?C@@<-<>F..<A@C-;A9:C09CF?9CEGEFADFD9BB;BFFFFFFDA-;9;/;A-;;.;FFB9BBBFFFBFBA;-9-AA9FFFFFEFFFBDFFFDA.9-9/9BB;B..:99@DDFFEF?ADF?F?/AA9BBAABDADFFCE>;-99@@
@M03896:38:000000000-B4D98:1:1101:21102:18949 1:N:0:274
TACGTAGGGAGCGAGCGTTGTCCGGAATTACTGGGTGTAAAGGGTGCGTAGGCGGCCTGGTAAGTTAGTGGTGAAAACTATGGGCTTAACCCATAGCCTGCCATTAAAACTGCTGGGCTTGAGTGAAGTAGAGGTAGGTGGAATTCCCGGTGTAGCGGTGAAATGCGTAGAGATCGGGAGGAACACCAGTGGCGAAGGCGGCCTACTGGGCTTTAACTGACGCTGAGGCACGAAAGCATGGGTAGCAAACA
+
AAABBFFAAF?AEEF2?2EAFGHEEGGGHHB5BFBAEEGHFHHGHFEFGEFDHFFGEEFFCGFFGHBFDGFFFFHHHGGGFHHGHHHHFFGGFFFHGCDGHHHHBGFGGH?FGHF2??CFBGFGHHHHFHFFHHFGEFBF?FHHFHHHDG-<<<<=<<<<CFHHHGA:CFFHGGGGEAABCDBFFGGFAFFGEDGF-DEDFFFFFFFBBE.;AFBFFFB;FDFFFFF?EFFDDDFDFFFF?.FFFFFFFFA
@M03896:38:000000000-B4D98:1:1101:21086:18960 1:N:0:274
TACGTAGGGAGCGAGCGTTGTCCGGAATTACTGGGTGTAAAGGGTGCGTAGGCGGCCTGGTAAGTTAGTGGTGAAAACTATGGGCTTAACCCATAGCCTGCCATTAAAACTGCTGGGCTTGAGTGAAGTAGAGGTAGGTGGAATTCCCGGTGTAGCGGTGAAATGCGTAGAGATCGGGAGGAACACCAGTGGCGAAGGCGGCCTACTGGGCTTTAACTGACGCTGAGGCACGAAAGCATGGGTAGCAAACA
+
>>AAAFC?AFAACEE000EAFGGE0EEGHF122BA0EAGHHHCEFFECFEGCHEEEGEGEFGHF2G2B@DEFF@111FFBGHHHHEGEDGGGFFFFFBFGHGHGFFFHHGBFBGF1?F0FCF@@FFBGDFFFHEGGBAG1<FGGHHHHCC-<<<==@<<<EF0CCGA;ACEHFFGEB-:@-ABFFFA..0:B:@@?;AE@;99BFB9B/AA-AF/9BFFFB-A-ABF?----;--:/;/9A?9B-;///A-
@M03896:38:000000000-B4D98:1:1101:21103:18968 1:N:0:274
TACGTAGGGAGCGAGCGTTGTCCGGAATTACTGGGTGTAACGGGTGCGTAGGCGGCCTGGTAAGTTAGTGGTGAAAACTATGGGCTTAACCCATAGCCTGCCATTAAAACTGCTGGGCTTGAGTGAAGTAGAGGTAGGTGGAATTCCCGGTGTAGCGGTGAAATGCGTAGAGATCGGGAGGAACACCAGTGGCGAAGGCGGCCTACTGGGCTTTAACTGACGCTGAGGCACGAAAGCATGGGTAGCAAACA
+
1>AAAF11?C1AEEAA00AACGHE0?EAGFFB2BA0BEHH2EEGGEEEFEEFHECEF/FCGDHHGBDB@F0BFD1BBBFFGHEFGFHFGFHGFG0GF1GFFHHGFGHEFHF<1FF1??@?BA<??FGF11@FGFCGF.<1>.GHHFHHCC-<<0==<<=@ACCGBG;;:?EFFFGGB@@??ABFFGBAF;9B;-9@;?A-----BBBF/9AFEFFFFFFFFBBABBFFEF--9;B-///;--/;;;/9/;9
@M03896:38:000000000-B4D98:1:1101:23287:22445 1:N:0:274
TACGTAGGGTGCAAGCGTTATCCGGAATTATTGGGCGTAAAGGGCTCGTAGGCGGTTCGTCGCGTCCGGTGTGAAAGTCCATCGCTTAACGGTGGATCCGCGCCGGGTACGGGCGGGCTTGAGTGCGGTAGGGGAGACTGGAATTCCCGGTGTAACGGTGGAATGTGTAGATATCGGGAAGAACACCAATGGCGAAGGCAGGTCTCTGGGCCGTCACTGACGCTGAGGAGCGAAAGCGTGGGGAGCGAACA
+
ABCCBFFCBBAABGFE22EECGHEEEGGHFFD5AFBAAEEGHGGGFHGEFGEHGGFFFGGE>>>>EEGEEGGGGFHHHHHHHHGGHHGHGBF?GDFFCGGGBBDGDDEGHCGGGGGGAACDFFCFFGG:DFFEFDFFEFFEFFFFFFFFF-B;;9;;;;;D9FF9BF::FFFFFFFFFFFFFFFFFFE.FFFFFDFFFFFFFFFFB;;B/.ACCCDFFFFFDFFFFFFFFEFCFCDFDA:@DFFFFAFFFA
@M03896:38:000000000-B4D98:1:1101:24336:23429 1:N:0:274
TACGGAGGGTGCAAGCGTTAATCGGAATTACTGGGCGTAAAGCGCACGCAGGCGGTTTGTTAAGTCAGATGTGAAATCCCCGGGCTCAACCTGGGAACTGCATCTGATACTGGCAAGCTTGAGTCTCGTAGAGGGGGGTAGAATTCCAGGTGTAGCGGTGAAATGCGTAGAGATCTGGAGGAATACCGGTGGCGAAGGCGGCCCCCTGGACGAAGACTGACGCTCAGGTGCGAAAGCGTGGGGAGCAAACA
+
AAAA?ABBD2>>EFBA22AEAGHBEEFGHH555B2BAAEEGHGEE?EEEEEGGEGCFFEHHHHHHHDBGHGGGF@4BGHHGEGGEFGHFFGGGFCGHGHGGGHHFDGGHHF2FGHF?GGF0?1?GGGGFGEAFB><<B@D.:FFFFFF;9/B9;9;-;:;EFBFFB9;.9.;FFFFFB/F?ABFFFFD-;@DA;@A;D;-9=@FFA;A.FFCBFDFBFB9B.:ADDFFF/B-;;>.B.DA--@99:.;FF.
@M03896:38:000000000-B4D98:1:1101:24311:23430 1:N:0:274
TACGGAGGGTGCAAGCGTTAATCGGAATTACTGTGCGTAAAGCGCACGCAGGCGGTTTGTTAAGTCAGATGTGAAATCCCCGGGCTCAACCTGGTAACTGCATCTGATACTGGCAAGCTTGAGTCTCGTAGAGGGGGGTAGAATTCCAGGTGTAGCGGTGAAATGCGTAGAGATCTGTAGGAATACCGGTGGCGAAGGCGGACCCCTGTACGAAGACTGACGCTCAGGTGCGAAAGCGTGGGGAGCAAACA
+
AAAAA11111>>AFDA00A0A3FA0ABFHE12221DBAB//2BAE?E/EEG?FEEE/EEHGH2GHH2B12BB@BB1GHFGF@EGEGHGFGGHCA1BB<G1FG1FBBGBGHDFHHF1<F1F0?<FGGF<FAFE1FC?--@--9;//FBBBB9/;;/;;-;;-9B/F;;-;;-/99/;B//;B/;9/FB-@---;-;@@-;-;--;AFE?///-----:///;:9-99//;F/;B>=ABAAB--;9--AB9;9
@M03896:38:000000000-B4D98:1:1101:24328:23445 1:N:0:274
TACGGAGGGTGCAAGCGTTAATCGGAATTACTGGGCGTAAAGCGCACGCAGGCGGTTTGTTAAGTCAGATGTGAAATCCCCGGGCTCAACCTGGGAACTGCATCTGATACTGGCAAGCTTGAGTCTCGTAGAGGGGGGTAGAATTCCAGGTGTAGCGGTGAAATGCGTAGAGATCTGGAGGAATACCGGTGGCGAAGGCGGCCCCCTGGACGAAGACTGACGCTCAGGTGCGAAAGCGTGGGGAGCAAACA
+
BBBBBCCCBAAABFFE22EEFGHFEEFGHDB55BBAAAEEHHHGG?EEEGGEGGGCGGGHHHHHHH4BGGGGHFHHHHHHGGGGEGHGHHHHHHGGFGHGHHHHHHHHHHGFHHHGGHHHGFHHHHHHFFGGHHE@CFFFFFFFFFFEFFBFB;;;;;;;.BFFFFAAFFFFEBFFFFFFFFFFFFFFFCFFFFFFFFFFFFFFFFFFEF?F=CFFFFFFFFDFFFFFFFFFF-BDFFFFFFFEFFFFFFA
@M03896:38:000000000-B4D98:1:1101:24344:23452 1:N:0:274
TACGGAGGGTGCAAGCGTTAATCGGAATTACTGGGCGTAAAGCGCACGCAGGCGGTTTGTTAAGTCAGATGTGAAATCCCCGGGCTCAACCTGGGAACTGCATCTGATACTGGCAAGCTTGAGTCTCGTAGAGGGGGGTAGAATTCCAGGTGTAGCGGTGAAATGCGTAGAGATCTGGAGGAATACCGGTGGCGAAGGCGGCCCCCTGGACGAAGACTGACGCTCAGGTGCGAAAGCGTGGGGAGCAAACA
+
AAABABBBBAAABGCF22AAAFGABEFGHFBBB3AAAAEEEGGFGCEEGGGGGGGCFFEHHHFHHHDBFBGGBGDFGHGHGGGGGGHHEGHHGHGGHGHFHHHHHHHHHHGFEHHHGHHHFCFGFHHFFDF>DBDCCFFDEBFFFFFFF/:BB;;;:;;9AB/BFF9;9>.BBFFFFF/ADDFFFFFD;BCDFFF;;9:@BFFFFFDFFFFFF@D.;BF9BADFBDFFFFFDDD-9/9.ADCC.-A.FBF.
@M03896:38:000000000-B4D98:1:1101:24982:24057 1:N:0:274
TACGTAGGGGGCAAGCGTTATCCGGATTTACTGGGTGTAAAGTGAGCGTAGACGGAATGGCAAGTCTGATGTGAAAGGCCGGGGCTCAACCCCGGGACTGCATTGGAAACTGTCAATCTAGAGTACCGGAGGGGTAAGTGGAATTCCTAGTGTAGCGGTGAAATGCGTAGATATTAGGAGGAACACCAGTGGCGAAGGCGGCTTACTGGACGGTAACTGACGTTGAGGCTCGAAAGCGTGGGGAGCAAACA
+
BCBBAFFBAADA?EFC22E?GGHEEEGGHHBFBFB3EEHHHHHHHGHGGGGFHGFFAFHCFFHFHHBB3FFFGG4FD1FGGGGGEFHFFFGGG?>CBCFHHHHHHHHHHH?BFDFGHGGFFGCFFHHGGGGGGGEGGGDD<DGHHHHHHFFC<;0<;=;;CFFGFFC;CDEGGCFFFFGGFDFFFGGEFFFFEFFFFFEF-CCFEBBFFFFF;DEEFFFFFDEFEEFBFEA@=B9;FDFFFFFFFDEFFFA
@M03896:38:000000000-B4D98:1:1101:12461:24961 1:N:0:274
TACGTAGGGAGCGAGCGTTGTCCGGAATTACTGGGTGTAAAGGGTGCGTAGGCGGCCTGGTAAGTTAGTGGTGAAAACTATGGGCTTAACCCATAGCCTGCCATTAAAACTGCTGGGCTTGAGTGAAGTAGAGGTAGGTGGAATTCCCGGTGTAGCGGTGAAATGCGTAGAGATCGGGAGGAACACCAGTGGCGAAGGCGGCCTACTGGGCTTTAACTGACGCTGAGGCACGAAAGCATGGGTAGCAAACA
+
AAAABFFAAFAAECCE22EAFGHEEGGGHHDBBBA3EEHHHHHGHFEEFEGDGEEEEEF?EGHHHH4B4BBFFFGHHFFFHHHHGFGHGFHHGFEFHF3BGHHHEFHHHHBDBFCGAFC<>FCFHGFHGHFHHHFGB<<GFGGHHHHHGG?DD<<=<==<CGHHFGACFGGHEHHFGCGGGDFGGGGGFBFGEFGFF?A-@DCDFFF:BE9.E;BFFFFFF?DFDDFEF...ADD.BBFFFF/;9;BF/;.
@M03896:38:000000000-B4D98:1:1101:12460:24979 1:N:0:274
TACGTAGGGAGCGAGCGTTGTCCGGAATTACTGGGTGTAAAGGGTGCGTAGGCGGCCTGGTAAGTTAGTGGTGAAAACTATGGGCTTAACCCATAGCCTGCCATTAAAACTGCTGGGCTTGAGTGAAGTAGAGGTAGGTGGAATTCCCGGTGTCGCGGTGAAATGCGTAGAGATCGGGAGGAACACCAGTGGCGAAGGCGGCCTACTGGGCTTTAACTGACGCTGAGGCACGAAAGCATGGGTAGCAAACA
+
AAAAAFF??CA>2AEA2AE2FGFAA2AFGHDBDBAAEEFFGHHGHCFAFAE?GEE?>BF1EGEHHH4B4BBFFF3BGFG?GHHHHFHGHFGHGFFHH?DFGHHHGHDHGH?FFFCG?FGF<F2@GF2<FGHFBFFG1/<F<GHHHHHHD@-AE/.<<-;::GHH0;::::CFBFBE9?-A-AFFBFGGFG0/C=;BCDE-==BDFFFBBE.;EFFFFFFBF?DD....;AAA9?D./FFFFFBF9BF/9F?
@M03896:38:000000000-B4D98:1:1101:8354:26092 1:N:0:274
TACAGAGGGTGCAAGCGTTAATCGGATTTACTGGGCGTAAAGCGCGCGTAGGTGGCCAATTAAGTCAAATGTGAAATCCCCGAGCTTAACTTGGGAATTGCATTCGATACTGGTTGGCTAGAGTATGGGAGAGGATGGTAGAATTCCAGGTGTAGCGGTGAAATGCGTAGAGATCTGGAGGAATACCGATGGCGAAGGCAGCCATCTGGCCTAATACTGACACTGAGGTGCGAAAGCATGGGGAGCAAACA
+
ABBB@FFBAA2>4BFA22AAFGHFEEFGHGBFBABAAAEEEHHGG?FGEGEGDGFHCGGHHHGHHH4BBFFFGBHGGHGGGGGCGGGHHFHGHHEGEBGFHHHHGHBHGGB3FDG/<FC@FG2@@GFGHHGG?A0FCFGEGHHHHFHFHG1<<>>>@<<A<FFF0D<<:CFFFHHHF;CGGA:CCF9.;;ADC-A9B.EFDGE.FFBB/F.://;FFFE/BFFFFFF.BEF-;-;AB9/BAEDE;?EFFFA
@M03896:38:000000000-B4D98:1:1101:8378:26095 1:N:0:274
TACAGAGGGTGCAAGCGTTAATCGGATTTACTGGGCGTAAAGCGCGCGTAGGTGGCCAATTAAGTCAAATGTGAAATCCCCGAGCTTAACTTGGGAATTGCATTCGATACTGGTTGGCTAGAGTATGGGAGAGGATGGTAGAATTCCAGGTGTAGCGGTGAAATGCGTAGAGATCTGGAGGAATACCGATGGCGAAGGCAGCCATCTGGCCTAATACTGACACTGAGGTGCGAAAGCATGGGGAGCAAACA
+
AABBBFFABAA>CFFE22AEEGHA2BEEHGBB5B2AAAEEFFF2E0E0AEEEDBFF?FGGGHFHFG4BBB@FGDGGGGHHGGGCEDHHGDFFFFH?BF3FFGHHHGEFHGB3?FF//BC@@F2@2FGFFGFGDEFGFEFGGGHHHHFE1G1F>><>-<<<EGHH00<<AF.CCBGHF:GHGC:CGFFAABD.C?B-BCAA.E9.BFFFBFFBF/;9FFFFFEFFFFEAFE9-;BA9FFFFAEDE;AEFBFF
@M03896:38:000000000-B4D98:1:1102:17698:2418 1:N:0:274
TACGTAGGGTGCGAGCGTTGTCCGGAATTACTGGGCGTAAAGAGCTCGTAGGCGGTTCGCCACGTCGTCTGTGAACTCCTAGGGCTTAACCATGGACGTGCAGGCGATACGGGCTGACTTGAGTACTACAGGGGAGACTGGAATTTCTGGTGTAGCGGTGGAATGCACAGATATCAGCAAGAACACCGATGGCGAAGGCAGGTCTCTGGGTCGTAACTGACGCTGAGGAGCGAAAGCATGGGTAGCGAACA
+
>AAA>BCA11>>EAE0E0A00BD0AAEFHFFHB1/G?AEBAFDFH1GC/E//G//>//>//B//>/>/?FAB2221BGHFHFHFGHHHHHH1B10<F@?CCFG0///<?<</>/<?GHG>1F1><=F=1FGB.-.<.<DC.CCC00<;000:.;::@-:-.;CF009BBFBFGGFGF0;B9/;FGFG<-;9-:@@?-AEFB-AB9BFBFEB-;-99;FF/FAFFFB9;BA9@@@@?/FFB--;FFF?-9>;
@M03896:38:000000000-B4D98:1:1102:17713:2430 1:N:0:274
TACGTAGGGTGCGAGCGTTGTCCGGAATTACTGGGCGTAAAGAGCTCGTAGGCGGTTTGTCACGTCGTCTGTGAAATCCTAGGGCTTAACCCTGGACGTGCAGGCGATACGGGCTGACTTGAGTACTACAGGGGAGACTGGAATTTCTGGTGTAGCGGTGGAATGCACAGATATCAGGAAGAACACCGATGGCGAAGGCAGGTCTCTGGGTAGTAACTGACGCTGAGGAGCGAAAGCATGGGTAGCGAACA
+
ABBBAFFAA4AAE?E222E2ABDBEEEGHGHHGHHHGFGEHHHGHFGEEFFGHGGGGGGHFFBBB?/>FGEFGHGBFFHEGHHGGFG3GFHFHHHFHEDDHHHGDGC@?B/?><D/=?GFG>>>=>D1FGHGGGDD?EHEC<GFHHCCGF0FC:GGCA:ADEGGFBFFFFBBFFFFGBFFGGGGGGGGDFFFFFFFFFEFFF.FFFFFEFFFF0::FFFFFFFFFFFEFFEDACFFFFFFFFBB9B9@CF;
@M03896:38:000000000-B4D98:1:1102:18899:3520 1:N:0:274
TACGGAGGATGCAAGCGTTATCCGGATTTATTGGGTTTAAAGGGTGCGTAGGCGGCACGCCAAGTCAGCGGTGAAATTTCCGGGCTCAACCCGGAGTGTGCCGTTGAAACTGGCGAGCTAGAGTGCACAAGAGGCAGGCGGAATGCGTGGTGTAGCGGTGAAATGCATAGATATCACGCAGAACCACGATTGCGAAGGCAGCCTGCTAGGGTGAAACAGACGCTGAGGCACGAAAGCGTGGGTATCGAACA
+
ABBBAABCCFFFDFG4A2E2ABFBEBFGHBHHHHHFGGHHHHHGHAEAEFGGHGGG?EFGGGEEFH4BB1E?EEGGGGHGFEGFEGHEGFHDGG/CBGGHHHFDGFFFGH?1??>AADGFGG<>>GGFHHHHGGCEDDDC@CAEFGGDGGEGE;CFD@;CFGGGFFBFFFFFFFFFFFFC=BFFFFFF@EFFFADDFFFFDFFFFFB/BFE/EEFFFFFBFDFDDAFAEFAADFFAFDFFFF.BBB9EBF;
@M03896:38:000000000-B4D98:1:1102:18882:3525 1:N:0:274
TACGGAGGATGCAAGCGTTATCCGGATTTATTGGGTTTAAAGGGTGCGTAGGCGGCACGCCAAGTCAGCGGTGAAATTTCCGGGCTCAACCCGGAGTGTGCCGTTGAAACTGGCGAGCTAGAGTGCACAAGAGGCAGGCGGAATGCGTGGTGTAGCGGTGAAATGCATAGATATCACGCAGAACCACGATTGCGAAGGCAGCCTGCTAGGGTGAAACAGACGCTGAGGCACGAAAGCGTGGGTATCGAACA
+
BBBBB?ABBF4B4BFC22E2ABDB2B2EFFGHFDHEFEFHHHFGGFEAAEE?GEEECCEEEEE1BB4BB1>?EA3BGGGGBFFEEEGBFGHCGG@F<GDGGH?CFGC?1?11??/<>CGFFG1GFHGFHHCGHEAEE@;--;AEFF.;;?9EE;CF99.;AFGBBF//BFFFFFFEBDF-B@FFF?ED@EFEFFFF;AEFADEFFFFFBF.9..FFBBBBF>-A.A.:A?:A.9A9FDDF;DD9;;99BA9
@M03896:38:000000000-B4D98:1:1102:10874:4135 1:N:0:274
TACGGAGGGTGCAAGCGTTAATCGGAATTACTGGGCGTAAAGCGCACGCAGGCGGTTTGTTAAGTCAGATGTGAAATCCCCGGGCTCAACCTGGGAACTGCATCTGATACTGGCAAGCTTGAGTCTCGTAGAGGGGGGTAGAATTCCAGGTGTAGCGGTGAAATGCGTAGAGATCTGGAGGAATACCGGTGGCGAAGGCGGCCCCCTGGACGAAGACTGACGCTCAGGTGCGAAAGCGTGGGGAGCAAACA
+
BCCCBABBCAAA45F4A2E2ABFBBBFGHGHHHGHGGGGFHHHGGGGGGGGCGGGGGGGHGFFGFGBBFGHFGHGFFHHHGGGGGGGEFFGHHHEHHGHHHHHHHHHHGH????@FFHHHHFCGGHGGFEGFGHD-@CCDFFFFFFFBFFBFF9FFFDADEFFFFFDADFFFFFFFFFFFFFFFFFFFFDFFFFFFFBEDCFFFFFFFFFFFFFFFFFFBFFDAFAFFFFFCACCDFFFFFFFFFF?FFF?
@M03896:38:000000000-B4D98:1:1102:10888:4147 1:N:0:274
TACGGAGGGTGCAAGCGTTAATCGGAATTACTGGGCGTAAAGCGCACGCAGGCGGTTTGTTAAGTCAGATGTGAAATCCCCGGGCTCAACCTGGGAACTGCATCTGATACTGGCAAGCTTGAGTCTCGTAGAGGGGGGTAGAATTCCAGGTGTAGCGGTGAAATGCGTAGAGATCTGGAGGAATACCGGTGGCGAAGGCGGCCCCCTGGACGAAGACTGACGCTCAGGTGCGAAAGCGTGGGGAGCAAACA
+
>AAAAAABBAA>A5F4A2E2ABFABAFGHGHHFFAB2EEFEFGGGGGEGEFCFGGGGGGHFGDFFH43BFGFGHFFHHHGGEEEEGGFGFHHFGEHHGHGHGHHHGDFFG?22?2CFGHHCFFFGHGG?EFFHHGGGFF9.BBFFFFB9/:BB;BFF@;@EFFFFFDFFAAFFFFFF/BAAFFFFFFD=-@?;9@BFAA--=BCFFCAAFF=DDDF9FFBFDDDDDFBF/;99BDABAADAAA?>9;F/AA
@M03896:38:000000000-B4D98:1:1102:10873:4155 1:N:0:274
TACGGAGGGTGCAAGCGTTAATCGGAATTACTGGGCGTAAAGCGCACGCAGGCGGTTTGTTAAGTCAGATGTGAAATCCCCGGGCTCAACCTGGGAACTGCATCTGATACTGGCAAGCTTGAGTCTCGTAGAGGGGGGTAGAATTCCAGGTGTAGCGGTGAAATGCGTAGAGATCTGGAGGAATACCGGTGGCGAAGGCGGCCCCCTGGACGAAGACTGACGCTCAGGTGCGAAAGCGTGGGGAGCAAACA
+
AAA3AAABBAA>45FA22A2ABGBAEAFHFHHGGHFEFEEEGHGGCGFGEF0EEGEGGGGFGGGFH4BBBFBBFGGHHGHG?EEEGHHHHHGGGF0FFHGHFFHHFHHGH>>??FCFGHGGF1FGGGGFEFEGFG?<@BAEFFFFFFBFFBFB;BBA@;@EFFFFF.;:BFFBFFFFEFFDDF/BFFF;;BDABABDFFFBFFFFFBE?F.@B-.;;BFFBFA.AD/BFFF;A>=AFFFFFF;A@DEFFF.
@M03896:38:000000000-B4D98:1:1102:7806:7901 1:N:0:274
TACGGAGGGTGCAAGCGTTAATCGGAATTACTGGGCGTAAAGCGCACGCAGGCGGTTTGTTAAGTCAGATGTGAAATCCCCGGGCTCAACCTGGGAACTGCATCTGATACTGGCAAGCTTGAGTCTCGTAGAGGGGGGTAGAATTCCAGGTGTCGCGGTGAAATGCGTAGAGATCTGGAGGAATACCGGTGGCGAAGGCGGCCCCCTGGACGAAGACTGACGCTCAGGTGCGAAAGCGTGGGGAGCAAACA
+
AAAAAAABBB>A4FA4E2A22BFB2BAFGFHHHFHHGGGEEHHGGGEEGCGGGEEEGGGGFGBGFG@B@FG4FFHBFGHFGGGGEEHFGHGGHFGFGEHGHFHHHHFHHH?2??@@FGHHGA<FFFHHGDGFFFGG?=BDEF/BBFF;FFFFB/;ABBABEFFFFFFAD?FFEFFFFFFEFDFF/F;D?@B?ABB-@AE=;BBBBB?9AB.B?>D?BFFBB9D...BBFFF?DB99/A.9@B?A>AAFFA9
@M03896:38:000000000-B4D98:1:1102:7824:7905 1:N:0:274
TACGGAGGGTGCAAGCGTTAATCGGAATTACTGGGCGTAAAGCGCACGCAGGCGGTTTGTTAAGTCAGATGTGAACTCCCCGGGCTCAACCTGGGAACTGCATCTGATACTGGCAAGCTTGAGTCTCGTAGAGGGGGGTAGAATTCCAGGTGTAGCGGTGAAATGCGTAGAGATCTGGAGGAATACCGGTGGCGACGGCGGCCCCCTGGACGAAGACTGACGCTCAGGTGCGACAGCGTGGGGAGCAAAC
+
AAAA11>1>>AAFG1F00E0ABFAAABFHBGHD1FFEGGAFGGEGCGEGGC/EEEEGGGHH2BBFG@B@FFFFBF1BBFFE/<EEEGE<FGHC0FFFFGFGHHHHGHH2F12??FFCFGB00<FDHF0>...>G.<<-;-A/BFFFB:;/9/;9/;--;;ABFBFF---;AF/;FFFF/:?BFFFFF?-9---;;-99@9-;9@@@@--FA---A;//F/BBBBA-/99/999@=;-;;B-;-:9;-;9-
@M03896:38:000000000-B4D98:1:1102:3679:9363 1:N:0:274
TACGTAGGGAGCGAGCGTTGTCCGGAATTACTGGGTGTAAAGGGCGCGTAGGCGGCCTGGTAAGTTAGTGGTGAAAACTCTGGGCTTAACCCATAGCCTGCCATTAAAACTGCTGGGCTTGAGTGAAGTAGAGGTAGGTGGAATTCCCGGTGTAGCGGTGAAATGCGTAGAGATCGGGAGGAACACCAGTGGCGAAGGCGGCCTACTGGGCTTTAACTGACGCTGAGGCACGAAAGCATGGGTAGCAAACA
+
ABBBAFFBBBAA2AE222E2A5DBABEGHHHHHHG3EEGGHH3E10AE0>EEHGG/EFGAFGGHG4BB4BBBFGHG3C?3BFHHHG/FGFH??0B11BGHH0F>G2?1?G?1?111??GHGG??D1FFGHHHHHHHFGF1FGHHHHH0<C?CC<CCCACDGHHHFHCCEGGGFGGAEGGGGGGFFGE.FFFFABBBBFEBBBBD9;B;BA;.;B/9BFFFFFFFDDFEF.;AAFDAFFFFFF/BFFFFFFF
@M03896:38:000000000-B4D98:1:1102:3663:9374 1:N:0:274
TACGTAGGGAGCGAGCGTTGTCCGGAATTACTGGGTGTAAAGGGTGCGTAGGCGGCCTGGTAAGTTAGTGGTGAAAACTCTGGGCTTAACCCATAGCCTGCCATTAAAACTGCTGGGCTTGAGTGAAGTAGAGGTAGGTGGAATTCCCGGTGTAGCGGTGAAATGCGTAGAGATCGGGAGGAACACCAGTGGCGAAGGCGGCCTACTGGGCTTTAACTGACGCTGAGGCACGAAAGCATGGGTAGCAAACA
+
AAABAFFA3BAAG?E222A2ABDA2AEFHGHHDED3AEEFGFGFFAE0FEE1FEEC?EFGGFFHFHB@@FFFFHH4F3F3FGHGHGHHFFGFEBBCFCFGHGHHHGDBDH?BBBB2??CCCA2@@@GHGFGFGGGHFF?FFGHHHHHFD@-<<<DD--<@<0CGCFA;DGEH00CCE--AFGGFFFGAFFFBAA?=-.A-;=@DB9BB/9ABEF/9FFFBFFB...999AADDD?DFFFFFE//AB;BBA9
@M03896:38:000000000-B4D98:1:1102:20308:10935 1:N:0:274
TACGGAGGGTGCAAGCGTTAATCGGAATTACTGGGCGTAAAGCGCACGCAGGCGGTTTGTTAAGTCAGATGTGAAATCCCCGGGCTCAACCTGGGAACTGCATCTGATACTGGCAAGCTTGAGTCTCGTAGAGGGGGGTAGAATTCCAGGTGTAGCGGTGAAATGCGTAGAGATCTGGAGGAATACCGGTGGCGAAGGCGGCCCCCTGGACGAAGACTGACGCTCAGGTGCGAAAGCGTGGGGAGCAAACA
+
AAAAAABBDAA>B5FA22E2ABGBBBFFHHHHGGHGGGGFHHHGGCEEGGGGGGGGGGGFFGHHGH4BFHGBBGBBGGHGGGGGGGHHHHHGHHFAGFGGGHHHHHHHHH?2??@CFHHHHF1?GFGGFEGFGHE??DDAEFFFFFFBFFBFF;FFFCAFFFFFFF;;DAEFBFFFFFFFFFFFEFFFF=;DAFFAFFEADFDFFF-A.B9B>BDAFFFBBDDDFFFFFFFB?AADFFDD=AF?ADFFFF.
@M03896:38:000000000-B4D98:1:1102:13354:14126 1:N:0:274
TACGGAGGGTGCAAGCGTTAATCGGAATTACTGGGCGTAAAGCGCACGCAGGCGGTTTGTTAAGTCAGATGTGAAATCCCCGGGCTCAACCTGGGAACTGCATCTGATACTGGCAAGCTTGAGTCTCGTAGAGGGGGGTAGAATTCCAGGTGTAGCGGTGAAATGCGTAGAGATCTGGAGGAATACCGGTGGCGAAGGCGGCCCCCTGGACGAAGACTGACGCTCAGGTGCGAAAGCGTGGGGAGCAAACA
+
AAABABBBD2A>CEFC?222ABFBBBFGHHHHHGHHGGGFHHHFGCEEGGGCGEGGGEGHGHFHHHDFFHHEGGHGGHHHGGGGGGHGHHHGGGGHHGHHHHHHHHFF?G?2??@2FGHHGHCGHHGGFGGGHH.@DFFFFFFFFFFFFFFFB;;BDB:@EFFFBFA;DFFFFFFFFFFF?DBFFFFF>-;DFDFFFFA@BFFFFF-EEFFFF=..::FBFDDD?AFFFFB@DFFFFFFFFFFFCFFFFFE
@M03896:38:000000000-B4D98:1:1102:13357:14146 1:N:0:274
TACGGAGGGTGCAAGCGTTAATCGGAATTACTGGGCGTAAAGCGCACGCAGGCGGTTTGTTAAGTCAGATGTGAAATCCCCGGGCTCAACCTGGGAACTGCATCTGATACTGGCAAGCTTGAGTCTCGTAGAGGGGGGTAGAATTCCAGGTGTAGCGGTGAAATGCGTAGAGATCTGGAGGAATACCGGTGGCGAAGGCGGCCCCCTGGACGACGACTGACGCTCAGGTGCGAAAGCGTGGGGAGCAAACA
+
ABBBAABCCAAABGFA22E2ABFBAEFGHDHHGFGGGGGGHHHGGCEEGEF?EGGGGGGHHHHHGH4BBGHFGHGFHHHHGGGGGGHGHHHGGHGHHGHHHHHHHHFGHH?>F?FGEHHH0C?FGHGFFEFFFHCFFDDFFFFFFFFFFFBFB;BBC@:@EFFFFFDAFFF/FBFFFFFFFFFFFFFFFD=AFFFFFFEAFFFFFFF?EFAD--9;@DFFFFFDFFB/:;BD.CADFFDFFFFE;AEFFFF
@M03896:38:000000000-B4D98:1:1102:2700:16324 1:N:0:274
TACGTAGGGGGCAAGCGTTATCCGGATTTACTGGGTGTAAAGTGAGCGTAGACGGAATGGCAAGTCTGATGTGAAAGGCCGGGGCTCAACCCCGGGACTGCATTGGAAACTGTCAATCTAGAGTACCGGAGGGGTAAGTGGAATTCCTAGTGTAGCGGTGAAATGCGTAGATATTAGGAGGAACACCAGTGGCGAAGGCGGCTTACTGGACGGTAACTGACGTTGAGGCTCGAAAGCGTGGGGAGCAAACA
+
ABBABFFBB22>A2FA22E2ABDBABFGHHHHHGHHEEHHHHGHHHGCEECFHGGFGGHGFFF?FG4B@FFBFGGBDFHHGGGGEGHEFFHGGC@/BBGEHHHHGH2??G?2?@<@DFHFGG<GHHHDDGGGCFADCGBD<DGHHHHHHHBGC0:CF@CCEFGGFFEEGGGGGGGGGFFG;AFGGGGEFCFFEDFCF.A@ACCDFBFF;FAC@A.EFFFFF?EFEEBFEFFB-BDAFFFBFFFABDFFF.9
@M03896:38:000000000-B4D98:1:1102:2700:16343 1:N:0:274
TACGTAGGGGGCAAGCGTTATCCGGATTTACTGGGTGTAAAGTGAGCGTAGACGGAATGGCAAGTCTGATGTGAAAGGCCGGGGCTCAACCCCGGGACTGCATTGGAAACTGTCAATCTAGAGTACCGGAGGGGTAAGTGGAATTCCTAGTGTAGCGGTGAAATGCGTAGATATTAGGAGGAACACCAGTGGCGAAGGCGGCTTACTGGACGGTAACTGACGTTGAGTCTCGAAAGCGTGGGGAGCAAACA
+
>AAA>CC??2>>AAF4E2E2ABFA2BEEHHHHGGGGEEGGFHHHFGHCEEEAHEEEFEHCBB@BDF4BBFDBBFF431FFEEG@EGHGFHHFGCC@B<CGFHHHHHDFGH?1?@??FGFFFGFFGFG?>-@-<C<E<<DG<DGHHGHBGF0CC;;;C;;ACGGGFFA;AG?FGFGGGBFFE9FFFFGEFFFFA>BB?AA;>B?BFFFFFF.@-;.;;FFFFBAEE.:/;;;;9BD?FBDFBB?EBAFFFFF
@M03896:38:000000000-B4D98:1:1102:21845:20200 1:N:0:274
TACGGAGGGTGCAAGCGTTAATCGGAATTACTGGGCGTAAAGCGCACGCAGGCGGTTTGTTAAGTCAGATGTGAAATCCCCGGGCTCAACCTGGGAACTGCATCTGATACTGGCAAGCTTGAGTCTCGTAGAGGGGGGTAGAATTCCAGGTGTAGCGGTGAAATGCGTAGAGATCTGGAGGAATACCGGTGGCGAAGGCGGCCCCCTGGACGAAGACTGACGCTCAGGTGCGAAAGCGTGGGGAGCAAACA
+
ABBBAAB@?AA>4AFF22A2ABFBBABFHFGHFGGGGFGD1GGGG?EEEC0EEEEGGGGHGFGD@F@BBFFBB4B4FGHHGGGCFGHFGGHHHGABBFGGGHHHHHGDFF2>??FCFGHHGA1FHH??/>>.>GA-AFCFFFFFFFB///:/;/9B;@;@.BBFFFAA.=.BFFFBFBFF.;BBFFF?=--9A>D;=.;@BA@BBFA?EFA--9A?BFF;FDDAD./;BBB-.-DDFA.AAA;.;:9/;F.
@M03896:38:000000000-B4D98:1:1102:21873:20205 1:N:0:274
TACGGAGGGTGCAAGCGTTAATCGGAATTACTGGGCGTAAAGCGCACGCAGGCGGTTTGTTAAGTCAGATGTGAAATCCCCGGGCTCAACCTGGGAACTGCATCTGATACTGGCAAGCTTGAGTCTCGTAGAGGGGGGTAGAATTCCAGGTGTAGCGGTGAAATGCGTAGAGATCTGGAGGAATACCGGTGGCGAAGGCGGCCCCCTGGACGAAGACTGACGCTCAGGTGCGAAAGCGTGGGGAGCAAACA
+
AAAAAAABBAAA4BDEA2E2ABFBABFFHGHHFEGGGGGEFHHGGCECGEE?EGGGGGGHHGGHGHBBBGGBEGGBGHHHGGGGEGHGHGHHHHGFCFHHHGHHHHHHGH?>F?FBFHHHGFCGHHHCFAA.=GCCDFFDEFFFFFFBFFBFF/99BF9DEFFFFFAAABEFFFFFFFFFFFFFFFFFFDCFADFFAFA>;@@CFFFFEB9B9@DABBF;BDDADDBFFFFA.@;DFD9AABF?=?EBBF.
@M03896:38:000000000-B4D98:1:1102:11088:20252 1:N:0:274
TACGTAGGGTGCAAGCGTTATCCGGAATTATTGGGCGTAAAGGGCTCGTAGGCGGTTCGTCGCGTCCGGTGTGAAAGTCCATCGCTTAACGGTGGATCCGCGCCGGGTACGGGCGGGCTTGAGTGCGGTAGGGGAGACTGGAATTCCCGGTGTAACGGTGGAATGTGTAGATATCGGGAAGAACACCAATGGCGAAGGCAGGTCTCTGGGCCGTCACTGACGCTGAGGAGCGAAAGCGTGGGGAGCGAACA
+
ABBAAFFCBBAABDFC22E2ABDBABEGHCHHHHGGGGGGHHHGGGHEEEE1GEEE0FFFB>>>>>EEC@EEFFHHHGHHHHHGGHHGHGD@CHGHHFHGFCDGGDDADH.>>C@@;ACEDGBCFFD@=EGFFFFFBEFFABFFFFFFFF;DA:BBA@;EDFFFBBBFFFFFFFFFD-CFFFFFFFFFEFFFB:@FDDAFFFFFFFF;BFAECFFFDFFFFFFFFFFEFFE:@DFDFDFFFFFFFA@CDFD
@M03896:38:000000000-B4D98:1:1102:11083:20272 1:N:0:274
TACGTAGGGTGCAAGCGTTATCCGGAATTATTGGGCGTAAAGGGCTCGTAGGCGGTTCGTCGCGTCCGGTGTGAAAGTCCATCGCTTAACGGTGGATCCGCGCCGGGTACGGGCGGGCTTGAGTGCGGTAGGGGAGACTGGAATTCCCGGTGTAACGGTGGAATGTGTAGATATCGGGAAGAACACCAATGGCGAAGGCAGGTCTCTGGGCCGTCACTGACGCTGAGGAGCGAAAGCGTGGGGAGCGAACA
+
AAABAFFBB4AAFDGA22A2ABDBAAEFHFHHHHGGGEGGDGFGGFHGEEG?GEFFGGGEEF>>>>EGGE??EHGDFGHHHHHGGGHDGFGGAGGHHFHHGBDDGGGCDH<.><-@AABEDFB;BCCDCDGFFFDFFAFE;BBFFBFFFF;A;:BFDB;ADEFFB9FBFBFBFFFEB@DDFFFFEFFEAFFFFFFABDFFD-;BFFFFFF.;-;-9ABFFFBDFBDFEBAEDFFCDFD9AB=-.DD;>;@9
@M03896:38:000000000-B4D98:1:1102:4191:21028 1:N:0:274
TACGGAGGATCCGAGCGTTATCCGGATTTATTGGGTTTAAAGGGTGCGTAGGCGGGATAATAAGTCAGTGGTGAAAGTTTGCAGCTTAACTGTAAAATTGCCGTTGAAACTGTTATTCTTGAGAGTAGATAAGGTAGGCGGAATGTGTTGTGTAGCGGTGAAATGCATAGATATAACACAGAACCCCGATTGCGAAGGCAGCTTACCGGGCTACATCTGACGCTGATGCACGAAAGCGTGGGGATCAAACA
+
AAB@AABBBFFFGGEE22E2ABDBABFGHCHHGGHGGGGHHHHGHFE?FEG?GEG?EGHGFFGFBGFBFDFHFHFFGGHHHHHHHGHGHGHHHH44BFFGHHCGGGEFGH?2?@@2@FHGFD2?FFGFGHHFGGDGF/?/>>AFHFBGHECDG=0=-:;;EFFHEC:CGHEHHHGBCFFE.FGGGGG?ADDGFDFFF.;.DFFFFFF.-;;-FFFFFFFFFFAD;D/:BFB..;A9FDFDFA=AAAFFBFF
@M03896:38:000000000-B4D98:1:1102:4173:21029 1:N:0:274
TACGGAGGATCCGAGCGTTATCCGGATTTATTGGGTTTAAAGGGTGCGTAGGCGGGATAATAAGTCAGTGGTGAAAGTTTGCAGCTTAACTGTAAAATTGCCGTTGAAACTGTTATTCTTGAGAGTAGATAAGGTAGGCGGAATGTGTTGTGTAGCGGTGAAATGCATAGATATAACACAGAACCCCGATTGCGAAGGCAGCTTACCGGGCTACATCTGACGCTGATGCACGAAAGCGTGGGGATCAAACA
+
AAAAAAABACFFF2AA22E2ABFBAAEFHCHHHFHFGGHFFGHGHFEEGGFDHGGGGGHHFFEGGHGFEHHHGHG?FGHGGFFHHHHFHFHHHHGBFBFGHHGGGDEBFH?2?@F2FGHH2@@?FGHGFHH?FFGFHA?/>>@EHFDGH.CCCDGDD@DDGHHHHH;GCHHHHHGFGEFEFFFGGGGGGGGGGGGGF.;A.AFFFFFDAB9DFFBBFFFFFDDDDAFBFFFAADF?FDDFFFFFFEFF/;.
@M03896:38:000000000-B4D98:1:1102:4183:21046 1:N:0:274
TACGGAGGATCCGAGCGTTATCCGGATTTATTGGGTTTAAAGGGTGCGTAGGCGGGATAATAAGTCAGTGGTGAAAGTTTGCAGCTTAACTGTAAAATTGCCGTTGAAACTGTTATTCTTGAGAGTAGATAAGGTAGGCGGAATGTGTTGTGTAGCGGTGAAATGCATAGATATAACACAGAACCCCGATTGCGAAGGCAGCTTACCGGGCTACATCTGACGCTGATGCACGAAAGCGTGGGGATCAAACA
+
AAABBABBBFFFG?EA22E2ABFBABEGHBGHHHHGGGHGHHHGHFECFGFGHGGGGGHHGBGGHHGFFHHGGGGFGHHHHFHHHHHFGFHHHHHGFFGGHHGGGGEBBG?2?@@2FGFHG@<?FGGHHHHFHHGFHEF?>>@EFFDDHEFDG0DDFACCEHHHHGCGHGHHHHGCFFFFFGGGGGGGGGGGGDBDA?EFFFFFFFFD-B@DFFFFFFFFFFFFDFFFFFFEAADFFFFFFFFFFAFFFFF
@M03896:38:000000000-B4D98:1:1102:9521:22311 1:N:0:274
TACGTAGGGTGCAAGCGTTATCCGGAATTATTGGGCGTAAAGGGCTCGTAGGCGGTTCGTCGCGTCCGGTGTGAAAGTCCATCGCTTAACGGTGGATCCGCGCCGGGTACGGGCGGGCTTGAGTGCGGTAGGGGAGACTGGAATTCCCGGTGTAACGGTGGAATGTGTAGATATCGGGAAGAACACCAATGGCGAAGGCAGGTCTCTGGGCCGTCACTGACGCTGAGGAGCGAAAGCGTGGGGAGCGAACA
+
AABBAC4AA4AA45FC?AE2ABDB?BEGHCHHGHHHCFEBCFHGGFGGGGAEHGGGGGGGEE>>>>>EEEEEEB?4FGH?GGHCGHHGHFGGGHACG1GGGCDCGGC<AG..A@CCBBGGGA;CFCBGCDDFFFD-9ABFEFFFFFFFFB;BD/99D;;AD99BFFFFFFFFFFFEB<B?FFFFFFFFFFFFFB?;BFFFFBFFFF//BFFFB>BDFFFFFFDDDAFE/A9B@?=.;AAA=B?.-.-9BB=
@M03896:38:000000000-B4D98:1:1102:9539:22317 1:N:0:274
TACGTAGGGTGCAAGCGTTATCCGGAATTATTGGGCGTAAAGGGCTCGTAGGCGGTTCGTCGCGTCCGGTGTGAAAGTCCATCGCTTAACGGTGGATCCGCGCCGGGTACGGGCGGGCTTGAGTGCGGTAGGGGAGACTGGAATTCCCGGTGTAACGGTGGAATGTGTAGATATCGGGAAGAACACCAATGGCGAAGGCAGGTCTCTGGGCCGTCACTGACGCTGAGGAGCGAAAGCGTGGGGAGCGAACA
+
BCCBAFFCCFAA45F4A2F2ABDBABEGHBGHHHHHGGGEGHHGGFGGEGGGHGGGFFGEEF>>>>EEECEEFHGBGHHGHHHGGHHGHGDGGHGHHEHGGBB@CD@EGH.EFCGFGGGGGF:;FCFFEGGFFFFFFFFFABFFFBBBDF;DDBFFFCAEFEFFFFFFFFFFFFFFFFFFFFFFFFFFEFFFFFFFFFFFFFFFFFFFFFEFFFFDDFFFFFDFFDFFFFEC@CFFFFFDFFFFFFCBDFC
@M03896:38:000000000-B4D98:1:1102:22329:22541 1:N:0:274
TACGTAGGTGGCGAGCGTTATCCGGATTTATTGGGCGTAAAGCGTCCGCAGCCGGTTTATTAAGTCTAGAATTAAAGCCTGGAGCTCAACTCCAGTTCGTTTTAGAAACTGATAGACTCGAGTGTGGTAGAGGCAAACGGAATTTCTAGTGTAGCGGTAGAATGCGTAGATATTAGAAGGAACACCAGTGGCGAAGGCGGTTTGCTAGGCCACCACTGACCGCCATGGACGAAAGCGTGGGGAGCAAATAG
+
AABBBFFBFFAB2AEE22E22BDBAAAE3F5DGGFGGFFEEHFGEAEF?EGEHGGG?EBH4FGGGHHBG43FFGFGFEHFFAGFGFHEFF4B?3B4B4??B//?3BBBG?BBFBDB2BB/<<FG22/@FGBFGGFF0?EDEGGHHGD1GHFF11=AD<.EHHF0=<<.:.CBG:;CB0:.CGHCFGFFGGFEC-DAFE-B-@DF//9BFBB....;/;99/9-9-.BF/:--@D.:...;@A.9:AFF/B/
@M03896:38:000000000-B4D98:1:1102:26924:22694 1:N:0:274
TACGGAGGGTGCAAGCGTTAATCGGAATTACTGGGCGTAAAGCGCACGCAGGCGGTTTGTTAAGTCAGATGTGAAATCCCCGGGCTCAACCTGGGAACTGCATCTGATACTGGCAAGCTTGAGTCTCGTAGAGGGGGGTAGAATTCCAGGTGTAGCGGTGAAATGCGTAGAGATCTGGAGGAATACCGGTGGCGAAGGCGGCCCCCTGGACGAAGACTGACGCTCAGGTGCGAAAGCGTGGGGAGCAAACA
+
BBBBBAABDAAA4FGA22E22BFBAAFGHHGGFBGFEEEEHHGEF?EE?FGCGFGGGEGHHHHHGHBBFFFGHFGFGHHHGGEEEFHGFHHHHHGHFGHHHHHHHHFHGH?2??FFFHHHGFFGGGGC/>FADH<-<@@DEFBFFFFBBF/BF9;B@DACEFFFFF;;D;EF/BFFFFBFDFFFFFFFD@=DFAFAAFFFFFFFFFFE?B.;@@ADB/B:;.:A?AFFFFF=AD;?BAADCFA?AD.FFF.
@M03896:38:000000000-B4D98:1:1102:10629:22843 1:N:0:274
TACGGAGGGTGCAAGCGTTAATCGGAATTACTGGGCGTAAAGCGCACGCAGGCGGTTTGTTAAGTCAGATGTGAAATCCCCGGGCTCAACCTGGGAACTGCATCTGATACTGGCAAGCTTGAGTCTCGTAGAGGGGGGTAGACTTCCAGGTGTAGCGGTGAAATGCGTAGAGATCTGGAGGAATACCGGTGGCGAAGGCGGCCCCCTGGACGAAGACTGACGCTCAGGTGCGACAGCGTGGGGAGCAACCA
+
ABBB?A?DD?AAFBEA2AEAABF2ABBFHBHHHB2BEEEGADGFE?EEGG0EE@E/>>EHGFFHFG4BBGFFFB@GGGFGGEGEEEFHFHHGHHGGGFH1GHHHHFBGHHF21?G1?FC<?F1?F?F</>FEBF.---B;AB//BFFF9/9;9;;F-;:9.;BFFFA.9=.B/FFFFFFA.9.;9:B.-9-;A9--9..9-;@>-9-.9:A@-@.9;:B/99AA9.//;/;-.-9-.9.;-@-.9.;B.FE
@M03896:38:000000000-B4D98:1:1102:10617:22856 1:N:0:274
TACGGAGGGTGCAAGCGTTAATCGGAATTACTGGGCGTAAAGCGCACGCAGGCGGTTTGTTAAGTCAGATGTGAAATCCCCGGGCTCAACCTGGGAACTGCATCTGATACTGGCAAGCTTGAGTCTCGTAGAGGGGGGTAGAATTCCAGGTGTAGCGGTGAAATGCGTAGAGATCTGGAGGAATACCGGTGGCGAAGGCGGCCCCCTGGACGAAGACTGACGCTCAGGTGCGAAAGCGTGGGGAGCAAACA
+
ABBBAAABBAAA45G4?2E2ABFBAAFFHGHHFGHHGGGFHHHGGCEEGGGGGGGGFGGHHGGGGG@BFGFFGGFBFHHHGGGGGGHFHHHHHHGHHGHHHHHHHHHHGH?>??@GFHHHHF?FGHHHGGGGHHGGGFCFFFFFFFFBFFFFFBFFFD;DEFFFFFF;AFFFBFFFFFFFFFFFFFFFF@FFFFFFFFEFFFFFFFFFFFFF;BFFFFFBFFDDFDFFFB;:9@DFFFDFFFFEFFFFFFE
@M03896:38:000000000-B4D98:1:1102:8405:25796 1:N:0:274
TACGTAGGGTGCAAGCGTTATCCGGAATTATTGGGCGTAAAGGGCTCGTAGGCGGTTCGTCGCGTCCGGTGTGAAAGTCCATCGCTTAACGGTGGATCCGCGCCGGGTACGGGCGGGCTTGAGTGCGGTAGGGGAGACTGGAATTCCCGGTGTAACGGTGGAATGTGTAGATATCGGGAAGAACACCAATGGCGAAGGCAGGTCTCTGGGCCGTCACTGACGCTGAGGAGCGAAAGCGTGGGGAGCGAACA
+
AAABAFFAAFA>B5F42AE24BDBAAEGHCHHHHGGGGEEHGGGFAFAEEG?HEFGEGGGEE>>>>EEEEEEEEGFFHHHGHHDGGHGHHDCGHGGG2G0FCDGCC->AG..>@-ADBFEDFFFGGGA9CDFFF?DDAFFABFFFFFFFF;A9;BF.;:AAEFFBFFFFFFFFFFFFFFFFFFFFFFEEFFEFDFFFFEFFFFFFFF;FF.ADBCFDFFBFFFFFAF./DA@A--;B;.9BDC.9AAAAD@
@M03896:38:000000000-B4D98:1:1102:8383:25800 1:N:0:274
TACGTAGGGTGCAAGCGTTATCCGGAATTATTGGGCGTAAAGGGCTCGTAGGCGGTTCGTCGCGTCCGGTGTGAAAGTCCATCGCTTAACGGTGGATCCGCGCCGGGTACGGGCTGGCTTGAGTGCGGTAGGGGAGACTGGAATTCCCGGTGTAACGGTGGAATGTGTAGATATCGGGAAGAACACCAATGGCGAAGGCAGGTCTCTTGGCCGTCACTGACGCTGACGAGCGCAAGCGTGGGGAGCGACCA
+
>AA3>C4AAB2>45FF2222ABD2ABEFHFHFFGDBEEEA2EGCFGG?EEC?GEEEEGGFE>>/>>E>/>E??GFFDGHGFBHGGHFFFFCDDH/?FBG0FDGGGA-C-F.>>--<<<CGCGBCGH?:CD?EE.9-9CFFEFGGGGGGECA@;0CF.;AAD.;BF;999FFFFFFE-=DC?FFF/FA;AF/FBDABFF9.9=.;BFF/;/;;;;B?DFB/;AAA9A.9;B@--;999DDFAA;.9;@9-9-
@M03896:38:000000000-B4D98:1:1102:8396:25815 1:N:0:274
TACGTAGGGTGCAAGCGTTATCCGGAATTATTGGGCGTAAAGGGCTCGTAGGCGGTTCGTCGCGTCCGGTGTGAAAGTCCATCGCTTAACGGTGGATCCGCGCCGGGTACGGGCGGGCTTGAGTGCGGTAGGGGAGACTGGAATTCCCGGTGTAACGGTGGAATGTGTAGATATCGGGAAGAACACCAATGGCGAAGGCAGGTCTCTGGGCCGTCACTGACGCTGAGGAGCGAAAGCGTGGGGAGCGAACA
+
ABBBAFFCCCAABDGC22E2ABDBABEGHFHHHHHGGFGGHHHGGCGEEEE?HEGGEFGGEE>>>>EEEEEEEHHGHHHHHHHGGHHGHGDFGHGHHCGFFCGGGGGEGH<.CC-:;ADGGF9=FFGFGGGFFFDCBAFFEFFFFFFFFFADABFFFC9;DEFFFFFFFFFFFFFFFFFFFFFFFFFFFFFFFBFFFFEFAFABFFFFFFAA=:CADFFFFFFFFFFFFFA@;@DDFFFFFFFF>9@ADFF
@M03896:38:000000000-B4D98:1:1102:12144:26367 1:N:0:274
TACGTAGGGAGCGAGCGTTGTCCGGAATTACTGGGTGTAAAGGGTGCGTAGGCGGCCTGGTAAGTTAGTGGTGAAAACTATGGGCTTAACCCATAGCCTGCCATTAAAACTGCTGGGCTTGAGTGAAGTAGAGGTAGGTGGAATTCCCGGTGTAGCGGTGAAATGCGTAGAGATCGGGAGGAACACCAGTGGCGAAGGCGGCCTACTGGGCTTTAACTGACGCTGAGGCACGAAAGCATGGGTAGCAAACA
+
AABBAFFCBCAAE?E?22E2ABFBAAEGHHHHHFHFEEGGHHHGHFEEFE?EHEECEGGHBGGFFG4B@DEBCGDFDCFGGFHHHHHGHGHHGBBBFBGGHHHHEDFFGHB?2BB2?FCGCG2@FGGHFGHHFH?GBCDDFGHHHHHHFF-@C<0DC<=CEHHHFG:;ECEGFHHHEGGGGFGGGGGGGGGGEGGFFFABDFFFFFF;BEABEFFFFFFFFDDDFDFEFFAAADA.BFFFFEBFFFFFFFF
@M03896:38:000000000-B4D98:1:1103:15820:3335 1:N:0:274
TACGTAGGGTGCAAGCGTTATCCGGAATTATTGGGCGTAAAGGGCTCGTAGGCGGTTCGTCGCGTCCGGTGTGAAAGTCCATCGCTTAACGGTGGATCCGCGCCGGGTACGGGCGGGCTTGAGTGCGGTAGGGGAGACTGGAATTCCCGGTGTAACGGTGGAATGTGTAGATATCGGGAAGAACACCAATGGCGAAGGCAGGTCTCTGGGCCGTCACTGACGCTGAGGAGCGAAAGCGTGGGGAGCGAACA
+
ABBCAFFABCABGFGEECGGCFFEEGFGHDDGBFDFFEEFGHHGGHHGGEEDHGGEFGGEECEEEEEFGGFEGHFFFHHHHHHGGGHGHHGCC?FH?=?FFB>ADGCCCGGGGG??AADEGGGFGGAG:EGEFFFFFEFEABFFFFFFFA-;;;9;;;;;?AFFFBF;FFFFBBBACDACFFEFFFFFFFFFFF@AFDFFFF:FFFFFFFEFDFFFDFFFFDFFFFAEFDEFFA@DFFDDACFEDFABDB-
@M03896:38:000000000-B4D98:1:1103:9989:3683 1:N:0:274
TACGTAGGGGGCAAGCGTTATCCGGATTTACTGGGTGTAAAGTGAGCGTAGACGGAATGGCAAGTCTGATGTGAAAGGCCGGGGCTCAACCCCGGGACTGCATTGGAAACTGTCAATCTAGAGTACCGGAGGGGTAAGTGGAATTCCTAGTGTAGCGGTGAAATGCGTAGATCTTAGGAGGAACACCAGTGGCGAAGGCGGCTTACTGGACGGTAACTGACGTTGAGGCTCGAAAGCGTGGGGAGCAAACA
+
BBBBBFFBBBBDGGFAECGEGGGEEEGGHGFHFGACEFHHHHHHHGHGGEEFGFEGFGHFFGBFFGFHFGFGHFGGHHHHGGGGGGGGGFFEG/<B>>FGHHHHHHFFHHFDFF?FGDF??FGHGHHGGDGGGGGGCDFDDGGHHGHGHC0<<0<;:;;AEFFGFF:;C?EF0;C0CB;FA?FGFGGEGGFFAB->ADFFFFFFBFFFFFFDBD.9;B:/;.AEFE/BEFFFFFDFFD.;DFF.;AAFFF.
@M03896:38:000000000-B4D98:1:1103:10003:3698 1:N:0:274
TACGTAGGGGGCAAGCGTTATCCGGATTTACTGGGTGTAAAGTGAGCGTAGACGGAATGGCAAGTCTGATGTGAAAGGCCGGGGCTCAACCCCGGGACTGCATTGGAAACTGTCAATCTAGAGTACCGGAGGGGTAAGTGGAATTCCTAGTGTAGCGGTGAAATGCGTAGATATTAGGAGGAACACCAGTGGCGAAGGCGGCTTACTGGACGGTAACTGACGTTGAGGCTCGAAAGCGTGGGGAGCAAACA
+
AAAAAFFAA22AEFAE?EFGGFDBAFFGHBDGFFAAEFHHHHHHFHHGGE01GEBFFFGEBFBFFGBFGGFFGFFGFHGHGGGEEGHHHFFFF?CCC>B?GGGHHFHHHHGEFGFFFF<?<FCGHHHGDGGC@DGDHHFEGHHHHGGFH00;;;:;-;;;;CFFGC9;CAGGGFFFFFFFD:FFFGGG9;FFA@CFADE>DDBFFB:;9B9--99ABBFFF?EFFFFFEFFCFFFFFA.ADFF?@AFFFFF
@M03896:38:000000000-B4D98:1:1103:9981:3706 1:N:0:274
TACGTAGGGGGCAAGCGTTATCCGGATTTACTGGGTGTAAAGTGAGCGTAGACGGAATGGCAAGTCTGATGTGAAAGGCCGGGGCTCAACCCCGGGACTGCATTGGAAACTGTCAATCTAGAGTACCGGAGGGGTAAGTGGAATTCCTAGTGTAGCGGTGAAATGCGTAGATATTAGGAGGAACACCAGTGGCGAAGGCGGCTTACTGGACGGTAACTGACGTTGAGGCTCGAAAGCGGGGGGAGCAAACA
+
BBBBBFF?A2>AAGFAEE?2FGFEEEFGHGFFBAE3EEGEFHGHHHGFEEECGAEE1FG3BBFEFGFHBFDFGFBGEHHHGEECEEGFBFFGG@BB/BFEHHHHFFFGHH>D?FGGGFF?FFGFGHHGFGCDCDGG/D0DDD<DCGHFGC0:;0;;;;;;:BBFFFA;CBEFGFFBFGFBEA/FFFECFCFF?C-9B.A-;FFFBBBBBFFA;AEFFFF;F?EEEEFFFFA@AFAAFD-9@>B-@DEFBF.
@M03896:38:000000000-B4D98:1:1103:20434:7758 1:N:0:274
TACGTAGGGAGCGAGCGTTGTCCGGAATTACTGGGTGTAAAGGGTGCGTAGGCGGCCTGGTAAGTTAGTGGTGAAAACTATGGGCTTAACCCATAGCCTGCCATTAAAACTGCTGGGCTTGAGTGAAGTAGAGGTAGGTGGAATTCCCGGTGTAGCGGTGAAATGCGTAGAGATCGGGAGGAACACCAGTGGCGAAGGCGGCCTACTGGGCTTTAACTGACGCTGAGGCACGAAAGCATGGGTAGCAAACA
+
ABBAAFFBBFBBEFGEAEG2FFFBEEEFHGFFFGECFGGHHHHGHFEEFEA1B>F?EEFH3GGFGFGHBGFHGFFGFCGBBHHHHHFHHFHHFGFGHHHHHHFHBGGHHGFGFGFBA?FFBGFGH2GFFGHFGHHHFF1FFHHHHHHBEC-<<<<=<<<<CGHHFG.;CFGHEGFCC-ADAEFFFFGCAF0/;@9DFFEB;B9DB;B;;A.B9BFFFFFFFBDFDDFAEFAAFFADFBFFFF9;.;;BBA9
@M03896:38:000000000-B4D98:1:1103:11231:8516 1:N:0:274
TACGGAGGATCCGAGCGTTATCCGTATTTATTGGGTTTAAAGGGAGCGTAGATGGATGTTTAAGTCAGTTGTGACAGTTTGCGGCTCAACCGTAAAATTGCAGTTGATACTGGATATCTTGAGTGCAGTTGAGGCAGGCGGAATTCGTGGTGTAGCGGTGAAATGCTTAGATATCACGAAGAACTCCGATTGCGAAGGCAGCCTGCTAAGCTGCAACTGACATTGAGGCTCGAAAGTGTGGGGATCAAACA
+
>AAA1>1DAFFFFFGE00E00F1A0BFHH2GHFFEAFE1A11AECEEGEAAEGFHBFGFGHH@GDGBHFHFFEF2BBFGHHG?/EEGEGGBEF/>?>FHHHHHHHHGGGH>DGHHFBDDBBFFFHBGHHHEGGGG<B/?/<A@FFFFFFE.FF<==-<.<<<0D;GGFFHGEG:00C:::AEFFGGGG??BFGG@??.CFG..:AA9:;FFFFFBBF/B;;9FFFFFFFFF??BBA;/;/9A-;AA9FFF?
@M03896:38:000000000-B4D98:1:1103:11248:8523 1:N:0:274
TACGGAGGATCCGAGCGTTATCCGGATTTATTGGGTTTAAAGGGAGCGTAGATGGATGTTTAAGTCAGTTGTGAAAGTTTGCGGCTCAACCGTAAAATTGCAGTTGATACTGGATATCTTGAGTGCAGTTGAGGCAGGCGGAATTCGTGGTGTAGCGGTGAAATGCTTAGATATCACGAAGAACTCCGATTGCGAAGGCAGCCTGCTAAGCTGCAACTGACATTGAGGCTCGAAAGTGTGGGTATCAAACA
+
ABAAABCCCFFFGGGEGCGGEGFEFGGGHGFHCGGAFGHHHHHGHFGGGE?FGHHHGHFGHHGGFHEHFHFFEDBBDFHHHGCEGGGGHGGGGG??EBBFGGHGHFGHGHGFHHFFFFFDFGFGHGHHHHHHHGGFDCDFCCCGHHFFGD.<<===<=<<:CFHHGGHFHFHFHGFHFDDGGGFGGGGGGGGGGGFGGGGGFFFFFFFFFFFFFFFFFFFFBFFFBFFFFFFFFFFBF0BDF::BFFFFFF
@M03896:38:000000000-B4D98:1:1103:11265:8534 1:N:0:274
TACGGAGGATCCGAGCGTTATCCGGATTTATTGGGTTTAAAGGGAGCGTAGATGGATGTTTAAGTCAGTTGTGAAAGTTTGCGGCTCAACCGTAAAATTGCAGTTGATACTGGATATCTTGAGTGCAGTTGAGGCAGGCGGAATTCGTGGTGTAGCGGTGAAATGCTTAGATATCACGAAGAACTCCGATTGCGAAGGCAGCCTGCTAAGCTGCAACTGACATTGAGGCTCGAAAGGGTGGGTATCAAACA
+
ABBBBAB?AFFFGCGFCEG2FGDBEEFGHFHHCGHDFGADDGHGFEGGGBE1DFGFFGBGHHDFFGBGFHFGGG44BFGHGFCEGGGFGFBEE?>/BBFGGFEGHH4GGHBDFHFBGDFBBDCGHFFHHHHHHHGFGFDGCG>FGGF>FA.<<<=<<<<==CFGFHHHGGCGFG<CG.;;DA9;FGGG9EGFGGBCGFFFDBEFFABFFFFFFFFFFFFBF/9BBBFFFFFFFFFB..9.>@;BFFFFFFF
@M03896:38:000000000-B4D98:1:1103:23074:10297 1:N:0:274
TACGTAGGGAGCGAGCGTTGTCCGGAATTACTGGGTGTAAAGGGTGCGTAGGCGGCCTGGTAAGTTAGTGGTGAAAACTATGGGCTTAACCCATAGCCTGCCATTAAAACTGCTGGGCTTGAGTGACGTAGAGGTAGGTGGAATTCCCGGTGTAGCGGTGAAATGCGTAGAGATCGGGAGGAACACCAGTGGCGAAGGCGGCCTACTGGGCTTTAACTGACGCTGAGGCACGAAAGCATGGGTAGCAAACA
+
AAAAAFFA111>AEAEEAEEFGDBAEAFGHFHFAGFCEGHFGHGHGGGGA//F@EEEGGHCGFGFGBFFG0BF1BBGBFFHH1FGHHBFFFGFB0BG1GGHHHHFH1BBGFFFHHFC?@F<@GGHFB?FHH/<0G1?/<F.FDGFGFDAC-<<0==<-<;:CCGGG.;AC.G0;;CC@@?@ABFBFGEAFGG:?-99-;9-@@BFF9/;-AFFF/:BFFBF-BFB?-AEAAB-A--FBFBAEBBF;;/;A-
@M03896:38:000000000-B4D98:1:1103:23057:10306 1:N:0:274
TACGTAGGGAGCGAGCGTTGTCCGGAATTACTGGGTGTAAAGGGTGCGTAGGCGGCCTGGTAAGTTAGTGGTGAAAACTATGGGCTTAACCCATAGCCTGCCATTAAAACTGCTGGGCTTGAGTGACGTAGAGGTAGGTGGAATTCCCGGTGTAGCGGTGAAATGCGTAGAGATCGGGAGGAACACCAGTGGCGAAGGCGGCCTACTGGGCTTTAACTGACGCTGAGGCACGAAAGCATGGGTAGCAAACA
+
ABBCBFFBCFABGGGCECGEFGFEFGGGHGFHCGGFEFHHHHHGHFFGGBAEGEFGGGGHFHFDFGHHFFGGFFFFFFFBFHHHHHHHHGGHGGFFHGFHHHHHGHFFGGGFFHHHG?FGDGFFHG2?FGHGHHHHFFBGFHGFHGGFGC-<<<==<<<;CGHHCFCCEGGHGFFGGADGGDFGGGGFGGGGEGDDFFEBFFF?FFBBBEEFFFFFFFFFFFFFFFFFFFADFFFFFFFFFFFFEFFFFFA
@M03896:38:000000000-B4D98:1:1103:27836:12054 1:N:0:274
TACGGAGGATCCGAGCGTTATCCGGATTTATTGGGTTTAAAGGGAGCGTAGATGGATGTTTAAGTCAGTTGTGAAAGTTTGCGGCTCAACCGTAAAATTGCAGTTGATACTGGATATCTTGAGTGCAGTTGAGGCAGGCGGAATTCGTGGTGTAGCGGTGAAATGCTTAGATATCACGAAGAACTCCGATTGCGAAGGCAGCCTGCTAAGCTGCAACTGACATTGAGGCTCGAAAGTGTGGGTATCAAACA
+
ABBBAAABCFFFGGGCFAGEGFDBEEGGHGFGCFEDFGHGGHGGGFEGGEAFDGHHFGFGHHFFFGFHHHFFFFB@FDFHHHGEGGGGHFBEFGEADBBEFGGHHFEHGHFFHFHDFFFFFGHGHHFHHHHHHHGC?BECACCGHHGGGC.<<<==<=<<:CFHFHHHGHHHHGCGGFCDGDFGGGGGDGGGGGGAFDGFGFFFFFFFFFBFFFFFFFFBFBFFFFFFFFFCAFFDFBBFDF.:BBFFFFF
@M03896:38:000000000-B4D98:1:1103:27823:12066 1:N:0:274
TACGGAGGATCCGAGCGTTATCCGGATTTATTGGGTTTAAAGGGAGCGTAGATGGATGTTTAAGTCAGTTGTGAAAGTTTGCGGCTCAACCGTAAAATTGCAGTTGATACTGGATATCTTGAGTGCAGTTGAGGCAGGCGGAATTCGTGGTGTAGCGGTGAAATGCTTAGATATCACGAAGAACTCCGATTGCGAAGGCAGCCTGCTAAGCTGCAACTGACATTGAGGCTCGAAAGTGTGGGGATCAAAAA
+
1AAAA>A1AFFF1A1AE0AAGFAA0BAEFF2F11AAFGFGGGGFEEEEEB/FB2BBF@BFGFBFDFEGHHBBEB2BGFDGHHG?ECGEGHHEE?/?FFFFFF1BFDFGBGGBFGB>2FFFBGFGHHHFHHHF10<</>?<>>AFHF>>><.<<<==<<<<.:CC0CCHFGFHHFBGHCCC.;;CCFFE@BBA99;A-ACFBBFFAA9BFBFF/BBFFFFFFFBB/9/-A9F-@FB-F///9----:;;B/9
@M03896:38:000000000-B4D98:1:1103:4957:12471 1:N:0:274
TACGTAGGGAGCGAGCGTTGTCCGGAATTACTGGGTGTAAAGGGTGCGTAGGCGGCCTGGTAAGTTAGTGGTGAAAACTATGGGCTTAACCCATAGCCTGCCATTAAAACTGCTGGGCTTGAGTGAAGTAGAGGTAGGTGGAATTCCCGGTGTAGCGGTGAAATGCGTAGAGATCGGGAGGAACACCAGTGGCGAAGGCGGCCTACTGGGCTTTAACTGACGCTGAGGCACGAAAGCATGGGTAGCAAACA
+
BBCCCFFBBFAAEEGECCEEFGGEEEGGHFFFCGGCEEHGHHHGHFEFFEA?GEEGFGFHBFGDFHHHFFHHGDFHGFGFHHGHHHHGGFHHGFFHHFFGHHHHEHGHHHGFHHGED?FFB@FGHH2?FGHHHHHHH/<D/GDGHHFFD?-<<<==-<<<EGHHBG:CFGEGHGGEDDAFG9:FFGGEFFGGC?CFF?E-BFFDFFFBBEEFFBFFBFFBF.DFDFFEFF.AADFAFFFFEFFFEFFFBF.
@M03896:38:000000000-B4D98:1:1103:4948:12491 1:N:0:274
TACGTAGGGAGCGAGCGTTGTCCGGAATTACTGGGTGTAAAGGGTGCGTAGGCGGCCTGGTAAGTTAGTGGTGAAAACTATGGGCTTAACCCATAGCCTGCCATTAAAACTGCTGGGCTTGAGTGAAGTAGAGGTAGGTGGAATTCCCGGTGTAGCGGTGAAATGCGTAGAGATCGGGAGGAACACCAGTGGCGAAGGCGGCCTACTGGGCTTTAACTGACGCTGAGGCACGAAAGCATGGGTAGCAAACA
+
ACBBBFFBCFABEFEEEEGFEGDBFGEGHHFHCFFBEGHGHHHGHFGGGEC1GFEGFGGHFHBFFGBGFHHHGGFGFBBEGHHHHHHHGGGGGFBGHFHHHHHHGHFGGGCGFHBFFFGHFHHFHH2FGGHHHHHFHGBGFHFHHHGHGG-<<<==<<<<CGGHHGCCEGGHFGGHFDGGGGGGGGGEGGGFEGDFFFFCFFFFFBBFFF?FFFFFFFFFFFFFDDFFFFEDFFAAFFFFFFFFFFFFFF.
@M03896:38:000000000-B4D98:1:1103:4967:12491 1:N:0:274
TACGTAGGGAGCGAGCGTTGTCCGGAATTACTGGGTGTAAAGGGTGCGTAGGCGGCCTGGTAAGTTAGTGGTGACAACTATGGGCTTAACCCATAGCCTGCCATTAAAACTGCTGGGCTTGAGTGAAGTAGAGGTAGGTGGAATTCCCGGTGTAGCGGTGAAATGCGTAGAGATCGGGAGGAACACCAGTGGCGAAGGCGGCCTACTGGGCTTTAACTGACGCTGAGGCACGAAAGCATGGGTAGCAAACA
+
AAAAAF4>AF>AEEGEFEGFFGDBAEAFHGFGFEFCEG3DFGHGHFGGFE01FEEEGGGHCHBGHHHHFFAGFB34B?BFFHBGHHHHGFFFFGHHHEDFFGHHGEBDBFCDGHBF/?@?@GHHHHFGHHFDGBHFFGFFFHHGHGFGC--<<<==<<<<;GGHHGC;EFFHFGHEDAAAGAFFFFGA?FFECBD;99E=-BDDFB;;9.AFFBFFBBBFFFDF.DFEFF..AADAFFFFFFBB.;;BBF9
@M03896:38:000000000-B4D98:1:1103:24855:14410 1:N:0:274
TACGTAGGGTGCAAGCGTTATCCGGAATTATTGGGCGTAAAGGGCTCGTAGGCGGTTCGTCGCGTCCGGTGTGAAAGTCCATCGCTTAACGGTGGATCCGCGCCGGGTACGGGCGGGCTTGAGTGCGGTAGGGGAGACTGGAATTCCCGGTGTAACGGTGGAATGTGTAGATATCGGGAAGAACACCAATGGCGAAGGCAGGTCTCTGGGCCGTCACTGACGCTGAGGAGCGAAAGCGTGGGGAGCGAACA
+
AAAAAFFABFBBGGGEEEE2FFDA2AAFHFFGBFGGFGGEDHGGGFHGGEFEHGGGCFEFE/EGEGEFGGGGGF?BFGGHGHHFGHHFHGDBD?CHH???FB>AFG>>CG.EGGG-B;AEAFFGGGFFAEGFFFFADAFFABBFFFBBFA-@;::9;;:;;ABBBBFFFFBFFFFFB;=;D9/;BFD.AFFFBAB@DDF?DCFFFFFBBB?EFFFFDFF9BDA?DFFFFDEBFFAABD.DFFFF-A>A-;;
@M03896:38:000000000-B4D98:1:1103:24877:14415 1:N:0:274
TACGTAGGGTGCAAGCGTTATCCGGAATTATTGGGCGTAAAGGGCTCGTAGGCGGTTCGTCGCGTCCGGTGTGAAAGTCCATCGCTTAACGGTGGATCCGCGCCGGGTACGGGCGGGCTTGAGTGCGGTAGGGGAGACTGGAATTCCCGGTGTAACGGTGGAATGTGTAGATATCGGGAAGAACACCAATGGCGAAGGCAGGTCTCTGGGCCGTCACTGACGCTGAGGAGCGAAAGCGTGGGGAGCGAACA
+
BCCCAFFABFBBGGGCEEG?FFDBAEAFGDGGFGGGFGEEFHHGGGHGGEA1FEEGEFEFFGGGEGEEGGGFGE?BFFBGGGGFGHHDGFDCFGGGH2??F>>>DG@GDG?DGGG;DADGAFFFFGGGEGGFFFD@9AFE;B;BFFBFFF-;;:;9;;;;AE/;BBFFFFFFFB;A@@AADFBFFFF?9BFFFFCACDE?DFFFFFB:BFEFFFADDFF;;DFFFF?./AEFFFADFFFFFFFFFDDFDA;
@M03896:38:000000000-B4D98:1:1103:13952:15439 1:N:0:274
TACGTAGGGTGCAAGCGTTATCCGGACTTATTGGGCGTAAAGGGCTCGTAGGCGGTTCGTCGCGTCCGGTGTGAACGTCCATCGCTTAACGGTGGATCCGCGCCGGGTACGGGCGGGCTTGAGTGCGGTAGGGGAGACTGGAATTCCCGGTGTAACGGTGGAATGTGTAGATATCGGGAAGAACACCAATGGCGAAGGCAGGTCTCTGGGCCGTCACTGACGCTGAGGAGCGAAAGCGTGGGGAGCGAACA
+
AAAAAFF1AC1AFGGAEE0AAGAAE?0AGDDG110AEEEEFGFGGFEC/E/BGE/EEG//>E/E>E>EEE>><EB1BGHGGHHGGHHGHF?//??/11??F>/><@-<CGC.CGCG?;AC9AFFFF?-;BBF?BB@-;FF9;;FFFFFB@-;;9;;;;;99A/F/BFFFFFFFB9A>@-@-ABFFFFF9BFFF@@?@FFFB@AFFFB;BB?A@@@BFFFBFFFFFF?EFFF@@@@BFFBF@?@F@F@@@@-
@M03896:38:000000000-B4D98:1:1103:6079:18388 1:N:0:274
TACGTAGGGTGCAAGCGTTATCCGGAATTATTGGGCGTAAAGGGCTCGTAGGCGGTTCGTCGCGTCCGGTGTGAAAGTCCATCGCTTAACGGTGGATCCGCGCCGGGTACGGGCGGGCTTGAGTGCGGTAGGGGAGACTGGAATTCCCGGTGTAACGGTGGAATGTGTAGATATCGGGAAGAACACCAATGGCGAAGGCAGGTCTCTGGGCCGTCACTGACGCTGAGGAGCGAAAGCGTGGGGAGCGAACA
+
AABCAFFBCFBCGGGCEEGGEFFEGGGGHEFGBGFGFFFGHHHGGFHGEEF?GEEGEFGEEEFEEEGGGGGEGFBFGHHHHHHGGHHGHHGGFFDHH2?FFCCFGGCEGGDGGGCCB;@CAFGGGGCFEEGFFFFFFEFFAFFFFFFFF=-;;;::;;.;AEFFFFFFFFFFFFFFFFFAFFFFFFFFFFFFFFFFFFFFFF:BBFBBFFFEFFFFDBFFFFFFFFFEFFEFFF=DFF.ACCAEFD=@=C@
@M03896:38:000000000-B4D98:1:1103:6072:18407 1:N:0:274
TACGTAGGGTGCAAGCGTTATCCGGAATTATTGGGCGTAAAGGGCTCGTAGGCGGTTCGTCGCGTCCGGTGTGAAAGTCCATCGCTTAACGGTGGATCCGCGCCGGGTACGGGCGGGCTTGAGTGCGGTAGGGGAGACTGGAATTCCCGGTGTAACGGTGGAATGTGTAGATATCGGGAAGAACACCAATGGCGAAGGCAGGTCTCTGGGCCGTCACTGACGCTGAGGAGCGAAAGCGTGGGGAGCGAACA
+
AAABAFFBABABGGGFGCFCFGFEEEEGHFBFFCHGFAEEFHHGGHHGEEEEHEEGEGGEEEGC>EFFGEEEEBFGHHHHHHHGGHHGFGGGCFDHH2FFF>>>DAACCHGGFCD@BA:=BFFFFCDFAEGFFFFFBEFFEF/FFFFFF-9@::/:;:;9DEFF99B9BFFFFFFEFFFFFFEFFFFFEFFFFFADFFFEFF;FFB;BBBEFFFFDFFFBFDDFFFFFFFFFF-;DFF.:>ACEFF=A;B-
@M03896:38:000000000-B4D98:1:1103:23696:19728 1:N:0:274
TACAGAGGGTGCAAGCGTTAATCGGATTTACTGGGCGTAAAGCGCGCGTAGGTGGCCAATTAAGTCAAATGTGAAATCCCCGAGCTTAACTTGGGAATTGCATTCGATACTGGTTGGCTAGAGTATGGGAGAGGATGGTAGAATTCCAGGTGTAGCGGTGAAATGCGTAGAGATCTGGAGGAATACCGATGGCGAAGGCAGCCATCTGGCCTAATACTGACACTGAGGTGCGAAAGCATGGGGAGCAAACA
+
>AABAFFBBAAAGGGEEEGGGGHFEGGGHGFB5BBFEEGGGHGGGCEEEE0ADFFFEGHHHHHFFGGFGHGFGEGGGHGHGGGCGGHHHFHFGFHHFFBFGFFHHHEHGFGFGFH?BBF<@GGFGGB@@GGGDGHHFEGHHHHHFGFFHF1>>>>>><<<CFGFFDC=DGGFFGHHG;CFA:;:0BFFGGGBCDC9DDEFDGF?BFBB9BFFFFFFFBFFF/FFFBF.BEF;DFFAFFFF?ADFFDFFFFF
@M03896:38:000000000-B4D98:1:1103:23684:19744 1:N:0:274
TACAGAGGGTGCAAGCGTTAATCGGATTTACTGGGCGTAAAGCGCGCGTAGGTGGCCAATTAAGTCAAATGTGAAATCCCCGAGCTTAACTTGGGAATTGCATTCGATACTGGTTGGCTAGAGTATGGGAGAGGATGGTAGAATTCCAGGTGTAGCGGTGAAATGCGTAGAGATCTGGAGGAATACCGATGGCGAAGGCAGCCATCTGGCCTAATACTGACACTGAGGTGCGAAAGCATGGGGAGCAAACA
+
BCBCBFFBAABBGGGFCEGGFGGFGGGGHGFFBBFGGEGGHHGFGEGCEE??FGFFFHFHHHFGGHEFFGGGHFEFFGGGFGGGGGGHHGHFGHHHCBBBGHFHHHFHHGGEHFG/>B<@@GGGFGFFFHGGGGHGEFDGGHHHHHGEGF1>>>=>><=<<DFHFGC<EGCHHGHHH0CHG:/:0CBDFFGGFCDFCDEEDGFEFFFFFFFFFFEFFFFFF/FFFFF:9ABDFFAFFFFFFED.;AEFFFF
@M03896:38:000000000-B4D98:1:1103:23703:19745 1:N:0:274
TACAGAGGGTGCAAGCGTTAATCGGATTTACTGGGCGTAAAGCGCGCGTAGGTGGCCAATTAAGTCAAATGTGAAATCCCCGAGCTTAACTTGGGAATTGCATTCGATACTGGTTGGCTAGAGTATGGGAGAGGATGGTAGAATTCCAGGTGTAGCGGTGAAATGCGTAGAGATCTGGAGGAATACCGATGGCGAAGGCAGCCATCTGGCCTAATACTGACACTGAGGTGCGAAAGCATGGGGAGCAAACA
+
BBBBBFF@AAAAGGGCFCGGGGGFEGGGHGFFBBACEEGGHHHGGEGGFFE?FFFFCHFGHHGGGHGGHGEFGBFGGHGHGGGCGGHHHFHFFHFHGBBFGHFHHHEHGGGFHFG/<BF@FFGGHHEGGHGG?CHGFFFGHHHHHHHFGE1>>>>><=<<CGHHFGCCECEHGGGHHFGHG:;;GFG?EGGD;DGBGGGG?FFEFFB;:;;FFFFFFFFBFFFFFFFFFFBBFDADFFFFFEDFFDEFFFF
@M03896:38:000000000-B4D98:1:1103:23694:19763 1:N:0:274
TACAGAGGGTGCAAGCGTTAATCGGATTTACTGGGCGTAAAGCGCGCGTAGGTGGCCAATTAAGTCAAATGTGAAATCCCCGAGCTTAACTTGGGAATTGCATTCGATACTGGTTGGCTAGAGTATGGGAGAGGATGGTAGAATTCCAGGTGTAGCGGTGAAATGCGTAGAGATCTGGAGGAATACCGATGGCGAAGGCAGCCATCTGGCCTAATACTGACACTGAGGTGCGAAAGCATGTGGAGCAAACA
+
AAAAAFBA3AAAGGGF?EEGGGHBA2BFHEGD53ABAAEFHFGEE0EAAE01FBFFFGHHHHHGGHFDEGFBFBGHGHHHGCGCEDBGHGHGHCCFEEBBGFGHGHFHHGHHGGH/<FF<FFB@2FB@@C/EDGGHGFGG<FFHHHHGFH1>>1<>-<<<CDGHHGC<C@EFFGHHHFBG.=GHBFG..A?E;ADGAEEGBGF.:B9;99.BB/BBFBF/BBFF//B.9.;9;@A.BBFF/;FF.:;BFF9
@M03896:38:000000000-B4D98:1:1103:24815:21330 1:N:0:274
TACGGAGGGTGCAAGCGTTAATCGGAATTACTGGGCGTAAAGCGCACGCAGGCGGTTTGTTAAGTCAGATGTGAAATCCCCGGGCTCAACCTGGGAACTGCATCTGATACTGGCAAGCTTGAGTCTCGTAGAGGGGGGTAGAATTCCAGGTGTAGCGGTGAAATGCGTAGAGATCTGGAGGAATACCGGTGGCGAAGGCGGCCCCCTGGACGAAGACTGACGCTCAGGTGCGAAAGCGTGGGGAGCAAACA
+
ABBB3AA?DAABGGGEECFGGGHAAECGHFDBBBBBEEFEHHHGG?EEGEE0EEEEEGGHGHHHHHFHHHGFGGGHGHHHGG/EEGHHEHHH0CFCGCFBGFFGHGHHHHGFGHHHEFFGFCHHHHHGFEEADF.<CB9;AFFFFFFF//9;;;;;;;;9:FFFFF;;DBEFF99B9BFAFFFFFFFFB>B?A>@BBBE@-@BBBBB9AF.=@9AABFFBFBDFFD//BFFBABBAFD:.;BBE>;A9FF.
@M03896:38:000000000-B4D98:1:1103:24793:21336 1:N:0:274
TACGGAGGGTGCAAGCGTTAATCGGAATTACTGGGCGTAAAGCGCACGCAGGCGGTTTGTTAAGTCAGATGTGAAATCCCCGGGCTCAACCTGGGAACTGCATCTGATACTGGCAAGCTTGAGTCTCGTAGAGGGGGGTAGAATTCCAGGTGTAGCGGTGAAATGCGTAGAGATCTGGAGGAATACCGGTGGCGAAGGCGGCCCCCTGGACGAAGACTGACGCTCAGGTGCGAAAGCGTGGGGAGCAAACA
+
>AAA>AADBABBGGGCCCGGGGGFAEFGHGFFBBFFEEFFHHHGG?EEEE00EEEEGGEHGHGFGHFHHHHHHFGGHGGHGGECEEHHGGHHGHGHCFBBFGHHHHEGHHHFFHHHE?FFFGHHHHHHFGFGHHFCDAFDAFFFFFFEFF/;;;;;;;.99BFFFF;;DFFFBFFFFFFFFBBBFFFFB@FFA@BB@DE>;BFFFFB;?FFF-;DFBBFFF?DDFFFEFFB9AD99B.;;@DFFB;.BFF.
@M03896:38:000000000-B4D98:1:1103:24822:21348 1:N:0:274
TACGGAGGGTGCAAGCGTTAATCGGAATTACTGGGCGTAAAGCGCACGCAGGCGGTTTGTTAAGTCAGATGTGAAATCCCCGGGCTCAACCTGGGAACTGCATCTGATACTGGCAAGCTTGCGTCTCGTAGAGGGGGGTAGAATTCCAGGTGTAGCGGTGAAATGCGTAGAGATCTGGAGGAATACCGGTGGCGAAGGCGGCCCCCTGGACGAAGACTGACGCTCAGGTGCGACAGCGTGGGGAGCCACCA
+
>AAA?11@?>AAG1AF?AEEABDF0EFFHFFFFBFGGG/BGGHGGEEGGEE?FFGECGEHHGHFFHHHHHHHHG@1BGFFFEEEEGHH1FFGAGE0BFGFF1FGFH2???FFBH0FFFGGG/<EGGHEFGG.FF.-<=?BEFFFFFB;BB/;;99;99;;-BBFFBA99@EFBFFFFF9FF?99FFFF-@@BF?---BE@;@@?@@@A-F-@--9:/;BBFFBFFFFFFBB=---9-9AA@@@A@A-/-;9
@M03896:38:000000000-B4D98:1:1103:24792:21353 1:N:0:274
TACGGAGGGTGCAAGCGTTAATCGGAATTACTGGGCGTAAAGCGCACGCAGGCGGTTTGTTAAGTCAGATGTGAAATCCCCGGGCTCAACCTGGGAACTGCATCTGATACTGGCAAGCTTGAGTCTCGTAGAGGTGGGTAGAATTCCAGGTGTAGCGGTGAAATGCGTAGAGATCTGGAGGAATACCGGTGGCGAAGGCGGCCCCCTGGACGAAGACTGACGCTCAGGTGCGAAAGCGTGGGGAGCAAACA
+
3>A3>>>>@AAAGGFCEAEFFFGBAEFGHEDD5ABBEAEFGHHGE?EEEEA?E@EEEGG1BGGGFGBGGHGFFFFBFGGHGG@/EEHHHHGGFGCHGFBDGFGGHHFHHHHHHHHHG?F??F1GHHGFFEAFHF1..>EGCGFFHHHFD//<=<==-;;;CGFGFG;;.AEG0;CFFFF?FDFFBFB.AA?.;BBBBAE?BB?BB@BA9.9B--.AFBBBFFDDF./9/9:9AB=.9A.999=A;;9BBF.
@M03896:38:000000000-B4D98:1:1103:24808:21360 1:N:0:274
TACGGAGGGTGCAAGCGTTAATCGGAATTACTGGGCGTAAAGCGCACGCAGGCGGTTTGTTAAGTCAGATGTGAAATCCCCGGGCTCAACCTGGGAACTGCATCTGATACTGGCAAGCTTGAGTCTCGTAGAGGGGGGTAGAATTCCAGGTGTAGCTGTGAAATGCGTAGAGATCTGGAGGAATACCGGTGTCGAAGGCGGCCCCCTGGACGACGACTGACGCTCAGTTGCGAAAGCGTGGGGAGCAAACA
+
A3AAABB2DA?AGGGA22EFAFGBAAFFHFFFABABAAEECGHGE?E0EEA0E0@EEEEFBFGBFHHBGHHGGFGHHHHHGE//>/?GGHHH?FF?B/BBB1?FGGFHHHHGBFHHCFFFFC1?FHFF?<..F0.--9@;9/;BFF/F////;;;;/;;;;BFFFB9..-ABBBFF9FE?..;B/;B9-;-.99...9:;-9;@?>9....99;-@9;9/BFF.9.////;--99.B...-;-;-;.9/9.
@M03896:38:000000000-B4D98:1:1103:9101:21933 1:N:0:274
TACGTAGGGTGCAAGCGTTATCCGGAATTATTGGGCGTAAAGGGCTCGTAGGCGGTTCGTCGCGTCCGGTGTGAAAGTCCATCGCTTAACGGTGGATCCGCGCCGGGTACGGGCGGGCTTGAGTGCGGTAGGGGAGACTGGAATTCCCGGTGTAACGGTGGAATGTGTAGATATCGGGAAGAACACCAATGGCGAAGGCAGGTCTCTGGGCCGTCACTGACGCTGAGGAGCGAAAGCGTGGGGAGCGAACA
+
BBBBAFFABFAAE5FEEEGFGGDEEEEFHBHGFHCGEFEE2GFFGFHGGEE1GFGE>FEFEEEEEEEGGG@EEG4BBGFFFHHGGHHGFGFCDGDHH1??FB<CG@CE<G.AGGGGGABGBAFCGG@BCEGFFB?;D:F/99;/FFFFFB-;;;9:;;;;AAFFFFFFFFFFEB;;;BB-AABFBFFFEFFFFB@B?FFFDBFBFFFFBFFA?B?DAFFFFFFF9AFE/AEB?--AFFFFBB?EBFB?BBB
@M03896:38:000000000-B4D98:1:1103:9118:21943 1:N:0:274
TACGTAGGGTGCAAGCGTTATCCGGAATTATTGGGCGTAAAGGGCTCGTAGGCGGTTCGTCGCGTCCGGTGTGAAAGTCCATCGCTTAACGGTGGATCCGCGCCGGGTACGGGCGGGCTTGAGTGCGGTAGGGGAGACTGGAATTCCCGGTGTAACGGTGGAATGTGTAGATATCGGGAAGAACACCAATGGCGAAGGCAGGTCTCTGGGCCGTCACTGACGCTGAGGAGCGAAAGCGTGGGGAGCGAACA
+
BCCCBFFAABABGGGCFEG?FFDBAEEFH5FHFFFFEF2EGHHGGFGGGEE1GEEFEFFFEEEGEGGGGGGEGGFFGHFHHHHGGHHGGGFGFGDHH2??FB>CGG<EDG?GGGFGG=CFAFFFGGFDEGGFFFFDAAFF;;BFFF;FF--;;:::;;;;DEFFFFFFFFFFFBBA@FB-DFBFFFFFEFFFFFDDFFFFFFFFFFFB/BFEFFFFFFFFFFFFDFFF/DFFABFFFFFFFFFE=A@@BCD
@M03896:38:000000000-B4D98:1:1103:4969:22020 1:N:0:274
TACAGAGGGTGCGAGCGTTAATCGGATTTACTGGGCGTAAAGCGTGCGTAGGCGGCTTCTTAAGTCGGATGTGAAATCCCTGAGCTTAACTTAGGAATTGCATTCGATACTGGGAAGCTAGAGTATGGGAGAGGATGGTAGAATTCCAGGTGTAGCGGTGAAATGCGTAGAGATCTGGAGGAATACCGATGGCGAAGGCAGCCATCTGGCCTAATACTGACGCTGAGGTACGAAAGCATGGGGAGCAAACA
+
ABABAFFBBBBBGGGEECGA2BDBEEFGHFFFFFAFEGGFGFGGGEGGGEC?GEF/@EGHHHGBGHDGCEEGGFFBFFGHGHFGHGHFGFHHFFGHBBBBFGHHHHFHFDGGHGCGDFG@FFGFGHFGFFGDGFHHGGBGGHFFHHFDFB1<<<0=-<=<<GGHFGCEDFCGBCCHGEFGDFFGFFFDEGGBCB?BGFF?DFAFFFFBBF?FF/FFFFF:B?FFB?FAFFBAEE;ABFFF?EFFADFFFF;
@M03896:38:000000000-B4D98:1:1103:6792:23215 1:N:0:274
TACGGAGGGTGCAAGCGTTACCCGGAATCACTGGGCGTAAAGGGCGTGTAGGCGGTACGCTAAGTCTGACTTTAAAGACCGGGGCTCAACTCCGGAAGTGGGTTGGATACTGGCGTGCTGGACCTCTGGAGAGAGAACCGGAATTCCTGGTGTAGCGGTGGAATGCGTAGATACCAGGAGGAACACCGATGGCGAAGGCAGGTTCTTGGACAGAAGGTGACGCTGAGGCGCGAAAGTGTGGGGAGCGAAC
+
ABBBAAADBAAAGGGCEEEEAGBBAEAFGBCGCB2FEEEFFHHGGGGGGBE3GEEEEGEFFG?FFHGFFGFGHEBBEFGHGGGGGGHHHGGHHACA<????G?FFG1GGHGFFH?AC>>><<CGHHFG<GHFGEDE/;G-;;-;CFFGFF/;;=;;;;;;CEEFGC;;CAEFFB;;;AAADDFFFFFFFFFFFC@>BFFADFFFFFFFBFEF?FFFFFFFFFFFADFEFAFFAAFB9BFFFF;A@;9;>D
@M03896:38:000000000-B4D98:1:1103:6774:23227 1:N:0:274
TACGGAGGGTGCAAGCGTTACCCGGAATCACTGGGCGTAAAGGGCGTGTAGGCGGTACGCTAAGTCTGACTTTAAAGACCGGGGCTCAACTCCGGAAGTGGGTTGGATACTGGCGTGCTGGACCTCTGGAGAGAGAACCGGAATTCCTGGTGTAGCGGTGGAATGCGTAGATACCAGGAGGAACACCGATGGCGAAGGCAGGTTCTTGGACAGAAGGTGACGCTGAGGCGCGAAAGTGTGGGGAGCGAAC
+
AAAAAAABB?ABCGGEAEFFCGFECGGGHFFHC2FEEE?EEGHGGEEFGF53FEEEEEEEFECCFGHGFGFHGF4EGBHHGGGCGGHGHHHHHBBA/????FCFDGBHHHHGHHGACDFGCGFHHHHHGFHHGG?EG:C?;A;CGFFGGF/=;;;;;;;;CAFFBFAEFFFFF9;;;AAE?DFAFFFF9DD.B@9@ADEADCAFFFBFFBFFAF9BFB;9BADFFFFEEAFFF-=A:B:;.;-.;9;9BB
@M03896:38:000000000-B4D98:1:1103:18542:26287 1:N:0:274
TACGGAGGATCCGAGCGTTATCCGGATTTATTGGGTTTAAAGGGAGCGTAGATGGATGTTTAAGTCAGTTGTGAAAGTTTGCGGCTCAACCGTAAAATTGCAGTTGATACTGGATATCTTGAGTGCAGTTGAGGCAGGCGGAATTCGTGGTGTAGCGGTGAAATGCTTAGATATCACGAAGAACTCCGATTGCGAAGGCAGCCTGCTAAGCTGCAACTGACATTGAGGCTCGAAAGTGTGGGTATCAAACA
+
>AAA3A>DAFFFGGGE2EFGGGFBAEGGHFHHCGHEFFFHHHHGAEEAEE?FHFGGHGGHHHGGGHEHGHFFFFB4GGHHHHG/E@FFGGFFF??/?FFGHDBFGHEHHHGFFHHGFGFGFGEGHHF3@GFGHHFC/@C/<>CGHGC>>..<<<==<<<<;CFHHGHHHHGFH0CGGCD?.ACFFGGADFGFF?BF?A.CGFEFFAFFFFFFFFBFF/:BF/;F/;/9AEFF;FFD/:9BA?.9/;BFBFA
@M03896:38:000000000-B4D98:1:1103:18548:26317 1:N:0:274
TACGGAGGATCCGAGCGTTATCCGGATTTATTGGGTTTAAAGGGAGCGTAGATGGATGTTTAAGTCAGTTGTGAAAGTTTGCGGCTCAACCGTAAAATTGCAGTTGATACTGGATATCTTGAGTGCAGTTGAGGCAGGCGGAATTCGTGGTGTAGCGGTGAAATGCTTAGATATCACGAAGAACTCCGATTGCGAAGTCAGCCTCCTAAACTGCAACTGACGTTGAGGCGCGAAAGTGTGGGGATCAAACA
+
ABAAABBBBFFFCEGEAEFFCDHAEGEGHE5FCFC2AEHHHF3EE1EE1BEFDGGHHFFGGHHGGHHHEGHGGDFHD4@@@FEEEGGGHGHGEEFGF4BFGHG3FGHHHHHFH0?B2BFFBDHHDBFDGHHF1FGF?/?/>ADFHF.0>.<<<00=-<<<.CHHHGGGH0C0CC:0;.:..EG/0;F;:E?E;CBB?.;;FGG/.;.;9/;:/B/BBFF/F..;.;:B.-;;99@A//B/9.9A.;.B/;9
@M03896:38:000000000-B4D98:1:1103:20501:26554 1:N:0:274
TACGGAGGGTGCAAGCGTTAATCGGAATTACTGGGCGTAAAGCGCACGCAGGCGGTTTGTTAAGTCAGATGTGAAATCCCCGGGCTCAACCTGGGAACTGCATCTGATACTGGCAAGCTTGAGTCTCGTAGAGGGGGGTAGAATTCCAGGTGTAGCGGTGAAATGCGTAGAGATCTGGAGGAATACCGGTGGCGAAGGCGGCCCCCTGGACGAAGACTGACGCTCAGGTGCGAAAGCGTGGGGAGCAAACA
+
>AAAAAADD?2AGGFCEAEEGGHCAEAFHFBFB3CCEFCEEHFGGAEEFEE?EC?EEE?BFGDBBGBEFGFFGED4BFGGFGGEEGHHHHHGCCAGHFFFGGFGFDBDGHHEFHHCAFFF?FHHHHHCFDFGDCDCGA>DEFFFFBFFFF/;9;;;;;99;FFFB9;;A@EFEFFFFBB.AA9BFFFD99@.:@DFADE=DBCFFF-;ABA>;BFFFFF/;.DDFDB/F/B>DFF.F...9-9A-AEFFF?
@M03896:38:000000000-B4D98:1:1104:25139:6753 1:N:0:274
TACGGAGGGTGCAAGCGTTAATCGGAATTACTGGGCGTAAAGCGCACGCAGGCGGTTTGTTAAGTCAGATGTGAAATCCCCGGGCTCAACCTGGGAACTGCATCTGATACTGGCAAGCTTGAGTCTCGTAGAGGGGGGTAGAATTCCAGGTGTAGCGGTGAAATGCGTAGAGATCTGGAGGAATACCGGTGGCGAAGGCGGCCCCCTGGACGAAGACTGACGCTCAGGTGCGAAAGCGTGGGGAGCAAACA
+
ABABBBBCCAAAFGGGGCGGGGHFEEGGHHFFCBFBEEFEHHHGGCFEFGGFGGGGGGGHFGHHHHFHHGFBFGFFGHHHGGGGEGHHHHHHHHGHGGHGGHHHHGHHHHGHHHHFFHHHGFHHHHHHFGGEGHGGGFFDFFFFFFFFFFBFFBFFFFADFFFFFFA;DFFFFFFFFFFFFFFFFFFFFDAFACFCFFEBFFFFFFFEFFFFFFFDBFFBFFDFFDFFFFF@DFFDFADDFFFFAD.BFF.
@M03896:38:000000000-B4D98:1:1104:7716:7684 1:N:0:274
TACGTAGGGAGCGAGCGTTGTCCGGAATTACTGGGCGTAAAGCGCGCGTAGGCGGCCTGGTAAGTTAGTGGTGAAAACTCTGGGCTTAACCCATAGCCTGCCATTAAAACTGCTGAGCTTGAGTGACGTAGAGGTAGGTGGAATTCCCGGTGTAGCGGTGAAATGCGTAGAGATCGGGAGGAACACCAGTGGCGAAGGCGGCCTACTGGGCTTTAACTGACGCTGAGGCACGAAAGCATGGGTAGCAAACA
+
AAAAAFFAA11>1AAE0AE0A1DB0EEFHHDDDBB/AEEGHH1E//>>>E??GEGGGGGAFGHFGDFF2>GGFFHHBC1<FGGHFG/FFGHFFF0?GGHHHAC1F>11FFFFFH11?FGHGGFGH11CFEFEFGHFFED0<CHGHHHHGGCCE;CGC@;AE0CFFF9;AAFF0FGAEGGGGBFFFFF-:;FFA@@@?AA;-@?FBBB;/;;-ABBFFFFFFFFBFBFFEE-;AA9-B9FFFE//EBFFFF-
@M03896:38:000000000-B4D98:1:1104:7734:7684 1:N:0:274
TACGTAGGGAGCGAGCGTTGTCCGGAATTACTGGGTGTAAAGGGTGCGTAGGCGGCCTGGTAAGTTAGTGGTGAAAACTATGGGCTTAACCCATAGCCTGCCATTAAAACTACTGGGCTTGAGTGACGTAGAGGTAGGTGGAATTCCCGGTGTAGCGGTGAAATGCGTAGAGATCGGGAGGAACACCAGTGGCGAAGGCGGCCTACTGGGCTTTAACTGACGCTGAGGCACGAAAGCATGGGTAGCAAACA
+
ABBAAFFB@CAAGCGCCCFEFGHEEGFGHHDGFBB3BEHHHHHGHGEGGGG?GFGGEEG1EGFGHHGGDGHBFHFH3?B3BFEFGHHGHHHHGFBGHFHHHHHHEHHHHHG3BFB2<FGHGGFFGH2EGHHEGHHHFFFFFHFGHHHHGG?CE<DG-<<AEGHHFGCCFFGHGHGEE?DGGDBFGFFEFFGGCBFFFFFFFFFFFFFBFEABEBBFBBFFFADFDFFEFF?DFDFFFFFFFFBFFFFFFFF
@M03896:38:000000000-B4D98:1:1104:13411:9305 1:N:0:274
TACGTAGGGGGCAAGCGTTATCCGGATTTACTGGGTGTAAAGTGAGCGTAGACGGAATGGCAAGTCTGATGTGAAAGGCCGGGGCTCAACCCCGGGACTGCATTGGAAACTGTCAATCTAGAGTACCGGAGGGGTAAGTGGAATTCCTAGTGTAGCGGTGAAATGCGTAGATATTAGGAGGAACACCAGTGGCGAAGGCGGCTTACTGGACGGTAACTGACGTTGAGGCTCGAAAGCGTGGGGAGCAAACA
+
ABBBAFFCBCCA?FGCEAF2FGGEGFGGHHCFCEF3AEGGHHEHHHHGEFGFGGGGGFFFBBBFFHDFGGEBBGFHEGHHEEFEEFHGHGHFGGGFGGGFHHHHHHGHHHGBHDD@FGHFGGC?FGHGGGGCFGFGHHFFGHH0GGHFHFFF<;CGCA;AEGGGFFC;EGGGGGGGGGGGGGGGGGGGGGFFADDFFFFFFFFAFFFFFFFF;;EFFFFFFFEFFFFBEFFDCFFDF?:A@DFFFDEFFF?
@M03896:38:000000000-B4D98:1:1104:14990:10621 1:N:0:274
TACGGAGGATCCGAGCGTTATCCGGATTTATTGGGTTTAAAGGGAGCGTAGATGGATGTTTAAGTCAGTTGTGAAAGTTTGCGGCTCAACCGTAAAATTGCAGTTGATACTGGATATCTTGAGTGCAGTTGAGGCAGGCGGAATTCGTGGTGTAGCGGTGAAATGCTTAGATATCACGAAGAACTCCGCTTGCGAAGGCATCCTGCTAAGCTGCAACTGACATTGAGGCTCGAAAGTTTGGGTATCAAACA
+
AAAAAAABBFFFFFGECCEEGGHEEDEGHHHHBBBEEFHDDGHGEGFEFDGGHHHFGGBGHHHHFHFEFGBB?4FFGFFHHH?>>EFGHHHFFH//BGHHHFBGGHFHHHD?GCF3GFFGFGHGHGHGHHHHFBF///?<@CCGHH><<CFEC<0=<-<-:CCC:CGHHEHHHHHFGGDFGABFGGF..;EEEG??AA..09;BFFBFB/;B/9BFFFFBB/;BBBF...:;-9;.//9BAA.9/;;BF/.
@M03896:38:000000000-B4D98:1:1104:14980:10638 1:N:0:274
TACGGAGGATCCGAGCGTTATCCGGATTTATTGGGTTTAAAGGGAGCGTAGATGGATGTTTAAGTCAGTTGTGAAAGTTTGCGGCTCAACCGTAAAATTGCAGTTGATACTGGATATCTTGAGTGCAGTTGAGGCAGGCGGAATTCGTGGTGTAGCGGTGAAATGCTTAGATATCACGAAGAACTCCGATTGCGAAGGCAGCCTGCTAAGCTGCAACTGACATTGAGGCTCGAAAGTGTGGGTATCAAACA
+
ABBBAACCCFFFGGGF?AECFGFEEEFGHFGHBFFAFGFGHHHGHGGGGGGGHHHFGGBGGHHFFHEGFHEBEDGGGFHHHFCEEEGFHGHGGHGAGGGHHHFHHHGHHHBEHFGFHHFHFHCFHGHHHHHHFHGEDCDCDFGGHH.>FDCEGDGHFCCFGHHHHHHHHHHHHHGHHGGAEGGGGGGGBEGGFDFCGGEGGFFFFFFFFFFFFFFFFFFBFFFFFFFFFFA;>FFFFFFFFFDBFBFFFFF
@M03896:38:000000000-B4D98:1:1104:23581:11713 1:N:0:274
TACGTATGGTGCAAGCGTTATCCGGAATTATTGGGCGTAAAGGGCTCGTAGACGGTTCGTCGCGTCCGGTGTGAAAGTCCATCGCTCAACGGTGGATCCGCGCCGGATACTGGCGGTCTTGAGTGCGGTAGGGGAGACTGGAATTCCCGGTGTAACGGTGGAATGCGTAGATATCGGGAAGAACACCAATGGCGAAGGCAGGTCTCTGGGCCGTCACTGACGCTGAGGAGCGAAAGCGTGGGGAGCGAACA
+
ABB@AF5BCFFBFDGF2AEGGGHEAE2FGF5B5AAAAEGGHHFGFAFAEEF1FEE1AFE?B0>EEE/>/>E?EFGFD?BG4BBE?G/?FF///?/FCB2BF//<<@//??1<1?---<<0==CDFH-@CCE.:D.-AE0;=FBFGFG0.;-AC90;9-;;?EFFF/;ADCFFEFB.@=F;AFFFFFFE.;BFBBFF=FA9D-;BFBB:;.;.>BBAABBFFF.DAAAE/.;;;@FAFFFFFFFE;;-;;@-
@M03896:38:000000000-B4D98:1:1104:23571:11736 1:N:0:274
TACGTAGGGTGCAAGCGTTATCCGGAATTATTGGGCGTAAAGGGCTCGTAGGCGGTTCGTCGCGTCCGGTGTGAAAGTCCATCGCTTAACGGTGGATCCGCGCCGGGTACGGGCGGGCTTGAGTGCGGTAGGGGAGACTGGAATTCCCGGTGTAACGGTGGAATGTGTAGATATCGGGAAGAACACCAATGGCGAAGGCAGGTCTCTGGGCCGTCACTGACGCTGAGGAGCGAAAGCGTGGGGAGCGAACA
+
ABBBAFFCCFAAGGGG?AGCGGGEAEEGHCGFBBBBAEEEHHHGFHHGFGGGHFGGEGEEB>EEEEFGG?@?EFHFHHHHHHHGGHHGHGGGGHGGHEHGF@DGCDCEGHGGGCDCDADEDGFCGGFGGGGFFFFFFEFFA;FFFFFFFA9B;;BFF@;AFEFFBBFFFFFFFFFEDFFFFFFFFFFFFFFFFDDFFBEFFFFFFFFFBFEEFFFFFFFBFFFFFFFFFFF;@CFFFFFFFFFFCABDFF-
@M03896:38:000000000-B4D98:1:1104:29021:12025 1:N:0:274
TACGTAGGGTGCAAGCGTTATCCGGAATTATTGGGCGTAAAGGGCTCGTAGGCGGTTCGTCGCGTCCGGTGTGAACGTCCATCGCTTAACGGTGGATCCGCGCCGGGTACGGGCGGGCTTGCGTGCGGTAGGGGAGACTGGAATTCCCGGTGTAACGGTGGAATGTGTAGATATCGGGAAGAACACCAATGGCGAAGGCAGGTCTCTGGGCCGTCACTGACGCTGAGGAGCGAAAGCGTGGGGAGCGAAC
+
BBBBB4CAAFABGFDFAAE2AFDAEB2BF5DGFB2BEE2A2DGGGGHGG1FDGGGGFFEFB>EEEEGGE/???443B?/F<GGDEHH/FDDGGGGGH1GGF@ACGC?EDHAAC@C-BBGGB.9;AEBBDDDEFFF=.;BB;/;BBFBF.-BBDF9B99;AD9/9BFFFBF/B/BFF>=9@A.;B/BDE.FFEF=;-;DAAABAFFFB99..A->B9AFF9BADAA.99FDAB-;-9B.ADB?-.-99-;9
@M03896:38:000000000-B4D98:1:1104:29003:12030 1:N:0:274
TACGTAGGGTGCAAGCGTTATCCGGAATTATTGGGCGTAAAGGGCTCGTAGGCGGTTCGTCGCGTCCGGTGTGAAAGTCCATCGCTTAACGGTGGATCCGCGCCGGGTACGGGCGGGCTTGAGTGCGGTAGGGGAGACTGGAATTCCCGGTGTAACGGTGGAATGTGTAGATATCGGGAAGAACACCAATGGCGAAGGCAGGTCTCTGGGCCGTCACTGACGCTGAGGAGCGAAAGCGTGGGGAGCGAACA
+
ABA?ABFABFAAFFGGFCG2FGFEEAAFGBFGBBFAAEAAFGHGFGHGGGGGGEG@EFEEB>>>EGEF/>EEEF4BFF4FGHHGEGFAFFA?DHDCGHFHFDD@<@AA@G.CCD--ABGEBCBCFG-AAEFFFF?B.AFFABBFFF9B.@=DF;99A@AEDFFFFF9FFFFFFFFF->BF9AFF/FFEEFBFB;99>DEFD=ABFFF;/.:E99BDAFF9F.ADD.AEB?:9;9BABADD=BBE;;;9=@-
@M03896:38:000000000-B4D98:1:1104:14266:12818 1:N:0:274
TACGTAGGGAGCGAGCGTTGTCCGGAATTACTGGGTGTAAAGGGTGCGTAGGCGGCCTGGTAAGTTAGTGGTGAAAACTATGGGCTTAACCCATAGCCCGCCATTAAAACTGCTGGGCTTGAGTGAAGTAGAGGTAGGTGGAATTCCCGGTGTAGCGGTGAAATGCGTAGAGATCGGGAGGAACACCAGTGGCGAAGGCGGCCTACTGGGCTTTAACTGACGCTGAGGCACGAAAGCATGGGTAGCAAACA
+
AAABAFFBBFBAFFGF?EEFEGHEEGGGHHDBFBB3EFHHHHHGHFECFEE?GEEGGGGHCHDGGHBFED?BFFHHHCF3FGFHGHHHHHHHGFFHHFHFGGGGHGHHHHCFFHGFDGGFDGFGHHFDDGFFG?GGBFDFFHHHHHHHGD?CE<0D<;;;EHHGFFA;EFEGBFGGFDGGGDBFEFEAFFFGCDFFFFA-9BBDFBB;9A;BE;BFFFFFFFDDDD?AE??ADFFFFFFFFEFBAFFFFFF
@M03896:38:000000000-B4D98:1:1104:14246:12833 1:N:0:274
TACGTAGGGAGCGAGCGTTGTCCGGAATTACTGGGTGTAAAGGGTGCGTAGGCGGCCTGGTAAGTTAGTGGTGAAAACTATGGGCTTAACCCATAGCCCGCCATTAAAACTGCTGGGCTTGAGTGAAGTAGAGGTAGGTGGAATTCCCGGTGTAGCGGTGAAATGCGTAGAGATCGGGAGGAACACCAGTGGCGAAGGCGGCCTACTGGGCTTTAACTGACGCTGAGGCACGAAAGCATGGGTAGCAAACA
+
AAABAF@?ABAAGEEFCCGGCGGEGAAFHHFFBBF3EEGEGHGDHGGGFGGGHGGE>EFHCGBFGF4GD31B?DF4BEGBFGGFGFGFGFHHGH3GHGHGGGGGEHGFHHCDGFF<CGHEGFGFGFD1@GHHGHGHHGFFAGFBGHHHG-<@E<0=@:;ACCFFFHDEA@EFBFFEEFAGCDBABFF?FFFFEFA-BDE-B->.BFFFBE.FF/BBFFBBBDFF?A.E9...9;ADEFBFFFFF?FFFFFA
@M03896:38:000000000-B4D98:1:1104:14263:12841 1:N:0:274
TACGTAGGGAGCGAGCGTTGTCCGGAATTACTGGGTGTAAAGGGTGCGTAGGCGGCCTGGTAAGTTAGTGGTGAAAACTATGGGCTTAACCCATAGCCCGCCATTAAAACTGCTGGGCTTGAGTGAAGTAGAGGTAGGTGGAATTCCCGGTGTAGCGGTGAAATGCGTAGAGATCGGGAGGAACACCAGTGGCGAAGGCGGCCTACTGGGCTTTAACTGACGCTGAGGCACGAAAGCATGGGTAGCAAACA
+
ABABAFFBCFCAFCGECAFCEGHGGGGGHHFFCBB3EEHHHHHGHGEGGFEDHEGGEFGHCGFGFHBGDDFBFHHHEEF3FGHHGFHHHGHHGEGHHFGFGGGGGHGHHHFDBFF@DGFHGGGFGGFHHHHHGHHHHGEFFHHHHHHHGG?DE<DG?;;AFHHHFGC;ECEGFGGGGFGGGGGGGGFGGFGGCDFFFFE>FFFFFFB;;EAFFBFFFFFFFFFFFFFFFE?DDDFDFFFFFFFFEFFFFFF
@M03896:38:000000000-B4D98:1:1104:10330:13847 1:N:0:274
TACGGAGGATCCGAGCGTTATCCGGATTTATTGGGTTTAAAGGGAGCGTAGATGGATGTTCAAGTCAGTTGTGAAAGTTTGCGGCTCAACCGTAAAATTGCAGTTGATACTGGATATCTTGAGTGCAGTTGAGGCAGGCGGAATTCGTGGTGTAGCGGTGAAATGCTTAGATATCACGAAGAACTCCGATTGCGAAGGCAGCCTGCTAAGCTGCAACTGACATTGAGGCTCGAAAGTGTGGGTATCAAACA
+
>AAA3AADAFCFGCGECCGGFGHEEEGGHFGHBAF2AEGGHHHGG1EEEFCFFGHFG@BF5@5FGHFHHFBBEFH@FFFFF3>EE>EFHFCEFE/F44FGG4?B?GGHHHDFH2?3BFG3BG2FGGFFHHHGFHF////>ACGGHH.<>ECEGD0=-A<C.GGHGCCHHHGHHHHGFDGDGGGGGGG99;AEFEGCGGEFD?ABFFFFFFB9BF/BFFFFFEFFFFBF.?FBABDD;BFFFF9B/;/;FF.
@M03896:38:000000000-B4D98:1:1104:15817:13877 1:N:0:274
TACGTAGGGAGCGAGCGTTGTCCGGAATTACTGGGTGTAAAGGGTGCGTAGGCGGCCTGGTAAGTTAGTGGTGAAAACTATGGGCTTAACCCATAGCCTGCCATTAAAACTGCTGGGCTTGAGTGAAGTAGAGGTAGGTGGAATTCCCGGTGTAGCGGTGAAATGCGTAGAGATCGGGAGGAACACCAGTGGCGAAGGCGGCCTACTGGGCTTTAACTGACGCTGAGGCACGAAAGCATGGGTAGCAAACA
+
ACBBBFFBCFCBGFGGGCFFFGHFGGGGHHFFBFGCEEHHGHHGHFGGFGGGHGGGEEFHCGGGGH4GBDBBFGHHHCG3FGHHHHHHGGHHGFFHH3EGGHHHHHFHHHCDBFGCDFHGGFCDGGFFGHHHGGHHECDDFFHHHHHHGC@CC<DGC<<AEGHHFHDCEGGFBGHHF?CGAFGGGGFEGCCFCDFACDE=DFF.BFFFBEAFFFBBFFFBFFFFFFFEFE?DFFF?9FFFFFFBAFFFFFF
@M03896:38:000000000-B4D98:1:1104:9833:15525 1:N:0:274
TACGGAGGGTGCAAGCGTTAATCGGAATTACTGGGCGTAAAGCGCACGCAGGCGGTTTGTTAAGTCAGATGTGAAATCCCCGGGCTCAACCTGGGAACTGCATCTGATACTGGCAAGCTTGAGTCTCGTAGAGGTGGGTAGAATTCCAGGTGTAGCGGTGAAATGCGTAGAGATCTGGAGGAATACCGGTGGCGAAGGCGGCCCCCTGGACGAAGACTGACGCTCAGGTGCGAAAGCGTGGGGAGCAAACA
+
BBBBABBBBAAAGFGF?AEFEGHFAEFFHHFFF3BBAEEFAHHGGCFEGGEEEEGGGGFHGHFGHHGFHGGEDGFEFGHHGGEEEEHHFHHHFF/GFFFGGHGGHGFHHHGHHHGFGHHHFGHHHHGFFGGFGH1<.<ADEGGHFGDGDGCGD0=DC@;@EFFHCG;;.AEFFFGGGGBGGGFFFFGGB-BDC-@=FA9@;=@CFFAEEF?-9-:AFBBFFFA.AAFFFFF;AFA./.99---AFA;BFF.
@M03896:38:000000000-B4D98:1:1104:9821:15539 1:N:0:274
TACGGAGGGTGCAAGCGTTAATCGGAATTACTGGGCGTAAAGCGCACGCAGGCGGTTTGTTAAGTCAGATGTGAAATCCCCGGGCTCAACCTGGGAACTGCATCTGATACTGGCAAGCTTGAGTCTCGTAGAGGGGGGTAGAATTCCAGGTGTAGCGGTGAAATGCGTAGAGATCTGGAGGAATACCGGTGGCGAAGGCGGCCCCCTGGACGAAGACTGACGCTCAGGTGCGAAAGCGTGGGGAGCAAACA
+
AAAAA1ADD1>AFBECE0E0FGHF?0FFHHGHBB/AEEEGHHHGEEEGEEEEGEEEGGEHGHHHHHHHFGEBF2E1FGHHGGCEEEHHHHHHHAFHFGHHHHFHHH2FGH??GG<CFHHHHGFGHHGFF.C.<F.@-=@BFFFFFFFFFF/BB9BB@@;>99BFFB;;A-ABFFFFFF/ABFFFFFFA@;@FA@>=@FF?-@@<@@-;AFF?--A;/BB/BBFBAB//BBB;?@-9FBA----A;AEF/A9
@M03896:38:000000000-B4D98:1:1104:13640:16115 1:N:0:274
TACGTAGGGTGCAAGCGTTATCCGGAATTATTGGGCGTAAAGGGCTCGTAGGCGGTTCGTCGCGTCCGGTGTGAAAGTCCATCGCTTAACGGTGGATCCGCGCCTGGTACGGGCGGGCTTGAGTGCGGTAGGGGAGACTGGAATTCCCGGTGTAACGGTGGAATGTGTAGATATCGGGAAGAACACCAATGGCGAAGGCAGGTCTCTGGGCCGTCACTGACGCTGAGGAGCGAAAGCGTGGGGAGCGAACA
+
ABBBAFFBB4AAGGGCG?EEFGGEFAEFGBGGBBBBEEEAGGHGFHHGGGGGHFFEFFEEB>@EEEGGG/>?EGHGGHHHHGHGGHHGHGDFGHCHHEGHF@BCGG/FGHDA@@ACGGGGGFFCFFGGDGGGGG?DFEFFABFFFFFFFF;>A999D@;AFFFFBFFBFFFFFFFAFFFFDFFFFFDFFFFFFFF=FFFFDFAFFFFFFFEFFDFFDFFFFFFFFFF.FFFFFADFFFFFFFFFFDDCAC@
@M03896:38:000000000-B4D98:1:1104:12158:17715 1:N:0:274
TACGGAGGATGCAAGCGTTATCCGGATTTATTGGGTTTAAAGGGTGCGTAGGCGGCACGCCAAGTCAGCGGTGAAATTTCCGGGCTCAACCCGGAGTGTGCCGTTGAAACTGGCGAGCTAGAGTGCACAAGAGGCAGGCGGAATGCGTGGTGTAGCGGTGAAATGCATAGATATCACGCAGAACCACGATTGCGAAGGCAGCCTGCTAGGGTGAAACAGACGCTGAGGCACGAAAGCGTGGGTATCGAACA
+
ACBBAACCCFFFGGGGCCGGFGGFGEFGHCFHCFFAFGHFHHHGHGGGGGGDHEGE0>BEFFGHGHBF@?E?EFHHGHHHHGGGEEHFHGHGGGGGGH?GGHGGEGEHHHFFHG@DFGGGGHFGGGHHHHHHHHGGGGECCDGGFGF;ECEGECCFCA;CEGGGFFFFFFFFFFFFFFFFFFFFFFFFFFFFFFFFFFFFFFFFFFFFFFE;AEFFFFEBFFFFFFFFFFFDDADABADFCAAB::;AFF-
@M03896:38:000000000-B4D98:1:1104:12160:17736 1:N:0:274
TCCGGAGGATGCAAGCGTTATCCGGATTTATTGGGTTTAAAGGGTGCGTAGGCGGCACGCCAAGTCAGCGGTGAAATTTCCGGGCTCAACCCGGAGTGTGCCGTTGAAACTGGCGAGCTAGAGTGCACAAGAGGCAGGCGGAATGCGTGGTGTAGCGGTGAAATGCATAGATATCACGCAGAACCACGCTTGCGAAGGCAGCCTGCTAGGGCGAAACAGACGCTGAGACACGAAAGCGTGGGTATCGAACA
+
>3>ABADDBFFFGEFEF?EGCGHEFEGGFFFHCBFAFGHHHHHGGFEEFECDHEGE0EBEGGGEGHD@B?>?EFHHGGHHHDE/>EHHGHHGGG/?CGFGHHGDGGHHGH1<FG<-ADGFGGFFHHHHGHFFA.AA?-;-;;BGFFGFGGEGE;9;9:.9:BFFFFB/FBFFFF/FFFF;FFBFEFFF.;.9A@=DD.AFADEF?F;F/...-9;@DBBFF-BD.;.//;.A-...99;;=-.99:.999-
@M03896:38:000000000-B4D98:1:1104:26124:18211 1:N:0:274
TACGGAGGATGCAAGCGTTATCCGGATTTATTGGGTTTAAAGGGTGCGTAGGCGGCACGCCAAGTCAGCGGTGAAATTTCCGGGCTCAACCCGGAGTGTGCCGTTGAAACTGGCGAGCTAGAGTGCACAAGAGGCAGGCGGAATGCGTGGTGTAGCGGTGAAATGCATAGATATCACGCAGAACCACGATTGCGAAGGCAGCCTGCTAGGGTGAAACAGACGCTGAGGCACGAAAGCGTGGGTATCGAACA
+
ABABA?ADBFFFCFGCGCGEGGHGFEEGGF5GBBAAFGHFHHFGHFFGGGGDGEE00>BEFEFFHHBF@>>?>EFHBFGGHGGGEGHHHGHDGC@FACGHHGGFGGHHHHGEG/A/@DGFDF1FG0DGHHHFCEDEDFEC;AAGFF?;AC.E;;;F?;.AEGGG0B/BFFFFFF;BFFFAFCFFFFFFFFFFFDBFFBEFDFEFFFFFFF.9.EFFB/FFFFFFFBF.AAADFFFDFDFF==DB:B9ABF>
@M03896:38:000000000-B4D98:1:1104:12820:19833 1:N:0:274
TACGTAGGGAGCGAGCGTTGTCCGGAATTACTGGGTGTAAAGGGTGCGTAGGCGGCCTGGTAAGTTAGTGGTGAAAACTATGGGCTTAACCCATAGCCTGCCATTAAAACTGCTGGGCTTGAGTGAAGTAGAGGTAGGTGGAATTCCCGGTGTAGCGGTGAAATGCGTAGAGATCGGGAGGAACACCAGTGGCGAAGGCGGCCTACTGGGCTTTAACTGACGCTGAGGCACGAAAGCATGGGTAGCAAACA
+
ABABAFFCCFCAGCGCFCGGEGGGGGGGHFFFBBB3EEHGGHHGHGGGEGGGHGGFEEFH3GFFFGFH4DGFFGHHECFFHHGHGFHHHGHHGHGHH?FGHFGHGHGHHHFFFFB@EGHHGFCFGG2DGHHFGGHHHGFFFGHHHHGGGC@CC<DGFC<AEGGHFHEEDCGHFHHHGDFGGDFGGGGFGGGGEAGFFBEFFFFFFFFFF..9EFFFFFBBFDFFFFEAEFADFFDAB/FFFFFFFFFFFFF
@M03896:38:000000000-B4D98:1:1104:12838:19837 1:N:0:274
TACGTAGGGAGCGAGCGTTGTCCGGAATTACTGGGTGTAAAGGGTGCGTAGGCGGCCTGGTAAGTTAGTGGTGAAAACTATGGGCTTAACCCATAGCCTGCCATTAAAACTGCTGGGCTTGAGTGAAGTAGAGGTAGGTGGAATTCCCGGTGTAGCGGTGAAATGCGTAGAGATCGGGAGGAACACCAGTGGCGAAGGCGGCCTACTGGGCTTTAACTGACGCTGAGGCACGAAAGCATGGGTAGCAAACA
+
BBBBBFFB@FAAECGFCAEEFGHGEGEFGFFFFGGBEGHHFFHGHFFGGEGFGFEGEEFHCG@GFHEH@EGFFHF4?CFFGHHHHHHHGHHGGFBFG?BGGFGHHHHFFHBDDFB@AGFHGGFFG@@GHHHHFHHHHGBGFEFGHHHHGG?DE<0DFACCG:GGCFCEDGEHCGHEDGGGGGGGFF99CFG/=B;BAFEFA->DFB:;F.;;EF/FB/FBFFFD.AAAEAADDF??FBFFFFB/;BFFFFF
@M03896:38:000000000-B4D98:1:1104:19627:20028 1:N:0:274
TACGTAGGGAGCGAGCGTTGTCCGGAATTACTGGGTGTAAAGGGTGCGTAGGCGGCCTGGTAAGTTAGTGGTGAAAACTATGGGCTTAACCCATAGCCTGCCATTAAAACTGCTGGGCTTGAGTGAAGTAGAGGTAGGTGGAATTCCCGGTGTAGCGGTGAAATGCGTAGAGATCGGGAGGAACACCAGTGGCGAAGGCGGCCTACTGTGCTTTAACTGACGCTGAGTCACGAAAGCATGGGTAGCAAACA
+
>AAAAFFA1>A>EAEE0AE0FGGBAEEGHHD22BB0BAGHGG1EG/B/ABAEGEEEEGGFEGHEGHFB@F0BFFDHGBFGBFGFFHEG>FGHFH01FGGGGHHFFHGHDGFFFG1F/?FFBGFGFH2?FGGHBGHG1?GBFGFHHHHHGC-<C<==<<<<CGBGHC.;:CG0;=GH.-AA@CFGFCEC.;9/;-;>--;;9@@BFB;9//;BB/9FFFFBF-;A9--/9:9;-;A-FBFFF?F/-;;B9A-
@M03896:38:000000000-B4D98:1:1104:25080:22165 1:N:0:274
TACGGAGGGTGCAAGCGTTAATCGGAATTACTGGGCGTAAAGCGCACGCAGGCGGTTTGTTAAGTCAGATGTGAAATCCCCGGGCTCAACCTGGGAACTGCATCTGATACTGGCAAGCTTGAGTCTCGTAGAGGGGGGTAGAATTCCAGGTGTAGCGGTGAAATGCGTAGAGATCTGGAGGAATACCGGTGGCGAAGGCGGCCCCCTGGACGAAGACTGACGCTCAGGTGCGAAAGCGTGGGGAGCAAACA
+
AAAAA?ADDAAAF1AF?EEE0FGFEEFGHFDD2B/BEEEFHHHGGCGGGCG?EEGGGGGHBFGHGHHHHHHFFEB1GGGHGGGGEGHGHHHHHGEFGGHHHHHHHFFHHHFGBEHFGHHHGF1GHHHGFGGCGF?-@;@?EFFFFFFFFFFFBBBF@;9;AFFFFFAB?@AFFFFFFFFFBBFFFFFF@;@F-@@@?-;;@@@=@@--9;-@9---;:BBBAB?BBB9BFB9-999BB9B??<--9;FBF-
@M03896:38:000000000-B4D98:1:1104:25083:22188 1:N:0:274
TACGGAGGGTGCAAGCGTTAATCGGAATTACTGGGCGTAAAGCGCACGCAGGCGGTTTGTCAAGTCAGATGTGAAATCCCCGGGCTCAACCTGGGAACTGCATCTGATACTGGCAAGCTTGAGTCTCGTAGAGGGGGGTAGAATTCCAGGTGTAGCGGTGAAATGCGTAGAGATCTGGAGGAATACCGGGGGCGAAGGCGGCCCCCTGGACGAAGACTGACGCTCAGGTGCGAAAGCGTGGGGAGCAAACA
+
AAAA1A1DD1>AGBGF?AFEADGAB0FFHHDFBBAAEEEEHHHGC?EEEGG?EEEE/B?G2B2FBGGFGFFFFGBGGFHHFEEC>EHH1FHCBCE0<FHFHHHGHGFFHHFFGGFFGHHGF0FGHFFGFGF.10.-@=@FEFFFFFF99//9;/99--9-;FFFE/;;-@-9/:;BF/9A-BFB/BF:=--@;9;9-AA@-@@@99-;;BF;99ABFFFFFFBBB?BFFBB9-9--/ABF=---;BEB/;-
@M03896:38:000000000-B4D98:1:1104:4335:23328 1:N:0:274
TACGTAGGGGGCAAGCGTTATCCGGATTTACTGGGTGTAAAGTGAGCGTAGACGGAATGGCAAGTCTGATGTGAAAGTCCGGGGCTCAACCCCGGGACTGCATTGGAAACTGTCAATCTAGAGTACCGGAGGGGTAAGTGGAATTCCTAGTGTAGCGGTGAAATGCGTAGATATTAGGAGGAACACCAGTGGCGAAGGCGGCTTACTGGACGGTAACTGACGTTGAGGCTCGAAAGCGTGGGGAGCAAACA
+
ABBBBFFABADAEFGCECGCFFGE?BEFHHDGBBB3EEGHHHHHGHHGGGGFHGGCGGGFBCFFHHDFFHBBFGFFG4FHGEGGEEHGHGGFGEFCC@GEHHHHFFEDFHFDGBDFGGHFGDF?1?FDDFGGGGGGHDDBD<GGHHHGHGBC<<0;AA;ACGFHCGE;EGGGGFFGGGGGGGGGGGGEFBFGCDABFFFDCFFFFFFFFFABBFFFFFFFF?AEEFFFFFFFFFDFFFFFFFFFFFFFFF.
@M03896:38:000000000-B4D98:1:1104:11961:24124 1:N:0:274
TACAGAGGGTGCAAGCGTTAATCGGATTTACTGGGCGTAAAGCGCGCGTAGGTGGCCAATTAAGTCAAATGTGAAATCCCCGAGCTTAACTTGGGAATTGCATTCGATACTGGTTGGCTAGAGTATGGGAGAGGATGGTAGAATTCCAGGTGTAGCGGTGAAATGCGTAGAGATCTGGAGGAATACCGATGGCGAAGGCAGCCATCTGGCCTAATACTGACACTGAGGTGCGAAAGCATGGGGAGCAAACA
+
A3AAAFFBBAAAFFFG?EEGGGHFAEEGHHFFBBAAAAEEHHHGGGEGEFGGFFGHCGFHHHHGHH4BBBDBFFFGGGFFGGGCEEGFGFG4GHEGHBGFHHHHHHEHFDD3B3B/<FG@FFCF2GHCHHGGDDHHFG1DGFHHHHGBFCCGG1<FC<<AGHGHFG.<ECGHFHHHC00;E;/<0BF9EGGFC?BDFDCFDGFFFFB//9AFFFFFFBB/BFFFFEFEFFB@AAF.F;BF?EFFFDEFFF?
@M03896:38:000000000-B4D98:1:1104:11969:24141 1:N:0:274
TACAGAGGGTGCAAGCGTTAATCGGATTTACTGGGCGTAAAGCGCGCGTAGGTGGCCAATTAAGTCAAATGTGAAATCCCCGAGCTTAACTTGGGAATTGCATTCGATACTGGTTGGCTAGAGTATGGGAGAGGATGGTAGAATTCCAGGTGTAGCGGTGAAATGCGTAGAGATCTGGAGGAATACCGATGGCGAAGGCAGCCATCTGGCCTAATACTGACACTGAGGTGCGAAAGCATGGGGAGCAAACA
+
ABBCAFFCCAAAGFGGFCGGGGHGEEFGHFFFCB2AEEGGHHHGGGGGGGGGGHGHBFGHHHHGHH4FGFBBFFFGFGGGGGGCEGHHHFGGFHHHHGHHHHGHHHBGGGGFGFH/>FGFGFC@GHFGHHGGEDFGFFHHHHHHHHHFHGBFGFDGG@CDGHHHHHCCFGGHGHHHHHHHG::;CFFDGGGGCAD@DGEGGGFFFFFFFFFFFFFFFFFFFFFFFFFEFFB@DFFAFFFFFFFFDAEFFF?
@M03896:38:000000000-B4D98:1:1104:8978:24487 1:N:0:274
TACGTAGGGAGCGAGCGTTGTCCGGAATTACTGGGTGTAAAGGGTGCGTAGGCGGCCTGGTAAGTTAGTGGTGAAAACTATGGGCTTAACCCATAGCCTGCCATTAAAACTGCTGGGCTTGAGTGAAGTAGAGGTAGGTGGAATTCCCGGTGTAGCGGTGAAATGCGTAGAGATCGGGAGGAACACCAGTGGCGAAGGCGGCCTACTGGGCTTTAACTGACGCTGAGGCACGAAAGCATGGGTAGCAAACA
+
ABAAAFFBCFCAGGGEFCGEFGHGGGGGHHDFCFB3EFHHHHHGHFGGGGGGHEGGEEFHBGGHGHFGBFGFFHHHHFGFFHHHGHGHHGHHGGFHH?GFHHHHGHHHHHBFBFB@CGFGGGFFGDHHHHHGHHHHEFBGFHHHHHHHGG?EE<DG?<<AFGHHFHECEGGHHHHHGGGGGDFGGGG?CFFGCDGFFFEADFFDFFFB9E9FFFFFFFFFFFFFFFFFFFFDFFFDFFFFFFFBAFFFFFA
@M03896:38:000000000-B4D98:1:1104:8963:24498 1:N:0:274
TACGTAGGGAGCGAGCGTTGTCCGGAATTACTGGGTGTAAAGGGTGCGTAGGCGGCCTGGTAAGTTAGTGGTGAAAACTATGGGCTTAACCCATAGCCTGCCATTAAAACTGCTGGGCTTGAGTGAAGTAGAGGTAGGTGGAATTCCCGGTGTAGCGGTGAAATGCGTAGAGATCGGGAGGAACACCAGTGGCGAAGGCGGCCTACTGGGCTTTAACTGACGCTGAGGCACGAAAGCATGGGTAGCAAACA
+
AABBAFFBBFBAG?EECAEEEGHGEEFFHHFFCBA3EEHGHHHGHFGGFGGFHFGGEEGHBGGGGHBG@F1BFGHGDCFFGHHGHHHHHGHHGGEHHCGGHGHHFHGGFHFFFFB@CGGGGCFFHGDHHHHBFFGFHEBGGHHHHHHHGG?CE<DGC<<@EGFFHHEEGGGHHHHHFGACGDBFFFEEGFGGEGCDFDA@-BFFBFBFFA.BFFBBFBFBFFDFFFFFFF?DFDDDFFFF.EFBEFFFFFA
@M03896:38:000000000-B4D98:1:1104:18053:24834 1:N:0:274
TACAGAGGGTGCAAGCGTTAATCGGATTTACTGGGCGTAAAGCGCGCGTAGGTGGCCAATTAAGTCAAATGTGAAATCCCCGAGCTTAACTTGGGAATTGCATTCGATACTGGTTGGCTAGAGTATGGGAGAGGATGGTAGAATTCCAGGTGTAGCGGTGAAATGCGTAGAGATCTGGAGGAATACCGATGGCGAAGGCAGCCATCTGGCCTAATACTGACACTGAGGTGCGAAAGCATGGGGAGCAAACA
+
BCBBBFFBCAAAGGGGFCGGFGHFEEEGHHFFBBBAEEEGHHHGFGGGGGGGGHGHBBFGHHHGHH4BFDBBBEHHFGGHGGGGEEGFHFHHHHGGHGHHHHHHHFEHHGFDGDG/>GHFGGFFHHFFHHGGEGHGFFG?=?GHHHHFHGBGG>FGCA=EGHHHGHECEFEHBHHHHHHHGEFHHGGGGGGGCCDGGGGFFGFFFFBBBFFFFFFFFBFFFFFFFFFFFFF>DFFFFFFFFFFFFDFFFFF
@M03896:38:000000000-B4D98:1:1104:18070:24841 1:N:0:274
TACAGAGGGTGCAAGCGTTAATCGGATTTACTGGGCGTAAAGCGCGCGTAGGTGGCCAATTAAGTCAAATGTGAAATCCCCGAGCTTAACTTGGGAATTGCATTCGATACTGGTTGGCTAGAGTATGGGAGAGGATGGTAGAATTCCAGGTGTAGCGGTGAAATGCGTAGAGATCTGGAGGAATACCGATGGCGAAGGCAGCCATCTGGCCTAATACTGACACTGAGGTGCGAAAGCATGGGGAGCAAACA
+
AAABAB4ABAAAGGGF?AFAFGHF2BEGHHBB5BBBAEAEEFHGG?FGAFGEF3FHFGGHHGHHFG4BFGEBFD4@FFBFGGGGEEGFHGHHH3F/GFHHFGHHGBDGFGDGH3G?BGFGGFGGFHFFHFGG/EFHFGHF1F<GHHGEDGBGG1>F-<<AF0GGEG.<:@EG0CGHGGFFG?CHGFFDDFDGBDG--ACFGDFFFFF99FFBFFEFB9B;FBFFFEFEBEBBDDFDFFFBFEF.-;ABFFF
@M03896:38:000000000-B4D98:1:1105:10796:3300 1:N:0:274
TACGGAGGATCCGAGCGTTATCCGGATTTATTGGGTTTAAAGGGAGCGTAGATGGATGTTTAAGTCAGTTGTGAAAGTTTGCGGCTCAACCGTAAAATTGCAGTTGATACTGGATATCTTGAGTGCAGTTGAGGCAGGCGGAATTCGTGGTGTAGCGGTGAAATGCTTAGATATCACGAAGAACTCCGATTGCGAAGGCAGCCTGCTAAGCTGCAACTGACATTGAGGCTCGAAAGTGTGGGTATCAAACA
+
ABBBAABBBFFFGCGE??EEFGGECAEGHBFHB322FEFHGHHGHGGGFGEGHFGCGBBGFDGDD@5F@GFGGEFGFFGHHGGEFGGEFGEEEA>?4BBBBGHHGHEHHGBFGGG3FGHHHHFGFGHHHHHHHGG<<>?DFFGGHHFHGGHGH<==<<<AEHHHHGHHGHHHHHHGGCFFGGGGGGGF?DFGGFFGGGEFDDEFFFFFFFFFFFF/FFFFFEFFFFFFFFFB>BDA/99FFFDBBBFFFFF
@M03896:38:000000000-B4D98:1:1105:19864:3919 1:N:0:274
TACGTAGGGAGCGAGCGTTGTCCGGAATTACTGGGTGTAAAGGGTGCGTAGGCGGCCTGGTAAGTTAGTGGTGAAAACTATGGGCTTAACCCATAGCCTGCCATTAAAACTGCTGGGCTTGAGTGAAGTAGAGGTAGGTGGAATTCCCGGTGTAGCGGTGAAATGCGTAGAGATCGGGAGGAACACCAGTGGCGAAGGCGGCCTACTGGGCTTTAACTGACGCTGAGGCACGAAAGCATGGGTAGCAAACA
+
AABBAFFBBCAAECG?E?ECEGHGEGGGHHDFBBB3EEHHGHHGHFEGEGGGGEEGGGGHFHGFFG4GBFFBFFGGGFGBGHHHHHHHGHHHGFEFHGHHHHHHHDGHGHBD?FFGEFHHGGFFGDHHGHHGGHFHHGFGFHHGHGHHGG?@C<=D?<<AEHHFBGECEGEHFHHHGGGGGDFGGGGEGFGGFGGFFDE@DFFFFFBBBE9BFB/BFFFFFDFFF?FEFFA.ADDDFFFFFFFBEFFFFFF
@M03896:38:000000000-B4D98:1:1105:18413:4623 1:N:0:274
TACGTAGGGAGCGAGCGTTGTCCGGAATTACTGGGTGTAAAGGGTGCGTAGGCGGCCTGGTAAGTTAGTGGTGAAAACTATGGGCTTAACCCATAGCCTGCCATTAAAACTGCTGGGCTTGAGTGAAGTAGAGGTAGGTGGAATTCCCGGTGTAGCGGTGAAATGCGTAGAGATCGGGAGGAACACCAGTGGCGAAGGCGGCCTACTGGGCTTTAACTGACGCTGAGGCACGAAAGCATGGGTAGCAAACA
+
>ABBAFF@?FABGGG?E?A22BFECGGGHHFF5A232A3BAGHGBAEEEFEEFC?/EECE3FEEB44B43BB?FDGDF?BG4FGHHHGFHFHG3BEG3DFAGGFGBFBG1FD?B11/FFGCGGFFG2FFGGHHEFHHA?D/FGFFFHHDC--<<==C?<<<CGFBFEAFGGHHHFGB-??-AFCBFGGECBFGBGBB.E@9@?DFFBB:9.BFFFBFBBFFFFFDFFFEF?DADDAFBB/AE/;:BFFBA.
@M03896:38:000000000-B4D98:1:1105:8671:5472 1:N:0:274
TACGGAGGATCCGAGCGTTATCCGGATTTATTGGGTTTAAAGGGAGCGTAGATGGATGTTTAAGTCAGTTGTGAAAGTTTGCGGCTCAACCGTAAAATTGCAGTTGATACTGGATATCTTGAGTGCAGTTGAGGCAGGCGGAATTCGTGGTGTAGCGGTGAAATGCTTAGATATCACGAAGAACTCCGATTGCGAAGGCAGCCTGCTAAGCTGCAACTGACATTGAGGCTCGAAAGTGTGGGTATCAAACA
+
ABBBBABCBFFFG2EA?2EEGGHGGFGGHCGH5FF2FGHHFGHGFEGGEGEGGFFG5BBFGHGFDF5D@FFFEHHHHFGHGHFCGGGBFGGEEG?GEBBGHHHHHHBHHHDBGFHB3FDFGGGFFGHHHHHHHGG/ABDCACDGHHGFGGAEG<==A<<ACFHFFCCGHHHHHHH0;ACEFGGGFGFDBGGFGGGGGGGFGFFFFFFFFFFFFFEFFFFFFFFFFFFFFFFF@FFF:BFFFF./99BFF/A
@M03896:38:000000000-B4D98:1:1105:8655:5482 1:N:0:274
TACGGAGGATCCGAGCGTTATCCGGATTTATTGGGTTTAAAGGGAGCGTAGATGGATGTTTAAGTCAGTTGTGAAAGTTTGCGGCTCAACCGTAAAATTGCAGTTGATACTGGATATCTTGAGTGCAGTTGAGGCAGGCGGAATTCGTGGTGTAGCGGTGAAATGCTTAGATATCACGAAGAACTCCGATTGCGAAGGCAGCCTGCTAAGCTGCAACTGACATTGAGGCTCGAAAGTGTGGGTATCAAACA
+
BBBBB?ABBFFFGCGEG2AEEGGGGEFGHFGG5BF2FEHHFHHGGEGGAFEGGEGGDFBFGFGFDB5D5FBBEFGHGFGHGBEEFGG3BFGEEA?FFBBFGHFGHF4GHHFFHBGBBFGBFFFFGFHHHHHHFHFFECACCCCGHHFHFCGGH<=DCA<A;BFHGCCG0GHHGGGFGFDEGFFGGGGGCGGEGGGGGGGFGFFFFFFFFFBFFFEBF;FFF//BFFFB.AFFAFAA;9BBAA:/9BFFF/A
@M03896:38:000000000-B4D98:1:1105:8672:5498 1:N:0:274
TACGGAGGATCCGAGCGTTATCCGGATTTATTGGGTTTAAAGGGAGCGTAGATGGATGTTTAAGTCAGTTGTGAAAGTTTGCGGCTCAACCGTAAAATTGCAGTTGATACTGGATATCTTGAGTGCAGTTGAGGCAGGCGGAATTCGTGGTGTAGCGGTGAAATGCTTAGATATCACGAAGAACTCCGATTGCGAAGGCAGCCTGCTAAGCTGCAACTGACATTGAGGCTCGAAAGTGTGGGTATCAAACA
+
>AAB3AABBFFFGCG?A2AEEGHEGEGGHFFH5BA2AEHGFGHGEEGFEEEFFECB5BBDDGHHDG5D@FFFEHHHHFGHGFFEGGGBFFHGFHAGHBBFHFFGGFDFFHFFGCG?3BFBDGBBGFHHHHHHGHF<BBC??CCGHHFGGGHGH<=DA<<<CCFHHCCGHHHHHHHFG?DFDFGGGFGGCBFEFDAGFFEA.DEFF99;BBBFFFFFFFFBF/;9/:B9.AAB=FA./999AA./;;FBFFF
@M03896:38:000000000-B4D98:1:1105:5173:7050 1:N:0:274
TACGTAGGGGGCAAGCGTTATCCGGATTTACTGGGTGTAAAGTGAGCGTAGACGGAATGGCAAGTCTGATGTGAAAGGCCGGGGCTCAACCCCGGGACTGCATTGGAAACTGTCAATCTAGAGTACCGGAGGGGTAAGTGGAATTCCTAGTGTAGCGGTGAAATGCGTAGATATTAGGAGGAACACCAGTGGCGAAGGCGGCTTACTGGACGGTAACTGACGTTGAGGCTCGAAAGCGTGGGGAGCAAACA
+
AAAAB4C?AAD>AAFAE2EEGGFEF2EEHHFG5AA3BEEFDGHHHGH?EE0EFEB?11BBFFBFBB@@3FFFGH4B31BFGCGGGGEFFHFF/<>?/>B?F<GFHH2F???2F<1?F1G1D<F?FGGCFGG-@CAE<<DD=DGGHHGHHFCFC;;;-;;;CBF00;;9;BEGGFEFCFFFDABFF/CE.;9B9=D9=9A--;A=BFFF/;AB-DE?FB/BF..9;AF.A..-99A99A;9-;-.-.9BF..
@M03896:38:000000000-B4D98:1:1105:18918:7727 1:N:0:274
TACGTAGGGTGCAAGCGTTATCCGGAATTATTGGGCGTAAAGGGCTCGTAGGCGGTTCGTCGCGTCCGGTGTGAAAGTCCATCGCTTAACGGTGGATCCGCGCCGGGTACGGGCGGGCTTGAGTGCGGTAGGGGAGACTGGAATTCCCGGTGTAACGGTGGAATGTGTAGATATCGGGAAGAACACCAATGGCGAAGGCAGGTCTCTGGGCCGTCACTGACGCTGAGGAGCGAAAGCGTGGGGAGCGAACA
+
AAABAFFB@4AAGDGA?A2AEFF22AEFHGGD5BABAAEEHFGGGFHEEEFDFC>EEFCFGGGGEFGFCEE/EFGHHHGHHHHGGHHGHGGCDHDHH2??FDGGC@?<@<CADGCFGADF?FFCFFFGEDFFFFDD.9:BABFFFF;BA>9BA:/9;99..9B/BFFBBF9F/FB.9-9;.ABFFF.A9FBFBA--@?EF?FABFFFFFFAA@B-.;BF/BDDF9...BA9@@D-./.;DAFF?-9@A;B-
@M03896:38:000000000-B4D98:1:1105:18907:7742 1:N:0:274
TACGTAGGGTGCAAGCGTTATCCGGAATTATTGGGCGTAAAGGGCTCGTAGGCGGTTCGTCGCGTCCGGTGTGAAAGTCCATCGCTTAACGGTGGATCCGCGCCGGGTACGGGCGGGCTTGAGTGCGGTAGGGGAGACTGGAATTCCCGGTGTAACGGTGGAATGTGTAGATATCGGGAAGAACACCAATGGCGAAGGCAGGTCTCTGGGCCGTCACTGACGCTGAGGAGCGAAAGCGTGGGGAGCGAACA
+
ACBCAFFCCBAAFFGCA?EEEGHFGEEFHCDD5A2BAAEEGHHGGFHGEGGGFEEEGFEEEECGEGEGGGGEGHHHHGHHGGHGGHHGGHGCFHGFH2??FBCFCADDCHEGGGFGGABGFFCCFGGGGGGFFFFFFAFFABFFFFFFA=-@A9:BF9;;AEFFFFFFFFFFFFFF;=FFFFFFFFFFAFFFBFFAFDEFBFFFFFFB;BAA:CCDDFFFFBDFDF.AFBACA;BDFFFDCFFFFDDFFFC
@M03896:38:000000000-B4D98:1:1105:6883:8225 1:N:0:274
TACGGAGGGTGCAAGCGTTAATCGGAATTACTGGGCGTAAAGCGCACGCAGGCGGTTTGTTAAGTCAGATGTGAAATCCCCGGGCTCAACCTGGGAACTGCATCTGATACTGGCAAGCTTGAGTCTCGTAGAGGGGGGTAGAATTCCAGGTGTAGCGGTGAAATGCGTAGAGATCTGGGGGAATACCGGTGGCGAAGGCGGCCCCCTGGACGAAGACTGACGCTCAGGTGCGAAAGCGTGGGGAGCAACCA
+
AABB@BA2>AAAGFGC?2EEFGHFEFGGHFFFB3FFEEEEHHHGG0AAEEGGDEFEGGGHHGHHFHHHHGHFGHHHHHHHGGGEGGHHHHHHHHEGGCBBFGHHHHFFFHGGHHHFGHHHHFCGHHHHCEFFHGG?C??BEFFFFFFFF//B/9:;;@AB?FFFEB99.@A//9BBFFE??BAFFFFF--=DF;B-9DA=B;=@B?BFEFFB--;;BBFFFFFFF.FBFFFB.9;AFF9A?B?9@DE/.;9
@M03896:38:000000000-B4D98:1:1105:6887:8242 1:N:0:274
TACGGAGGGTGCAAGCGTTAATCGGAATTACTGGGCGTAAAGCGCACGCAGGCGGTTTGTTAAGTCAGATGTGAAATCCCCGGGCTCAACCTGGGAACTGCATCTGATACTGGCAAGCTTGAGTCTCGTAGAGGGGGGTAGAATTCCAGGTGTAGCGGTGAAATGCGTAGAGATCTGGAGGAATACCGGTGGCGAAGGCGGCCCCCTGGACGAAGACTGACGCTCAGGTGCGAAAGCGTGGGGAGCAAACA
+
ABABABCCCAAACGFEA?EFFGHFFFFGHHFFBBFBEAEFGHHGG?EEGGGGECECGGGHHHHHGGFGHHHHHHHHHHHHGGGGFGHGGHHHHHGHHFGFGHGFGGFHHHFFHGHGGHHHHFHGHHHHGGGGHHG?FC@DFFFFFFFFFFFFF;;;@@:@FFFFFFA;ADFFFFFFFFBFFFFBFFFFF@DFADFFFFFFFFFFFD;AEFFFFCFFFFFFFDFDFFFFFFB@AAF.FFADFFFABDAFFF?
@M03896:38:000000000-B4D98:1:1105:25246:10495 1:N:0:274
TACGTAGGGTGCAAGCGTTATCCGGAATTATTGGGCGTAAAGGGCTCGTAGGCGGTTCGTCGCGTCCGGTGTGAAAGTCCATCGCTTAACGGTGGATCCGCGCCGGGTACGGGCGGGCTTGAGTGCGGTAGGGGAGACTGGAATTCCCGGTGTAACGGTGGAATGTGTAGATATCGGGAAGAACACCAATGGCGAAGGCAGGTCTCTGGGCCGTCACTGACGCTGAGGAGCGAAAGCGTGGGGAGCGAACA
+
AAABAFFB@FAA4GGF2AEEAGGEEEEGHFGG5FCBAAEEGGFEFFHCEEFCFEEEEGFEE>E/>EEE?EFEGFGGGGGHHHHGGFGFHHC???DF22???CGG>A<CDGDGGGCCCADE@FBCFGGBEFDEEFFF.;FFEFFFFFFFDF=D9;;BA@;EAEFFFFFFFFFFFFFFF=DFFFFFFFFEFFFFBFFF;AAA.@;;BFBB//AE-;@DAFFFF?DDDDFEB?A;:=@AFDFFFFFEAA9@DFB
@M03896:38:000000000-B4D98:1:1105:25264:10498 1:N:0:274
TACGTAGGGTGCAAGCGTTATCCGGAATTATTGGGCGTAAAGGGCTCGTAGGCGGTTCGTCGCGTCCGGTGTGAAAGTCCATCGCTTAACGGTGGATCCGCGCCGGGTACGGGCGGGCTTGAGTGCGGTAGGGGAGACTGGAATTCCCGGTGTAACGGTGGAATGTGTAGATATCGGGAAGAACACCAATGGCGAAGGCAGGTCTCTGGGCCGTCACTGACGCTGAGGAGCGAAAGCGTGGGGAGCGAACA
+
ABBCAFFCBBAABFGC?2ECGGHEGEEF3FFGBAABEAEECGBGFFHGEFGGDE>EEFEEE?EE>E?EC/EEEGHHHFGHFHHGGHEDHHDG<??F2??FGCDGGC?A-GEDCC@-AADEC::;BCDCCFGFEDFB.AFBAFFFFFFFFF;B;;:;A@;ADEFFF/B:FFFFFFFFFFFFFFFFFFFFFFFFFFFFFFFFFFAFBFBFFFEEDDFFFBFBFFFFFFF.:DABBBDFFF.ACFA?BFAFAF=
@M03896:38:000000000-B4D98:1:1105:17973:13595 1:N:0:274
TACGTAGGGGGCAAGCGTTATCCGGATTTACTGGGTGTAAAGTGAGCGTAGACGGAATGGCAAGTCTGATGTGAAAGGCCGGGGCTCAACCCCGGGACTGCATTGGAAACTGTCAATCTAGAGTACCGGAGGGGTAAGTGAAATTCCTAGTGTAGCGGTGAAATGCGTAGATATTAGGAGGAACACCAGTGGCGAAGGCGGCTTACTGGACGGTAACTGACGTTGAGGCTCGAAAGCGTGGGGAGCAAACA
+
BCCCCFFBAA?>2AECAAAECGHGGEFGHFFFCCA3EEGFGGHHHFHGEEGGHDEE?FGFFF3FFGB@DEGGHFGFF1GHGEGGGGGFGHHGGEDGBBCGHHHHHHFHFHFFFGFFFHHHGFHHHHHGCCGGCGGG/<DDGGHHHGGGGHFHC;:;AA;AEFFGFFEAEFEFFFFGGFFGGGFGGGGGFFFFEFFACAEDFFFFEFFFFFFFBDFEFFFFF.;EFFFFFE;=;F..BA.ADAFFFFFFFFF
@M03896:38:000000000-B4D98:1:1105:27302:13668 1:N:0:274
TACGTAGGGTGCAAGCGTTATCCGGAATTATTGGGCGTAAAGGGCTCGTAGGCGGTTCGTCGCGTCCGGTGTGAAAGTCCATCGCTTAACGGTGGATCCGCGCCGGGTACGGGCGGGCTTGAGTGCGGTAGGGGAGACTGGAATTCCCGGTGTAACGGTGGAATGTGTAGATATCGGGAAGAACACCAATGGCGAAGGCAGGTCTCTGGGCCGTCACTGACGCTGAGGAGCGAAAGCGTGGGGAGCGAACA
+
AAABAFFBABAACFGEE2EECBDECAEFHFFG5BABAAAEAFFGGFHGCGFGFECEGGGEFECEE>EEG@EEEFGFHHFGGHFFGHHGHHGC??<?22??CB<CCCA<AG>AFACC?BFGFCCCFFDGCDGEEDDB;EFBEBFFFBFFFF->;;9BA@::AAFF/9BBFFFFFFFFFFFFD?FFFFFFEFFFFFFFFDEFDD9FFFFFFFFFD@FFDFFFFFFFD.AA/DAB;@BDFFAAACAEAAADCF-
@M03896:38:000000000-B4D98:1:1105:27285:13675 1:N:0:274
TACGTAGGGTGCAAGCGTTATCCGGAATTATTGGGCGTAAAGGGCTCGTAGGCGGTTCGTCGCGTCCGGTGTGAAAGTCCATCGCTTAACGGTGGACCCGCGCCGGGTACGGGCGGGCTTGAGTGCGGTAGGGGAGACTGGAATTCCCGGTGTAACGGTGGAATGTGTAGATATCGGGAAGAACACCAATGGCGAAGGCAGGTCTCTGGGCCGTCACTGACGCTGAGGAGCGAAAGCGTGGGGAGCGAACA
+
1AAA>B>111>>B1G1A1AA0B3AEE0FH12F110B/AA//21AAGFG/EECFE/EEG/?B//>//>>/////>>B1>FGBFGF/BGCBG////??<0?B/C/</--<><..<@---;;9-9CCFF-AFFBE?;9-:;BB-;FFFFFFA>-@-//;--99-;/9/;FFBF/;BFFE>@@?--/;BBBEEFB/9>@@--;?--9;BF/9/-;;9;9ABFFBB?BF-:9A/-9;9@?AF---;-;99A-9@@@
@M03896:38:000000000-B4D98:1:1105:17442:13982 1:N:0:274
TACGTAGGGTGCAAGCGTTATCCGGAATTATTGGGCGTAAAGGGCTCGTAGGCGGTTCGTCGCGTCCGGTGTGAAAGTCCATCGCTTAACGGTGGATCCGCGCCGGGTACGGGCGGGCTTGAGTGCGGTAGGGGAGACTGGAATTCCCGGTGTAACGGTGGAATGTGTAGATATCGGGAAGAACACCAATGGCGAAGGCAGGTCTCTGGGCCGTCACTGACGCTGAGGAGCGAAAGCGTGGGGAGCGAACA
+
AAAAAFFBBFAAFFFG2AAEGGHEEEGGHFFGBFBBEAEEAGHGFFHCEEF?B0>ECFFEEEE?>EFGEEGGGFF4FGHHHHHGGHHGHHGGGHGFGBGGF@CC@>AACH?CCC-@B;;EAFBCFGG?CEGFFFD-;9/B;FFFFFFFDF;DD/:9A;9;AAFFBFFFFFFFFFFF;CF=D:BBFFFEFFFEFDFFFFFFDFFFFFFFFB;EBF;DD/BFFB9ADF9.BDECFFFDF?DDFFF.-;99@A-
@M03896:38:000000000-B4D98:1:1105:17419:13986 1:N:0:274
TACGTAGGGTGCAAGCGTTATCCGGAATTATTGGGCGTAAAGGGCTCGTAGGCGGTTCGTCGCGTCCGGTGTGAAAGTCCATCGCTTAACGTTGGATCCGCGCCGGGTACGGGCGGGCTTGAGTGCGGTAGGGGAGACTGGAATTCCCGGTGTAACGGTGGAATGTGTAGATATCGGGAAGAACACCAATGGCGAAGGCAGGTCTCTGGGCCGTCACTGACGCTGAGGAGCGAACGCGTGGGGAGCGACCA
+
AABBAFFA?4>>FFFA22EEAGGECEFGGBBG5FGBEE2EFFGGF1F0AEFDBE>EFGE?EE>/>>EEFEGEEGHHFHHHHHHEGGHGGFD22?0?B2B?FCDGDD/.>F??CFGG?;?.-;9;;BDFD:CEG?DF?ABB.BBFBFFFDA=DA//B.-9;A./B/BB99FB;FFFEF@--9AFFBFFE.B99BB@--.;A9B.;FB/9/;.:-9-9DB/9BD9..:9./.A=9B--DA-----.-.9--9-
@M03896:38:000000000-B4D98:1:1105:17430:14000 1:N:0:274
TACGTAGGGTGCAAGCGTTATCCGGAATTATTGGGCGTAAAGGGCTCGTAGGCGGTTCGTCGCGTCCGGTGTGAAAGTCCATCGCTTAACGGTGGATCCGCGCCGGGTACGGGCGGGCTTGAGTGCGGTAGGGGAGACTGGAATTCCCGGTGTAACGGTGGAATGTGTAGATATCGGGAAGAACACCAATGGCGAAGGCAGGTCTCTGGGCCGTCACTGACGCTGAGGAGCGAAAGCGTGGGGAGCGAACA
+
BCBCBFFCCFAACGGE?AECGGHFFFGGHCFHCFFBAAEEGHHGGFHGEGGGFEEEEGEFEGEEEFFGGEGGGFHHHHHHHHHGGHHGHHGGFHGHH2??CBBDCC@EFHECFGGGGDGGGFFFGGGGGGGFFFFFDAFFEFFFFFFFFFAFA;;BD@;EDEFFFFFFFFFFFFFFFFFFFFFFFFFFFFFFFFFFFFEFFFAFFFB;;FEE9@DFDFFFFFFFFFFFFFA@@DFDFFFFFFFFFDADFF;
@M03896:38:000000000-B4D98:1:1105:10198:14603 1:N:0:274
TACGTAGGGAGCGAGCGTTGTCCGGAATTACTGGGTGTAAAGGGTGCGTAGGCGGCCTGGTAAGTTAGTGGTGAAAACTATGGGCTTAACCCATAGCCTGCCATTAAAACTGCTGGGCTTGAGTGAAGTAGAGGTAGGTGGAATTCCCGGTGTAGCGGTGAAATGCGTAGAGATCGGGAGGAACACCAGTGGCGAAGGCGGCCTACTGGGCTTTAACTGACGCTGAGGCACGAAAGCATGGGTAGCAAACA
+
BCBCCFFCCFCA??EE?AE?FGHGFGGGHHFFBBBAEEHHHHHGHFEEFGFCF0>EFEGGGHHFFH4B4GFFGFHHGFGGHHGHGGHHHGHHGHEHHFFHHHHHHHGHHHGFGGHFDFFHGGFFHHFHGHHHHGHHHGGFFHFFHHHHGG@CE<==A<<AEHHHHGCEFGGHGGHEGAGGGEGGGGGEGGGGCDFCFFA:@FFFFFB:0A.FEFFFFFFFFFDFFFF?FFA:DADDBFFFFFFF;BFFFFF
@M03896:38:000000000-B4D98:1:1105:10198:14626 1:N:0:274
TACGTAGGGAGCGAGCGTTGTCCGGAATTACTGGGTGTAAAGGGTGCGTAGGCGGCCTGGTAAGTTAGTGGTGAAAACTATGGGCTTAACCCATAGCCTGCCATTAAAACTGCTGGGCTTGAGTGAAGTAGAGGTAGGTGGAATTCCCGGTGTAGCGGTGAAATGCGTAGAGATCGGGAGGAACACCAGTGGCGAAGGCGGCCTACTGGGCTTTAACTGACGCTGAGGCACGAAAGCATGGGTAGCAAACA
+
>AAAAFF@ACAAA2EE2AEAFFHEEGGGHHDDBBAAEEGFHHHGHGF?EE??B>>EFEFCFGGGHH4FDGFFFGHHHGGDG4EFGFHHHHHHGGHGH3GGGHHHEFGGHHHFGFF2E?CGDGFGHFBGHHHGGGGGFEFGFF1>FGHHEC<CC<=D@-<<EHHHGF:;DGEHFHGCDDACGGFFGGGGFGGFC9ADAD9-;@DFFF///99FFF/BFFFFFDDFD..AEE99;9A.FFFFFEB99BF/FFA
@M03896:38:000000000-B4D98:1:1105:13975:15870 1:N:0:274
TACGTAGGGTGCAAGCGTTATCCGGAATTATTGGGCGTAAAGGGCTCGTAGGCGGTTCGTCGCGTCCGGTGTGAAAGTCCATCGCTTAACGGTGGATCCGCGCCGGGTACGGGCGGGCTTGAGTGCGGTAGGGGAGACTGGAATTCCCGGTGTAACGGTGGAATGTGTAGATATCGGGAAGAACACCAATGGCGAAGGCAGGTCTCTGGGCCGTCACTGACGCTGAGGAGCGAAAGCGTGGGGAGCGAACA
+
ACBCAFFCCFAABDGE?AEECGGEGGGGHGFGBFFBEAEEFHHGGFHGGGGGFEEEGFEFFGGGEEEGGEFEGGFHHHHHHHHGGHHGHHGBCGFGG2??CBBCGGGDCGEGGDFFDCGGGFC;FCCG;ADFFFBFDFFFEBFFFFFFFF=DA;;:DC;ADEFFFFFFFFFFFFFFFAAFFFFFFFFEEFFFFFFFFFFFFFFFFFFFBFFA@D;DDFFFFFFFFDFAFFA=;=CFFFDDFFFFFFFFFF9
@M03896:38:000000000-B4D98:1:1105:18943:15889 1:N:0:274
TACGTAGGGTGCAAGCGTTATCCGGAATTATTGGGCGTAAAGGGCTCGTAGGCGGTTCGTCGCGTCCGGTGTGAAAGTCCATCGCTTAACGGTGGATCCGCGCCGGGTACGGGCGGGCTTGAGTGCGGTAGGGGAGACTGGAATTCCCGGTGTAACGGTGGAATGTGTAGATATCGGGAAGAACACCAATGGCGAAGGCAGGTCTCTGGGCCGTCACTGACGCTGAGGAGCGAAAGCGTGGGGAGCGAACA
+
ABBBAFFBBFAAFFGAEAEEGGHGGGGGHHFHBBEBEAEFGHHGFFHGEGGGGEEECFEEEEFGEEEGGEEEEFHHFHHHHHHGGHHGHHGGDGFHH2FFEBCGGCDEGHDDGGGFGBDGGGBCFGGGEFFFFFFFFEFFABFFFFFFFFAC;;;:D;9;DEFFFFFBFFFFBFFEDFFAFFFFFFDFFFFFFFFFFFFFFFAFFF;BFFAE;@DFFFFFFFFFFD?:FFFFDAFFBDDACAAEDDAFFF-
@M03896:38:000000000-B4D98:1:1105:18921:15905 1:N:0:274
TACGTAGGGTGCAAGCGTTATCCGGAATTATTGGGCGTAAAGGGCTCGTAGGCGGTTCGTCGCGTCCGGTGTGAAAGTCCATCGCTTAACGGTGGATCCGCGCCGGGTACGGGCGGGCTTGAGTGCGGTAGGGGAGACTGGAATTCCCGGTGTAACGGTGGAATGTGTAGATATCGGGAAGAACACCAATGGCGAAGGCAGGTCTCTGGGCCGTCACTGACGCTGAGGAGCGAAAGCGTGGGGAGCGAACA
+
1AAAA111A1A>B1BA11EGGBGAEE0FG1FG1BABAAEE/D1AFCGCEEC?BE/EGG@>EE/EE>EEECE/?12>FFHGFHHGGGHGHHGC<</?<1?0<><>/<-<>F..AACC@@ACAFFCFFA@GBGFFB?=-;FFABFFFFFFA@-@9:BFF?999;///BB9BFFFFFF?>-@-AFFFFFFFEFFFB@@@;BEAB?-;/B:;BB-;;9@?BFFFF?BBB-AEFFA9-9@BFBA99=9E@F??@@-
@M03896:38:000000000-B4D98:1:1105:18940:15915 1:N:0:274
TACGTAGGGTGCAAGCGTTATCCGGAATTATTGGGCGTAAAGGGCTCGTAGGCGGTTCGTCGCGTCCGGTGTGAAAGTCCATCGCTTAACGGTGGATCCGCGCCGGGTACGGGCGGGCTTGAGTGCGGTAGGGGAGACTGGAATTCCCGGTGTAACGGTGGAATGTGTAGATATCGGGAAGAACACCAATGGCGAAGGCAGGTCTCTGGGCCGTCACTGCCTCTGAGGAGCGAAAGCCTGGGGAGCGAACA
+
>AA?AFFABCAAFGGF2EECGGHEEEGGHFDFDF2BAAEEGGGGFEGEEEGDF0>EEF?BEEEC>EGGCEE/EGHFBGHFHHHCGFHG?DDGDHGFH2F?F?DFD/><CGFDCC--9;A.AFBCFGG?:;C.A?D-:A/:.BFFFBFFA@DF;;;:A-.:9A/BBB/BBFFFFFF9-;@FDFFFFFAAFFFEBD@D@D;;ADABBFB//.;999@ADF//9/:;;/B.9.99-9@.B.99.?BA-9-;9B@
@M03896:38:000000000-B4D98:1:1105:16394:16646 1:N:0:274
TACGTAGGGTGCAAGCGTTATCCGGAATTATTGGGCGTAAAGGGCTCGTAGGCGGTTCGTCGCGTCCGGTGTGAAAGTCCATCGCTTAACGGTGGATCCGCGCCGGGTACGGGCGGGCTTGAGTGCGGTAGGGGAGACTGGAATTCCCGGTGTAACGGTGGAATGTGTAGATATCGGGAAGAACACCAATGGCGAAGGCAGGTCTCTGGGCCGTCACTGACGCTGAGGAGCGAAAGCGTGGGGAGCGAACA
+
ABBBAF?AACA>BGGA2AAEGGH2AEFGHFHH532BAAEEEG3EFFHGEEGDBA>EFGGEEEE?>EEEEEE?EGFGHHHFHHHGGHHGHHGGCFDGG2??FBBDDD?CDHD.A-CC??BC@A09;FCGEEAAFF.BDE/B9//BFFFFD--@;;9BA99;AEF/:BF;BFFFEFFEFA;@?FFFFFFEEFFBF=9BC.;FFF;/BB/;9BAFF=DFFFFFFAAA.A.;/AABAA;AFF99--@A-;--9@;
@M03896:38:000000000-B4D98:1:1105:16405:16662 1:N:0:274
TACGTAGGGTGCAAGCGTTATCCGGAATTATTGGGCGTAAAGGGCTCGTAGGCGGTTCGTCGCGTCCGGTGTGAAAGTCCATCGCTTAACGGTGGATCCGCGCCGGGTACGGGCGGGCTTGAGTGCGGTAGGGGAGACTGGAATTCCCGGTGTAACGGTGGAATGTGTAGATATCGGGAAGAACACCAATGGCGAAGGCAGGTCTCTGGGCCGTCACTGACGCTGAGGAGCGAAAGCGTGGGGAGCGAACA
+
BCBBAFFCCFBAC5GF2AECFFGFEEFFHCGHBBABAAAEBGHGGFGFFGGFGCEEFFEEEGGGEEFGGGGGGGFFHHHHHHFGGHHGHHGGCG?GH2??F>>A@ACEDHCCGCGGGGGGGFBFGGGGEGGFFFBCDEFFFBFFFFFFDF=CA:;:D@;EFEFFBBFFFFFFFFFFFFFFFFFFFFFE.FFFFFFFFFFFFFFFFFFFBF.A@DADFFFFFFFFFFFFFFFA@@CDFFFFFFFFDDBDFF-
@M03896:38:000000000-B4D98:1:1105:17173:17317 1:N:0:274
TACGGAGGATCCGAGCGTTATCCGGATTTATTGGGTTTAAAGGGAGCGTAGATGGATGTTTAAGTCAGTTGTGAAAGTTTGCGGCTCAACCGTAAAATTGCAGTTGATACTGGATATCTTGAGTGCAGTTGAGGCAGGCGGAATTCGTGGTGTAGCGGTGAAATGCTTAGATATCACGAAGAACTCCGATTGCGAAGGCAGCCTGCTAAGCTGCAACTGACATTGAGGCTCGAAAGTGTGGGTATCAAACA
+
ABAAAABCCFFFFCGE22FCFGHGGGGGHFFGBBF2FGHHHHHGHEGGGGGGHFFCGBFGHHHGGH5DEGFGGFHHHFHHHFG>EGGGGHGFEEFHGBBBFHHHHHFHHHFBFGH?DGFHGHBFHHFHHHHHHHFGGCFFGGGGHHGFFGEGH<==A<<ECHHHGCCHHHHHHHHHHGGGGGGGGGGB9EGGFDGGGGGGGFFFFFFFFFFFFFFFFFFFFEFFFFFFFFA@9;DABB9FFFAFFBBFBFA
@M03896:38:000000000-B4D98:1:1105:15867:21264 1:N:0:274
TACGTAGGGTGCAAGCGTTATCCGGAATTATTGGGCGTAAAGGGCTCGTAGGCGGTTCGTCGCGTCCGGTGTGAAAGTCCATCGCTTAACGGTGGATCCGCGCCGGGTACGGGCGGGCTTGAGTGCGGTAGGGGAGACTGGAATTCCCGGTGTAACGGTGGAATGTGTAGATATCGGGAAGAACACCAATGGCGAAGGCAGGTCTCTGGGCCGTCACTGACGCTGAGGAGCGAAAGCGTGGGGAGCGAACA
+
ABBBAFFCCFAAFGGE?AEEEGGEEEEFHFGHBBBBEEEEBGHGGGHGGEGGEEEEEFEFFGEEEEEGGGGFGHHHHHHHFGHGGHHGHGGBDFDFG2?FFB>A@@DCAHCFGG-:ADGGGACCFFCGCGGFFFFFDEFFFFFFFFFFFFAFA:;BA@;AFEFFFFFFFFFFFFFFFFF=DFBFFFFFEFFFFFFFFFFFDFFFFFFFFFE;=:@DFFFFFFFFDDF?FDAD=BCFFFDFFFFFFFFFFF;
@M03896:38:000000000-B4D98:1:1105:7292:23160 1:N:0:274
TACGTAGGGTGCAAGCGTTATCCGGAATTATTGGGCGTAAAGGGCTCGTAGGCGGTTCGTCGCGTCCGGTGTGAAAGTCCATCGCTTAACGGTGGATCCGCGCCGGGTACGGGCGGGCTTGAGTGCGGTAGGGGAGACTGGAATTCCCGGTGTAACGGTGGAATGTGTAGATATCGGGAAGAACACCAATGGCGAAGGCAGGTCTCTGGGCCGTCACTGACGCTGAGGAGCGAAAGCGTGGGGAGCGAACA
+
ABABAFFCCFAAFDGF2AE?GGHEFEFGHFFHCFFBAAEEFGHGFFHGFGGFDEECEFEGGCFFEEEE>EEFGGHFBGHHDGHCFHGGGHGFFGGHG<FFFCFDCCCGGHFGGGGCGAFGGFF;FGGFGGG?FFFFFEFFFFFFFFFFDF;DA9;:D;;ADEFFBFBBFFFFFFFEFFFFFFFFFFFFFFFFB@CFFDFFDDFBBFFF9BEEDDCDDFFFFFFFFFFEFFA>;CCFFFFFFFA?CDDFFF=
@M03896:38:000000000-B4D98:1:1105:7298:23177 1:N:0:274
TACGTAGGGTGCAAGCGTTATCCGGAATTATTGGGCGTAAAGGGCTCGTAGGCGGTTCGTCGCGTCCGGTGTGAAAGTCCATCGCTTAACGGTGGATCCGCGCCGGGTACGGGCGGGCTTGAGTGCGGTAGGGGAGACTGGAATTCCCGGTGTAACGGTGGAATGTGTAGATATCGGGAAGAACACCAATGGCGAAGGCAGGTCTCTGGGCCGTCACTGACGCTGAGGAGCGAAAGCGTGGGGAGCGAACA
+
BCCCAFFCCFAAFBGE?AECGGGFGEEGHFGHCFFBEAEEGHHGGFHGFGGGFCE@EFEFGGEGFFFGGGGEGHHHHHHHGHHGGHHGGHGGFHGHH2?FFBBDCDDECHDGGGG?FCGGGFFFGGAGGGGFFFFDDEFFF;FFFFFFFF;CA;;BD@;EDEFFBFFFFFFFFFFEDFFFFFFFFFFFFFFFFFFFFFFFFFFFFFFFFFFFFFAFDFFFFFFFFFFFFFFFFBFFFFFFFFFFFFFFFA9
@M03896:38:000000000-B4D98:1:1105:7751:25611 1:N:0:274
TACGTAGGGTGCAAGCGTTATCCGGAATTATTGGGCGTAAAGGGCTCGTAGGCGGTTCGTCGCGTCCGGTGTGAAAGTCCATCGCTTAACGGTGGATCCGCGCCGGGTACGGGCGGGCTTGAGTGCGGTAGGGGAGACTGGAATTCCCGGTGTAACGGTGGAATGTGTAGATATCGGGAAGAACACCAATGGCGAAGGCAGGTCTCTGGGCCGTCACTGACGCTGAGGAGCGAAAGCGTGGGGAGCGAACA
+
CCCBAFFCBFAACGGC2AECGFGEEEEFHBEGBFABAE2EFHFGFCGCEGGCFAE@EFEGGCE?EEFGGEGEGFHHHHHHGHHGGHHGGGGGGHGEG2??FBBDDDCF@GDEGGGCCB9CCCFFGGGDGGGFFB?9AAFFABFFFFFFFF;DA0;BF@;EDEFFBBBBFFEFFFFACDFADFFFBFFF9FFBBDFFFFFFFFFFFFBBBF?E;BADFFF0BAADFDFEBFA--:@AFDFAFFFFFDFF-@9
@M03896:38:000000000-B4D98:1:1105:7780:25617 1:N:0:274
TACGTAGGGTGCACGCGTTATCCGGAATTATTGGGCGTAAAGGGCTCGTAGGCGGTTCGTCGCGTCCGGTGTGAAAGTCCATCGCTTAACGGTGGATCCGCGCCGGGTACGGGCGGGCTTGAGTGCGGTAGGGGAGACTGGAATTCCCGGTGTAACGGTGGAATGTGTAGATATCGGGAAGAACACCAATGGCGAAGGCAGGTCTCTGGGCCGTCACTGACGCTGAGGAGCGAAAGCGTGGGGAGCGAACA
+
ABBAAFFABFA>44AA2AE?GGHEEEEGH5FGB3ABAAEEGFBGFGHGEEFFB>>>EFEEFEEEEEGG@EGGGHDFEFGGGGHFGHHGFGGGDHGHH2??FCGFC--ECG.CGGGCA;BFAABCFFABDDFFEFDCDAFFEFFBFFFFD-9@;/;BD@;A?EFFFFFFFFFFFFFFAAF-DFBFFFDEEFFFB9B;;DAFBFFBBFBB9FEA9@DFDFFFFFFFF?A?FF9999B?BDDDA;@.-;---@-
@M03896:38:000000000-B4D98:1:1105:12044:26288 1:N:0:274
TACGGAGGGTGCAAGCGTTAATCGGAATTACTGGGCGTAAAGCGCACGCAGGCGGTTTGTTAAGTCAGATGTGAAATCCCCGGGCTCAACCTGGGAACTGCATCTGATACTGGCAAGCTTGAGTCTCGTAGAGGGGGGTAGAATTCCAGGTGTAGCGGTGAAATGCGTAGAGATCTGGAGGAATACCGGTGGCGAAGGCGGCCCCCTGGACGAAGACTGACGCTCAGGTGCGAAAGCGTGGGGAGCAAACA
+
ABAAAABBCABACFGF2AEGFGHFEFGGHFBFBBFBAAEEFHHGGFGGGGGGEEECEFGHHHHHHHDFGHHGHHHHHHHHGGGGGGHHHHHHGHGGHFFBGHHGHHHHGHFFGHHFFHHHHHHHHHGGGGGGHHCGGFCDAFFFFFFFFFBFF;;BD@;CFFFFFFA;ADFFFFFFFFFFFFFFFFFFF@DFFFFFFFFDFFFFFFDEEFFAFFFFFFFFFFDDFFFFFFBBA>ADFFADFFFA@DFFFFF
@M03896:38:000000000-B4D98:1:1105:20401:26367 1:N:0:274
TACGTAGGGAGCGAGCGTTGTCCGGAATTACTGGGTGTAAAGGGTGCGTAGGCGGCCTGGTAAGTTAGTGGTGAAAACTATGGGCTTAACCCATAGCCTGCCATTAAAACTGCTGGGCTTGAGTGAAGTAGAGGTAGGTGGAATTCCCGGTGTAGCGGTGAAATGCGTAGAGATCGGGAGGAACACCAGTGGCGAAGGCGGCCTACTGGGCTTTAACTGACGCTGAGGCACGAAAGCATGGGTAGCAAACA
+
ABBBAFFBCFAAE?FE??ECEGHGFGFFHGBFBCA3EEGHEGHGGFFGEEGGFCECFFGHFGHGGH4FBDBBFF@BBGHGHHGHHGHHFGGHGHFHGEDFHHHHGGGGFGBBDBF=BCHHGF@DGGHFGHHHHHHGFE?DFFGGHHHHGG?@C<==E<=@EFFHCFECEGGHBHHHGFGGGDFFEFGFFFFFEDGFFDEFFFFFFFFFBEEFEFBFFFFFFFFFFFFEFFFDDDFFFFFFFF/FEFFFFFA
@M03896:38:000000000-B4D98:1:1106:10401:3761 1:N:0:274
TACGGAGGGTGCAAGCGTTAATCGGAATTACTGGGCGTAAAGCGCACGCAGGCGGTTTGTTAAGTCAGATGTGAAATCCCCGGGCTCAACCTGGGAACTGCATCTGATACTGGCAAGCTTGAGTCTCGTAGAGGGGGGTAGAATTCCAGGTGTAGCGGTGAAATGCGTAGAGATCTGGAGGAATACCGGTGGCGAAGGCGGCCCCCTGGACGAAGACTGACGCTCAGGTGCGAAAGCGTGGGGAGCAAACA
+
ABABAACCCAAAFFGC22EAAGHFEEFGHHA55BBAAAEEGHHGGCEEGGFCGGGFGGGHHHHHGH@BGFFBFGHGHHHHGGGGEGHFGHHHHHGGFFHGHHHHHHHHHHD2G?GFGHHGGGBGHHHGFGGGHHGGGFFFFFFFFFFFFFFFF;:;@@;CEFFFFFA;ADFFFFFFFFFFFFFFFFFFF=DFFFFFFFEFAFFFFFDEFFFFFFFFFFFFFFDFFFFFFFFBDFFDFFDFFFFEADEFFFE
@M03896:38:000000000-B4D98:1:1106:3775:8989 1:N:0:274
TACGTAGGGTGCAAGCGTTATCCGGAATTATTGGGCGTAAAGGGCTCGTAGGCGGTTCGTCGCGTCCGGTGTGAAAGTCCATCGCTTAACGGTGGATCCGCGCCGGGTACGGGCGGGCTTGAGTGCGGTAGGGGAGACTGGAATTCCCGGTGTAACGGTGGAATGTGTAGATATCGGGAAGAACACCAATGGCGAAGGCAGGTCTCTGGGCCGTCACTGACGCTGAGGAGCGAAAGCGTGGGGAGCGAACA
+
ABABAFFBBFAAFBGC?2FEFGHEFEGGHFDF5BBBEAEEGHHGGFHGEGGGHGGGEFGFEE>>>EEE/>>?EHHHHHHHHHHGGHHGHHDGDGGHGFHGGDGGDC?EGHAEGFG?DABFFFBCFFGGGGGEEFADDFFFEFFFFFFFFFAF;:0:D@:;DEFFBFFBBFFFFFFEFFFFBFFFFFFFFFFFFFFFFFEFBDFFFFFFFFEFFFDDFFFFFFDFFFFFFFFF-=BDFD.AFFF?;A:>@D-
@M03896:38:000000000-B4D98:1:1106:3778:9008 1:N:0:274
TACGTAGGGTGCAAGCGTTATCCGGAATTATTGGGCGTAAAGGGCTCGTAGGCGGTTCGTCGCGTCCGGTGTGAAAGTCCATCGCTTAACGGTGGATCCGCGCCCGGTACGGGCGGGCTTGAGTGCGGTAGGGGAGACTGGAATTCCCGGTGTAACGGTGGAATCTGTAGATATCGGGAAGAACACCAATGGCGAAGGCAGGTCTCTGGGCCGTCACTGACGCTGAGGAGCGAAACCGTGGGGAGCGAACA
+
AAA3AC?A?FA>EGFA22AA4FGE2AAFHGFB5B2BAAAABAGGFAG0AAFAFAEE?FEFE>>/>>E>/>>EEGF43BFGFFGGEFGDGH//CFDEH2GFCGGG/>/>><.>-@---;AEBF0;CFA-;C..999-A;B;;B/;BBBF.-@=D/;99;99.;BB//:;BB/BFFFE@-@BFFFFFFFAEFFBB;>DA.9.A@FBBBFF:.;A->D?DFF/BD.DDF..B.;;9---9-9A@=@.-.->DC-
@M03896:38:000000000-B4D98:1:1106:10659:11555 1:N:0:274
TACGTAGGGTGCAAGCGTTATCCGGAATTATTGGGCGTAAAGGGCTCGTAGGCGGTTCGTCGCGTCCGGTGTGAAAGTCCATCGCTTAACGGTGGATCCACGCCGGGTACGGGCGGGCTTGAGTGCGGTAGGGGAGACTGGAATTCCCGGTGTAACGGTGGAATGTGTAGATATCGGGAAGAACACCAATGGCGAAGGCAGGTCTCTGGGCCGTCACTGACGCTGAGGAGCGAAAGCGTGGGGAGCGAACA
+
ABBBAF@BBBAAB5FC22FEFGHEEEGGHGFGBBBBAAEEGHGGGCGEFGGGHGGGEGGGEE>>>>EEE@EEEHHGHGHHHHHGGHHGHGGGGHGHHEHGHDGGGCFGGHC.>AD?@;@EBF0;FFAFGGGGGGDAFAFFABFFFFFFFFFFD9FFD@;EFFFFFFFFFFFFFFFFFFFCDFFFFFFFAFFFFADFFFEFFFFFFFFFBF.EDFADDFFFFDDFDD.;/DA@B9=DFFFFFFFFFDDFFFD
@M03896:38:000000000-B4D98:1:1106:10641:11563 1:N:0:274
TACGTAGGGTGCAAGCGTTATCCGGAATTATTGGGCGTAAAGGGCTCGTAGGCGGTTCGTCGCGTCCGGTGTGAAAGTCCATCGCTTAACGGTGGATCCACGCCGGGTACGGGCGGGCTTGAGTGCGGTAGGGGAGACTGGAATTCCCGGTGTAACGGTGGAATGTGTAGATATCGGGAAGAACACCAATGGCGAAGGCAGGTCTCTGGGCCGTCACTGACGCTGAGGAGCGAACGCGTGGGGAGCGAACA
+
AAAAAFFBACAAFFGE22EEGGHEEEFGHCFD5BBBAAEEGGHGGHGFEEGCHEGEEFFFEE>>>EEECCE?EFGGHGHHHHHFGGHFHFGGCGGHH2GGFDDGG@CCCH<.>>C@C@B;AF9;CC?A;DFFFD.@DEFB;;FFFFFFD;>B;;;BD-9;A;FFBFBFFFFFFFFF@;BBDFFFFFFF.9FFB@D@-.;?DF9BFFFBBFEFCF;:ABFBFDFF..9:;.;99---;@@@>DFECFAAAF-
@M03896:38:000000000-B4D98:1:1106:4584:12570 1:N:0:274
TACGGAGGGTGCAAGCGTTAATCGGAATTACTGGGCGTAAAGCGCACGCAGGCGGTTTGTTAAGTCAGATGTGAAATCCCCGGGCTCAACCTGGGAACTGCATCTGATACTGGCAAGCTTGAGTCTCGTAGAGGGGGGTAGAATTCCAGGTGTAGCGGTGAAATGCGTAGAGATCTGGAGGAATACCGGTGGCGAAGGCGGCCCCCTGGACGAAGACTGACGCTCAGGTGCGAAAGCGTGGGGAGCAAACA
+
ABBCBABCCCAACDGC?2EAAGHBBEFGHHA55BBAAAEEGHGGGGGGGGGFGGGFGGGHHHHHGH@BFHHFGGHGHHHHGGGGEGHGHHHHHHGHHGHHHGHHHHFHFHDDF?FCFGHHGFGHHHGGFGFGHHGGGFCDEFFFFFFFFFFFF;BFDCADFFFFFFAADFEFFFFFFFFF?FFFFFFDD@DFFCFFFFEDFFFFFFFFFFFFFFFFFFFFFFFFFFBFFFFFFFFDFFDFCFFFCAEFFF.
@M03896:38:000000000-B4D98:1:1106:4575:12586 1:N:0:274
TACGGAGGGTGCAAGCGTTAATCGGAATTACTGGGCGTAAAGCGCACGCAGGCGGTTTGTTAAGTCAGATGTGAAATCCCCGGGCTCAACCTGGGAACTGCATCTGATACTGGCAAGCTTGAGTCTCGTAGAGGGGGGTAGAATTCCAGGTGTAGCGGTGAAATGCGTAGAGATCTGGAGGAATACCGGTGGCGAAGGCGGCCCCCTGGACGAAGACTGACGCTCAGGTGCGAAAGCGTGGGGAGCAAACA
+
AAAAAAABBBAAFBGE?2EAAGGBBEFGHHA55ABAAAEAEHHGGCE?EGFGGGGFGGGHGGHHHH@BGGFBFGGGHHHHGEFEEGHGGHHHHHFHHGHGHHHHHHGHFH?DGFGGGHHHHFFGHHGGFDGFHHDCCAFFFFFFFFFBFBFFB;BF@DDCEFFFFFDADF9FFFFFFFFFFDFFFFFFF>DFFDCBFDAB;FFFFFFFEFFBCCFFFFFFFFFDFDFFFFFF?BA?FFFFFFFEFFFFFFE
@M03896:38:000000000-B4D98:1:1106:2124:12762 1:N:0:274
TACGGAGGGTGCAAGCGTTAATCGGAATTACTGGGCGTAAAGCGCACGCAGGCGGTTTGTTAAGTCAGATGTGAAATCCCCGGGCTCAACCTGGGAACTGCATCTGATACTGGCAAGCTTGAGTCTCGTAGAGGGGGGTAGAATTCCAGGTGTAGCGGTGAAATGCGTAGAGATCTGGAGGAATACCGGTGGCGAAGGCGGCCCCCTGGACGAAGACTGACGCTCAGGTGCGAAAGCGTGGGGAGCAAACA
+
BCBCBBBBCCAAFBGE?2EEAFGFEEGGHH5B5BAAAAEEGHHGGCEGGGGGGGGGGGGHGGFHGHDFHGFBGGHFHHHHGGGGGGHFGHHHHHGHGGHHHHHHHHGHHH?D??GFGGHHHFGGHHHHGGGFHHGGGFFFFFFFFFFFFFFFB9:BDB;BEFFFBFA;AFFFFFFFFFFFFFFFFFFFFDFFFFFFFFECFFFFFFFFFFFFFADDFFFFFFFFDFFBFFFFDFCDFFFFFFF?FFFFFF?
@M03896:38:000000000-B4D98:1:1106:2140:12770 1:N:0:274
TACGGAGGGTGCAAGCGTTAATCGGAATTACTGGGCGTAACGCGCACGCAGGCGGTTTGTTAAGTCAGATGTGAAATCCCCGGGCTCAACCTGGGAACTGCATCTGATACTGGCAAGCTTGAGTCTCGTAGAGGGTGGTAGAATTCCAGGTGTAGCGGTGAAATGCGTCGAGATCTGGAGGACTACCGGTGGCGAAGGCGGCCCCCTGGACGAAGACTGACGCTCAGGTGCGAAACCGTGGTGCGCAACC
+
>AAA1>1>1AAAF11A0A0AABFBB0AFHGA221BBAAEA/BAEEEE/EE@@EEGGEFEHHHB1FG2B1FBB1B2>FGHHG?EE>CHB<GHH0FA<<FHFFFHHBGBFGGFG?F01/???0<<FFGF0<.<.=0..<-.<=B0=GHHC;C/CG0;;-:;:9CBFFC..-9A-E;CFB00;?C?B/;B@-;--9;@@=-9-9@@@?@@A----9-9-/9BFFBABFBE/B/;9;-9-;---;--9=9---9
@M03896:38:000000000-B4D98:1:1106:24190:13004 1:N:0:274
TACGTAGGGTGCAAGCGTTATCCGGATTTACTGGGTGTAAAGTGAGCGTAGACGGAATGGCAAGTCTGATGTGAAAGGCCGGGGCTCAACCCCGGGACTGCATTGGAAACTGTCAATCTAGAGTACCGGAGGGGTAAGTGGAATTCCTAGTGTAGCGGTGAAATGCGTAGATATTAGGAGGAACACCAGTGGCGAAGGCGGCTTACTGGACGGTAACTGACGTTGAGGCTCGAAAGCGTGGGGAGCAAACA
+
>AA?AC4>A42>4GFE22EEFGHECFGGHEA55BB3BEFGFHFFHGHGGF?1GEEEFAFGFC3FDG5DGFBDDDFBGGEFGECEECEHHGHGC??EG>0?GFHFHGFFFH11B@2FFBGFHHC@2FG?C@@DCDD?CHD11FFBC0GGHHHHG===--;;CHBGGG;..A:BB0FFE00/.;BFFFD..CFFEG@B;DE??B;BFB/;/9.99.;;B/9:B.9;..:.9..9>F.;/9;:@;B?-;9//.:
@M03896:38:000000000-B4D98:1:1106:24188:13024 1:N:0:274
TACGTAGGGGGCAAGCGTTATCCGGATTTACTGGGTGTAAAGTGAGCGTAGACGGAATGGCAAGTCTGATGTGAAAGGCCGGGGCTCAACCCCGGGACTGCATTGGAAACTGTCAATCTAGAGTACCGGAGGGGTAAGTGGAATTCCTAGTGTAGCGGTGAAATGCGTAGATATTAGGAGGAACACCAGTGGCGAAGGCGGCTTACTGGACGGTAACTGACGTTGAGGCTCGAAAGCGTGGGGAGCAAACA
+
ABBBAFFCCCDD?2F422EAGFHFEEGGHHA55BB3EEGGGHHHHHGGFGGAGGGEFBGHFFHGGH4BDFBBFGHHHHHHGGGGGGHEFGHGGCCGGFGHHHHHHHFGGH?2DD?@DFGFFF??@FGDGGGFGGDGCDDFDGFHHHHGCGFH<;<C@ACEEFGGFFECEFFGGGGGGGGGGGGGGGGEFBFFEFFFFFEFFFFFFFFF099@-9.;990:;.AA..:/:A99@FDD9A.ADFF.@?EF0F.
@M03896:38:000000000-B4D98:1:1106:22405:13783 1:N:0:274
TACGTAGGGTGCAAGCGTTATCCGGAATTATTGGGCGTAAAGGGCTCGTAGGCGGTTCGTCGCGTCCGGTGTGAAAGTCCATCGCTTAACGGTGGATCCGCGCCGGGTACGGGCGGGCTTGAGTGCGGTAGGGGAGACTGGAATTCCCGGTGTAACGGTGGAATGTGTAGATATCGGGAAGAACACCAATGGCGAAGGCAGGTCTCTGGGCCGTCACTGACGCTGAGGAGCGAAAGCGTGGGGAGCGAACA
+
>>AAAFFAA4AA45FA22EEGGHEEEGGHHFG532BAAEEGGHGFCGEEFFDGEEEEGGEE>>>>>EEC???EGGGHHHHHHHGGHHGHFD/?GFFG2GFFDGGG<@<>GD.>CFGGABA?9FCFGGAEFDFFF.@DEFF.BBFFFFFF-9B9;BFD;:;;AFF/FFFFFFFFFFFC->BFFFFFFFFFFFFF=BFCFFFAAFFFBFBBB.AB@FFFFFFFDFFFBFABDEBCFFFFFFFFFFF;;9BDC9
@M03896:38:000000000-B4D98:1:1106:22392:13796 1:N:0:274
TACGTAGGGTGCAAGCGTTATCCGGAATTATTGGGCGTAAAGGGCTCGTAGGCGGTTCGTCGCGTCCGGTGTGAAAGTCCATCGCTTAACGATGGATCCGCGCCGGGTACGGGCGGGCTTGAGTGCGGTAGGGGAGACTGGAATTCCCGGTGTAACGGTGGAATGTGTAGATATCGGGAAGAACACCAATGGCGAAGGCAGGTCTCTGGGCCGTCACTGACGCTGAGGAGCGAAAGCGTGGGGAGCGAACA
+
>AAAACFA34>>C5G4E2EEGEHAFEEFHBFD53ABAAAAAFDDFGG?AEAEGA0EFGE>E>>/>>E>E//>/4B4FGGBFHHFEHFGHH?/?//B11??<CDGA/@.@G..>@CC-;;;9C9;FF@-EDDEA?.;.AFF9BBFFFFFD=?B9:BBD;999AFB/B::/BFFFFFF>-99DFFFFFDAAFF9B;9B?A;F??FBFF;/9B.;99@ADFF/BADD..;99.99=BBAB.AD-@9?9ABB=B-
@M03896:38:000000000-B4D98:1:1106:22410:13805 1:N:0:274
TACGTAGGGTGCAAGCGTTATCCGGAATTATTGGGCGTAAAGGGCTCGTAGGCGGTTCGTCGCGTCTGGTGTTAAAGTCCGTCGCTCAACGTCGGATCCGCGCCGGATACGGGCGCGCTTGACCTCGGGAGGGGAGACTGGAATTCCCGGTGTAACGGTGGAATGCGTAGATACCAGGAAGAACACCAATGGCGAAGGCAGGTCTCTGGACCGTCACTGACGCTGAGGCGCGAAAGCGTGGGGAGCGAAC
+
>AAA1CFAAFAAEGFF11EE0BGEEEGG1D2D1BBBAAEEGHHGF0AEEFGGHGGG/BFFE/>EEE/?FD0F/BGGH2BG//0<EE/EGF/</<BB//0?C/A/CC-CEH.>ACC@-;A.;;000=.;-;A9A-.9;;9B;FFFFFF/A@@@F//;A9;EBFFFF/;AB@FFF/;/;AF-AFFFFFF?:BFFB@@@@FEFF@FF//;BF/;;@-9-9;FFFFAFBFFF-@;@@@@F/BBF@@@F@A9@=@
@M03896:38:000000000-B4D98:1:1106:13473:14775 1:N:0:274
TACGTAGGGTGCAAGCGTTATCCGGAATTATTGGGCGTAAAGGGCTCGTAGGCGGTTCGTCGCGTCCGGTGTGAAAGTCCATCGCTTAACGGTGGATCCGCGCCGGGTACGGGCGGGCTTGAGTGCGGTAGGGGAGACTGGAATTCCCGGTGTAACGGTGGAATGTGTAGATATCGGGAAGAACACCAATGGCGAAGGCAGGTCTCTGGGCCGTCACTGACGCTGAGGAGCGAAAGCGTGGGGAGCGAACA
+
ACBBAFFCBCAAC5GC?2EAEFGFAEEGHGFGBB22EEEEHHHGGHGGEGGGHGGFFFGFEE>>>>EEGCE?EGGBDGHHHHHGGHHGHFD/<FDHHBGGGFGGGD?EGG<EDCC?DADEBCB;FFG?;CEFFFDF?EFFEFFFFFFFFFCFA:FFF@;AFEBFBFFFFEFFFFFFFFFDDFFFFFFFFFFFFDFDFFEFFFFFFFFFEFAEBBDDFFF9FFDFFFFFFDEDBDAAFDDDFFFFFA9-@D-
@M03896:38:000000000-B4D98:1:1106:14320:14914 1:N:0:274
TACGGAGGGTGCAAGCGTTAATCGGAATTACTGGGCGTAAAGCGCACGCAGGCGGTTTGTTAAGTCAGATGTGAAATCCCCGGGCTCAACCTGGGAACTGCATCTGATACTGGCAAGCTTGAGTCTCGTAGAGGGGGGTAGAATTCCAGGTGTAGCGGTGAAATGCGTAGAGATCTGGAGGAATACCGGTGGCGAAGGCGGCCCCCTGGACGAAGACTGACGCTCAGGTGCGAAAGCGTGGGGAGCAAACA
+
ABBAAABBDAAAEGFC?2EEFGGBEEFGHGD55B2AAAEEHHHGGGGEGGGGGFGGGGGHHHHHHH@BEGGFFFHHHHHHGFGGGGHHGHHHGHGFHGHHHHHHHHFHGH?B??FBFGHGGGGGHHHGFGEEHHGGGFFFFFFFFFFFFBBBF;9B@CACEFFFFF:;AAFFBFFFFFFFFFFFFFFFF@BFF>DF;AA;BFDFFFCEFFFCFCDAFFFFFFDDFFFFFFBCDFADFDDDDFFFCAEBFFE
@M03896:38:000000000-B4D98:1:1106:12854:17578 1:N:0:274
TACGTAGGGTGCAAGCGTTATCCGGAATTATTGGGCGTAAAGGGCTCGTAGGCGGTTCGTCGCGTCCGGTGTGAAAGTCCATCGCTTAACGGTGGATCCGCGCCGGGTACGGGCGGGCTTGAGTGCGGTAGGGGAGACTGGAATTCCCGGTGTAACGGTGGAATGTGTAGATATCGGGAAGAACACCAATGGCGAAGGCAGGTCTCTGGGCCGTCACTGACGCTGAGGAGCGAAAGCGTGGGGAGCGAACA
+
ABABAFF?3CAACFFAE2E2FFGEEEGGHFGF53A2AAEEGHHGGHHEEGGGHCGGGGGEEE>>>EEEE/>?>444BGHEGHHGGHHGHHGCDGGHFBGFFCDGGCC>CH<.A<<ABBBFBGB;CFGGEGGFFF9BDEFFEFFFFFFFFBBBA9BFDB9EDEFF9FFFFFBBFFFFBB=9DFFFFFFFFFFFFBBBBDAADBFFFFFF/FEE?B;ADFFFFDDFFDFFFFA?=>@9FD;D??BEBDB=?B>
@M03896:38:000000000-B4D98:1:1106:16484:18862 1:N:0:274
TACGTAGGGTGCAAGCGTTATCCGGAATTATTGGGCGTAAAGGGCTCGTAGGCGGTTCGTCGCGTCCGGTGTGAAAGTCCATCGCTTAACGGTGGATCCGCGCCGGGTACGGGCGGGCTTGAGTGCGGTAGGGGAGACTGGAATTCCCGGTGTAACGGTGGAATGTGTAGATATCGGGAAGAACACCAATGGCGAAGGCAGGTCTCTGGGCCGTCACTGACGCTGAGGAGCGAAAGCGTGGGGCGCGAACA
+
A?ABAFFAAF?AF5G4A?E2FFGEABEFG5FG5B2BAAE?GBHGGGHCEEEGHCGGGGGGEE>/>>EE@@E?EGG?FFHHHEGCGHH?GF?/<///??F?FCCFF@DEGG?.@@--;;9C;C0;CBBDDD?.AADAF9FB.;/BFFFFABFFD/;BD@9ADA9BFFFFFBFBFFFED=D-A?FFFFFE.;BFBDD-9.A9DFFFFB///9;E;@=;DFF/BDDFA?A./;9@DA-9B99A>CA.@9@>DF-
@M03896:38:000000000-B4D98:1:1106:16463:18863 1:N:0:274
TACGTAGGGTGCAAGCGTTATCCGGAATTATTGGGCGTAAAGGGCTCGTAGGCGGTTCGTCGCGTCCGGTGTGAAAGTCCATCGCTTAACGGTGGATCCGCGCCGGGTACGGGCGGGCTTGAGTGCGGTAGGGGAGACTGGAATTCCCGGTGTAACGGTGGAATGTGTAGATATCGGGAAGAACACCAATGGCGAAGGCAGGTCTCTGGGCCGTCACTGACGCTGAGGAGCGAAAGCGTGGGGAGCGAACA
+
ABABAFFBBCAAC5FF22E2FGHFEEFGHC5D5BABAAEEGGHGGFHFEGGGHGGFGGGEEE>>>EEEECEEEHHFDHGHHHHGGHHGHGDCCGDGH2CGFDDFGFC><F<.A@--@;BC;;BFFGGGGGG?FFD;DEFFEFFFFFFFFF=FA9BBD@9AAAFF/B:BFFEFFFFEFFFCFFFFFFFEAFFFBBD9BFEEDCFFFFFFF.9A-@BADFFFFFFFA?FFBFA@BBFDFDD.DDFFFA>;-@-
@M03896:38:000000000-B4D98:1:1106:2799:18984 1:N:0:274
TACGGAGGGTGCAAGCGTTAATCGGAATTACTGGGCGTAAAGCGCACGCAGGCGGTTTGTTAAGTCAGATGTGAAATCCCCGGGCTCAACCTGGGAACTGCATCTGATACTGGCAAGCTTGAGTCTCGTAGAGGGGGGTAGAATTCCAGGTGTAGCGGTGAAATGCGTAGAGATCTGGAGGAATACCGGTGGCGAAGGCGGCCCCCTGGACGAAGACTGACGCTCAGGTGCGAAAGCGTGGGGAGCAAACA
+
AAABAABD@AAAFGF4E2EAAGHFEEGGHHA55BBAEAEEGHGGG?EAFGGGGGGEGGGHHHHHGH4BFFBBFGHHHHHHGGGGGGHHHHHHHGEHHGHHHHHHHHFHHH?2F?FGGGGFFFCFHHHHFDGGHG<><=BDEFFFFFFFFFBFB;BBDB;@EFFFFFD;DDAF/BFFFFFFFDFFFFFFF;BDFFFFFFA@DFFFFFFFFFFF-:DDFFFFFFFFFFFFFFFAABADFDADCFFFFFFFFFA
@M03896:38:000000000-B4D98:1:1106:2816:18991 1:N:0:274
TACGGAGGGTGCAAGCGTTAATCGGAATTACTGGGCGTAAAGCGCACGCAGGCGGTTTGTTAAGTCAGATGTGAAATCCCCGGGCTCAACCTGGGAACTGCATCTGATACTGGCAAGCTTGAGTCTCGTAGAGGGGGGTAGAATTCCAGGTGTAGCGGTGAAATGCGTAGAGATCTGGAGGAATACCGGTGGCGAAGGCGGCCCCCTGGACGAAGACTGACGCTCAGGTGCGAAAGCGTGGGGAGCAAAC
+
>AABAAADDAAAB5BA22FEAFGBAEFGHHA55BAAAAEEGHGEE?EEEEGEEEEFGGGHGFEGGH4B3F3BBFEHHHHHGEGFFGGHGFHHHHECGFG?GHHHHFFFGHGFGFFFEGHFFFGHHHH??AFEGC.<<=FDABBBFFFFBFBFF;/;;;.;EFFBBB;;ABEF/BFFFBF?DDFFFFFFF@@?;BF;DFA@B-;=FF=AEFA9B@?DFB//BAA.DDFBBFB@A@CDFFADDA;A-AEFFF
@M03896:38:000000000-B4D98:1:1106:12835:20536 1:N:0:274
TACGTAGGGGGCAAGCGTTATCCGGATTTACTGGGTGTAAAGTGAGCGTAGACGGAATGGCAAGTCTGATGTGAAAGGCCGGGGCTCAACCCCGGGACTGCATTGGAAACTGTCAATCTAGAGTACCGGAGGGGTAAGTGGAATTCCTAGTGTAGCGGTGAAATGCGTAGATATTAGGAGGAACACCAGTGGCGAAGGCGGCTTACTGGACGGTAACTGACGTTGAGGCTCGAAAGCGTGGGGAGCAAACA
+
ABBBBFFBBBDAE2FA22E2GGHEEEFGHFABBBB3EAGGGHHHHHHGGGGGHFGFGFHHFFHGGH@B@GBBBEGFBGHHGGGFGGHEFFHGGC@D@CFGHGHHF?FGGH?2?@?@?FGGGG<?FGGGFDGGGGAECHFFDGHHHHHHHGFHC=CGC;;CGGGGBFA;EGGGGGGGGGGGGGGGGGGGFFFFEFFFFFFBFFAFFFFFFFF;FDEEFFFBFBEFFEB:EFA@BFFFFFFFFFFFFFFFFFF
@M03896:38:000000000-B4D98:1:1106:24008:25405 1:N:0:274
TACGTAGGGTGCAAGCGTTATCCGGAATTATTGGGCGTAAAGGGCTCGTAGGCGGTTCGTCGCGTCCGGTGTGAAAGTCCATCGCTTAACGGTGGATCCGCGCCGGGTACGGGCGGGCTTGAGTGCGGTAGGGGAGACTGGAATTCCCGGTGTAACGGTGGAATGTGTAGATATCGGGAAGAACACCAATGGCGAAGGCAGGTCTCTGGGCCGTCACTGACGCTGAGGAGCGAAAGCGTGGGGAGCGAACA
+
AAAA>CFABCAAB5FA2AFAEGHEEEEFHFFF532BAEEEFGHGGFGAEEGDHFFFEFEEE>>/>>E>E@EEEHDFHHHHDGHCFHHFHFDGGHGFCFGFFGGGFF-CCG.<CCDGGABE:;:CFFF?CDGFFFAD?AFF9;BFFFFFF=>BD/BF?;;EDAFFFFFFFFFFFFFFFFFFDEFFBBFE:BFFBBCBCFAFDFFFFFFBB.;A@@BADFFBFDDFF.FABD;@@9BDFFFFFFFFAA@@-@-
@M03896:38:000000000-B4D98:1:1106:12427:26502 1:N:0:274
TACGTAGGGTGCAAGCGTTATCCGGAATTATTGGGCGTAAAGGGCTCGTAGGCGGTTCGTCGCGTCCGGTGTGAAAGTCCATCGCTTAACGGTGGATCCGCGCCGGGTACGGGCGGGCTTGAGTGCGGTAGGGGAGACTGGAATTCCCGGTGTAACGGTGGAATGTGTAGATATCGGGAAGAACACCAATGGCGAAGGCAGGTCTCTGGGCCGTCACTGACGCTGAGGAGCGAAAGCGTGGGGAGCGAACA
+
ABBBAFFBAFAAF5GA22EEEGHEEEGGHFFGBFGBAAEEGGFGGHGEEEFCHGGFGGGGE>>>>>EEEEEEEGGHGHHHHGHGGHHGHFD<?GGGCBGFFGGGGACEGH.CACFGF=AEBF0;FFFCEDGFFFAAFEFFEFFFFFFFF-@B;;99A@;ADFFFBFB9FFBFFFFF@;BBDFFFFFFEA:BBB-B;@.9.DA9BFFB;FFAEF99A9//:BDFF?:A9/.;9BFF.BDADBC-.-99@->-
@M03896:38:000000000-B4D98:1:1106:12415:26515 1:N:0:274
TACGTAGGGTGCAAGCGTTATCCGGAATTATTGGGCGTAAAGGGCTCGTAGGCGGTTCGTCGCGTCCGGTGTGAAAGTCCATCGCTTAACGGTGGATCCGCGCCGGGTACGGGCGGGCTTGAGTGCGGTAGGGGAGACTGGAATTCCCGGTGTAACGGTGGAATGTGTAGATATCGGGAAGAACACCAATGGCGAAGGCAGGCCTCTGGGCCGTCACTGACGCTGAGGAGCGAAAGCGGGGGGAGCGAACA
+
AABBAFFBBBAAFFFCE2EECGHE2BFGHFFH5BABAAEEGGGGGFGEEECEHFFGEGFEBE>>>>EEEEC>EHHHHHHHHHHGGHHGHGG?DGFGG2GGFFGGG@C<CGA?DCCCDBDECFB;FFGACEGFEFDAFEFFFFFFFFFFBA>A;;9/A@.9AEFEFF//9BBFFBFEB@DDDFBFBFFFABF/;>FFF.EFFB.9;;FB/BAA;9@ADFE/;DAD9.A?BA;B@B;.9:-;9@>;DFA=;--
@M03896:38:000000000-B4D98:1:1107:11833:2337 1:N:0:274
TACGTAGGGTGCAAGCGTTATCCGGAATTATTGGGCGTAAAGGGCTCGTAGGCGGTTCGTCGCGTCCGGTGTGAAAGTCCATCGCTTAACGGTGGATCCGCGCCGGGTACGGGCGGGCTTGAGTGCGGTAGGGGAGACTGGAATTCCCGGTGTAACGGTGGAATGTGTAGATATCGGGAAGAACACCAATGGCGAAGGCAGGTCTCTGGGCCGTCACTGACGCTGAGGAGCGAAAGCGTGGGGAGCGAACA
+
AABCAFFC@CAABGGE?2EEGGHEFFFGHFFFBDBBAAEEHHHGGFHGFGGEHGGGEFGGEE?EEEEG?/@?EGGHHHHHHHGDFGGDFGAD?FDGGFFHFCBCGGCCDG.ADCC??ADEFFFFGGGGFGGFFF.@DEFFABFFFFFFFF-@;;9;;;;;?AFF90;BFFFFFFFEFFFFFFFFFFFFFFFFFF@DFFFFFFFFFFFBBBEEFCFDDFFBFDFFFFFEEDEDDFADFFDFFFCABD99-:-
@M03896:38:000000000-B4D98:1:1107:17343:4598 1:N:0:274
TACGGAGGGTGCAAGCGTTAATCGGAATTACTGGGCGTAAAGCGCACGCAGGCGGTTTGTTAAGTCAGATGTGAAATCCCCGGGCTCAACCTGGGAACTGCATCTGATACTGGCAAGCTTGAGTCTCGTAGAGGGGGGTAGAATTCCAGGTGTAGCGGTGAAATGCGTAGAGATCTGGAGGAATACCGGTGGCGAAGGCGGCCCCCTGGACGAAGACTGACGCTCAGGTGCGAAAGCGTGGGGAGCAAACA
+
BBBBAAADBAAACBGE?2EEFGHFEGCGHFBB5BBAEAEEGHHGG0EEE?E@EGGCEGGHHHHHFH4BE4FBBGGFHHGHGGGGGGHHHHHHHHGHHGHHHHGHHHFHFHFHF?GCFHHHHHGHHHHFFFGFGHGFGADDEBFFFFFFFB/B;;;;:;;@AFFFBFDDFCEB//BFFFFFAAFFFFFFF@BDFAABAFF==BCDFF@EEFFFCDFDFFFFFFF?DDFB;BF=AD;A/;ADFAFAAFEBF?.
@M03896:38:000000000-B4D98:1:1107:17323:4609 1:N:0:274
TACGGAGGGTGCAAGCGTTAATCGGAATTACTGGGCGTAAAGCGCACGCAGGCGGTTTGTTAAGTCAGATGTGAAATCCCCGGGCTCAACCTGGGAACTGCATCTGATACTGGCAAGCTTGAGTCTCGTAGAGGGGGGTAGAATTCCAGGTGTAGCGGTGAAATGCGTAGAGATCTGGAGGAATACCGGTGGCGAAGGCGGCCCCCTGGACGAAGACTGACGCTCAGGTGCGAAAGCGTGGGGAGCAAACA
+
ABBBBCCC?AAABGGEAAEEFGHFEFGGHHDB5AAAAAEDHHHGG?EEGC?EGGGEEGGGHHHFFH4BBFDBBGHHHHHHGGGGEGHHHHHHHHFGHGFGHBFGGDHHGGGFFGHFFGF<F0??FGHHGGGFHFGC@ADFFFFFFFFFFF/;;;9;;;;;AFFFFF;;AAFFFFFFFFF?FFFFFFFDD@DDFDCFFFE@;AFFCD@9AFFFFFDDFFFFBDFDADFFBFFCFF-AF.9A@BAEAFEFFF?
@M03896:38:000000000-B4D98:1:1107:6738:5543 1:N:0:274
TACGGAGGATCCGAGCGTTATCCGGATTTATTGGGTTTAAAGGGAGCGTAGATGGATGTTTAAGTCAGTTGTGAAAGTTTGCGGCTCAACCGTAAAATTGCAGTTGATACTGGATATCTTGAGTGCAGTTGAGGCAGGCGGAATTCGTGGTGTAGCGGTGAAATGCTTAGATATCACGAAGAACTCCGATTGCGAAGGCAGCCTGCTAAGCTGCAACTGACATTGAGGCTCGAAAGTGTGGGTATCAAACA
+
ABBBAAADBFFFGCEE22E?GGHEEEGGHGFHBFF2FGFGHHHGHGGGGEEFGGH3GBBGHHFHGHFGBG5BBEDGFHHHHHGGGFGEGFHEGGFCBFHGHHHHHHGHHHEDGFB3FFGBBD2BGFFHHHHHFGFF/BE?<ACFHG.>FDCEC===<<.<CFCHECGGFGF0GHHFG.ADGAFGGGGA=AFGFGGADGGFGFFFFABFFFEFFFFFFFFFF/9B/BF.EEF=BFF?//;BDF.9/BFFFFF
@M03896:38:000000000-B4D98:1:1107:16084:11521 1:N:0:274
TACGTAGGGAGCGAGCGTTGTCCGGAATTACTGGGTGTAAAGGGTGCGTAGGCGGCCTGGTAAGTTAGTGGTGAAAACTATGGGCTTAACCCATAGCCTGCCATTAAAACTGCTGGGCTTGAGTGAAGTAGAGGTAGGTGGAATTCCCGGTGTAGCGGTGAAATGCGTAGAGATCGGGAGGAACACCAGTGGCGAAGGCGGCCTACTGGGCTTTAACTGACGCTGAGGCACGAAAGCATGGGTAGCAAACA
+
ABBBBFFBBFBAGFGE?AECFGHFEGGGHHDFBBF3EEHHHHHGHFEFFFA?GEFGEEGGFHHHHHEF4DBBFFGHGFF3FHHHGHHHHGHHGFFFHGFGHHHHGHHHHHFFFGHFE?CFCGFGHH2GHHHHGHGGEFBGFHFHHHHHGG@DC<<=<<<=EHHHFGCCGGGHHHHHEFGGGDFGGGGGGFGGCCDFFFE:DFFFFFB;BEEFFFFFFFFFFFDFDFFFFF?ADFFDFFFFFFFBEFFFBF.
@M03896:38:000000000-B4D98:1:1107:16103:11522 1:N:0:274
TACGTAGGGAGCGAGCGTTGTCCGGAATTACTGGGTGTAAAGGGTGCGTAGGCGGCCTGGTAAGTTAGTGGTGAAAACTATGGGCTTAACCCATAGCCTGCCATTAAAACTGCTGGGCTTGAGTGAAGTAGAGGTAGGTGGAATTCCCGGTGTAGCGGTGAAATGCGTAGAGATCGGTAGGAACACCAGTGGCGAAGGCGGCCTACTGGGCTTTAACTGACGCTGAGGCACGAAACCATGGGTAGCAAACA
+
AAAABFFABFAAE2AA2AAEEGFEEGGGHHFFFB2AAEGHHHHGH1E?FA0AG@FEEEF1FEGGFHBF4D1B?FFHFBB3BGHCGHFFHFGHGBBFG3DFHHHHGHHHHH2FBGFCDFC?BFFDGH2?GGHFFC?FFFDD/FGGHHHHG?-@<0==-<<<EFHHF:.;:CGHGCHED.9C.09CCFDE9CF/;--B-9;-@-=ABBBB/A;.EBBBFFF9BDAA.9F.;AF.A99-:AFF/E/9.;:9FF.
@M03896:38:000000000-B4D98:1:1107:16073:11535 1:N:0:274
TACGTAGGGAGCGAGCGTTGTCCGGAATTACTGGGTGTAAAGGGTGCGTAGGCGGCCTGGTAAGTTAGTGGTGAAAACTATGGGCTTAACCCATAGCCTGCCATTAAAACTGCTGGGCTTGAGTGAAGTAGAGGTAGGTGGAATTCCCGGTGTAGCGGTGAAATGCGTAGAGATCGGGAGGAACACCAGTGGCGAAGGCGGCCTACTGGGCTTTAACTGACGCTGAGGCACGAAAGCATGGGTAGCAAACA
+
ABBBBFFB@FBAECGE22EAFGHEFEAFHHDFBBBAEEHHHHGGGFEEFEEAGEEG>EFFFGHGHHDG431BFDFHBFF3BGHHGHHFGHHHGEGHHCBGHHHHGHFBGHBFDFGFD?@?BFGFGH2FGGDHHHFHFGFFFGGHHHGHGF-@<<==<<<<<GHHFG;;ECGFGHHHDGFFGDFGGGGEGBFGCCDFFDF@BCCDFF9/:9AFFFFFF/B9BDFFFDF??E.AADFDBFFFFEFFAFFFFF9
@M03896:38:000000000-B4D98:1:1107:16093:11539 1:N:0:274
TACGTAGGGAGCGAGCGTTGTCCGGAATTACTGGGTGTAAAGGGTGCGTAGGCGGCCTGGTAAGTTAGTGGTGAAAACTATGGGCTTAACCCATAGCCTGCCATTAAAACTGCTGGGCTTGAGTGAAGTAGAGGTAGGTGGAATTCCCGGTGTAGCGGTGAAATGCGTAGAGATCGGGAGGAACACCAGTGGCGAAGGCGGCCTACTGGGCTTTAACTGACGCTGAGGCACGAAAGCATGGGTAGCAAACA
+
ABBBBFFBBFBAAECE2AECFGHEGGGGHFDDBBB3EFHHGHHGHFEEFEEDHEFFEEGGFHHHHHDG431BFFFFFFFBGHHHHHHHHGHHGFFGHCFGHHHHGHHHFHFGFGF2CFCFCGGGHH2FGHHHHGCHEF1GFGHFHHHHGG-@<===<<<<CGHHGG;;DCGGEFHHGFGGGGGGGGGGGFGGCAAFFFEBAFFFFFFB:EEFEB/BFFFFFFFFFFFEEEFDDFFDFFFFFFFBAFFFFFF
@M03896:38:000000000-B4D98:1:1107:24288:11913 1:N:0:274
TACGGAGGGTGCAAGCGTTAATCGGAATTACTGGGCGTAAAGCGCACGCAGGCGGTTTGTTAAGTCAGATGTGAAATCCCCGGGCTCAACCTGGGAACTGCATCTGATACTGGCAAGCTTGAGTCTCGTAGAGGGGGGTAGAATTCCAGGTGTAGCGGTGAAATGCGTAGAGATCTGGAGGAATACCGGTGGCGAAGGCGGCCCCCTGGACGAAGACTGACGCTCAGGTGCGAAAGCGTGGGGAGCAAACA
+
ABBC@BCCBAAAFGGF?2AEFGHFEEGGHEBBBB2AEEEGHHHGGCEFGEGEGGGFFGGHHHHHHHHHHHFBFGHGHHHHGGGGEGHFGHHGHHFHHGHGHHHHHHHHHHGFGHHHGGGGFFGHHHHHGGGGHHGGGFFFFFFFFFFFFFBFB;;:;;;;AFFFFF;;DFFFFFFFFFEFFFFFFFFFF@DFFDDAAFFFCFFFFCBE?FFFF-DDFFFFFFFFFFFFBB:@DCFDFD::BF@.:AEFFF?
@M03896:38:000000000-B4D98:1:1107:8076:12168 1:N:0:274
TACGGAGGGTGCAAGCGTTAATCGGAATTACTGGGCGTAAAGCGCACGCAGGCGGTTTGTTAAGTCAGATGTGAAATCCCCGGGCTCAACCTGGGAACTGCATCTGATACTGGCAAGCTTGAGTCTCGTAGAGGGGGGTAGAATTCCAGGTGTAGCGGTGAAATGCGTAGAGATCTGGAGGAATACCGGTGGCGAAGGCGGCCCCCTGGACGAAGACTGACGCTCAGGTGCGAAAGCGTGGGGAGCAAACA
+
BCBBBCCCCAAAFGGE?2EEFGHFEEGGHGDBBBABAAEFHHGFG0EEEEECGGGFGGGHHGHHHHDFHHEBBGGHHHHHGGGGFGHGGHHHHHGHGGGFHGHHHHHHGHGHHGHFGHHGGHFHHHHGFGGFHHGGGFFFEFFFFFFFFFBF;;;;;;;@EFFFFF;;DFFFFFFFFFFFFFFFFFFFFBFDFA@>DDFFFFFFFFDEFFFFFFFBFFFBFDDFDFFBFEB@AC>AFFDFFFFF;AEFFFF
@M03896:38:000000000-B4D98:1:1107:29272:13352 1:N:0:274
TACGGAGGATCCGAGCGTTATCCGGATTTATTGGGTTTAAAGGGAGCGTAGATGGATGTTTAAGTCAGTTGTGAAAGTTTGCGGCTCAACCGTAAAATTGCAGTTGATACTGGATATCTTGAGTGCAGTTGAGGCAGGCGGAATTCGTGGTGTAGCGGTGAAATGCTTAGATATCACGAAGAACTCCGATTGCGAAGGCAGCCTGCTAAGCTGCAACTGACATTGAGGCTCGAAAGTGTGGGTATCAAACA
+
BBBBBBBBBFFFA2A2E?E?GGHGEGEGHB5F5BA2AEGFHHBEAAEE1EEF5FFG@BBFGHHHHHHH5F5B?EB@B4BBDBEEEEGEGHHGFAEFGEGHFHHFGFFHHHFB??F3BFFF3GFGF3GFHHHHGGFC/B///>@FHHEGEDCEC<==<A<AECC:CFCGGHGHHFGGFEFDGG/;0BFFCGGFFGADGFGFDFEFFFFFFFEFFFFFFFFFF/9B///;..ABCFFD//;BDD.9/9FFFB.
@M03896:38:000000000-B4D98:1:1107:29256:13366 1:N:0:274
TACGGAGGATCCGAGCGTTATCCGGATTTATTGGGTTTAAAGGGAGCGTAGATGGATGTTTAAGTCAGTTGTGAAAGTTTGCGGCTCAACCGTAACATTGCAGTTGATACTGGATATCTTGAGTGCAGTTGAGGCAGGCGGAATTCGTGGTGTAGCGGTGAAATGCTTAGATATCACGAAGAACTCCGATTGCGAAGGCAGCCTGCTAAGCTGCAACTGACATTGAGGCTCGAAAAAGTAGGGATCAAACA
+
ABBB@A?AACCFC2E2E2AEGG5AEEAEHFDG532ABEFGCGHGEEE?EEAF5A3?53BD@FDFB5F55@5414B@B4BGF3EEECFFFG?E>FA/BBGHDFCGD34BGDF4BFD3BFDB3FGGHFD3FHFGG2////?A/C-.1<><...<<<00<<<-;CC000<CFC0CCG0CC;CDGAFF0FF.B?A.9CBGC?EF.A.;9./BF//;9BBFB/BBFFB9/B99..;;9B.-..////.;.9AFFFF
@M03896:38:000000000-B4D98:1:1107:3854:15043 1:N:0:274
TACGTAGGGTGCAAGCGTTATCCGGAATTATTGGGCGTAAAGGGCTCGTAGGCGGTTCGTCGCGTCCGGTGTGAAAGTCCATCGCTTAACGGTGGATCCGCGCCGGGTACGGGCGGGCTTGAGTGCGGTAGGGGAGACTGGAATTCCCGGTGTAACGGTGGAATGTGTAGATATCGGGAAGAACACCAATGGCGAAGGCAGGTCTCTGGGCCGTCACTGACGCTGAGGAGCGAAAGCGTGGGGAGCGAACA
+
AABBBFFBBF?AGGFAAAE?GGHEEGGGHFFHB32BAEEGHHHGGAHEEE1AGEGEEFEFFG@EEEGGG?@??DGGHHHHHHH?FFGGHGGGFGDFH2GGF@>CGCGEFHC.ACCDGAAEAFGFGGAGEFGFFFFCFEFFEBBFFFFFFF-B:;;;A;:ADEFF9BFBFFFFFFFFFFF=.A/BBFFEFFFBB-:DFDEFFF9FFEFBBFEECDFDAFFBFD?DFF.9BDEACF;;FD.A;B;.:A9;BFA
@M03896:38:000000000-B4D98:1:1107:3867:15055 1:N:0:274
TACGTAGGGTGCAAGCGTTATCCGGAATTATTGGGCGTAAAGGGCTCGTAGGCGGTTCGTCGCGTCCGGTGTGAAAGTCCATCGCTTAACGGTGGATCCGCGCCGGGTACGGGCGGGCTTGAGTGCGGTAGGGGAGACTGGAATTCCCGGTGTAACGGTGGAATGTGTAGATATCGGGAAGAACACCAATGGCGAAGGCAGGTCTCTGGGCCGTCACTGACGCTGAGGAGCGAAAGCGTGGGGAGCGAACA
+
ABBBAFFBBFAAFFGFA?FFGGGEEFGGHGBGBBBBAAEEHHHGFCGFEFEDHEFGEFFEEEEEEFGGG?@?EFGHHHHHHHHFGHHGHHCCFGGHHCGGGCCFCFGEGHGGGGGCGAACCFFGGGGGFDDFFFDFFEFFAFFFFFFFFA-B;;::;;;;DFFFFFFFFFFFFFFFDAF-.FFFFFFFFFFFFBDFFFEFFFFFFFFBBF.ADDFFFFFFFFFFFFEAFFFFFFFFFFFFFFFFFA;;@DA
@M03896:38:000000000-B4D98:1:1107:3885:15058 1:N:0:274
TACGTAGGGTGCAAGCGTTATCCGTAATTATTGGGCGTAAAGGGCTCGTAGGCGGTTCGTCGCGTCCGGTGTGAAAGTCCATCGCTTAACGGTGGATCCGCGCCGGTTACGGGCGGGCTTGAGTGCGGTAGGGGAGACTGGAATTCCCGGTGTAACGGTGGAATGTGTAGATATCGGGAAGAACACCAATGGCGAAGGCAGGTCTCTGGGCCGTCACTGACGCTGCGGAGCGAAAGCGTGGGGAGCGAAC
+
A@A?AFF>A42>BG4A222EGGGB2BAFHDFBA32BAAAA2A32A1F0A11BGG?E0F>B?/>>>EFGC>EEEFHBHFGFHHHGFHGCHH?>C/CFF2F?FCFDDD/.>>..-<-;-;;:;;CCBB-9AD.;ADA>?;FFAB/BBFFFDB9-;/;;;9;.:9BFFFFFF//99FF9--@9??B:9FD.EFF/;;9B-.9999;;/B999..;-;@.AFBBFFFD..--9-99@@-.B9:A@--9-:-9-;
@M03896:38:000000000-B4D98:1:1107:3854:15074 1:N:0:274
TACGTAGGGTGCAAGCGTTATCCGGAATTATTGGGCGTAAAGGGCTCGTAGGCGGTTCGTCGCGTCCGGTGTGAACGTCCATCGCTTAACGGTGGATCCGCGCCGGGTACGTGCGGGCTTGAGTGCGGTAGGGGAGACTGGAATTCCCGGTGTAACGGTGGAATGTGTAGATATCGGTAAGAACACCAATGGCGAAGGCAGGTCTCTGGGCCGTCACTGACGCTGAGGATCGAAAGCGTGGGGAGCGAACA
+
>>AA3BF3A>AAFGB4E?AEAGG?AAEFHFGB5AA2AAEEEFDDFFHCAEF?GEEEGGGFEF@E>EEE?/>>?4GEFGGF/BFDGAGGHHDGDHG/FCGGG<>AD@CE@G>0><A-<ACE@FCCCGC?;AAE.EDGGCFF.;/C0CFGDC-@:/;999.;999FB9;;9B///B;E-..;BF/:/;DAEFFFFF---.9;D;;BFFFB/FEFFFFFDBFFB.DDFDF.//9A.99A/9A.BFF.-.9-;9-
@M03896:38:000000000-B4D98:1:1107:5486:15254 1:N:0:274
TACAGAGGGTGCGAGCGTTAATCGGATTTACTGGGCGTAAAGCGTGCGTAGGCGGCTTCTTAAGTCGGATGTGAAATCCCTGAGCTTAACTTAGGAATTGCATTCGATACTGGGAAGCTAGAGTATGGGAGAGGATGGTAGAATTCCAGGTGTAGCGGTGAAATGCGTAGAGATCTGGAGGAATACCGATGGCGAAGGCAGCCATCTGGCCTAATACTGACGCTGAGGTACGAAAGCATGGGGAGCAAACA
+
BBBBBFFBB@AAFCGE?2EEEGHFGEGGHFFHBFBAEEFEFHHGGEGGFEEAGEE?/EGHHHGGHH?EEE?BFGGGHHGHHHHHHHHHHGHHHGGHFGGHHHHHHHBGGGDDHFCGEGGFGHCFFHGHGHGGEFHFFFDGFHHHHHHGHH1C<<==<<<<CFHHFHACEGGHGHHHFGHFGA;BFGFDGGDDFGA?DDF?AAE?FFFFFFFFFBFBFFFFFFFFFFFFFFFFFFFFFFFFFFDEFFFFFFF
@M03896:38:000000000-B4D98:1:1107:28371:15871 1:N:0:274
TACGGAGGGTGCAAGCGTTAATCGGAATTACTGGGCGTAAAGCGCACGCAGGCGGTTTGTTAAGTCAGATGTGAAATCCCCGGGCTCAACCTGGGAACTGCATCTGATACTGGCAAGCTTGAGTCTCGTAGAGGGGGGTAGAATTCCAGGTGTAGCGGTGAAATGCGTAGAGATCTGGAGGAATACCGGTGGCGAAGGCGGCCCCCTGGACGAAGACTGACGCTCAGGTGCGAAAGCGTGGGGAGCAAACA
+
BBBBCBBDBAAABGGAE?EEFGHGGDDGHDBBB3BAEEEFDHHGG0EEECGGGGGEFGGHHGGHFGGHHHEBFDFFHHHHGGGGGGHFGHHHHHGE2FGFHHFHHHFFFHFFHFG2FGHHHFFGHHHHFDFEHGGGFFBAEFFFFFFBFFBF;;;;9;:@ABFFFFFDFFFFEFFFFFEFFDFFFFFFD-@AFFB-@AEFFFFFA@@FFFFFFBDDFFFBBDFF?DFEFFFABC;DBDAAFFAEFFFBF?.
@M03896:38:000000000-B4D98:1:1107:28360:15888 1:N:0:274
TACGGAGGGTGCAAGCGTTAATCGGAATTACTGGGCGTAAAGCGCACGCAGGCGGTTTGTTAAGTCAGATGTGAAATCCCCGGGCTCAACCTGGGAACTGCATCTGATACTGGCAAGCTTGAGTCTCGTAGAGGGGGGTAGAATTCCAGGTGTAGCGGTGAAATGCGTAGAGATCTGGAGGAATACCGGTGGCGAAGGCGGCCCCCTGGACGAAGACTGACGCTCAGGTGCGAAAGCGTGGGGAGCAAACA
+
AAAAAAAA22AA4AGFC2EECGHFEEDFH5A55A2AEAEEFFHGG?EEGCE@EEGEEFGHCGFHGHGGFGFBBGGEHHHHFEEEEEG3BGGHGHGHFEBBGHGGGFBFGHFFHFFHFHFHFEFHHHHH?>FFHHGC-?BDABFFFFFBFB/B:;;;;9;99FBFBFD.ABEF/FFFFB;ADA.;;BFDB-99F>;@BDAB=BB---9AEFFBBBFFFEFFF.AD.;99;BBBDB;A;AAAB-B?B?EBB9.
@M03896:38:000000000-B4D98:1:1107:21909:16087 1:N:0:274
TACGTAGGGAGCGAGCGTTGTCCGGAATTACTGGGTGTAAAGGGTGCGTAGGCGGCCTGGTAAGTTAGTGGTGAAAACTATGGGCTTAACCCATAGCCTGCCATTAAAACTGCTGGGCTTGAGTGAAGTAGAGGTAGGTGGAATTCCCGGTGTAGCGGTGAAATGCGTAGAGATCGGGAGGAACACCAGTGGCGAAGGCGGCCTACTGGGCTTTAACTGACGCTGAGGCACGAAAGCATGGGTAGCAAACA
+
ABABAFFBCFCAGEEE2AECEGHFAEFGHHCFBG23EEHHHHHGHFEGFEGEHGGGFGGHFGGHHHDF43BB?FDHGFFGHHHHHHHHHGHHGGGFGGFFHHHHGHGHHHCFFDGHEGFFCGFGHGGFGGGHHHFHEFBFFHHHHHHHGG@C<<0=<<<<CGHHFGACECGHHHHEEGAFADGGGGGEFFGGEGCFFFE;DFFFFFBFBE.BEFFFFFFFFFFFFFFFEFFFDDADFFFFFFBFFFFFFFF
@M03896:38:000000000-B4D98:1:1107:21891:16091 1:N:0:274
TACGTAGGGAGCGAGCGTTGTCCGGAATTACTGGGTGTAAAGGGTGCGTAGGCGGCCTGGTAAGTTAGTGGTGAAAACTATGGGCTTAACCCATAGCATGCCATTAAAACTGCTGGGCTTGAGTGAAGTAGAGGTAGGTGGAATTCCCGGTGTAGCGGTGAAATGCGTAGAGATCGGGAGGAACACCAGTGGCGAAGGCGGCCTACTGGGCTTTAACTGACGCTGAGGCACGAAAGCATGGGTAGCAAACA
+
>AAA>FC1ACA>AAEAE00AAEFAEEAFFFBB21ABAEGFFFB/FBE?AEABF///E?>>1F2B@BB2@10@/@@GFF1BF2GFGFHHHHG/F0F1G12BFFHDGHHHHH<<F>11/?@<<FFFGFG1GGDG<0?GB<1G?GFHHFHHAC--<<==<<<-<GHF0:;;AC.0CCC.:999?;9AFGGG.;F/;AG?;BE;-@;BFB;/:AAFFF/BFFFFFFFF?9-9AF?9AABA9BB9-99;EFFFFFF
@M03896:38:000000000-B4D98:1:1107:9587:16216 1:N:0:274
TACGGAGGGTGCAAGCGTTAATCGGAATTACTGGGCGTAAAGCGCACGCAGGCGGTTTGTTAAGTCAGATGTGAAATCCCCGGGCTCAACCTGGGAACTGCATCTGATACTGGCAAGCTTGAGTCTCGTAGAGGGGGGTAGAATTCCAGGTGTAGCGGTGAAATGCGTAGAGATCTGGAGGAATACCGGTGGCGAAGGCGGCCCCCTGGACGAAGACTGACGCTCAGGTGCGAAAGCGTGGGGAGCAAACA
+
AAAAABBCCAAAFFGF??EEFGHFEAFGHGBBBABBAAEEHHHGG?EEGFEEGGGGGGGHHHGHHHEGFGFBFGHHHHHHGGGGEGHHHHHHHHGHGGGGHHHHHFHHHHGHHHHFFFGGGGHHHHHHFGEGHHGGGFFFFFFFFFFFFF0BB::;;;;;AFFFFFA;AFFFFFFFFFFFFDFFFFFFF>FFFDCFFFFFFFFFFFDEEFFFFDDAFFFFFFFDFFFF;BFDFFFDFF9DFF;A>AEFBF?
@M03896:38:000000000-B4D98:1:1107:12541:17004 1:N:0:274
TACGAAGGGGGCTAGCGTTGCTCGGAATTACTGGGCGTAAAGGGCGCGTAGGCGGCGCTGTTAGTCAGGCGTGAAATTCCTGGGCTCAACCTGGGGACTGCGCTTGATACGGCAGTGCTTGAGGATGGAAGAGGCTCGCGGAATTCCCCGTGTAGAGGTGAAATTCGTAGATATTGGGAAGAACACCGGTGGCGAAGGCGGCGAGCTGGTCCATTACTGACGCTGAGGCGCGACAGCGTGGGGAGCAAACA
+
ABBBBBBBADBAEGGFC?EEGBHEEEGGHGBFBB1AEAEFGHHGFAEEEFEEHEE//EEEEGGDBG4BBB/?>CFFGHHHHHHGGHHEGFHHHHGGGFHGHC>AAFFHHHAECFCFFGHCCGFGCHFEHHGHFHFGF?ABDBCGGGFG.;:A.;;;;;/;;BFFFF9;:AEFFBFFFFFFDFFFBBABC99AFBCFFDE=B@@AFD.;F/B;BBFFFFBBF.DAADFFE>>=-D=;E-;.@9@.;AEFFE.
@M03896:38:000000000-B4D98:1:1107:16240:17300 1:N:0:274
TACGGAGGATCCGAGCGTTATCCGGATTTATTGGGTTTAAAGGGAGCGTAGATGGATGTTTAAGTCAGTTGTGAAAGTTTGCGGCTCAACCGTAAAATTGCAGTTGATACTGGATATCTTGAGTGCAGTTGAGGCAGGCGGAATTCGTGGTGTAGCGGTGAAATGCTTAGATATCACGAAGAACTCCGATTGCGAAGGCAGCCTGCTAAGCTGCAACTGACATTGAGGCTCGAAAGTGTGGGTATCAAACA
+
AAABAABCCFFFGGGCCAEEGGHFEEGGHFFGCFG2FFHHGHHGGGGGGEFGHHHHGGGHHHGHHHBG@G5BBFGGHFHHHFGEEFGEGFHFGHGFGFHHHHHHHHFHHHFFHGFDHFHFFF2DGGHGHHGGFFFE?BDGGGGGHHGGGGEEC<==<<<<CGFHHFGHGHGHHHCHHFGGGGGGGGGGGGGGGFBCCGEFBFFFFFFFFFFFFFFFFFFFFFFFFEFFFEFA;:ADF/9:DF9B/BFFFFF
@M03896:38:000000000-B4D98:1:1107:19023:19025 1:N:0:274
TACGTAGGGGGCAAGCGTTATCCGGATTTACTGGGTGTAAGGTGACCGTAGACGGAATGGCAGGTCTGATGTGAAAGGCCGGGCCTCACCCCCGGGACTGCATTGGAAACTGTCATTCTAGAGTCCCGGAGGGGTAGGTGGATTTCCTAGTGTACCGGTGAAATGCGAAGATATAAGAAGAACCACAAGGGCCGAAGGCGCCTAACTGAACGTTAACTACCGTTGAGCTTCGAAACCGTGGGGGGCAACCA
+
ABAAAFFCBBBACFGF?AECEGHGEEFGHFD5DB23BEGH5B5353B01111AB1B1?F32B10BB4334B@4BF4B1?1EEG/>?0F/BGF//@//<0/?2F2F2FGFC2D<1?1<?1111111?<@<->DG-<<..D0.;0<CCC000;0000;:---;B090;..-9.0;;99C00;/:9.;A.......-;-;.:@--:././;//9;..;.////:-;9..9////-;9.-.:9;@D--:-;A.9.
@M03896:38:000000000-B4D98:1:1107:19038:19038 1:N:0:274
TACGTAGGGGGCAAGCGTTATCCGGATTTACTGGGTGTAAAGTGAGCGTAGACGGAATGGCAAGTCTGATGTGAAAGGCCGGGGCTCAACCCCGGGACTGCATTGGAAACTGTCAATCTAGAGTACCGGAGGGGTAAGTGGAATTCCTAGTGTAGCGGTGAAATGCGTAGATATTAGGAGGAACACCAGTGGCGAAGGCGGCTTACTGGACGGTAACTGACGTTGAGGCTCGAAAGCGTGGGGAGCAAACA
+
BBBBBFFABB@>ACFF2AECGGHEEGGGHGDBDBA3EEHHHHHHHGHGEEFFHEEE1BF@BFFFGHDBFFBBBDFGDGGHGGGGEGHGFGHGG?>@BDFEHHHHHHGGHHF2GFGHGFGFGGFGFHHDGFGGGGDGCGDB<GHHHHHFHFFC<<<;-:;;CFFGEC;;CFGGGGFGG0BFGEFGGGGGGGFFFFFFFFEFBFFFFFBFBFFF9A.ABFFBF.;EEFFFEE.@BFFDFF?DDFFFFFFFFF:
@M03896:38:000000000-B4D98:1:1107:23718:22293 1:N:0:274
TACGTAGGGTGCAAGCGTTATCCGGAATTATTGGGCGTAAAGGGCTCGTAGGCGGTTCGTCGCGTCCGGTGTGAAAGTCCATCGCTTAACGGTGGATCCGCGCCGGGTACGGGCGGGCTTGAGTGCGGTAGGGGAGACTGGAATTCCCGGTGTAACGGTGGAATGTGTAGATATCGGGAAGAACACCAATGGCGAAGGCAGGTCTCTGGGCCGTCACTGACGCTGAGGAGCGAAAGCGTGGGGAGCGAACA
+
ABBBAFFCCFAAFGGE?AECGGHEEFGGHCFGBB2BEAEEHHHGGFGFEGEEHGGEGGGGEEEE>EEGE>@??GHFHHHHHHHGGHHGHHGGFFDGHBGFFCCDG@CACGGGGGGF?AAEDFFFGFGDCADEFFF;DEFFAFFFFFFFFA=>;:;99;;;AEFF99FFFFFFFFFFFFFFFFFFFFFFAFFFFBFFCFFFDF9FFFFBBFEEFFFDFFFFFFFFFFFFFFFCFAFDFFADFFAEDA->DC=
@M03896:38:000000000-B4D98:1:1107:20796:22631 1:N:0:274
TACGGAGGGTGCAAGCGTTAATCGGAATTACTGGGCGTAAAGCGCACGCAGGCGGTTTGTTAAGTCAGATGTGAAATCCCCGGGCTCAACCTGGGAACTGCATCTGATACTGGCAAGCTTGAGTCTCGTAGAGGGGGGTAGAATTCCAGGTGTAGCGGTGAAATGCGTAGAGATCTGGAGGAATACCGGTGGCGAAGGCGGCCCCCTGGACGAAGACTGACGCTCAGGTGCGAAAGCGTGGGGAGCAAACA
+
BCCCBCBCCAAAFGGEA?EEFGHFEGGGHHDB5BABEEEFDHHGG0EEFCECGGGEGGGHHHHHHH4BGGEBBGGHGHHHGGGGGGHGHHHHHHGGFGGGHHHHHHHHHHDGHHHHGGGGGFFHHHHHGGGGFHGGGFDAEFFFFFFFFFBF;;;;;;;;AFFFFFAADFFFFFFFFFFFFFFFFFFFD9DFFF@FFFFCAFFFFF@EFFFF@AFDFFFFFDFFFFFFFFFFDFADFF9DCFFEFFFFFFF
@M03896:38:000000000-B4D98:1:1107:20816:22640 1:N:0:274
TACGGAGGGTGCAAGCGTTAATCGGAATTACTGGGCGTAAAGCGCACGCAGGCGGTTTGTTAAGTCAGATGTGAAATCCCCGGGCTCAACCTGGGAACTGCATCTGATACTGGCAAGCTTGAGTCTCGTAGAGGGGGGTAGAATTCCAGGTGTAGCGGTGAAATGCGTAGAGATCTGGAGGAATACCGGTGGCGAAGGCGGCCCCCTGGACGAAGACTGACGCTCAGGTGCGAAAGCGTGGGGAGCAAACA
+
AAABAABA2AAAB5BF22EECGHFE?FGHHCBB3ABAAE1BGHGG0EEFGE?EEF?EEFFGHHHGHGFGDDBFFH4FGHGGCGG>EHEFHHHHHGFHGHHHHHHHHFHHHFDFGHHGFFGGHGHHHGHGGGAGB.--9@AAF/FFFFFFF//9;9;-;;;AFFFFB;;DDEFBFBFFFFFBFFFFFFFFFFDFADFF.A>DFFFF@@9ABAD9-.AFFFFF?DFBAFFFFFF.>=./DFFFFFFFDAFFFF
@M03896:38:000000000-B4D98:1:1107:19870:25653 1:N:0:274
TACGGAGGGTGCAAGCGTTAATCGGAATTACTGGGCGTAAAGCGCACGCAGGCGGTTTGTTAAGTCAGATGTGAAATCCCCGGGCTCAACCTGGGAACTGCATCTGATACTGGCAAGCTTGAGTCTCGTAGAGGGGGGTAGAATTCCAGGTGTAGCGGTGAAATGCGTAGAGATCTGGAGGAATACCGGTGGCGAAGGCGGCCCCCTGGACGAAGACTGACGCTCAGGTGCGAAAGCGTGGGGAGCAAACA
+
ABBAABABDAAAEFFF??EGFGHBBEFGHGDB5AABAAEEHGGFG?EEECEEGGFCGGFHGHHGHH@BFGEBBFGGHHHHGEGGEGHFBGHHHHGGGGHGGHHHHHHHHHGFHHHHGFFG?FFHHHHFFGCFHHFG-@DAAFFFFFFFBB9BB/9;;;;9AFFFB;9;;-AFFFFF/BFFDDFFFFFD@9;D;=@B@DA;@FDFFFD.AFFF9BDDFFFFFFFDFFFFFFFBA;D.BDFFCFFFFDFFFF?
@M03896:38:000000000-B4D98:1:1107:17964:26203 1:N:0:274
TACGTAGGGTGCAAGCGTTATCCGGAATTATTGGGCGTAAAGGGCTCGTAGGCGGTTCGTCGCGTCCGGTGTGAAAGTCCATCGCTTAACGGTGGATCCGCGCCGGGTACGGGCGGGCTTGAGTGCGGTAGGGGAGACTGGAATTCCCGGTGTAACGGTGGAATGTGTAGATATCGGGAAGAACACCAATGGCGAAGGCAGGTCTCTGGGCCGTCACTGACGCTGAGGAGCGAAAGCGTGGGGAGCGAACA
+
ABABAFFBBFAAFFGF2AECCGHEEEGGHFFFBGFBAEEFGHFGFCHFEFGCHGGG@FEFEEEE>EECC@@?EGHFGHHHHHHGGHHGHGGGCHDGGBGGGCCGGCFEGGDCFFFGGADEDFGFGGGBCEGFFFFFDEFFEFFFFFFFFF-B;:9:;;:;DEFFFFFFFFFFFFFECAFAFFFFFFFFFFFFFFFFFFFFFFFFFFFBBF?ECFFFDFFFFFFFFFFFFDEFFFFFFFFFFFFFFD=CFF;
@M03896:38:000000000-B4D98:1:1107:9939:26650 1:N:0:274
TACGTAGGGAGCGAGCGTTGTCCGGAATTACTGGGTGTAAAGGGTGCGTAGGCGGCCTGGTAAGTTAGTGGTGAAAACTATGGGCTTAACCCATAGCCTGCCATTAAAACTGCTGGGCTTGAGTGAAGTAGAGGTAGGTGGAATTCCCGGTGTAGCGGTGAAATGCGTAGAGATCGGGAGGAACACCAGTGGCGAAGGCGGCCTACTGGGCTTTAACTGACGCTGAGGCACGAAAGCATGGGTAGCAAACA
+
AABAACFAAFBAEAA?22A2FGGFGDCFHA5553B3AAFDFFFFFAEEFA0EGEEGFEGGBDFGBFBF4@AB?@BD3FGEEFHFHHHFFHHHGEHGGC3CGHHHB3BDDGCDB?BBA<2?@FC@GHFHFDFDGFFGDA1DCAFHFGHHG?-@<0==<<<<<CBC0GE;.;CC:CGEA??C?ABFBFF.A;;BEGFADAEFFFFBFFBB/E?FEBBFFFFF/DDDFDFEE??AD??AFBBBFEF/;BBBFFF
@M03896:38:000000000-B4D98:1:1107:9959:26658 1:N:0:274
TACGTAGGGAGCGAGCGTTGTCCGGAATTACTGGGTGTAAAGGGTGCGTAGGCGGCCTGGTAAGTTAGTGGTGAAAACTATGGGCTTAACCCATAGCCTGCCATTAAAACTGCTGGGCTTGAGTGAAGTAGAGGTAGGTGGAATTCCCGGTGTAGCGGTGAAATGCGTAGAGATCGGGAGGAACACCAGTGGCGAAGGCGGCCTACTGGGCTTTAACTGACGCTGAGGCACGAAAGCATGGGTAGCAAACA
+
AABAA@C?ACAAGCGCE2E2FGGDE2AFG55D53A3AAEBBFFEBAEFEAAEGECFCEFHFDDGBGFG4@BBFFEDBFGB4FHFHH/?BGGFFBFHHF3CGHHHFFBFFG?DBBBC?CC?CFF@FGFH@<FDGFFCD<11<CBFGGHHDC-<<<==<<<<.0CC0C;;.:CFBCCCA?ACBDFFBFE.F;9BFDD-::A=:CFBFFFFEFAB?FBBF/FFBDFFD?AEEEADDDDDFBFFFE9/:BBBBAA
@M03896:38:000000000-B4D98:1:1107:9943:26667 1:N:0:274
TACGTAGGGAGCGAGCGTTGTCCGGAATTACTGGGTGTAAAGGGTGCGTAGGCGGCCTGGTAAGTTAGTGGTGAAAACTATGGGCTTAACCCATAGCCTGCCATTAAAACTGCTGGGCTTGAGTGAAGTAGAGGTAGGTGGAATTCCCGGTGTAGCGGTGAAATGCGTAGAGATCGGGAGGAACACCAGTGGCGAAGGCGGCCTACTGGGCTTTAACTGACGCTGAGGCACGAAAGCATGGGTAGCAAACA
+
>>AAAFFAAFA?E2E?E2AEFGGEGFCFHDBBBFE3AAEEBFFE1ABEAEEAGEE?EEFHCGFHFGBB@3CB?FB4BFGEGFHHHGHFGHFGFFFFGEBFHHGGGGFBBGF?23B2AEBGCFF@F@FFFDFFFFFGFA1<?>DGFFHHA---<<==<<<<<BCC00A:.@EC0CCCA?@AFDFABFC9A;9F??A-@;E>;A999B9BFF?.99FBF/B9BA?AAAAEEF?AA?DA;//9?A/9A///9;9
@M03896:38:000000000-B4D98:1:1107:17114:27151 1:N:0:274
TACGTAGGGGGCAAGCGTTATCCGGATTTACTGGGTGTAAAGTGAGCGTAGACGGAATGGCAAGTCTGATGTGAAAGGCCGGGGCTCAACCCCGGGACTGCATTGGAAACTGTCAATCTAGAGTACCGGAGGGGTAAGTGGAATTCCTAGTGTAGCGGTGAAATGCGTAGATATTAGGAGGAACACCAGTGGCGAAGGCGGCTTACTGGACGGTAACTGACGTTGAGGCTCGAAAGCGTGGGGAGCAAACA
+
ABCBAFFBABDDCFGCA?EEGGGECGGGHFBFBBA3EEGGFHGHGGHGEECEHGGEF?GHGFHGHHDFFBBBBFFFHFHHGEGEFGHFHHHGGEBCBBFGHHGHGHHGGHFDF@FDFDFFFGGFGHHGCGGCGGADGGFFDFHHGGGHH:0C<;;<;;;;CBFGFFCCDBEGFFFGGGGFGFGGGGGGGFFFFFFFFFFFFFFFFFFFFFFFFFFFFFFFFBEEEEFFE9ABAFBD/:9A>CFE9AEFFFA
@M03896:38:000000000-B4D98:1:1107:13673:28586 1:N:0:274
TACGTAGGGTGCAAGCGTTATCCGGAATTATTGGGCGTAAAGGGCTCGTAGGCGGTTCGTCGCGTCCGGTGTGAAAGTCCATCGCTTAACGGTGGATCCGCGCCGGGTACGCGCGGGCTTGAGTGCGGTAGGGGAGACTGGAATTCCCGGTGTAACGGTGGAATGTGTAGATATCGGGAAGAACACCAATGGCGAATGCAGGTCTCTGGGCCGTCACTGACGCTGAGGAGCGAACGCGTGTGGAGCCAACA
+
>AA>>@1AA11>AF1F11EECGH0ABAFHBGH110BAAAAGBBEB0F/AE/EGE/E/?>BB>>/>>ECE>@//B2BGGHGHHH?EBGCGH?CAGC<1??FF@CC/@-><>..<@@-:::;;AFFFGGGFEB..C9?9;B9-99BFFFFB@-;;:;:-9-;-9/;B:FFFBF/BFF-;@@---/:;FBEE9/;;9;;-9;//--;::;9/;A;----;/B/:9AB?AA-/-;-;9--;-;@-9-;AF-9BE-
@M03896:38:000000000-B4D98:1:1107:13659:28601 1:N:0:274
TACGTAGGGTGCAAGCGTTATCCGGAATTATTGGGCGTAAAGGGCTCGTAGGCGGTTCGTCGCGTCCGGTGTGAAAGTCCATCGCTTAACGGTGGATCCGCGCCGGGTACGGGCGGGCTTGAGTGCGGTAGGGGAGACTGGAATTCCCGGTGTAACGGTGGAATGTGTAGATATCGGGAAGAACACCAATGGCGAAGGCAGGTCTCTGGGCCGTCACTGACGCTGAGGAGCGAAAGCGTGGGGAGCGAACA
+
AAABAFFA?BAAGFFEA?AEEGGEEEGGHFFG532BEEFEHHGGFFHGFFEAGCFEEFGEEE>>>EEGG/E??FFFHHHHHHHEGHHGHGDGDHGH?FGGGBBDFC?CDGDGGFGCDAACCGFFFGGGEGGEEDAFDAFFAFFFFFFFFF->;:9;A@;;AAFF/:BBFFFFFFF?CFF-AFBFFFFFFFFBBBCDFFFFFAFFFFFFFF.AB@AADFFBFFFFFFFFFFEB-@CAFF.AACAEFD;A;DA
@M03896:38:000000000-B4D98:1:1108:19929:3401 1:N:0:274
TACGTAGGGTGCAAGCGTTATCCGGAATTATTGGGCGTAAAGGGCTCGTAGGCGGTTCGTCGCGTCCGGTGTGAAAGTCCATCGCTTAACGGTGGATCCGCGCCGGGTACGGGCGGGCTTGAGTGCGGTAGGGGAGACTGGAATTCCCGGTGTAACGGTGGAATGTGTAGATATCGGGAAGAACACCAATGGCGAAGGCAGGTCTCTGGGCCGTCACTGACGCTGAGGAGCGAAAGCGTGGGGAGCGAACA
+
ACBCAFFCCBAAFGGE22EECGHEEEGGHFFG5BBBAAEFHHHGGFHGFEFAHEGEEGGFEEEE>EFGG/@?EGHGHHHHHHHGGHHGGGC<DGGGGBGHGDDGCCDEGHDFGFGCGADEFGFFGGGAEGGFFFFADEFFAFFFFFFFFF-@;::BD@;EFFFFBBBFFFFFFFFFAFFAFFFFFFFFFFFFFFDFFFFFFFFFFFFFFF.ADFFFFFFFFFFFFFFEFFEFFCAFFFDFFFFFDABBCF;
@M03896:38:000000000-B4D98:1:1108:8796:3804 1:N:0:274
TACGTAGGGAGCGAGCGTTGTCCGGAATTACTGGGTGTAAAGGGTGCGTAGGCGGCCTGGTAAGTTAGTGGTGAAAACTATGGGCTTAACCCATAGCCTGCCATTAAAACTGCTGTGCTTGAGTGAAGTAGAGGTAGGTGGAATTCCCGGTGTAGCGGTGAAATGCGTAGAGATCGGGAGGAACACCAGTGGCGAAGGCGGCCTACTGGGCTTTAACTGACGCTGAGGCACGAAAGCATGGGTAGCAAACA
+
BAABBFFBBBAAE2EE22A2FGHEAEGGHGDDBAA3EEHHHHHGHFEEEEGCHEFFGGGGFHHHHHBG43BBFGHBFEFFGHHHHHHGGFHHGHE3GCFGGHHHHHBFGHFFFGF3@@GGG@CFHFGHGHHHHHFGBFDDFGGGHHHHDC-<C10=<<<@EHHHFHEDGGFG0GGGFCFGDDFFFGGGFFGGGGGCAAA;@DBBBFFBF?9.EBBFFFFFFDDFD.FAE.9;DDF.FBFFFEFFFBFFFFF
@M03896:38:000000000-B4D98:1:1108:8802:3820 1:N:0:274
TACGTAGGGAGCGAGCGTTGTCCGGAATTACTGGGTGTAAAGGGTGCGTAGGCGGCCTGGTAAGTTAGTGGTGAAAACTATGGGCTTAACCCATAGCCTGCCATTAAAACTGCTGTGCTTGAGTGAAGTAGAGGTAGGTGGAATTCCCGGTGTAGCGGTGAAATGCGTAGAGATCGGGAGGAACACCAGTGGCGAAGGCGGCCTACTGGGCTTTAACTGACGCTGAGGCACGAAAGCATGGGTAGCAAACA
+
>AAAAFFAACA>AACA22EAFGHEAEGGHFA55BAAEEGHHHHEHFEEFF0AGEEEEEFFFGHHHHB@4@BBFBBFFEBFHHHGFGGFGHHHGGB3G3?FGHHHHHHHHH2FDHF3@@D@FFFGHFHGHHFFHFFGBF1FFGHHFHHHG--AC>==<<<<CGHHFC:;C@AGFFG.C-BGGDGFFFGECCFF;@@DF9A@9@D?BB;;/...ABFFFFFFFFFFFFF;EE?AADDDFFFFFFFB9BFF/A9
@M03896:38:000000000-B4D98:1:1108:20071:4869 1:N:0:274
TACGGAGGGTGCAAGCGTTAATCGGAATTACTGGGCGTAAAGCGCACGCAGGCGGTTTGTTAAGTCAGATGTGAAATCCCCGGGCTCAACCTGGGAACTGCATCTGATACTGGCAAGCTTGAGTCTCGTAGAGGGGGGTAGAATTCCAGGTGTAGCGGTGAAATGCGTAGAGATCTGGAGGAATACCGGTGGCGAAGGCGGCCCCCTGGACGAAGACTGACGCTCAGGTGCGAAAGCGTGGGGGGCAACAA
+
AAAA@BADBA?>BF4A2AE?AFG2AAFFHHBB5A2BAAEEEHHGG?EFGC?0B>EEEEDHFFHBBF4BGFFB@FGFFGFGFGGFEGGFFHHHHE?0CFGFGHHHHGEHDGF>2C@FGHHGFGHHGHHHFGGAFGC-<=DDEFFFFFFEFF/B;//;9-9;;BF;//;.;@9;/;/;B/9AA..;BFBDFFCFFD=D-.9B=DFFFFAAEF.;@@A.://9/.9..:F//9/-.999BDA?>B--;9;....
@M03896:38:000000000-B4D98:1:1108:20056:4888 1:N:0:274
TACGGAGGGTGCAAGCGTTAATCGGAATTACTGGGCGTAAAGCGCACGCAGGCGGTTTGTTAAGTCAGATGTGAAATCCCCGGGCTCAACCTGGGAACTGCATCTGATACTGGCAAGCTTGAGTCTCGTAGAGGTGGGTAGAATTCCAGGTGTAGCGGTGAAATGCGTAGAGATCTGGAGGAATACCGGTGGCGAAGGCGGCCCCCTGGACGAAGACTGACGCTCAGGTGCGAAAGCGTGGGGAGCAAACA
+
ABBAA@ADDAAAFGFA22AEFGGFAEFGHGDB5B2BAAAEDGGEE0EEEEC@EEGCGGGHHGGHHHFGBGEBBBBFHHHHGGEFEEHFGFGGFHGGFFGFGHDGHHFGFHGFHFGFEGHHG<<GHDG0FEFFHF1<.@EGEHFHHHHE=//<<0==;:CCEBCGCGECEFGGEFFGGBB..CBBFFFE-:?DFA--9AA--@FFFFF??FAA>DFFFFFFFBFFDFBBBBFFDC;AF?9ABF;.-;AFFFF
@M03896:38:000000000-B4D98:1:1108:20073:4894 1:N:0:274
TACGGAGGGTGCAAGCGTTAATCGGAATTACTGGGCGTAAAGCGCACGCAGGCGGTTTGTTAAGTCAGATGTGAAATCCCCGGGCTCAACCTGGGAACTGCATCTGATACTGGCAAGCTTGAGTCTCGTAGAGGGGGGTAGAATTCCAGGTGTAGCGGTGAAATGCGTAGAGATCTGGAGGAATACCGGTGGCGAAGGCGGCCCCCTGGACGAAGACTGACGCTCAGGTGCGAAAGCGTGGGGAGCAAACA
+
ABBABBBCCAAACGFC22EEFGHFEEGGHF555BBBAAEEHHHGG?EEGCECFEFEGGGHGHHHHH4BGHFBBGHGHHHHGGGGEFHGHHHHHHGHCFFFGHHHHHHHHHGFHHHHGGHHGHHHHHHHFGGGHHGGGFFFFFFFFFFFFFBFB;;;9;;;AFFFFF;;;CFFFFFFFFFFFFFFFFFDD@BDADCFFFF=;DFFFFDEFFFFFFFDFFFFFFDFFFFFFFF@DFF?FADDFFF9-;AFBF.
@M03896:38:000000000-B4D98:1:1108:8209:7864 1:N:0:274
TACGTAGGGTGCAAGCGTTATCCGGAATTATTGGGCGTAAAGGGCTCGTAGGCGGTTCGTCGCGTCCGGTGTGAAAGTCCATCGCTTAACGGTGGATCCGCGCCGGGTACGGGCGGGCTTGAGTGCGGTAGGGGAGACTGGAATTCCCGGTGTAACGGTGGAATGTGTAGATATCGGGAAGAACACCAATGGCGAAGGCAGGTCTCTGGGCCGTCACTGACGCTGAGGAGCGAAAGCGCGGGGAGCGAACA
+
AAAAAFCA@FAAEDGF22E2GGHF2EEFHFFGCB2BAAAEGFFGFAGCEEGCHFEFEFGFE>E>>EEF?>>??GGDGHHHHHHGGHHGHFC/CGGCGCHFGFGFFC->AG.<<AC@?AFGBCF;FGGAFGDEFFDFDFFFABFFFFFFD;=@A/;;A-;;9EFFBFFFFFFFFFFEBBAFFFFFFBFFAFFFB;-BAFEFDFFFFFFB9B.E@DAADFB/;DAFD.FEF.;-@BF?FDFFC;BACA>BDBB
@M03896:38:000000000-B4D98:1:1108:8192:7872 1:N:0:274
TACGTAGGGTGCAAGCGTTATCCGGAATTATTGGGCGTAAAGGGCTCGTAGGCGGTTCGTCGCGTCCGGTGTGAAAGTCCATCGCTTAACGGTGGATCCGCGCCGGGTACGGGCGGGCTTGAGTGCGGTAGGGGAGACTGGAATTCCCGGTGTAACGGTGGAATGTGTAGATATCGGGAAGAACACCAATGGCGAAGGCAGGTCTCTGGGCCGTCACTGACGCTGAGGAGCGAAAGCGCGGGGAGCGAACA
+
BCBBAFFCCFBAFEFF?2EAEGHEEEGGHFFGBFBBAAEEHHHGGAGEAFFCGGGGEFFEEEEEEEGGG?@?EGHHHHHHHHHGGHHGHGC<CGFGGFHFFCDGGDCEFHDGGGDGGDGGGGBFGFGGFGGFFFDCFFFFABFFFFFFFF;BA:9;A;:AFFFFFFFFFFFFFFFFFFFFFFFFFFFFEFFFFFFAFFFFFFAFFFFFFFFFFFFFDFFFFFFFFFEEFFEFFFFFFDFFFFFFFA;=-@-
@M03896:38:000000000-B4D98:1:1108:8201:7890 1:N:0:274
TACGTAGGGTGCAAGCGTTATCCGGAATTATTGGGCGTAAAGGGCTCGTAGGCGGTTCGTCGCGTCCGGTGTGAAAGTCCATCGCTTAACGGTGGATCCGCGCCGGGTACGGGCGGGCTTGAGTGCGGTAGGGGAGACTGGAATTCCCGGTGTAACGGTGGAATGTGTAGATATCGGGAAGAACACCAATGGCGAAGGCAGGTCTCTGGGCCGTCACTGACGCTGAGGAGCGAAAGCGCGGGGAGCGAACA
+
ABAAAFFCBFAAFGFA22E?FFHEEFGGHGCHBBFBAAAEGFGGFCGAEFFDHGGEEFFFB>>>>EEE//@EEGHGHHHGHHHGGHGGHF?<DGDFGFGFFCDGFC<EFH.>CCC-BCDFDFGFGGGBCEDAEFDFAEFFAFFFFFFFFF;BA:;:;;;ADFFFFBB;BFFFFFFFFFFADFFFFFFFFFFFBC>DADEEFFABFFFFBF.A-:@DDFFBFDFFFF?AFDECADFFFDFDFFFCBA:;B@9
@M03896:38:000000000-B4D98:1:1108:9977:8202 1:N:0:274
TACAGAGGGTGCAAGCGTTAATCGGATTTACTGGGCGTAAAGCGCGCGTAGGTGGCCAATTAAGTCAAATGTGAAATCCCCGAGCTTAACTTGGGAATTGCATTCGATACTGGTTGGCTAGAGTATGGGAGAGGATGGTAGAATTCCAGGTGTAGCGGTGAAATGCGTAGAGATCTGGAGGAATACCGATGGCGAAGGCAGCCATCTGGCCTAATACTGACACTGAGGTGCGAAAGCATGGGGAGCAAACA
+
AAAAADFAAAAAFFGAA2EECGHFEFFGHGBD5B2AAAEEDGHGGGGGEFE?DFC1BGFGHHFHGH4B@@4BBFFGHHHHGGGGFGGHHG?FGHHEGGGHHFGHHHBGHGFBG3BACGGGGHB@FHDGHHGGACGGFGDFGHHHHHGGFH1C>>1>>=.<CHGHFGC=DGEHFHHGHGHHG.=<GGGA:@FDCFGGGGGGGDAFFFBBFF.9B/F9FFFFFFFFFFEEFFFADFFDBFFFFFBEFFFFFFF
@M03896:38:000000000-B4D98:1:1108:17000:8596 1:N:0:274
TACGTAGGGTGCAAGCGTTATCCGGAATTATTGGGCGTAAAGGGCTCGTAGGCGGTTCGTCGCGTCCGGTGTGAAAGTCCATCGCTTAACGGTGGATCCGCGCCGGGTACGGGCGGGCTTGAGTGCGGTAGGGGAGACTGGAATTCCCGGTGTAACGGTGGAATGTGTAGATATCGGGAAGAACACCAATGGCGAAGGCAGGTCTCTGGGCCGTCACTGACGCTGAGGAGCGAAAGCGTGGGGAGCGAACA
+
ABCCBFFCCFAABDGA22EEFGHFEEGGHGFFBFABAAEEGHHGGCHEEF11GEEEEFEEEEE>>EEEF/>??GFHGGHHHHHCGHHGGGCDGHGFG2GFFDFGGF?CDHGDDG-CDA?CCFFBFFFGFGGFFFDADAFEEFFFFFFFDA=C;:;:::;;DEFFFFBFFFFFBFFADCCDFFBFBFFAFFFFFFC;DFEFFFAFFFB;BFEA-@ADDFF/FFFFFFFFFD;9;CA?FD.A=DAE=A@=;AB
@M03896:38:000000000-B4D98:1:1108:17020:8599 1:N:0:274
TACGTAGGGTGCAAGCGTTATCCGGAATTATTGGGCGTAAGGGGCTCGTAGGCGGTTCGTCGCGTCCGGTGTGAAAGTCCATCGCTTAACGGTGGATCCGCGCCGGGTACGGGCGGGCTTGAGTGCGGTAGGGGAGACTGGAATTCCCGGTGTAACGGTGGAATGTGTAGATATCGGGAAGAACACCAATGGCGAAGGCAGGTCTCTGGGCCGTCACTGACGCTGAGGAGCGAAAGCGTGGGGAGCGAACA
+
AAAAAFFBBB2AFDGC22EEEGHEEEFGHCFG5BABAAEEGGHGGEHGEEFEHGGFCFEFEEEE>EGGE@/??FFGBGHHHHHFGHGGGFDGFHDEHBGGGCCDGCCCCHGDGG-@CBGEBFFFFCFFFDFFAAAFFAFF99BFFFFFFA=DA/9BD@;AAEFFFFFFFFFFFB/.@FFAFFFFFFDFFFFFF;@@;DEFFF.BFFBFBF.;-99;AFFFFDDFFBFAFDE@CDA.9DD?DFAFFA@;DA-
@M03896:38:000000000-B4D98:1:1108:21820:8863 1:N:0:274
TACGTAGGGGGCAAGCGTTATCCGGATTTACTGGGTGTAAAGTGAGCGTAGACGGAATGGCAAGTCTGATGTGAAAGGCCGGGGCTCAACCCCGGGACTGCATTGGAAACTGTCAATCTAGAGTACCGGAGGGGTAAGTGGAATTCCTAGTGTAGCGGTGAAATGCGTAGATATTAGGAGGAACACCAGTGGCGAAGGCGGCTTACTGGACGGTAACTGACGTTGAGGCTCGAAAGCGTGGGGAGCAAACA
+
ABABAFFABB2>AFCA22E2GGHEFGGGHHDB5BB3EEGHFHHHHHHGFFCAGEFEEFGGBEFGGHDFF44BBFBGF1FGFGGGEFHEFFHGGC<CDFGHHGHHHHFHGHGBHEGFGGGFGHGGDGHGGGGGGGDF/DDDDFHHFHHHHFBC<;<;;;;AEGFGBC:;CDGGGFFFFFFG?EGGEGGGFFFFEFFFFFFFFFADFFFFBFA>-;99BBFFF?:E?EFBFFFBFFFDFFFFFFFEDDEFFF.
@M03896:38:000000000-B4D98:1:1108:21835:8873 1:N:0:274
TACGTAGGGGGCAAGCGTTATCCGGATTTACTGGGTGTAAAGTGAGCGTAGACGGAATGGCAAGTCTGATGTGAAAGGCCGGGGCTCAACCCCGGGACTGCATTGGAAACTGTCAATCTAGAGTACCGGAGGGGTAAGTGGAATTCCTAGTGTAGCGGTGAAATGCGTAGATATTAGGAGGAACACCAGTGGCGAAGGCGGCTTACTGGACGGTAACTGACGTTGAGGCTCGAAAGCGTGGGGAGCAAACA
+
BBBBBFFBB2A>22FF2AEEGGHEEEGGHHBDBBBAEEHHHHGHHHHFEECEHEFEFFGHFFGGHH@BDGBBBF4@31BFEFGGEGHGHGHGG?>DFFHHHGHHHHFHHHF2GDGFGFGGGGCGGHHDGFGGGGDFHGFEGGGHGHHHHFBC<=;<:;;;EFGGFFCCEGGGBFGGFFFGGGFGGGGFFFFFACBFF?AAACFFFFBBBFFFAD..;FFFFDEEFFFFFFF@=FF.FDDDCFFFFFEFFF?
@M03896:38:000000000-B4D98:1:1108:5427:10545 1:N:0:274
TACGTAGGGTGCGAGCGTTGTCCGGAATTACTGGGCGTAAAGAGCTCGTAGGCGGTTTGTCACGTCGTCTGTGAAATCCTAGGGCTTAACCCTGGACGTGCAGGCGATACGGGCTGACTTGAGTACTACAGGGGAGACTGGAATTTCTGGTGTAGCGGTGGAATGCACAGATATCAGGAAGAACACCGATGGCGAAGGCAGGTCTCTGGGTAGTAACTGACGCTGAGGAGCGAAAGCATGGGTAGCGAACA
+
CCCCBFFBBFAAEEGA22E?FGHEEEEGHHD5BABBAAEECGHHH3GEEFGGHFGEFGFHFFDBBGEEF1CBBGHHGHHH4FGEGHHHHHHHHHHGFECDHHHFDGCGGGGGDGCDGFHHGGFGHHGFHHHEFCCG.EHF<<CGHHGFHHFGG;;<::;AEFGGGFCFFGGGFGFGG0FFFFFGGGGC?DFFBDDFFBEFFFAFFFFFFFFBEFFFFFFBFFDFFDF.BFEFFFFFEBFFFEFBAB;@DC-
@M03896:38:000000000-B4D98:1:1108:5442:10556 1:N:0:274
TACGTAGGGTGCGAGCGTTGTCCGGAATTACTGGGCGTAAAGAGCTCGTAGGCGGTTTGTCACGTCGTCTGTGAAATCCTAGGGCTTAACCCTGGACGTGCAGGCGATACGGGCTGACTTGAGTACTACAGGGGAGACTGGAATTTCTGGTGTAGCGGTGGAATGCACAGATATCAGGAAGAACACCGATGGCGAAGGCAGGTCTCTGGGTAGTAACTGACGCTGAGGAGCGAAAGCATGGGTAGCGAACA
+
AAAAAFFAA4AAG?GA22EAEGGAEGGGHHDD5A2BAAEFAFA2GFHFEBF1G0EEEGGHFBE>BF?EFEABBB4BGGHG4BCGFGGFGHHCGHHHHCCDHHD?CFCDFG/?CCC/GCFF<1CHHHGHHHF0FDEG.CGFCCGFHHHHFF0CC0;<-::;9EBFFFBFGGGGGGGFFFGGGGFGGGE@;>?A9@BCFDFFD;9BFFFBFFFF;//BFEFFFFDF?FFAFFFFF-=AFEFE.;99.B-;=FD
@M03896:38:000000000-B4D98:1:1108:5421:10575 1:N:0:274
TACGTAGGGTGCGAGCGTTGTCCGGAATTACTGGGCGTAAAGAGCTCGTAGGCGGTTTGTCACGTCGTCTGTGAAATCCTCGGGCTTAACCCTGGACGTGCAGGCGATACGGGCTGACTTGAGTACTACAGGGGAGACTGGAATTTCTGGTGTAGCGGTGGAATGCACAGATATCAGGACGAACACCGCTGGCGAAGGCAGGTCTCTGGGTAGTAACTGACGCTGAGGAGCGACAGCATGGGTAGCGACCA
+
A>AAAF1AA1>AAECA00AAFGGEEEGGHG1221/AAAEAAF1AB1B/E?FCHECEGGGGBF@/B?>>?CCB@2>DGFHH1?E>EEGGGGG<FGFBGCGCHH1FC?CG/CF//</<0>FF<1>>>DHGHFHF.AE-.<D0:/:0CGG0;0::::<;A-;?..0F0;;BCFB0;FFBF0F.9-;=-BB@--99A=;;@BE?B@9;BBBB/B;/-;99/;//B?A-A-99;B--?--;AB;B--/9-B-@>9-
@M03896:38:000000000-B4D98:1:1108:17237:11005 1:N:0:274
TACGTAGGGAGCGAGCGTTGTCCGGAATTACTGGGTGTAAAGGGTGCGTAGGCGGCCTGGTAAGTTAGTAGTGAAAACTATGGGCTTAACCCATAGCCTGCCATTAAAACTGCTGGGCTTGAGTGAAGTAGAGGTAGGTGGAATTCCCGGTGTAGCGGTGAAATGCGTAGAGATCGGGAGGAACACCAGTGGCGAAGGCGGCCTACTGGGCTTTAACTGACGCTGAGGCACGAAAGCATGGGTAGCAAACA
+
AABBBFFBBCAAFCGE2AEAFGHEGGGGHHDBBBBAEEHHGHHGHFGGFEEEHEFGEEGHFHDGFHBG4FDBBGFHFFGEFHHGHHHHHFHHGGGHHFFGHHHHHHGHHHFG2F?CDFFGDGHGGDGFFGGFHGHH1FDFFGHHGHHHDG-@<<==-<<<EFHHGHC:CGGFFHHEGFFGFDFGGGGEG09FEFGFFFEBDFFFFFFBBE?FFFEFFFFFFFFFFFFAEF?;A?DA/B/BFF9B.BFBFFF
@M03896:38:000000000-B4D98:1:1108:17240:11024 1:N:0:274
TACGTAGGGAGCGAGCGTTGTCCGGAATTACTGGGTGTAAAGGGTGCGTAGGCGGCCTGGTAAGTTAGTAGTGAAAACTATGGGCTTAACCCATAGCCTGCCATTAAAACTGCTGGGCTTGAGTGAAGTAGAGGTAGGTGGAATTCCCGGTGTAGCGGTGAAATGCGTAGAGATCGGGAGGAACACCAGTGGCGAAGGCGGCCTACTGGGCTTTAACTGACGCTGAGGCACGAAAGCATGGGTAGCAAACA
+
AAAAAFFCBFBAECCA22E2FGHEFGGGHFDBBAA3BEGHHHHGHFEGGEFCHFGGEGGHFHHGGHDBEE4BBFFGHFGFHHHGHHHHHFHHGFFFHFHGHHHHHFGHHHFFEFFFEGHHFGCFGG2FHHHHHFCHFFBGFGHHHHHGGG?DA<==<<<<EHFFFG:;ECGHGHHHGGGGGGGGGGGECFGGCFGFFFADFFCFFF:B;EAFFF0FFFFFFFDFFFFFFF?AD?DAFFFFFFFFFFFFFFA
@M03896:38:000000000-B4D98:1:1108:8004:11486 1:N:0:274
TACGTAGGGGGCAAGCGTTATCCGGATTTACTGGGTGTAAAGTGAGCGTAGACGGAATGGCAAGTCTGATGTGAAAGGCCGGGGCTCAACCCCGGGACTGCATTGGAAACTGTCAATCTAGAGTACCGGAGGGGTAAGTGGAATTCCTAGTGTAGCGGTGAAATGCGTAGATATTAGGAGGAACACCAGTGGCGAAGGCGGCTTACTGGACGGTAACTGACGTTGAGGCTCGAAAGCGTGGGGAGCAAACA
+
BBBBBFFBBBC>CFEE22FEGGHEFGGGHHBBBFA3EEHHHHHHHHHGGE?EHEGEFFHGBFFFHHBFGGBBBFFGFGHHGGGGEFHFFFGEGCCGGFFGGHHHHHEHHHFBGEF@GFGGFGFHHHHGGGGGGGADCGDFGHHHHHHGHFBF;;;;;:;;EGGGFF9=CCEGGGGGGFGGGAFFGGGFFFFFAD@BADFFFCCCFFFFBFFAADFFFFFFF?AEFEFFFFFCFFFFFFFFFFFECDFFFF.
@M03896:38:000000000-B4D98:1:1108:28870:11966 1:N:0:274
TACGTAGGGGGCAAGCGTTATCCGGATTTACTGGGTGTAAAGTGAGCGTAGACGGAATGGCAAGTCTGATGTGAAAGGCCGGGGCTCAACCCCGGGACTGCATTGGAAACTGTCAATCTAGAGTACCGGAGGGGTAAGTGGAATTCCTAGTGTAGCGGTGAAATGCGTAGATATTAGGAGGAACACCAGTGGCGAAGGCGGCTTACTGGACGGTAACTGACGTTGAGGCTCGAAAGCGTGGGGAGCAAACA
+
ABABAFFBBBD>?FCE22EAAGGEEFGGHHDFBB23BAGHFHGGHFHGEFGEHGFEFFGHBBBFGHHHHHEBBGGHHFHHGFGGEFHGBGHFGCCCFBFFHFHHHHFFGHF2>DF1FDG?FFCGHHHGFGGFGGDGCGFBDGGGHHHHHC0C<<;;;;;AEGGGBFCEGFGGGGGEFBFFGACFFFEEFFFFEF@FFFFF;BCFFFFFBFFAAFFFFFFFFFAE?AFFFFFD@FFFFDADFFFFFDEFFF.
@M03896:38:000000000-B4D98:1:1108:17218:13421 1:N:0:274
TACGGAGGATCCGAGCGTTATCCGGATTTATTGGGTTTAAAGGGAGCGTAGATGGATGTTTAAGTCAGTTGTGAAAGTTTGCGGCTCAACCGTAAAATTGCAGTTGATACTGGATATCTTGAGTGCAGTTGAGGCAGGCGGAATTCGTGGTGTAGCGGTGAAATGCTTAGATATCACGAAGAACTCCGATTGCGAAGGCAGCCTGCTAAGCTGCAACTGACATTGAGGCTCGAAAGTGTGGGTATCAAACA
+
AAAA?AABBFFFGCGA22AEGGHFFEGGHGFG53A2FEHGHHGGHAEFEEEGHHHHGGBGHHHHHH5F5FDB?FFFHFHHHGFEEEFFFFHGGH/FHHGHHHHFHHGHHHFDGGGBGG3BBF2FGGHFHHGHHHFFC/CCACFGHHEFF..C<<=<<<<<EHHHF0CGGHFHHHHHGGGGGBFFBFGE?DGGF.;A?DEF?DFFFFFFEBBFFFBBBBFFFFFFFFFFEF?;=F?.B/;BDBAFFFBFFF;
@M03896:38:000000000-B4D98:1:1108:17229:13435 1:N:0:274
TACGGAGGATCCGAGCGTTATCCGGATTTATTGGGTTTAAAGGGAGCGTAGATGGATGTTTAAGTCAGTTGTGAAAGTTTGCGGCTCAACCGTAAAATTGCAGTTGATACTGGATATCTTGAGTGCAGTTGAGGCAGGCGGAATTCGTGGTGTAGCGGTGAAATGCTTAGATATCACGAAGAACTCCGATTGCGAAGGCAGCCTGCTAAGCTGCAACTGACATTGAGGCTCGAAAGTGTGGGTATCAAACA
+
ABBBABCCCFFFGCGE22EAGGHEEGGGHGFHBBB2FFHHHHHGHGGGEFCGHGHGGGFHHHHGHH5F5G5BBDFGHHHHHGGFEFGFGFHGGHEHHGGHHHHGHHFHHHEDGGDDFGFFFHFGHGHFHHGHGHFE?<CCACFGHHGGFDCEG<==<<<AEHHHHCCGHHGHHHHHHGGGGGGGGGGDBGGGFECGGGFGFFFFFFFFFFFFFFFFFFFFFEFFFFFFFFFDDFFFFB9BFFAFFFFFFFA
@M03896:38:000000000-B4D98:1:1108:17212:13441 1:N:0:274
TACGGAGGATCCGAGCGTTATCCGGATTTATTGGGTTTAAAGGGAGCGTAGATGGATGTTTAAGTCAGTTGTGAAAGTTTGCGGCTCAACCGTAAAATTGCAGTTGATACTGGATATCTTGAGTGCAGTTGAGGCAGGCGGAATTCGTGGTGTAGCGGTGAAATGCTTAGATATCACGAAGAACTCCGATTGCGAAGGCAGCCTGCTAAGCTGCAACTGACATTGAGGCTCGAAAGTGTGGGTATCAAACA
+
AAAAAAABBFFFGCG222E?GGHEEEGGHGFHBD22FFHHHHHGHEFGEECEHGGGGGGHHHHHGH5F@G5BBFGFGGHHGEGEEFGEGGHGGG//FGGGHHHHHHGHHHFDGGBBGGDHGFFGHHHFHHGHFHFC?@C@/CCFHHFFFG.CC<<=<<<AEGHHGCGGHFHGHHHFHAAA9CBFFFFA:DFGFFGGGDFG?FFFFFFFFFFF:FFFFBFFFFFFFBFB..;99BA./BFFFF.//;FF/B.
@M03896:38:000000000-B4D98:1:1108:1923:13613 1:N:0:274
TACGGAGGGTGCAAGCGTTAATCGGAATTACTGGGCGTAAAGCGCACGCAGGCGGTTTGTTAAGTCAGATGTGAAATCCCCGGGCTCAACCTGGGAACTGCATCTGATACTGGCAAGCTTGAGTCTCGTAGAGGGGGGTAGAATTCCAGGTGTAGCGGTGAAATGCGTAGAGATCTGGAGGAATACCGGTGGCGAAGGCGGCCCCCTGGACGAAGACTGACGCTCAGGTGCGAAAGCGTGGGGAGCAAACA
+
AAB@AAAD?AAA4EF4?22EFGHFEDEGHFDB5BABAAEEHGGFGCGGGAAEFEEEFGGHGFGFGHEFGGEB@BFHFHHHGEGGEFHFHHHHHHAGBFFFGHGDGGFFFHGGHGHBFGGFGHGHHHHHGFFEFHD-@DFAAFFFFFFEFB9FB;;:-9:;;FFBFB;;DDEBFFFFFBFFDAFFFFFFF;-A.@BC-AF;DDBD=DFFFFFF-DF?FF/;BDFFDDFFFFB=.BCDBAFFFFCE-AEFFF?
@M03896:38:000000000-B4D98:1:1108:23837:14155 1:N:0:274
TACGGAGGGTGCAAGCGTTAATCGGAATTACTGGGCGTAAAGCGCACGCAGGCGGTTTGTTAAGTCAGATGTGAAATCCCCGGGCTCAACCTGGGAACTGCATCTGATACTGGCAAGCTTGAGTCTCGTAGAGGGGGGTAGAATTCCAGGTGTAGCGGTGAAATGCGTAGAGATCTGGAGGAATACCGGTGGCGAAGGCGGCCCCCTGGACGAAGACTGACGCTCAGGTGCGAAAGCGTGGGGAGCAAACA
+
>>AA111>D1A>FFCF00E0AGHBAAAFHB1D2A/BAAAECFEEG/EAEGECEE>EEGEHEGBFGHHG1FDB1@G1GGFHGEEEEGHHCGHGAG/FGGGBFFGGGGGGHHGEBGHHGFFG0?FGGHG0?AFF10.-<-@B?F/BFFFFFF/FB;/;9-;9AFFFFFAAB@FFFFFFBFFEFBBFFFFF9@@BA@?@@FF@@@@@@@99-F-@-;ABBFFB;ABBFBFFFEF@-=@BFBB?@;=A-99BFFF
@M03896:38:000000000-B4D98:1:1108:23824:14167 1:N:0:274
TACGGAGGGTGCAAGCGTTAATCGGAATTACTGGGCGTAAAGCGCACGCAGGCGGTTTGTTAAGTCAGATGTGAAATCCCCGGGCTCAACCTGGGAACTGCATCTGATACTGGCAAGCTTGAGTCTCGTAGAGGGGGGTAGAATTCCAGGTGTAGCGGTGAAATGCGTAGAGATCTGGAGGAATACCGGTGGCGAAGGCGGCCCCCTGGACGAAGACTGACGCTCAGGTGCGAAAGCGTGGGGAGCAAACA
+
ABAA3AABBAAAFFGF22E2AGHBBEFGHGDB5B2BAAEEGGHGG0EEEEECFEEEGGGHHFHHHHHHFHFBFGHFHHGHGGGGEGHHHHHHHHGGCEGFHHHHHHHHGHHHHHHHGHHHGFHHHHHFFGGGHGCDGBBFFFFFFFFFFFBFF;;;9;;;AFFFFFA;DBFFEFFFFFFFBDFFFFFFB-@AAB?BBFF;BBBBBBBFEF9BBBFFFFFFFFFDFFFFFFFBD@BDFF9DBBBFBDEFFF?
@M03896:38:000000000-B4D98:1:1108:23841:14175 1:N:0:274
TACGGAGGGTGCAAGCGTTAATCGGAATTACTGGGCGTAAAGCGCACGCAGGCGGTTTGTTAAGTCAGATGTGAAATCCCCGGGCTCAACCTGGGAACTGCATCTGATACTGGCAAGCTTGAGTCTCGTAGAGGGGGGTAGAATTCCAGGTGTAGCGGTGAAATGCGTAGAGATCTGGAGGAATACCGGTGGCGAAGGCGGCCCCCTGGACGAAGACTGACGCTCAGGTGCGAAAGCGTGGGGAGCAAACA
+
ABBBAABBBAAAFGFA22EAFGHBEEGGHHDDBBBAAAEEHHHGG?EEGGGGGGGGFGGHGHFHHHHHFGFBFGGHGHHHGGGGEFHHHHHHHGEGGFHGHHHHHHGHHHFFHHHGGHHHHFHHHHHHGGGGGHCFGFFFFFFFFFFFFFBFF;;:;9;;EFFFEF;;ADFFFFFFFFFEDDFFFFFF-@DFAA==DDF-AFFFFFDEFFFF=AFFFFFFFFFDDFFFFFFCDFFFFF.9@DFEFFEFFFF
@M03896:38:000000000-B4D98:1:1108:17290:14445 1:N:0:274
TACGTAGGGAGCGAGCGTTGTCCGGAATTACTGGGTGTAAAGGGTGCGTAGGCGGCCTGGTAAGTTAGTGGTGAAAACTATGGGCTTAACCCATAGCCTGCCATTAAAACTGCTGGGCTTGAGTGAAGTAGAGGTAGGTGGAATTCCCGGTGTAGCGGTGAAATGCGTAGAGATCGGGAGGAACACCAGTGGCGAAGGCGGCCTACTGGGCTTTAACTGACGCTGAGGCACGAAAGCATGGGTAGCAAACA
+
ABAAAFFB@FBAEECE22EAFGHEEGGGHHBBBBB3EFHHHHHGHFFGFFEDHEFGEEFGFHHHHHGGBD1B?FGHHFF?FHHHGHHHGFHHGEBHHCFGHHHHGHHHHHCGFFBFEFFFDGFGGHHGHHHHHHFHEFDGFHHHHHHHGG?DE<==@<<AEHHHFG;;CGGHFHHHGGGGGDFGGGGGA;FG;CDFFFEBDDFBFFFBBFAFFFFFFFFFFFFFDDAAE9:ADFFDFFFFFFBBEFFFFFA
@M03896:38:000000000-B4D98:1:1108:17287:14465 1:N:0:274
TACGTAGGGAGCGAGCGTTGTCCGGAATTACTGGGTGTAAAGGGTGCGTAGGCGGCCTGGTAAGTTAGTGGTGAAAACTATGGGCTTAACCCATAGCCTGCCATTAAAACTGCTGGGCTTGAGTGAAGTAGAGGTAGGTGGAATTCCCGGTGTAGCGGTGAAATGCGTAGAGATCGGGAGGAACACCAGTGGCGAAGGCGGCCTACTGGGCTTTAACTGACGCTGAGGCACGAAAGCATGGGTAGCACACA
+
ABBABFF@?BAAE?G2?2EAFFHEAEEGHHBD5BB3EEGHDGHGHFGGFE0AGEEG>?F?EF4GFHDG43BB?3GHGEF3BGHGFBHHGFHGGFBFHFBGHHHHEFG?FGFD2FB@C?2FBFC>FF>GHHFHHGFGB?DFFGGHHHEHDA@@C0==-<<<CHHHFC.=;CE0CGH.C9-A-C/AFBCAFFFE;-;@;.AD;B@A/999/;AFFF///9B/9.;DD..:.9A....9BFFFF.9BA;B/.;;
@M03896:38:000000000-B4D98:1:1108:23278:15088 1:N:0:274
TACGTAGGGTGCAAGCGTTATCCGGAATTATTGGGCGTAAAGGGCTCGTAGGCGGTTCGTCGCGTCCGGTGTGAAAGTCCATCGCTTAACGGTGGATCCGCGCCGGGTACGGGCGGGCTTGAGTGCGGTAGGGGAGACTGGAATTCCCGGTGTAACGGTGGAATGTGTAGATATCGGGAAGAACACCAATGGCGAAGGCAGGTCTCTGGGCCGTCACTGACGCTGAGGAGCGAAAGCGTGGGGAGCGAACA
+
ABBBAFFBCFAABGCC22A?GGHEEEEGHHFH5BAAAAEEHHGFFCGGEEEDHGGGCFGEBEEEEEEGG//??FGFFHGHHGHGGGHGGF?CCGGGHFHHGDDGGFCDGHEDFFG@FDGFGF0CFFGGAEEFFFFADEFEABFFFFFFFFACA::;;9;;DEFFF9BFFFFFFFFFAFAAFFFFFFF?EFFFFFFFFFFFDFFFFFFB;F.ACFFFFFFFFFFFFFFFFFFFFAFFFFDFFFFFFD@BBFB
@M03896:38:000000000-B4D98:1:1108:28272:15504 1:N:0:274
TACGTAGGGAGCGAGCGTTGTCCGGAATTACTGGGTGTAAAGGGTGCGTAGGCGGCCTGGTAAGTTAGTGGTGAAAACTATGGGCTTAACCCATAGCCTGCCATTAAAACTGCTGGGCTTGAGTGAAGTAGAGGTAGGTGGAATTCCCGGTGTAGCGGTGAAATGCGTAGAGATCGGGAGGAACACCAGTGGCGAAGGCGGCCTACTGGGCTTTAACTGACGCTGAGGCACGAAAGCATGGGTAGCAAACA
+
ABAAAFFABFBA2EEA22AAFGHEEGGGHHDB5AB3AAEGHHHFGFEEFEE1GEEFEEGECGHHGH4@4FGBFFGFBFFFGFHHGFFHGFHHGGBHHFFGGHHHHHHHHHCDGFF@??CFBGGFHGHGHGHHHEFHBFBDFGHHHHHHGF-@<<==<<=<EFHHFC;;CDFHHHHHGAGGGAFFGFGEFFFF;-ADCFE@-9BFFFBB;AAFFFEFFFFFFFFFFFFFEAA;ADFDFFFFFF;;:;FFFFA
@M03896:38:000000000-B4D98:1:1108:28285:15519 1:N:0:274
TACGTAGGGAGCGAGCGTTGTCCGGAATTACTGGGTGTAAAGGGTGCGTAGGCGGCCTGGTAAGTTAGTGGTGAAAACTATGGGCTTAACCCATAGCCTGCCATTAAAACTGCTGGGCTTGAGTGAAGTAGAGGTAGGTGGAATTCCCGGTGTAGCGGTGAAATGCGTAGAGATCGGGAGGAACACCAGTGGCGAAGGCGGCCTACTGGGCTTTAACTGACGCTGAGGCACGAAAGCATGGGTAGCAAACA
+
ABBBBFFBBFAAFCFE22E?FGHEEGGGHHBF5BA3EEHHHHHGHFEFGFGFHGGGEEFHFGHHHH4F4FBB?FFDGFHGHHHHGFHGHGHHGGBHHEFGHHHHHHGHHHCGGH?CEGGHFGGGHGHFHHGHHGGHGGBFFGHGHHHHGG-CE<==<<<<CGHHFG;;ECEHFGHFGGGGFGGFFGGAFFGGCDCAFFFC-=BDBFFFBF.FFFEFFFFFFFFFFFFFFFAA;DDFFFFFFFF:.;;FBF.
@M03896:38:000000000-B4D98:1:1108:28264:15520 1:N:0:274
TACGTAGGGAGCGAGCGTTGTCCGGAATTACTGGGTGTAAAGGGTGCGTAGGCGGCCTGGTAAGTTAGTGGTGAAAACTATGGGCTTAACCCATAGCCTGCCATTAAAACTGCTGGGCTTGAGTGAAGTAGAGGTAGGTGGAATTCCCGGTGTAGCGGTGAAATGCGTAGAGATCGGGAGGAACACCAGTGGCGAAGGCGGCCTACTGGGCTTTAACTGACGCTGAGGCACGAAAGCATGGGTAGCAAACA
+
3AAAACF?AFA>EA?AA2E2FGGBAEGGHGA5D3B3BAGAGGFGFFEECE?AGEEFEEFG3GGHHHFG4FFGF@F4GCFGFFHAFGFFGGHHGFFEG3?CFCGBGHFHHHFFGFB2C?FFCA<@FFHHGGFH10CFDF11FGFFHHFHGF--<<<=<<<=.0CGFGC;DCGGGHHHD??DGDFFFGGFC;B/;AA>B.ADDFCFFFB9;.ABEFFFFFFFFFFFFFE?99AADDFF/BFF?EF/;:BFFFF
@M03896:38:000000000-B4D98:1:1108:12790:16326 1:N:0:274
TACGGAGGATCCGAGCGTTATCCGGATTTATTGGGTTTAAAGGGAGCGTAGATGGATGTTTAAGTCAGTTGTGAAAGTTTGCGGCTCAACCGTAAAATTGCAGTTGATACTGGATATCTTGAGTGCAGTTGAGGCAGGCGGAATTCGTGGTGTAGCGGTGAAATGCTTAGATATCACGAAGAACTCCGATTGCGAAGGCAGCCTGCTAAGCTGCAACTGACATTGAGGCTCGAAAGTGTGGGTATCAAACA
+
>AAA>AA@AFFFGCGE22A2GGHEEEGGHHFFBGG2FEFGHHHGHGGGGFGCGGHBGGFHHGHGHHBFDGBBBGBDFHHHHHG>EEGHHFH@FEGHHGGHHHHHHHFHHHBFGFFFFFHG?FCFFGHGHHGHFFFF/BAC/@?FHHAFFGCEH<==-<<<AGHFCCCGFHFHHHHGFCDCGDFGGGGA9CEGFEBDF.CFGFFFFF;;BFFFFFFFFFFBFBFFFFEFFFF--;;9B//;AD?FFBBFFF.
@M03896:38:000000000-B4D98:1:1108:12805:16337 1:N:0:274
TACGGAGGATCCGAGCGTTATCCGGATTTATTGGGTTTAAAGGGAGCGTAGATGGATGTTTAAGTCAGTTGTGAAAGTTTGCGGCTCAACCGTAAAATTGCAGTTGATACTGGATATCTTGAGTGCAGTTGAGGCAGGCGGAATTCGTGGTGTAGCGGTGAAATGCTTAGATATCACGAAGAACTCCGATTGCGAAGGCAGCCTGCTAAGCTGCAACTGACATTGAGGCTCGAAAGTGTGGGTATCAAACA
+
AABB?ABBBFFFG?EE22EECGGEEFGGHCFHBAA2BFHHHHHGHEGGEAEEHHHFGGFGHFHHHHBF@GBBBF4G3GGHHHGEEEFEFGHEFEF/GFBGHHHHHGFGGHB4FGFBGGGF?FGGHHFFHHFHHEFFFCDCCFCGHGFFCDCEG<0=<<<<AGHHFGCGHGHHHHHHG.A:DGGGGGGDDGGGFEB?-.:FDDAFF9;/;B/9BFBFFFFFFFFFBFFFFFF9;FFDF/9/:D9//;FFFF.
@M03896:38:000000000-B4D98:1:1108:12785:16348 1:N:0:274
TACGGAGGATCCGAGCGTTATCCGGATTTATTGGGTTTAAAGGGAGCGTAGATGGATGTTTAAGTCAGTTGTGAACGTTTGCGGCTCAACCGTAAAATTGCAGTTGATACTGGATATCTTGAGTGCAGTTGAGGCAGGCGGAATTCGTGGTGTAGCGGTGAAATGCTTAGATATCACGACGAACTCCGATTGCGAAGGCAGCCTGCTAAGCTGCAACTGACATTGAGGCTCGAAAGTGTGGGTATCAAACA
+
>AAA>A3AAFFFGFCEE2EEGGHAEAEEH5AG5A2AFFHGHHBEGFGCAE0FDA3BBFBDFHEGDG5@@@5B?443B??GFFG/EEGFHHH/?FEFDFFFFGCDG3DFHGBBGG1FGGFBBGFGGHHBHHGFB<F?D/C@@DCECG.<><.<<<0=--<::CG::0<CGFFGFF0CGD.-99?BEGG.9CDABA@-9AA.ADFFAA/B9/BBFFFFFFF/BBF9/;/.9..--BF.;/9/;..//;BFBB.
@M03896:38:000000000-B4D98:1:1108:6475:17072 1:N:0:274
TACGGAGGGTGCAAGCGTTAATCGGAATTACTGGGCGTAAAGCGCACGCAGGCGGTTTGTTAAGTCAGATGTGAAATCCCCGGGCTCAACCTGGGAACTGCATCTGATACTGGCAAGCTTGAGTCTCGTAGAGGGGGGTAGAATTCCAGGTGTAGCGGTGAAATGCGTAGAGATCTGGAGGAATACCGGTGGCGAAGGCGGCCCCCTGGACGAAGACTGACGCTCAGGTGCGAAAGCGTGGGGAGCAAACA
+
AAAAA1>DD1>AGFGF00EA0BG0EEFGHHFFB1/AAAEEGHHGG?EEGCG/EFEGGGGHGFBHGHFBFFDB@FGBFGHHGGGEEEHHHHHHHHGHGGHGHHHHGFHHFGGFGHG1FHHHFFGHGHHFFGGA1GC-?@@BEBFFFFFFFF/B//::;9-;;;FFFFA9-@FFBFFFFF/AABBFBFBA@;@FF@@??BA>-@@@@@?AEFA@9;9-BF/9BABFFFFFFB/;----/;A->@@-@F-9BFA
@M03896:38:000000000-B4D98:1:1108:6501:17076 1:N:0:274
TACGGAGGGTGCAAGCGTTAATCGGAATTACTGGGCGTAAAGCGCACGCAGGCGGTTTGTTAAGTCAGATGTGAAATCCCCGGGCTCAACCTGGGAACTGCATCTGATACTGGCAAGCTTGAGTCTCGTAGAGGGGGGTAGAATTCCAGGTGTAGCGGTGAAATGCGTAGAGATCTGGAGGAATACCGGTGGCGAAGGCGGCCCCCTGGACGAAGACTGACGCTCAGGTGCGAAAGCGTGGGGAGCCAACA
+
>AA3AA?DDAA>EBGC22EAFGHFAE2FHHD55ABBAAAAFFFEE0EAEGE?EEEEEEEGFGGFHHFFEGFBBF4GGHHHGEGEEEHHHHHHGFEFGGHFGFHHHHGHDHFFGHGCFGHH?FFHHHH<FEFGHEFC-@BAABFFFFFFBB/B;;;;;;;@AFFFFF;;ABFFEFFFFFFFFFBBFFFFB@BFFBB>BFA@BBBBBB;9AFFBBBF9BFBBF.AADDBBB/;;A>?9F?9AB-@E;A.BFF.
@M03896:38:000000000-B4D98:1:1108:6490:17092 1:N:0:274
TACGGAGGGTGCAAGCGTTAATCGGAATTACTGGGCGTAAAGCGCACGCAGGCGGTTTGTTAAGTCAGATGTGAAATCCCCGGGCTCAACCTGGGAACTGCATCTGATACTGGCAAGCTTGAGTCTCGTAGAGGGGGGTAGAATTCCAGGTGTAGCGGTGAAATGCGTAGAGATCTGGAGGAATACCGGTGGCGAAGGCGGCCCCCTGGACGAAGACTGACGCTCAGGGGCGAAAGCGTGGGGAGCAAACA
+
ABABBBBBBAAAGGFE22EEFGHFEEGGHHDBBBFAAAEFHHHGG?EEGGFGGGGGGGGHGHHHHH@BFEFBBFHHHHHHGGGCEFHHHHHHHHGHHGHFGHHHHHFFHHFDGHGHGHHH0FGHHHHGFFAFGHGGGFCDAFFFFFFFFFFFF;;;;;9-9FFFFFA;A-EFBBFFFFFFFFFFFFFFF9:DFFFFFFEFFFFFFFFEFFFFACFAFFEBFFFFFFFF.:@@@-DAFDFDFFCE=DEFFF.
@M03896:38:000000000-B4D98:1:1108:20655:17928 1:N:0:274
TACGGAGGGTGCAAGCGTTAATCGGAATTACTGGGCGTAAAGCGCACGCAGGCGGTTTGTTAAGTCAGATGTGAAATCCCCGGGCTCAACCTGGGAACTGCATCTGATACTGGCAAGCTTGAGTCTCGTAGAGGGGGGTAGAATTCCAGGTGTAGCGGTGAAATGCGTAGAGATCTGGAGGAATACCGGTGGCGAAGGCGGCCCCCTGGACGAAGACTGACGCTCAGGTGCGAAAGCGTGGGGAGCAAACA
+
AAAABBCBCAAAFGFC?2AEFGHFEFGGHGDB5BBAAAEEHHHGG0EEGEEEFFGEGGGHHHHHHH@BGGEBBGHHHHHHGGGGFGHHHHHHHHGHGFGGHHHHHHHHHHFFHHHHGHHHHGGHHHHHFGGGHH.@?DB;AFFFFFFFFFBFB;;;;;;;EFFFFFA;DFFFFFFFFFFFFFFFFFFFF@AFAFDFCFEDAFFFFF@EEFFFFCFFFFFFFFFDFFFFFFB9:@BAFDAFDFFFBAEFFF.
@M03896:38:000000000-B4D98:1:1108:26214:19337 1:N:0:274
TACGTAGGGAGCGAGCGTTGTCCGGAATTACTGGGTGTAAAGGGTGCGTAGGCGGCCTGGTAAGTTAGTGGTGAAAACTATGGGCTTAACCCATAGCCTGCCATTAAAACTGCTGGGCTTGAGTGAAGTAGAGGTAGGTGGAATTCCCGGTGTAGCGGTGAAATGCGTAGAGATCGGGAGGAACACCAGTGGCGAAGGCGGCCTACTGGGCTTTAACTGACGCTGAGGCACGAAAGCATGGGTAGCAAACA
+
AAAAAFFBAFBAF2EA22A?EGHEEGGGHHBD5BB3AAGHHHGGGFEGFF?EHEEGEFGFFHHHHHBG4FBB?FFGHCGFHHHHHHHHGFHHGBGHHGHFHHHHEHHHHHFDBGCBCGCGC@FDGHFHGHFHHHFFHEBDFGHFHHGHGG?@<<==A<<<CFGHHGECECGHHHHHFGGGGGGFFGGGGFGGEFBFFFE=BFFFFFF;BE.FFFFFFFFFFFFFFFEEFFFFFDFFFEFFFE;;.FFF9FA
@M03896:38:000000000-B4D98:1:1108:6019:20884 1:N:0:274
TACGTAGGGTGCAAGCGTTATCCGGAATTATTGGGCGTAAAGGGCTCGTAGGCGGTTCGTCGCGTCCGGTGTGAAAGTCCATCGCTTAACGGTGGATCCGCGCCGGGTACGGGCGGGCTTGAGTGCGGTAGGGGAGACTGGAATTCCCGGTGTAACGGTGGAATGTGTAGATATCGGGAAGAACACCAATGGCGAAGGCAGGTCTCTGGGCCGTCACTGACGCTGAGGAGCGAAAGCGTGGGGAGCGAACA
+
>AABAFFA@CAABGGA?2AEAGGEFGGGHG5D53ABAAEAEGGGGEHGEEFFHEEEFGGEB>>E>EEEF//??FDHFFHGFGHGGFHGGHAC?FDF?2?FFCBDFC-><F.AD?CA?A@;?FCCFCAA;AEEED9BDEFFAFFFFFFFFF-=;::;A:;9AEFF/9B:BBFBFFBEA->AFFEFFFFFFBFBFFFAFFFFFFAFFF9;/F.AB@CDFFBFFFFFFFFEFDADCCC?/A::=BCFFF@DDF>
@M03896:38:000000000-B4D98:1:1108:6005:20894 1:N:0:274
TACGTAGGGTGCAAGCGTTATCCGGAATTATTGGGCGTAAAGGGCTCGTAGGCGGTTCGTCGCGTCCGGTGTGAAAGTCCATCGCTTAACGGTGGATCCGCGCCGGGTACGGGCGGGCTTGAGTGCGGTAGGGGAGACTGGAATTCCCGGTGTAACGGTGGAATGTGTAGATATCGGGAAGAACACCAATGGCGAAGGCAGGTCTCTGGGCCGTCACTGACGCTGAGGAGCGAAAGCGTGGGGAGCGAACA
+
BBBBAFFBCBAABGFE?2EAGGHGEEGGHF555BABAAEFFGGCFAGFEEF1GEGCEFFEEECEEEEGG//??GFHGGGFFGFEFHGGHGDF<FAGGBGGGD@DGG-<@GDDCGGCGGGEGFG;FFDB:C?EEFFFFABFEBB0BB9FFA-B:0;:A;.;DAFFB9:;BFBFFFFFF-99DFFFFFF?EFFFFD9>DFFFAD.BFBBBFFFFAD;AFFFFFDADDFFEFAEDA9BFB;.;:BA.-:>-;@@
@M03896:38:000000000-B4D98:1:1108:5999:22094 1:N:0:274
TACGTAGGGTGCAAGCGTTATCCGGAATTATTGGGCGTAAAGGGCTCGTAGGCGGTTCGTCGCGTCCGGTGTGAAAGTCCATCGCTTAACGGTGGATCCGCGCCGGGTACGGGCGGGCTTGAGTGCGGTAGGGGAGACTGGAATTCCCGGTGTAACGGTGGAATGTGTAGATATCGGGAAGAACACCAATGGCGAAGGCAGGTCTCTGGGCCGTCACTGACGCTGAGGAGCGAAAGCGTGGGGAGCGAACA
+
ABBBBFFBBCAAFGGA222AAGHFCEAFHD5F5BABEAAECFFDF1FEEEFEHGGFGGFEE>>E>EEGF/>??FGFDGGHHHHEGHHGHFDDFHGHGBFFGCBDG@CECHDDCCFFCDGGGGFFGGGGCEDEEFFFFEFB;BFFFFFFFA-@;:99;9;A;.F/BBFF9FBF/FFABA;@DFEFBFFEFFFFFFFA=DFED;9BFFFFFF?99@DDDFFBBDFDFF?EFFFFFAFD/D;AAFC?B.;--@>
@M03896:38:000000000-B4D98:1:1108:6016:22110 1:N:0:274
TACGTAGGGTGCAAGCGTTATCCGGAATTATTGGGCGTAAAGGGCTCGTAGGCGGTTCGTCGCGTCCGGTGTGAAAGTCCATCGCTTAACGGTGGATCCGCGCCGGGTACGGGCGGGCTTGAGTGCGGTAGGGGAGACTGGAATTCCCGGTGTAACGGTGGAATGTGTAGATATCGGGAAGAACACCAATGGCGAAGGCAGGTCTCTGGGCCGTCACTGACGCTGAGGAGCGAAAGCGTGGGGAGCGAACA
+
BCCCBFFBCFBABGFC?2EEAGGEEDFGHGBG5B2BAAEEGGFGGFHGGEFEHGGGEFEFE>EEEEGGG@??EGGFGHHHHHHGGHGGHGCCDGDGFBGGGCBDCFCECHDFGG@CBDFGGFFCFFFGCEFFFFFCFEFFFFFFFFFFFF=DB<<<B@<ADEFFB:B<<FFFFFFACFFAFFFFFFFFFFFFFFDFFFFFFF<BFFFFFFFEDDADDFFFFFFFBDFEFFFFFFFFFFFFFFAEFD9=BFB
@M03896:38:000000000-B4D98:1:1108:5998:22113 1:N:0:274
TACGTAGGGTGCAAGCGTTATCCGGAATTATTGGGCGTAAAGGGCTCGTAGGCGGTTCGTCGCGTCCGGTGTGAAAGTCCATCGCTTAACGGTGGATCCGCGCCGGGTACGGGCGGGCTTGAGTGCGGTAGGGGAGACTGGAATTCCCGGTGTAACGGTGGAATGTGTAGATATCGGGAAGAACACCAATGGCGAAGGCAGGTCTCTGGGCCGTCACTGACGCTGAGGAGCGAAAGCGTGGGGAGCGAACA
+
ABCCAFFBBBAAB5G422FECGHEFGGGHGBGBDC2AAEEGHFGGFHGEGGGHGFE0FEEEEEEE/EEE//??DDFGHGHHHFFGFFDGHFGGGDFGB?CFCBDGGDA@GCCDC@CGGGGGGGCFFGB9ADFFFFFDEFFEBFFFFFFFF-=;;/:A:;9DAFFB/:B9FFB/BBAACFCFF/BBFFFEFFFFFCDFFF?DAFFFFFFFFEEFFFDFFFBFFFFFFFFFFFF;>DDFDDDCFAA;A@==D9
@M03896:38:000000000-B4D98:1:1108:17993:23281 1:N:0:274
TACGGAGGGTGCAAGCGTTAATCGGAATTACTGGGCGTAAAGCGCACGCAGGCGGTTTGTTAAGTCAGATGTGAAATCCCCGGGCTCAACCTGGGAACTGCATCTGATACTGGCAAGCTTGAGTCTCGTAGAGGGGGGTAGAATTCCAGGTGTAGCGGTGAAATGCGTAGAGATCTGGAGGAATACCGGTGGCGAAGGCGGCCCCCTGGACGAAGACTGACGCTCAGGTGCGAAAGCGTGGGGAGCAAACA
+
ABBCABCCCCAABGFE2AFAFGHFEEGGHGDBBE2AEEEGHGHGG?EEGCE?FGGGGGGHGHHHHHBFGFFBFGHHHHHHGGGGEGHGHHHHHHGHFFGGHHHHHHGHHHGHHHHHGHFGGFHHHHHHFGFFHHGGGFFFFFFFFFFEFE0F;;9:;;;@AFFFFF;;DFFFFFFFFFFFFFFFFFFFFBFDFFDFFFEFFFFFFFFEFFFFAFFFFFFFFDFFFFFFFFFFA=BDFFFFFFFEFFFFFFA
@M03896:38:000000000-B4D98:1:1108:18910:26107 1:N:0:274
TACGGAGGATCCGAGCGTTATCCGGATTTATTGGGTTTAAAGGGAGCGTAGATGGATGTTTAAGTCAGTTGTGAAAGTTTGCGGCTCAACCGTAAAATTGCAGTTGATACTGGATATCTTGAGTGCAGTTGAGGCAGGCGGAATTCGTGGTGTAGCGGTGAAATGCTTAGATATCACGAAGAACTCCGATTGCGAAGGCAGCCTGCTAAGCTGCAACTGACATTGAGGCTCGAAAGTGTGGGTATCAAACA
+
AAAAAAADBCFFGCCE22AEFGHFGGGGHHFGBBA2FGHHHHHGHGGGGECGGHF3FFFGHHHHHHBFDG5BBGGEGHHHHHGFEFGEGFHEFHGHHFFGHHHHHHGHHHFDFFF3FGBFBGBGHHFFHHGHGHFC?<CD@CGGGHGGFGCEG<==<<<<AGHHHCCGFGGHFFGHHGGD.AFGGGFDGGGGFEFAGGGGGFFFFFFFFFFFEFFFFFFFFFFFFF/;EFFBAFDAB/;B?DABBBFFFF.
@M03896:38:000000000-B4D98:1:1109:15712:4940 1:N:0:274
TACGTAGGGTGCAAGCGTTATCCGGAATTATTGGGCGTAAAGGGCTCGTAGGCGGTTCGGCGCGTCCGGTGTGAAAGTCCATCGCTTAACGGGGGATCCGCGCCGGGTACGGGCGGGCTTGAGTGCGGGAGGGGAGACTGGAATTCCCGGTGTAACGGTGGAATGTGTAGATATCGGGAAGAACACCAATGGCGAAGGCAGGTCTCTGGGCCGTCACTGACGCTGAGGAGCGAAAGCGTGGGGAGCGAACA
+
>AA3>CFAB4>>CFGE?2E?EGHFEGGGHF5D5FFBAAEEGFAEF1BEEEFEG0?0EB//>//EEE?>EEGFFGF4GGHHG?1DCC/BGG/>//<<.>0FF-@<-C-.;G.:@C-9-;;;@AFFFF;B-@B<BBFBFEFBEBFFEFFFF?=;;:9;;9;A?EFFB/;/:BFFFFF?BBB-AFFFFFFF.BFFFBB=BFE.DBFFFBFFFB9.-;9AABFFFDFFF.F;/9ABBB;DFAAD?B?E?F;@BB-
@M03896:38:000000000-B4D98:1:1109:15712:4960 1:N:0:274
TACGTAGGGTGCAAGCGTTATCCGGAATTATTGGGCGTAAAGGGCTCGTAGGCGGTTCGTCGCGTCCGGTGTGAAAGTCCATCGCTTAACGGTGGATCCGCGCCGGGTACGGGCGGGCTTGAGTGCGGTAGGGGAGACTGGAATTCCCGGTGTAACGGTGGAATGTGTAGATATCGGGAAGAACACCAATGGCGAAGGCAGGTCTCTGGGCCGTCACTGACGCTGAGGAGCGAAAGCGTGGGGAGCGAACA
+
AAABAFFBBBAABGFE22EECGHEFFGGHFFGBDFBAAEGGHGGGFHGEFGDGECEEFEEEE>E>EGGGGGEGHHFHHHHHHHGGGGGHHDGFGDF??GGGFDGGG@CDH.DGGCCCFGGGGFFGGGGCEGFFFFFDEFFEFFFFFFFFA;B;:0BA@;EDEFFFBFFFFFFEFFEFFFFFFFFFFFE9;FFFFFFFFFFFFFFFFFBFFEEDCCFDFFFFFFFFFFFFFFFFFFFFFDFFFFFFFABDD>
@M03896:38:000000000-B4D98:1:1109:20363:8339 1:N:0:274
TACGTAGGGTGCAAGCGTTATCCGGAATTATTGGGCGTAAAGGGCTCGTAGGCGGTTCGTCGCGTCCGGTGTGAAAGTCCATCGCTTAACGGTGGATCCGCGCCGGGTACGGGCGGGCTTGAGTGCGGTAGGGGAGACTGGAATTCCCGGTGTAACGGTGGAATGTGTAGATATCGGGAAGAACACCAATGGCGAAGGCAGGTCTCTGGGCCGTCACTGACGCTGAGGAGCGAAAGCGTGGGGAGCGAACA
+
ABAAAFFBCF?>CFFF22EEGGHEEEGGHGFHCBFBAAEEFGEFFFHGEEGCF0@ECFEEEEE>>EEGGFGGGFHHHHHHHGHGGHHGHHGGGHGHHBGFFCDGCC@CDG.CCFG:BADGFFFFGGGGGGGFFFFAFEFFFFFFFFFFFFCC;;;BD;;ADEFFFFFFFFFFFFFECFFFDFFFFFFFEFFFB@BFFFEF?CFBFFFBBB:EAFCFFFF9FFDFFFFFFDEDFFF?FDFFFFFF;A;>-;;
@M03896:38:000000000-B4D98:1:1109:20364:8356 1:N:0:274
TACGTAGGGTGCAAGCGTTATCCGGAATTATTGGGCGTAAAGGGCTCGTAGGCGGTTCGTCGCGTCCGGTGTGAAAGTCCATCGCTTAACGGTGGATCCGCGCCGGGTACGGGCGGGCTTGAGTGCGGTAGGGGAGACTGGAATTCCCGGTGTAACGGTGGAATGTGTAGATATCGGGAAGAACACCAATGGCGAAGGCAGGTCTCTGGGCCGTCACTGACGCTGAGGAGCGAAAGCGTGGGGAGCGAACA
+
ABABAFFCCFA>BDGE22EECGGFEEGGHFFGBBBBAAEFGHHGFCHGEGGGFA@ECFEEE>E>>EEGGFGFGHHHHHHHHHHGGHHGHGDGGHGGG2GGFCFGGD->DH?EGGG-A;BCAFFFGGGGGGGEEFFFDEFFEFFFFFFFFF;DA;;:A;;ADFFFFFFFFFFFFFFADACFFFFFFFFAEFFFFFFFFFFFFFFFFFFFFFEFFFFFDFFFFFFFDFFFFFEFF;CDFFFFFFFFFD@DFB=
@M03896:38:000000000-B4D98:1:1109:25639:8836 1:N:0:274
CACGGGGGTTGCGAGCGTTGTCCGGAATTACTAGGCGTAAAGGGCAGGCAGGCGGATCTATAAGTTTTTCGTTTAAGGCGTCAGCTTAACTGGCGTACGGCGGGAGATACTGTAGATCTGGAATGCGGTTGGGGAAGACAGAATTCCTGGTGTAGCGGTGGAATGCGCAGAGATCAGGAGGAATACCGAAGGCGAAGGCAGTCTTCCAAGCCGTCATTGACGCTCAACTGCGAAGGTGTGGGTATCAAACA
+
B@BBBDDDDADFC?EE21E?AGFEEGGGHF55DDBFEBEEHGHGFEFEGAEGFEGEGEGHGHHHHHHHGHCGHGFGFFHCDCGDHHHHHHHHHG?DGGFDFA<;DFGGGGBB;BFFFFFBB;FGGGGAEDFGGAFDDFFFFFFFFFFFFB9FA9:;>@;@DFFFFFADDFFFFFFFFFFFFFFFBFFFDAFBADFDFFFFFBFFFFFFFFAE=ADF./BFFDFFFF/BB;FA9@-A;B/ADB9BFBFFFFE
@M03896:38:000000000-B4D98:1:1109:25632:8854 1:N:0:274
CACGGGGGTTGCGAGCGTTGTCCGGAATTACTAGGCGTAAAGGGCAGGCAGGCGGATCTATAAGTTTTTCGTTTAAGGCGTCAGCTTAACTGGCGTACGGCGGGAGATACTGTAGATCTGGAATGCGGTTGGGGAAGACAGAATTCCTGGTGTAGCGGTGGAATGCGCAGAGATCAGGAGGAATACCGAAGGCGAAGGCAGTCTTCCAAGCCGTCATTGACGCTCAACTGCGAAGGTGTGGGTATCAAACA
+
AAA3>>>DDADC?EEA21E0EGHEEEFGHH5BE5BB>B>EFHHGFEEEEHECE?EEEEGHGH4GGHHHGGCFHFCF2FG?DGFDGHHHHHFGHFDGGG?>CD<@DGGFGGFFFFCFFFFFFBBFGGGGCBDGGFFDD?9B;;FFFFFFBFBFA;;;-;9;9AFFFFADFBFEFBFFFFBEFDFFFFFD.BADABD;@?AFFBFFFFFFFBEF-;@DFFFFFFFFFFBFF9BADF-.;BFDFDFF/;BFFFF
@M03896:38:000000000-B4D98:1:1109:8104:9052 1:N:0:274
TACGGAGGGTGCAAGCGTTAATCGGAATTACTGGGCGTAAAGCGCACGCAGGCGGTTTGTTAAGTCAGATGTGAAATCCCCGGGCTCAACCTGGGAACTGCATCTGATACTGGCAAGCTTGAGTCTCGTAGAGGGGGGTAGAATTCCAGGTGTAGCGGTGAAATGCGTAGAGATCTGGAGGAATACCGGTGGCGAAGGCGGCCCCCTGGACGAAGACTGACGCTCAGGTGCGAAAGCGTGGGGAGCAAACA
+
AABBBABBDAAAFFGAE?EEFGCFFDEFHGBD5BABAAEEFHHGG0EFGGGGEEC?EEEHHHHHHHDGGHGGHGHHHHHHGEFGEGHGGHHHHHGHHGHFHHHHHHEHHH?DHFHHGHFGGGFGHHHHGGGGHGGGGFFDAFFFFFFFFF/B;;;;@;;BFFFFFF;ADFFFBFFFFFFFFFFFFFFFFFFFFFBCFFFFFFFDFFFFFFFFFFFFFFFFFFFFFFFFFFFFF>DFFFDDCDFFCFFFFF.
@M03896:38:000000000-B4D98:1:1109:8119:9064 1:N:0:274
TACGGAGGGTGCAAGCGTTAATCGGAATTACTGGGCGTAAAGCGCACGCAGGCGGTTTGTTAAGTCAGATGTGAAATCCCCGGGCTCAACCTGGGAACTGCATCTGATACTGGCAAGCTTGAGTCTCGTAGAGGGGGGTAGAATTCCAGGTGTAGCGGTGAAATGCGTAGAGATCTGGAGGAATACCGGTGGCGAAGGCGGCCCCCTGGACGAAGACTGACGCTCAGGTGCGAAAGCGTGGGGAGCAAACA
+
BCCCCBCBCCAABDGFA2EEEGHFEEGGHHCFBBAAAAEGFHHGG?EEGGGCAEF@FEFHHHHHHHFHFHHGHHHFHHHHGGGGEGHFHHHHHHGHFGHHHHHHHHGHHHFGHHHFGHFGFGHHHHHHFGGGHGGCCCFDEBFFFFFFFFBFB;;;@@;BFFFFFF;ADDEFFFFFFFBFFFFFFFFFFDFFFF@DFFFFFFFBCFDEFFFDCFFFFFFFE?ADDDFFFFFFFFFDB?9AAFD?BDFFFF?
@M03896:38:000000000-B4D98:1:1109:25278:9556 1:N:0:274
TACGGAGGGTGCAAGCGTTAATCGGAATTACTGGGCGTAAAGCGCACGCAGGCGGTTTGTTAAGTCAGATGTGAAATCCCCGGGCTCAACCTGGGAACTGCATCTGATACTGGCAAGCTTGAGTCTCGTAGAGGGGGGTAGAATTCCAGGTGTAGCGGTGAAATGCGTAGAGATCTGGAGGAATACCGGTGGCGAAGGCGGCCCCCTGGACGAAGACTGACGCTCAGGTGCGAAAGCGTGGGGAGCAAACA
+
BCCCCBCCB?AABEGE?2FEFGFFEFGGHHDFBBBAAAEEHHHGGCFGGGGGEEFCGGGHHHHHHHBGGHHFGHHFHHHHFGGGFGHFFGHHHHGHHGHHHHHHHHHHHH?DGHHFGHHHHGGHFHHHGGGGHFD@CF>AEBFFFFFFFF0B;;;;@@;BEFFFFFDADBFFFFFFFFFFFFFFFFFFFDFFFFCFFFFFFFFFDDCFFFFF-@DDFFFBFFFFFFFFFFFFAACDFFFFFFFFFFFFFF.
@M03896:38:000000000-B4D98:1:1109:5980:11096 1:N:0:274
TACGTAGGGGGCAAGCGTTATCCGGATTTACTGGCTGTAAAGTGAGCGTAGACGGACTGGCAAGTCTGATGTGAAAGGCCGGGGCTCAACCCCGGGACTGCATTGGAAACTGTCAATCTAGAGTACCGGAGGGGTAAGTGGAATTCCTAGTGTAGCGGTGAAATGCGTAGATATTAGGAGGAACACCAGTGGCGAAGGCGGCTTACTGGACGGTAACTGACGTTGAGGCTCGAAAGCGTGGGGAGCAAACA
+
AAAA>C>1A11>AAFAA00A0GHGGGGGFF2AB1/0BA1FGHDFFFFEAEAFFECB///>FF1FGDF@1BBF@22BEE>?E>/EEEGF1<BEG/>/><FFHFGGHFBBDF?1??<1?F1<FFGF1F1<@-A--C<CGHFGBGHHHFHGGC0::<<;-::=CBBFFB.;AAAFF099F00C9A/AFCCEA9FFA@@;?AE?@@-9BFBFEBF->B-AF/BFF?;EEFFFEE-@-BAABBBF@@<-=BEFFA-
@M03896:38:000000000-B4D98:1:1109:3618:11107 1:N:0:274
TACGGAGGGTGCAAGCGTTAATCGGAATTACTGGGCGTAAAGCGCACGCAGGCGGTTTGTTAAGTCAGATGTGAAATCCCCGGGCTCAACCTGGGAACTGCATCTGATACTGGCAAGCTTGAGTCTCGTAGAGGGGGGTAGAATTCCAGGTGTAGCGGTGAAATGCGTAGAGATCTGGAGGAATACCGGTGGCGAAGGCGGCCCCCTGGACGACGACTGACGCTCAGGTGCGAAAGCGTGGGGAGCAAACA
+
ABBBBAA2D>AAGGGC2AEEFGH22AFGHHDB5B2BAAEEFGHGGGGCGGE?EEE@EEFGGHHHHHFGGHGHGGHFGHHHGCEEEEHGGHHF0FFFHGHFGHHHHHGHHHFDFFGHGEGHGFHHHHGF?EEFHFDDC@>A;BFFFFFFFB9FF;;B-9;-.BFFFFA;ABEFFBFFF//;FFFFFFFD?@;FFBB-@AA@---;@9;:AFFB=-;@BDFBF?9;9DFFFFB@.B>.FADD9BBA=;AB/:.
@M03896:38:000000000-B4D98:1:1109:3599:11111 1:N:0:274
TACGGAGGGTGCAAGCGTTAATCGGAATTACTGGGCGTAAAGCGCACGCAGGCGGTTTGTTAAGTCAGATGTGAAATCCCCGGGCTCAACCTGGGAACTGCATCTGATACTGGCAAGCTTGAGTCTCGTAGAGGGGGGTAGAATTCCAGGTGTAGCGGTGAAATGCGTAGAGATCTGGAGGAATACCGGTGGCGAAGGCGGCCCCCTGGACGAAGACTGACGCTCAGGTGCGAAAGCGTGGGGAGCAAACA
+
AABAAAB@B2AAFGGCEAEE2DGFEEFGHGDBBBFAAE2EGHHGGCFGGFCCEEFEGGGHHEFFFGFGFHHDFBGGGHHHGGCCEGHHFHHHHHEGHGEGFHFGFHEHEGHFHGHHEFFGGFGGHHHGGGGFEH.<<B@DFFFFFFFFFF/B9;;;99;;9BFFFF9.;99B/FFFF//;ADFFFFFFF-9.;@;9@A?DFFFDDF-E?FFBB;D?BFFBFFB?ADBFFFFF.BB.BDADFFFFF..BFF;
@M03896:38:000000000-B4D98:1:1109:3593:11130 1:N:0:274
TACGGAGGGTGCAAGCGTTAATCGGAATTACTGGGCGTAAAGCGCACGCAGGCGGTTTGTTAAGTCAGATGTGAAATCCCCGGGCTCAACCTGGGAACTGCATCTGATACTGGCAAGCTTGAGTCTCGTAGAGGGGGGTAGAATTCCAGGTGTAGCGGTGAAATGCGTAGAGATCTGGAGGAATACCGGTGGCGAAGGCGGCCCCCTGGACGAAGACTGACGCTCAGGTGCGAAAGCGTGGGGAGCAAAAA
+
AAAAABB?D>2A45DF22A22GBF2AAAFHDA53A2EAA1AFGGGCEGGCEEEGCEEAEGHGH44BDBFHHHBGGBFHHFEEGEEEHHGHGHHEEAGFFDFFBGFHBGFD?@GF0@FC<GF01?1?FGCAF.FF.@->9A?9/FFF/BBB/9/;/9999-.//BBB.:.;.B/B;FFF/9D9BFFFBD;--:9999BAEBB?9@==BEEF?>>;;999B9/.A..9;/9/99.;-.:A9AB>-.;9.9/..
@M03896:38:000000000-B4D98:1:1109:3613:11130 1:N:0:274
TACGGAGGGTGCAAGCGTTAATCGGAATTACTGGGCGTAAAGCGCACGCAGGCGGTTTGTTAAGTCAGATGTGAAATCCCCGGGCTCAACCTGGGAACTGCATCTGATACTGGCAAGCTTGAGTCTCGTAGAGGGGGGTAGAATTCCAGGTGTAGCGGTGAAATGCGTAGAGATCTGGAGGAATACCGGTGGCGAAGGCGGCCCCCTGGACGAAGACTGACGCTCAGGTGCGAAAGCGTGGGGAGCAAACA
+
AAABAABBB@A>B5GC?22EFGHFEEGGHHDB5BAAAAEFGHHGGCGGGGGGEEFEEEFHFGHHGGBGHHHGHHFGHHGHGGFFEGHHHHHGGFABGFGFHHHHEGFHHHGDGAFCFGFFGGGGHHHHFDGFHGDCDFBDEFFFFFFFFEBFB;/;@;;@EFFFFFDADFEFBBFFFFFFFFFFFFFFA@DFFBDFFDFFACCFFD@EEFFA-;ADFFFFFFFDDFB/:FBADFFFFD:ACFFFCDFFFF?
@M03896:38:000000000-B4D98:1:1109:27372:11172 1:N:0:274
TACAGAGGGTGCAAGCGTTAATCGGATTTACTGGGCGTAAAGCGCGCGTAGGTGGCCAATTAAGTCAAATGTGAAATCCCCGAGCTTAACTTGGGAATTGCATTCGATACTGGTTGGCTAGAGTATGGGAGAGGATGGTAGAATTCCAGGTGTAGCGGTGAAATGCGTAGAGATCTGGAGGAATACCGATGGCGAAGGCAGCCATCTGGCCTAATACTGACACTGAGGTGCGAAAGCATGGGGAGCAAACA
+
ABBBBBF?A2A>CEFCA2AEEGHFEEFGHF5B532AAAEEFHFGGCGGAFF?5DFF?FGFGHFHFHBFGHFFGG4GGFGGFFGGGGHHGHHHFG//BGHGHHHHHHFGHGB3F3B/>FFFGHFFFHFGGCFGDAGG1?FGHHHHHHFFFE1F<>>=@-<<CGGGBDAEDCCHHHGHFFGGGDBHHGFDEGGGGGGFADGGGGEFFFFBFFEFFFFBFFFFFEFFFFFFFFFCD;=FFBFBA?A?BDEFFF.
@M03896:38:000000000-B4D98:1:1109:27363:11191 1:N:0:274
TACAGAGGGTGCAAGCGTTAATCGGATTTACTGGGCGTAAAGCGCGCGTAGGTGGCCAATTAAGTCAAATGTGAAATCCCCGAGCTTAACTTGGGAATTGCATTCGATACTGGTTGGCTAGAGTATGGGAGAGGATGGTAGAATTCCAGGTGTAGCGGTGAAATGCGTAGAGATCTGGAGGAATACCGATGGCGAAGGCAGCCATCTGGCCTAATACTGACACTGAGGTGCGAAAGCATGGGGAGCAAACA
+
ABBBBFFABAA>BDGC22EECGHFEFGGHGDDB3BAAAEFFHHGGCGGEGGGBFEGFHHHHHHHHH4BBFDBGFFHHHHHGGGGGGHHHGHHGHHECFGHHHHHHHFHHGFBGFG?BGFGGHCFHHFGFGGGFGHHEFFFFFFHHHGGHH1GF>=><<<<CFHHFGDCDGGHEHHFH0FHG:;GHGG?AFGGFDCGAGGFDGFFFFFFFFFFFFFFFFFFFEFFFFFEFFFFFFDDFFFFFEDA@DEFFFF
@M03896:38:000000000-B4D98:1:1109:21718:13487 1:N:0:274
TACGGAGGGTGCAAGCGTTAATCGGAATTACTGGGCGTAAAGCGCACGCAGGCGGTTTGTTAAGTCAGATGTGAAATCCCCGGGCTCAACCTGGGAACTGCATCTGATACTGGCAAGCTTGAGTCTCGTAGAGGGGGGTAGAATTCCAGGTGTAGCGGTGAAATGCGTAGAGATCTGGAGGAATACCGGTGGCGAAGGCGGCCCCCTGGACGAAGACTGACGCTCAGGTGCGAAAGCGTGGGGAGCAAACA
+
ABBBABCCC?AABEFF22EEFGHFEEGGHHBFBBAAAAEFGHHGGCEFGGGFEEECEFGHHHHHHHDFFHHHHHHHHHHHGGGGGGHHGHHGHHGGGGGGHHHHHHGHHHGFHHHGGHHHFGFHHHHHFGGGHFGGGFFDFFFFFFFFFFFFF;;B@@;CEFFFFF:;AAFFFFFFFFFFFFFFFFFFF>DFADFFFFFDFFFFFF@EFFFFFFFFFFFFFFFAFFFFFFFCDFCDFFFFFFFFBDEFFFA
@M03896:38:000000000-B4D98:1:1109:14489:13776 1:N:0:274
TACGTAGGGAGCGAGCGTTGTCCGGAATTACTGGGTGTAAAGGGTGCGTAGGCGGCCTGGTAAGTTAGTGGTGAAAACTATGGGCTTAACCCATAGCCTGCCATTAAAACTGCTGGGCTTGAGTGAAGTAGAGGTAGGTGGAATTCCCGGTGTAGCGGTGAAATGCGTAGAGATCGGGAGGAACACCAGTGGCGAAGGCGGCCTACTGGGCTTTAACTGACGCTGAGGCACGAAAGCATGGGTAGCACACA
+
>1>AAF?11BA>AAEA00E?EGGAAA/AFD122AAAEEFG2BG?HEE/FA//B/>EEEF/@F2FFGBG@GFBFBGFHEGFFH1FB0FG>EGFFFB1FCGFHHHHH2BGHHFFHH<1?FFGCGF@@@GHGGHGBHFGF/?GFG1GFGHHGC-AC<==<-<<CGGGG<.=;CEH0;G.9-AA@CFFCB;9CFF/;A@>?9;-9;@FFB99:--:EBBB:;FBFABFB---99-A-9-;BFFFE-FFABF/-A-
@M03896:38:000000000-B4D98:1:1109:14453:13787 1:N:0:274
TACGTAGGGAGCGAGCGTTGTCCGGAATTACTGGGTGTAAAGGGTGCGTAGGCGGCCTGGTAAGTTAGTGGTGAAAACTATGGGCTTAACCCATAGCCTGCCATTAAAACTGCTGGGCTTGAGTGAAGTAGAGGTAGGTGGAATTCCCGGTGTAGCGGTGAAATGCGTAGAGATCGGGAGGAACACCAGTGGCGAAGGCGGCCTACTGGGCTTTAACTGACGCTGAGGCACGAAAGCATGGGTAGCAAACA
+
>AAAAFFABFAAEEFE?2ECFFGEAEEFHGBBBFAAEEFH5FHGHFEGEEGGGECGGEGHGHHHHHGHDHGBFGGGFHH??BBGGFHHEGHHGHEHHFFHHHHHHBDHHH2?2GFGFGBFDGG@FGFHHHHHFEHHGFFFFGHHHHHHGG@@<<==<<<@ECGHFGC.;DFHHHHEFAAGFFEFFFEEF;0BADBFF.ACCFFFFFB/;E.9AFFFFFBFFFFF?DEFFF??DDD./9FF?EF9AFF//FF
@M03896:38:000000000-B4D98:1:1109:14474:13788 1:N:0:274
TACGTAGGGAGCGAGCGTTGTCCGGAATTACTGGGTGTAAAGGGTGCGTAGGCGGCCTGGTAAGTTAGTGGTGAAAACTATGGGCTTAACCCATAGCCTGCCATTAAAACTGCTGGGCTTGAGTGAAGTAGAGGTAGGTGGAATTCCCGGTGTAGCGGTGAAATGCGTAGAGATCGGGAGGAACACCAGTGGCGAAGGCGGCCTACTGGGCTTTAACTGACGCTGAGGCACGAAAGCATGGGTAGCAAACA
+
BCBBBFFCCFAAE?EE22E?FGHEFGGGHHDFBBB3EEHHHHHGHFFGGGGGGECEEEGHFHHHHHBGDGGGGHHHHGG??FBFGHHHFGHHGGFHHEFGGHHHGGHHHHFDGGC@?FFGDFCGGHHGHHHHHHHHBF1GFHHHHHHHGG-@C<==A<<AEHHHFG;CEGFHFHHHGCGGGGGFFGGFGGGGCDFFFFFCDFFFFFFBBEAFFFFFFFFFFFFFFFFFFFADDFFFFFFFFFFBAFFFFFF
@M03896:38:000000000-B4D98:1:1109:22208:13802 1:N:0:274
TACGTAGGGTGCAAGCGTTATCCGGAATTATTGGGCGTAAAGGGCTCGTAGGCGGTTCGTCGCGTCCGGTGTGAAAGTCCATCGCTTAACGGTGGATCCGCGCCGGGTACGGGCGGGCTTGAGTGCGGTAGGGGAGACTGGAATTCCCGGTGTAACGGTGGAATGTGTAGATATCGGGAAGAACACCAATGGCGAAGGCAGGTCTCTGGGCCGTCACTGACGCTGAGGAGCGAAAGCGTGGGGAGCGAACA
+
ABAAAFFCCBA>C5FF2AEACGHEEEGGHCGGBBABAAEEGHHGFCHGEEFFFAEEEFEEEEEE>EFGGEFEGHHHHHHHHHHGGHHGGFDCFHGHHFHGGCDGDCDFCGAACCDCDABE?C0CFGGGEFGEEFF;DEFFA;FFFFFFBA9BA:;:;;;ADAFF99;BFFFFFFFFCFFADAFFFFFF9BFFBDCFFFEFFFFFFFFBFF?A@:BDABFFFFDFDDF?FFFFFFFFFBDDFFA?CA-@-@-
@M03896:38:000000000-B4D98:1:1109:6086:13818 1:N:0:274
TACGTAGGGGGCAAGCGTTATCCGGATTTACTGGGTGTAAAGTGAGCGTAGACGGAATGGCAAGTCTGATGTGAAAGGCCGGGGCTCAACCCCGGGACTGCATTGGAAACTGTCAATCTAGAGTACCGGAGGGGTAAGTGGAATTCCTAGTGTAGCGGTGAAATGCGTAGATATTAGGAGGAACACCAGTGGCGAAGGCGGCTTACTGGACGGTAACTGACGTTGAGGCTCGAAAGCGTGGGGAGCAAACA
+
AABCAFFBCABA?2FCA2AEEGGEFGGGHHDBBBA3AEGFGHGHGHHGFGEGGGAF1?EFFFGGFGDFGFEBGGHHHGHHGGGGGGHEGHHGGE@CDFEFHGGHGFFFHHF2FBFDDGFGGHGFHGHGGGGGGGGDHGDFDGGHHHHHHGBF=<=<;;;@EGGGFFC=ADGGFGGGGGGGGGGGGGGGGBFFEFFFFFFFFF;@FFFFFFFFFDFFFFFFFDEFFFFFEFFDDFFDFFAAAFFEDDAFFFF
@M03896:38:000000000-B4D98:1:1109:22199:13820 1:N:0:274
TACGTAGGGTGCAAGCGTTATCCGGAATTATTGGGCGTAAAGGGCTCGTAGGCGGTTCGTCGCGTCCGGTGTGAAAGTCCATCGCTTAACGGTGGATCCGCGCCGGGTACGGGCGGGCTTGAGTGCGGTAGGGGAGACTGGAATTCCCGGTGTAACGGTGGAATGTGTAGATATCGGGAAGAACACCAATGGCGAAGGCAGGTCTCTGGGCCGTCACTGACGCTGAGGAGCGAAAGCGTGGGGAGCGAACA
+
>AAAAFF3?4>>EBGC2AE?GGHEAAEFHHFD5B2AAAEEFGGGFGHGEEFGFEEEEFEEE>EE>EEEGEE/EFGFGHHHHHH?EHHGDGBDDHGGHEHCECGGF<@CCGDAGDDC-AAC-;FFFGGCEGD..9DCDAFFA:FFFFFFA=->A/;;A;..A;BB9B;BFFFFFFFEA-9-AFFFFFDE9BBF;@=B;DEFDFFBBFFB/BEE@@FDDFFFFFFFFFA.BD9@9BD.B.A.-BDA-9;@-DA
@M03896:38:000000000-B4D98:1:1109:6101:13827 1:N:0:274
TACGTAGGGAGCAAGCGTTATCCGGATTTACTGGGTGTAAAGTGAGCGTAGACGGAATGGCAAGTCTGATGTGAAAGGCCGGGGCTCAACCCCGGGACTGCATTGGAAACTGTCAATCTAGAGTACCGGAGGGGTAAGTGGAATTCCTAGTGTAGCGGTGAAATGCGTAGATATTAGGAGGAACACCAGTGGCGAAGGCGGCTTACTGGACGGTAACTGACGTTGAGGCTCGAAAGCGTGGGGAGCAAACA
+
>AAAAFF@?4>>A4FAA2AEAGGEEEEGHFDB5BB3EEGGFGAGHHHGGGGGFEAEBBBFBBFFFF5BFDD5DDFHFFHGGF@/EGECBGFGGGEGFEFEHHGHFHEDGHF2?F@D2DGFGFGDGGEDCFFFCCGA0FDBDDFHHHHHDD0D==<=<;;:CF;GCG:;C@FFF0=FGFGGGDGGFFG?C;CFEFAFFFFAFFFFFB;BFFFFADFFFBBFF?AEAEBFEFADF.ADFDADAADFAB./:F.
@M03896:38:000000000-B4D98:1:1109:14582:15552 1:N:0:274
TACGGAGGGTGCAAGCGTTAATCGGAATTACTGGGCGTAAAGCGCACGCAGGCGGTTTGTTAAGTCAGATGTGAAATCCCCGGGCTCAACCTGGGAACTGCATCTGATACTGGCAAGCTTGAGTCTCGTAGAGGGGGGTAGAATTCCAGGTGTAGCGGTGAAATGCGTAGAGATCTGGAGGAATACCGGTGGCGAAGGCGGCCCCCTGGACGAAGACTGACGCTCAGGTGCGAAAGCGTGGGGAGCAAACA
+
AAA?AABDBAAACGFA2AAAAFHF2BFFHHDDDBBAAA2EGHHGCCEEGGG0E0>E>EGHHHHHHHHEFGHHHHHHHHHHGGEFEEGF?GHHGHGHGGHGHHHHHHHHFHF?GHF2FGHHGACHHHHHFGGEGHGGGFFFFFFFFFFBBFBFB;;9;@9@EFFFFF9ADCFFE9FFFFFFBFFFFFFFF==D:@=DCFFF;ABBFFDFFFFFB9DDF;/BFD?DFBFFFEF=;@DFFFFFDFFF;A9FFF.
@M03896:38:000000000-B4D98:1:1109:14582:15574 1:N:0:274
TACGGAGGGTGCAAGCGTTAATCGGAATTACTGGGCGTAAAGCGCACGCAGGCGGTTTGTTAAGTCAGATGTGAAATCCCCGGGCTCAACCTGGGAACTGCATCTGATACTGGCAAGCTTGAGTCTCGTAGAGGGGGGTAGAATTCCAGGTGTAGCGGTGAAATGCGTAGAGATCTGGAGGAATACCGGTGGCGAAGGCGGCCCCCTGGACGAAGACTGACGCTCAGGTGCGAAAGCGTGGGGAGCAAACA
+
ABAAAABBCAAABDFF22EAAGHFEEFFHHFFBBBAAAEEGHHGGCGGGGGFEEEEGGGHHHHHGHFHHHHHGHHHHHHHGGEGEGHHHHHHGHGHHGHGHHHGHHGHHHGHHHHFGHHHFGFHHHHHFGGGHHGGGFFFFFFFFFFFFFBFF;;:;;;@EFFFFF;;DFFFFFFFFFFFFFFFFFFFFBDDFFFFFFFFFFFFFFDEFFFFF-DDFFFFFFFFFFFFFFFCDFFDBDADFFFFFFFFFFA
@M03896:38:000000000-B4D98:1:1109:12743:15744 1:N:0:274
TACGGAGGATCCGAGCGTTATCCGGATTTATTGGGTTTAAAGGGAGCGTAGATGGATGTTTAAGTCAGTTGTGAAAGTTTGCGGCTCAACCGTAAAATTGCAGTTGATACTGGATATCTTGAGTTCAGTTGAGGCAGGCGGAATTCGTGGTGTAGCGGTGAAATGCTTAGATATCACGAAGAACTCCGATTGCGAAGGCAGCCTGCTAAGCTGCAACTGACATTGAGGCTCGAAAGTGTGGGTATCAAACA
+
>AAAAABBBFFFG?EAE2ECCGHEEAEGH5FD5B2AFGHHHHHGHGGGGF?EFFBGGFBGHHHGHHFHDHGFEEFFHHHFHH?>EFGFCGHGGH?/GFGGHGHHHHGHHHFDGHDGFGFFBBFG3FF3FHGFFFFG?/?@<@DGHHGGCAFCG<==@<<@EGGHH:CGGGFHGHGHHGGGFFFGGFGC9CECBADA-CCCDGFFFAB/FFFFBFFBFFFFFFFFFF/FFFF--BA.B/FFFFFF/BBFFFF
@M03896:38:000000000-B4D98:1:1109:12735:15760 1:N:0:274
TACGGAGGATCCGAGCGTTATCCGGATTTATTGGGTTTAAAGGGAGCGTAGATGGATGTTTAAGTCAGTTGTGAAAGTTTGCGGCTCAACCGTAAAATTGCAGTTGATACTGGATATCTTGAGTGCAGTTGAGGCAGGCGGAATTCGTGGTGTAGCGGTGAAATGCTTAGATATCACGAAGAACTCCGATTGCGAAGGCAGCCTGCTAAGCTGCAACTGACATTGAGGCTCGAAAGTGTGGGTATCAAACA
+
ABBBBCCCCFFFGCFE22E?FGHFEEGGHFGGBBF2FGHHGHHGHGGGGGGGGFGCGFBGHHHHHHBFDGHHGHHHHHHHGHCEEGGFFFHGGHEAGDGHHHHHHHGHHHFDGFGDGGFFFGFHHHFFGHHHHHGE?BECACGGHHGFFCCEG<==<<<<CGHHHGGHGHHHHHHHHFGGGGGGGGGD;CEGFCCGGGFGGFFFFFFFFFFFFFFFFFFFFBFFFFFFFFFCBFFFFFFFFFDFFFFFFFF
@M03896:38:000000000-B4D98:1:1109:12715:15762 1:N:0:274
TACGGAGGATCCGAGCGTTATCCGGACTTATTGGGTTTAACGGGAGCGTAGATGGATGTTTAAGTCAGTTGTGATAGTTTGCGGCTCAACCGTACACTTGCAGTTGATACTGGATATCTTGAGTGCAGTTGAGGCAGGCGGAATTCGTGGTGTAGCGGTGAAATGCTTAGATATCACGAAGAACTCCGATTGCGAAGGCAGCCTGCTAAGCTGCAACTGACATTGAGGCTCGAAAGTGAGGGTATCAAACA
+
1>>A>1AAACFFGFG0E0AEGG1B00/AF1FF11/AAEGG1/EEGGGG/A/FE21B@1@DDGEDEH21BF1B>222F22BG1//EEGHHHHGG</<1><FGHBFB1FGHHB>GG1DFGGF>GGGHHHEHHFDB<??//?A<C->1FC<<?.C<<0=<:.;CGHH0;CGB:0GHF0GFG.A../CBF09-=E.;C@G--AFBFEFFFBB/:B//99;BFFFFFFFB//------9A-F//9-;;;/9BFBFF
@M03896:38:000000000-B4D98:1:1109:5921:16638 1:N:0:274
TACGGAGGGTGCAAGCGTTAATCGGAATTACTGGGCGTAAAGCGCACGCAGGCGGTTTGTTAAGTCAGATGTGAAATCCCCGGGCTCAACCTGGGAACTGCATCTGATACTGGCAAGCTTGAGTCTCGTAGAGGGGGGTAGAATTCCAGGTGTAGCGGTGAAATGCGTAGAGATCTGGAGGAATACCGGTGGCGAAGGCGGCCCCCTGGACGAAGACTGACGCTCAGGTGCGAAAGCGTGGGGAGCAAACA
+
AAAAAAADB?AAFFGAE2EEFGHGGEGFHFDD5322AEEEDHHGGFGGGGGGEGG?EFFHHHGHHHFGEHHGFHHFGHHHFGFFEGHHHHHHHHGGHGHGHHHHHHEHHHFFGCGCFHHHHGGHHHHHFGGGHGFFGA@9A:FFFFFFFFFFF;;;@9;DEFFFFFDDDFEF/BBFFFFFFFBFFFFFF=;DFFFFFFFF;BFBBFFEFFFF;DAAFFFBFFFFFDBFFFFDBCFFFFDFFFF?ADEEBA.
@M03896:38:000000000-B4D98:1:1109:5938:16646 1:N:0:274
TACGGAGGGTGCAAGCGTTAATCGGAATTACTGGGCGTAAAGCGCACGCAGGCGGTTTGTTAAGTCAGATGTGAAATCCCCGGGCTCAACCTGGGAACTGCATCTGATACTGGCAAGCTTGAGTCTCGTAGAGGGGGGTAGAATTCCAGGTGTAGCGGTGAAATGCGTAGAGATCTGGAGGAATACCGGTGGCGAAGGCGGCCCCCTGGACGAAGACTGACGCTCAGGTGCGAAAGCGTGGGGAGCAAACA
+
BCCCBBCCBAAABDGC22EEFGHFGGGGHFDBBBBBAAAEFGHGG?EEGEGCE??@FEFGFGGHHHFGFHHHHHHHHHHHGGCGGGHGGHHHHHGCGGGGHHHHHHEHHHFGFEHHFGHHGGGHHHHHGGGGHHG--@@AABFFFFFFFFBFB;:;@@;:EFFFFF;;D;AFFFFFFFFFFFFFFFFD=@CDFBDFFFFFFFFFFDFFFFFFBFFFFFFFFFFFFF/BFFFCDAFDFDDFFFFFFFFFFF.
@M03896:38:000000000-B4D98:1:1109:14723:17381 1:N:0:274
TACGTAGGGTGCAAGCGTTATCCGGAATTATTGGGCGTAAAGGGCTCGTAGGCGGTTCGTCGCGTCCGGTGTGAAAGTCCATCGCTTAACGGTGGATCCGCGCCGGGTACGGGCGGGCTTGAGTGCGGTAGGGGAGACTGGAATTCCCGGTGTAACGGTGGAATGTGTAGATATCGGGAAGAACACCAATGGCGAAGGCAGGTCTCTGGGCCGTCACTGACGCTGAGGAGCGAAAGCGTGGGGAGCGAACA
+
BCCCBFFCCFAAF5GF22ECFGHFEEEGHBGG5BABAAEEGHGGFGHEGGFDFAEEEFEEEEEEEEGGGGGGGHHHHHHHGHHEGHHGGFGGDH?CGCGGGDDGCCCEGHDDFG@C:ABE?CFFGGGGDGGFFFBADEFFEBFFFFFFFF-BA9:BD@;EFEFFFFBFFFFFFFFEDFFFFFFFFFFFFFFFFFDFFFFFFFFFFFFBBFEFDAAFDFFFFDFFDDFFFFEF=BFFFFFFFFFFFA@@AF;
@M03896:38:000000000-B4D98:1:1109:8881:17962 1:N:0:274
TACGTAGGGTGCAAGCGTTATCCGGAATTATTGGGCGTAAAGGGCTCGTAGGCGGTTCGTCGCGTCCGGTGTGAAAGTCCATCGCTTAACGGTGGATCCGCGCCGGGTACGGGCGGGCTTGAGTGCGGTAGGGGAGACTGGAATTCCCGGTGTAACGGTGGAATGTGTAGATATCGGGAAGAACACCAATGGCGAAGGCAGGTCTCTGGGCCGTCACTGACGCTGAGGAGCGCAAGCGTGGGGAGCGAACA
+
>AAAAFFABCAA45FF2AECGFHEEEEFHBED5BABAAEEGGHGFGHCFGGEBEEE?FEEE>E>>EEFGEGGGHHHFGHHHHHEGFHGHFDCDHFGF2F?FBBDF@C<AGD<A?D:BBGEBF0;CFG-CDGFFFDFDABFABBFFFFFF-9B9/;BD@9EDEFFFFBFFFFFFFFFDFFA?AFFFFFEFFFFFFFAFDEFFFFFFFB;:B.;@BCDDBB9FFDDADA9FAAA--9999ADFA;EDAB@9@9
@M03896:38:000000000-B4D98:1:1109:19217:18355 1:N:0:274
TACGGAGGATCCGAGCGTTATCCGGATTTATTGGGTTTAAAGGGAGCGTAGATGGATGTTTAAGTCAGTTGTGAAAGTTTGCGGCTCAACCGTAAAATTGCAGTTGATACTGGATATCTTGAGTGCAGTTGAGGCAGGCGGAATTCGTGGTGTAGCGGTGAAATGCTTAGATATCACGAAGAACTCCGATTGCGAAGGCAGCCTGCTAAGCTGCAACTGACATTGAGGCTCGAAAGTGTGGGTATCAAACA
+
ACBBAAABCFFFGCGE?2F?GGHEEEGGHCFHBFF2FGGHGHHGHGGGGGGFHFFCGFBGHHHHHHBGDHFGGEDGFFHGHGGEGGGGGHHGGHGEFFHHHHHGHHEHHHD4GFF3GFGGFHCGHHHGHHHHGHGFD<ECACGGHHGGGGEGG<==AACFFHHHHCCHGHHHHHHHHGGEGGGGGGGGAEGGFEBGGGGGGFFFFFFFFFFFFFFFFFFFFBFFFFFFFFFB;FFFB0FFFFABBFFFFE.
@M03896:38:000000000-B4D98:1:1109:27815:18787 1:N:0:274
TACGGAGGGTGCAAGCGTTAATCGGAATTACTGGGCGTAAAGCGCACGCAGGCGGTTTGTTAAGTCAGATGTGAAATCCCCGGGCTCAACCTGGGAACTGCATCTGATACTGGCAAGCTTGAGTCTCGTAGAGGGGGGTAGAATTCCAGGTGTAGCGGTGAAATGCGTAGAGATCTGGAGGAATACCGGTGGCGAAGGCGGCCCCCTGGACGAAGACTGACGCTCAGGTGCGAAAGCGTGGGGAACAAACA
+
AABAAAABBAA>4BFC22AEAFGFBEEFHAA5532BAAEEGGHFF?EAF?E0E0E>EFGHHFFFFG@BFGFBF@FDGHHHGGGEEFHGGHHH?G/??CFBFHGFHHFHHHDGFHHFFGHGFF1FHHGHFFGEHHG@CFDAEFBFFFFEFE/B;;:;-;:9.BFFFF9;DBE;FFFFFFFFDDFFFFFFB9>?A->FDFEA-BFFFF;.EFFFFFFFFFFFFFFFFFEBFFB@9>BAB;.9-9-..;;BFFF
@M03896:38:000000000-B4D98:1:1109:24721:18899 1:N:0:274
TACGGAGGGTGCAAGCGTTAATCGGAATTACTGGGCGTAAAGCGCACGCAGGCGGTTTGTTAAGTCAGATGTGAAATCCCCGGGCTCAACCTGGGAACTGCATCTGATACTGGCAAGCTTGAGTCTCGTAGAGGGGGGTAGAATTCCAGGTGTAGCGGTGAAATGCGTAGAGATCTGGAGGAATACCGGTGGCGAAGGCGGCCCCCTGGACGAAGACTGACGCTCAGGTGCGAAAGCGTGGGGAGCAAACA
+
>AABAABD?2AACDGCA2EEFGHFEEAFHH5B53AAAAEEFGGGGCGGGGEGEE/>>B?BFGFHFFDGFGDBFFFHHHHHGGGGGGHHHHHHHFABGGHHGHHGG2F?GGFBGFF2?FGFFGHHHHHHGGGFGEFDG;@DFFFFFFFFFFBF;;;;;999EFFFFFAAD-9BFFFFFEFFFFFFFFFFF-@DADFFFFFDFFFFFFDFAFFCDCDDFFFFFFFDFFFFFFB@ADCAFADDFCA?;AEFFFF
@M03896:38:000000000-B4D98:1:1109:24002:19320 1:N:0:274
TACGTAGGGTGCAAGCGTTATCCGGAATTATTGGGCGTAAAGGGCTCGTAGGCGGTTCGTCGCGTCCGGTGTGAAAGTCCATCGCTTAACGGTGGATCCGCGCCGGGTACGGGCGGGCTTGAGTGCGGTAGGGGAGACTGGAATTCCCGGTGTAACGGTGGAATGTGTAGATATCGGGAAGAACACCAATGGCGAAGGCAGGTCTCTGGGCCGTCACTGACGCTGAGGAGCGAAAGCGTGGGGAGCGAACA
+
ABBAAFFBBFA>A5FA2AE2GGGBEAEFHBFGBFABAAAAFFFEFFG?EEFCB0EEEF>BB>>>>EEE?EGGGHHFHGHGGHHCFHHDGHC/CGGFGBGFFFGGC@->CG?CCC@A-=BEACBFGGGCGGGFFFDADAFFABBFFFFFDA=@D/;;9;;EDFFFFFBFFFFFBFFE99BFDEFFFFFE.FFF;;@BAFEAA@FFFFF//:AE-;@.AFF/FDAF99AEF.:;@DFAF.ADFAFFB;;;9@-
@M03896:38:000000000-B4D98:1:1109:23998:19338 1:N:0:274
TACGTAGGGTGCAAGCGTTATCCGGAATTATTGGGCGTAAAGGGCTCGTAGGCGGTTCGTCGCGTCCGGTGTGAACGTCCATCGCTTAACGGTGGATCCGCGCCGGTTACGGGCGGGCTTGAGTGCGGTAGGGGAGCCTGGAATTCCCGGTGTAACGGTGGAATGTGTAGCTATCGGGAAGAACACCAATGGCTAAGGCAGGTCTCTGGGCCGTCACTGACGCTTAGGAGCGAAATCGTTGGGAGCGAACA
+
>AA1>FB11>A>BBBF11E0AGGA0B0BGFFGB1BBAAAAADEEAAG/EEC/B//>>F/BB>>/>>E//>/EE1210FGFEHHFGHFC1FB/?///?<F<<@CG/--><F..<@<--;AC-:0909--.;;-?-;--;9;;;BFFFFF-;-=B/9;;-;;--9BBFBFBF/;FFFB>--9-9B9;BB9-;9BB-;;//;9A-;BFFFFF-;E-;;9;///;-AB-;/9/9;-99--:-9-;-;--99;-;;
@M03896:38:000000000-B4D98:1:1109:25080:19607 1:N:0:274
TACGGAGGGTGCAAGCGTTAATCGGAATTACTGGGCGTAAAGCGCACGCAGGCGGTTTGTTAAGTCAGATGTGAAATCCCCGGGCTCAACCTGGGAACTGCATCTGATACTGGCAAGCTTGAGTCTCGTAGAGGGGGGTAGAATTCCAGGTGTAGCGGTGAAATGCGTAGAGATCTGGAGGAATACCGGTGGCGAAGGCGGCCCCCTGGACGAAGACTGACGCTCAGGTGCGAAAGCGTGGGGAGCAAACA
+
ACBCBABBC?AACFFF22EEFGHFEGGGHHDDBBBBAAEFFHHGGCGGGGGGEEE@EFGHHHHHHHFHHHHHHHHHHHHHGGGGFGHHHHHHHHGGFGHGHHHHHHHHGHFGHHHHGHHHHHHHHHHGFFGGHHGGCFFFFFFFFFFFFF0FF;;;;;;CEFFFFF;ADFFFFFFFFFFFFFFFFFFFF>DFFDDFFFF@FFFFFFFFFFFFAFFFFFFFFFFDFFFFFFB@DCFFFDDFFFFFBAAFFF.
@M03896:38:000000000-B4D98:1:1109:26725:19661 1:N:0:274
TACGTAGGGGGCAAGCGTTATCCGGATTTACTGGGTGTAAAGTGAGCGTAGACGGAATGGCAAGTCTGATGTGAAAGGCCGGGGCTCAACCCCGGGACTGCATTGGAAACTGTCAATCTAGAGTACCGGAGGGGTAAGTGGAATTCCTAGTGTAGCGGTGAAATGCGTAGATATTAGGAGGAACACCAGTGGCGAAGGCGGCTTACTGGACGGTAACTGACGTTGAGGCTCGAAAGCGTGGGGAGCAAACA
+
ABBBBFFABA@>2CFE22EEFGGEEGGGHFBFBBB3EEHGGHGHHHHGFGGEGEAB1BBBBFGGHH@BDGHGHGHFFHHHGEGGFGHFGHHGGFCFGDHFHHHHHHFHHHF2FDFHFFGGGGCFGHHGGGGGGGGGGHFFGGFHHHHHHFBFC<<<-;;AEFGGFF;;EGGGGGGGGFFGGDFFFGGEFFFFECFFFFFFFFFFFFFFFFF;CDFFFFFFF?EFFFFFFFF@CFFFFFFFFFFFFFFFFFF
@M03896:38:000000000-B4D98:1:1109:26710:19672 1:N:0:274
TACGTAGGGGGCAAGCGTTATCCGGATTTACTGGGTGTAAAGTGAGCGTAGACGGAATGGCAAGTCTGATGTGAAAGGCCGGGGCTCAACCCCGGGACTGCATTGGAAACTGTCAATCTAGAGTACCGGAGGGGTAAGTGGAATTCCTAGTGTAGCGGTGAAATGCGTAGATATTAGGAGGAACACCAGTGGCGAAGGCGGCTTACTGGACGGTAACTGACGTTGAGGCTCGAAAGCGTGGGGAGCAAACA
+
AAAAAFF?A22>2FFA22ECGGHEEEGGHDD553A3EEHHHHHHHFGCEF?AG11?1BBBBB@FGHEDBDGBGBBG31FGG/>>>EHHHHHGG/>/BBGGHHHHH<FGHH>2FGFFFFHGFFF?DGHGFGFGCGDC/D0D0DGHHHGHHCC;<<0<:;;:.BFFGC.=CDGGFBCFBBBBDDGFFGGEC9FB;BBC;DE=-9@DFB/;;B9=9DEEFFFBFBEFEF/BAEA-9:A9B9AAD;FE-;EFFFF
@M03896:38:000000000-B4D98:1:1109:26736:19675 1:N:0:274
TACGTAGGGGGCAAGCGTTATCCGGATTTACTGGGTGTAAAGTGAGCGTAGACGGACTGGCAAGTCTGATGTGAAAGGCCGGGGCTCAACCCCGGGACTGCATTGGAAACTGTCAATCTAGAGTACCGGAGGGGTAAGTGGAATTCCTAGTGTAGCGGTGAAATGCGTAGATATTAGGAGGAACACCAGTGGCGAAGGCGGCTTACTGGACGGTAACTGACGTTGAGGCTCGAAAGCGTGGGGAGCAAACA
+
BBBBBF@A32D>2FCF2AE2GGHEEAEGHHBBBBF3EEHHHHHHHHHCFGCFFEAB0>BB?BBFHHDF3GHGHE4EBGHGEEEEEEHHFFGGG?/>BBGGHHHHHGBHDG?1FDDGFDG<?FCFGHHGGGGGGGGGHHFF<GDGHHGHHCBGC;:;;:;;EF9CFFC;EGGGGFFFGFGGGDFCFFC9ABFB;B@BBFE=BBBBFFBB;FFB;DFFBBBBFAEEF?BFFFF>@FD.BDDD?<BFBAEFFF.
@M03896:38:000000000-B4D98:1:1109:16011:19799 1:N:0:274
TACGTAGGGTGCAAGCGTTATCCGGAATTATTGGGCGTAAAGGGCTCGTAGGCGGTTCGTCGCGTCCGGTGTGAAAGTCCATCGCTTAACGGTGGATCCGCGCCGGGTACGGGCGGGCTTGAGTGCGGTAGGGGAGACTGGAATTCCCGGTGTAACGGTGGAATGTGTAGATATCGGGAAGAACACCAATGGCGAAGGCAGGTCTCTGGGCCGTCACTGACGCTGAGGAGCGAAAGCGTGGGGAGCGAACA
+
>AABAFFCCFAABGFC?AEEGEHEGGGGHG5D5BFBAAEEHH3EF1FE0EFEFEEEE?EFFEEEEGEG?EGGGHHHGBGHEGGGGHEFHHAG?FDG2F=FFCBD@D-EDH.<CGC?ABDGGGFF00-:CFDEFFFDFFFEEFFFFFFFFF=C;;0;A@;ADFFFF0;BFFFBFFFAFFF;DFFFFFFE?FFFFFFFFFFEDA.;:BBBFF?E;;=ADFFFFFFFBDA?BDEDAFFDFFDFFFFEFF;CFF=
@M03896:38:000000000-B4D98:1:1109:10618:20229 1:N:0:274
TACGTAGGGAGCGAGCGTTGTCCGGAATTACTGGGTGTAAAGGGTGCGTAGGCGGCCTGGTAAGTTAGTGGTGAAAACTCTGGGCTTAACCCATAGCCTGCCATTAAAACTGCTGGGCTTGAGTGAAGTAGAGGTAGGTGGAATTCCCGGTGTAGCGGTGAAATGCGTAGAGATCGGGAGGAACACCAGTGGCGAAGGCGGCCTACTGGGCTTTAACTGACGCTGAGGCACGAAAGCATGGGTAGCAAACA
+
AAAAAFF?ACAAE?EA?2E?FGHFEGGGHGDFBBB3EFHHHHHGHCEAF1EFB0>EEEFFEH4FFHFEDGGHGGFHHFF3BFGHGHHGHGHGGFF3F3DFGHHHGHHHHHCGDHHED?GFB<@@GGFHHFGHHHHHGFDGFHHGFGHHDF-@C<0=-=<AGHHHFC;CECFHHHGAD?DG?EFFFGGAACFGCCC-BD;;9DCFFB9:9AABEFFFFFFFFFFFF?FAEF?AADDDFFFFFEFB?BFFFF.
@M03896:38:000000000-B4D98:1:1109:10610:20251 1:N:0:274
TACGTAGGGAGCGAGCGTTGTCCGGAATTACTGGGTGTAAAGGGTGCGTAGGCGGCCTGGTAAGTTAGTGGTGAAAACTATGGGCTTAACCCATAGCCTGCCATTAAAACTGCTGGGCTTGAGTGAAGTAGAGGTAGGTGGAATTCCCGGTGTAGCGGTGAAATGCGTAGAGATCGGGAGGAACACCAGTGGCGAAGGCGGCCTACTGGGCTTTAACTGACGCTGAGGCACGAAAGCATGGGTAGCAAACA
+
ABAAAFFCCBBAA2EE22EAFGHEEGGGHFBFBCB3EFHHHHHGHFGGGGGCFE0EEEFEFHEHHHFHDFFFFHHHHFGBGHHHHHHGGHHHGGGEGFFHHHHHHHHHHHFGDGHGFFFGDGFFGGFGHHHHHHGGGFFFFHFGHHHHGG?CC<==-<<AEHFHGG;;DGEHGHHEEFGGGGGGGFEEFFGGCADFFFE>@DFFBBBBBEAFFFFFFFFFFFFFFFFEFF?DFFFDFFFFFFFFEFFFFFA
@M03896:38:000000000-B4D98:1:1109:10628:20252 1:N:0:274
TACGTAGGGAGCGAGCGTTGTCCGGAATTACTGGGTGTAAAGGGTGCGTAGGCGGCCTGGTAAGTTAGTGGTGAAAACTATGGGCTTAACCCATAGCCTGCCATTAAAACTGCTGGGCTTGAGTGAAGTAGAGGTAGGTGGAATTCCCGGTGTAGCGGTGAAATGCGTAGAGATCGGGAGGAACACCAGTGGCGAAGGCGGCCTACTGGGCTTTAACTGACGCTGAGGCACGAAAGCATGGGTAGCAAACA
+
AAAAAFFBAFAAE?EE22E?FGHFFGGGHHBDBBB3EEHHHHHGHFEGGGGGF?ECEEFGFHHHHHBGDGGGGGHHHFG3FHHHHGHGGHHHGFFFHFHHHHHHHHHHHHCFFHH@CFGGBGF@GGDGHHHHGHGGEEFGFHHHHHGHGF-CE<==@<=AEHHHGHAEGGGHEHHHGGGGGFGFGFEACFFGCDDFCDEABFFFFFFBBE.FEFFFFFFBFFDFFFFFFFAADFFDFFFFFFFB.BFF/FF
@M03896:38:000000000-B4D98:1:1109:4947:22126 1:N:0:274
TACGTAGGGTGCAAGCGTTATCCGGAATTATTGGGCGTAAAGGGCTCGTAGGCGGTTCGTCGCGTCCGGTGTGAAAGTCCATCGCTTAACGGTGGATCCGCGCCGGGTACGGGCGGGCTTGAGTGCGGTAGGGGAGACTGGAATTCCCGGTGTAACGGTGGAATGTGTAGATATCGGGAAGAACACCAATGGCGAAGGCAGGTCTCTGGGCCGTCACTGACGCTGAGGAGCGAAAGCGTGGGGAGCGAACA
+
ABBAAFFCCFAACGGA2AEEEGGEAEEFHFFHBAABAAAFGGHGGEHFGGECF00EEFEGE>E>>EGGCEGGGGHHHHHHHHHGGHHGHHBFGHGCFCG0FCFGGG-><G?DCGCCFBGGBAFGGGGAFGGFEFDDDAFFABFFFFFFFCCFD;::9;:AAFFFFFFFFFFFFFFEFCFFFFFFBFDAEFFFFBDFFFFFFFFFFFFFBF?A-;BADFF9FDFFFF..B.A@D=DDFDDFFFFF-:--:C-
@M03896:38:000000000-B4D98:1:1109:24590:24180 1:N:0:274
TACGGAGGGTGCAAGCGTTAATCGGAATTACTGGGCGTAAAGCGCACGCAGGCGGTTTGTTAAGTCAGATGTGAAATCCCCGGGCTCAACCTGGGAACTGCATCTGATACTGGCAAGCTTGAGTCTCGTAGAGGGGGGTAGAATTCCAGGTGTAGCGGTGAAATGCGTAGAGATCTGGAGGAATACCGGTGGCGAAGGCGGCCCCCTGGACGAAGACTGACGCTCAGGTGCGAAAGCGTGGGGAGCAAACA
+
ABABAABDD2A>4FF422EEFGHFGFGGHFFHB3AAEAEABGHGGCFGGCFGEEC@EEFGHHGHGH4FGGGFFGFHHHHHGGGGGGHFFGHHHHGCGGHHHHHHHHHGFHFFGHGFGHHHHHGGHHHHGGGGHGGGG>@DFFFFFFFEFFBB;;;;@;;9AFFFBFD9ADFFFFFFFFFFFFFBFFFFF@BFFFFACFFFFFFFFDDEFFFFDFFFFFFFFFFFFFFBFFFFDCCDFD;9BFFFFFFFFFF
@M03896:38:000000000-B4D98:1:1109:17281:24332 1:N:0:274
TACGTAGGGGGCAAGCGTTATCCGGATTTACTGGGTGTAAAGTGAGCGTAGACGGAATGGCAAGTCTGATGTGAAAGGCCGGGGCTCAACCCCGGGACTGCATTGGAAACTGTCAATCTAGAGTACCGGAGGGGTAAGTGGAATTCCTAGTGTAGCGGTGAAATGCGTAGATATTAGGAGGAACACCAGTGGCGAAGGCGGCTTACTGGACGGTAACTGACGTTGAGGCTCGAAAGCGTGGGGAGCAAACA
+
ABBBAFFBA?DACCFCA?E?EFGEFEEGHHFB5B23AAGHGHHHHGHGDGCFHG?E1BBFBFGGGHHHHGGFEFBGHHHHGGGEGGHFFHHGGEBCDFGFHGHHHGFFHHFBF2FBBFFGHHGGHHHGGDCGGGGGCGBFDFFHFGHGHCCF;;<;-;=;CFGGGF;=CFGGGGGGGGFGDGGGGGDEFFFFEFFFFDFFFFFFFF/BBFFF9AEFFFFFFDFFFFFEEEF==BAABAADFF;A-;AFFFF
@M03896:38:000000000-B4D98:1:1109:17300:24335 1:N:0:274
TACGTAGGGGGCAAGCGTTATCCGGATTTACTGGGTGTAAAGTGAGCGTAGACGGAATGGCAAGTCTGATGTGAAAGGCCGGGGCTCAACCCCGGGACTGCATTGGAAACTGTCAATCTAGAGTACCGGAGGGGTAAGTGGAATTCCTAGTGTAGCGGTGAAATGCGTAGATATTAGGAGGAACACCAGTGGCGAAGGCGGCTTACTGGACGGTAACTGACGTTGAGGCTCGAAAGCGTGGGGAGCAAACA
+
>1>AABCA1>1>A0FF0AAAFGHA0EGGHHD12B/BEEGF2FHHFGCEEEGGG?/?/BBBBBBFFGFF12FFB2FG1AGGGEG@EEHHHFHGGCBC@><?GFFHFBBGHH>1GFFGHGDGFG1?GHHGG?C-@CACCDBFDDGHHHHHHFFC;;<;-:;@EFBFF;;99AFFG0FFB90FF?BC/FGFFFFBA=---:;9;-@;BBFFBFF?@BFFFFFFF?EF?EE-EEA;@-A?BAFB?--;9::B/9A
@M03896:38:000000000-B4D98:1:1109:12754:25130 1:N:0:274
TACGTAGGGTGCAAGCGTTATCCGGAATTATTGGGCGTAAAGGGCTCGTAGGCGGTTCGTCGCGTCCGGTGTGAAAGTCCATCGCTTAACGGTGGATCCGCGCCGGGTACGGGCGGGCTTGAGTGCGGTAGGGGAGACTGGAATTCCCGGTGTAACGGTGGAATGTGTAGATATCGGGAAGAACACCAATGGCGAAGGCAGGTCTCTGGGCCGTCACTGACGCTGAGGAGCGAAAGCGTGGGGAGCGAACA
+
ABBBAFFABFAABEGE2AAECGGEEEGGHFFGBBBBAAEEGHHGFCHFGGFCBA@EFFEEE>>>>EEGCGGEEGHHEGHHHHHGGHHGHHC?CF/??<G?FCGGGC->CGFFGGCCGBGGBF0;FGA?;EDEFFFFDEFFEFBFFFFFFF=BA/9BD;:;DFFFFFFFFFFFFFFFBFCFFFFFFFDFAFFFB=@-9AAFFFFFFFFB/:AE>BADFFFFFFDFFBAFFFA9-;;.FFFFFFFFFFBB>@@
@M03896:38:000000000-B4D98:1:1109:12761:25149 1:N:0:274
TACGTAGGGTGCAAGCGTTATCCGGAATTATTGGGCGTAAAGGGCTCGTAGGCGGTTCGTCGCGTCCGGTGTGAAAGTCCATCGCTTAACGGTGGATCCGCGCCGGGTACGGGCGGGCTTGAGTGCGGTAGGGGAGACTGGAATTCCCGGTGTAACGGTGGAATGTGTAGATATCGGGAAGAACACCAATGGCGAAGGCAGGTCTCTGGGCCGTCACTGACGCTGAGGAGCGAAAGCGTGGGGAGCGAACA
+
AAAAAFFBBB2>FFGA2AE?GGFEEEEFHFGFBB2BEAEEFGGGFEHCFGGGFECE?FEEEEE>>EEEEEGGG4GHHGFHHHF?FHHGFGADGHFCG2FFFCBC@><E@GE.A?CCGBCECFBBGFG?9EGFF?AB.AFF:BFFFFBFDA;B;/99A;;ADAFFFBFBFFFFEFFEB-99DFFFFFFF.FB9B99@BBEFFFFFFBB/:FEA@BF?DFFFF.DFF.A;BA9>-9@DFFFFAFFFFDFF-;-
@M03896:38:000000000-B4D98:1:1109:17076:25222 1:N:0:274
TACGTAGGGAGCGAGCGTTGTCCGGAATTACTGGGTGTAAAGGGTGCGTAGGCGGCCTGGTAAGTTAGTGGTGAAAACTATGGGCTTAACCCATAGCCTGCCATTAAAACTGCTGGGCTTGAGTGAAGTAGAGGTAGGTGGAATTCCCGGTGTAGCGGTGAAATGCGTAGAGATCGGGAGGAACACCAGTGGCGAAGGCGGCCTACTGGGCTTTAACTGACGCTGAGGCACGAAAGCATGGGTAGCAAACA
+
AABBBFF3AFAAEECE?2EAFGHEEEGGHHDBDAF3EEHHHHHGHFEGFEGGFECEEEFGFHBFFHBFDGEGGGHHFFBGGHHHHFHHHHHHGEGFHFFGHHHHHHHHHHCFBEB2CFGG>CB@FGHHHHFHHHHHEEDGFHHHHHHHEC-@<===<<<<EGHHFC;=CFGHGHHHG?BGGGGFEFGEFCFGC?DC;A;--@D?FFBB9E9BFFFFFFFFFADDFFF?A?A;A9ADFFFFEFB9.FFFFFF
@M03896:38:000000000-B4D98:1:1109:17091:25236 1:N:0:274
TACGTAGGGAGCGAGCGTTGTCCGGAATTACTGGGTGTAAAGGGTGCGTAGGCGGCCTGGTAAGTTAGTGGTGAAAACTATGGGCTTAACCCATAGCCTGCCATTAAAACTGCTGGGCTTGAGTGAAGTAGAGGTAGGTGGAATTCCCGGTGTAGCGGTGAAATGCGTAGAGATCGGGAGGAACACCAGTGGCGAAGGCGGCCTACTGGGCTTTAACTGACGCTGAGGCACGAAAGCATGGGTAGCAAACA
+
AAAAAFFBCFAAAEFE22E?FGHFEGGGHHFFBBA3EEHHGHHGHFEGFEGCF00EEEFGFHHGGHBFDGEFGEHHHGGFGHHHHHHHGHHHGFGHHFFGHHHHGHFHHHCFFFGFCFFFBGCFGHHGHHHHHHHFBCDFFGHHHHHHGG@CE<0=<<<<EFHHHG;CEFEHFHHHGDGGGFGFFGGFGFGFC?C;FDEDFFFBFB:;;A9BEFFFFFFFFFDFFDFEFF9.DADAFFFFFFFFAFFFFFF
@M03896:38:000000000-B4D98:1:1109:14517:25851 1:N:0:274
TACGTAGGGTGCACGCGTTATCCGGAATTATTGGGCGTAAAGGGCTCGTAGGCGGTTCGTCGCGTCCGGTGTGAAAGTCCATCGCTTAACGGTGGATCCGCGCCGGGTACGGGCGGGCTTGAGTGCGGTAGGGGAGACTGGAATTCCCGGTGTAACGGTGGAATGTGTAGATATCGGGAAGAACACCAATGGCGAAGGCAGGTCTCTGGGCCGTCACTTACGCTGAGGAGCGAACGCGTGGGGAGCGAACA
+
AAAAAFFABB2>A4AA2AEEGGGEEEEFHBGHCF2BAAAEBFGGGFH?EEE?BEEEGF@EE/>>>EEE>EFGDFGFHHHFFGHFGGHGHHD/BGG/?2G?FCFGGC->->ACDF@DG;B9A;FFGFG;DA?F?D.@A:B9;B9FFFFFDB>AD;;::;:;AAF/BF/BFF/;FBB.;-@@DFFFBFF?9B//B=D-C.;AFFFBFFB://999@>AA////..;99..:.;>->-:A--@CC;A:;--;9-
@M03896:38:000000000-B4D98:1:1109:14497:25872 1:N:0:274
TACGTAGGGTGCAAGCGTTATCCGGAATTATTGGGCGTAAAGGGCTCGTAGGCGGTTCGTCGCGTCCGGTGTGAAAGTCCATCGCTTAACGGTGGATCCGCGCCGGGTACGGGCGGGCTTGAGTGCGGTAGGGGAGACTGGAATTCCCGGTGTAACGGTGGAATGTGTAGATATCGGGAAGAACACCAATGGCGAAGGCAGGTCTCTGGGCCGTCACTGACGCTGAGGAGCGAAAGCGTGGGGAGCGAACA
+
ABBBAFFABBA>45FF2AEEGGHE2BEFHFFGB32BAAEEAGCEFGHEEEC1B0>EEF>EEE>>>EEF/EEEGBGGHHHHDGH/EGGGHH<<DFGEHCH?FBBDC<<CCH?.>@-AC;-99A0;FF-AEAAEEFF=9AFBAF/;99BFFC9@D/;:A@;EFFBFFF9/9/BBBFFE-==AFFFFFFFE.;BFB=B;-9AFB-9BFF99/;.:;BA99FF/;A9AD?FE/.A;-9@DF9A.;9-.-;;-=--
@M03896:38:000000000-B4D98:1:1109:12984:25914 1:N:0:274
TACGTAGGGTGCAAGCGTTATCCGGAATTATTGGGCGTAAAGGGCTCGTAGGCGGTTCGTCGCGTCCGGTGTGAAAGTCCATCGCTTAACGGTGGATCCGCGCCGGGTACGTGCGGGCTTGAGTGCGGTAGGGGAGACTGGAATTCCCGGTGTAACGTTGGAATGTGTAGATATCGGGAAGAACACCAATGGCGAAGGCAGGTCTCTGGGCCGTCACTGACGCTGAGTAGCGAAAGCGTGGGGAGCGAACA
+
AAA?AFCAAF2>BG4A2AAAGGHEAAEFHGBGBB2BAAAAFGHFF1F0AE1EBAEEFG>EE>>>>EEEEEGGGEGBDGHGHHHCEHHGHF?>BFDFF<<?FDDD/>->->.0<F<-A;@G@G0;CG-A:A:.EDCF?9FB./BFGFGGF-9@;;9BD.9;?/BFFFFFFFFFFFF.@@DFAFFFFFFFFFFEBDFA=.;.9DAFFFB;/..;9@C9AFFBFDFF.AF//9;-99>.9.DD=CCFFA;9@@9
@M03896:38:000000000-B4D98:1:1109:12956:25916 1:N:0:274
TACGTAGGGTGCAAGCGTTATCCGGAATTATTGGTCGTAAAGGGCTCGTAGGCGGTTCGTCGCGTCCGGTGTGAAAGTCCATCGCTTAACGGTGGATCCGCGCCGGTTACGGGCGGGCTTGAGTGCGGTAGGGGAGACTGGAATTCCCGGTGTAACGGTGGAATGTGTAGATATCGGGAAGAACACCAATGGCGAAGGCAGGTCTCTGGGCCGTCACTGACGCTGAGTACCGAAAGCGTGTGGAGCGAACA
+
ABB@AFCAA>2>4FGF22A2FGFAA2EFHBGH5B5BAAFFFBGGCCG0AEFGFEEEEG?E?/>/>EC@EEGGGG4FBGHHDHG/ECFEGG//?FDGF?BFFCDC/</?EG.ACC-CCBGEBFBCGGGGAGDGGGD;.AFFEBBFFFFFD-999/;9.-:.;9/;B//:/99//BB9=B?=D.BFBFDE.;FB;;B?;.A..-9:/:9/;.:A-9;.;B/9B.DDA?.///9..;;AF?DB.9.BE.-9;;-
@M03896:38:000000000-B4D98:1:1109:12971:25928 1:N:0:274
TACGTAGGGTGCAAGCGTTATCCGGAATTATTGGGCGTAAAGGGCTCGTAGGCGGTTCGTCGCGTCCGGTGTGAAAGTCCATCGCTTAACGGTGGATCCGCGCCGGGTACGGGCGGGCTTGAGTGCGGTAGGGGAGACTGGAATTCCCGGTGTAACGGTGGAATGTGTAGATATCGGGAAGAACACCAATGGCGAAGGCAGGTCTCTGGGCCGTCACTGACGCTGAGGAGCGAAAGCGTGGGGAGCGAACA
+
BBAABFFCCFBACDGF22ECGGHEEEGGHCGHBBFBAAEEGHHGFFHFGGGCFEEEEFFEE>E>>EEFGGGGGHHHHHHHHHHCFGHGHHDDGHGFFCG?FCDGGC-EGHCACF?DGCDEDFBCFGGCCFGFFFFFDAFF<B:FFFFFFF-CB0<<B<<BDFFFFFFFFFFFFFFFDCFFFFFFFFFFAFFF<@CFADBFFFFFFFFB<FAEFFFDDFFFFFDFF?FBFFA@CFFDFFFFFFFFFA<@BB>
@M03896:38:000000000-B4D98:1:1109:13133:27346 1:N:0:274
TACGTAGGGAGCGAGCGTTGTCCGGAATTACTGGGTGTAAAGGGTGCGTAGGCGGCCTGGTAAGTTAGTGGTGAAAACTATGGGCTTAACCCATAGCCTGCCATTAAAACTGCTGGGCTTGAGTGAAGTAGAGGTAGGTGGAATTCCCGGTGTAGCGGTGAAATGCGTAGAGATCGGGAGGAACACCAGTGGCGAAGGCGGCCTACTGGGCTTTAACTGACGCTGAGGCACGAAAGCATGGGTAGCAAACA
+
ABBBAFFABCBAF?EA22E?EGHEEGGGHGDBBBAAEFHHEHHGHFEEFGGGF?EECEGHFHGHGHBFDGGFFGGFFEFB?BFFGFGHGHHHGBFHHBFHHHHHHHGHGHCDDGF2?CGFDFF@GG@GHHHGHGFHEFBFEHHHHGGHGG-@C<==-<<ACCFHFC.;CFGHGGHHE-BFGGFFGGGEFBFFCBCFFFFAAAF.:;/:9A:BEFBFFFFBFDDFFF?EFEADADFFFFFFFFF9.BFBFFF
@M03896:38:000000000-B4D98:1:1109:13119:27361 1:N:0:274
TACGTAGGGAGCGAGCGTTGTCCGGAATTACTGGGTGTAAAGGGTGCGTAGGCGGCCTGGTAAGTTAGTGGTGAAAACTATGGGCTTAACCCATAGCCTGCCATTAAAACTGCTGGGCTTGAGTGAAGTAGAGGTAGGTGGAATTCCCGGTGTAGCGGTGAAATGCGTAGAGATCGGGAGGAACACCAGTGGCGAAGGCGGCCTACTGGGCTTTAACTGACGCTGAGGCACGAAAGCATGGGTAGCAAACA
+
BCBCAFFCBBAAAECE?2ECEGHEGGEFHG5D5BA3AEGGHHBEFFEFCFEGG>ECGFGHFHHGHHGH4D?FFG@GFFE?BBFGHGHGHHHHFGBGHHFFHHHHGHGHHH?GDGF@?/CGDFGGHGHHDGHHFFGHGFFHFHHHHHHHGC-@<<0=A<=@EHGG0C:;DCFHCHFGE-;@DGEFGGG?AFFGCBBFCFEDFFF?9BF9;EAFAB/;FFFBFFDDFFFFFF.AADFFFFFFFFB/9BBFFF:
@M03896:38:000000000-B4D98:1:1109:13148:27363 1:N:0:274
TACGTAGGGAGCGAGCGTTGTCCGGAATTACTGGGTGTAAAGGGTGCGTAGGCGGCCTGGTAAGTTAGTGGTGAAAACTATGGGCTTAACCCATAGCCTGCCATTAAAACTGCTGGGCTTGAGTGAAGTAGAGGTAGGTGGAATTCCCGGTGTAGCGGTGAAATGCGTAGAGATCGGGAGGAACACCAGTGGCGAAGGCGGCCTACTGGGCTTTAACTGACGCTGAGGCACGAAAGCATGGGTAGCAAACA
+
ABAAAFF@ABAA22EA22E?FGHEEGGGHHBBBBAAEEHGHHHGHFEEGFGGFE?EFFGHFHHHHHGG4F1BFGFBFGGGGHHGHHHHHHHHGHFHHHEGGHHHHHHHHH??GHE@?FCGDF2@FFGFGHHGFFFHHCDFFADFHHHHGG-CE<0=<<<AEGHGHC;;EGGHEGHHCBFGGGBFFFEEGFFGFGGFFFEAAFFFFFFBFF.BEBB/BBFBFDFFFBFEFEAAD9DFFFFFFFFF?FFBFA;
@M03896:38:000000000-B4D98:1:1110:18759:2669 1:N:0:274
TACGTAGGGAGCGAGCGTTGTCCGGAATTACTGGGTGTAAAGGGTGCGTAGGCGGCCTGGTAAGTTAGTGGTGAAAACTATGGGCTTAACCCATAGCCTGCCATTAAAACTGCTGGGCTTGAGTGAAGTAGAGGTAGGTGGAATTCCCGGTGTAGCGGTGAAATGCGTAGAGATCGGGAGGAACACCAGTGGCGAAGGCGGCCTACTGGGCTTTAACTGACGCTGAGGCACGAAAGCATGGGTAGCAAACA
+
ABBBAFFBCBAAF2E2A2E2EGHGGEEGHGBBBCA3AAGHGFHGFAEEFFGFHGGGGGGHFHHHFHFG43BBFGGHHFHFHFHFHGHHGHHHGFHHG?EFHHHGHHHGHHBD?GGEFEHGGG@@GFHGGHHHGFFHFE1DFGGHHFHHGG-@<<==A<=@EFHHBCC;EDFFFHHHGGGGFGGFFGCAFFFGFGGF;?EF=FFFFFFFFFEFEFFFFFFBFFFFFFFE?EADFFFFFFFFFFFFFFFFFFA
@M03896:38:000000000-B4D98:1:1110:18768:2688 1:N:0:274
TACGTAGGGAGCGAGCGTTGTCCGGAATTACTGGGTGTAAAGGGTGCGTAGGCGGCCTGGTAAGTTAGTGGTGAAAACTATGGGCTTAACCCATAGCCTGCCATTAAAACTGCTGGGCTTGAGTGAAGTAGAGGTAGGTGGAATTCCCGGTGTAGCGGTGAAATGCGTAGAGATCGGGAGGAACACCAGTGGCGAAGGCGGCCTACTGGGCTTTAACTGACGCTGAGGCACGAAAGCATGGGTAGCAAACA
+
AABAAFCAABA>ECAA22AAAGGEAEGGHF555B23EEFFGHHGGBEEFFEEHEEFGEGHFGFFFGFF43BBFGGFHFGGGFHGGFGFFGHHGGBFHGBFGFHHGHGHGHBDGFFC??CFCFC@GGHEFHHHHGGF1F1FCFDDGHHHFC-CE<==<<<<CCFGFG:;CDEGBBHGGGGG?EBFFGDEGFFBCBDFDDA@>FFFFF;99A.;EFFFFFFFFFFFFFAEF?.;;AADFFFFFFFFEFFF/AA
@M03896:38:000000000-B4D98:1:1110:9637:3142 1:N:0:274
TACGTAGGGAGCGAGCGTTGTCCGGAATTACTGGGTGTAAAGGGTGCGTAGGCGGCCTGGTAAGTTAGTGGTGAAAACTATGGGCTTAACCCATAGCCTGCCATTAAAACTGCTGGGCTTGAGTGAAGTAGAGGTAGGTGGAATTCCCGGTGTAGCGGTGAAATGCGTAGAGATCGGGAGGAACACCAGTGGCGAAGGCGGCCTACTGGGCTTTAACTGACGCTGAGGCACGAAAGCATGGGTAGCAAACA
+
AAAABFFABCAAFCFA22AAAGHEFGFGHHDBBBA3AEGHHHHGHEEEFGGCHEFGEFGHFHHHHHFG4EEBFGGHHEB3BGHHHHHGHGHHGG3FGFFGGHHHHHHHHHBDDGF2CFCFCG=@GFHGHHHGHHFGFFDF?GGHHHHHGC-@C<==<<<<EHHHFC;=ECGFGHHEGCGGGGGGGGGEFCFGCDFFFFACAFFBFBB;;9.;EB0BFFFFFFFFFFEEEFADDFF?FFFFFFFFEFFFFFA
@M03896:38:000000000-B4D98:1:1110:21135:8666 1:N:0:274
TACGTAGGGAGCGAGCGTTGTCCGGAATTACTGGGTGTAAAGGGTGCGTAGGCGGCCTGGTAAGTTAGTGGTGAAAACTATGGGCTTAACCCATAGCCTGCCATTAAAACTGCTGGGCTTGAGTGAAGTAGAGGTAGGTGGAATTCCCGGTGTAGCGGTGAAATGCGTAGAGATCGGGAGGAACACCAGTGGCGAAGGCGGCCTACTGGGCTTTAACTGACGCTGAGGCACGAAAGCATGGGTAGCAAACA
+
AAAABFFA@B?>E?EAAAA2AGFE?AEGHGB5DBA3EEDGFGFCFCEFFEE?FEFGE?F1FGEGEGFG43BB?DDF3EFGFHHHGFGGHFGHGB3CGGFGHHHHGHFGFH?FGFH@EFCFDFC@FFGFGFFHGFGHGAFDF<GGHGFHFC?DE<0=<<<<<<CB:C:;:-:GHHHHGAAFADFGEG.;C9BB;?BBC.;--;-./9//9.9.A:BFFFFFFFDDAD..AE.;AD..99/FFF9/EFFFFF;
@M03896:38:000000000-B4D98:1:1110:8441:9809 1:N:0:274
TACGTAGGGTGCAAGCGTTATCCGGAATTATTGGGCGTAAAGGGCTCGTAGGCGGTTCGTCGCGTCCGGTGTGAAAGTCCATCGCTTAACGGTGGATCCGCGCCGGGTACGGGCGGGCTTGAGTGCGGTAGGGGAGACTGGAATTCCCGGTGTAACGGTGGAATGTGTAGATATCGGGAAGAACACCAATGGCGAAGGCAGGTCTCTGGGCCGTCACTGACGCTGAGGAGCGAAAGCGTGGGGAGCGAACA
+
ABABBFFCCFAAFFFA22EAGGGEEEGGHGFGBBABAAEEEHHGGCGEEGEDHFGCEFEGE>>>>EEGG/>??GHHHHHHHHHGGHHGHGFGGHGHHBGGFBBD@C<CDH?DFGG-BAAFGFBCFFAGGGGFFFFFBEFFFFFFFFFFFF-CA0:9A;;;DFFFBBBBFFFFFFFEFFFFFFFFFFFE.BFFFCFFFFFFDFFFFFFFFFAE=@ADFFFBFFFFFFFEFDE@AFCFFFFFFFF?BDFCFF@
@M03896:38:000000000-B4D98:1:1110:8413:9811 1:N:0:274
TACGTAGGGTGCAAGCGTTATCCGGAATTATTGGGCGTAAAGGGCTCGTAGGCGGTTCGTCGCGTCCGGTGTGAAAGTCCATCGCTTAACGGTGGATCCGCGCCGGGTACGGGCGGGCTTGAGTGCGGTAGGGGAGACTGGAATTCCCGGTGTAACGGTGGAATGTGTAGATATCGGGAAGAACACCAATGGCGAAGGCAGGTCTCTGGGCCGTCACTGACGCTGAGGAGCGAAAGCGTGGGGAGCGAACA
+
AAAAAFFBBFAAF5F422AEGGGEEEEGHFFFBD22EEEDBGGGGHHGGGG?GEGEEFGGEEEEEEEGG/>??FGFHHHHFHHFGHHGHGGGGHGHHBGGFCBD?C-<AGD?FCGCCADEDFBCGF9BGGG?EFDDDEFF9BFFFFFFDF-@D/99D;;ADFFFFFFBFFFFFFF?@DA@.ABFFFDF.;BBBABCDFEFDFFFFFFF/.AFACFFDFFBF.DDFFE.:A:;9@BDBDDD@;AE>A9;@B9
@M03896:38:000000000-B4D98:1:1110:8423:9827 1:N:0:274
TACGTAGGGTGCAAGCGTTATCCGGAATTATTGGGCGTAAAGGGCTCGTAGGCGGTTCGTCGCGTCCGGTGTGAAAGTCCATCGCTTAACGGTGGATCCGCGCCGGGTACGGGCGGGCTTGAGTGCGGTAGGGGAGACTGGAATTCCCGGTGTAACGGTGGAATGTGTAGATATCGGGAAGAACACCAATGGCGAAGGCAGGTCTCTGGGCCGTCACTGACGCTGAGGAGCGAAAGCGTGGGGAGCGAACA
+
BCCBBFFCCFAACFFC?2E2GGHEGEGGHFBG5BBBAAEEHHHGGAGFFGE?HFGEFFGFEEEEEEEGC/@??GHHHHHHHHHGGHHGHHGGGHFHHBGGGCBDCC->DHAEGCG-CACEFFCCFGGGGGGFFFFFDEFFABFFFFFFFF;DD;::D:;AFFFFFBFFFFFFFFFECAFFFFFFFFFF:FFFFFFCFFFFDFFFFFFBFF?EFDFDDFFBFFDFFDFEF?E@DAFFFFDFFFFFFD@BAFA
@M03896:38:000000000-B4D98:1:1110:13682:12240 1:N:0:274
TACGTAGGGTGCAAGCGTTATCCGGAATTATTGGGCGTAAAGGGCTCGTAGGCGGTTCGTCGCGTCCGGTGTGAAAGTCCATCGCTTAACGGTGGATCCGCGCCGGGTACGGGCGGGCTTGAGTGCGGTAGGGGAGACTGGAATTCCCGGTGTAACGGTGGAATGTGTAGATATCGGGAAGAACACCAATGGCGAAGGCAGGTCTCTGGGCCGTCACTGACGCTGAGGAGCGAAAGCGTGGGGAGCGAACA
+
ABBBAFFAABAAFFGC222EAGFEEEGGHGD55BABAAEAFGGGFFHCGGGGHGGEFFGEEEE>>EEEF/>??GGFGGHHGHHGGHHGHGGGDGGHHBGGGBBDG/?CCHD<C@D@DA@=AFFCFFGGDGGFFFF;DEFF;BFFFFFFFFAA;;:9:;;;.AFFFFF/BBFFFFFEDCCDFFFFFFDFFFFFFAFADDFF?AAFFFFFBF?AACCDDFFFFDFFFD..;A:;@D;:FDFA>FAEDDBF@B=
@M03896:38:000000000-B4D98:1:1110:15036:13346 1:N:0:274
TACGTAGGGTGCAAGCGTTATCCGGAATTATTGGGCGTAAAGGGCTCGTAGGCGGTTCGTCGCGTCCGGTGTGAAAGTCCATCGCTTAACGGTGGATCCGCGCCGGGTACGGGCGGGCTTGAGTGCGGTAGGGGAGACTGGAATTCCCGGTGTAACGGTGGAATGTGTAGATATCGGGAAGAACACCAATGGCGAAGGCAGGTCTCTGGGCCGTCACTGACGCTGAGGAGCGAAAGCGTGGGGAGCGAACA
+
BBBBBFFCCFAAFGFF22EAFGHEEFGGHFDFBDABAAEEGHGGGCGEEGGGHEGGEGFFB>E>>EFEE?@??GHHHHHHHHHGGHHGHHDGFHGGHFHFFDDG?AACDH?CDGGGGABECFFFFGGGGGGFFFFAFEFFEFFFFFFFFF-><<<<A<<BDFFFBFFFFFFFFFFFBADFFFFFFFFFAFFFFFFDFFEFDFAFFFFB<F?B-@DDFFFFFFFFFFFEFF<--<CDFFFFFFFFFDCFAB>
@M03896:38:000000000-B4D98:1:1110:15020:13359 1:N:0:274
TACGTAGGGTGCAAGCGTTATCCGGAATTATTGGGCGTAAAGGGCTCGTAGGCGGTTCGTCGCGTCCGGTGTGAAAGTCCATCGCTTAACGGTGGATCCGCGCCGGGTACGGGCGGGCTTGAGTGCGGTAGGGGAGACTGGAATTCCCGGTGTAACGGTGGAATGTGTAGATATCGGGAAGAACACCAATGGCGAAGGCAGGTCTCTGGGCCGTCACTGACGCTGAGGAGCGAAAGCGTGGGGAGCGAACA
+
AABAAFFBBFAAFFFC22E?FGHFEEGGHFBF5BFBAAAEGHGGGCHEEEFFHGGGEGGGE>E>>EEEG?@??FFHHHHHHHHGGHHGHHDGFHGGHBGGGBBF@CAEDH?<DCGGGABEDF0;FGAFGGGFFFFFFEFFABFFFFFFFF;A;;9:A;;ADEFFBFFBFFFFEFFFFFAFFFFFFFFFFFFFFFFFFFFFFFAFFFFFFFEA@@FDFFFFFFFF?DF?FFEFFFFFBDDFFFFA@AC=@F;
@M03896:38:000000000-B4D98:1:1110:23051:14356 1:N:0:274
TACGTAGGGTGCAAGCGTTATCCGGAATTATTGGGCGTAAAGGGCTCGTAGGCGGTTCGTCGCGTCCGGTGTGAAAGTCCATCGCTTAACGGTGGATCCGCGCCGGGTACGGGCGGGCTTGAGTGCGGTAGGGGAGACTGGAATTCCCGGTGTAACGGTGGAATGTGTAGATATCGGGAAGAACACCAATGGCGAAGGCAGGTCTCTGGGCCGTCACTGACGCTGAGGAGCGAAAGCGTGGGGAGCGAACA
+
ABAAAFFBBFAAFFFC22E?FGHFEEGGHFBGBBBAAAEEHHHGFCGEEFGDHGGFEFGGE>E>>EFGG?@??GHHHHHHHHHFGHHGHHDGGHGHGCHGGCCFGF-CDGDCGGGDGABE@CBFGGGGGGGFFFFAFEFFEFFFFFFFFF;BA:;9A;;ADFFFBFFFFFFFFFFFFFFFFFFFFFFFFFFFFBDFFFEFFFAFFFFBFFEF@@DDFFFFFFFFFFFFFFA@BFFDFFFFFFFFFDACFF;
@M03896:38:000000000-B4D98:1:1110:14417:14561 1:N:0:274
TACGTAGGGTGCAAGCGTTATCCGGAATTATTGGGCGTAAAGGGCTCGTAGGCGGTTCGTCGCGTCCGGTGTGAAAGTCCATCGCTTAACGGTGGATCCGCGCCGGGTACGGGCGGGCTTGAGTGCGGTAGGGGAGACTGGAATTCCCGGTGTAACGGTGGAATGTGTAGATATCGGGAAGAACACCAATGGCGAAGGCAGGTCTCTGGGCCGTCACTGACGCTGAGGAGCGAAAGCGTGGGGAGCGAACA
+
ABAAAFFCCFAACBGA22E2GGHFEEGGHCFGBBBBAAEEGHFGFCGEEEFFHGGFEFFEEEE>>EEFC@@?EGHGHHHHHGHGGHGGHGAFFGGGFBFGFCBD?A->AG.<@CGCCABEBF0CFGAGFGGFFFFFDEFFEFFFFFFFDF=DD9;::;;ADFFFFBFFFFFFFFF?CAFFFFFFFFFFEFFFBDBFFFEEDDFFFFFB9BAEBDFFFFFBFDDFDDFFFF;;@DCFFFFFFFFFFDBFFF-
@M03896:38:000000000-B4D98:1:1110:12168:14811 1:N:0:274
TACGTAGGGTGCAAGCGTTATCCGGAATTATTGGGCGTAAAGGGCTCGTAGGCGGTTCGTCGCGTCCGGTGTGAAAGTCCATCGCTTAACGGTGGATCCGCGCCGGGTACGGGCGGGCTTGAGTGCGGTAGGGGAGACTGGAATTCCCGGTGTAACGGTGGAATGTGTAGATATCGGGAAGAACACCAATGGCGAAGGCAGGTCTCTGGGCCGTCACTGACGCTGAGGAGCGAAAGCGTGGGGAGCGAACA
+
ABAAAFFCBBAA4DFC22EEAGGEEEGGHFFG5B2BAAEEGHHGGFHEEEG?HEFE@EEEEE@>>EEGG/@??FGEGHHHHHHGGHHGGHFGFHGHHCHGGBBDGGDDGH<>CCGCDACEFF9CFFGDEDFFFFDCFEFFEFFFFFFFFF->A09:A;;ADFFFBBFBFFFFFFFFFFFFFAFFFFFFFFFFFFFFAFFFDFFFFFFFBF.ABDFFDFFFFFFFFFFEFFEFFFFFFFFFFFFFFFDAFC=
@M03896:38:000000000-B4D98:1:1110:12157:14828 1:N:0:274
TACGTAGGGTGCAAGCGTTATCCGGAATTATTGGGCGTAAAGGGCTCGTAGGCGGTTCGTCGCGTCCGGTGTGAAAGTCCATCGCTTAACGGTGGATCCGCGCCGGGTACGGGCGGGCTTGAGTGCGGTAGGGGAGACTGGAATTCCCGGTGTAACGGTGGAATGTGTAGATATCGGGAAGAACACCAATGGCGAAGGCAGGTCTCTGGGCCGTCACTGACGCTGAGGAGCGAAAGCGTGGGGAGCGAACA
+
ABBBBFFCBBAAFGGA?2EEGGHFGFGGHGBG5BFBAAEEGGGFG1GEEEGGHGGGGGGEEE@EEEGGG?@??FGGHHHHHHHGGHHGHHGGDGFFGFGGGC>CGDCE@HC<C?FCFCGEFFB;BFGG.EGFFFDFFFFFEFFFFFFFFF;C;:0:;;.:;EFFBBFFBFFFFFFFFFAAFFFFFFFFEFFFFFFAFFFEDFFFFFBFFF.ABD;DA0BBFFFFFFEEFFA:>CBD/;:ADFFECDB==-:
@M03896:38:000000000-B4D98:1:1110:12176:14831 1:N:0:274
TACGTAGGGTGCAAGCGTTATCCGGAATTATTGGGCGTAAAGGGCTCGTAGGCGGTTCGTCGCGTCCGGTGTGAAAGTCCATCGCTTAACGGTGGATCCGCGCCGGGTACGGGCGGGCTTGAGTGCGGTAGGGGAGACTGGAATTCCCGGTGTAACGGTGGAATGTGTAGATATCGGGAAGAACACCAATGGCGAAGGCAGGTCTCTGGGCCGTCACTGACGCTGAGGAGCGAAAGCGTGGGGAGCGAACA
+
ABBABF>AABAAFGCA2AEAGGHEAEEGHF5A53ABAAAAFGGGFAGEFEG?GE?EEGGGE>>/>EEE@>/??44BGHHHHHHFFFGGHHGGGHGHHGHFF?DGGDGGCGDDGCG-;;9C@CFFFGG?AE?FFFDAFEFFAFFFFFFFDA;DD999.;;;AEFFBBB/BF//BBFF;-B;DFFFFFFEFF//:@@DADAADCFFFFF/F..;@;B?DFB9;9AADD?E/.:;@DFFFDFFF-B?-9;99B-
@M03896:38:000000000-B4D98:1:1110:23354:14845 1:N:0:274
TACGTAGGGGGCAAGCGTTATCCGGATTTACTGGGTGTAAAGTGAGCGTAGACGGAATGGCAAGTCTGATGTGAAAGGCCGGGGCTCAACCCCGGGACTGCATTGGAAACTGTCAATCTAGAGTACCGGAGGGGTAAGTGGAATTCCTAGTGTAGCGGTGAAATGCGTAGATATTAGGAGGAACACCAGTGGCGAAGGCGGCTTACTGGACGGTAACTGACGTTGAGGCTCGAAAGCGTGGGGAGCAAACA
+
ABBBBFFBCAA>AEFA22E?GGHEEFGGHGDBBBB3EAGHHHHHGHHGGGCEHGGEFFGGFFGGGHFFHDBBBFGHFGHHGGGGEFGEFGHGGC@DGFHHHHHHHHGHHHF2FFGFFFGGFGCFGGHFDGGGGGDGFHFFFHHHHHHGHFCC<;<;A=;;EGGGFF:=CGGGGGGGGGGGGGGGGGGECFFFA>DFFFF=FFFFFFFBFFFF-;:AFFFFF?EFFFFFFFA@BFFFFFFFFFF?DFFFFF;
@M03896:38:000000000-B4D98:1:1110:11724:15171 1:N:0:274
TACGTAGGGAGCGAGCGTTGTCCGGAATTACTGGGTGTAAAGGGTGCGTAGGCGGCCTGGTAAGTTAGTGGTGAAAACTATGGGCTTAACCCATAGCCTGCCATTAAAACTGCTGGGCTTGAGTGAAGTAGAGGTAGGTGGAATTCCCGGTGTAGCGGTGAAATGCGTAGAGATCGGGAGGAACACCAGTGGCGAAGGCGGCCTACTGGGCTTTAACTGACGCTGAGGCACGAAAGCATGGGTATCAAACA
+
ACBBBFFCCFBAGEFA22EAFGHEEGGGHFBBBAB3EEGHHHHGHFEFFFEGHGGGEEGHFHHHHHGG43BB?FHHHFG3FHHHHHHHHHHHGGFHHCFGHHHHGHHHHH?FDGFFCFFFCF@@FFHHHHHHHHCGFFBFFGHHHHHHGG-@C<==<<<<CGGHBGECGGGHHGHHF-CGGEGGGGGEFFGGCADFFFFAFFFFFFFBBE.FEFEFFBFFFFDFFFFFF?A;ADFFFFFFFFBBBFFFFFF
@M03896:38:000000000-B4D98:1:1110:4112:15499 1:N:0:274
TACGTAGGGAGCGAGCGTTGTCCGGAATTACTGGGTGTAAAGGGTGCGTAGGCGGCCTGGTACGTTAGTGGTGAAAACTATGGGCTTAACCCATAGCCTGCCATTAAAACTGCTGGGCTTGAGTGAAGTAGAGGTAGGTGGAATTCCCGGTGTAGCGGTGAAATGCGTAGAGATCGGGAGGAACACCAGTGGCGAAGGCGGCCTACTGGGCTTTAACTGACGCTGAGGCACGAAAGCATGGGTAGCAAACA
+
AAAAAFFBBCAA?22A22A2FGGAAEGGHGDBD3B3EEHGHHGEHFEEFE0AGEGGEEGCCG4EGHEF@GFBFDFHHEGEGGH?FGFCFFHHEF3EG3BFGHHHFHHHGG2BFGF@CFCHDG2?DGDDGHHEFH?GHFBGFGHHHHHGGC-CE<==-=<;CFHHFC:;CCEHFHGGFBAA?AFFFFFE9;CF;;@DFDA-=BDDBFF;BA99EF/BFFFFF.;A?A?AEE9.A.AAFBFF?EFB.BBFFFF
@M03896:38:000000000-B4D98:1:1110:4101:15512 1:N:0:274
TACGTAGGGAGCGAGCGTTGTCCGGAATTACTGGGTGTAAAGGGTGCGTAGGCGGCCTGGTAAGTTAGTGGTGAAAACTATGGGCTTAACCCATAGCCTGCCATTAAAACTGCTGGGCTTGAGTGAAGTAGAGGTAGGTGGAATTCCCGGTGTAGCGGTGAAATGCGTAGAGATCGGGAGGAACACCAGTGGCGAAGGCGGCCTACTGGGCTTTAACTGACGCTGAGGCACGAAAGCATGGGTAGCAAACA
+
ABAAAFFBBFBAGCGE22E2FGHEEEGGHH5B5BA3EEFHHHHGHFEEFGGCHEGGEFGFCHBGHH4B4FBB?FHHHFGFHHHHGGHGGHHHGFFGHBFGHHHHGHHHHH?DFGF2?FCGDGCDFHFHHHHHHGCGFFBGFHHHHHHHGG-@E<==<<<AEHHHFHCCFFGHGHHGECCGGDGGGGGFC;FGC??=DDA@DFFFEFFFFE.BEFBFFFFFFFDFFFFAEFA;DFFFFFFFFFFFEFFFFFF
@M03896:38:000000000-B4D98:1:1110:28410:17680 1:N:0:274
TACGTAGGGTGCAAGCGTTATCCGGAATTATTGGGCGTAAAGGGCTCGTAGGCGGTTCGTCGCGTCCGGTGTGAAAGTCCATCGCTTAACGGTGGATCCGCGCCGGGTACGGGCGGGCTTGAGTGCGGTAGGGGAGACTGGAATTCCCGGTGTAACGGTGGAATGTGTAGATATCGGGAAGAACACCAATGGCGAAGGCAGGTCTCTGGGCCGTCACTGACGCTGAGGAGCGAAAGCGTGGGGAGCGAACA
+
ABBBAFFABFA>45F4A2EACGGECECGHB555B2BAAAEFGGDF1GGGGGCHEFEEFEEEE>EEEEGC//??F44GHHFFDGGEFFDFGF?/F?C?FGHG@>ACC@CAG..@CF-ADGGGFFCFGGFCEFFFFDF.AFFEFBFBFFFF-=A;:/9.;;;.9/F9/9;BFF/BFBEAFF;.9:9BFF.;9BB;-9;@DE?A>AF/;99/9.;9;=9ABB9/;AD?DF.BDFCAA@.FD9ACA@?@DDAA-9
@M03896:38:000000000-B4D98:1:1110:28395:17690 1:N:0:274
TACGTAGGGTGCAAGCGTTATCCGGAATTATTGTGCGTAAAGGGCTCGTATGCGGTTCGTCTCGTCCGGTGTGAAAGTCCATCGCTTAACTTTGGATCCGCGCCGGGTACGGGCGGGCTTGAGTGCGGTAGGTGAGACTGGAATTCCCGGTGTAACGGTGGAATGGGTAGATATCGGGAAGAACACCAATGTCGAAGGCAGATCTCTGGGCCGTCACTGACGCTGAGGAGCGAAAGCGTGGCGATCGAACA
+
AAB>AF@ABFAACGFA2A2AEGG22B2FGE555D5BABAEGFA2A2B0AA3BGE0E0FAEB1B3BBB>/>>BEGGF3FGFBDBAE1??EG44B?3?3BF0?EEE//<?CG///>><<;@C:.CCCGC@CC??0009CCFB9BFGGGGGC?--;9;:.-...9//;/;/;.;//BF;@===FFFFFFFEEB99:.;A..;?D.//;BF//.9A;;@AA9/;BD;..;9.999-@CC.B:DFA-9--:-99.@
@M03896:38:000000000-B4D98:1:1110:28427:17702 1:N:0:274
TACGTAGGGTGCAAGCGTTATCCGGAATTATTGGGCGTAAAGGGCTCGTAGGCGGTTCGTCGCGTCCGGTGTGAAAGTCCATCGCTTAACGGTGGATCCGCGCCGGGTACGGGCGGGCTTGAGTGCGGTAGGGGAGACTGGAATTCCCGGTGTAACGGTGGAATGTGTAGATATCGGGAAGAACACCAATGGCGAAGGCAGGTCTCTGGGCCGTCACTGACGCTGAGGAGCGAAAGCGTGGGGAGCGAACA
+
CCCCCFFCCFAAB5FA?2AEEGGEFE?FHGBF5BAAEAEEGFFGGAGGGGGGHGGGEFEFEFEE>EEGG@/??EGFHHHHHHHGGHHDFHGGDFBHGBGFFCBDGDC>CHA.@-C@CFGGGFBCFFGG:CDFFFFFFFFFABFFFFFFDD=DA;0:;;;:.9BB;9BBFFFFFFFFFF;;DFFFFFF?:BFFFFFAFBFFACAFFFFFFFFFFDAFDFF;BDFFFFFEBFA@BC-A/:9ABDA.@99-@C=
@M03896:38:000000000-B4D98:1:1110:17407:17809 1:N:0:274
TACGGAGGGTGCAAGCGTTAATCGGAATTACTGGGCGTAAAGCGCACGCAGGCGGTTTGTTAAGTCAGATGTGAAATCCCCGGGCTCAACCTGGGAACTGCATCTGATACTGGCAAGCTTGAGTCTCGTAGAGGGGGGTAGAATTCCAGGTGTAGCGGTGAAATGCGTAGAGATCTGGAGGAATACCGGTGGCGAAGGCGGCCCCCTGGACGAAGACTGACGCTCAGGTGCGAAAGCGTGGGGAGCAAACA
+
ABBC@BCBDAAAFGFC22EEFGHFEEFGHHB55ABAAAEFHHHGG0EEFGGFGGGCGGGFGHHHHHDBGFFBBGHHHHHHGGGGEGHHHHHHHHFHGGHGHGHHHHGHHHGFHHHGFHHHGGGHHHHFFGGFGHDCCFAAABFFFFFFFFFFF;;:@;;@EFFFFFA;AFFFFFFFFFFFFFFFFFFFFDFFFDFFFFFFAFFBFFFEFFFFFFFDFFFFFFDAFFFFFFF@AAFDFFADF>BEFDEFFF.
@M03896:38:000000000-B4D98:1:1110:28424:19849 1:N:0:274
TACGGAGGGTGCAAGCGTTAATCGGAATTACTGGGCGTAAAGCGCACGCAGGCGGTTTGTTAAGTCAGATGTGAAATCCCCGGGCTCAACCTGGGAACTGCATCTGATACTGGCAAGCTTGAGTCTCGTAGAGGGGGGTAGAATTCCAGGTGTAGCGGTGAAATGCGTAGAGATCTGGAGGAATACCGGTGGCGAAGGCGGCCCCCTGGACGAAGACTGACGCTCAGGTGCGAAAGCGTGGGGAGCAAACA
+
ABBBBBBBB?AAFFFA22AEFGHFEEEGHF555BBAAAEEHHHGG0EEECE?EFGEEEGGGFHHGHGGHHBBBFHGHHHHGGGGEEHFGHHHHHFHCFHFHHHHHHHHGHFDHHGFGHHHHGCGHHHHFFGFHH.><=:AABFFFFFFFF0B;;;;;;;@?FFFFFDADDFFBFFFFFFFDDFFFFFFFDFFFFFAFDFFADFFFFFEFFFFFFFFFFFFFFFFFFFFFFFBDFCDFDFFFFAEDFFFFF9
@M03896:38:000000000-B4D98:1:1110:15543:20045 1:N:0:274
TACGGAGGGTGCAAGCGTTAATCGGAATTACTGGGCGTAAAGCGCACGCAGGCGGTTTGTTAAGTCAGATGTGAAATCCCCGGGCTCAACCTGGGAACTGCATCTGATACTGGCAAGCTTGAGTCTCGTAGAGGGGGGTAGAATTCCAGGTGTAGCGGTGAAATGCGTAGAGATCTGGAGGAATACCGGTGGCGAAGGCGGCCCCCTGGACGAAGACTGACGCTCAGGTGCGAAAGCGTGGGGAGCAAACA
+
AAAABBCBBAAAEFDA22EEFGHFEEFGHGA55BAAAAEFHGHGG?EEFGGGGGGGGGGGFGHHHH@BGFEBBFGHHHHHGGGGEFHHHHHHHFFHHGHGGEHGHHFHHHGHHHGHGFGGCGBGGHHGFDFEHEF--CDDEFFFFFFFFFBFF;;:;;;;AFFFFF:;ADEFFFFFFFFFFFFFFFFFD@;DFBFFFFE@ABDFFB;;EFFAF@F?FFFFFFFADFFFFFF=DCFDF..;>DF.CAAF0F.
@M03896:38:000000000-B4D98:1:1110:15562:20047 1:N:0:274
TACGGAGGGTGCAAGCGTTAATCGGAATTACTGGGCGTAAAGCGCACGCAGGCGGTTTGTTAAGTCAGATGTGAAATCCCCGGGCTCAACCTGGGAACTGCATCTGATACTGGCAAGCTTGAGTCTCGTAGAGGGGGGTAGAATTCCAGGTGTAGCGGTGAAATGCGTAGAGATCTGGAGGAATACCGGTGGCGAAGGCGGCCCCCTGGACGAAGCCTGACGCTCAGGTGCGAAAGCGTGGGGAGCAAAC
+
>AAA3AAD?A?>4DFA22E2AFGABEFGHG55DBB2AAEEHHHGG0EEECE?EEGGGGGFGGFHHHEBGGFBBFFFHHHHGGGGEEHHGHHHGGGFGEHGH1GFHGHHHHHGFHCGGHHHFGGGHHGG?CFC1F?--9;AEBBFFFF/BFBFB9;:-;;;AFFFBF9;;BFF/BFFFFFFBDBBFFFFB--A;99@=?ABB?@=BB99.FF-9-;-;/.9;9A:DA9//9:;;-;.B.9.=?-.;;;/:9
@M03896:38:000000000-B4D98:1:1110:24440:21372 1:N:0:274
TACGGAGGGTGCAAGCGTTAATCGGAATTACTGGGCGTAAAGCGCACGCAGGCGGTTTGTTAAGTCAGATGTGAAATCCCCGGGCTCAACCTGGGAACTGCATCTGATACTGGCAAGCTTGAGTCTCGTAGAGGGGGGTAGAATTCCAGGTGTAGCGGTGAAATGCGTAGAGATCTGGAGGAATACCGGTGGCGAAGGCGGCCCCCTGGACGAAGACTGACGCTCAGGTGCGAAAGCGTGGGGAGCAAACA
+
BBCCCABBBAAAFGFC22EEFGHFAEGGHHDB5B2AAAEEFGHGG0EEGCEEGGGCGGGHHGHHHH4BGFFBBGHHHHHHGGGGGGHGHHHGGHGGCFGGGHHHHHHHHHGFHGHFGHHHHHHHHHHH?EFEHHGGGFFAEFFFFFFFFFBFB;;;;;;;AFFFFFAADFFFFFFFFFEFFFFFFFFFF@DFFDFFFFFFADFFFFCFFFFF-CFDFFFFFFFFFFBFFFB;ADAAFD.A=DCE>AEFFFF
@M03896:38:000000000-B4D98:1:1110:10081:21453 1:N:0:274
TACGGAGGATCCGAGCGTTATCCGGATTTATTGGGTTTAAAGGGAGCGTAGATGGATGTTTAAGTCAGTTGTGAAAGTTTGCGGCTCAACCGTAAAATTGCAGTTGATACTGGATATCTTGAGTGCAGTTGAGGCAGGCGGAATTCGTGGTGTAGCGGTGAAATGCTTAGATCTCACGAAGAACTCCGCTTGCTAAGGCAGCCTGCTAAGCTGCAACTGCCATTGAGGCTCCAACTTGTTGGTATCAAAC
+
>>>>33A2AFFBB?E222E2FGHE2ABEH5FA5B22BEGHHHHGHEEAEE0FHGH3GGGHHD5@DF5@5D5B1@FD3BFGHHGEEEEGGGH>EHCFBFGGGHHGHF4EFF4?F01B2F2B2B1BGFFHHHBF1FC///?/><AFGG>FF..<C000--<-.CGFC;<;:0CB00CCCE.;99BFBFGC.;A.:0;00/;...9FC9;/;//;/BBFB;//;/;B;BFEAEA./9////;/9.9//;:;;B
@M03896:38:000000000-B4D98:1:1110:10096:21463 1:N:0:274
TACGGAGGATCCGAGCGTTATCCGGATTTATTGGGTTTAAAGGGAGCGTAGATGGATGGTTAAGTCAGTTGTGAAAGTTTGCGGCTCAACCGTAAAATTGCAGTTGATACTGGCTATCTTGAGTGCAGTTGAGGCAGGCGGAATTCGTGGTGTAGCGGTGAAATGCTTAGATATCACGAAGAACTCCGATTGCGAAGGCAGCCTGCTAAGCTGCAACTGACATTGATGCTCGAAAGTGTGGGTATCAAACA
+
ABAAAABCCFFFGGGE22A2FGHEEEGGHCGGBBB2BEGHHHHGHFGFEGG1GHH3G@1BGHHHHH5D5GBBBDGGGFHHHHGGEFGFGHHGGEG/GGGHHHHHHHE4FHFDG/22BBFFBD2FBHHFHDGEHGC=AC?/>>DGHHEGFGCEG<==<<<:;GHHCCCGHHHHGHHHHFFCFFFGGFGEAGGEFGGGGGFA?F./.;BB00;BB0/9;FBBFF0B:0BBFFF;9F?;00BF?A.0BBFFBF?
@M03896:38:000000000-B4D98:1:1110:10080:21471 1:N:0:274
TACGGAGGATCCGAGCGTTATCCGGATTTATTGGGTTTAAAGGGAGCGTAGATGGATGTTTAAGTCAGTTGTGAAAGTTTGCGGCTCAACCGTAAAATTGCAGTTGATACTGGATATCTTGAGTGCAGTTGAGGCAGGCGGAATTCGTGGTGTAGCGGTGAAATGCTTAGATATCACGAAGAACTCCGATTGCGAAGGCAGCCTGCTAAGCTGCAACTGACATTGAGGCTCGAAAGTGTGGGGATCAAACA
+
ABAABBCDBFFFGGGAA22ECGHEGEGGHHFF5BF2BEGHHHGGHGGGFGEGHHGHFGFGHHHHHH5F5G5BB@GGGFGHGFGEGGGEFFHGEHGAFGHGHHHHHHEHHHFBGFGDFGFFFGBFGGHHHHHGHHFCD/C<>>CGHHGGFGFFC<=<<<.<CGFHF:<CGHFGHHHHHGGFGGGGFGGEADGFFFGGGGGFGFFEFFFFFFEFFEFFFFFFFFFFFFF/AEF;>FDA999BAF-.;9AFFFF
@M03896:38:000000000-B4D98:1:1110:9785:24680 1:N:0:274
TACGGAGGGTGCAAGCGTTAATCGGAATTACTGGGCGTAAAGCGCACGCAGGCGGTTTGTTAAGTCAGATGTGAAATCCCCGGCCTCAACCTGGGAACTGCATCTGTTACTGGCAAGCTTGAGTCTCGTAGAGGGGGGTAGAATTCCAGGTGTAGCGGTGAAATGCGTAGAGATCTGGAGGAATACCGGTGGCGAAGGCGGCCCCCTGGACGAAGACTGACGCTCAGGTGCGAAAGCGTGGGGAGCAAACA
+
ABAAABCCCAA>CFFF22EAFGHBEEGGHFD55AAAAAEEGHHGG?EAEFGCGFGFEFGHGHHHHH4BBGFBBGHHHHHHFEG/>/BG?GE2GFABG/B2B22?G222>>>FB/FB//GG=01=?=F0?<<AFHC>A;-:9B0B0BFBF/BF990:;99:;FBF00;;9-:B009BF00A9AB00;;D@-;.9:@;C.;C:BDFFF=E./.99-A.B9BFF?DDADFF00:9DCF.BADFAF;.>AEFBF.
@M03896:38:000000000-B4D98:1:1110:25704:24689 1:N:0:274
TACGTAGGGTGCAAGCGTTATCCGGAATTATTGGGCGTAAAGGGCTCGTAGGCGGTTCGTCGCGTCCGGTGTGAAAGTCCATCGCTTAACGGTGGATCCGCGCCGGGTACGGGCGGGCTTGAGTGCGGTAGGGGAGACTGGAATTCCCGGTGTAACGGTGGAATGTGTAGATATCGGGAAGAACACCAATGGCGAAGGCAGGTCTCTGGGCCGTCACTGACGCTGAGGAGCGAAAGCGTGGGGAGCGAACA
+
AAAAAFFABBAABFFA222ECGFEEECGHFDF5ABAAAEECFFFGFHGFAGGHGGCFGGGE>>>>EEF///??FFFFGHHGHHGGFGGHHDCFGD??FGGGGGGGG->AGA<C@<;AABEDF:;CFGGGGGFFF?BDEFE;BBFFFFFFC->A;;:9;:;:AFF/:BBB/BBFFFFFC;BFFFFFFFEEFFFFFFCFDEFFFFFFFBFFF.A-;@ADFFFFDDFFFFEF?A@ADADFFDDACAEBA=AAF-
@M03896:38:000000000-B4D98:1:1110:9801:24700 1:N:0:274
TACGGAGGGTGCAAGCGTTAATCGGAATTACTGGGCGTAAAGCGCACGCAGGCGGTTTGTTAAGTCAGATGTGAAATCCCGGGCTCAACCCGGGAAATGCATCTGATACCGGCAAGCTTTAATCTCGTAGAGGGGGGTGGAATTCCAGGTGTAGCGGGGAAATGCGTAGAGATCTTGAGGAATACCGGTGGCGAAGGCGGCCCCCTGGACGAAGACTTACCCTCAGGTGCGAAAGCGGTGGGAGCAAACAG
+
AAAAAABDDAAAFFFC2AEAFEHABEDFHDA553ABAAAEFGFEE0EAEEGGGGFGEGGHHH4BFGBBBDGF@GG4GHHG/>EE/?3GCG/<<D/</22?2222>>22>2<@/<CAA1G111=<<10...<0/.---;9-9B/F/F//;99;:/9-----;A/9:...-.//;;9/;B/BBFF/;F.@-;A.--@@?.--9@DFFF?.9.--9..:///9///../99//-.9-./;-.;DD.;.;FB...
@M03896:38:000000000-B4D98:1:1111:14258:2490 1:N:0:274
TACGGAGGGTGCAAGCGTTAATCGGAATTACTGGGCGTAAAGCGCACGCAGGCGGTTTGTTAAGTCAGATGTGAAATCCCCGGGCTCAACCTGGGAACTGCATCTGATACTGGCAAGCTTGAGTCTCGTAGAGGGGGGTAGAATTCCAGGTGTAGCGGTGAAATGCGTAGAGATCTGGAGGAATACCGGTGGCGAAGGCGGCCCCCTGGACGAAGACTGACGCTCAGGTGCGAAAGCGTGGGGAGCAAACA
+
ABBBABBBBABBGGGCFCEEEFGFGFFGHBBDBCFFCEEFDHHGG0AAAAEEEEFCFGGGGHFGFGFGFHFFHGGHHGFGGGEFGGHGHHHHHHFGHGGGHHGHHHHHHHHHHHHGGGGFGHHHHHHHFGGFFGGCCCFDEFFFFFFFFF/:;9BFFF9@EFFFFBA:.@AFFFFFFFBFFDFFFFFFF9@DFCFFFFFFFFFFDD@EFFFFFFFFFFFFFFD;DFFFFFFADDAAFD9ABF;?=DEFFFE
@M03896:38:000000000-B4D98:1:1111:7688:4666 1:N:0:274
TACGTAGGGTGCAAGCGTTATCCGGAATTATTGGGCGTAAAGGGCTCGTAGGCGGTTCGTCGCGTCCGGTGTGAAAGTCCATCGCTTAACGGTGGATCCGCGCCGGGTACGGGCGGGCTTGAGTGCGGTAGGGGAGACTGGAATTCCCGGTGTAACGGTGGAATGTGTAGATATCGGGAAGAACACCAATGGCGAAGGCAGGTCTCTGGGCCGTCACTGACGCTGAGGAGCGAAAGCGTGGGGAGCGAACA
+
BCCCBFFBCFBCGGGGGCGCGGFEEEFGHDFFBFFFFFGGHHHGGGHGGEADGGGEFFFGEFEFEGGGGGGEGHHGGGGHGHFDGGHGHFFCCGDHG???FB>CGG@GFHDEGGCC;AAECFFGGGGCDGGFFFFC.EFFABFFFFFFFF-:;;FFD@;AFFFF9BB:FFFFFBFEC-@=DFFFFFFFFFFFFFFFFFFFD@9;FFFFFFFFFFFDDFFFFFFFFFF9BDEFCFBDFFDFFFFE::@CFF-
@M03896:38:000000000-B4D98:1:1111:15933:5553 1:N:0:274
TACGTAGGGTGCAAGCGTTATCCGGAATTATTGGGCGTAAAGGGCTCGTAGGCGGTTCGTCGCGTCCGGTGTGAAAGTCCATCGCTTAACGGTGGATCCGCGCCGGGTACGGGCGGGCTTGAGTGCGGTAGGGGAGACTGGAATTCCCGGTGTAACGGTGGAATGTGTAGATATCGGGAAGAACACCAATGGCGAAGGCAGGTCTCTGGGCCGTCACTGACGCTGAGGAGCGAAAGCGTGGGGAGCGAACA
+
AAABACFA@4AAFGGCE?FEEGAAEGAFHD5F532AAAEAEGHGGFFEEB1AFCC@EGGEE??E>EEEC@>?AGFFDFGHHHHGGGHGGH?B/??G2??FF>>>AC?<AGC?GGC@?B@;?FFCF;BFCDDEEBD@AABF?BBFFFFFF;-9;9BBD@;9.ABF/9B;/BBBBFBABBDDA?;;BFFEABBB.A=DFFFFAF:;;BBFBFFFA9@DDF9;BDDFDDAAFAEC;;9AF?;A;;A.@.--9=-
@M03896:38:000000000-B4D98:1:1111:22609:5644 1:N:0:274
TACGGAGGGTGCAAGCGTTAATCGGAATTACTGGGCGTAAAGCGCACGCAGGCGGTTTGTTAAGTCAGATGTGAAATCCCCGGGCTCAACCTGGGAACTGCATCTGATACTGGCAAGCTTGAGTCTCGTAGAGGGGGGTAGAATTCCAGGTGTAGCGGTGAAATGCGTAGAGATCTGGAGGAATACCGGTGGCGAAGGCGGCCCCCTGGACGAAGACTGACGCTCAGGTGCGAAAGCGTGGGGAGCAAACA
+
AABBAAAA?2>AGGG4E2EEFGFDFGAFHF5G53AFEEEAAGDFC0AAEA0@E0/EEEEFFF4FBF4EDGF4FGD4BFGGFE?/EEHGHHHFGCFFHFHHEFFGGFGGFHFBGE<1FFFF?GGHGHHHFDFE<0A-A-@DEFFFFFFFFF/;:9BF@@;9;9BBBBA;.@?FFF9BFFB.A9.FFFFD;;BAFBBBBBFBBB;@9@B9.BAB;BFDEFFBFFFFDFBFFFF?ABBDFD.9@=@.@DFFFFA
@M03896:38:000000000-B4D98:1:1111:12582:5702 1:N:0:274
TACGGAGGGTGCAAGCGTTAATCGGAATTACTGGGCGTAAAGCGCACGCAGGCGGTTTGTTAAGTCAGATGTGAAATCCCCGGGCTCAACCTGGGAACTGCATCTGATACTGGCAAGCTTGAGTCTCGTAGAGGGGGGTAGAATTCCAGGTGTAGCGGTGAAATGCGTAGAGATCTGGAGGAATACCGGTGGCGAAGGCGGCCCCCTGGACGAAGACTGACGCTCAGGGGCGAAAGCGGGGGGAGCAAACA
+
>AAAAABDBABBGFFCECFECFGFFEFFHGFHCCFFEEFFFFHGGAEEEEE@EEGGGGGFGHFGFGFGHHHFGHHEHHFGGGGGGGHHHHHHHHGFFFFFFF?FHFFGGHHHHHHFGFFGGFGHHFGFFGGEHEDC?ADFFFFFFFFEFB/;;99/@CDFFBBFFFAAA=EFFFFFFFFFDFBFFFFFC-@DA@@B;AED;DFFFFBAAFFF-9DABFB99ADFFFFB.-;--B=.99--;DC=@DEFFFF
@M03896:38:000000000-B4D98:1:1111:12591:5717 1:N:0:274
TACGGAGGGTGCAAGCGTTAATCGGAATTACTGGGCGTAAAGCGCACGCAGGCGGTTTGTTAAGTCAGATGTGAAATCCCCGGGCTCAACCTGGGAACTGCATCTGATACTGGCAAGCTTGAGTCTCGTAGAGGGGGGTAGAATTCCAGGTGTAGCGGTGAAATGCGTAGAGATCTGGAGGAATACCGGGGGCGAAGGCGGCCCCCTGGACGAAGACTGACGCTCAGGTGCGAAAGCGGGGGGAGCAAACA
+
AAAAA@A@@2AABFGCECFCFFGF?EDEHDBDFBFGEEEEFHHGG0EE0AAEEEE@EED?BDFHBFBGEFHEGEBFGHFFFE/>ECHHHHHFFHGFFGHFFF1F?GHHEFDFCGG1FGHGGEGGBFFGFEFEH0ACG;BDEFBBBFFFFB/;;/;BB?A@.B/BFFDFB=.FB/BFF//AFD./B/;9=--9;B---AEB?B--B99....;--:./B://..9.9////;-.-;;/.---9-=-..;:99
@M03896:38:000000000-B4D98:1:1111:8993:6191 1:N:0:274
TACGGAGGGTGCAAGCGTTAATCGGAATTACTGGGCGTAAAGCGCACGCAGGCGGTTTGTTAAGTCAGATGTGAAATCCCCGGGCTCAACCTGGGAACTGCATCTGATACTGGCAAGCTTGAGTCTCGTAGAGGGGGGTAGAATTCCAGGTGTAGCGGTGAAATGCGTAGAGATCTGGAGGAATACCGGTGGCGAAGGCGGCCCCCTGGACGAAGACTGACGCTCAGGTGCGAAAGCGTGGGGAGCAAACA
+
>AAA3A3DBAAAGGGF?EGAEGHF2BFFHFFHDBBBEEEEGHHGGEGAFE?0EEEEEGAGGGFFHHHEGFGGEGHBBFFGF?EEEEHHGGHH0CFHHFFBF1GHHHFHHHGDFHCHF?GG?F1GHHH0?ACFBF?CCBBDEFFFFFFFBB/9;;FFBBD?FFFFFB.;:99;/;;B9B;A.9.BFFFA-;>?;;@=@D;;-@@@BB@.9BA-9-AABFB/F.AFFDFBB/;-9;@.FDDD?<;AB;;B/;.
@M03896:38:000000000-B4D98:1:1111:14875:6333 1:N:0:274
TACGGAGGGTGCAAGCGTTAATCGGAATTACTGGGCGTAAAGCGCACGCAGGCGGTTTGTTAAGTCAGATGTGAAATCCCCGGGCTCAACCTGGGAACTGCATCTGATACTGGCAAGCTTGAGTCTCGTAGAGGGGGGTAGAATTCCAGGTGTAGCGGTGAAATGCGTAGAGATCTGGAGGAATACCGGTGGCGAAGGCGGCCCCCTGGACGAAGACTGACGCTCAGGTGCGAAAGCGTGGGGAGCAAACA
+
ABBBABABBBBBGGGG2EE?AGHFEGGGHGBFBFFBEEFGHHHGG0EEEFG?FEFFGGGHHHHGFGFHEHHHHHHHHHGHFGCGEGHHHHHHFGGHHEFFGHGGHDGHHHGFGHGEE?FF?FHHHHHHFAFGHHGGCA9AAFFFFFFFFF/;;BFFFFABFFFFFB;;DDFFBFFFFFBFFBFFFFFFDDFFFDFFFFFBCFFF@@@EEFFA=-AAFFFFFFFFFFFFFFFCDFFAFFADFFFFB:;BFF.
@M03896:38:000000000-B4D98:1:1111:14875:6351 1:N:0:274
TACGGAGGGTGCAAGCGTTAATCGGAATTACTGGGCGTAAAGCGCACGCAGGCGGTTTGTTAAGTCAGATGTGAAATCCCCGGGCTCAACCTGGGAACTGCATCTGATACTGGCAAGCTTGAGTCTCGTAGAGGGGGGTAGAATTCCAGGTGTAGCGGTGAAATGCGTAGAGATCTGGAGGAATACCGGTGGCGAAGGCGGCCCCCTGGACGAAGACTGACGCTCAGGTGCGAAAGCGTGGGGAGCAAACA
+
ABBBAABBCBBBGGGGCAFEFGHFEFGGHFFFDBFBEEEG1GHGG0AAEEEEFEGEGGGHGHHHHHGFHHHGHHHFHHGHGGFGEGHGGGHHGHGCHFFBGHHHHHGHHHGHHHHEGFFGFGFHHHHH?EFFGGG?CFCA;FFFFFFFFF/;;BFF=@:@EFFFFBA;A>AFBBFFFFFFFD9FFFFFC-@AA--@CDAB-CFFFB;9:BFF;DFABBFBFFD.DD/;;F99;@DDFFDFFFAEBDFFBA.
@M03896:38:000000000-B4D98:1:1111:14857:6357 1:N:0:274
TACGGAGGGTGCAAGCGTTAATCGGAATTACTGGGCGTAAAGCGCACGCAGGCGGTTTGTTAAGTCAGATGTGAAATCCCCGGGCTCAACCTGGGAACTGCATCTGATACTGGCAAGCTTGAGTCTCGTAGAGGGGGGTAGAATTCCAGGTGTAGCGGTGAAATGCGTAGAGATCTGGAGGAATACCGGTGGCGAAGGCGGCCCCCTGGACGAAGACTGACGCTCAGGTGCGAAAGCGTGGGGAGCAAACA
+
AABAA?ABB?BAGGGFEAAAFGHFEDGGHDFBBBBAAAEEHHHGG0AAEEG?EEECEGEGFHGGFHDFHHHGDGFBFFGHGEGEEEHHGHHGCCFCGEBBGHHHHHHGHHHHHEHBCG??<FFHHHG??CFEHG??-999;9BBFFFF///;;9FF==;-AFFFFFA;.=EFB/BFBBBFFFF/FFFFF-9.FBCF-AEBFFFFFF-AEFAD--9;B9/9BAD.9.99BFF;A=A./9.99;=?-AEFFF?
@M03896:38:000000000-B4D98:1:1111:28767:11205 1:N:0:274
TACGGAGGATCCGAGCGTTATCCGGATTTATTGGGTTTAAAGGGAGCGTAGATGGATGTTTAAGTCAGTTGTGAAAGTTTGCGGCTCAACCGTAAAATTGCAGTTGATACTGGATATCTTGAGTGCAGTTGAGGCAGGCGGAATTCGTGGTGTAGCGGTGAAATGCTTAGATATCACGAAGAACTCCGATTGCGAAGGCAGCCTGCTAAGCTGCAACTGACATTGAGGCTCGAAAGTGTGGGGATCAAACA
+
CCBCCBCCCFFFGGG?EAFEGGDEEGGGHFFHCGHDGGGFHHHGGEEGGFEFGGHHGGFGHHGFGHFHFHFFFFGFBDFGFFGEGGGGGGGGGH?CEBBFGHGHHHGHHHFDGFGDDFFFFGGGHHBGGHHFHHGEFCDCACCGHHGGG?.<<<GHGGGGEFFHFHGHFHGHGCCGGEA;EDFGGGGGDGGGGGGGGGGGFFEFFFFFFFFFFFFFFFFFF0FFFFFFFFAB=B.ABBBFFF-9AEFFFF?
@M03896:38:000000000-B4D98:1:1111:28745:11209 1:N:0:274
TACGGAGGATCCGAGCGTTATCCGGATTTATTGGGTTTAAAGGGAGCGTAGATGGATGTTTAAGTCAGTTGTGAAAGTTTGCGGCTCAACCGTAAAATTGCAGTTGATACTGGATATCTTGAGTGCAGTTGAGGCAGGCGGAATTCGTGGTGTAGCGGTGAAATGCTTAGATATCACGAAGAACTCCGATTGCGAAGGCAGCCTGCTAAGCTGCAACTGACATTGAGGCTCGAAAGTGTGGGTATCAAACA
+
>AA>>A>AAFFFGFGE?AE?GFBBAFEGHDDGBF2AFGGGHHHGHEFGGB?FFFGGGBFGHHHEGGEGGHFGGFGFHGHHHHG@EEGFFGHEE???EBF?GG3BGGFHHHFDGFFF3F3BBFFFHHFB@GHHGB?FD??/>>@GHGF>F.<<=0GH?<CDAFBGHC:<CGGFHGHHH.;;AAFGBCF.@ADAB.@AA?CFGFEFF;;FFFFFBFFFFBFFF/;FBF/.AAF>-;A.;/:B.D.BB;;F/B.
@M03896:38:000000000-B4D98:1:1111:15745:12516 1:N:0:274
TACGTAGGGTGCAAGCGTTATCCGGAATTATTGGGCGTAAAGGGCTCGTAGGCGGTTCGTCGCGTCCGGTGTGAAAGTCCATCGCTTAACGGTGGATCCGCGCCGGGTACGGGCGGGCTTGAGTGCGGTAGGGGAGACTGGAATTCCCGGTGTAACGGTGGAATGTGTAGATATCGGGAAGAACACCAATGGCGAAGGCAGGTCTCTGGGCCGTCACTGACGCTGAGGAGCGAAAGCGTGGGGAGCGAACA
+
ABABAFFABFBCGGGEFCGGGGFEEEFGHFFHCFGFEEFGHHHGGBGEEEFDHGGECGFFEEE?EFGGEFGFGHHHHHHHHHHDGHGFHFBFDGDHHCF?FBBD@D<CFGDFGGG-C;;CACFGGGGGGGGFFFFFFAFFABFFFFFFFF-;;BFFFDAFFFFFFFFFFFFFFBFA@CDFDFFFFFFF.;FFBDDDFFFFFF.BFFF;;F.;9@BDDFFFFFFFFFFFFFABCA:DFFFFFFFFDABBD@-
@M03896:38:000000000-B4D98:1:1111:15742:12537 1:N:0:274
TACGTAGGGTGCAAGCGTTATCCGGAATTATTGGGCGTAAAGGGCTCGTAGGCGGTTCGTCGCGTCCGGTGTGAAAGTCCATCGCTTAACGGTGGATCCGCGCCGGGTACGGGCGGGCTTGAGTGCGGTAGGGGAGACTGGAATTCCCGGTGTAACGGTGGAATGTGTAGATATCGGGAAGAACACCACTGGCGAAGGCAGGTCTCTGGGCCGTCACTGACGCTGAGGAGCGAAAGCGTGGGGAGCGAACA
+
ABABAF?AACA>GFBA2AEGGGHEE2EGHBFHCFEBEAEEHHFGF1FAA1B1FEEGCFFG?>>/>EEE/EEEGFFGFGHHHHH?EHHGHF<C/?DFG2F?F@DC<>-<>FA<?CD--;:;9;FGGFG?DAFAEDA-DAFB;;;FFFFFF--9;99BA-.;A9;FFFB:BBFFFFF9@=@;.;BB/BDA:BBFA=A-9.;9.>;;FFF9/;AA-9>AA/BFFFDDD.../9E;@A;./;..-;B.-;;-@;9
@M03896:38:000000000-B4D98:1:1111:26198:12737 1:N:0:274
TACGTAGGGAGCGAGCGTTGTCCGGAATTACTGGGTGTAAAGGGTGCGTAGGCGGCCTGGTAAGTTAGTGGTGAAAACTATGGGCTTAACCCATAGCCTGCCATTAAAACTGCTGGGCTTGAGTGAAGTAGAGGTAGGTGGAATTCCCGGTGTAGCGGTGAAATGCGTAGAGATCGGGAGGAACACCAGTGGCGAAGGCGGCCTACTGGGCTTTAACTGACGCTGAGGCACGAAAGCATGGGTAGCAAACA
+
>AAAAF11AF1A1EE?E0AAABDAEEAFHGFHB1/B/AEF2FFECFECCE/AG>//>B/?1FBG@GBBGF01?FD1FB>FFFHHHFHHHHGCF0F1F1DGFGHFHGFHHHFDFF1@/?@F@GHFHG2?FGHFB?GGB<1F?GFHHFHHAC-<<<=G@A<<<CHH0::;ACECGGF..A?@-99AFGC.AFGFAAG==FF@-;@BFFB9BEEFFFBBFFF;FFFB?A-;:A-;;BFBBFBFFEFB-;BFFF9
@M03896:38:000000000-B4D98:1:1111:26518:13100 1:N:0:274
TACGTAGGGAGCGAGCGTTGTCCGGAATTACTGGGTGTAAAGGGTGCGTAGGCGGCCTGGTAAGTTAGTGGTGAAAACTATGGGCTTAACCCATAGCCTGCCATTAAAACTGCTGGGCTTGAGTGAAGTAGAGGTAGGTGGAATTCCCGGTGTAGCGGTGAAATGCGTAGAGATCGGGAGGAACACCAGTGGCGAAGGCGGCCTACTGGGCTTTAACTGACGCTGAGGCACGAAAGCATGGGTAGCAAACA
+
ABAAAFFABFAAEGFEEEGEFFDBEEEGHGCFFFFCEGHHHHHGHFGGGEA?GFGGGGGCEG@EFHFHHHHHGFDGFBB3GHHFHHHEGFGGGFGFHFHHHHHHGHGGGGBDGGB@C?@FBFFGHHBGHHHFHHHHGGBFFGHGHHHHGC-<<DGHCDEGGGGGFC;;ECGHGCC:;ABGGEFAFFGEFGGGCADDF?;=;CCDFFFBBEEFFFFFFFFFFFFF9D?AFFAD9DDDFFFFFFFFABBFFFA
@M03896:38:000000000-B4D98:1:1111:4628:13263 1:N:0:274
TACGGAGGGTGCAAGCGTTAATCGGAATTACTGGGCGTAAAGCGCACGCAGGCGGTTTGTTAAGTCAGATGTGAAATCCCCGGGCTCAACCTGGGAACTGCATCTGATACTGGCAAGCTTGAGTCTCGTAGAGGGGGGTAGAATTCCAGGTGTAGCGGTGAAATGCGTAGAGATCTGGAGGAATACCGGTGGCGAAGGCGGCCCCCTGGACGAAGACTGACGCTCAGGTGCGAAAGCGTGGGGAGCAAACA
+
BBCABAABBAABGGGCCAFEFBGFEGFGHEDGDFGFEFFFGHHGG0AAEEE@EEGFGGGHHHGHHHFHFHHGGFHFGHGGGGGGGGHFGHHHHHGHGFHGHHGHHHHHHHGFFHHFGFFGFGHHHHHH?EFFGHGGGFCFFFFFFFFFFF/;;BFFA=;DFFFFFFD;;@EFFBBFFF/FFFEFFFFFF@ADFFFAFDEFFFFFFF;.EFFFFFFFFFFEBDFFFFEFFFFA;@A.FDADFFA?@D.BBF.
@M03896:38:000000000-B4D98:1:1111:4622:13280 1:N:0:274
TACGGAGGGTGCAAGCGTTAATCGGAATTACTGGGCGTAAAGCGCACGCAGGCGGTTTGTTAAGTCAGATGTGAAATCCCCGGGCTCAACCTGGGAACTGCATCTGATACTGGCAAGCTTGAGTCTCGTAGAGGGGGGTAGAATTCCAGGTGTAGCGGTGAAATGCGTAGAGATCTGGAGGAATACCGGTGGCGAAGGCGGCCCCCTGGACGAAGACTGACGCTCAGGTGCGAAAGCGTGGGGAGCAAACA
+
ABAAABABBAABGGFCFCGEGFGFFEFGHEFFBFFFEEEEDHHGG0EEEA0EEFGEFGEGGHHFGHGHHHHHHGHHGHGHGGCFFGHGHHHGHHGFFFBBGGGGHHHGHHFFHHHHGGGFFFHHHHHHFGFFHHGGGFFFEFFFFFFFFB/;::BFFFABFFFFFFAADDFFFFFFFEFFFDFFFFFFFBFFF=@ADDEF;ADBFFFFFFFFDAFFFFFEFDDFFFFF//;>D;;AFFFD@BAFFFEFBF.
@M03896:38:000000000-B4D98:1:1111:4194:14282 1:N:0:274
TACGGAGGATCCGAGCGTTATCCGGATTTATTGGGTTTAAAGGGAGCGTAGATGGATGTTTAAGTCAGTTGTGAAAGTTTGCGGCTCAACCGTAAAATTGCAGTTGATACTGGATATCTTGAGTGCAGTTGAGGCAGGCGGAATTCGTGGTGTAGCGGTGAAATGCTTAGATATCACGAAGAACTCCGATTGCGAAGGCAGCCTGCTAAGCTGCAACTGACATTGAGGCTCGAAAGTGTGGGGATCAAACA
+
ABAAAAABCFFFGGGECCEGGGGECGGGHBFHCGGDGGHHFHHGHEGGEBAFFGHHGFFGHHHFGHBGFHFGGHHHHFHHHHCEFGGFHHHGGGDFFFGGHHHHHHGHHHGBGFGFFFFFDGFGHGHGGHHHHHFEDCAC>@DGHHG>F?.<=<DGGGEFGGHHHGCGHHHHHG<CCFDEGGGGGGGGGGGEFDFCGGEFGFFFFFBFFFBFFFFFFFFFFBFFFFFFFFFF;BDA9BBBDD-..;AFFF.
@M03896:38:000000000-B4D98:1:1111:4209:14300 1:N:0:274
TACGGAGGATCCGAGCGTTATCCGGATTTATTGGGTTTAAAGGGAGCGTAGATGGATGTTTAAGTCAGTTGTGAAAGTTTGCGGCTCAACCGTAAAATTGCAGTTGATACTGGATATCTTGAGTGCAGTTGAGGCAGGCGGAATTCGTGGTGTAGCGGTGAAATGCTTAGATATCACGAAGAACTCCGATTGCGAAGGCAGCCTGCTAAGCTGCAACTGACATTGAGGCTCGAAAGTGTGGGGATCCAACA
+
AAA?AA3AAFCC4A22EAEAAGBB2EEEHF5FDGEEFGFBEDFG1AEEGEA1DFF3BBBFGH55FG5GFHHHGHF4BEGHHEE/ECGBFFG@EE?FBBBFGFFGHHFHFGFFHFGBGF3BBFFHHHHHHHH2GGFCD<?<>AAFFF.>>A.<<<0G@CEGEFHGFGGHFHHHGCCBC..:EDFFGFF.;CCEBCA-9ACA....AABBBFFFFFB/:BF9B/FFFFFFF.;--;../9FFFF-9A?.;BF.
@M03896:38:000000000-B4D98:1:1111:4189:14300 1:N:0:274
TACGGAGGATCCGAGCGTTATCCGGATTTATTGGGTTTAAAGGGAGCGTAGATGGATGTTTAAGTCAGTTGTGAAAGTTTGCGGCTCAACCGTAAAATTGCAGTTGATACTGGATATCTTGAGTGCAGTTGAGGCAGGCGGAATTCGTGGTGTAGCGGTGAAATGCTTAGATATCACGAAGAACTCCGATTGCGAAGGCAGCCTGCTAAGCTGCAACTGACATTGAGGCTCGAAAGTGTGGGTATCAAACA
+
>AABAABBBFFFFFGE?AFEGGHFEGGGHFDHCGCEFGHGFHHGHEFFEEAFFGGBFFFGGHHFFGFHFHFGGGHHHFHHHGGEEFGEGGHEFG?CFBBFGHHHHHEHHHFDFFGDFFDBBGBGHHHHHHHHGHFECDDCADGGHHG<FD.<<DGHGDEGGHHHFGGGFHHHHHGHHDDFFGGGGGGFAFGGFFCGGGGEGFFFFFFBFFFFFFFFFFFFF/FFFFFFFFFD=FAA;FBFFA999;BFFF.
@M03896:38:000000000-B4D98:1:1111:12163:16439 1:N:0:274
TACGTAGGGGGCAAGCGTTATCCGGATTTACTGGGTGTAAAGTGAGCGTAGACGGAATGGCAAGTCTGATGTGAACGGCCGGGGCTCAACCCCGGGACTGCATTGGAAACTGTCAATCTAGAGTACCGGAGGGGTAAGTGGAATTCCTAGTGTAGCGGTGAAATGCGTAGATATTAGGAGGAACACCAGTGGCGAAGGCGGCTTACTGGACGGTAACTGACGTTGAGGCTCGAAAGCGTGGGGAGCAAACA
+
ABABAFFA@ADD2FEAGEE2FFDBAEEGHFBFCFFCEFGBEFHHHGHCEBAAGEEGEEF3BF3BFGDE3FBBBDF3BAEGEEE/EEHGHGFEBB/</><?GGHHEF1FGHFBFDG?G?<??FFHGHGF@DGG@DDDFFFH:CGGFHHFHC0=;<CGC9;A9CFGBCC;;@9FGFFFB0;9DEFFFFFAA;BBA=BFFFFFFFCFF;;9;FFA-D.AFFFBF?EE9AFBAEA@9BFAFF9A@FFF9;AFFF?
@M03896:38:000000000-B4D98:1:1111:26675:17449 1:N:0:274
TACGTAGGGTGCGAGCGTTGTCCGGAATTACTGGGCGTAAAGAGCTCGTAGGCGGTTTGTCACGTCGTCTGTGAAATCCTAGGGCTTAACCCTGGACGTGCAGGCGATACGGGCTGACTTGAGTACTACAGGGGAGACTGGAATTTCTGGTGTAGCGGTGGAATGCACAGATATCAGGAAGAACACCGATGGCGAAGGCAGGTCTCTGGGTAGTAACTGACGCTTAGGAGCGACAGCATGGGTATCGACCA
+
BBBAAFF>AF?AGGGAEEGEAFDAABAFGA5D5B2BEFCEHFHHG3GEEE1ABEEFFGFHHHD1BGCEAGFGGFH4GGGFGBC?BGFCGFFGHHAGF/?CHFB0?/BFDD/<@C@EGFGG1FBFGHBBHHGFE-<-.<DF<CBDGHHHC0:CCGB;::;A?E0B0;99CB/;BBFFBCFFGFGGCFG--99A;-9--.;;.@9;;F;9BFFFEFFFB9/BF.A..;9/9:.---9;9BF/A99B/9;;-;-
@M03896:38:000000000-B4D98:1:1111:26696:17453 1:N:0:274
TACGTAGGGTGCGAGCGTTGTCCGGAATTACTGGGCGTAAAGAGCTCGTAGGCGGTTTGTCACGTCGTCTGTGAAATCCTAGGGCTTAACCCTGGACGTGCAGGCGATACGGGCTGACTTGAGTACTACAGGGGAGACTGGAATTTCTGGTGTAGCGGTGGAATGCACAGATATCAGGAAGAACACCGATGGCGAAGGCAGGTCTCTGGGTAGTAACTGACGCTGAGGAGCGAAAGCATGGGTAGCGAACA
+
ABAAAFFBBFABGGGCFEEEEFDBAEAFHFBFCFAEEFFEGHGHHFGGGFAEHGEEEGEGFGFEGHCEEHEGGGHGFGGFDFHGGHHGHGHGHGGFHE??GHGGDGCGEGEEGGGAGCGFFGGHHHHFHHHHGGFFDCGFAGGHHHHHGB0;;:CHCGFGGGGGFF;CFGGGGFCFFFFGGGGGGGGGDFFFFFFFCFFFDF9BFFFFFFFFFFFFFFFFFFFFFFFFFDFF;ABDFFFFFFFFEF@@BB9
@M03896:38:000000000-B4D98:1:1111:26709:17465 1:N:0:274
TACGTAGGGTGCGAGCGTTGTCCGGAATTACTGGGCGTAAAGAGCTCGTAGGCGGTTTGTCACGTCGTCTGTGAAATCCTAGGGCTTAACCCTGGACGTGCAGGCGATACGGGCTGACTTGAGTACTACAGGGGAGACTGGAATTTCTGGTGTAGCGGTGGAATGCCCAGATATCAGGAAGAACACCGATGGCGAAGGCAGGTCTCTGGGTAGTAACTGACGCTGAGTAGCTAAAGCATGGGTAGCGAAC
+
A>AAAF4A?>2>E??E?AECEDFBA2AFG5DGBB2FEEAFEFGFF3FEEECGH?0EEE?GF4B1B?EEEGFGG@GBBGHHEGH/FGHHDFHHHHA0E>??G/DGDD/B?BFACCCDFCGGF<1F1>GGFFGHG?DC.<GC<</DCDGHC00;;;<CC-=CDAGCGF0C0AEBBC90;09/9C/C/BDA-9A.;@=--9E?.-;;FFFBFF;/;;/9;9BBF.:AD.9/9/://9;/B/9/.EFF:/---9
@M03896:38:000000000-B4D98:1:1111:26683:17468 1:N:0:274
TACGTAGGGTGCGAGCGTTGTCCGGAATTACTGGGCGTAAAGAGCTCGTAGGCGGTTTGTCACGTCGTCTGTGAAATCCTAGGGCTTAACCCTGGACGTGCAGGCGATACGGGCTGACTTGAGTACTACAGGGGAGACTGGAATTTCTGGTGTAGCGGTGGAATGCACAGATATCAGGAAGAACACCGATGGCGAAGGCAGGTCTCTGGGTAGTAACTGACGCTGAGGAGCGAAAGCATGGGTAGCGAACA
+
AAAAAFFAAFBA2EGA2AEAFFG2AAEFGFDFDBAAAAEEH5FGE3FBEEE1FEEEFGGHBGDEBGEFGHFFFHF?GGHBGHHABFEGHFHHGFGHG@??FH?0?B@BEG/?/</DGCFF<DCGHGFHHHHHFGEG?CGF.C/GH0CG:00:;:;C;-C@AEF00;;;FFFFGFFF99BFGFGGBFF9-@.D;BC;DDEEDA;;F;///BBBABBFBFFFFDDDD...9.9;9;B:B/BFFF/;:;9;@B>
@M03896:38:000000000-B4D98:1:1111:12720:18651 1:N:0:274
TACGTAGGGTGCAAGCGTTATCCGGAATTATTGGGCGTAAAGGGCTCGTAGGCGGTTCGTCGCGTCCGGTGTGAAAGTCCATCGCTTAACGGTGGATCCGCGCCGGGTACGGGCGGGCTTGAGTGCGGTAGGGGAGACTGGAATTCCCGGTGTAACGGTGGAATGTGTAGATATCGGGAAGAACACCAATGGCGAAGGCAGGTCTCTGGGCCGTCACTGACGCTGAGGAGCGAAAGCGTGGGGAGCGAACA
+
ABBBAFFBCFABGGGCEEEGEGHEEGGGHAFGFFAFEFFFHHHGGCHGEEA1GFGGCFFGEFFGEGGGGGGEGHHHHHHHFFHGGHHCGFD@FFAHH2?FFB>CCFGEGHDEGGFGB;;CAFFFGGGGEEGFFFFFDAFFABFFFFFFFA-;;;BFFFAEFFFFFFFFFFFFFBFACABAFFFFFFFFFFFFFFFFFFFFDFAFFFBB:BAE@DAADFFFFFFFFFFFFFFCBFFFFFFFFFFFFDFCA@;
@M03896:38:000000000-B4D98:1:1111:12715:18669 1:N:0:274
TACGTAGGGTGCAAGCGTTATCCGGAATTATTGGGCGTAAAGGGCTCGTAGGCGGTTCGTCGCGTCCGGTGTGAAAGTCCATCGCTTAACGGTGGATCCGCGCCGGGTACGGGCGGGCTTGAGTGCGGTAGGGGAGACTGGAATTCCCGGTGTAACGGTGGAATGTGTAGATATCGGGAAGAACACCAATGGCGAAGGCAGGTCTCTGGGCCGTCACTGACGCTGAGGAGCGAAAGCGTGGGGAGCGAACA
+
ABAAAFFBCFBCGGGCEEFGCGFEEGGGHFFG5FFBEEEEHHHGGCGFEEEEHGGEEFEGEGGGEGEGGEEEGHHHFHHF?EHGGHHGHFCBDFDHHBFFF>>ADCGCFHE>DGCCA;ACAFFFFGGCGGGFFFFCDAFFAFFFFFFFFF-;;:FBFF9EFFFFBFFFFFFFFFFFFFFFDFFFFFFFFFFFFFDFFFFFFF.BFFBBFFFECFFFFFFFFFFFDFFAFDEFDCFFFFFFFFFFFABB=B;
@M03896:38:000000000-B4D98:1:1111:5640:18841 1:N:0:274
TACGGAGGGTGCAAGCGTTAATCGGAATTACTGGGCGTAAAGCGCACGCAGGCGGTTTGTTAAGTCAGATGTGAAATCCCCGGGCTCAACCTGGGAACTGCATCTGATACTGGCAAGCTTGAGTCTCGTAGAGGGGGGTAGAATTCCAGGTGTAGCGGTGAAATGCGTAGAGATCTGGAGGAATACCGGTGGCGAAGGCGGCCCCCTGGACGAAGACTGACGCTCAGGTGCGAAAGCGTGGGGAGCAAACA
+
BBBBBBABBABBGGGGEEEEFFGFEGGGHGFFDFFFEFGGHHHGG0EEEEFCGGGCFGGHGHEGFHFHGHHHHHHHHHHHGGEEEEHHGHHHHHGHGFGGHHHHHHHHHHGGGHFFGFGGFGHHHHHHFGGGHH?CCABFFFFFFFFFFF/;;;FFFFFFFFFFFB;;AFFFEBBFFFBFDDFFFFFFFBDDADDFCFF=DFFFFB:AAFFFCFFFFFFFFFFFB.BFFFFCA=-DB..AADFFFFFFFFA
@M03896:38:000000000-B4D98:1:1111:5632:18858 1:N:0:274
TACGGAGGGTGCAAGCGTTAATCGGAATTACTGGGCGTAAAGCGCACGCAGGCGGTTTGTTAAGTCAGATGTGAAATCCCCGGGCTCAACCTGGGAACTGCATCTGATACTGGCAAGCTTGAGTCTCGTAGAGGGGGGTAGAATTCCAGGTGTAGCGGTGAAATGCGTAGAGATCTGGAGGAATACCGGTGGCGAAGGCGGCCCCCTGGACGAAGACTGACGCTCAGGTGCGAAAGCGTGGGGAGCAAACA
+
ABBBBCCCCACCGGGCEEGEFFGFGGGGHGCFCFGEFFGGDHHGG?EEGEECEGGFGGGHHHGHGHFHHHHGHHGGGHGHFGEGGGHHGHHHHHGHHGHHHHGHHHHHGHGFHHHHGGGHGFHHHHHHGGGFHHGGGFCFFFFFFFFFFB0;;9FFFFDFEFFFFFA;DFEFFFFFFFFFFFFFFFFFF>FFFFAFFFFFFFFFFD;AEFFADCFDFFFFFFFFFFFFFFFF?ABABDFFFFFFFDEFFFE
@M03896:38:000000000-B4D98:1:1111:10846:20414 1:N:0:274
TACGGAGGGTGCAAGCGTTAATCGGAATTACTGGGCGTAAAGCGCACGCAGGCGGTTTGTTAAGTCAGATGTGAAATCCCCGGGCTCAACCTGGGAACTGCATCTGATACTGGCAAGCTTGAGTCTCGTAGAGGGGGGTAGAATTCCAGGTGTAGCGGTGAAATGCGTAGAGATCTGGAGGAATACCGGTGGCGAAGGCGGCCCCCTGGACGAAGACTGACGCTCAGGTGCGAAAGCGGGGGGAGCCAACA
+
AAAABB?DBAAAG5DEECEEFGGFGGFGHFDGDBEFEEEFDGHGGAAEFAE0EEFEGGGHHGFG4FBGBGFBBG4GFGBGFGGCGGHHHGHHHHA0BFGFFHDGBGHHFHGFGH<CEG?GCF1FHH?0<.FFHFA<AFF.9/9FFFB/FF/;;9;FFF.BEFFFF;;;.9.9/:;FF/B.DBFF/:9;=-@DFF@;D?E==A>=DD;;999@-99./9BBF..9:DF/;BF;A-=AB.--9-;D@..:B.;
@M03896:38:000000000-B4D98:1:1111:10869:20417 1:N:0:274
TACGGAGGGTGCAAGCGTTAATCGGAATTACTGGGCGTAAAGCGCACGCAGGCGGTTTGTTAAGTCAGATGTGAAATCCCCGGGCTCAACCTGGGAACTGCATCTGATACTGGCAAGCTTGAGTCTCGTAGAGGGGGGTAGAATTCCAGGTGTAGCGGTGAAATGCGTAGAGATCTGGAGGAATACCGGTGGCGAAGGCGGCCCCCTGGACGAAGACTGACGCTCAGGTGCGAAAGCGTGGGGAGCAAACA
+
CCCCCCBDBABCGGFCGEGEFBFBEEFGHGCFBBFFFGEGGHHGGEEEGEE?EFGEGGGHHH@DFHFHFGHGGHHFBGBGGGGGGGHHGGHHHHFHHFGFHHHHHHHHHHGHHHGFFGGGFGFHHHHHGGGEGHDDGFFFFFFFFFFFFB0;;:BFFFFFFFFFFB;;;BAFBBBFFFBFFFFFFFFFFBCFFADFFFEDFFFDDD@AEFFFBFF:BFFFFFBDFFFBFFFC;DAAFFDDFFFECD.B0A.
@M03896:38:000000000-B4D98:1:1111:10856:20429 1:N:0:274
TACGGAGGGTGCAAGCGTTAATCGGAATTACTGGGCGTAAAGCGCACGCAGGCGGTTTGTTAAGTCAGATGTGAAATCCCCGGGCTCAACCTGGGAACTGCATCTGATACTGGCAAGCTTGAGTCTCGTAGAGGGGGGTAGAATTCCAGGTGTAGCGGTGAAATGCGTAGAGATCTGGAGGAATACCGGTGGCGAAGGCGGCCCCCTGGACGAAGACTGACGCTCAGGTGCGAAAGCGTGGGGAGCAAACA
+
ABBBBCBCCABCGGGECCGGGFFBEEFGHFDFBBFBEEEGHHHGGAEEFECEEEGCFGGHHHGHGHGHGHHGHFHHGGGHGGGGGGHGHHHHHHGHHGGGHHHHHHGHGHHFHHHHGGHGGGHHHHHGFGGGHHGGGFFDFFFFFFFFFB0;:;FFFFDFFFFFFFA;9DFF0BFFFFFFDDFFFFFFF;@?A9BCFFEFBCFBCB@AFFFFCFFDFFFFFDDADDF:BBFBAAADFFADFFFADDEFF?.
@M03896:38:000000000-B4D98:1:1111:26744:21924 1:N:0:274
TACGTAGGGGGCAAGCGTTATCCGGATTTACTGGGTGTAAAGTGAGCGTAGACGGACTGGCAAGTCTGATGTGAAAGGCCGGGGCTCAACCCCGGGACTGCATTGGAAACTGTCAATCTAGAGTACCGGAGGGGTAAGTGGAATTCCTAGTGTAGCGGTGAAATGCGTAGATATTAGGAGGAACACCAGTGGCGAAGGCGGCTTACTGGACGGTAACTGACGTTGAGGCTCGAAAGCGTGGGGAGCAAACA
+
ABBCAFFAAADDEFFAEAFEGGDEEFFGHGBGFHHFDFFDDGGHFBBEFE?FFEFE0>FE1F@FBGFFHFFFGF4FGHHFEEFGGGHGGGBEFEBDCBFEHHHHGEHFFHF1FGF<FDF??GGG1GGEGGGGGGDG/D0D<<DGHHHFG<0;;;CGDACDEGFF0B:=CB:FB;;;FBBFFGFFFGE?AFFFEFFBFFFA-@CBFBFFBFF;CDFEFFFBF.AFFFFFFFEFAFDFFFFFFFFEDDEFFFF
@M03896:38:000000000-B4D98:1:1111:8343:22529 1:N:0:274
TACGTAGGGTGCAAGCGTTATCCGGAATTATTGGGCGTAAAGGGCTCGTAGGCGGTTCGTCGCGTCCGGTGTGAAAGTCCATCGCTTAACGGTGGATCCGCGCCGGGTACGGGCGGGCTTGAGTGCGGTAGGGGAGACTGGAATTCCCGGTGTAACGGTGGAATGTGTAGATATCGGGAAGAACACCAATGGCGAAGGCAGGTCTCTGGGCCGTCACTGACGCTGAGGAGCGAAAGCGTGGGGACCGAACA
+
ABBAACCAABAAGGCCEAFGAFHEEEFGHFHHCFEFEEFGFGEFFFHGEEFCHEGFEGFEB>>?>EGG/EEEEHDFBGHHHGHGGHEDHF<D?FDEGGG?FCDGGC?<CG?DGF@@?=;C-CFFGGGGCDF.:DDBDEFF;9;BFBBFDF-;;;B9DDA.9.F9B/;BB/BBBBB9;@BFDFFFFFFEEF;FBDAFFFAF?@FFBF//:.;A@-=DAFFFFFDFDAFEE?A@BD-AF.ADD;BE-;;@BFA
@M03896:38:000000000-B4D98:1:1111:8331:22545 1:N:0:274
TACGTAGGGTGCAAGCGTTATCCGGAATTATTGGGCGTAAAGGGCTCGTAGGCGGTTCGTCGCGTCCGGTGTGAAAGTCCATCGCTTAACGGTGGATCCGCGCCGGGTACGGGCGGGCTTGAGTGCGGTAGGGGAGACTGGAATTCCCGGTGTAACGGTGGAATGTGTAGATATCGGGAAGAACACCAATGGCGAAGGCAGGTCTCTGGGCCGTCACTGACGCTGAGGAGCGAAAGCGTGGGGAGCGAACA
+
BBCCAFFABFBCGGGCGEGCGGDBAEAFHFFHCGFEFFEEFHHGGCGEEEE?GGGEEFEEEEFE>EEGGGFEGF4GGHGHHHHGGHHGHFGGFGFEH2?FFB>CGGGGGHCFGCG-DACEDFGFFFGGDDGEEDFCDEFFE9BFFFFFFA-;;;BBFFAFFEFFB9BBFFBFFB;AD;>;AFBFFFFFFFFFFFFFFFFEFFFFFFFFFFFFFFFFFFF;BDFFFFFFFFEB@==DFFFFFFFFFFFDDB=
@M03896:38:000000000-B4D98:1:1111:20995:23868 1:N:0:274
TACAGAGGGTGCAAGCGTTAATCGGATTTACTGGGCGTAAAGCGCGCGTAGGTGGCCAATTAAGTCAAATGTGAAATCCCCGAGCTTAACTTGGGAATTGCATTCGATACTGGTTGGCTAGAGTATGGGAGAGGATGGTAGAATTCCAGGTGTAGCGGTGAAATGCGTAGAGATCTGGAGGAATACCGATGGCGAAGGCAGCCATCTGGCCTAATACTGACACTGAGGTGCGAAAGCATGGGGAGCAAACA
+
ABABBFFABAAAGGGG?EFEFFGFBEFGHFDFDBEFEEEGHHHGG0EEEEEDDGGHCHHHHHHFGH4@BEFFGGGHGHGHGGGFGGHFHFGGHHEGGFBBGGHHGHGHHGFFGFH/>B@@@CGGBGBCFGGGGGHGFFGGFGGHHHGEGC1>>FFHGGGGGHGHFGE<DGGG0CHHHCGHD;:CGGGBCBGGFDFBGDEFGGFFFFB;BFEFFFFFFBB/BFFFFFFFFFFBFFFDFFFFF?AE@;AF9AA
@M03896:38:000000000-B4D98:1:1111:20974:23876 1:N:0:274
TACAGAGGGTGCAAGCGTTAATCGGATTTACTGGGCGTAAAGCGCGCGTAGGTGGCCAATTAAGTCAAATGTGAAATCCCCGAGCTTAACTTGGGAATTGCATTCGATACTGGTTGGCTAGAGTATGGGAGAGGATGGTAGAATTCCAGGTGTAGCGGTGAAATGCGTAGAGATCTGGAGGAATACCGATGGCGAAGGCAGCCATCTGGCCTAATACTGACACTGAGGTGCGAAAGCATGGGGAGCAAACA
+
AABABFFABAABGGGCCAFFFFGEAEGGHGBFBB2FEEGFEHHGG?EEE>EGFGFG1GBGHHFFGHBFBFFGHHH4BFBBFE/EFGHHHDFGGBEGFFFGHHHHHGEHHGDBGFHD??<<@CCFFG2F@CFFG?FFFFDGHHHHHG=1GF1<>>GFC@<CEHHHGD<<.-:C0CGHH0CGF:/::CFA.-A.;--:?.;9DD9./;BBBFFFFF/BFFFFFFFB/9F.;AF@;B@AFBFFFFFFAFEBFF.
@M03896:38:000000000-B4D98:1:1111:17150:24808 1:N:0:274
TACGTAGGGAGCGAGCGTTGTCCGGAATTACTGGGTGTAAAGGGTGCGTAGGCGGCCTGGTAAGTTAGTGGTGAAAACTATGGGCTTAACCCATAGCCTGCCATTAAAACTGCTGGGCTTGAGTGAAGTAGAGGTAGGTGGAATTCCCGGTGTAGCGGTGAAATGCGTAGAGATCGGGAGGAACACCAGTGGCGAAGGCGGCCTACTGGGCTTTAACTGACGCTGAGGCACGAAAGCATGGGTAGCAAACA
+
>AA3AFFAAF>AEEGE?AECCGGEEEEGHFDDBBB3EFHHHHHGFFEEAB01FEEE@EFE3GHFGHHHBF1FFGHEHFBFFF3FFFEFGFHHGFHFHHGFGHHHEHGHFHGGFHF@B?@?>FGHHH2?GGGEHBGF1?1??FDGHHHHG--<<DFGG<CCEGGHGC:;C-EHFHHHC?DGAAFFFGGFFFGF;@?--A;@@DFDBB;;9.9BEFFFFBBFFDDFA?AAEE9;:ADDFFFBFEFFABFF/A.
@M03896:38:000000000-B4D98:1:1111:17141:24825 1:N:0:274
TACGTAGGGAGCGAGCGTTGTCCGGAATTACTGGGTGTAAAGGGTGCGTAGGCGGCCTGGTAAGTTAGTGGTGAAAACTATGGGCTTAACCCATAGCCTGCCATTAAAACTGCTGGGCTTGAGTGAAGTAGAGGTAGGTGGAATTCCCGGTGTAGCGGTGAAATGCGTAGAGATCGGGAGGAACACCAGTGGCGAAGGCGGCCTACTGGGCTTTAACTGACGCTGAGGCACGAAAGCATGGGTAGCAAACA
+
ABABAFFBCFAAGGGECAEFCGFEEFGGHGFFCFFBEFHHHHHGHFEFFE01FEFGEFGHFHFDFGGHFF?BFGFFHFGEFHGFGFHHGGGHGHGHH3FGHHHHHHHHHHBDDHH@A?F?BGGHGH2?FGHHFGHFFFDGEHHGHHHHGG-<<<GHGEEGGHHHFG;;CFGHEGHACADGDDFGGGGEFFFGCADFCDEDCDCAFB;:;EEBFFFFFBBBF.DDFFFEFF?A.9AAFFFFFEFBAFFFFFA
@M03896:38:000000000-B4D98:1:1111:8014:26455 1:N:0:274
TACGTAGGGAGCGAGCGTTGTCCGGAATTACTGGGTGTAAAGGGTGCGTAGGCGGCCTGGTAAGTTAGTGGTGAAAACTATGGGCTTAACCCATAGCCTGCCATTAAAACTGCTGGGCTTGAGTGAAGTAGCGGTAGGTGGAATTCCCGGTGTAGCGGTGAAATGCGTAGAGATCGGGAGGAACACCAGTGGCGAAGGCGGCCTACTGGGCTTTAACTGACGCTGCGGCACGAAAGCATGGGTAGCAAACA
+
AAAAAFFABFABECGEEAFCFGGE2EEGGGBFDBA3AEGGFFHGGBEFFEEAGEEEEEGHCGFDGH4GFHFGAGF4F?F3GHGHHFGFHGGAFBC3F3FFGHHHHH3BGFCFGHCB/?<FBFGHHF21GBD1<AGCD.1>.<FGHFGGE--<<<DF@:;-CFHHH<.;;-A9F9;;9-9?B:9A;CE?.C0C;=BBCB:--;@FF9///.;BFFBFFBFFFDFFA.-9;B99.;../9F/FEFF.B;B/;.
@M03896:38:000000000-B4D98:1:1111:8038:26465 1:N:0:274
TACGTAGGGAGCGAGCGTTGTCCGGAATTACTGGGTGTAAAGGGTGCGTAGGCGGCCTGGTAAGTTAGTGGTGAAAACTATGGGCTTAACCCATAGCCTGCCATTAAAACTGCTGGGCTTGAGTGAAGTAGAGGTAGGTGGAATTCCCGGTGTAGCGGTGAAATGCGTAGAGATCGGGAGGAACACCAGTGGCGAAGGCGGCCTACTGGGCTTTAACTGACGCTGAGGCACGAAAGCATGGGTAGCAAACA
+
AABAAFFAAF>AFGGECCFEFGDEEFGGHD5DDBFCEFHHGGHGHCEFFB0EGEGFCGGHFHFFBGHHFGGBFGFHHBFGFHFGGHGHGGGHGGHHH3?EHHGHEGGGHHGGFFGFC?=?BFGFHHHHGGHEHHHHHE1D?GHHGHGGDF-<<DGHFACDGHHHCC;;A@EHECC:CAADGCFFGGGECBFGCDGFFDA-@CA.FBB:;..BEFFFFFFFFFFF?AFEEFADDDAAFFFFFFBB.;BFBA;
@M03896:38:000000000-B4D98:1:1111:8019:26474 1:N:0:274
TACGTAGGGAGCGAGCGTTGTCCGGAATTACTGGGTGTAAAGGGTGCGTAGGCGGCCTGGTAAGTTAGTGGTGAAAACTATGGGCTTAACCCATAGCCTGCCATTAAAACTGCTGGGCTTGAGTGAAGTAGAGGTAGGTGGAATTCCCGGTGTAGCGGTGAAATGCGTAGAGATCGGGAGGAACACCAGTGGCGAAGGCGGCCTACTGGGCTTTAACTGACGCTGAGGCACGAAAGCATGGGTAGCAAACA
+
BBBBBFFAAFAAGGEECEFCFGFECEEGHGCFCFGBEEFGGHHGHFEEFEAEFEFGFGGHFH4FBGBGFFFBFFB@BBFGFHGHHHHHHGHHGCGHHFFHHHHHHGHHHGBDDGGFD?FFCGFGHHHHHHHHHHHEGGBFFGGHHHHHGC-<<<GHGFEGGHHHFC:;EGEHEGGGFFGGGDFGFGGAFFGGEADFFFFADB@9BB;;9?AFFFFFFFFFF?DFFFFEFF?AADDAFFFFFFFBEFFFFF.
@M03896:38:000000000-B4D98:1:1111:11368:26814 1:N:0:274
TACGGAGGATCCGAGCGTTATCCGGATTTATTGGGTTTAAAGGGAGCGTAGATGGATGTTTAAGTCAGTTGTGAAAGTTTGCGGCTCAACCGTAAAATTGCAGTTGATACTGGATATCTTGAGTGCAGTTGAGGCAGGCGGAATTCGTGGTGTAGCGGTGAAATGCTTAGATATCACGAAGAACTCCGATTGCGAAGGCAGCCTGCTAAGCTGCAACTGACATTGAGGCTCGAAAGTGTGGGTATCAAACA
+
AABBBABBBFFFGFCE2EFEEFGEEEGGHFHHCAFEFGGGHGHGHEGGFEEEDFG3FFBGHFGFFHEGGHGFEHHHBGG4FGCEECGFHFHGFHGEHFGFHHFGHHFHHHFFFGHBFDFBBFFHHHGFGHHHH2FFD/?/><CFHFFGG..<<GBG@FGCEHFHHGCHGHHHBCGGH.;?.DGGGGGDFGGGFC;B?DEGGFFFF?BFFFFFBFFFBFFFFFFF/9/.9.9--:D.B/;/.A.999/9BB.
@M03896:38:000000000-B4D98:1:1111:11362:26831 1:N:0:274
TACGGAGGATCCGAGCGTTATCCGGATTTATTGGGTTTAAAGGGAGCGTAGATGGATGTTTAAGTCAGTTGTGAAAGTTTGCGGCTCAACCGTAAAATTGCAGTTGATACTGGATATCTTGAGTGCAGTTGAGGCAGGCGGAATTCGTGGTGTAGCGGTGAAATGCTTAGATATCACGAAGAACTCCGATTGCGAAGGCAGCCTGCTAAGCTGCAACTGACATTGAGGCTCGAAAGTGTGGGTATCAAACA
+
AAAAABABBFFFGGCCECG2FGDBAFGGHCFHFGHDGGHGGHHGGEFGFEEFFGHEFGFFHHGFGHEHFHGHGH4FFGG4FB@EEGGFGFGGGHEFFBFGHHHHHHGHHHBDCGGBGDFFFGBGGHFDGHHGHHGFG??/<>AGHGGHC..<<<0FCFGGGFFHHGGHGFHHHCCCGDC..AFGGGGFGGGEFCABCGEFGFFFFFFFFFFFFFFFFFFFFFFFFBFFFEA:9B9AFFFBDDFFFFFFFF.
@M03896:38:000000000-B4D98:1:1111:11379:26835 1:N:0:274
TACGGAGGATCCGAGCGTTATCCGGATTTATTGGGTTTAAAGGGAGCGTAGATGGATGTTTAAGTCAGTTGTGAAAGTTTGCGGCTCAACCGTAAAATTGCAGTTGATACTGGATATCTTGAGTGCAGTTGAGGCAGGCGGAATTCGTGGTGTAGCGGTGAAATGCTTAGATATCACGAAGAACTCCGATTGCGAAGGCAGCCTGCTAAGCTGCAACTGACATTGAGGCTCGAAAGTGTGGGTATCAAACA
+
>AAA3AABBFFFGGGE?EGEGGDBEEGGHFHHFGFEFGGGGHHGFEEGGECFDFGGFFFGHHHEFHBGFHFFEHGHGGH4FFEEEGGGHFGGFGD/BBFFGHGHHHFHHHBB2FGBFFFFBGFGHHFHHHHBHHFFDFC@>CDGHHGHFA.<<<GFC?CDEGFHHGCHGHHHHCCGGD:?EDFFFGGAAGGGFADGFFEGGF?BFFBFFF/B9BBBFFFFFBFF9B/BAEA--BA.;:9/ADA/9;9FF/.
@M03896:38:000000000-B4D98:1:1112:11402:5232 1:N:0:274
TACGGAGGGTGCAAGCGTTAATCGGAATTACTGGGCGTAAAGCGCACGCAGGCGGTTTGTTAAGTCAGATGTGAAATCCCCGGGCTCAACCTGGGAACTGCATCTGATACTGGCAAGCTTGAGTCTCGTAGAGGGGGGTAGAATTCCAGGTGTAGCGGTGAAATGCGTAGAGATCTGGAGGAATACCGGTGGCGAAGGCGGCCCCCTGGACGAAGACTGACGCTCAGGTGCGAAAGCGTGGGGAGCAAACA
+
ABAAAAABBABAGGDA22EAAFGFEEFFHFDBBBBAEEEEHHGGG?ECEGGGGGGEEEGG?FHHHHHHHHGFGHHHGGGGGGGGEGHHHGHCFHGHFFGGHHHHHGFGGH?DCEF2CHHHGGHHHHGGFEFGFGD?CF-;EFFFFFFBBFFFF:BFDBADFFFFFFDDFFFFFFBFFFEFFFFFFFFD@;BDABFFFDEFA-9@DFFEEFFAB-ADB;FFFFFFFDFFBFB@ADFAFDFFFFFFDA.FFF.
@M03896:38:000000000-B4D98:1:1112:22296:5691 1:N:0:274
TACGGAGGGTGCAAGCGTTAATCGGAATTACTGGGCGTAAAGCGCACGCAGGCGGTTTGTCAAGTCAGATGTGAAATCCCCGGGCTCAACCTGGGAACTGCATCTGATACTGGCACGCTTGAGTCTCGTAGAGGGGGGCAGAATTCCAGGTGTAGCGGTGAAATGCGTAGAGATCTGGAGGAATACCGGTGGCGAAGGCGGCCTCCTGGACGAAGACTGACGCTCAGGCGCGAAAGCGTGGGGAGCAAACA
+
ABBBAABBDAABGDBA22EA2BFFEEAFGGDB5BA2EEEEHHDFE0AE0EGFGFG/EEEG4BFFG@4FFEGFGHHGFFGB/EGE>EHHFFH?F0?FGG2BG22222?DGH?FF<22/>EGFF1G<GFF.>FFFG.--@-9;AFFFFF//BBFFBBFFA;>EFFF9FAADFFFEF99FFFFFFF/BFFDFDFB;9;>DFFCBF-.9;FFFFFFA-9A;BFBFDFBAA/B/9;@;@B.FFFFFFFFFFFFFF.
@M03896:38:000000000-B4D98:1:1112:22271:5704 1:N:0:274
TACGGAGGGTGCAAGCGTTAATCGGAATTACTGGGCGTAAAGCGCACGCAGGCGGTTTGTTAAGTCAGATGTGACATCCCCGGGCTCAACCTGGGAACCGCATCTGATACTGGCAAGCTTGAGTCTCGTAGAGGGGGGTAGAATTCCAGGTGTAGCGGTGAAATGCGTAGAGATCTGGAGGAATACCGGTGGCGAAGGCGTCCCCCTGGACGAAGACTGACGCTCAGGTGCGAAAGCGTGGGGAGCAAACA
+
BBBBBBADBAABCBF4A2EAFGHF?EBFGFDD5BABEEA1FGHGE?EGEAE?EGGEEGGHHBFBFH4GGBFB@444BFBFEEFEEGHEECGHHFC?G/FDCFDDFFHHHHFGF/?1FHHH0><GFHHH>CF.>0E-<DF?EB/9FFF9F::BBBFFC=ADEEFFFFFDDC.BFFFFFFBFDF.BFFFF;@=?A@9@ADEA.;BDFFFFFFFFFFFABFFBBAF.DD/9;/;-A:DFFFDDAA@.-.9BB;.
@M03896:38:000000000-B4D98:1:1112:22282:5721 1:N:0:274
TACGGAGGGTGCAAGCGTTAATCGGAATTACTGGGCGTAAAGCGCACGCAGGCGGTTTGTTAAGTCAGATGTGAAATCCCCGGGCTCAACCTGGGAACCGCATCTGATACTGGCAAGCTTGAGTCTCGTAGAGGGGGGTAGAATTCCAGGTGTAGCGGTGAAATGCGTAGAGATCTGGAGGAATACCGGTGGCGAAGGCGGCCCCCTGGACGAAGACTGACGCTCAGGTGCGAAAGCGTGGGGAGCAAACA
+
AAAA1>A>A>1>FG1A0A0AAFGB0BAFHE122B/BAAAEAABBEEE/EEEEEEC@EGGHGHHGBG2B1GBB1B2GGGGHGEE<><FFGGHGFCFBBFFBCC/>GFGHGHF1G/CG/FGG<<GHHHG>>AFFGB.--9-9;BFFFFFEB/BFB;/;-9-;A9/99B;:-;A//BFFF//A-AFFFFF--9;A99@-@-;;-@@@@@@;9BF----:BFFFFFF---//99B;-;@BFFF?@----;AFBF;
@M03896:38:000000000-B4D98:1:1112:16330:5734 1:N:0:274
TACGTAGGGTGCAAGCGTTATCCGGAATTATTGGGCGTAAAGGGCTCGTAGGCGGTTCGTCGCGTCCGGTGTGAAAGTCCATCGCTTAACGGTGGATCCGCGCCGGGTACGGGCGGGCTTGAGTGCGGTAGGGGAGACTGGAATTCCCGGTGTAACGGTTGAATGTGTAGATATCGGGAAGAACACCAATGGCGAAGGCAGGTCTCTGGGCCGTCACTGACGCTGAGGAGCGAAAGCGTGGGGAGCGAACA
+
BBCCAFFCBBABFFF4A2EAFFDECEFGHFBG5BBAEEECHHGGGGHGEGGGHGGGEFGFEE?EEEEECEC?EGGGGHHHHHHGGHHGHFDCCHGG??FHGCBCDCCCDGADD?CCFGGEGFCCFC@CCEGFED?@AEFEABBFFFFFFFACD;:BDDDFABFF99;BFFFFFFFFFFFCDFFFFFFFEFFFFDFFFFFFFDAFFFFFFF.ADC;AAFFFFBFFFFFFF?ABBCFFFFFFFFFFAA;9@D-
@M03896:38:000000000-B4D98:1:1112:16313:5750 1:N:0:274
TACGTAGGGTGCAAGCGTTATCCGGAATTATTGGGCGTAAAGGGCTCGTAGGCGGTTCGTCGCGTCCGGTGTGAAAGTCCATCGCTTAACGGTGGATCCGCGCCGGGTACGGGCGGGCTTGAGTGCGGTAGGGGAGACTGGAATTCCCGGTGTAACGGTTGAATGTGTAGATATCGGGAAGAACACCAATGGCGAAGGCAGGTCTCTGGGCCGTCACTGACGCTGAGGAGCGAAAGCGTGGGGAGCGAACA
+
AAAAAFFBBFABFFB4A2EAFBDEEEEFHBBG5BAAEEEEHHGGGGHGEGGEHFGGGFGGB>>E>>EEE@@?EGGGGHHHHHHGFFHFHFD<CGDG?2CGF@BADC?<CFADC?A@BGGGGACCFCBCCDDFFFFFFFFFA:FFFFFFDFAA900BDFDFAFFF0;:::FBFFFFEC;;=DFBFFFFEFEFFFFFDFDFFFF.BFFFFFFEFFFFDDBFBFFDDFDA.BDEFFAADFDADCFFFAF;=B;>
@M03896:38:000000000-B4D98:1:1112:16335:5758 1:N:0:274
TACGTAGGGTGCAAGCGTTATCCGGAATTATTGGGCGTAAAGGGCTCGTAGGCGGTTCGTCGCGTCCGGTGTGAAAGTCCATCGCTTAACGGTGGATCCGCGCCGGGTACGGGCGGGCTTGAGTGCGGTAGGGGAGACTGGAATTCCCGGTGTAACGGTTGAATGTGTAGATATCGGGAAGAACACCAATGGCGAAGGCAGGTCTCTGGGCCGTCACTGACGCTGAGGAGCGAAAGCGTGGGGAGCGAACA
+
BBCBBFFCCFBCGGF422EAGGGFFGFGHFBG5ABBAAEEHHGGGGHGGGGCHGGGFGGGB>>>>EECECC?EHHFFHHGHHHGGHGDHFA<CHGF2?FFF@CGGG@CCH?DCFCFGGGGGFCCFBDDEGGFFFFADEFEE;FFFFFFFFAFD99:ABDF;9FF9:;BFFFFFFFFFDF;DFFFFFFFEFFFB@@=DFEFD@:BFFFFFFEEF=>AAFFFFFFFDDFEFFA@BCB.BDADCB@E=.-;@B-
@M03896:38:000000000-B4D98:1:1112:15257:6014 1:N:0:274
TACGGAGGATCCGAGCGTTATCCGGATTTATTGAGTTTAAAGGGAGCGTAGACGGATGTTTAAGTCAGTTGTGAACGTTTGCGGCTCAACCGTAACATTGCAGTTGATACTGGATATCTTGAGTGCAGTTGAGGCAGGCGGAATTCGTGGTGTAGCGGCGAAATGCTTAGATATCACGACGAACTCCGCTTGCGAAGGCAGCCTGCTAAGCTGCAACTGACATTGAGGCTCGAAAGAGTGGGGATCAAACA
+
1AAA??1>AFFFAEE0E0AAFE10EA0AF12F121BAFG2DFF/CEE?/EA/1//A>/12BF2G@221B@11/@2BF/0BE1E>>/ECGH0/////BFDH1BE1B1>2F1B2FF>BFGF>2GCFGFFBHHFH10/<?</A->@E1D.0...<<<0=A----;A.09;9;90BFF9FB?9-;@-9-BF--;--9@@@;BEA-BA-AF;;F9/9BFFFFBF9B/;F//;-9A9@-FF?/-9/;9-9;-AFFF?
@M03896:38:000000000-B4D98:1:1112:15273:6026 1:N:0:274
TACGGAGGATCCGAGCGTTATCCGGATTTATTGGGTTTAAAGGGAGCGTAGATGGATGTTTAAGTCAGTTGTGAAAGTTTGCGGCTCAACCGTAAAATTGCAGTTGATACTGGATATCTTGAGTGCAGTTGAGGCAGGCGGAATTCGTGGTGTAGCGGTGAAATGCTTAGATATCACGAAGAACTCCGATTGCGAAGGCAGCCTGCTAAGCTGCAACTGACATTGAGGCTCGAAAGTGTGGGTATCAAACA
+
BBBBBBCCCFFFGGE2A22AFBDEEAAFH5FG5BA2FEGFGHHGGGDEEGGAADCFGFBGHHHGGGBGFGBBEFFBB4FEFBFEEEEFHGHGGHGHFHHHHFHFHFEHHHD4GCDDFFHHHHFFFGHHHHHHFFGEGGDC@ACGHHGFFFCEGDGGGGECEGGHCFGHHHGHHHHFGGG.ADFFGFGGFGGGGECGGGGGGFFFFFFFFFFFFFFFFFFFF0FFFFFFFEFB@FDD0;BFDF900;BFFB.
@M03896:38:000000000-B4D98:1:1112:15254:6033 1:N:0:274
TACGGAGGATCCGAGCGTTATCCGGATTTATTGGGTTTAAAGGGAGCGTAGATGGATGTTTAAGTCAGTTGTGAAAGTTTGCGGCTCAACCGTAAAATTGCAGTTGATACTGGATATCTTGAGTGCAGTTGAGGCAGGCGGAATTCGTGGTGTAGCGGTGAAATGCTTAGATATCACGAAGAACTCCGATTGCGAAGGCAGCCTGCTAAGCTGCAACTGACATTGAGGCTCGAAAGTGTGGGTATCAAACA
+
AABBABCCCFFFGFE222EAGGGFGEGGHBEF5AA2FEHHHHGGHFEGEGEFAFCHHGFHHHFFFH5FDGBBEGFFE@GHGGGCEEEBFFHEFHGGFFHHHHHHHGBGHHD4FCDDFFFGHHCFFGFHHHHHGGGEGCDCDCGGHHEFFGEEHDDDEECEEGFH0CCGFHFHGFGGHGFEEDFFFGGDCGGGFGGFGGGFDFFFFFFFFFFFFFFBFFFFB0FFFFFFEEFFBBDD;FFFFFABBFFFFFF
@M03896:38:000000000-B4D98:1:1112:19071:9309 1:N:0:274
TACGGAGGATCCGAGCGTTATCCGGATTTATTGGGTTTAAAGGGAGCGTAGATGGATGTTTAAGTCAGTTGTGAAAGTTTGCGGCTCAACCGTAAAATTGCAGTTGATACTGGATATCTTGAGTGCAGTTGAGGCAGGCGGAATTCGTGGTGTAGCGGTGAAATGCTTAGATATCACGAAGAACTCCGATTGCGAAGGCAGCCTGCTAAGCTGCAACTGACATTGAGGCTCGAAAGTGTGGGTATCAAACA
+
ABBBBBCCCFFFGGE222AEFGGEGEGGHFFF5BB2FEHHHHGGGGFGEGGGHHHHHHGHHHHFGHBGFHEFEGGHFDGHFFFEEFGEGFHGGFEEFHHGHHHHHHHHHHBBFGF3HHFHHGFFGG3?DGHHHHGADCECCCCGHHFGFCEEC<DDA@CEEFFF0CCGFHFHGHGFHGDDGGGGGGGG?FDEGGGGFFGEFFFEFFFFFFFFFFFFBFBBBBFFEFB9:.:;-FD?000;AD.00;BFF0A
@M03896:38:000000000-B4D98:1:1112:19090:9323 1:N:0:274
TACGGAGGATCCGAGCGTTATCCGGATTTATTGGGTTTAAAGGGAGCGTAGATGGATGTTTAAGTCAGTTGTGAAAGTTTGCGGCTCAACCGTCAAATTGCAGTTGATACTGGATATCTTGAGTGCAGTTGAGGCAGGCGGACTTCGTGGTGTAGCGGTGAAATGCTTAGCTATCACGAAGAACTCCGATTGCGAAGGCAGCCTGCTAAGCTGCAACTGACATTGAGGCTCGAAAGTGTGGGTATCAAAC
+
AAAA111DAFFFG11A00E0FBDAF0EEH1DFB1A/BEEBFGFEGFEGF/E/FFGFFBFGHFGGHHEDEGFGEFD1BEGHHFE?>EEFFFGGG/?<BFGHGGCGGG2FGH>2C<F2FGHG22BBGHH1FGFFCFFGC/CC?A->1FFHA<GE.0=D--<-CGFHFGHHHB:CCGC;C:AB9AFFGGGB@GGGGBA?-9;;-AEFAABFFFFFFFFFFFE/:B;F/;B-;AA99-;9B/FF-A-BFFFFFF
@M03896:38:000000000-B4D98:1:1112:19073:9330 1:N:0:274
TACGGAGGATCCGAGCGTTATCCGGATTTATTGGGTTTAAAGGGAGCGTAGATGGATGTTTAAGTCAGTTGTGAAAGTTTGCGGCTCAACCGTAAAATTGCAGTTGATACTGGATATCTTGAGTGCAGTTGAGGCAGGCGGAATTCGTGGTGTAGCGGTGAAATGCTTAGATATCACGAAGAACTCCGATTGCGAAGGCAGCCTGCTAAGCTGCAACTGACATTGAGGCTCGAAAGTGTGGGTATCAAACA
+
ABBBABCCCFFFGFE222EAFGFF?EFGHCFG5BF2FGFGHHHGHGFGGGGGHHHHHGGHHHHFGH5FFGEFEFHHBEGHHFGEEEGEHFHGGHGHFFHHHHHHHHFHHHB4GFBBGHHFGFBGHHFFHHFHBFFAC/CCCCGGHHGHFDCEGDGGDDADGFHGGHHHHHGHHHGHHGGGGGGGGGGGGGGGFEBDGGEFGFFFFFFFFB/FFFFFFFFFFEFFFFFFFFFA@FFDFFF/::.;/BFFFF?
@M03896:38:000000000-B4D98:1:1112:3837:13003 1:N:0:274
TACGTAGGGAGCGAGCGTTGTCCGGAATTACTGGGTGTAAAGGGTGCGTAGGCGGCCTGGTAAGTTAGTGGTGAAAACTATGGGCTTAACCCATAGCCTGCCATTAAAACTGCTGGGCTTGAGTGAAGTAGAGGTAGGTGGAATTCCCGGTGTAGCGGTGAAATGCGTAGAGATCGGGAGGAACACCAGTGGCGAAGGCGGCCTACTGGGCTTTAACTGACGCTGAGGCACGAAAGCATGGGTAGCAAACA
+
BBBBBFFAACAAEEAA22A2AGGEAEGGHGB55323BEGHHGGGGBEAFE0EH@EEGEEG3G4GFGF44D?BFFGHBBBFDFCFGHHGFGGHGFGGH3EFGCFGBGHHGH?3DDB@?FGGCFC@GGHFFGFHEBGGFE1D<CGHGHHHG??AC<==A<<<CHHHCF.;ACEGGFHGF-@DA.BFEFGGFGFFC-A-99E>9@B.FFBBBE9BEF/BBBBBF?DDF.A.9A9;;;AAFFFFFEFFABFFFFF
@M03896:38:000000000-B4D98:1:1112:3840:13031 1:N:0:274
TACGTAGGGAGCGAGCGTTGTCCGGAATTACTGGGTGTAAAGGGTGCGTAGGCGGCCTGGTAAGTTAGTGGTGAAAACTATGGGCTTAACCCATAGCCTGCCATTAAAACTGCTGGGCTTGAGTGAAGTAGAGGTAGGTGGAATTCCCGGTGTAGCGGTGAAATGCGTAGAGATCGGGAGGAACACCAGTGGCGAAGGCGGCCTACTGGGCTTTAACTGACGCTGAGGCACGAAAGCATGGGTAGCAAACA
+
AAAAAFFB@FABGGA2A2EAFGGE2EFGHHBBBBB3EEGFHHHGHFEEFEGDHEFG>?FG3BEBFFFHFFHFFHHGGCFGGHGFFFGFHFHHGFBEHCHGHHHHHHGFHHFFFHF@EGHHGCFDGFGFGHHHFGGHBEDDCGHGHHHHFG?CE<DG@-<CEGHH:G:;EDEHFHHEDDGGGGGGGGGEFCFG;BDBFAA@=DCDFFB;9E:FEFFFFFFBFFFFFF?EEF9;ADD?BBFFFE/B:FFFFF?
@M03896:38:000000000-B4D98:1:1112:17636:13245 1:N:0:274
TACGGAGGATCCGAGCGTTATCCGGATTTATTGGGTTTAAAGGGAGCGTAGATGGATGTTTAAGTCAGTTGTGAAAGTTTGCGGCTCAACCGTAAAATTGCAGTTGATACTGGATATCTTGAGTGCAGTTGAGGCAGGCGGAATTCGTGGTGTAGCGGTGAAATGCTTAGATATCACGAAGAACTCCGATTGCGAAGGCAGCCTGCTAAGCTGCAACTGACATTGAGGCTCGAAAGTGTGGGTATCAAACA
+
AAABABCCCFFFGFEA22EACFGEFFGGHBFG5BB2FFHHHHHGHGGGEGGGHHHHGGGHHHHFFHBGGHEFEHHHGFHHGGC>EEGFHFHGGHGEHHHHHHHHHHFHHHFBGFFDFHFHGHBFGHGBGHGHGHGEDCDF@CGGHHGFGGFGHDGFDC<CGHCGFHHHFHGHCGFGHDEGDGGGFGGEGGGGGFGGFGGGGFFFFFFFFFFFFFFFFFFFFBFF0BF/EEF@>FFAF00:DDAB9FFFFF?
@M03896:38:000000000-B4D98:1:1112:17629:13264 1:N:0:274
TACGGAGGATCCGAGCGTTATCCGGATTTATTGGGTTTAAAGGGAGCGTAGATGGATGTTTAAGTCAGTTGTGAAAGTTTGCGGCTCAACCGTAAAATTGCAGTTGATACTGGATATCTTGAGTGCAGTTGAGGCAGGCGGAATTCGTGGTGTAGCGGTGAAATGCTTAGATATCACGAAGAACTCCGATTGCGAAGGCAGCCTGCTAAGCTTCAACTGACATTGAGGCTCGAAAGTGTGGGTATCAAACA
+
>AABAAABBFFFCEEAA2EAFGGFEEGGHF5F5BF2BEHGHHHGGGEFEGGGFHHGGBFHDGHFGHFHBGFBEGHGB@GGGHGGEGGEHFHEEEEGHFHHHHBGGGBGHHBDCC?3FGFGFGFHHHHFHHHHFFFACBC@CC-FHHF<<EHGH<DF@D<-CHGHHFGHHHHHFECBCEE?DGGFFGGDAFGGFEDA-ACAEFFFFFFFFBFF/BFBFFFFF/BFFFF.A.:9>BFDFFFFFFFBBBBFFFA
@M03896:38:000000000-B4D98:1:1112:14285:13851 1:N:0:274
TACGTAGGGTGCAAGCGTTATCCGGAATTATTGGGCGTAAAGGGCTCGTAGGCGGTTCGTCGCGTCCGGTGTGAAAGTCCATCGCTTAACGGTGGATCCGCGCCGGGTACGGGCGGGCTTGAGTGCGGTAGGGGAGACTGGAATTCCCGGTGTAACGGTGGAATGTGTAGATATCGGGAAGAACACCAATGGCGAAGGCAGGTCTCTGGGCCGTCACTGACGCTGAGGAGCGAAAGCGTGGGGAGCGAACA
+
BCAAAFFBAF?AFGFA22E2FGHECEEFHFDF5B2AEEGGHHFGFHHGGGGDHGG0EB>EB>EEEE/>?@E?EGHHHHFBF4GFGHEGHF/CA/AGHFFHF@>ACC-<CGA>CCCGGGGGFF0;9F-A;CCEFFDBDFFFEBFFFFFFDF9BA:9BDD:ADEFF99;;;BFFFFFE-@AAAFFFFFFFFFFFFCCFFFFFFC.:FFFBFFEEFDFFFFFFFFFFFFFEFDECADF?FF?DFFFFF?->@C;
@M03896:38:000000000-B4D98:1:1112:24078:18406 1:N:0:274
TACGTAGGGGGCAAGCGTTATCCGGATTTACTGGGTGTAAAGTGAGCGTAGACGGAATGGCAAGTCTGATGTGAAAGGCCGGGGCTCAACCCCGGGACTGCATTGGAAACTGTCAATCTAGAGTACCGGAGGTGTAAGTGGAATTCCTAGTGTAGCGGTGAACTGCGTAGATATTAGGAGGAACACCAGTGGCGAAGTCGGCTTACTGGACGGTAACTGACTTTGAGGCTCGAAAGCGTGGGGAGCAAACA
+
ABBAAFF?AABBGCAA2AAAEGHEEEEGHHDFGFF3AABGFHDGFBBAAE0AGGGG11B3BBBBFGB4@GFFFHHHF1BEC>E>>EEHGGGGGC?/BCFEG1FFD11?FG?1FB???<GBG1GFFFDDDCD<.>GFHG0BDD0DHGEHHHFG==<=@;;@EGCF0GA;.9.;09CBFECFG?FGGGDFFFGFE-@B?.;.B?F?FBFBFFF?-9.99BBFF/99;/..9.;999AA/...-;9.-9;BBF9
@M03896:38:000000000-B4D98:1:1112:24055:18414 1:N:0:274
TACGTAGGGGGCAAGCGTTATCCGGATTTACTGGGTGTAAAGTGAGCGTAGACGGAATGGCAAGTCTGATGTGAAAGGCCGGGGCTCAACCCCGGGACTGCATTGGAAACTGTCAATCTAGAGTACCGGAGGGGTAAGTGGAATTCCTAGTGTAGCGGTGAAATGCGTAGATATTAGGAGGAACACCAGTGGCGAAGGCGGCTTACTGGACGGTAACTGACGTTGAGGCTCGAAAGCGTGGGGAGCAAACA
+
BBBCCFFCCCCCGGA4A2E2FGGEEEEGHHDDBBB3AEGGHHHHHHHGFGGGHFGGGGHHBBB?FHFFGFFFFGH4F1BFEGGGEEHFHFHFGC?CGGHHHGHHHHBFGHDDGDD<@FGFF@FFGHHGDDGGGGGGHHFFFGGGHHHGHHFFG::CDCCFGFGGBF;;DGEFEFGFGGFGGGFGGGGEGGFFEFFFFFFFAFFFFFFFFFFADDEEBBFBF.EFFEBFEEFBCFFFFDDDDCFF;DAFFF.
@M03896:38:000000000-B4D98:1:1112:14021:18794 1:N:0:274
TACGTAGGGTGCAAGCGTTATCCGGAATTATTGGGCGTAAAGGGCTCGTAGGCGGTTCGTCGCGTCCGGTGTGAAAGTCCATCGCTTAACGGTGGATCCGCGCCGGGTACGGGCGGGCTTGAGTGCGGTAGGGGAGACTGGAATTCCCGGTGTAACGGTGGAATGTGTAGATATCGGGAAGAACACCAATGGCGAAGGCAGGTCTCTGGGCCGTCACTGACGCTGAGGAGCGAAAGCGTGGGGAGCGAACA
+
ABAAAFFBBFAAGGFA22EEEGHEEFFGHBDD5BABAAEEDGHGFFGCEFF1GEGFEGFEEE>/>EECFCE?EGHHEGHHHHHCFHHGHFB>?GFFGBFGF@DGFC<>CG.<AC<:AACEDFGFFGAA;EEF?FAAA;FFEBFFFFFFDFAFA/BB99;;AEFFBBFFFFFFFFFEDFFF.AFFFFFF.BBFFBDFA?AFFF.;FFB;9:AA--;ADFFFFFFFDF../AAB9>DAFFDDADFFFFFFFD-
@M03896:38:000000000-B4D98:1:1112:14024:18812 1:N:0:274
TACGTAGGGTGCAAGCGTTATCCGGAATTATTGGGCGTAAAGGGCTCGTAGGCGGTTCGTCGCGTCCGGTGTGAAAGTCCATCGCTTAACGGTGGATCCGCGCCGGGTACGGGCGGGCTTGAGTGCGGTAGGGGAGACTGGAATTCCCGGTGTAACGGTGGAATGTGTAGATATCGGGAAGAACACCAATGGCGAAGGCAGGTCTCTGGGCCGTCACTGACGCTGAGGAGCGAAAGCGTGGGGAGCGAACA
+
ABBBAFFCCFBCGGFAA2EAFGFEEEFGHBFF5BBBEEEEHHHGGHHGGGGCGFGGEFGG?>>E>EE@E@EEEHHHHHHHHHHGGGHFHFGGGHGHHFHHF@CFGADGGHACDCDGGGGGGFFFFGGDEGGFEFFFFEFFEBFFFFFFFF=DD:BFFDAEFFFF:B;BFFFFFFFFDFFFDFFFFFFFFFFFFFFFFDEFDF:FFFFBBF?ADCDDFFFFFFFFFFFEFFFDFFFFFFFFFFFFBACDCF>
@M03896:38:000000000-B4D98:1:1112:14008:18825 1:N:0:274
TACGTAGGGTGCAAGCGTTATCCGGAATTATTGGGCGTAAAGGGCTCGTAGGCGGTTCGTCGCGTCCGGTGTGAAAGTCCATCGCTTAACGGTGGATCCGCGCCGGGTACGGGCGGGCTTGAGTGCGGTAGGGGAGACTGGAATTCCCGGTGTAACGGTGGAATGTGTAGATATCGGGAAGAACACCAATGGCGAAGGCAGGTCTCTGGGCCGTCACTGACGCTGAGGAGCGAAAGCGTGGGGAGCGAACA
+
ABBBAFFAACAAGGBA2A2AFGHEAFEGHF5F5BABAAEEFFFEFFGAEEFAHECF?F>E?>E/>EE?>/E?EGGHFHHGHHGDGHHGGFDDFHG?<?F?FCFGFACCFHE.>@--@A@A-.0;FF--9CEFA..-9;BB.;FFFFFFDFADD;BBA;.:DFFFFFFBFFFFFFF:@-@=.;/FBF?EA/B/;=D--9;.9@.;FF/;9BAA---;99//:....999B.99999./9.:9--.9;-9-9-
@M03896:38:000000000-B4D98:1:1112:11263:21493 1:N:0:274
TACGTAGGGTGCAAGCGTTATCCGGATTTACTGGGCGTAAAGCGAGCGTAGACGGAATGGCAAGTCTGATGTGAAAGGCCGGGGCTCAACCCCGGGACTGCATTGGAAACTGTCAATCTAGAGTACCGTAGGGGTAAGTGGAATTCCTAGTGTAGCGGTGAAATGCGTAGATATTAGGAGGAACACCAGTGGCGAAGGCGGCTTACTGGACGGTAACTGACGTTGAGGCTCGAAAGCGTGGGGAGCAAACA
+
AAAAAFFBA>>>GGBA22AECBFEEF2EHF5BBBB2AAEF2G5BE0AE1EECHGGGGFH3BBFFFH4B@GFBFFHH31BFGEEGEGHFFGHEEED/<>CEHHF2FCFFGGFBFDGDBGGF?GBF1FFD/>D.<ADA>>F1<DHHHHH0DDFFD==GCC;@CCGHFG;=CDGFGF0;CBFGDCFFGGG;;CFG;@DCFFE@AFB-FBBBFFF@;.9ABFFFFD9A.A9BEE;;9FD.FDDFFF999;EFFF.
@M03896:38:000000000-B4D98:1:1112:11253:21509 1:N:0:274
TACGTAGGGGGCAAGCGTTATCCGGATTTACTGGGTGTAAAGTGAGCGTAGACGGAATGGCAAGTCTGATGTGAAAGGCCGGGGCTCAACCCCGGGACTGCATTGGAAACTGTCAATCTAGAGTACCGGAGGGGTAAGTGGAATTCCTAGTGTAGCGGTGAAATGCGTAGATATTAGGAGGAACACCAGTGGCGAAGGCGGCTTACTGGACGGTAACTGACGTTGAGGCTCGAAAGCGTGGGGAGCAAACA
+
AAABBFFBBABB?AF4A2A2ABFEFEEFHHFB5AB3AAFFFFFDFGHGEEEFHFGGFEFFBBBBDFE4FBBBBBFEGHHHEEGGGGFFFFGEGECCCGHAGFFHGG2?FG>2F2?1?FGBGFFFGHHGCACCCCDDFD<0<<<GHHHFHGFF;<CCCC;:.9990;;;:BE;FFFFFEFGBFFFFF::F;FBEDD;CFFFFFFABFBF/BF@;AA?F/B;/AAE?AF;?A9>BFDDBD.:BAF.9.ABB?.
@M03896:38:000000000-B4D98:1:1112:11272:21513 1:N:0:274
TACGTAGGGGGCAAGCGTTATCCGGATTTACTGGGTGTAAAGTGAGCGTAGACGGAATGGCAAGTCTGATGTGAAAGGCCGGGGCTCAACCCCGGGACTGCATTGGAAACTGTCAATCTAGAGTACCGGAGGGGTAAGTGGAATTCCTAGTGTAGCGGTGAAATGCGTAGATATTAGGAGGAACACCAGTGGCGAAGGCGGCTTACTGGACGGTAACTGACGTTGAGGCTCGAAAGCGTGGGGAGCAAACA
+
ABBBAFFBBADBEFA4A2AAFBDEFEFGHFBB5BA3EABFGFFGBGFFEEGFHGGFF?GFBBBFFHDBFDBBEEFGFHHFEEGFGEHFHEGEGEC@DGHEHHHHHGEGFHD2FFFDGHHFDG??FFGGGGGDCCFFHGDF<<DGHHHHHFCF;CGGGF;CFCFF09A;9@ACFFFFFGGGGDFFBFEAFCBFEF=ACFFFAFA@BFBFBFFC;:.9BBBBFDEFFFB99.A@@:DABD;ACCFF=D?BFFF
@M03896:38:000000000-B4D98:1:1112:11189:21648 1:N:0:274
TACGTAGGGAGCGAGCGTTGTCCGGAATTACTGGGTGTAAAGGGTGCGTAGGCGGCCTGGTAAGTTAGTGGTGAAAACTATAGGCTTAACCCATAGCCTGCCATTAAAACTGCTGGGCTTGAGTGAAGTAGAGGTAGGTGGAATTCCCGGTGTAGCGGTGAAATGCGTAGAGATCGGGAGGAACACCAGTGGCGAAGGCGGCCTACTGGGCTTTAACTGACGCTGAGGCACGAAAGCATGGGAAGCAAACA
+
>AABAFFABFBBEEA2A2A2CBDAFE2FGFFB53F3EEFDFGHGHCEG1AAEFEFE>?FG3@@BB@4BFBFB?GFBB?BFBDFEGFH3FFFGEB3?F?3BF0BFHHDFGH2?2FFB/GF/@C@@FD>GDDGG?BGBGFFBA?1FGFGHGD-@<DDDDD<ACDFF0::;;D.GFHFCA;-A?.9:9B;.A09CE-;;=AED;DC.9:/BB?..;//9;///;ADB9.9A.:..9A..:9/B?A.99ABBFF.
@M03896:38:000000000-B4D98:1:1112:11152:21649 1:N:0:274
TACGTAGGGAGCGAGCGTTGTCCGGAATTACTGGGTGTAAAGGGTGCGTAGGCGGCCTGGTAAGTTAGTGGTGAAAACTATGGGCTTAACCCATAGCCTGCCATTAAAACTGCTGGGCTTGAGTGAAGTAGAGGTAGGTGGAATTCCCGGTGTAGCGGTGAAATGCGTAGAGATCGGGAGGAACACCAGTGGCGAAGGCGGCCTACTGGGCTTTAACTGACGCTGAGGCACGAAAGCATGGGTAGCAAACA
+
AAAAAFFAAFAAE2A2A2A2ABBE?AAFH5B5AAC3AAFDAFGGFAEEAEEEHGGEEEFH3BFBBGBFD3?B?FB@FC?FGBHFHGGFFFEFFHFHH3?GH0FGGG3DGGB32BCB?FBF@0@@FDGG1FGF??FHHGFDC<DGFHHFAC@@A<GDCC=AE0GF00;;C@:GCCGGDA?BGDBFFFG?F0;/:?:;@DE=-:>.;B:B/E?.AB:/B/99;.DDDD.?EA?DFFFFFBFF?A/9.BBBFF?
@M03896:38:000000000-B4D98:1:1112:11170:21650 1:N:0:274
TACGTAGGGAGCGAGCGTTGTCCGGAATTACTGGGTGTAAAGGGTGCGTAGGCGGCCTGGTAAGTTAGTGGTGAAAACTATAGGCTTAACCCATAGCCTGCCATTAAAACTGCTGGGCTTGAGTGAAGTAGAGGTAGGTGGAATTCCCGGTGTAGCGGTGAAATGCGTAGAGATCGGGAGGAACACCAGTGGCGAAGGCGGCCTACTGGGCTTTAACTGACGCTGAGGCACGAAAGCATGGGTAGCAAACA
+
ABBAAFFBBFBBFEA2A2AAABDEEEEGHFBB5AE3AAFEFHGGHFEEEGGGHGG@EEFGBFFFBFEF4BCBFFGFECBFGDGGHHHHHFGHGEFHHB3FHFGHGHHFFGF?2FFFCEFGCC@@FFDG?GFGF?FGGE1DCFFHHGHHGG?C<<GGEC<@EDFG0:C;AEEFCFCHFGGGADFFFFE.F=BFEGGFFDFCDFFFFFBBFFAFEB;BFBFFFFFFFFFEFFADFDDDFEFFFEBBEFFFFFF
@M03896:38:000000000-B4D98:1:1112:20850:23728 1:N:0:274
TACGGAGGGTGCAAGCGTTAATCGGAATTACTGGGCGTAAAGCGCACGCAGGCGGTTTGTTAAGTCAGATGTGAAATCCCCGGGCTCAACCTGGGAACTGCATCTGATACTGGCAAGCTTGAGTCTCGTAGAGGGGGGTAGAATTCCAGGTGTAGCGGTGAAATGCGTAGAGATCTGGAGGAATACCGGTGGCGAAGGCGGCCCCCTGGACGAAGACTGACGCTCAGGTGCGAAAGCGTGGGGAGCAAACA
+
ABCCBBCCCBCCGGF4A2EAFGHFEEFGHFBFBABAEEEEEHHGG?ECGCEEGGGGGGGFBBGHGHFHHHFBFGFFGGGGGGGGEFHGHHHHHHGHCCGFGHGHHHHHGHGFHHGFEHHHHGHHHHGHEGGFHHGGGFFDEFFFFFFEFFBFF;BFDD;BA;BFBFDADFEFBFFFFFFFFDFFFFFFF:AFACDFFDE@-DFFFCBEFFFFFFFDFFFFFFFFFFFFFFFFFFF?FDADFFFEADEFFF?
@M03896:38:000000000-B4D98:1:1112:20835:23740 1:N:0:274
TACGGAGGGTGCAAGCGTTAATCGGAATTACTGGGCGTAAAGCGCACGCAGGCGGTTTGTTAAGTCAGATGTGAAATCCCCGGGCTCAACCTGGGCACTGCATCTGATACTGGCAAGCTTGAGTCTCGTAGAGGGTGGTAGAATTCCAGGTGTAGCGGTGAAATGCGTAGAGATCTGGAGGAATACCGGTGGCGAAGGCGGCCCCCTGGACGAAGACTGACGCTCAGGTGCGAAAGCGTGGGGAGCAAACA
+
AAAAA1AD11>AGBFA00AAAGFFEAFFGEDB21ABAAEAEGHEEAECEAAEFGGGEGCFF@21BGDGFHGBFFFBF1FFF@GGEGHGGFH00F/<B/BBFGHHF1?FGG?GBCGCFGHHFCB1GGGFFEC.<0<.>AAG0=DGFHFB0GCGF0;;ACFGG0GFCGCCA@.C0;0B0C0.C./;FFFGA9-A:999-A9@-9@@@@?9-FA-9--9;BFFF9--A-//;BB9-@=AFFFF<@--;AE/BF-
@M03896:38:000000000-B4D98:1:1112:20852:23751 1:N:0:274
TACGGAGGGTGCAAGCGTTAATCGGAATTACTGGGCGTAAAGCGCACGCAGGCGGTTTGTTAAGTCAGATGTGAAATCCCCGGGCTCAACCTGGTAACTGCATCTGATACTGGCAAGCTTGAGTCTCGTAGAGGGGGGTAGAATTCCAGGTGTAGCGGTGAAATGCGTAGAGATCTGGAGGAATACCGGTGGCGAAGGCGGCCCCCTGGATGAAGACTGACGCTCAGGTGCGAAAGCGTGGGGAGCAAACA
+
1>AA1A1A11>AGGG0E00AAGH0AEFFHG1D2A/BAAAEAE1AE/E/EE/EE>>E/?EF0FD12B2E1FGB1BB1FGHF>>EC@EHFHHH<B01BFGDDD1FG11>DGHGFGHHHGHGG0?CGDG?<F<<F10.<<@99;BFFEFFF///;99BF@@A>9BBB//;;9>EF9FFFB//--ABFFFFF-9;-9;@=?FE-9-9=-;--9-/9BBB/9FB/99--A9F/F/9--;@-/9-:-99A-;EFFF-
@M03896:38:000000000-B4D98:1:1112:5272:24342 1:N:0:274
TACGTAGGGGGCAAGCGTTATCCGGATTTACTGGGTGTAAAGTGAGCGTAGACGGAATGTCAAGTCTGATGTGAAATGCCGGGGCTCAACCCCGGGACTGCATTGGAAACTGTCAATCTAGAGTACCGGAGGGGTAAGTGGAATTCCTAGTGTAGCGGTGAAATGCGTAGATATTAGGAGGAACACCAGTGGCGAAGGCGGCTTACTGGACGGTAACTGACGTTGAGGCTCGAAAGCGTGGGGAGCAAACA
+
AAAA>FFAA2ADEFFA22AAAAGFGEEFHGB5B3B3AAEGHH5FGHGE1EE1FEEE1FG5@DFGGHDFHEFBFGHG43BGEGGG>>GFHFG/<<E>>BGEGGFGGHD1FG?1?DB22FG2FDCG1<FD/>ACCG?<<DG0DGDFFGH00<0CC;CFC;;AE;CG0G;;E@F0CF00CFEFFEFAFFG.=FFFCB??;DA-@B;;/;BFFFF--;.;;BF/FD.;.9BF..;-;FDDFDFF?<BA=AEFFF.
@M03896:38:000000000-B4D98:1:1112:5283:24371 1:N:0:274
TACGTAGGGGGCAAGCGTTATCCGGATTTACTGGGCGTAAAGCGAGCGTAGACGGAATGGCAAGTCTGATGTGAAAGGCCGGGGCTCAACCCCGGGACTGCATTGGAAACTGTCAATCTAGAGTACCGGAGGGGTAAGTGGAATTCCTAGTGTAGCGGTGAAATGCGTAGATATTAGGAGGAACACCAGTGGCGAAGGCGGCTTACTGGACGGTAACTGACGTTGAGGCTCGAAAGCGTGGGGAGCAAACA
+
AAAAAFFBB?DAEFCA2AEEABGEEEGGHGDB5BA2AAEEFH5EAAAEEEFEHGGDCE33BBBAFHBFGHFBFFHGB1FGGFGGEGHHFCF?C?B/>CHEHHHHHHB??F<1FGFGFGFFGGGF1>FDDGG?C@DGCCC0;:GHGGH0;CCGC;CF?A;9EFGG0C9::?EFGG00F0FGFABAFFA.;;FFADFFFDA-@BD-B;:://A--:.9;/9BF..;AEFF.;;;@BDDB.AD;>-.-;AFFF.
@M03896:38:000000000-B4D98:1:1112:17966:25039 1:N:0:274
TACGGAGGGTGCAAGCGTTAATCGGAATTACTGGGCGTAAAGCGCACGCAGGCGGTTTGTTAAGTCAGATGTGAAATCCCCGGGCTCAACCTGGGAACTGCATCTGATACTGGCAAGCTTGAGTCTCGTAGAGGGGGGTAGAATTCCAGGTGTAGCGGTGAAATGCGTAGAGATCTGGAGGAATACCGGTGGCGAAGGCGGCCCCCTGGACGAAGACTGACGCTCAGGTGCGAAAGCGTGGGGAGCAAACA
+
ABABABBDBABBGGGA22AAAGHFEEFGHGDB5BBBAAEEHHHGGCGCGCGCFEGGGGGHHHHGGHEHHHGFGHHHFGHHGEGGEGHGHGHHHHGHBCGGHHHHHHHHHHF2FGG2FHHHHHFHHHGGFEFGFC.ADFADFFFFFFFFFFFFF;FFFB;BFFFFFFA:A=EFFFFFFFFFFFFFFFFFFDDFFDFF;DEB;DFCFFFFFFFFAFDAFFFFFFFFFFBFFEB@A=@AFDDDAFAEBDEFFF.
@M03896:38:000000000-B4D98:1:1112:22759:25916 1:N:0:274
TACGGAGGATCCGAGCGTTATCCGGATTTATTGGGTTTAAAGGGAGCGTAGATGGATGCTTAAGTCAGTTGTGAAAGTTTGCGGCTCAACCGTAAAATTGCAGTTGATACTGGATATCTTGAGTGCAGTTGAGGCAGGCGGAATTCGTGGTGTAGCGGTGAAATGCTTAGATATCACGAAGAACTCCGATTGCGAAGGCAGCCTGCTAAGCTGCAACTGACATTGAGGCTCGAAAGTGTGGGTATCAAACA
+
>AA>>AABBFFFGEEA2AEAGGHAAEFGHFFGBBF2FEHHHHHGHGB0EEEF5FGB5B2BGHHEGGBBDGEFEGHHBDHHHHFEEEFFFFH>EHGHFHHHGHCFGFHHFHB4BGF3GGFGBG2FDGHGH2FHF2?C//?/>>DGHHFGFEEEH0=F<<C?EHFGBCCGHFFFEGHFG:CAD?FFFFG;;CD.;:;:9C;CDFEFFFBBB/;BBFFFBBFFF//;99/;EEA9;9::B9BBD?.:9B/BFF.
@M03896:38:000000000-B4D98:1:1112:22769:25935 1:N:0:274
TACGGAGGATCCGAGCGTTATCCGGATTTATTGGGTTTAAAGGGAGCGTAGATGGATGTTTAAGTCAGTTGTGAAAGTTTGCGGCTCAACCGTAAAATTGCAGTTGATACTGGATATCTTGAGTGCAGTTGAGGCAGGCGGAATTCGTGGTGTAGCGGTGAAATGCTTAGATATCACGAAGAACTCCGATTGCGAAGGCAGCCTGCTAAGCTGCAACTGACATTGAGGCTCGAAAGTGTGGGTATCAAACA
+
ABABAABCBFFFGEE2A2EAGGGFGEFGHCFG5BB2FEGFGHHGHGGGGEGGHHHHGFGHHHGFHHEGFHEBEFGGFDGGGFGEEEGFHFHGGHGHHHHHHHHHHHFHHHD4GFDBGHFHGHCFGHHHHHHFHHF/A@DCCCDGGHGFFGEGHDGGGFAGGHFHFHGHHHHHHHHGHGGGGGGGGGGDDGGGFE@FDGFGEDFFFFFFFFFFFFFBFFFFFBFFFFFFFFF@BFFFFFFFFFFBFFFFFFF
@M03896:38:000000000-B4D98:1:1112:10032:27201 1:N:0:274
TACGGAGGATGCAAGCGTTATCCGGATTTATTGGGTTTAAAGGGTGCGTAGGCGGCACGCCAAGTCAGCGGTGAAATTTCCGGGCTCAACCCGGAGTGTGCCGTTGAAACTGGCGAGCTAGAGTGCACAAGAGGCAGGCGGAATGCGTGGTGTAGCGGTGAAATGCATAGATATCACGCAGAACCACGATTGCGAAGGCAGCCTGCTAGGGTGAAACAGACGCTGAGGCACGAAAGCGTGGGTATCGAACA
+
AAABA?ADBFFFFBB4A2AAEBFEGBEEHCGHBBA2FEFDGFBDGFEGFGG?GEEF>>?EF>EEGHBGF1E?EFGHBBFDFFGGFCHFHEHFGG/B?FGFHF?EDGA?GGFDGE/@DFGBFF<FG<GFGHHGCCFEGGGCDCGGBFD;CCFGE:FFGG;BA;CF0B;FBFFFFFFFFFFB;-;FFFFF=EFFFFA@AFFFD:EFFFFFFF.BEEFFBBFFFFFDBDFFFF9;DAADFFFDFF.9;B.9BF@
@M03896:38:000000000-B4D98:1:1112:15803:29045 1:N:0:274
TACGTAGGGTGCAAGCGTTATCCGGAATTATTGGGCGTAAAGGGCTCGTAGGCGGTTCGTCGCGTCCGGTGTGAAAGTCCATCGCTTAACGGTGGATCCGCGCCGGGTACGGGCGGGCTTGAGTGCGGTAGGGGAGACTGGAATTCCCGGTGTAACGGTGGAATGTGTAGATATCGGTAAGAACACCAATGGCGAAGTCAGGTCTCTGGGCCGTCACTGACGCTGAGGAGCGAAAGCGTGGGGAGCGAACA
+
AAAAAF11ABAAGDFA1AAECGHBAEAFHCFGB1AAAAEA/F1AAGGEEFE?F//EFGEEB>>/>>E@>>EE/FFH1GGHHFH/?FGGHD//??AF11???@CCG<>><F..><<-;;AE?FFFFGG-CEAEE-9-;;BF;;BFFFFFF;=@B;:9;-;--AFF/9;BFBFFFFF;--;A/;9BBFFF-;FB:99;@-;F/:/;BFB//;;A--;;AFBFF-;B;-99FA;;;@-A/;AA?;-A=9;9@@-
@M03896:38:000000000-B4D98:1:1112:15784:29052 1:N:0:274
TACGTAGGGTGCAAGCGTTATCCGGAATTATTGGGCGTAAAGGGCTCGTAGGCGGTTCGTCGCGTCTGGTGTGAAAGTCCATCGCTTAACGGTGGATCCGCGCCGGGTACGGGCGGGCTTGAGTGCGGTAGGGGAGACTGGAATTCCCGGTGTAACGGTGGAATGTGTAGATATCGGGAAGAACACCAATGGCGAAGGCAGGTCTCTGGGCCGTCACTGACGCTGAGGAGCGAAAGCGTGGGGAGCGAACA
+
BBBBBF4AAFAAF5B4A2A2FFDBE22BGDEFG32BAAE2C5AEAGHCEG11BAEEEFEEB/>>>E1F3????F4B3GDGFFHCEGHEFB</?CDFFGFF?@CDCC/?CF<<@CC:-9@EBFBCGF?@EDEE.C.-.AFFABFFFFFFF??BABBBD-;ED.FF9;BB9B/FFFFEB;=BA.;9BFD.:BFFB9@B;DAFAB?FFF//;F.:---.AFFBFDFFD?AA:D9;-;;A/...;>?E-;9-9B-
@M03896:38:000000000-B4D98:1:1112:15800:29062 1:N:0:274
TACGTAGGGTGCAAGCGTTATCCGGAATTATTGGGCGTAAAGGGCTCGTAGGCGGTTCGTCGCGTCCGGTGTGAAAGTCCATCGCTTAACGGTGGATCCGCGCCGGGTACGGGCGGGCTTGAGTGCGGTAGGGGAGACTGGAATTCCCGGTGTAACGGTGGAATGTGTAGATATCGGGAAGAACACCAATGGCGAAGGCAGGTCTCTGGGCCGTCACTGACGCTGAGGAGCGAAAGCGTGGGGAGCGAACA
+
ABBBAFFBBFABGGA4A2EAFFFEEAEFHHFGBBABEEEEGFHGEHHGGGFGHEEGGGGGB>>/>E@EFCEEEHFFGGHHHHHGFHHGHF<@FHGHGHHHF@BCDA>>CHACA?DDFFGGGFFFGGABFGGFFF.BDAFFA;FFFFFFFFCFDBFFFD:EDEFF/BBFFFFFFFFFFFFFDFFFFFFFAFFF;;;>CDAFA;9BFFFFB/AA-:;;AFFBFFADD?AAFFA@>CDDFDDFFFFFFFFFFF>
@M03896:38:000000000-B4D98:1:1112:15783:29071 1:N:0:274
TACGTAGGGTGCAAGCGTTATCCGGAATTATTGGGCGTAAAGTGCTCGTAGGCGGTTCGTCGCGTCCGGTGTGAAAGTCCATCGCTTAACGGTGGATCCGCGCCGGGTACGGGCGGGCTTGAGTGCGGTAGGGGAGACTGGAATTCCCGGTGTAACGGTGGAATGTGTCGATATCGGGAAGAACACCACTGGCGACGGCAGGTCTCTGTGCCGTCACTGACTCTGACGAGCGAAAGCGTGGGGAGCGAACA
+
>>>AAFF1?C1AAF11A1AAABD0A00BFDBD1A00AA///2211DFEEE/AF//EEC>BB>/>EE/>>@EEE1211B>F1GHGFHHGHE//?CCC1100/BCBC@<?CCC.--<:C@AG-;0;FF@?EGFF..---;BB-;;FFFFBB@@@F/B/A-AEF?FF/;9;/;-AE@B--99--;9-/99--;/B9---;-9--@?BFF///;/9-;@-A/B/;/;B/;/---9----9/:B--@;-@A@-;99
@M03896:38:000000000-B4D98:1:1113:21380:6325 1:N:0:274
TACGTAGGGTGCAAGCGTTATCCGGAATTATTGGGCGTAAAGGGCTCGTAGGCGGTTCGTCGCGTCCGGTGTGAAAGTCCATCGCTTAACGGTGGATCCGCGCCGGGTACGGGCGGGCTTGAGTGCGGTAGGGGAGACTGGAATTCCCGGTGTAACGGTGGAATGTGTAGATATCGGGAAGAACACCAATGGCGAAGGCAGGTCTCTGGGCCGTCACTGACGCTGAGGAGCGAAAGCGTGGGGAGCGAAC
+
ABBAAFCAACA>B5FA2AEEGGHEAAAFG5FG5ABBAAABBFEEFGGEFDCEHEG>>B>BEEEEEEEECEGGGHHHHGFGGHHGGHHGGF?FGH?FGCGGFCBC@A-C-GAD@GG??ADFACBFGGGAEDGFFFDFFAFFA;BBFFFFAFAB9/;9A@9EFFFFFFFFFFFFFFFE>;9B.AFBBFDFAFBFB@9=FFAFFFFFFF;/;..A-9;.ABF9B9AD.AAE/D;-9-9:F9DAFFA?9;9;9@
@M03896:38:000000000-B4D98:1:1113:26746:6933 1:N:0:274
TACGTAGGGAGCGAGCGTTGTCCGGAATCACTGGGTGTAAAGGGTGCGTAGGCGGCCTGGTAAGTTAGTGGTGAAAACTATGGGCTTAACCCATAGCCTGCCATTAAAACTGCTGGGCTTGAGTGAAGTAGAGGTAGGTGGAATTCCCGGTGTAGCGGTGAAATGCGTAGAGATCGGGAGGAACACCAGTGGCGAAGGCGGCCTACTGGGCTTTAACTGACGCTGAGGCACGAAAGCATGGGTAGCAAACA
+
AABBAFFBAFCAEEFA22AACFGEEEEFFF3D5BA3EAFGAFHGGFAEEFEEHEFFEEFGBGHGGG4E4EFGFFFFFGGFGHHHHFHHFFHHGEFHHHHHHHHHGFHHHHB3?GFB?FGGCG@@GFGGGHHHFHFFBF1D?FGGHHHHGG-AC<==?<<AEHHHFGECDCEHFHHHGBCGGDGGGGGEFFFGCDDFFAE=DFFDFFBBFA.FEFEFFFEBFDDFBDFAFF.ADADDFFFFFEB9EFFFFFF
@M03896:38:000000000-B4D98:1:1113:17440:7070 1:N:0:274
TACGTAGGGGGCAAGCGTTATCCGGATTTACTGGGTGTAAAGTGAGCGTAGACGGAATGGCAAGTCTGATGTGAAAGGCCGGGGCTCAACCCCGGGACTGCATTGGAAACTGTCAATCTAGAGTACCGGAGGGGTAAGTGGAATTCCTAGTGTAGCGGTGAAATGCGTAGATATTAGGAGGAACACCAGTGGCGAAGGCGGCTTACTGGACGGTAACTGACGTTGAGGCTCGAAAGCGTGGGGAGCAAACA
+
AAAAAFCAAA?>AFFF??ECGGHFFEFGHHFFBBB3EAGHGHHHHHGGFGGFHGGB1BFGFFBFFH@BGFHFGFHHHHHHGEGGEEHFGFHGG?BD@BFFHHHHHGGGGHDDGFFBGFGHHGCFGGH?ADFGGGDDCGFFHFFHHHHFGFCG<<;;:;;AEFGGFFC;CDEGFFFGGBFGGDFFBFEFFFFFEDDF;DAB;DFBFFFFFFF;BFFEFFFBF.AEFEFBEFFFCFFFFFFFCFFEDDEBFF9
@M03896:38:000000000-B4D98:1:1113:17434:7091 1:N:0:274
TACGTAGGGTGCAAGCGTTATCCGGATTTACTGGGTGTAAAGTGAGCGTAGACGGAATGGCAAGTCTGATGTGAAAGGCCGGGGCTCAACCCCGTGACTGCATTGGAAACTGTCAATCTAGAGTACCGGAGGGGTAAGTGGAATTCCTAGTGTACCGGTGAAATCCGTAGATATTAGGAGGAACACCAGTGGCGAAGGCGGCTTACTGGACGGTAACTGACGTTGAGGCTCGAAAGCGTGGGGAGCAAACA
+
>AAA>FFA11>>1FGF1AFCGGHEFGGGHF2A2FB0EFHHHHGHFHB/EEEAGEEEFF11AGHEFF2D1EFGFFGH10?>@EEE>EAFHFBEE///?/B1BGHH111BBB>BF1FB2B121BB>2D1//><CC?/?C1>F1>1<<FGFHED=1=0<<<<-<G000/.;.:.;0000:0=G;;/A/CCG.;C/;;A@G.;A--@;/;9;//-;-9:EBBFBF-EFE-F---;99B;-999;@--9-9;F9A-
@M03896:38:000000000-B4D98:1:1113:22526:9756 1:N:0:274
TACGGAGGGTGCAAGCGTTAATCGGAATTACTGGGCGTAAAGCGCACGCAGGCGGTTTGTTAAGTCAGATGTGAAATCCCCGGGCTCAACCTGGGAACTGCATCTGATACTGGCAAGCTTGAGTCTCGTAGAGGGGGGTAGAATTCCAGGTGTAGCGGTGAAATGCGTAGAGATCTGGAGGAATACCGGTGGCGAAGGCGGCCCCCTGGACGAAGACTGACGCTCAGGTGCGAAAGCGTGGGGAGCAAACA
+
BCCCCCCCCBAABFGA22EFAGGFBEFGHHDDBBBAAAAEFGHGGCECFFGEGGGCFFGHHHHHHHDFGHHGHHHHHHHHGGGGGGHHHHHHHHGHHGHHHHHGHGHHHHGFHHHFFGHHGFGHHHHHFEGGHHGGGFFFFFFFFFFFFFBFB;;BC@;CEFFFFFA;DFFFEFFFFFFFFFFFFFFFFDFFFFFFFFFCFFFFFFDEFFFFFFFFFFFFFFFFFFFFFFFCADFFFFFFFFFFFDFFFFF
@M03896:38:000000000-B4D98:1:1113:22508:9766 1:N:0:274
TACGGAGGGTGCAAGCGTTAATCGGAATTACTGGGCGTAAAGCGCACGCAGGCGGTTTGTTACGTCAGATGTGAAATCCCCGGGCTCAACCTGGGAACTGCATCTGATACTGGCAAGCTTGAGTCTCGTAGAGGGGGGTAGAATTCCAGGTGTAGCGGTGAAATGCGTAGAGATCTGGAGGAATACCGGTGGCGAAGGCGGCCCCCTGGACGAAGACTGACGCTCAGGATCGAAAGCGTGGGGAGCAAACA
+
>>>>11>11>A>11EA0AAEAFFBAA0FH1122BBAAAABFHHGECECEEEEEG/EEEGHFH2FFF/?1FDBF221FGBGG/@EEEEFFFFHHCGFFCF1FFFFGHFGHHD@FEGH<GHHGE<FGF>CFCFF1FC---9;A/FBFBFFBF//;;;B-9:9-9;FFF-99@?B/BFFBF/-;ABFBBFB=99-;--;;-9-;>;>@@-9-----9-9;9FFFA-9:-/;//9-:B9-99--99@-;;-//A-
@M03896:38:000000000-B4D98:1:1113:12725:13317 1:N:0:274
TACGTAGGGTGCAAGCGTTATCCGGAATTATTGGGCGTAAAGGGCTCGTAGGCGGTTCGTCGCGTCCGGTGTGAAAGTCCATCGCTTAACGGTGGATCCGCGCCGGGTACGGGCGGGCTTGAGTGCGGTAGGGGAGACTGGAATTCCCGGTGTAACGGTGGAATGTGTAGATATCGGGAAGAACACCAATGGCGAAGGCAGGTCTCTGGGCCGTCACTGACGCTGAGGAGCGAAAGCGTGGGGAGCGAACA
+
>AAAAF?A11>>GGGCE10AGFHEE00FG12F110BAAAEEEAAFEC?AE/AB//>EF/BB>EE>>>EE>/?/1BGDDGHHGHGGGHGHH?/?//F11?0CB<C</-<><E?CC---;;99AFFGFA@BGGEAAA@FAFF-FFFFFFF?<-@9;;BA;;;-AFFFFFFFFFFFFFE@-;@AFFFFFFFFFF/B;@@@BFFF?9BFB9:B--A-9@-AFFFFFFF??-;B9A=-9@B/;;A;@;--A9@@@-
@M03896:38:000000000-B4D98:1:1113:12726:13334 1:N:0:274
TACGTAGGGTGCAAGCGTTATCCGGAATTATTGGGCGTAAAGGGCTCGTAGGCGGTTCGTCGCGTCCGGTGTGAAAGTCCATCGCTTAACGGTGGATCCGCGCCGGTTACGGGCGGGCTTGAGTGCGGTAGGGGAGACTGGAATTCCCGGTGTAACGGTGGAATGTGTAGATATCGGGAAGAACACCAATGGCGAAGGCAGGTCTCTGGGCCGTCACTGACGCTGAGGAGCGAAAGCGTGGGGAGCGAACA
+
ABAAAFFBBFBACG4A2AECGGHFFEGFHBFH5BBBAAAEBFGGGCGFGGGEHGGEEFEEEEEGEEEGGEGGGHGGHHHHHHHGGHHGGFF/?GGFGBGFF@CF@C<>EHF<CFC:BAFECFBFFGFGGGGGFFFAFEFB;;FFFFFFFF;CA;:BD@;ADFFFFFFBFFFFFFFFFFCBDFFFFFFFFFFFFFF->DEFAB;BBFFFFF.A-;@DFFFFFFFFFDF?FDFDDFFFFFFFFFFFFD@ACF;
@M03896:38:000000000-B4D98:1:1113:28469:14744 1:N:0:274
TACGTAGGGGGCAAGCGTTATCCGGATTTACTGGGTGTAAAGTGAGCGTAGACGGAATGGCAAGTCTGATGTGAAAGGCCGGGGCTCAACCCCGGGACTGCATTGGAAACTGTCAATCTAGAGTACCGGAGGGGTAAGTGGAATTCCTAGTGTAGCGGTGAAATGCGTAGATATTAGGAGGAACACCAGTGGCGAAGGCGGCTTACTGGACGGTAACTGACGTTGAGGCTCGAAAGCGTGGGGAGCAAACA
+
AAABAFFAAAD>2AFAA2EECGHEEEFGHDDB5BA3AAFDDFDGFGGEEGCFHGGBB1BBFEGFDG@DFFFFGGGFGFGGGGGGFGHFBGFGGEDGGCHFHHFHHGFFFHF2?FBDBFDGHH<??FGDADGCCGGGGGDDDGHHHHHHHCBC<;<;-;;;CFFGFFC;CFGGGFFFFBFGGAFFEGF?CCFFEAFFFFFFCF;DFFFFFFFF;:AEFBFFFFEFEFFFEFABAFFFFFDDAFAE@DEFFFF
@M03896:38:000000000-B4D98:1:1113:28487:14744 1:N:0:274
TACGTAGGGGGCAAGCGTTATCCGGATTTACTGGGTGTAAAGTGAGCGTAGACGGAATGGCAAGTCTGATGTGAAAGGCCGGGGCTCAACCCCGGGACTGCATTGGAAACTGTCAATCTAGAGTACCGGAGGGGTAAGTGGAATTCCTAGTGTAGCGGTGAAATGCGTAGATATTAGGAGGAACACCAGTGGCGAAGGCGGCTTACTGGACGGTAACTGACGTTGAGGCTCGAAAGCGTGGGGAGCAAACA
+
ABBBAFFAA?DAEEFAA2FEGGHFGEEGHGBD5BA3AABFDFGHHGFEAGCFGEEB1BBBGGGFFGB@3GFFGFGHHFHHGEFGGGHEFGGGGEFGCDGHHHHHFHGHHH?2?2FFFFHFGGFGDFGDDDFGCGGGGGBFDGHHHHHHHC0C;<;<A;;AEGGGBBC;ABEFFFFFGGGGFDFGGGGFFGFFEFFFFFFFFFFFFFFFFFAFBFFEFFFFFFEFFEFFFEFFAFDFFFFFFFFEBFFFFFF
@M03896:38:000000000-B4D98:1:1113:13746:19077 1:N:0:274
TACGTAGGGTGCAAGCGTTATCCGGAATTATTGGGCGTAAAGGGCTCGTAGGCGGTTCGTCGCGTCCGGTGTGAAAGTCCATCGCTTAACGGTGGATCCGCGCCGGGTACGGGCGGGCTTGAGTGCGGTAGGGGAGACTGGAATTCCCGGTGTAACGGTGGAATGTGTAGATATCGGGAAGAACACCAATGGCGAAGGCAGGTCTCTGGGCCGTCACTGACGCTGAGGAGCGAAAGCGTGGGGAGCGAACA
+
BCBBBFFCCFAAEFGF2AE?GGHEGEFFHCGGBAABAAAEAFGGGGHGGGGGHGGE0FEEEGEFEFGGGGGFGFHHHHGHHGHGGHHGGFFCFHGHHEGGF@CGGDFEFHDDGG?@@CGGDA0CFGCGCEGFEDFF?EFFEFFFFFFFFFAFD:;:A;;ADEFFFFFFFFFFFFFFFFFFFFFFFFFFFFFFFFFFFFFFFFFFFFFFBFEED@DFDFBBFFFFFFFEFDABCFCDBD.;DFF?@?==-B-
@M03896:38:000000000-B4D98:1:1113:13736:19096 1:N:0:274
TACGTAGGGTGCAAGCGTTATCCGGACTTATTGAGCGTAAAGGGCTCGTAGGCGGTTCGTCGCGTCCGGTGTGAAAGTCCATCGCTTAACGGTGGATCCGCGCCGGGTACGGGCGGGCTTGAGTGCGGTAGGGGAGACTGGAATTCCCGGTGTAACGGTGGAATGTGTAGATATCGGGAAGAACACCAATGGCGAAGGCAGGTCTCTGGGCCGTCACTGACGCTGAGGAGCGAAAGCGTGGGGAGCGAACA
+
>AAAAFFA11>>FGGGE10EGGHEEE0EG1AF12ABABEEGFHGF0FE/EABG//EEF/BB>EE>/EEG//?/1BFBFFGHFHGGGFGHH?/<<?G11??FB<C@/<>><A.----9;A;9FGFFF@AEBBA-9;=BEFFAF/BFFFFA@-@;/;BB9-:9AFFBBBBFBFFFFFF?;@@FFFFFFFF-/FFB@@-@BEFF@-BBB9;/-9A?@@AFFFFFFFF?BFFFFE;=@@BFFBA@@@F@F<;@@-
@M03896:38:000000000-B4D98:1:1113:23211:19574 1:N:0:274
TACGTAGGGTGCAAGCGTTATCCGGAATTATTGGGCGTAAAGGGCTCGTAGGCGGTTCGTCGCGTCCGGTGTGAAAGTCCATCGCTTAACGGTGGATCCGCGCCGGGTACGGGCGGGCTTGAGTGCGGTAGGGGAGACTGGAATTCCCGGTGTAACGGTGGAATGTGTAGATATCGGGAAGAACACCAATGGCGAAGGCAGGTCTCTGGGCCGTCACTGACGCTGAGGAGCGAAAGCGTGGGGAGCGAACA
+
BCBCBFFBBCAAABFF2AEEFBGEEBAFGBDD5BABAAABAFGGGFHGGGGGHGGEEFEFGGCGEEGGEE@EFGHGHHGHFHHGGHHGGFDGFHGFFBFGGBBDGA@DAGACFGGFBBFGGC;;FCBBCDGFFDF=DEFFA:9BFFBFFF;B;/:;A;;ADEFF/BFFFFFFFFFFFFFFFFFFFFD?;BFFFFCFFDFFFFFBFFFFBFEFFFFFFFFFFFFFFDFAFDFFFFCFFFFFFFFFFFFFFF-
@M03896:38:000000000-B4D98:1:1113:23227:19586 1:N:0:274
TACGTAGGGTGCAAGCGTTATCCGGAATTATTGGGCGTAAAGGGCTCGTAGGCGGTTCGTCGCGTCCGGTGTGAAAGTCCATCGCTTAACGGTGGATCCGCGCCGGGTACGGGCGGGCTTGAGTGCGGTAGGGGAGACTGGAATTCCCGGTGTAACGGTGGAATGTGTAGATATCGGGAAGAACACCAATGGCGAAGGCAGGTCTCTGGGCCGTCACTGACGCTGAGGAGCGAAAGCGTGGGGAGCGAACA
+
AAABAFFB@4AAGGGAA2EEEGHEFAAFH5DD532BAAABAGFGGEHFAFEEHEFEEFEEEEEGEEEEF@EEGFHFFHHHHHHGGHHGGHFGCFFFF2GGGCDGG>@EFHFGFGGCDDGFGF99FFC@9CEEEFD;DEFFABFFFFFFF;-@;/99D@;ADABFBFFBB9BFBFFFFFFADFEFFFFFEFFFFFDF;DFFFFFBFFFF9..AD9BFDEF/BDDD?A9.;9E=D;@A/;9A>;;;DABC9--
@M03896:38:000000000-B4D98:1:1113:12845:24415 1:N:0:274
TACGTAGGGTGCGAGCGTTGTCCGGAATTACTGGGCGTAAAGGGCTCGTAGGTGGTTTGTCGCGTCGTCTGTGAAATTCCGGGGCTTAACTCCGGGCGTGCAGGCGATACGGGCATAACTTGAGTACTGTAGGGGTAACTGGAATTCCTGGTGTAGCGGTGAAATGCGCAGATATCAGGAGGAACACCGATGGCGAAGGCAGGTTACTGGGCAGTTACTGACGCTGAGGAGCGAAAGCATGGGTAGCGAA
+
AABBBFFAAFAAE?EA22E?CGHEEEEFHGDDBBAAAAAEAFGGGGGCEEFFDGGEFFFHFEF?>EE>FEEFGFHFHHHHH/EEECGFFFHHHC@/CB>@FHHHCG?DEFEDFGG<0=CGHH0CDHCF<CGGGGEG?/;C;;/;FFGGGFFBF.;;9;;:AAFGBBCEDA;DFFFFFFB/.;DFFFFFBDFD?B>@DFFF?D-;F:FFFFEA.AFFBFFBB9.ADAD.EF?AFDDCDFFFFFEBBAB@CC
@M03896:38:000000000-B4D98:1:1113:9085:25862 1:N:0:274
TACGTAGGGTGCAAGCGTTATCCGGAATTATTGGGCGTAAAGGGCTCGTAGGCGGTTCGTCGCGTCCGGTGTGAAAGTCCATCGCTTAACGGTGGATCCGCGCCGGGTACGGGCGGGCTTGAGTGCGGTAGGGGAGACTGGAATTCCCGGTGTAACGGTGGAATGTGTAGATATCGGGAAGAACACCAATGGCGAAGGCAGGTCTCTGGGCCGTCACTGACGCTGAGGAGCGAAAGCGTGGGGAGCGAACA
+
AAAAAFFBBFAACBFA22EECGHFEEEFHBEG5FF2EAEE2FGGGEGFFGFEHGGEEFEEEECGEFGGG@FEGFHGFHHHBGHGGGHGHGGGGHACGBGGFBDGGDGEDHGGGGG?@DGGG:CCFCBD9EDEEBDD.AFFEBFFFFFFDF-@99;BDBAEFFFFFFFFBBBFFFFFDC;DFFFFFFFFFFFFFDB>;DFFDAAFFFBB9F.;-BADDFFFFDFDFDFEF?A@--@AFFDDAFFF=A>>B@@
@M03896:38:000000000-B4D98:1:1113:9107:25863 1:N:0:274
TACGTAGGGTGCAAGCGTTATCCGGAATTATTGGGCGTAAAGGGCTCGTAGGCGGTTCGTCGCGTCCGGTGTGAAAGTCCATCGCTTAACGGTGGATCCGCGCCGGGTACGGGCGGGCTTGAGTGCGGTAGGGGAGACTGGAATTCCCGGTGTAACGGTGGAATGTGTAGATATCGGGAAGAACACCAATGGCGAAGGCAGGTCTCTGGGCCGTCACTGACGCTGAGGAGCGAAAGCGTGGGGAGCGAACA
+
AAAAAFFBA4AAFBGFE2EAGGHEEA2FH5FF532BAAAAADFFGEGEEGCEHA0E@F>BEECEEEEEGC?>EBGGEFHHGHHGGGHGGH?/??/?11??FBBCD<-<>G.<<CDG@ABA@9FFGGGGEFGFFDA-AAFF;;BFFFFFDB;B:;BFD;.;9ABF9BFBFFBFFFFFBBBBBFEFBFAEEFFBFBB?;;AFDBAFFFFFBFEE?B?DFFFBFFFDDDA;FAABBBB.B.;A=?BFBF9=BB9
@M03896:38:000000000-B4D98:1:1113:13287:26284 1:N:0:274
TACGGAGGATGCAAGCGTTATCCGGATTTATTGGGTTTAAAGGGTGCGTAGGCGGCACGCCAAGTCAGCGGTGAAATTTCCGGGCTCAACCCGGAGTGTGCCGTTGAAACTGGCGAGCTAGAGTGCACAAGAGGCAGGCGGAATGCGTGGTGTAGCGGTGAAATGCATAGATATCACGCAGAACCACGATTGCGAAGGCAGCCTGCTAGGGTGAAACAGACGCTGAGGCACGAAAGCGTGGGTATCGAACA
+
AAAAAAADAFFCABGA22EEEGHEEEEGH5DF5BA2FEGFDGGGHFEEFGGEHGG>0>B>BEEGFG4BEE>?EEFHFHHHHGGEFGHCBFGGGGCC?CFFHHGDGGEHHHGFFEG/>ADGFGCFHHHFHHGHFGFED@C@ACGGGGGCC?AEE;;;;;:;EFGGFBBFFFFFFFFFFFFA;BFFFFFFDFFEFDFFFFFFFFFFFFFFFFE/.ABFFFFFFCFFFFFFFFFFFFFDFFFFAFA9;BAEFFA
@M03896:38:000000000-B4D98:1:1114:16087:2295 1:N:0:274
TACAGAGGGTGCAAGCGTTAATCGGATTTACTGGGCGTAAAGCGCGCGTAGGTGGCCAATTAAGTCAAATGTGAAATCCCCGAGCTTAACTTGGGAATTGCATTCGATACTGGTTGGCTAGAGTATGGGAGAGGATGGTAGAATTCCAGGTGTAGCGGTGAAATGCGTAGAGATCTGGAGGAATACCGATGGCGAAGGCAGCCATCTGACCTAATACTGACACTGAGGTGCGAAAGCATGGGGAGCAAACA
+
BCCBBFFBB?AAB5G4A2E2ABFBBAEFHGHHGFHHEFEEGHGGGEFGEFFF5BFGFHHHHHFFBG4BBB@BBGGDGFHHGGGGGGHBGFFGFHHHGFHGHFHHHHFFFDD3B?B/<FF@FF@DD@2@FHGGDFFFFFFHHHGHHHHBGHBFF>FFEA<@EHHHBGACEGGHBGHHHFFHGAFGFGFACCDGFDGGGGGGFFF?FFBB0;BBFFFFFFFFFEFFFFFFFFFDDFDDEBFFFFFFFFFFFFF
@M03896:38:000000000-B4D98:1:1114:16081:2314 1:N:0:274
TACAGAGGGTGCAAGCGTTAATCGGATTTACTGGGCGTAAAGCGCGCGTAGGTGGCCAATTACGTCAAATGTGAAATCCCCGAGCTTAACTTGGGAATTGCATTCGATACTGGTTGGCTAGAGTATGGGAGAGGATGGTAGAATTCCAGGTGTAGCGGTGAAATGCGTAGAGATCTGGAGGAATACCGATGGCGAAGGCAGCCATCTGACCTAATACTGACACTGAGGTGCGAAAGCATGGGGAGCAAACA
+
>AAAAFF@B?2>4BDA222AABBBA2BAFDGFBBBFEEEEHGGEE0EAAEEG5BBFFHHCFG4BFF1BBB4BBFGEHGGHGGGGEABGHFBBB3G?B2EFGGFGHGF?FF33B3B//@<@FG2@@>2@0GFGGDC?GFF>FGDHHFFFGG1F<>=F-<<<EFFHFG.;ACEHGFHFGCHEE:9;FGGDDDD.;-;--;CA.AEFFBB//;9/BFFFF//;F/BF9B9:9AB@DFFDFBFBFE?ABAEFEFF
@M03896:38:000000000-B4D98:1:1114:13498:4360 1:N:0:274
TACGGAGGATCCGAGCGTTATCCGGATTTATTGGGTTTAAAGGGAGCGTAGATGGATGTTTAAGTCAGTTGTGAAAGTTTGCGGCTCAACCGTAAAATTGCAGTTGATACTGGATATCTTGAGTGCAGTTGAGGCAGGCGGAATTCGTGGTGTAGCGGTGAAATGCTTAGATATCACGAAGAACTCCGATTGCGAAGGCAGCCTGCTAGGCTGCAACTGACATTGAGGCTCGAAAGTGTGGGTATCAAACA
+
BCCBBABCBFFCG?EAA2F2ABDBAAFGHBHHHGHGGGHGGHHGGEEEEFFGFGHHGHHHHHFGFG5DDFDBEFEBFEHHF@EEGGFBBCG@FHE/BBGHHHHHHHFHFGB4B?DB?FFGHG?BFFFGGHHHHGFFDCACA>AFHHF>FEAEHDDDEACEEHFHFBGHFHFGGFGFFDFEGGFFGGGGGGGGGGGGGGGFGFFFFFFF09;BFFFBFFFFFEFFFBBFFFFB;BDA;FFFFF.9FFFFFFF
@M03896:38:000000000-B4D98:1:1114:13478:4372 1:N:0:274
TACGGAGGATCCGAGCGTTATCCGGATTTATTGGGTTTAAAGGGAGCGTAGATGGATGTTTAAGTCAGTTGTGAAAGTTTGCGGCTCAACCGTAAAATTGCAGTTGATACTGGATATCTTGAGTGCAGTTGAGGCAGGCGGAATTCGTGGTGTAGCGGTGAAATGCTTAGATATCACGAAGAACTCCGATTGCGAAGGCAGCCTGCTAGGCTGCAACTGACATTGAGGCTCGAAAGTGTGGGGATCAAACA
+
BBBBBBBBBFFFG2E222E2ABFBA2EEHBGHFHHFFGGFFHHGHGGCEFGGFFFGHHGHHH@BDD5DDDDBEFD4B@GHDFEEECEBEFH>EGG?FGGFHHHHHHHHHH?4BBBBBDDFFF2BBB?3FGFHHHCCDBD?>@CGHHC<>AGFC<GFFD<@EBGH0CCGGHGHHHFHHGGC.AFGGGGD?EGEGFF?DDEEDFF.AFFF/.;FFFFFFFF/B/;F9BFF..A;:;::/:9BDF-;.;AFFFE
@M03896:38:000000000-B4D98:1:1114:13493:4381 1:N:0:274
TACGGAGGATCCGAGCGTTATCCGGATTTATTGGGTTTAAAGGGAGCGTAGATGGATGTTTAAGTCAGTTGTGAAAGTTTGCGGCTCAACCGTAAAATTGCAGTTGATACTGGATATCTTGAGTGCAGTTGAGGCAGGCGGAATTCGTGGTGTAGCGGTGAAATGCTTAGATATCACGAAGAACTCCGATTGCGAAGGCAGCCTGCTACGCTGCAACTGACATTGAGGCTCGAAAGTGTGGGTATCAAACA
+
AABBBBBBAFFFAEEA222AABDBA2BEGFDFFFHEFEHGFHHGFGGGEEGGAFFBGBFGHF5FDG5DDDF@?F4BDDGHFGGEEGGFHFG/???/B?GGHHHFGF4?FG?4BBBBFFBBBG2BBG3BFDGGFGFF/<C/<@DFGGEFCECEC<0=-<<AEHHHC0;;CCGFFBGFCDDF?ABFBFG??DGFG.?B@DFGDFFF.99F/.9;;D/;B9/FFBFF/BFB..;--..9//9;.9A//;BFFF?
@M03896:38:000000000-B4D98:1:1114:19940:9554 1:N:0:274
TACGTAGGGTGCAAGCGTTATCCGGAATTATTGGGCGTAAAGGGCTCGTAGGCGGTTCGTCGCGTCCGGTGTGAAAGTCCATCGCTTAACGGTGGATCCGCGCCGGGTACGTGCGGGCTTGAGTGCGGTAGGGGAGACTGGAATTCCCGGTGTAACGGTGGAATGTGTAGATATCGGGAAGAACACCAATGGCGAAGGCAGGTCTCTGAGCCGTCACTGACGCTGAGGAGCGAAAGCGTGGGGAGCGAACA
+
AABBAFFAACAACBE4A2A2ABDB22AFHFHHHHHHGGEBFGHGGHHFFECEBEEEGGGEEF>>>>>>EEE?EFF?FGHHFHHFGHHFHFGFFHGEHBGGG<CCDCGGGH<0>>-<<ACHGFCCHGCA;DGEEGAB?EFBC;CGGGGGGG;FA:0BD@;ADEFFBBFBFFFFFFFE=BABDFFFFFDEEFFFFFFFFFFFFF:FFFFF0;0;BD;AABFFFFFFFF.;9DE=9-@DFFFFFFFEFD>=-C>
@M03896:38:000000000-B4D98:1:1114:19930:9571 1:N:0:274
TACGTAGGGTGCAAGCGTTATCCGGAATTATTGGGCGTAAAGGGCTCGTAGGCGGTTCGTCGCGTCCGGTGTGAAAGTCCATCGCTTAACGGTGGATCCGCGCCGGGTACGGGCGTGCTTGAGTGCGGTAGGGGAGACTGGAATTCCCGGTGTAACGGTGGAATGTGTAGATATCGGGAAGAACCCCAATGGCGAAGGCAGGTCTCTGAGCCGTCCCTGCCTCTTAGGAGCGAAAGCGTGGGTAGCGAAC
+
AAA3>CFAACAAB5FA222A4BBA2BEFHGGHBBAFEGEEGD32B1F0ABF1EEEEGEEGE/>>>>>>>E@?EB4FE4FGHFH/EGE/GD//?G?FGFH<C@CD?/><AG..><--<<CCC.000;@@.;AEAA99CEFB.;/09CCB;?-;;/99.-:;A.9FF//BB/9B//;:99@9.:BF.;A;?F/9;----.;AFB9/BBF//9/;-;;9AB/../9///:///;----9/.A.9>././---9
@M03896:38:000000000-B4D98:1:1114:27501:9979 1:N:0:274
TACGTAGGGTGCAAGCGTTATCCGGAATTATTGGGCGTAAAGGGCTCGTAGGCGGTTCGTCGCGTCCGGTGTGAAAGTCCATCGCTTAACGGTGGATCCGCGCCGGGTACGAGCGGGCTTGAGTGCGGTAGGGGAGACTGGAATTCCCGGTGTAACGGTGGAATGTGTAGATATCGGGAAGAACACCAATGGCGAAGGCAGGTCTCTGAGCCGTCACTGACGCTGAGGAGCGAAAGCGTGGGGAGCGAACA
+
AAABBFF@?4AABDDAE222ABD222AAFHHGDFCEEEEEE5BEFHHCAA1E30>0E?E?E>>>>>>EE/>?EGFFFGFGHHHFG0?DHHB@CCA??1F?FCGCDC<<@G>.<><-<ADHCF0;CCC@9EAEFGA-CCFB.=BBFFCFF;=>A9/;A;;;AEFFFFFBBBFBF/FEB@;9AABFFFFF?BFFFBBBBFFFA@.;BBBB/;:9@A-ADFFFFFFFFDFAFFE?;=-D/9AA;=;.-.-99@B
@M03896:38:000000000-B4D98:1:1114:8606:10528 1:N:0:274
TACGTAGGGTGCAAGCGTTATCCGGAATTATTGGGCGTAAAGGGCTCGTAGGCGGTTCGTCGCGTCCGGTGTGAAAGTCCATCGCTTAACGGTGGATCCGCGCCGGGTACGGGCGGGCTTGAGTGCGGTAGGGGAGACTGGAATTCCCGGTGTAACGGTGGAATGTGTAGATATCGGGAAGAACACCAATGGCGAAGGCAGGTCTCTGAGCCGTCACTGACGCTGAGGAGCGAAAGCGTGGGGAGCGAACA
+
BBBBAFFBBBAACFGF2AE2ABFBEAEFHFHHHHHGGEGGHHHGGHHGEEGGDAEEFGGEEE/>>>EEEEEEEFFBGHHGGHHFGHHGGFDGDGDFHFHGG@FDGCCCCH.<>A@CABGGGF:;BBAGCEFFFF.@DEFE;;/9BFFFFF=BA;9BA9:;DEFF/:;BBB/BFFB.@-BAFFFFFFAEEBF/BCFFFFFFDFFFFFFF/;:;>A-A?FFFEDFFBFF?9AAAAC;A/9.;9BBA=:;@-@-
@M03896:38:000000000-B4D98:1:1114:8604:10546 1:N:0:274
TACGTAGGGTGCAAGCGTTATCCGGAATTATTGGGCGTAAAGGGCTCGTAGGCGGTTCGTCGCGTCCGGTGTGAAAGTCCATCGCTTAACGGTGGATCCGCGCCGGGTACGGGCGGGCTTGAGTGCGGTAGGGGAGACTGGAATTCCCGGTGTAACGGTGGAATGTGTAGATATCGGGAAGAACACCAATGGCGAAGGCAGGTCTCTGAGCCGTCACTGACGCTGAGGAGCGAAAGCGTGGGGAGCGAACA
+
ABBBAFFBBB>AB5F4E2E2ABDEA2AFGFGHHGGHEEEEDGHGGFGEEEFAF??EGGGEEE>>>>>EE@@?EFHFHHHHHHHDGHHGHHGCCFDHF2FFFBCCCCFCCH>.><<--@DEGF:;B9ADCFGFFFA>AEFF::FFFFBBDD-@;BFFDB;ADEFF/BB;BFFFFFFECAFFFFFFFFFFEFFFBFFFFFFFF@9BFFFF/;;B@;BDFFFBFFFFF..;;AADAFCDFF;ADACEFDC@BB=
@M03896:38:000000000-B4D98:1:1114:13476:11717 1:N:0:274
TACGTAGGGTGCAAGCGTTATCCGGAATTATTGGGCGTAAAGGGCTCGTAGGCGGTTCGTCGCGTCCGGTGTGAAAGTCCATCGCTTAACGGTGGATCCGCGCCGGGTACGGGCGGGCTTGAGTGCGGTAGGGGAGACTGGAATTCCCGGTGTAACGGTGGAATGTGTAGATATCGGGAAGAACACCAATGGCGAAGGCAGGTCTCTGAGCCGTCACTGACGCTGAGGAGCGAAAGCGTGGGGAGCGAACA
+
ACBAAFFBABAAFFGAE2E2ABDBA2AFG5FGGHHHGFEBBFHGGFG?EEGCEEEEGGGE?E>>>>>>EEEEFEF?FGHGHHHCGHHGGHGGFFD/?2FFF@DCC@GEFH>.><<@AAFEDC9;CCC?CEGFFFDFDAFBA;BFFFFBADADD/BBA9:ADEFFFFFFFFFFFBF:@BDDFFFFFFD.EFFFB-@FFFAADAFBFFF;/;/;-;@ADFFBFFFF?9A.F.;9:@CFFDFFFFFF;9@@@C-
@M03896:38:000000000-B4D98:1:1114:15946:12680 1:N:0:274
TACGTAGGGTGCAAGCGTTATCCGGAATTATTGGGCGTAAAGGGCTCGTAGGCGGTTCGTCGCGTCCGGTGTGAAAGTCAATCGCTTAACGTTGGCTCCGCGCCGGGTACGGGCGCGCTTGAGTGCGCTAGGCGAGACTGGAATTCCCGGTGTAACGGTGGAATGTGTAGATATCGGGAAGAACACCAATGGCGAAGGCAGGTCTCTGAGCCGTCACTGACGCTGAGGAGCGAAAGCGTGGGGAGCGAACA
+
ABBB>FCABFAABFGA22F2ABDBA2AFHFGHHGHHGGGEGHHGFAFEEEFDEEEEC1E>EE>>/>>>/EEEGGGB3BF4B4BAF?FFHFFB2?F2??CCG/BDF//<>G..<>---;AEEG:<CGC---.;/A--9:9CC9C0;FFB9@ADA;BFF@;E.EFFF//;FFFFFFB.9;D;DFFF/FF.AFFFBDFFFFFFD;FBBF9;/9;;;;@DDFFBFFDFD??.;A;@;BFFF?..;D;FFA@DAB-
@M03896:38:000000000-B4D98:1:1114:17021:13626 1:N:0:274
TACGGAGGGTGCAAGCGTTAATCGGAATTACTGGGCGTAAAGCGCACGCAGGCGGTTTGTTAAGTCAGATGTGAAATCCCCGGGCTCAACCTGGGAACTGCATCTGATACTGGCAAGCTTGAGTCTCGTAGAGGGGGGTAGAATTCCAGGTGTAGCGGTGAAATGCGTAGAGATCTGGAGGAATACCGGTGGCGAAGGCGGCCCCCTGAACGAAGACTGACGCTCAGGTGCGAAAGCGTGGGGAGCAAACA
+
ABBBAAB@DAAAF5F4A2E2ABFBB2FFHHHHGGHHGFGEGHHGGCEEGGGCECEEGGGHHGGGBGBBBFHFGFB4BGHHGGGGGGHFGHHGGGGHHGHHHHHHHHGGGH????F@FGHHHG<GHHFFFCFFGHA>@FFFFFFFFFFBBFBFB:FFBB;@EFFFFFAAADFFFBFFFFFFFFFFFFFFFFFFF@BFADE;BDDDFFFA.9;A:EDAFFFBFFDAFDFFFFFBDDFDF?A?>DFFFDFFFFF
@M03896:38:000000000-B4D98:1:1114:23656:16287 1:N:0:274
TACGGAGGGTGCAAGCGTTAATCGGAATTACTGGGCGTAAAGCGCACGCAGGCGGTTTGTTAAGTCAGATGTGAAATCCCCGGGCTCAACCTGGGAACTGCATCTGATACTGGCAAGCTTGAGTCTCGTAGAGGGGGGTAGAATTCCAGGTGTAGCGGTGAAATGCGTAGAGATCTGGAGGAATACCGGTGGCGAAGGCGGCCCCCTGAACGAAGACTGACGCTCAGGTGCGAAAGCGTGGGGAGCAAACA
+
ABAAAACDB?AABBGC?2E2ABFBA2FFHGHHHGHGEEEEGHHGGGECGFFCE?>EEEGHHHHHGHFBFGFFGHGBGHHHGGGGGGHGFFHFGHGHHFGFHHHHHHFDFG?>??F@FHHHHH??GGGGFGGFGHGGGCFAAFFFFFBB;B/FB;BFC@;CEFFFFF;;AFFFFFFFFFF.DFFFFFFDF@DBABFADDEBFFFFFDCA/;;A.ADDFFFFFFDFFFFFFFFFDFFDFDADFFC?DDFFBFA
@M03896:38:000000000-B4D98:1:1114:23658:16308 1:N:0:274
TACGGAGGGTGCAAGCGTTAATCGGAATTACTGGGCGTAAAGCGCACGCAGGCGGTTTGTTAAGTCAGATGTGAAATCCCCGGGCTCAACCTGGGAACTGCATCTGATACTGGCAAGCTTGAGTCTCGTAGAGGGGGGTAGAATTCCAGGTGTAGCGGTGAAATGCGTAGAGATCTGGAGGAATACCGGTGGCGAAGGCGGCCCCCTGAACGAAGACTGACGCTCAGGTGCGAAAGCGTGGGGAGCAAACA
+
ABBBAABBBAAAFFGE22E2ABGBA2FFHHHHFFGGGGGEGHGFGCEEGCECAEEEGGGGFGFFFGBBBGGFGHG4GHHHGFGEEEGGGHHGGHGHHGHGHHHHHHGFFH?2??GFCGHHF??FHGG??CFFHHFGGFFDEB99BFFBBFFFF;BFBB;=EFFFFF;:ADAFFBFFFFFFDFFFFFFFFBCFA@BFFFE@;FBBFFFE.;;.AEDABFFBFDDAADFFFFB9;BADFDFFFFFFDFFBFF.
@M03896:38:000000000-B4D98:1:1114:6481:17056 1:N:0:274
TACGGAGGATCCGAGCGTTATCCGGATTTATTGGGTTTAAAGGGAGCGTAGATGGATGTTTAAGTCAGTTGTGAAAGTTTGCGGCTCAACCGTAACATTGCAGTTGATACTGGATATCTTGAGTGCAGTTGAGGCAGGCGGAATTCGTGGTGTAGCGGTGAAATGCTTAGATATCACGAAGAACTCCGATTGCGAAGGCAGCCTGCTACGCTGCAACTGACATTGTGGCTCGAAAGTGTGGGTATCAAACA
+
>AAAAABBBFFFG2E22AE2ABD2A2BEGCHHFHDEFGHG5FFFHFEEEEAFHGG3FGHHHFD5DD5BDFFGGEDBBDGHGFFEGGEBBFH/?FEEGGHGHBEGHGFFFG44B?B3FFHG?B2BBFG3@GF22F?FG/?A@@AFEHA<<.<CC<<DD-.<CFFGHHHHFFCGGHFCGCDAGBFFGFFCAEEEFADG-CEAGFFF?FF9/.;9.;BB;BF99:/B//;..9;--.A.9/;/?A.//9BFFFA
@M03896:38:000000000-B4D98:1:1114:6459:17063 1:N:0:274
TACGGAGGATCCGAGCGTTATCCGGATTTATTGGGTTTAAAGGGAGCGTAGATGGATGTTTAAGTCAGTTGTGAAAGTTTGCGGCTCAACCGTAACATTGCAGTTGATACTGGATATCTTGAGTGCAGTTGAGGCAGGCGGAATTCGTGGTGTAGCGGTGAAATGCTTAGATATCACGAAGAACTCCGATTGCGAAGGCAGCCTGCTAGGCTGCAACTGACATTGAGGCTCGAAAGTGTGGGTATCAAACA
+
BCCCCBBCBFFFG?EA22F2ABFBEAEGHBGHHHHGGGHFGHHGFEEEEEEGGFGEFGGHHHFFDG5D@FFFEBG4FDGGFFGEEGGFGFH>EHE/BBFHHHHHHGEFFGB4B2D3FGFGGH?BBFHHHHHFGHFFD?C?>>@FHHF>FEEGH<GFEEAEFHFHHHHHGHHHGGGGGGGEGGGFFGGDCGGGGEGGCDEFGFFFFFFF0.;FFFF0FFF:BBFFBBBBFFF@9FDDFFFFFFABFEFFFF?
@M03896:38:000000000-B4D98:1:1114:6479:17076 1:N:0:274
TACGGAGGATCCGAGCGTTATCCGGATTTATTGGGTTTAAAGGGAGCGTAGATGGATGTTTAAGTCAGTTGTGAAAGTTTGCGGCTCAACCGTAAAATTGCAGTTGATACTGGATATCTTGAGTGCAGTTGAGGCAGGCGGAATTCGTGGTGTAGCGGTGAAATGCTTAGATATCACGAAGAACTCCGATTGCGAAGGCAGCCTGCTACGCTGCAACTGACATTGAGGCTCGAAAGTGTGGGTATCAAACA
+
AAAA3AABBCFFGCEE?AF2ABDBA2EFH5FGGGGEFGCBGHHGCEEEEFGGFGB3BFGHHGHHHH@DDGHGEGFBFGGHHHGEEGGEFGH>?GE/FGHHHHHHHGHHGFB4B?12BGHGFFFFFGHHHHFHEF?FDCE/>ACGHHGGFGHEG<0D@A<AEGCGGGGHFHHHHHFFGGFDGBBFFGGG@GGGGBBGBDG?EBFFFFFB/.-;:DFFFFFFFFFFFF/B.EA9-;A.B;9/.9:BFBFFFFF
@M03896:38:000000000-B4D98:1:1114:20093:19059 1:N:0:274
TACGGAGGGTGCAAGCGTTAATCGGAATTACTGGGCGTAAAGCGCACGCAGGCGGTTTGTTACGTCAGATGTGAACTCCCCGGGCTCAACCTGGGAACTGCATCTGATACTGGCAAGCTTGAGTCTCGTAGAGGGGGGTAGACTTCCAGGTGTAGCGGTGAAATGCGTAGAGATCTGGAGGAATACCGGTGGCGAAGGCGGCCCCCTGAACGAAGACTGACGCTCAGGTGCGAAAGCGTGGCGAGCAAACA
+
AABB?A32>>A>4B4A22A2ABDB2A2BADFGGCABEEEEGFHGE?CAEGC0B0>>/EEGFG4?BB1?B@FBFG43?FBGF>E<EDGHFHHBFAC?FFF?FHHHDGDFGH2>??0F/?1?<F1FG>GC>AFFEF.--;@AAB/;FFFF/BB/;;9;9;;=AFFFFB;;9@A;BBBBBB9.DABBFFF.@@=A;@@=BDE-@=BFFD;;.99.9.;AFFB:BA9.D?/999B-A--.B.;9---9---BFF.
@M03896:38:000000000-B4D98:1:1114:20099:19076 1:N:0:274
TACGGAGGGTGCAAGCGTTAATCGGAATTACTGGGCGTAAAGCGCACGCAGGCGGTTTGTTAAGTCAGATGTGAAATCCCCGGGCTCAACCTGGGAACTGCATCTGATACTGGCAAGCTTGAGTCTCGTAGAGGGGGGTAGAATTCCAGGTGTAGCGGTGAAATGCGTAGAGATCTGGAGGAATACCGGTGGCGAAGGCGGCCCCCTGAACGAAGACTGACGCTCAGGTGCGAAAGCGTGGGGAGCAAACA
+
ABBBAABCC?AABFFC?2E2ABFBB2FFHHHHGGHHGGGEGHHGGFEEGEFF?EEEGGGHHFFFFF@BBFGFHHGBGHHHGGGGGGHFFFHHGHGHGEHGHHHHHHHHFHD2??@@?GHHHCFGHHGGFEG>GHGCCFFFFFBFFFFBBFBFF;FFFCAFFFFFFFDDDFFFEBFFFFFFFFFFFFFFFFFFFFFFFFEBACFFFFFF/;;A?ADAFFFFFFFFFDF;BFFDDDCDFFFFFFFEFFFFFFE
@M03896:38:000000000-B4D98:1:1114:20113:19089 1:N:0:274
TACGGAGGGTGCAAGCGTTAATCGGAATTACTGGGCGTAAAGCGCACGCAGGCGGTTTGTTAAGTCAGATGTGAACTCCCCGGGCTCAACCTGGGAACTGCATCTGATACTGGCAAGCTTGAGTCTCGTAGAGGGGGGTAGAATTCCAGGTGTAGCGGTGAAATGCGTAGAGATCTGGAGGAATACCGGTGGCGAAGGCGGCCCCCTGAACGAAGACTGACGCTCAGGTGCGAAAGCGTGGGGAGCAAACA
+
AAAAA1AD?1>>CGF0E0E0ABGA00AAGCGHFFGGEEEABGFEGCEEGGGEEEE>/>E0>BFBB2BFFFHB12B1BFG?EEGGGCGFGHF000?0B<GGFFHHF1G>GG?2?/0??FHGFG<?FFF?>CFFDFC---@AEFFFF:9;9//;9;BB@@99AFFFBFBA?@-B/;BFF/BA--BFFFFF<@@9A@@;-BA9@;>@@@@E-;;A:-A;FFB/B-A9AAB;;FB;--99BABF?@;A-AEFFF-
@M03896:38:000000000-B4D98:1:1114:22188:19252 1:N:0:274
TACGGAGGGTGCAAGCGTTAATCGGAATTACTGGGCGTAAAGCGCACGCAGGCGGTTTGTTAAGTCAGATGTGAAATCCCCGGGCTCAACCTGGGAACTGCATCTGATACTGGCAAGCTTGAGTCTCGTAGAGGGGGGTAGAATTCCAGGTGTAGCGGTGAAATGCGTAGAGATCTGGAGGAATACCGGTGGCGAAGGCGGCCCCCTGAACGAAGACTGACGCTCAGGTGCGAAAGCGTGGGGAGCAAACA
+
AAAAB@BBB?A>EBGA22E2ABGBB2BFHGHGFCDFFG?EHHHFGFGEEEE?BE>EF?EGGFFGHH4BBBGFFFGFFHGHGEEFEGHHHHHHGGEGCFGFGFFHHFHHHH>>?FFFECGFFFFGHGGFFEFFGHGGG-B;ABFFFFFFFBFFF;FF=;9B?FFFFF9ADDEFBBBFBBFFFDFFBFBD9BFDADB@F?E@C=@DFF@9.;/.:.;;BFFBB.DDF.99//;;;>-;BADDCAFE-99//9.
@M03896:38:000000000-B4D98:1:1114:22171:19260 1:N:0:274
TACGGAGGGTGCAAGCGTTAATCGGAATTACTGGGCGTAAAGCGCACGCAGGCGGTTTGTTAAGTCAGATGTGAAATCCCCGGGCTCAACCTGGGAACTGCATCTGATACTGGCATGCTTGAGTCTCGTAGAGGGGGGTAGAATTCCAGGTGTAGCGGTGAAATGCGTAGAGATCTGGAGGAATACCGGTGGCGAAGGCGGCCCCCTGAACGAAGACTGACGCTCAGGTGCGAAAGCGTGGGGAGCAAACA
+
AAAAAAA@B>AAC5BA2222ABFBB2BFHHHHFEGHGGGACHGGG?AEEFFG?EE>E>EGGB4BBF@B3BFFGFB?BBFBFEG@EGF3?BFGGGE0F/GHFDGFHHGH???@?/@2??GHH<FGHHF<??><=F<CCA;9EB/;FFF;9/;/;///-;9-A9BFFB9;A=AF//9BB/F.D?BF/FFFA@DBA@BDFFA;@B;;BA-../;..;..:FF/;DA9A;BBFFFFD-;9/..;9@-9D?.B/;.
@M03896:38:000000000-B4D98:1:1114:22187:19271 1:N:0:274
TACGGAGGGTGCAAGCGTTAATCGGAATTACTGGGCGTAAAGCGCACGCAGGCGGTTTGTTAAGTCAGATGTGAAATCCCCGGGCTCAACCTGGGAACTGCATCTGATACTGGCAAGCTTGAGTCTCGTAGAGGGGGGTAGAATTCCAGGTGTAGCGGTGAAATGCGTAGAGATCTGGAGGAATACCGGTGGCGAAGGCGGCCCCCTGAACGAAGACTGACGCTCAGGTGCGAAAGCGTGGGGAGCAAACA
+
BCBBBABBBAAAFGFC22F2ABFBB2FFHHHHGGHHGGGFGHGFGGEEGGGGDEEFGGGHGFFFFGBBBBGFGGGFFGHGFGGGGGHCFGHHHHGGHGHHHHHHHHHHFG??F?F@FGHHGF?GHHG<FEFFGHGGGFFFFFFFFFF:BFFFF:FFFBADFFFFFFAADFFFE:FFFFFFFDFFFFFFFFFFA@DFFFE;BFDFFFFA/;;;AADAFFFBFFDFFFFBFFF@:@DFFFFFFFFFFDFFFF?
@M03896:38:000000000-B4D98:1:1114:22203:19280 1:N:0:274
TACGGAGGGTGCAAGCGTTAATCGGAATTACTGGGCGTAAAGCGCACGCAGGCGGTTTGTTAAGTCAGATGTGAAATCCCCGGGCTCAACCTGGGCACTGCATCTGATACTGGCAAGCTTGAGTCTCGTAGAGGGGGGTAGAATTCCAGGTGTAGCGGTGAAATGCGTAGAGTTCTGGAGGAATACCGGTGGCGAAGGCGGCCCCCTGAACGAAGACTGACGCTCAGGTGCGAAAGCGTGGGGAGCAAACA
+
BBBBB@ADD2AAFBG422A22BDBA2BFHHHHGFHHGGGEGHGGGCA0FEGEECEEGGGHHH4BFH@BBBEB4G44BBGHFEGEEEGFFGHHHHA/BAGGHHHGFFGFFH?2FCG<FHHHGF1?FFF?FEFCGG?DGFFFEFFFFFB99//BB:BF--.9999FFF.DF;EF//;F;F;FDBFFBFF?--;.;--;-A9;-B;@@99..;::.999;B//;....:;/;/;9.-99/.9;-=BE-DE//;.
@M03896:38:000000000-B4D98:1:1114:14013:19321 1:N:0:274
TACGGAGGATCCGAGCGTTATCCGGATTTATTGGGTTTAAAGGGAGCGTAGATGGATGTTTAAGTCAGTTGTGAAAGTTTGCGGCTCAACCGTAAAATTGCAGTTGATACTGGATATCTTGAGTGCAGTTGAGGCAGGCGGAATTCGTGGTGTAGCGGTGAAATGCTTAGATATCACGAAGAACTCCGATTGCGAAGGCAGCCTGCTACGCTGCAACTGACATTGAGGCTCGAAAGTGTGGGTATCAAACA
+
ABBBABBBCFFFGEFE22E2ABDBA2BEHBGHHHHGGGGGHHHGHEE?EECFGDBGHGHFHHHFFH5DDDDFEFHFGFGDGFE/EEFEBEH>EFE/BBFGHHHHHHFGGH?4BBB3?GFHFG2BBBFDFHHHGE?F?/C/>>@FFHEFFGFEHDGFCACDEFGHGCCHGHHHHHGHG?CDAFFGGGG.:EEEF;CG?ECFDDFFFFFF/.9A9DBBFFFBF/BFBFBBEEF@-/A.BBF/AB9F/;BFFF.
@M03896:38:000000000-B4D98:1:1114:14005:19340 1:N:0:274
TACGGAGGATCCGAGCGTTATCCGGATTTATTGGGTTTAAAGGGAGCGTAGATGGATGTTTAAGTCAGTTGTGAAAGTTTGCGGCTCAACCGTAAAATTGCAGTTGATACTGGATATCTTGAGTGCAGTTGAGGCAGGCGGAATTCGTGGTGTAGCGGTGAAATGCTTAGATATCACGAAGAACTCCGATTGCGAAGGCAGCCTGCTACGCTGCAACTGACATTGAGGCTCGAAAGTGTGGGTATCAAACA
+
AAAAAABCCFFFG?E?A2F2ABFBA2EGHCHHHHHGGGHHHHHGGGEFEEGGGFFGHHHHHHFFDG5DDGFGFHHGHGHGFGFEEGFBBCHEFHF?BBFGHFFHHHDGHHB4?BB??GFHGH2BBFFFGHHFHF?FDCC/>>CGHHGGGGEEH<DD?AC@EHFHFCGHHHHHHHHGFDFEDFGGGGGGGGGGFEGGDDEFFFFFFFFF/:;EDFFFFFFFF/FFFFFBEFF@@FFDFBFFFFDFFFFFFFF
@M03896:38:000000000-B4D98:1:1114:14008:19357 1:N:0:274
TACGGAGGATCCGAGCGTTATCCGGATTTATTGGGTTTAAAGGGAGCGTAGATGGATGTTTAAGTCAGTTGTGAAAGTTTGCGGCTCAACCGTACAATTGCAGTTGCTACTGGATATCTTGAGTGCAGTTGAGGCAGGCGGAATTCGTGGTGTAGCGTTGAAATGCTTAGATATCACGAAGACCTCCGATTGCGAAGGCAGCCTGCTACACTGCAACTGACATTGAGTCTCGAACATGTTGGTATCAAACA
+
>>A11>>1>1CC1E1A00A0ABDB00BEF1FGG1GEFEBGFGFEHGGCEE/FGF1BFBFGFGB@FG2@DFDFFE2BEFGGGG//>>ECGFG>??//BFBBFGEBGH1BFF11<BBBDGDF2B1BBBD1@G121@??//</<A@FFF.<.<<.<<<=@.<<.C0;C<:GHGBHGB0;C....;/=BFF.AE?.9;-9@.;C?A-;FABB//-;/;:BF://BFFBB/9/;;9//BA-/9///99;9;//;B-
@M03896:38:000000000-B4D98:1:1114:3993:19641 1:N:0:274
TACGTAGGGAGCGAGCGTTGTCCGGAATTACTGGGTGTAACGGGTGCGTAGGCGGCCTGGTCAGTTAGTGGTGAAAACTATGGGCTTACCCCATAGCCTGCCATTAACACTGCTGGGCTTGAGTGAAGTAGAGGTAGGTGGAATTCCCGGTGTAGCGGTGCAATGCGTAGAGATCGGGAGGACCACCAGTGGCGAAGGCGGCCTACTGAGCTTTAACTGACGCTGAGGCACGAAAGCATGGTTCGCAAACA
+
>1AAA1>?1CAAE11AE0A0ABDBA0/FGBGHGHHGEEG22EEGGGFGGE@CG/>/>EGGC1BFGG2BB@BB?1F11BB>GFHGGHH11BF?E0B1C1<<<CGHHFF1>??11@<1//0FC0????1FFGHHBB11FCDB>><FGHHFC--<E<0=-A;C-0:C0GCE.CEF0FGEF-?@GB.;9AE.CCB/99;9-9A@-@@-/-/;/;9/BF//;9B/;A9B;---9-9--:ABF///;///9@FF>9;
@M03896:38:000000000-B4D98:1:1114:20779:19994 1:N:0:274
TACGTAGGGTGCAAGCGTTATCCGGAATTATTGGGCGTAAAGGGCTCGTAGGCGGTTCGTCGCGTCCGGTGTGAACGTCCATCGCTTAACGGTGGATCCGCGCCGGGTACGGGCGGGCTTGAGTGCGGTAAGGGAGACTGGAATTCCCGGTGTAACGGTGGAATGTGTAGATATCGGGAAGAACACCAATGGCGAAGGCAGGTCTCTGAGCCGTCACTGACGCTGAGGAGCGAAAGCGTGGGGAGCGAACA
+
AABBA@FABBAAB5B422E2ABDBA2EFHBGHHHHHGEEBGHHGGHHCGGGGFGGEGGGGDE>>>>>>@>EEEFB3BFGFEHHEGHF/BFBGDCA/?1FFCBDCGD@>AG><<-AC-BGFBF;;C9?ACDABBFAD.EFB::;BFFFFFB;B;/FBD>9AD99FFFFFFFFFFFFEBBB?F?FFFFFFFFFFFBBBBFEADBFFFFFF/;/;=F?.ABF;FFDFF99;FDA;99@DF?.:BB?E?F<;-B;
@M03896:38:000000000-B4D98:1:1114:20798:20001 1:N:0:274
TACGTAGGGTGCAAGCGTTATCCGGAATTATTGGGCGTAAAGGGCTCGTAGGCGGTTCGTCGCGTCCGGTGTGAAAGTCCATCGCTTAACGGTGGATCCGCGCCGGGTACGGGCGGGCTTGAGTGCGGTAGGGGAGACTGGAATTCCCGGTGTAACGGTGGAATGTGTAGATATCGGGAAGAACACCAATGGCGAAGGCAGGTCTCTGAGCCGTCACTGACGCTGAGGAGCGAAAGCGTGGGGAGCGAACA
+
AAABAFFCCBAAFFGAA2E2ABFBA2EGHCHHHHHHGGGEGHGGGGGEEFGGEEEGGGGGEF>>>>>EEEEEEHFBFGHFFHHGGHHGHF?CFHDGHEHGFBDCGGGEDH>.><AC;AGGGF;;CCBDCEGFEFAADFFFEBBFFFFFFFAFD909D@;EFEFFFFFFFFFFEBFECFF;FFFFFFFEFFFFFDFFFFFFFFFFFFFF0;0BCDCDFFFFFFFFFAFEFFFFBBFFFFFFFFA?=.--9=-
@M03896:38:000000000-B4D98:1:1114:19089:21067 1:N:0:274
TACGTAGGGAGCGAGCGTTGTCCGGAATTACTGGGTGTAAAGGGTGCGTAGGCGGCCTGGTAAGTTAGTGGTGAAAACTATGGGCTTAACCCATAGCCTGCCATTAAAACTGCTGGGCTTGAGTGAAGTAGAGGTAGGTGGAATTCCCGGTGTAGCGGTGAAATGCGTAGAGATCGGGAGGAACACCAGTGGCGAAGGCGGCCTACTGAGCTTTAACTGACGCTGAGGCACGAAAGCATGGGTAGCAAACA
+
AAAAAFFBCCAAF2E222E2ABDBA2EFHFHHGGHHGGHFGHHGGFEEEEGDDEEEGGGHFFFGGH@@@@BBFFGBGCGGHHHHHHHEGFFGFBFGF?FGHHGHFFGBFGB3BBCC?GHHGF@@F@@1@GHHHH<<FCBFF>>FGHHGDC@@C<DGC<<CEFHHFGCCEGGHGGHEEADGFGGGGGGEGGGGEDGFFDA-:BBDFFFB/;/:BFBFFFFFFFDDF?FAF.9;;9AAFFFFFFFFEFFF/F?
@M03896:38:000000000-B4D98:1:1114:12450:21146 1:N:0:274
TACGAAGGGTGCAAGCGTTAATCGGAATTACTGGGCGTAAAGCGCGCGTAGGTGGTTCAGCAAGTTGGATGTGAAATCCCCGGGCTCAACCTGGGAACTGCATCCAAAACTACTGAGCTAGAGTACGGTAGAGGGTGGTGGAATTTCCTGTGTAGCGGTGAAATGCGTAGATATAGGAAGGAACACCAGTGGCGAAGGCGACCACCTGAACTGATACTGACACTGAGGTGCGAAAGCGTGGGGAGCAAACA
+
ABBBAABBBCAAFFFE22E2ABFBB2FFHHHHFBFGGGGEGGFFGCEEEECDDGEGGHH4FFFFFG4BBECFGHHGGHHHGGGGEGHEFFHGFHGGGFFGHHHHGFHGHH<??D<@2FF@FG2@@G???GGHHHF.FCAECFGHHG===DBCD=<=?<;AEHHHFGACEDGHB;B0:9CFDFGGGGGECFGECDGGFFE:B;FAFFFF/:;FFBFFFFFBFFFFFBFFFFB9:;CFFDFFFFFFFDFFFFA
@M03896:38:000000000-B4D98:1:1114:12445:21164 1:N:0:274
TACGAAGGGTGCAAGCGTTAATCGGAATTACTGGGCGTAAAGCGCGCGTAGGTGGTTCAGCAAGTTGGATGTGAAATCCCCGGGCTCAACCTGGGAACTGCATCCAAAACTACTGAGCTAGAGTACGGTAGAGGGTGGTGGAATTTCCTGTGTAGCGGTGAAATGCGTAGATATAGGAAGGAACACCAGTGGCGAAGGCGACCACCTGAACTGATACTGACACTGAGGTGCGAAAGCGTGGGGAGCAAACA
+
ABABAABABCAABFFC22E2ABFBA2BFHGHHGGHGGFGEGHHGGCFEEFFFBFFFGHHBFFFFFG4BBFCFGFFBFGHGFGGFEGHEGFHGGHGHHGHHHHGHGFHGGH=??D>2@GH@FF=@DFEA?GGHGHE?EC?C>FGHHHDDDDDCD=DDC<;AFHHHFG:;EFGHGBFB;BBADFGGGGGEFGFFCCFGFDA-@AFFFFFF/;;FBBFFFFFFFEFFFFFAFE;@DBADFFFFFFFFFFFFFFF
@M03896:38:000000000-B4D98:1:1114:15234:21644 1:N:0:274
TACGTAGGGAGCGAGCGTTGTCCGGAATTACTGGGTGTAAAGGGTGCGTAGGCGGCCTGGTAAGTTAGTGGTGAAAACTATGGGCTTAACCCATAGCCTGCCATTAAAACTGCTGGGCTTGAGTGAAGTAGAGGTAGGTGGAATTCCCGGTGTAGCGGTGAAATGCGTAGAGATCGGGAGGAACACCAGTGGCGAAGGCGGCCTACTGAGCTTTAACTGACGCTGAGGCACGAAAGCATGGGTAGCAAACA
+
BCCCBFFCCFAAE2E2E2E2ABFEE?EGHGHHHHHHEFHFFHHGHFFGGGGGEEEEEGGHEGGHFG@BBFGFFFGBBEGFFHHHHHHGGFHGGFFFF3BGGHGHFGGBDG?B2D?FCEFHGC@@FD2?FHHGGG1FGFBD?FGHHHHFEG-EE<D=@<<AEFHHCFCCEGGHGGHHFBGGGDFGFGG?GBFGEGGFFDECCFFFFFFB0;:0FBBFFFFFFFDFFFFFFFFFFFDFFEFFFFBFFFFFFFF
@M03896:38:000000000-B4D98:1:1114:15972:25914 1:N:0:274
TACAGAGGGTGCAAGCGTTAATCGGATTTACTGGGCGTAAAGCGCGCGTAGGTGGCCAATTAAGTCAAATGTGAAATCCCCGAGCTTAACTTGGGAATTGCATTCGATACTGGTTGGCTAGAGTATGGGAGAGGATGGTAGAATTCCAGGTGTAGCGGTGAAATGCGTAGAGATCTGGAGGAATACCGATGGCGAAGGCAGCCATCTGACCTAATACTGACACTGAGGTGCGAAAGCATGGGGAGCAAACA
+
ABBBBBFABAAACDF4?2E2ABFBB2EFHHHHGFGHGGFEHHGEGEECEECE5FFGFFHHHHGHGH4BBB@BBDFBFFHFFFG?EGHEGFHHHFHHFFHGHHHHHHDFFDBBBBB/<FH@F@@@@FBFFGEGEGFFFFFHHHGHHHHBFG1GF<FGCA<AGHHHFFC<EGGFFGHFGCGGFCGHHGGGGGGGC?DDGFEFDGFFFFFB/;BFF:FFFFFBFFFFFBFEFFF@DFFFFEFFFF?ACDEFFFF
@M03896:38:000000000-B4D98:1:2101:24339:5623 1:N:0:274
TACGGAGGGTGCAAGCGTTAATCGGAATTACTGGGCGTAAAGCGCACGCAGGCGGTTTGTTAAGTCAGATGTGAAATCCCCGGGCTCAACCTGGGAACTGCATCTGATACTGGCAAGCTTGAGTCTCGTAGAGGGGGGTAGAATTCCAGGTGTAGCGGTGAAATGCGTAGAGATCTGGAGGAATACCGGTGGCGAAGGCGGCCCCCTGGACGAAGACTGACGCTCATGTGCGAAAGCGTGGGGAGCAAACA
+
BBBA@ABBBA2A4GFA?2EEFGHFEEDGHFFDD32BAEEEHHGFGGGEGFG?EEEEEEFFFFBGBGGGFHHFHHFFFFBFFGG?EEHBECFGHFGFHGHHHHHHFHHHBGDDFHHGGG1F0<CGFHGH/AFE1C.C-99;.B9/BFFBFB9B9;;9999-A//9FFAADDEFFFBFF//.99BFBFFFA@-9FFFBF.ABF-@BA@@?.FFFA-A9BFFFFD9.D./;;BB..9-;FDF?--99DDEB/.:
@M03896:38:000000000-B4D98:1:2101:24350:5638 1:N:0:274
TACGGAGGGTGCAAGCGTTAATCGGAATTACTGGGCGTAAAGCGCACGCAGGCGGTTTGTTAAGTCAGATGTGAAATCCCCGGGCTCAACCTGGGAACTGCATCTGATACTGGCAAGCTTGAGTCTCGTAGAGGGGGGTAGAATTCCAGGTGTAGCGGTGAAATGCGTAGAGATCTGGAGGAATACCGGTGGCGAAGGCGGCCCCCTGGACGAAGACTGACGCTCAGGTGCGAAAGCGTGGGGAGCAAACA
+
BCBCCCCCCAAAFFGEA2EEFGHFEFGGHHFFBBBAEAEFHHHGGGGGGFFGGGGCFFGHHHHHHHFGHHHHHGHGHHHHGGGGFGHFHFHHHHFHHGGGHHHHHHHHHHGFFHHGGGHHGFGHHHHHFGGFHGDADC:A?FFFFFFFFFFFB;;;@@:;AFFFFFDDFFFFFFFFFFF?FDFFFFFFC@DFFFFFFFFCFFFFFFFFFFFFCFDDFFFFFFFFFFFFFFFFDFFDFDDDFFF?AA?FFFA
@M03896:38:000000000-B4D98:1:2101:24338:5656 1:N:0:274
TACGGAGGGTGCAAGCGTTAATCGGAATTACTGGGCGTAAAGCGCACGCAGGCGGTTTGTTAAGTCAGATGTGAAATCCCCGGGCTCAACCTGGGAACTGCATCTGATACTGGCAAGCTTGAGTCTCGTAGAGGGGGGTAGAATTCCAGGTGTAGCGGTGAAATGCGTAGAGATCTGGAGGAATACCGGTGGCGAAGGCGGCCCCCTGGACGAAGACTGACGCTCAGGTGCGAAAGCGTGGGGAGCAAACA
+
AAAAAA3AD>A>CG4A22AAFGG2AEFGHG5553ABAA2EGHGEECGEFFF0EEE>>1EBGFFG@B4@FGGFG@BFGHGHGGEGEFHEFFGGCFFAFFCFGHGHGGHHHHFFHHFCEGGFFCGGFFGFFGGGHHG-@-;;;BFFFFFBB:BB/;;;-;.@EFFFFFA9ABFFFFFFFFFFFFBBBFFFB9@DFFFFBAA--@FFFD@EEFF>A-ADFFFFFDDA.AFBBFBBB>A.9;DF-@=.-9.B/..
@M03896:38:000000000-B4D98:1:2101:9012:10386 1:N:0:274
TACGTAGGGTGCAAGCGTTATCCGGAATTATTGGGCGTAAAGGGCTCGTAGGCGGTTCGTCGCGTCCGGTGTGAAAGTCCATCGCTTAACGGTGGATCCGCGCCGGGTACGGGCGGGCTTGAGTGCGGTAGGGGAGACTGGAATTCCCGGTGTAACGGTGGAATGTGTAGATATCGGGAAGAACACCAATGGCGAAGGCAGGTCTCTGGGCCGTCACTGACGCTGAGGAGCGAAAGCGTGGGGAGCGAACA
+
BBB@AFFBBFAAGGBA2AECGFHAEAEGHCFDB3AAAAAEGGDFFAGFGGG1GFGEEFEFEE@>>EGGGGGGGHHHHGHHHHH/FFEDHFDFFHGEFBGGEDDGGFGDFHDDGFGCDBGGGF0;FFGFDGDFFB?DDEFFEFFBBFFBDF-@A/9BF-;ADEFFF9BFFFFFFFFFDAA-AFFFFFDEABFBFCACFDF?DAABFF/BFFEEDFFFDFF;;AADF?F;BA9--;-9FFFFFFF?-.;9;--
@M03896:38:000000000-B4D98:1:2101:9022:10401 1:N:0:274
TACGTAGGGTGCAAGCGTTATCCGGAATTATTGGGCGTAAAGGGCTCGTAGGCGGTTCGTCGCGTCCGGTGTGAAAGTCCATCGCTTAACGGTGGATCCGCGCCGGGTACGGGCGGGCTTGAGTGCGGTAGGGGAGACTGGAATTCCCGGTGTAACGGTGGAATGTGTAGATATCGGGAAGAACACCAATGGCGAAGGCAGGTCTCTGGGCCGTCACTGACGCTGAGGAGCGAAAGCGTGGGGAGCGAACA
+
ACBCBFFCBFAAFFGC22EECGHEEEGGHCFFBFABEAEGHHHGGCHGGGGFHGGFEFFGEEEEEFGGGEGEGHHHHHHHGHHGGHHGHFDGGHGEGFHGGBCFGGGDGHAADGG-CCDGGFFCFFGGGGGFFFFFFFFFFFFFFFFFFF;DD09BDC;AFFFFFFFBFFFFFFFFFFF;DFFFFFFEABFFFFFFFFFFFFFFFFFFFFEEFFFFDFFFFFFFFFFFFFEDA@BDFFFFFFFFFFFFAC;
@M03896:38:000000000-B4D98:1:2101:18906:13266 1:N:0:274
TACGTAGGGGGCAAGCGTTATCCGGATTTACTGGGTGTAAAGTGAGCGTAGACGGAATGGCAAGTCTGATGTGAAAGGCCGGGGCTCAACCCCGGGACTGCATTGGAAACTGTCAATCTAGAGTACCGGAGGGGTAAGTGGAATTCCTAGTGTAGCGGTGAAATGCGTAGATATTAGGAGGAACACCAGTGGCGAAGGCGGCTTACTGGACGGTAACTGACGTTGAGGCTCGAAAGCGTGGGGAGCAAACA
+
ABAAAFFCCBBACFF4A2EEGGHFFGGGHGBBBBB3EEHHGHHHFHHGGGGEHFGFGFGHFFHGGHEEGHFFGGFHGAGHGGGEEEHEFFGFGFC/DDFEHGHHGGFFHHF2FDFFGGFFFGCFGHHGFGGGGGDGGDDFFFHHHHHHHCBC<<;;:==AEFFGBFCCDCGGGFFGGFGGGDGGGGGFGFFFEFFFFFFFFFFFFFFFFFFFFFFFFFFFFDEFFFEFEFFFFFFDFFFFFFAFFFFFFFF
@M03896:38:000000000-B4D98:1:2101:17135:13538 1:N:0:274
TACGTAGGGTGCAAGCGTTATCCGGAATTATTGGGCGTAAAGGGCTCGTAGGCGGTTCGTCGCGTCCGGTGTGAAAGTCCATCGCTTAACGGTGGATCCGCGCCGGGTACGGGCGGGCTTGAGTGCGGTAGGGGAGACTGGAATTCCCGGTGTAACGGTGGAATGTGTAGATATCGGGAAGAACACCAATGGCGAAGGCAGGTCTCTGGGCCGTCACTGACGCTGAGGAGCGACAGCGTGGGGAGCGAACA
+
>3>AAFF@AFAAB5GF2AA2FGHEAEEGGCFGFFABAAEEGDDFFAGEEGG?HEGGEFEEEEEE>E/E/EEGGHHFHHHDHGHGGHHGHFCDDGAGFBGFFDGGGF->AGG.ADDGGBFECFFBFF-@EDDEADDF?A/BAB/9FFFFD;-;;//:.;;ADEFE/B;;BFFFFFF.@-99AFEFFFFA?FBBB=;DFFEFFF.BFFBBFFEEA>B?AFB/B.9:ADA./9A9--9-.;.;=A-;9A-99-9
@M03896:38:000000000-B4D98:1:2101:17131:13555 1:N:0:274
TACGTAGGGTGCAAGCGTTATCCGGAATTATTGGGCGTAAAGGGCTCGTAGGCGGTTCGTCGCGTCCGGTGTGAAAGTCCATCGCTTAACGGTGGATCCGCGCCGGGTACGGGCGGGCTTGAGTGCGGTAGGGGAGACTGGAATTCCCGGTGTAACGGTGGAATGTGTAGATATCGGGAAGAACACCAATGGCGAAGGCAGGTCTCTGGGCCGTCACTGACGCTGAGGAGCGAAAGCGTGGGGAGCGAACA
+
BCBBBFFBCFAABGBA22EACGHFEEGGHGFH5BBBEEEEHHHGFFHGGGEDHGGGEGFGEFEE>EFGEEGGGGHHHHHHHHHGGHGGHD<BCGDGGFHHGCFGGG->CGDDGFCCCCFECG0;FFACFGGFFFFFFEBFEFFFFFFFFA;AA:;9A;;EFFFFBFFFFFFFFFFFFFFFFFFFFFFFFFFFFFFFFFFFFFAFFFFFFFFFFDFFFFFFFFFFFDFEFFFFDFFDFF.DFFF?DDCFFFA
@M03896:38:000000000-B4D98:1:2101:17149:13560 1:N:0:274
TACGTAGGGTGCAAGCGTTATCCGGAATTATTGGGCGTAAAGGGCTCGTAGGCGGTTCGTCGCGTCCGGTGTGAAAGTCCATCGCTTAACGGTGGATCCGCGCCGGGTACGGGCGGGCTTGAGTGCGGTAGGGGAGACTGGAATTCCCGGTGTAACGGTGGAATGTGTAGATATCGGGAAGAACACCAATGGCGAAGGCAGGTCTCTGGGCCGTCACTGACGCTGAGGAGCGAAAGCGTGGGGAGCGAACA
+
BBBBBFFBBFAACDGC?AEEFGHEFFGGHFFHCFBBEAEEHHGGFCGEEFGFHGGEEFEFEEEEEEGGFGGGGGBFHHGFHHHEGGHGHFDFFGDGGFHHG@CFGF->CG.>CC?CGADEFG0;FF?@:EDEFFFABEFFEF/BFFFFFF;BA/9:9-;;AEFF/BFFFFFFBFB:@ADFFFFFFFDFFFFFFFFFFBAFFFFFFFFBFF?ECBFDFFFFFFFFFDFA/DFD>;=DFFFFFAFFFA=>==9
@M03896:38:000000000-B4D98:1:2101:16673:14090 1:N:0:274
TACGTAGGGTGCAAGCGTTATCCGGAATTATTGGGCGTAAAGGGCTCGTAGGCGGTTCGTCGCGTCCGGTGTGAAAGTCCATCGCTTAACGGTGGATCCGCGCCGGGTACGGGCGGACTTGAGTGCGGTAGGGGAGACTGGAATTCCCGGTGTAACGGTGGAATGTGTAGATATCGGGAAGAACACCAATGGCGAAGGCAGGTCTCTGGGCCGTCACTGACGCTGAGGAGCGAAAGCGTGGGGAGCGAACA
+
ABABAFFBCFAABGFC?2EEGGHEFFGGHFFHBFGBEEEFHHHGFAGFEFGCHGGFEFFFEEEE>EGGGGGGGGHHHHHHHHHGGHHGHFCDDGFFGFGHGCDGGD->CHDEGGGFG@CCGGBCFFGGGGGGGGGFFEFFCFFFFFFFFF;AA:;BD@;ADEFFBFFFFFFFFFFFFFFAFFFFFFFFFFFFFFFFFFFFFFAFFFFFFFFFFDFFFFFFFFFFFBFEFFFFFFFFFFFDFFFFFFAFFFA
@M03896:38:000000000-B4D98:1:2101:16611:14219 1:N:0:274
TACGTAGGGTGCAAGCGTTATCCGGAATTATTGGGCGTAAAGGGCTCGTAGGCGGTTCGTCGCGTCCGGTGTGAAAGTCCATCGCTTAACGGTGGATCCGCGCCGGGTACGGGCGGGCTTGAGTGCGGTAGGGGAGACTGGAATTCCCGGTGTAACGGTGGAATGTGTAGATATCGGGAAGAACACCAATGGCGAAGGCAGGTCTCTGGGCCGTCACTGACGCTGAGGAGCGAAAGCGTGGGGAGCGAACA
+
AAAABFFBBFAAFGFF22EEGGHEEEEGHFHHCFEBAEEEGGGGFCHGGGGGHGGEFFGFEEEE>EGG@EFFGHHHHHHGHHHGGHHGGF?CFFBFF2FGFCCGGD<>CG?DFCGGFACEDFB;FF?BEGGFFFFFFEBFEFFFFFFFF;ABA;;:A;:;DEFFBBF0FFFFFFFEDFAAFFFFFFFFFFFFFFFFFDEFFFAFFFBFFF.EFFA?DFEBFDFF?D9.;9.9-;-9BD;AFA-.-:-=B;-
@M03896:38:000000000-B4D98:1:2101:16628:14232 1:N:0:274
TACGTAGGGTGCAAGCGTTATCCGGAATTATTGGGCGTAAAGGGCTCGTAGGCGGTTCGTCGCGTCCGGTGTGAAAGTCCATCGCTTAACGGTGGATCCGCGCCGGGTACGGGCGGGCTTGAGTGCGGTAGGGGAGACTGGAATTCCCGGTGTAACGGTGGAATGTGTAGATATCGGGAAGAACACCAATGGCGAAGGCAGGTCTCTGGGCCGTCACTGACGCTGAGGAGCGAAAGCGTGGGGAGCGAACA
+
BCBBBFFBCFA>EDFE22E?FGGEEEGGHFFGBFABAAFGAGGGFGHCEFGGHGGEEFEEEEE>>EEEEEGGGFHHHHHHHHHGGHHGHF?CDHFA2?G<FBCGG@->CGCDCCG-A;@EBFBCFGFCDFGFFFDF?ABBA;FFFFFFDA-@;/;BD:;;AEFFBFFFFFFFFFFEBFFFFFFFFFFFFFFFFFAD;DEFF;9BFFFBFF.ECBCDDFFFFFDFF.AA/DA@A@DFFFDDAACFADF;-C=
@M03896:38:000000000-B4D98:1:2101:16608:14243 1:N:0:274
TACGTAGGGTGCAAGCGTTATCCGGAATTATTGGGCGTAAAGGGCTCGTAGGCGGTTCGTCGCGTCCGGTGTGAAAGTCCATCGCTTAACGGTGGATCCGCGCCGGGTACGGGCGGGCTTGAGTGCGGTAGGGGAGACTGGAATTCCCGGTGTAACGGTGGAATGTGTAGATATCGGGAAGAACACCAATGGCGAAGGCAGGTCTCTGGGCCGTCACTGCCGCTGAGGAGCGAAAGCGTGGGGAGCGACCA
+
ABBBBFFAAC2AFFGC2A2ECGHEEEFGHFHHCFABAAEFAGGGG1GEEFA1GEEE@FEEE>@E>EGFEEFGGGFFHGHHHHHGGGHGHFCD?GGEGBHGGCGGGF->AGDDGFFCGADEBCB;FGA?CFGFFF.@DA/B;9BFFFFFFA=DA;::.;;9AEFFBFF9FFFFFFFFF;AA.A/BFFFFFFFB;=9>B.;9AF9BFFB;B..A--;..B//9=>FA?9./DADAA-.BAAA;=>?B.-@-@-
@M03896:38:000000000-B4D98:1:2101:3624:15091 1:N:0:274
TACGTAGGGAGCGAGCGTTGTCCGGAATTACTGGGTGTAAAGGGTGCGTAGGCGGCCTGGTAAGTTAGTGGTGAAAACTATGGGCTTAACCCATAGCCTGCCATTAAAACTGCTGGGCTTGAGTGAAGTAGAGGTAGGTGGAATTCCCGGTGTAGCGGTGAAATGCGTAGAGATCGGGAGGAACACCAGTGGCGAAGGCGGCCTACTGGGCTTTAACTGACGCTGAGGCACGAAAGCATGGGTAGCAAACA
+
ABBBAFFB@CAAFEGE?2E?FGHAEEGGHFDFBBA3EEFGHHHGHAEEFFEEHEGGGGGGFGHGGHDFBGGGFBGHFFFFHHHHGFGHHFHHGFFHHFFHHHHHHHHHHHCFFFCFBFGGDF2@GGDD@GGHFGFF1F?DFGHHHHGHGC-<<<==<<<<CGHHFFC;ACEHGHHHDGGFGDGGGGGGFFGGECGFFDEDFCFFFFFFBE.BEFFFFFFFFFFFFFFEFFFDDFFFFFFFFFFB?FFFFFF
@M03896:38:000000000-B4D98:1:2101:14872:16664 1:N:0:274
TACGTAGGGAGCGAGCGTTGTCCGGAATTACTGGGTGTAAAGGGTGCGTAGGCGGCCTGGTAAGTTAGTGGTGAAAACTATGGGCTTAACCCATAGCCTGCCATTAAAACTGCTGGGCTTGAGTGAAGTAGAGGTAGGTGGAATTCCCGGTGTAGCGGTGAAATGCGTAGAGATCGGGAGGAACACCAGTGGCGAAGGCGGCCTACTGGGCTTTAACTGACGCTGAGGCACGAAAGCATGGGTAGCAAACA
+
>AABAFFAACAAEEEAE2AAAGFAEGAFHF5D532B2AFGFGH?FFF?AFEEG0>>EE??3FGHBF@BDDBB?B@4BGGF4?GFFFHGFHGEGBGEH33FE0F3FDHHHHB?BDB@/?F<<GFDG@GBGHEHFFFGF<FG/GGHHFHFAC-<<<==A<<-CGHH0BACADAGCFC..9DA-.BFFFEFFFG/CDGD-DE@-@BDFFBB/9A.A//9BFFFFFFFDD9....;;DF?FFFFFE/F9BFFFFF
@M03896:38:000000000-B4D98:1:2101:14852:16669 1:N:0:274
TACGTAGGGAGCGAGCGTTGTCCGGAATTACTGGGTGTAAAGGGTGCGTAGGCGGCCTGGTAAGTTAGTGGTGAAAACTATGGGCTTAACCCATAGCCTGCCATTAAAACTGCTGGGCTTGAGTGAAGTAGAGGTAGGTGGAATTCCCGGTGTAGCGGTGAAATGCGTAGAGATCGGGAGGAACACCAGTGGCGAAGGCGGCCTACTGGGCTTTAACTGACGCTGAGGCACGAAAGCATGGGTAGCAAACA
+
>AABAFFABFBAGCG?E2EAFFHEFGGGHHFFBABAEEHGGHHGGFFFEFGGHEEGGGGFFHFGFG@FBGGFFFFHHFGFFHHFHGHHFFF?FBGBGFDGHHHGHHHHHHB?DFB@BFGFBH<@FGHEGHHHHHFGFFFGFHHHHHHHGC-@<<==C@<@EHHHBG;CD?FFHHHAC-BBCDFGGGGGFFFGCFGFFDE>BBCFFFB;;.:FFFFFFFFFFFFFADFE?EADAAD?BBFFFEB9AFBFFFF
@M03896:38:000000000-B4D98:1:2101:14864:16683 1:N:0:274
TACGTAGGGAGCGAGCGTTGTCCGGAATTACTGGGTGTAAAGGGTGCGTAGGCGGCCTGGTAAGTTAGTGGTGACAACTATGGGCTTAACCCATAGCCTGCCATTAAAACTGCTGGGCTTGAGTGAAGTAGAGGTAGGTGGAATTCCCGGTGTAGCGGTGAAATGCGTAGAGATCGGGAGGAACACCAGTGGCGAAGGCGGCCTACTGGGCTTTAACTGACGCTGAGGCACGAAAGCATGGGTAGCAAACA
+
BCCCAFFBAFBAGCFA22AAFGHFGGGGHGBBBFE3EEHGFHGGGFFGFEGGHGGGFGGHFFHHGHFFDGGFFG34BFGFHHHHHGGHFBFFFG3GGEGFHGHHGHGGHHFGGFFFEFGFFFF@FGHHFGHGHHFGEF?F?FGFBGGHGG?@C<==@A<CEHFHFGACFGGHFFHAEGAAGGGGBFE?FFFFFADCF.A@BFFFFFFBFAEFFFBFFFF;F.A.;DFE??.ADDDFFFFFFF//;B//9A.
@M03896:38:000000000-B4D98:1:2101:27954:17241 1:N:0:274
TACGGAGGGTGCAAGCGTTAATCGGAATTACTGGGCGTAAAGCGCACGCAGGCGGTTTGTTAAGTCAGATGTGAAATCCCCGGGCTCAACCTGGGAACTGCATCTGATACTGGCAAGCTTGAGTCTCGTAGAGGTGGGTAGAATTCCAGGTGTAGCGGTGAAATGCGTAGAGATCTGAAGGAATACCGGTGGCGAAGGCGGCCCCCTGGACGAAGACTGACGCTCAGGTGCGAAAGCGTGGGGAGCAAACA
+
>AAAABBBBA?>CGFE22222GGAA2FGHHB55BABAAEEG5GGG0E0EEEEGGGEGGGHGGGHHHFHHHGGHHHHGGGHGGCGEEGEGFHGFGGGCEGGHHHHHHEGHH?D1GGFEGHG?GCGGFFGFEFF1F1..><GFEHHEDGD0C/C<00=-;;;EHHHBG;;C@EBF;FFF00;CA9CFFGB9--;;@>BBDE><BB?BBBE.BA;BBFFFBF/FDFFF?/;B/;;AB?.99:;>;;;99AFFF.
@M03896:38:000000000-B4D98:1:2101:27980:17251 1:N:0:274
TACGGAGGGTGCAAGCGTTAATCGGAATTACTGGGCGTAAAGCGCACGCAGGCGGTTTGTTAAGTCAGATGTGAAATCCCCGGGCTCAACCTGGGAACTGCATCTGATACTGGCAAGCTTGAGTCTCGTAGAGGGGGGTAGAATTCCAGGTGTAGCGGTGAAATGCGTAGAGATCTGGAGGAATACCGGTGGCGAAGGCGGCCCCCTGGACGAAGACTGACGCTCAGGTTCGAAAGCGTGGGGAGCAAACA
+
AAAA?AADDAAAGBFA00A0ABGF000BFB122BBBEEE?/GGFGGEGGC?EGGGCEEGFGF2EGHHBFGHGGHBEGHGGFGGEEGHFGCGHFFFGGGHGHHHHHGFHFF?2CCG1?FGGF?FFGFHF<.<<=0.-<@9-AFFBFFF9BBB/B9;99@A-9BBFFF9;B@EFBBFFFFFFBB-//;FA9>@AA--9@-;@=?@->@@EEFF?-9A?FF/9BABB-9BF9/9;:-9B/;A?=@@?@B?F/A-
@M03896:38:000000000-B4D98:1:2101:27962:17256 1:N:0:274
TACGGAGGGTGCAAGCGTTAATCGGAATTACTGGGCGTAAAGCGCACGCAGGCGGTTTGTTAAGTCAGATGTGAAATCCCCGGGCTCAACCTGGGAACTGCATCTGATACTGGCAAGCTTGAGTCTCGTAGAGGGGGGTAGAATTCCAGGTGTAGCGGTGAAATGCGTAGAGATCTGGAGGAATACCGGTGGCGAAGGCGGCCCCCTGGACGAAGACTGACGCTCAGGTGCGAAAGCGTGGGGAGCAAACA
+
BCBBBCCDDBAABGFE22EEAGHFEFGGHHDBBBBBEEEGHHHGGCFEGEGEGGGCGGGHGHHHHHFGHHHGHHHHHHHHGGGGEGHGHHHHHHGGGGHGHHHHHHHHHHFDGHHGGHHHHHFHHHHHGGGGHHGGGF=DFFFFFFFFFFBFB;;;>;;CEFFFFFAADFFFFFFFFFFFFFFFFFF?>CDFFBCFFFFBDCFFFFDFFFFFFDDFFFFFFDDDFFFFFFFDDDFDFFFFFFFFFAFFBF.
@M03896:38:000000000-B4D98:1:2101:27952:17274 1:N:0:274
TACGGAGGGTGCACGCGTTAATCGTAATTACTGGGCGTAAAGCGCACGCAGGCGGTTTGGTAAGTCAGATGTGAAATCCCCGGGCTCAACCTGGGAACTGCATCTGATACTGGCAAGCTTGAGTCTCGGAGAGTGTGGTAGAATTCCAGGTGTAGCGGTGAAATGCGTAGAGATCTGTAGGAATACCGGTGGCGAAGGCGGCCCCCTGGACGACGACTGACGCTCCCGTGCGAAAGCGTGGGGAGCAAACA
+
AAAAAAA1A>1>110AE00E0BFA0BFFGF1221//AE?EHGHGE?EAEC//?>>>/E//?@@D2F2B1BFGFF21F>BFF/</>BGB1CC0BG/?1F???11??1F?FFF11/?F??G?001<<110.<><</000</00=0<DDGBD/<;:0;;:-:::00;0;.;.-C;BCB0;;0000;B0:9.-;-;;9--------99=?;---9---;-;--/9A-9----;-9-999-/-;9---;@B-//-9
@M03896:38:000000000-B4D98:1:2101:7851:18136 1:N:0:274
TACGGAGGGTGCAAGCGTTAATCGGAATTACTGGGCGTAAAGCGCACGCAGGCGGTTTGTTAAGTCAGATGTGAAATCCCCGGGCTCAACCTGGGAACTGCATCTGATACTGGCAAGCTTGAGTCTCGTAGAGGGGGGTAGAATTCCAGGTGTAGCGGTGAAATGCGTAGAGATCTGGAGGAATACCGGTGGCGAAGGCGGCCCCCTGGACGAAGACTGACGCTCAGGTGCGAAAGCGTGGGGAGCAAACA
+
BBBBABCCCAAAFGGF22EEFGHFEEGGHGFFBBBAEEEGHHHGGCGEGGGCGGGFGGGHHHHHHHDGHHHHHHHHHHHHGGGGEGHGHGHHHHGHHGHHHHHHHHGHHHDDGHHFGGGHGHBGHHHGFGGGFHGGGFCAAFFFFFFFFFFFF;;;@@;@EFFFFFAAFFFFFFFFFFFFFFFFFFFFF@CFFDFFFFECD-@BFDDEAFFF-@F.BBF9BADDFDFFFFFCDAA.BAAAFFFA=;.BFF.
@M03896:38:000000000-B4D98:1:2101:7868:18144 1:N:0:274
TACGGAGGGTGCAAGCGTTAATCGGAATTACTGGGCGTAAAGCGCACGCAGGCGGTTTGTTAAGTCAGATGTGAAATCCCCGGGCTCAACCTGGGAACTGCATCTGATACTGGCAAGCTTGAGTCTCGTAGAGGGGGGTAGAATTCCAGGTGTAGCGGTGAAATGCGTAGAGATCTGGAGGAATACCGGTGGCGAAGGCGGCCCCCTGGACGAAGACTGACGCTCAGGTGCGAAAGCGTGGGGCGCAAACA
+
A3AB?AA2?A2AFBG4A2EEAFHFABEFHFEBBB2BAEEFGHHGE?ECEGGEGGGEEGGGGGHHHHGEBHFGGF4FFGHHGGGGEGHGHFHHGHA0CFCBFGHGHFHH2FFBGHHFEGHHF?FGGHGFFAEF10C@?-9;AB/;FFFFB//9;/;;-9;BEFFFFF.;ABFFFFFFFF/F.A99BFF?BB?FFBB;-:A-BB@@9=BEEFF;99AA:9FBF...ADFBBF;99=;?FDD.B--;;--9-A.
@M03896:38:000000000-B4D98:1:2101:7836:18149 1:N:0:274
TACGGAGGGTGCAAGCGTTAATCGGAATTACTGGGCGTAAAGCGCACGCAGGCGGTTTGTTAAGTCAGATGTGAAATCCCCGGGCTCAACCTGGGAACTGCATCTGATACTGGCAAGCTTGAGTCTCGTAGAGGGGGGTAGAATTCCAGGTGTAGCGGTGAAATGCGTAGAGATCTGGAGGAATACCGGTGGCGAAGGCGGCCCCCTGGACGAAGACTGACGCTCAGGTGCGAAAGCGTGGGGAGCAAACA
+
AAAAAAA@DAA>CGDF22AAABGFBEFFHHFCBBBBEEE11FGGGCFCGGGGGGGGGGGHHFHHHH4BGHHHHGDFHHGHGGGGFGHFHGHHHGGHHGHHHHHHHHHGHH?2CGGGGHHH0CGHHHGBFDFEGHDCFFDDFFFFFFFFFFBB;;;;@;9@EFFFBBA;9BA//:BFFFBFFDBFFFFFF@FDFCDFAD.9BFFFFFFFFFAD=@DA/;B9B9D.AAFFBBBD.-;./9;.99=.-.AF/A.
@M03896:38:000000000-B4D98:1:2101:12023:18313 1:N:0:274
TACGGAGGATCCGAGCGTTATCCGGATTTATTGGGTTTAAAGGGAGCGTAGATGGATGTTTAAGTCAGTTGTGAACGTTTGCGGCTCAACCGTAACATTGCAGTTGATACTGGATATCTTGAGTGCAGTTGAGGCAGGCGGAATTCGTGGTGTAGCGGTGAAATGCTTAGATATCACGAAGAACTCCGATTGCGAAGGCAGCCTGCTAAGCTGCAACTGACATTGCGGCTCGAAAGTGTGGGTATCAAACA
+
>AA?AAABBFFFFE?E2AE?GGHBEEGGHFDGBFFAFGHHHHHGHEEEEEGGHHHBGGGHHHHGHHBFFHHGGFFEGFHHGHCGEEGEFCF/??//BFGHHHHHHGBGHHBDGFG3FFFGBF2FGHHDHHFGFHFFDAD?/CCFHHEGGGEAG<==@<<ACGHGHCGHBGFHHHGHHGCGGGEFGGGEDGGECEC?CGC.DFFFFABBB/BFFFBBFFFEF/FF//.-;-;@9BDBFBFBD.;9FFFF/B.
@M03896:38:000000000-B4D98:1:2101:12002:18317 1:N:0:274
TACGGAGGATCCGAGCGTTATCCGGATTTATTGGGTTTAAAGGGAGCGTAGATGGATGTTTAAGTCAGTTGTGAAAGTTTGCGGCTCAACCGTAAAATTGCAGTTGATACTGGATATCTTGAGTGCAGTTGAGGCAGGCGGAATTCGTGGTGTAGCGGTGAAATGCTTAGATATCACGAAGAACTCCGATTGCGAAGGCAGCCTGCTAAGCTGCAACTGACATTGAGGCTCGAAATTTTGGGGATCAAACA
+
ABBBB@B@BFFFG?EE22EAGFHFEEGGHGHFBF22FFHHHHHGGGGGEFGGHHHFHHHHHHHGHH@FDGFGGFGHHFHHHHCEECGEGCG/EGGFFDHGHHHHHHFHGG44FCGFGGFFGFGFFGHHHHHGHGFC//C?CCFGHHGFFD.EG<==@@<ACGGHFBGHHFFFHHHFFGDDEFFFFGGAADFEG.:9ADEFADFFFA;BFFFB/:BFFF//;BBBBBBF.A9;9BD.////;.-..9AFF/;
@M03896:38:000000000-B4D98:1:2101:12024:18331 1:N:0:274
TACGGAGGATCCGAGCGTTATCCGGATTTATTGGGTTTAAAGGGAGCGTAGATGGATGTTTAAGTCAGTTGTGAAAGTTTGCGGCTCAACCGTAAAATTGCAGTTGATACTGGATATCTTGAGTGCAGTTGAGGCAGGCGGAATTCGTGGTGTAGCGGTGAAATGCTTAGATATCACGAAGAACTCCGATTGCGAAGGCAGCCTGCTAAGCTGCAACTGACATTGAGGCTCGAAAGTGTGGGTATCAAACA
+
BCBABCBCCFFFGGGE?2EEEGGFEGGGHFFGFFAAFGHGHHHGHGGGFFGGHHHHGGGHHHHEGHDFEGHGGGHHHGHHHGGEEEGFFFH/EEGAGHHHHHHHHHFHHHBDGFGEGFHHFHBFFFHFHHHHHHFFDCECCCGGHHGGGGEEG<==<<<AEHFHFCGHHHHHHHHHG?EFGGGGGGGABFGGFEFGGDEFGFFFFFFFFFFFFFFFFFFBBBFFBFFFFEF;DFFFFBFFBF.BFFEFFFF
@M03896:38:000000000-B4D98:1:2101:12009:18341 1:N:0:274
TACGGAGGATCCGAGCGTTATCCGGATTTATTGGGTTTAAAGGGAGCGTAGATGGATGTTTAAGTCAGTTGTGAAAGTTTGCGGCTCAACCGTAAAATTGCAGTTGATACTGGATATCTTGAGTGCAGTTGAGGCAGGCGGAATTCGTGGTGTAGCGGTGAAATGCTTAGATATCACGAAGAACTCCGATTGCGAAGGCAGCCTGCTAAGCTGCAACTGACATTGAGGCTCGAAAGTGTGGGTATCAAACA
+
AAABAAADAFFFFEC2E2AEGGHE2EEGHFBG53AAFGHGGHHGGEGGDEECGFEGFFBGGFHHHH55BFDFEGBGGDHHHGGEEEGEGCF>EEE/EGHHFHHFHGGHHH?4GCGBGDFBBGCDGGHDHHGFFGFC/<?C>AGGFGG<CEACC<==-<<<.GFG00GHGHGHHHFFGDCEGDFFGGGG?DDGFDCCADEGFDEFFFFFFFFFFFFBFFFBF/FFF//BE99-9B../9/;AD.BB/BFFF.
@M03896:38:000000000-B4D98:1:2101:7820:18462 1:N:0:274
TACGTAGGGTGCAAGCGTTATCCGGAATTATTGGGCGTAAAGGGCTCGTAGGCGGTTCGTCGCGTCCGGTGTGAAAGTCCATCGCTTAACGGTGGATCCGCGCCGGGTACGGGCGGGCTTGAGTGCGGTAGGGGAGACTGGAATTCCCGGTGTAACGGTGGAATGTGTAGATATCGGGAAGAACACCAATGGCGAAGGCAGGTCTCTGGGCCGTCACTGACGCTGAGGAGCGAAAGCGTGGGGAGCGAACA
+
BCBBAFFCCFAAFGFE22ECEGGEFEGGHFFHBBABAEFEHHHGGFHEEGGDHGGEEFGGEEEEEGFGGFGEGHHHHHHHGHHGGGHGHFDBCGGHHBGGGBBDGGGGGHDGGGGGGDGGGGFFGGGGDGGFFFDCDEFFEFFFFFFFFF;BA;;:D@;AFEFFFFFFFFFFFFFFFFFFDFFFFFFFEFFFFFFFFFFFFFFFFFFFFFAFFFFDFFFBFFFFFFFAFFFFFFFFFFFFFFFFFFFDFD=
@M03896:38:000000000-B4D98:1:2101:5161:19139 1:N:0:274
TACGTAGGGTGCAAGCGTTATCCGGAATTATTGGGCGTAAAGGGCTCGTAGGCGGTTCGTCGCGTCCGGTGTGAAAGTCCATCGCTTAACGGTGGATCCGCGCCGGGTACGGGCGGGCTTGAGTGCGGTAGGGGAGACTGGAATTCCCGGTGTAACGGTGGAATGTGTAGATATCGGGAAGAACACCAATGGCGAAGGCAGGTCTCTGGGCCGTCACTGACGCTGAGGAGCGAAAGCGTGGGGAGCGAACA
+
BBBAAFF>ACAABFGE22A2FFGBAEEGHBGDABABAEEEHG3EF1FEEEC1GEEEEFEFB>>>>EECFGGGGGHBEGHHGFHGGHHGHGDFGHGF?CG?FCDG<C->>F.>ACC-AABE;:FCFFGGGGGF?FDCFA/;;BBFFFFFD;-9A;;;;-;AFFFFF//BFFFFF:F.B-@>DFFF/BDEEF/BB>@B;DE.DA99BFFFFFAE@D;?DFFFFFDFDDEEFFEB9=-:BAADF;D?@:@D;F;
@M03896:38:000000000-B4D98:1:2101:5151:19154 1:N:0:274
TACGTAGGGTGCAAGCGTTATCCGGAATTATTGGGCGTAAAGGGCTCGTAGGCGGTTCGTCGCGTCCGGTGTGAAAGTCCATCGCTTAACGGTGGATCCGCGCCGGGTACGGGCGGGCTTGAGTGCGGTAGGGGAGACTGGAATTCCCGGTGTAACGGTGGAATGTGTAGATATCGGGAAGAACACCAATGGCGAAGGCAGGTCTCTGGGCCGTCACTGACGCTGAGGAGCGAAAGCGTGGGGAGCGAACA
+
BCBBAFFCDFAAFGFECAECGGHEEEFGHFGFBF2BAEFGHHGGFFHGGGFEHGGEEFFGEEEEEEGGGGGGGHHHHHHHHHHGGHHGHFADCGDCGFHGGBBFGCCDGH.AFDGCFADF:CFFGGGGEGGFFFFADABFEFFFFFFFFF-BA0;BDC;EFFFFFFFFFFFFFFFFBFFFFFFFFFFFAFFFFFFFFDFFFFFFFFFFFFFFFCFDAFFBFFFFDDFEBAA@DFCDBA9ACDAA@9:;@B-
@M03896:38:000000000-B4D98:1:2101:19198:20957 1:N:0:274
TACGGAGGATGCAAGCGTTATCCGGATTTATTGGGTTTAAAGGGTGCGTAGGCGGCACGCCAAGTCAGCGGTGAAATTTCCGGGCTCAACCCGGAGTGTGCCGTTGAAACTGGCGAGCTAGAGTGCACAAGAGGCAGGCGGAATGCGTGGTGTAGCGGTGAAATGCATAGATATCACGCAGAACCACGATTGCGAAGGCAGCCTGCTAGGGTGAAACAGACGCTGAGGCACGAAAGCGTGGGTATCGAACA
+
BCCCBBCCCFFFGFFA22E2GGHEEEGGHCGGBFF2FGFHHHHGHFEEFGGDHEGE0EEEFGGGHH4BFE>?EFGHGGHHHGGGFGHFHFGFGFCFDHHHGFGGGGHHHH<1?G/CCCDFFGCFHHHHHFGHHHGGG@EC@DGGGFDCACEEE;;;:;;AEGGGGFBFFFFFFFFFFBFFFFFFFFFDDFFFFDFFFFFFFFFFFFFFFFEB.A9BFFFFFFFFDD.:9AFDDFFFFDDDFF9:BFDFFFC
@M03896:38:000000000-B4D98:1:2101:19179:20975 1:N:0:274
TACGGAGGATGCAAGCGTTATCCGGATTTATTGGGTTTAAAGGGTGCGTAGGCGGCACGCCAAGTCAGCGGTGAAATTTCCGGGCTCAACCCGGAGTGTGCCGTTGAAACTGGCGAGCTAGAGTGCACAAGAGGCAGGCGGAATGCGTGGTGTAGCGGTGAAATGCATAGATCTCACGCAGAACCCCGATTGCGAAGGCAGCCTGCTAGGGTGAAACAGACGCTGACGCACGAAACCGTGGGAATCACAC
+
>AAA3AA?AFFCDGBF22AAFGGAAEFGHGFHF32AFGGF5DBEHFEAF1EAFEE@@EEEFAEGHH4BF?/?E/EGGGHGHFG/EEHFHFHFFG/BCGFGF?/?DGFGGH11FG/@@A>F<GBFHHFHHHAH..<CA-A@-@DEGBA..9.=C;;;-=;-C0B0BB;BFF/B//;/;.;;9-9FEAD@-9AABD==-.;;AFFF?FB:/../../;B/B;9-;;;:.;.--9.9.-.999@-.9.9//9B
@M03896:38:000000000-B4D98:1:2101:19196:20980 1:N:0:274
TACGGAGGATGCAAGCGTTATCCGGATTTATTGGGTTTAAAGGGTGCGTAGGCGGCACGCCAAGTCAGCGGTGAAATTTCCGGGCTCAACCCGGAGTGTGCCGTTGAAACTGGCGAGCTAGAGTGCACAAGAGGCAGGCGGAATGCGTGGTGTAGCGGTGAAATGCATAGATATCACGCAGAACCACGATTGCGAAGGCAGCCTGCTAGGGTGAAACAGACGCTGAGGCACGAAAGCGTGGGTATCGAACA
+
BCCCCCCCBFFFGGFC?2EAGGHFEFGGHFFHBBBAFGFHHHHGHFEEGGFDHFGE0EEFGGGHHH4BF>>?EFHHHHHHHGGFEEGEGCGCDGCCDFGHHHFGGGHHHHGDFG/@CCDDFGFFHHHHGHHFHHDED-C@DFCGGGGDEGEEC;;;;::=CBFGGFBFF9FFFFFFFBFFFFFFFFFF=AEFFDFFDFFFFBFFFFFFFFE/;E0:;BF;F;B?DF?EFFFDDA..BAADCFA;:B9.BF@
@M03896:38:000000000-B4D98:1:2101:12680:25826 1:N:0:274
TACGTAGGGGGCAAGCGTTATCCGGATTTACTGGGTGTAAAGTGAGCGTAGACGGAATGGCAAGTCTGATGTGAAAGGCCGGGGCTCAACCCCGGGACTGCATTGGAAACTGTCAATCTAGAGTACCGGAGGGGTAAGTGGAATTCCTAGTGTAGCGGTGAAATGCGTAGATATTAGGAGGAACACCAGTGGCGAAGGCGGCTTACTGGACGGTAACTGACGTTGAGGCTCGAAAGCGTGGGGAGCAAACA
+
ABAAAFFAB2A>AFCE??EEGGHFEEGGHHDFBBAAEEHHHHHHHHHEEEGFHFGEFFGBBBGFGH4BFGGGGFFGHAFHGEGEEEHGHFGGGC>BDDHEHHHHHHFGHH?2FGFFFGGGFGCFGHHDCCGGGGCEGHHFDHHHHHHHGGCC;<;<-;;AFGGGFFC;EFGGEGGGGFGGGGGGGGGGFFFFEFCFDAA-@DFFFFFFFFFFCD?EFFFFFDFFEEFFFFF@AFFDFFFFFFFFFFFFBF.
@M03896:38:000000000-B4D98:1:2101:12692:25840 1:N:0:274
TACGTAGGGGGCAAGCGTTATCCGGATTTACTGGGTGTAAAGTGAGCGTAGACGGAATGGCAAGTCTGATGTGAAAGGCCGGGGCTCAACCCCGGGACTGCATTGGAAACTGTCAATCTAGAGTACCGGAGGGGTAAGTGGAATTCCTAGTGTAGCGGTGAAATGCGTAGATATTAGGAGGAACACCAGTGGCGAAGGCGGCTTACTGGACGGTAACTGACGTTGAGGCTCGAAAGCGTGGGGAGCAAACA
+
ABBBBFFBBA2>2FCF22EEGGHEAEGGHHDFBBB3EEHHHHHHHHHGFFCEHEFEEFHGFFGGHH@BFGHGHGGHHEHHFEGEEEHFFFGGG?<B@DHHHHHGHGGHHH?2FFFDGDGFGGFFDGHFDGGGGGDGFFGBGFHGHHHHHGCB<;0<:;;AEFGGFF;=EGGGFGGGGGFGGGGGGGGFFFFFEFFFAFEFFCACFFFFFFFFBFEEFFFFF?EFEFFFFFF>-9AABDFDFFFFADFFEF.
@M03896:38:000000000-B4D98:1:2101:14839:28848 1:N:0:274
TACGTAGGGTGCAAGCGTTATCCGGAATTATTGGGCGTAAAGGGCTCGTAGGCGGTTCGTCGCGTCCGGTGTGAAAGTCCATCGCTTAACGGTGGATCCGCGCCGGGTACGGGCGGGCTTGAGTGCGGTAGGGGAGACTGGAATTCCCGGTGTAACGGTGGAATGCGTAGATATCGGGAAGAACACCAATGGCGAAGGCAGGTCTCTGGGCCGTCACTGACGCTGAGGAGCGAAAGCGTGGGGAGCGAACA
+
ABBBAFFBACAABGFE22AECGHECFCGHF5D5DC2EEEGHHGGG1FEEFF1GEF>0?>BB/>E/>EF/EEEFGHFH4FGFEGFFF/CGF///?AG2?2?F@B@@CC<@G..@-A-@CBACFBCFB-A.;D?EF.>?9BBEFFFFFFFDF;AA;0;:@:;.AFFB0;;ADEFFFF?A>B-AFFFFFFFEFFFBCDFFFF?F-:B:;BBB/EAA;>DABFFFFFFFFFABAA>@DCDBD;ADCFE@;-@CC;
@M03896:38:000000000-B4D98:1:2102:13080:3852 1:N:0:274
TACGTAGGGGGCAAGCGTTATCCGGATTTACTGGGTGTAAAGTGAGCGTAGACGGAATGGCAAGTCTGATGTGAAAGGCCGGGGCTCAACCCCGGGACTGCATTGGAAACTGTCAATCTAGAGTACCGGAGGGGTAAGTGGAATTCCTAGTGTAGCGGTGAAATGCGTAGATATTAGGAGGAACACCAGTGGCGAAGGCGGCTTACTGGACGGTAACTGACGTTGAGGCTCGAAAGCGTGGGGAGCAAACA
+
CCCCCFFCBBDA?FFC?2E2ABFEA?EGHGHHGHHHGGHHFHGHHHHGGGGGHGGGFGHHCFGGHHH4BFFGHHHGHFHHGFGGFGHEFFHGGCDGGFGGHHHHHHGFHHD2D@?@DGHGHGCF<FGDADGGGGDFGGFFDGGFHHHHHGFGC;:;?;;AEGGGFFACEFGGGFFFFFFGDEGGGGGEFGFFEBFFFFFFFFFFFFFFFFFFCFEEFFFFFFEFFFFFFFF@@FFFFFFFFFFFFFFFFF?
@M03896:38:000000000-B4D98:1:2102:22202:5374 1:N:0:274
TACGGAGGGTGCAAGCGTTAATCGGAATTACTGGGCGTAAAGCGCACGCAGGCGGTTTGTTAAGTCAGATGTGAAATCCCCGGGCTCAACCTGGGAACTGCATCTGATACTGGCAAGCTTGAGTCTCGTAGAGGGGGGTAGAATTCCAGGTGTAGCGGTGAAATGCGTAGAGATCTGGAGGAATACCGGTGGCGAAGGCGGCCCCCTGGACGAAGACTGACGCTCAGGTGCGAAAGCGTGGGGAGCAAACA
+
BCBCBBCCCAAA45FCA2E2ABFFEAFGHFHHGFHHGEEEDHHGGCEEFCGGGGGEEEGHHG@BBFGEGGHGHHBBGGHHGGGGGGHEFGHHHHCCCFGHHHHHHHGHHH?>?<F@FGHHHFCFFFFHFDGEGH?CFA>DFFBFFFBFFFBFB;B;B@;@?FFFFFD:ABEFFBFFFFEFFFFFFFFFF=BDADA@DDFFFFFFFFFFFFF;=>DA/FFFFDDA.AFFFFFDAAADFD.A>@C.-.AFFFA
@M03896:38:000000000-B4D98:1:2102:22200:5394 1:N:0:274
TACGGAGGGTGCAAGCGTTAATCGGAATTACTGGGCGTAAAGCGCACGCAGGCGGTTTGTTAAGTCAGATGTGAAATCCCCGGGCTCAACCTGGGAACTGCATCTGATACTGGCAAGCTTGAGTCTCGTAGAGGGGGGTAGAATTCCAGGTGTAGCGGTGAAATGCGTAGAGATCTGGAGGAATACCGGTGGCGAAGGCGGCCCCCTGGACGAAGACTGACGCTCAGGTGCGAAAGCGTGGGGAGCAAACA
+
ACBBAABDCAAA4BG4E2E2ABFBE?FGHGHHGFEFGFEFHHHGGCEEGCEFGGGGCFGHHHGGGHHEHHGGHHDBGHHHGGGGGGGFFHHGCHECFFGGHHHHHHHHGG?@GFHFGHHHGG?GGHGHGGGEFFGG-BBAABBFFFFFBBBFB;BFF-;;AFFFFFAAAD?BFFFFFFFFFBFFFFFFFBBFFFFCFFFDAFFFCBBA?FF=@CFFFFFFFFFDFFFBBFFDDB;A9AFFCA-ADDFFFFF
@M03896:38:000000000-B4D98:1:2102:23736:6857 1:N:0:274
TACGGAGGGTGCAAGCGTTAATCGGAATTACTGGGCGTAAAGCGCACGCAGGCGGTTTGTTAAGTCAGATGTGAAATCCCCGGGCTCAACCTGGGAACTGCATCTGATACTGGCAAGCTTGAGTCTCGTAGAGGGGGGTAGAATTCCAGGTGTAGCGGTGAAATGCGTAGAGATCTGGAGGAATACCGGTGGCGAAGGCGGCCCCCTGGACGAAGACTGACGCTCAGGTGCGACACCGTGGGGAGCAAACA
+
BBBBBAA2A>AAFGF422E2ABGFE2BFHHHHHFGFFGGGGHHGGCGEGCE0EEFFGGFHGGBGFGFEHFGFFHHHHHHHGEFFEGHHGHHHHH/FGGHGHHGHHHHHHH?>?G<FFFHHGFHHGHHHFDGFHHCCCFCAAFFFFFFFFFBFF;/;B9;;9FFFFF..;9AB/;BFFFB..;BF/BFD-@BDF->FFDEB;ABFCB9A..FFFFFD;BBBBD..;D:://9;.---99;A-->.;A.BFA.
@M03896:38:000000000-B4D98:1:2102:23718:6863 1:N:0:274
TACGGAGGGTGCAAGCGTTAATCGGAATTACTGGGCGTAAAGCGCACGCAGGCGGTTTGTTAAGTCAGATGTGAAATCCCCGGGCTCAACCTGGGAACTGCATCTGATACTGGCAAGCTTGAGTCTCGTAGAGGGGGGTAGAATTCCAGGTGTAGCGGTGAAATGCGTAGAGATCTGGAGGAATACCGGTGGCGAAGGCGGCCCCCTGGACGAAGACTGACGCTCAGGTGCGAAAGCGTGGGGAGCAAACA
+
AAAAAAB@DAAACGFC?2E2ABGBAAFFHHHHHGHHGFFEFHHGGCGEGGGEGGGGGGGHHHHGGHHGHHHFHHFGGHHHGGGGGGHFGHHHGHGHHGHGHHHHHHHGHH?2FGGGEHHHGHGHHHGHFEFFHFD-CCFFFFBFFFBB;F/B;;BFC=;@EFFFFFDADAFFFFFFFFEFFDFFFFFFF-@DFDFFFFF=CFFFFFCAEFFF=DD:/BFBFDFFFFFFFFFADFCAFDDDCFF.@;9FFFE
@M03896:38:000000000-B4D98:1:2102:23733:6878 1:N:0:274
TACGGAGGGTGCAAGCGTTAATCGGAATTACTGGGCGTAAAGCGCACGCAGGCGGTTTGTTAAGTCAGATGTGAAATCCCCGGGCTCAACCTGGGAACTGCATCTGATACTGGCAAGCTTGAGTCTCGTAGAGGGGGGTAGAATTCCAGGTGTAGCGGTGAAATGCGTAGAGATCTGGAGGAATACCGGTGGCGAAGGCGGCCCCCTGGACGAAGACTGACGCTCAGGTGCGAAAGCGTGGGGAGCAAACA
+
ABAAAAABBAAABFGEA2E2ABGBE?FGHGHHGGHHGGGEDHHGGGGFGFGGGGGGGGGHHHGGFHHFHGHGHFFBFGHHGGGGGGHFFHHHHHGGHGHHHHHHHHHHHH??FGHFGHHHHFFGHHHHFGGEHHGGGFFFFFFFFFFFFFFFBBFFFD;DFFFFFFDADAFFFBFFFFFFFFFFFFFFF@CFABFFFFEFAFFFFFF9ABFFCFFAFFFFFFDDFABBFFFFDAFDFFFFFFFFFDFFFF.
@M03896:38:000000000-B4D98:1:2102:23712:6880 1:N:0:274
TACGGAGGGTGCAAGCGTTAATCGGAATTACTGGGCGTAAAGCGCACGCAGGCGGTTTGTTAAGTCAGATGTGAAATCCCCGGGCTCAACCTGGAAACTGCATCTGATACTGGCAAGCTTGAGTCTCGTAGAGGGGGGTAGAATTCCAGGGGTAGCGGGGAAATGCGTAGAGATCTGTAGGAATACCGGTGTCGAAGGCGGCCCCCTGGACGAAGACTGACGCCCAGTGCCGAAACCGTGGGGAGCAAACA
+
ABBBAA3DDAA>45FA22E22BEBBBAFGGD5DFEBAEEG1BABEECAE?E0>EFEE?EG2G@4BFD3EFGBDFB?BGHG/>E/>EFGFGG2BF2BFF??FB2?>?22?F2FGHH2//FD?01?F1F0?/..>GGFF;-.99/B9:F/;/9-...9;---;9999B.99;.//;//B//;/://;BBD--;.99:.9.9-9;9DFA-;...;9-..;/9//:.--9A///9-99--9-9ADB;.-;EFFF.
@M03896:38:000000000-B4D98:1:2102:13448:7119 1:N:0:274
TACGTAGGGGGCAAGCGTTATCCGGATTTACTGGGTGTAAAGTGAGCGTAGACGGAATGGCAAGTCTGATGTGAAAGGCCGGGGCTCAACCCCGGGACTGCATTGGAAACTGTCAATCTAGAGTACCGGAGGGGTAAGTGGAATTCCTAGTGTAGCGGTGAAATGCGTAGATATTAGGAGGAACACCAGTGGCGAAGGCGGCTTACTGGACGGTAACTGACGTTGAGGCTCGAAAGCGTGGGGAGCAAACA
+
BBBBAFFAAAD>EFC4A2A2ABDBA2EEHGHHHGHHEEHFHHHHGFFCEEGFHEDE1BFFBFHGHHHBGFBBFGFGHHHHEEGEFGHFGHHGGFCCDDFGHFFGFFHHHH?2?@F?FGHHGH<?FGHDDGGGGGGGGDDGFHFGHHHHHHFF;;;CDC:@EGGGFFFCFGGGFFGGGFFGBDFFGGGGGBFFFFFFCDEB;DFFFFFBBFFBCFEFFFFFFFFFFFFFFFFBAFFFFFADFCFEBDEFFFF
@M03896:38:000000000-B4D98:1:2102:13441:7137 1:N:0:274
TACGTAGGGGGCAAGCGTTATCCGGATTTACTGGGTGTAAAGTGAGCGTAGACGGAATGGCAAGTCTGATGTGAAAGGCCGGGGCTCAACCCCGGGACTGCATTGGAAACTGTCAATCTAGAGTACCGGAGGGGTAAGTGGAATTCCTAGTGTAGCGGTGAAATGCGTAGATATTAGGAGGAACACCAGTGGCGAAGGCGGCTTACTGGACGGTAACTGACGTTGAGGCTCGAAAGCGTGGGGAGCAAACA
+
AAABAFFBB?A>22F4A2E2ABFEE?EGHFHHHHHHEEGGFHHHGHH?EGGGHGGE1BGCFFFFFGH4BFFGHHFDGHHGEEEGGGHEBFGEG?CFCGHGHFHHGHG?GH?2?@?1@FHGGGFFGFGD>ADGGGDDFFFFFFGHHHHGHFCGG;CFC;;ACFFFBFDCDGGGGGGGGFFGD?FGGGGEFFFFFAFFFFE>DFFFFFBBBFFFFFEEFFEBFBEEFFFFEFF;>..;BDDFFFFEFFEFFFF
@M03896:38:000000000-B4D98:1:2102:13461:7137 1:N:0:274
TACGTAGGGGGCAAGCGTTATCCGGATTTACTGGGTGTAAAGTGAGCGTAGACGGAATGGCAAGTCTGATGTGAAAGGCCGGGGCTCAACCCCGGGACTGCATTGGAAACTGTCAATCTAGAGTACCGGAGGGGTACGTGGAATTCCTAGTGTAGCGGTGAAATGCGTAGATATTAGGAGGAACACCAGTGGCGAAGGCGGCTTACTGGACGGTAACTGACGTTGAGGCTCGAAAGCGTGGGGAGCAAACA
+
AAAAAF?A@1>>0AFA00E0ABFAA0EEHHGHGHHHEEHGHHHHHHHGFFCFHGGE/FGBBBFFGHH11FFGFFF@GFHHGEC/EEGCFFHFG?B/@CFGHHHHHHHGHH?1?@??FGH1GGCFGHHGGGGGGGGGGCBF.<DHHHHHGHFHG;0C-;;AEGGGFFACE@EGG0;CFGGGFFGGGGGE-BFF:-@@;-;=-9@@FFFFFFF-9AEEFFFF9AAF-;/--EA99BFBFAB?@;=-;AEFFFF
@M03896:38:000000000-B4D98:1:2102:15602:8371 1:N:0:274
TACGTAGGGAGCGAGCGTTGTCCGGAATTACTGGGTGTAAAGGGTGCGTAGGCGGCCTGGTAAGTTAGTGGTGAAAACTATGGGCTTAACCCATAGCCTGCCATTAAAACTGCTGGGCTTGAGTGACGTAGAGGTAGGTGGAATTCCCGGTGTAGCGGTGAAATGCGTAGAGATCGGGAGGAACACCAGTGGCGAAGGCGGCCTACTGGGCTTTAACTGACGCTGAGGCACGAAAGCATGGGTAGCAAACA
+
ABBBAFFB@FAAFECA22E2AFGEE2EFHHHHHHHGEFHHHHHGHFEEFGGGHGGGEFGHFHHHHHH4FGGGGFHHGFGBGHHHGFHHFFHHGGF3F3FGHHGFHFFGHHBBFDBFCGFFGFF@GHBDFHHGFHFGFGBGFGHHHGGHDF?CE<DGC<<AEFHHFFAEGGGHGGGGDDGGGDGGFGGGGGGGC?DCDFEAFFFFFFFFF.;/EFBBBFFFFFFDDDFFFFFDDDFFFFFFFFFFEFFFFFA
@M03896:38:000000000-B4D98:1:2102:15583:8381 1:N:0:274
TACGTAGGGAGCGAGCGTTGTCCGGAATTACTGGGTGTAAAGGGTGCGTAGGCGGCCTGGTCAGTTAGTGGTGAAAACTATGGGCTTAACCCATAGCCTGCCATTAAAACTGCTGGGCTTGAGTGACGTAGAGGTAGGTGGAATTCCCGGTGTAGCGGTGAAATGCGTAGAGATCGGGAGGAACACCAGTGGCGAAGGCGGCCTACTGGGCTTTACCTGCCGCTGAGGCCCGAAAGCATGGGTCGCAAACA
+
>AA?ACF1A1AA?1A000E0A1FBEEGGHBGFHGHGGGFGHHGGGFEEFGGGHCGCGGGEF1B>GHH2BGGGGHHGGFH1FGHEGFHEBFGHGCF1F1FGHHGHHFG>BGBBB>B@/?FG@C<@F@1/?CF/FGCGEA1FCFFHH1FGAC@CE<=DC<:-:C0CCHC?EGGEH;F?E--AACFGGFGA?BFF9@@?@BA---;-/9:/9;ABABF//FF-;@@?9-FA--;@=---;///A?B--;9B-;-
@M03896:38:000000000-B4D98:1:2102:15611:8387 1:N:0:274
TACGTAGGGAGCGAGCGTTGTCCGGAATTACTGGGTGTAAAGGGTGCGTAGGCGGCCTGGTAAGTTAGTGGTGAAAACTATGGGCTTAACCCATAGCCTGCCATTAAAACTGCTGGGCTTGAGTGACGTAGAGGTAGGTGGAATTCCCGGTGTAGCGGTGAAATGCGTAGAGATCGGGAGGAACACCAGTGGCGAAGGCGGCCTACTGGGCTTTAACTGACGCTGAGGCACGAAAGCATGGGTAGCAAACA
+
ABBABFFCCFAA?2EA??E2ABFEE?EGHHHHHHHHEEHGHHHGHFEEFGGGHGGGEGGHFHBHHHH4FFAFFGFHFEGDHHHHHFHFGHHHGEFBFBGGHHHHEHGFHHB??BB<?GHHGGCFHH2CFGHGHHFHEFBFFGHHHHHHGC-@C<0D-<<AFHHHFG:CEGFHHFGEC?DF?EGGGGGGAFFGECFFFDEA=CFDBFFFFF.BEFFFFFFFFFDD?AAEFFADFFDBFFFFFF/BE:BFFF?
@M03896:38:000000000-B4D98:1:2102:15598:8400 1:N:0:274
TACGTAGGGAGCGAGCGTTGTCCGGAATTACTGGGTGTAAAGGGTGCGTAGGCGGCCTGGTAAGTTAGTGGTGAAAACTATGGGCTTAACCCATAGCCTGCCATTAAAACTGCTGGGCTTGAGTGACGTAGAGGTAGGTGGAATTCCCGGTGTAGCGGTGAAATGCGTAGAGATCGGGAGGAACACCAGTGGCGAAGGCGGCCTACTGGGCTTTAACTGACGCTGAGGCACGAAAGCATGGGTAGCAAACA
+
ABBBBFFB3>AAAAEE22E2AGGEF?FFHGHHGHHHEFHFFHHGHGFGFEGDGEGGGGGACHHHHHH4FEGGGFHHHFGFHHHGHGHHHHHHGGGFH?DGHHHHHHGGHHB3B3B@CGFHGGF@GG>AFEHGHFCGHGFFFFHHHHHHG?-AC<DGC<<;CHHHFG:AEGGHHFFEE?BGGGFFGGGEFFBFGGFFFFE=CF-.FBFFF?9.EF/BFFFFFFFFFFFEFF?ADFADFFFFFEBBEFFFFFF
@M03896:38:000000000-B4D98:1:2102:21987:9016 1:N:0:274
TACGTAGGGTGCAAGCGTTATCCGGAATTATTGGGCGTAAAGGGCTCGTAGGCGGTTCGTCGCGTCCGGTGTGAAAGTCCATCGCTTAACGGTGGATCCGCGCCGGGTACGGGCGGGCTTGAGTGCGGTAGGGGAGACTGGAATTCCCGGTGTAACGGTGGAATGTGTAGATATCGGGAAGAACACCAATGGCGAAGGCAGGTCTCTGGGCCGTCACTGACGCTGAGGAGCGAAAGCGTGGGGAGCGAACA
+
BCBCCFFCCFAACGGC??E2ABDBE?EGHFHHHHHGGEGGHHGGGFHGFFFEHEGGFGGGEE>>>>E/EEEEEGFEGGHHHHHGGHHGGGGGFGGEHBFGFGGGGCFCCH..>@CCGGGGGFBCFGFGEGGFFFFFFAFBABBFFFFFFF=A;;;BD;9;AAFFBFFFFFFFFFF:@FFFFFFFFFDFFFFFFFFFFFFEFFFFFFFFBFAADA-ADFFFFFFFFFEAFFEDFFAFFFFABCFFFFABBD-
@M03896:38:000000000-B4D98:1:2102:22003:9024 1:N:0:274
TACGTAGGGTGCAAGCGTTATCCGGAATTATTGGGCGTAAAGGGCTCGTAGGCGGTTCGTCGCGTCCGGTGTGAAAGTCCATCGCTTAACGGTGGATCCGCGCCGGGTACGGGCGGGCTTGAGTGCGGTAGGGGAGACTGGAATTCCCGGTGTAACGGTGGAATGTGTAGATATCGGGAAGAACACCAATGGCGAAGGCAGGTCTCTGGGCCGTCACTGACGCTGAGGAGCGAAAGCGTGGGGAGCGAACA
+
ACCCAFFCACAABBD422E2AADBE2EGHFHHHFCGFFEAFHHGGFHGEGGCHGGEFFGGEG@EEEF/EEGGGHFFGGGHHHHGGGHGHFGGGHGHHBGFF@DGGAC>@H<.>@D?DGGGGACFFFFGGGGFFFDFDEFFA:BFFBFFFA;BD/;9A;9;A9FFBFBBFFFFFFFEFAFDFFFFFFFF:BFFFFA@DFFFA@AFFFFFFFEFFFFDDFFBFFFFFDFFFF?@DA@DFFADBFFEFD;>999
@M03896:38:000000000-B4D98:1:2102:21971:9028 1:N:0:274
TACGTAGGGTGCAAGCGTTATCCGGAATTATTGGGCGTAAAGGGCTCGTAGGCGGTTCGTCGCGTCCGGTGTGAAAGTCCATCGCTTAACGGTGGATCCGCGCCGGGTACGGGCGGGCTTGAGTGCGGTAGGGGAGACTGGAATTCCCGGTGTCACGGTGGAATGTGTAGATATCGGGAAGAACACCAATGGCGAAGGCAGGTCTCTGGGCCGTCACTGACGCTGAGGAGCGAAAGCGTGGGGAGCGAACA
+
ABAAAFFBBFAA4FG4A222ABFBE?EGHBGHFGDGGGCEGHFGGCHGGGGGHGGGGFGGGE>>>>E/>EEEEF?B?BFGHGHCGHH/2DACGHG/FBGHFCGDFC?EGH..>@@CADGGFA9;CFAGGGD?EDDBAAFB:99BFFFFDFCFD/9/999;AABFFBF9BBFEFFFEC;-;DFBB9FDE?FFFFFFBBDF?A9FFFFFBF..;>@FAFFBBFDAD9DFFFF?B;@=AFD9DF;BEC.@-->9
@M03896:38:000000000-B4D98:1:2102:21987:9035 1:N:0:274
TACGTAGGGTGCAAGCGTTATCCGGAATTATTGGGCGTAAAGGGCTCGTAGGCGGTTCGTCGCGTCCGGTGTGAAAGTCCATCGCTTAACGGTGGATCCGCGCCGGGTACGGGCGGGCTTGAGTGCGGTAGGGGAGACTGGAATTCCCGGTGTAACGGTGGAATGTGTAGATATCGGGAAGAACACCAATGGCGAAGGCAGGTCTCTGGGCCGTCACTGACGCTGAGGAGCGAAAGCGTGGGGAGCGAACA
+
ABBAAFFAAFAABGBF22F2ABFBA?EFHFHHHHHHGGGFHHHGGGHGGGGFHGGGGGGGEE>>>>E/>EGFGHHHHHHHHHHCGHHGHHGGGHGHHFHGGBDGCCFEGH.<ACCDGFGGGG;;CFGGGGGFFFFFFEFFABFFFFFFFF;DD:;BD>;EFFFFFFFFFFFFFFFE@DFAFFFFFFFFEFFFFDFFFFEFFFFFFFFFFFAEFDFDFFFFFFFFFFFFFFA@;BDDFFFFFFFEAD>BFF-
@M03896:38:000000000-B4D98:1:2102:18939:10177 1:N:0:274
TACGTAGGGTGCAAGCGTTATCCGGAATTATTGGGCGTAAAGGGCTCGTAGGCGGTTCGTCGCGTCCGGTGTGAAAGTCCATCGCTTAACGGTGGATCCGCGCCGGGTACGGGCGGGCTTGAGTGCGGTAGGGGAGACTGGAATTCCCGGTGTAACGGTGGAATGTGTAGATATCGGGAAGAACACCAATGGCGAAGGCAGGTCTCTGGGCCGTCACTGACGCTGAGGAGCGAAAGCGTGGGGAGCGAACA
+
ABAAAFFCBBAABBF4A2E2ABDEE2EFHGHHGGHHFEGEGHGGGHHGFGGGHGGGGGGGGG>>>>E/EEEEEGHFFHHHHGHGGHHGHGGGDHGHHEHGGBDFGGCCDH>>CFGGGGGGGG00;CDGEGGFFFFCFEFFEBFFFFFFFFAFD;;BD@:;DEFFBFFFFFFFFFFFFFFFFFFFFFFFFFFFFFFFFFFFFFFFFFFFFFFF=9CDDFFFFFFFFDFEFFFDCFFDFDDDFFFFADA>@F-
@M03896:38:000000000-B4D98:1:2102:3024:13972 1:N:0:274
TACGTAGGGTGCAAGCGTTATCCGGAATTATTGGGCGTAAAGGGCTCGTAGGCGGTTCGTCGCGTCCGGTGTGAAAGTCCATCGCTTAACGGTGGATCCGCGCCGGGTACGGGCGGGCTTGAGTGCGGTAGGGGAGACTGGAATTCCCGGTGTAACGGTGGAATGTGTAGATATCGGGAAGAACACCAATGGCGAAGGCAGGTCTCTGGGCCGTCACTGACGCTGAGGAGCGAAAGCGTGGGGAGCGAACA
+
ABBBAFFAACAABDF4E2E2A5FEE?AFHFHHGGHGFFG?2FHGGHHCGDGDHGGGEFGEGE>>>>E?EEEEEBFBBFG4FGHGGHHGGGGGCGDEGEGHF@DCCCC<CH..CD@FFGGFGFCBFBBFCDGFEFAFDFFFE;/9BBBFFF;AAB/9DA:ADABBBBBBFFFFB9FEBB;-AF/;BBFEEFFFFFFCFD?FDFFFFFFFE.AEB@@?DFFFFBDFF?AEFFFFBB;A/;DFFFF?BD>=;=B
@M03896:38:000000000-B4D98:1:2102:6878:18267 1:N:0:274
TACGGAGGGTGCAAGCGTTAATCGGAATTACTGGGCGTAAAGCGCACGCAGGCGGTTTGTTAAGTCAGATGTGAAATCCCCGGGCTCAACCTGGGAACTGCATCTGATACTGGCAAGCTTGAGTCTCGTAGAGGGGGGTAGAATTCCAGGTGTAGCGGTGAAATGCGTAGAGATCTGGAGGAATACCGGTGGCGAAGGCGGCCCCCTGGACGAAGACTGACGCTCAGGTGCGAAAGCGTGGGGAGCAAACA
+
BBAABAADD2AAFBGC22E2ABGBA2FFHCHHGFHHGGGEFGGGGFEEGFGGGGGFFGFFFBGGGHHFFGGGGHGFGFHHGGGFFGHHGHHHGCFHHGHHGBHHHEHHHH?FFGGFEHHHG<FHHFHHFEGFDGGFGFFDEBFFFFFFBFFFF;BFFA9>AFFFFFDDDFFFEFFFFFFFFDBFFFFFFFFFFFBFFFA@BDB@FFDAEFFD-BFDFFF:FADDFDFBB9B@.9BABADFFFFFCAEFFF.
@M03896:38:000000000-B4D98:1:2102:6856:18271 1:N:0:274
TACGGAGGGTGCAAGCGTTAATCGGAATTACTGGGCGTAAAGCGCACGCAGGCGGTTTGTTAAGTCAGATGTGAAATCCCCGGGCTCAACCTGGGAACTGCATCTGATACTGGCAAGCTTGAGTCTCGTAGAGGGGGGTAGAATTCCAGGTGTAGCGGTGAAATGCGTAGAGATCTGGAGGAATACCGGTGGCGAAGGCGGCCCCCTGGACGAAGACTGACGCTCAGGTGCGAAAGCGTGGGGGGCAAACA
+
AAA?AAADDAAAC5DG22E2ABGBE2BFHFHHHHHHGGGGHHHGGCEGGGGGGGGGGGGHHGFFGGHBGFGFGHF?FGGHGGGCEGHHFHHHHFGFHGHGHHHHHHHHHH?FGFGCFHHHHFCGGHGHFDE<FHDCCFFDFFFFFFFFFFFFFBFFDF;AEFFFFFAAA=EFB9BFFFFFFBFFFFFFFDFFAFFFFFFCAFAFFFFE?FFFF-AAFFF/BDD.D./;9BF=?@FABD.ACFA-99@EFF.
@M03896:38:000000000-B4D98:1:2102:6456:18564 1:N:0:274
TACGGAGGGTGCAAGCGTTAATCGGAATTACTGGGCGTAAAGCGCACGCAGGCGGTTTGTTAAGTCAGATGTGAAATCCCCGGGCTCAACCTGGGAACTGCATCTGATACTGGCAAGCTTGAGTCTCGTAGAGGGGGGTAGAATTCCAGGTGTAGCGGTGAAATGCGTAGAGATCTGGAGGAATACCGGTGGCGAAGGCGGCCCCCTGGACGAAGACTGACGCTCAGGTGCGAAAGCGTGGGGAGCAAACA
+
ABAAAAABB?AA45F422E2ABFBBEFFHFHGFBGFEEGEEGHGG?EEGCGCGGGGGGGHHHHHGHHEHGHGGFHGGHHHGGGGGGHEFFHHHGEFHFHHHHHHHHHHGH??FFG2?GHHCCBGHHGGFEGGHHGCC;>DEEFFFFFFFFFFF;BBDB;BEFFFFFDA.BEFE/FFFFFFFFFFFFFFCDFFFFFFFFFFFFABFFFFFFFFDDFDFFFFFFF..AFF;F:9.;=AFDDFAFFA=D?9F?.
@M03896:38:000000000-B4D98:1:2102:6438:18572 1:N:0:274
TACGGAGGGTGCAAGCGTTAATCGGAATTACTGGGCGTAAAGCGCACGCAGGCGGTTTGTTAAGTCAGATGTGAAATCCCCGGGCTCAACCTGGGAACTGCATCTGATACTGGCAAGCTTGAGTCTCGTAGAGGGGGGTAGAATTCCAGGTGTAGCGGTGAAATGCGTAGAGATCTGGAGGAATACCGGTGGCGAAGGCGGCCCCCTGGACGAAGACTGACGCTCAGGTGCGAAAGCGTGGGGAGCAAACA
+
CCCCCACBCAAABDFA22AAABGFA2BFHGHHGGHHGGGFHHHGGCEFGGGGGGGGGGGHHGFFBGHEGGHHHFHFFGHHGGGGGGHFGHHHHHGAFFHHHHHHHHHHGH?2FFFCFHHHHFFFGHHHFGGFGHFGGFCDEBFFFFFFFFBFBBFFFB:CEFFFFFDDFFFFFBFFFFFFFFFFFFFFF=FFFFFFFFFFFABFFFFFFFFFFFFDFFB;BAFDFFBBFFFD?BAAFF9ABCAE=AEFFF.
@M03896:38:000000000-B4D98:1:2102:6444:18590 1:N:0:274
TACGGAGGGTGCAAGCGTTAATCGGAATTACTGGGCGTAAAGCGCACGCAGGCGGTTTGTTAAGTCAGATGTGAAATCCCCGGGCTCAACCTGGGAACTGCATCTGATACTGGCAAGCTTGAGTCTCGTAGAGGGGGGTAGAATTCCAGGTGTAGCGGTGAAATGCGTAGAGATCTGGAGGAATACCGGTGGCGAAGGCGGCCCCCTGGACGAAGACTGACGCTCAGGTGCGAAAGCGTGGGGAGCAAACA
+
AAABBBBCB?AAFGGE22E2ABGFAEFFHFHHFFDFEFGGGHHGGCGEGCFEGGGGGGGHHHHFFGHFHHHGEHGFHHHHGGGGEGHGHHHFHHGHFFFFHHHHFFDGHH22?GFFFHHF?01FGGGHFGAF=CACFFB;AFFFBFFFFFBFF;;;>@.@EFFFFFDADCEFFFFFF/BAFFFBFFFFF@DFFFFCDFA-::@@FD@AEFFFF;DDFFFFBDAADD/9;;;>AD;ABD:A>FCEFFFFFF.
@M03896:38:000000000-B4D98:1:2102:25766:18629 1:N:0:274
TACGGAGGGTGCAAGCGTTAATCGGAATTACTGGGCGTAAAGCGCACGCAGGCGGTTTGTTAAGTCAGATGTGAAATCCCCGGGCTCAACCTAGGAACTGCATCTGATACTGGCAAGCTTGAGTCTCGTAGAGGGGGGTAGAATTCCAGGTGTAGCGGTGAAATGCGTAGAGATCTGGAGGAATACCGGTGGCGAAGGCGGCCCCCTGGACGAAGACTGACGCTCAGGTGCGAAAGCGTGGGGAGCAAACA
+
AAAA3AADBAA>45FA22A2AAFBAEFFHFHHE3FFEGGGDFGGG?E0EGC?EEGFEGEFFFFBFGHGHHHHHHHHGFGHA>E?EEHFGHHH22FBFHHGFHBGH2F?D??2?<F@/FGFCFFGGBFC<CC.=F.--;BA.9B/FFFB9/9:;;BBF9.;AFFFFF;.;-EF/BFFFF/..AB/BFFD9;-AABA--AA-@;9@FF9..;A-9BADBF999DDFF./:;BB99@=.B..:@--999.;/9.
@M03896:38:000000000-B4D98:1:2102:25780:18640 1:N:0:274
TACGGAGGGTGCAAGCGTTAATCGGAATTACTGGGCGTAAAGCGCACGCAGGCGGTTTGTTAAGTCAGATGTGAAATCCCCGGGCTCAACCTGGGAACTGCATCTGATACTGGCAAGCTTGAGTCTCGTAGAGGGGGGTAGAATTCCAGGTGTAGCGGTGAAATGCGTAGAGATCTGGAGGAATACCGGTGGCGAAGGCGGCCCCCTGGACGAAGACTGACGCTCAGGTGCGAAAGCGTGGGGAGCAAACA
+
AABBBACBCAAABEFCA2F2ABGBE2FFHHHHHGHHGGGGHHHGG?EEGGGGGGGGGGGHHHGGGHHEHHHGHGHFHHHHGGGGGGHFGHHHGHGHFGHGHHHHHHHHHHD>FGHFGHHHHHGHHHGHFGGGHHFGGFFFFFFFFFFFFFFFF;FFD@;@EFFFFFDAFFFFFFFFFFFFFFFFFFFFF;CFFFFFFFFBFFDFFFFFFFFFFFFFFFFFFFFFFFFFFFFFDCFDFFFFFFFFFFEFFFF
@M03896:38:000000000-B4D98:1:2102:3775:18932 1:N:0:274
TACGAAGGGTGCAAGCGTTAATCGGAATTACTGGGCGTAAAGCGCGCGTAGGTGGTTCAGCAAGTTGGATGTGAAATCCCCGGGCTCAACCTGGGAACTGCATCCAAAACTACTGAGCTAGAGTACGGTAGCGGGTGGTGGAATTTCCTGTGTAGCGGTGAAATGCGTAGATATATGAAGGAACACCAGTGTCGAAGGCGACCACCTGGACTGATACTGACACTGAGGTGCGAAAGCGTGGGGAGCAAACA
+
AAA??A1AAF?>E1GA1AA?AFHF00AFHFHHE1CFEAFAGHGEE?EEAEEG@FFEEGH2FFGBBFGBFGHFFG@1FHHGGEGCEGHFGGHGGGAFGFHFFHFH<<F<?G<<?F<2@GF@1@1F>DCCFHG1>-<<@-<<CHGHHFGGGBC<<;0;-;CCGHHGFF.;C-ACF0F09;BCBA/FFGGACBF9;C?A-9;9-9;@FEA/:BF/9BBFFFFFBFBF/9/-F-;@A@@-/-AB---9-:9:BAF
@M03896:38:000000000-B4D98:1:2102:25739:20826 1:N:0:274
TACGTAGGGTGCACGCGTTATCCGGAATTATTGGGCGTAAAGGGCTCGTAGGCGGTTCGTCGCGTCCGGTGTGAAAGTCCATCGCTTAACGGTGGATCCGCGCCGGGTACGGGCGGGCTTGAGTGCGGTAGGGGAGACTGGAATTCCCGGTGTAACGGTGGAATGTGTAGATATCGGGAAGAACACCAATGGCGAAGGCAGGTCTCTGGGCCGTCACTGACGCTGAGGAGCGAAAGCGTGGGGAGCGAACA
+
AAAAAFF@?1>AC1E1?0E0ABDAA0EFEFHHDAGFE/EBGHGGGGHEEEEEHCEEEFEEEE>>>>>EE/EE/FG1FGFDHFHFGGHCDGCGB</FGCFGFCCCGC<>AGC<A@CC?AGEGGB09B@@:;AEFFF?FEFEA:BFBFFFA@>;A99/A99-9AFFFFFFBFFFFFFE@==--AFFFFFFE/BBF??-9-AFB@9FFFFFBFEE?9@BF/BFFABABAFEFAE;@?@BFF9A@??-9-9;=@-
@M03896:38:000000000-B4D98:1:2102:25832:20838 1:N:0:274
TACGTAGGGTGCAAGCGTTATCCGGAATTATTGGGCGTAAAGGGCTCGTAGGCGGTTCGTCGCGTCCGGTGTGAAAGTCCATCGCTTAACGGTGGATCCGCGCCGGGTACGGGCGGGCTTGAGTGCGGTAGGGGAGACTGGAATTCCCGGTGTAACGGTGGAATGTGTAGATATCGGGAAGAACACCAATGGCGAAGGCAGGTCTCTGGGCCGTCACTGACGCTGAGGAGCGAAAGCGTGGGGAGCGAACA
+
ABBBAFFAAF2>4FFC?2EAABDB2EECGCGHDGEGFEEGHHHGGAGEEFEEHEGG@FFGE/>>>EE?EEEEEGBFFHGGFHHGGGGGGFDGGE/CGBGFFFGGGGFCFH..<A@CDDFAAF9;CFAAEGDFFBAF?;BBABFFFFFFD;-BD:9:A;;;AAB/BBB/BFFFFFFEBFF-..BFFFFEF;/BF@BACDAFF;AFFBBB/BAEFCAADFFFF.ADDF??/AE;@@C?FAAAD=AFFFFDAFA
@M03896:38:000000000-B4D98:1:2102:25855:20853 1:N:0:274
TACGTAGGGTGCAAGCGTTATCCGGAATTATTGGGCGTAAAGGGCTCGTAGGCGGTTCGTCGCGTCCGGTGTGAAAGTCCATCGCTTAACGGTGGATCCGCGCCGGGTACGGGCGGGCTTGAGTGCGGTAGGGGAGACTGGAATTCCCGGTGTAACGGTGGAATGTGTAGCTATCGGGAAGAACACCAATGGCGAAGGCAGGTCTCTGGGCCGTCACTGACGCTGAGGAGCGAAAGCGTGGGGAGCGAACA
+
>3AAABFA?4A>45AA2AE2ABF2A2AFG5FHGFEFEEEBFDHGGHGCEEA1BA0E>FE?EE>>>/>?CE>?EFF4FFGFHEHDG0F/BDFGGE//F1FFFB@CCCC.<<<.><C--;BCA.9;FBBGGGGFFF.;;AFF;;9FFFBBA-999/99.9.9AEFFBB/BFB///;B.;;9=..BFFFF?EFFBB-@B;9;FFBFB/BB//.;AB@>;.BBBFAA.9.../AA-B--:B.;;9--ABDBBB?-
@M03896:38:000000000-B4D98:1:2102:25818:20853 1:N:0:274
TACGTAGGGTGCAAGCGTTATCCGGAATTATTGGGCGTAAAGGGCTCGTAGGCGGTTCGTCGCGTCCGGTGTGAAAGTCCATCGCTTAACGGTGGATCCGCGCCGGGTACGGGCGGGCTTGAGTGCGGTAGGGGAGACTGGAATTCCCGGTGTAACGGTGGAATGTGTAGATATCGGGAAGAACACCAATGGCGAAGGCAGGTCTCTGGGCCGTCACTGACGCTTAGGAGCGAAAGCGTGGGGAGCGAACA
+
AAAAACF3>>AA45GC22E2AFGE22ACF5GHHBGGEECDFGBEF1FAAAF?GEGGEFEEE/>>>>>/EEEEGFHBHHHGFHH?FFGFBF/CFHGFHBF?F?CAGCCADH.<-CF@?BGGGCFFFGFGEGGFFBA-:AFF9BFFFFFFAD=B:9FFA;9999FFBFFBFFFFFFFE@BBCDFFFFFFEFF/BFACF-AAFFAABFF/9/B;E9@@ADFFFFFFF.9B9F/A9B=DAFF;?@FC.9999@FF
@M03896:38:000000000-B4D98:1:2102:25837:20859 1:N:0:274
TACGTAGGGTGCAAGCGTTATCCGGAATTATTGGGCGTAAAGGGCTCGTAGGCGGTTCGTCGCGTCCGGTGTGAAAGTCCATCGCTTAACGGTGGATCCGCGCCGGGTACGGGCGGGCTTGAGTGCGGTAGGGGAGACTGGAATTCCCGGTGTAACGGTGGAATGTGTAGATATCGGGAAGAACACCAATGGCGAAGGCAGGTCTCTGGGCCGTCACTGACGCTGAGGAGCGAAAGCGTGGGGAGCGAACA
+
AABBAFFCBFAABGGC?2F2ABFBE2EFHFHHHHHHGGEEGHHGGFHCEGGGHGGGGGGGEE>>>>E/EEEEGHGFFGHGFHHFGGHGFFGGGGGHHEHGGCDDGGGGGH<<>@GGGGGGGG:=FFFFEGGFFFDFBEFFEBFFFFFFFF;DA:FFF@:;DEFFBFFFFFFFFFFFDFF;DFFFFFFFEFFFFFFFFFE?DFFFFFFFFFEEFFDADFF0BDDFFFFEFDFDADFFFFDFFFFFFDDC;D;
@M03896:38:000000000-B4D98:1:2102:26896:22353 1:N:0:274
TACGTAGGGGGCAAGCGTTATCCGGATTTACTGGGTGTAAAGTGAGCGTAGACGGAATGGCAAGTCTGATGTGAAAGTCCGGGGCTCAACCCCGGGACTGCATTGGAAACTGTCAATCTAGAGTACCGGAGGGGTAAGTGGAATTCCTAGTGTAGCGGTGAAATGCGTAGATATTAGGAGGAACACCAGTGGCGAAGGCGGCTTACTGGACGGTAACTGACGTTGAGGCGCGAAAGCGAGAGGAGCAAACA
+
>1>1>B11>11>AF0A0AA0ABDB0ABEG1EFG1BBEA1BFFGHDGFEAB/FG?EE/FHB>B1BBFG1E2BGDFBE11BBE>EEEEHBBGHFC/E/>>B?GFFHFC1GFH11?@2>>@FF?1GG1GHG/A@CCC..<0=<0<<GGGGFG0000:0;:-:-:C;:0;;99A.0;09FBFECA9/ABFGEC0=/:;9---:-9-9@FB/9/9A@-99A;///;-;;--B;-;--99--/9---9;----;BA9
@M03896:38:000000000-B4D98:1:2102:26876:22356 1:N:0:274
TACGTAGGGGGCAAGCGTTATCCGGATTTACTGGGTGTAAAGTGAGCGTAGACGGAATGGCAAGTCTGATGTGAAATGCCGGGGCTCAACCCCGGGACTGCATTGGAAACTGTCAATCTAGAGTACCGGAGGGGTACGTGGAATTCCTAGTGTAGCGGTGAAATGCGTAGATATTAGGAGGAACACCAGTGGCGAAGGCGGCTTACTGGACGTTCACTGACGTTGAGGCTCGAAAGCGTGGGGAGCAAACA
+
>>A>AB11A11>00AAE?000BFBA0EEHFHHGE/FEEFDGGGFGHG/BE/EGEEE/BBBB>FFDGH1GBFBGDFF21BFEE/@>EHGHGGGG/</>BF?FDHGFBFGDH11><>F2GFGFD1?<FG//><A--<</.</<A0<GGGB0FC;;<0<--;;:CFGFC.;:9AFBC0C90B/C.9CCFG.9;BB;;@;--9--@@-BFB9/99;---:9BB/B-:A--/-9-A==-:-B-9-----9;ABF9;
@M03896:38:000000000-B4D98:1:2102:26889:22376 1:N:0:274
TACGTAGGGGGCAAGCGTTATCCGGATTTACTGGGTGTAAAGTGAGCGTAGACGGAATGGCAAGTCTGATGTGAAAGGCCGGGGCTCAACCCCGGGACTGCATTGGAAACTGTCAATCTAGAGTACCGGAGGGGTAAGTGGAATTCCTAGTGTAGCGGTGAAATGCGTAGATATTAGGAGGAACACCAGTGGCGAAGGCGGCTTACTGGACGGTAACTGACGTTGAGGCTCGAAAGCGTGGGGAGCAAACA
+
ABBBAF@ABBA>2FEAA2F2ABDEEDFGHHHHHHHFEEGGGHHHHHHGEGGGHGGC1FGGFGHGHHH4FGFFHGGF31BFFGGGFGHEFGHGGCFCCCHHHHHHHHFGHH?2?@?<DGHGHH<??FGDACCGGGGGGGFFGGGHHHHHHGCFCCFGCA=AEGGGFFECEGGGGFFFFGGGGGGGGGGEGGFFEFFFFFFFFFF-9BFFFFFC-;.AFFF9F.AEA?BB..;>AFDAFA.;CD;.-.:FFF?
@M03896:38:000000000-B4D98:1:2102:26888:22394 1:N:0:274
TACGTAGGGGGCAAGCGTTATCCGGATTTACTGGGTGTAAAGTGAGCGTAGACGGACTGGCACGTCTGATGTGAAAGGCCGGGGCTCAACCCCGGGACTGCATTGGAAACTGTCAATCTAGAGTACCGGAGGGGTAAGTGGAATTCCTAGTGTAGCGGTGAAATGCGTAGATATTAGGAGGAACACCAGTGGCGAAGGCGGCTACTGGACGGTAACTGACGTTTAGGCTCGAAAGCGTGGGGAGAAAAAAG
+
>>A1>C1A11>>0AFA000A0B1A00/AFDFGB1CF/EGFFHEFGGHGEEEEGEAE/EFA?B1>BB0/FHFEGF2B@0?GEEG/><GHGGGFGGCCGCFFGFGDGE1FDH11??1<1GFF<??F1?GC-@-<--.<<0=00GG00C0<C0:C::=;:;9:CB0CBC99CAAFGF;BFFGB.:/;BF999;FFA--@?B-9-;---9:9;---9AAB99//-:9/-/9;9---9:-/---;@----9/99--
@M03896:38:000000000-B4D98:1:2102:8179:22608 1:N:0:274
TACGGAGGGTGCAAGCGTTAATCGGAATTACTGGGCGTAAAGCGCACGCAGGCGGTTTGTTAAGTCAGATGTGAAATCCCCGGGCTCAACCTGGGAACTGCATCTGATACTGGCAAGCTTGAGTCTCGTAGAGGGGGGTAGAATTCCAGGTGTAGCGGTGAAATGCGTAGAGATCTGGAGGAATACCGGTGGCGAAGGCGGCCCCCTGGACGAAGACTGACGCTCAGGTGCGAAAGCGTGGGGAGCAAACA
+
ABABAABBB?AAFBGAE2E2ABGFA2FFHHHHGFHGEEGEHHHGG?EEGGGGGGGCFGGHHHHHHHHHFHHHHHHGGHHHGGGGGGHGGHHHHHGAGFHHHHHHHGHHHH?2??F2FHHHHFGGHHHHFEGFGHGFCCBDFFFFFFFFFEBFF9BFFDABEFFFFFAADCFFBBFFFFFFFFFFFFFFFDFFFFFFFFFFFFFFFFFEFFFFFFFDFFFBFFFFFDFFFFFFD-BDFD?DFFFEFDFFFF?
@M03896:38:000000000-B4D98:1:2102:4557:22821 1:N:0:274
TACGGAGGGTGCAAGCGTTAATCGGAATTACTGGGCGTAAAGCGCACGCAGGCGGTTTGTTAAGTCAGATGTGAAATCCCCGGGCTCAACCTGGGAACTGCATCTGATACTGGCAAGCTTGAGTCTCGTAGAGGGGGGTAGAATTCCAGGTGTAGCGGTGAAATGCGTAGAGATCTGGAGGAATACCGGTGGCGAAGGCGGCCCCCTGGACGAAGACTGACGCTCAGGTGCGAAAGCGTGGGGAGCAAACA
+
CCCBCBCBBAAABDFFA2E2AFGBE2FFHHGHEBGGEEFEHHFEGGGCGGGGGGGEEGGHGFFHHHHFHHGHHHFFGHHHGGGGEGHFGHHHHHFFGGHGHHHHHHHHHHDFFFHHGHHHHGFHHHHHFFGFGFEACCBDEFFFFFFFBFBFFBFFFBADEFFFFFDDDD.FBFFFFFFFFFFFFFFFFFFFFFFFFFEFFFFFFFCAEF9CD;DAFFFFFFDFFFFFFFFFDFFFFFFFAFFFFAAFFFF
@M03896:38:000000000-B4D98:1:2102:4889:22831 1:N:0:274
TACAGAGGGTGCAAGCGTTAATCGGATTTACTGGGCGTAAAGCGCGCGTAGGTGGCCAATTAAGTCATATGTGAAATCCCCGAGCTTAACTTGGGAATTGCATTCGATACTGGTTGGCTAGAGTATGGGAGAGGATGGTAGAATTCCAGGTGTAGCGGTGAAATGCGTAGAGATCTGGAGGAATACCGATGGCGAAGGCAGCCATCTGGCCTAATACTGACACTGAGGTGCGAAAGCATGGGGAGCAAACA
+
>>A1>111>1A>A1G1E1E0AFG0A0BFHGGGE1BFA/EEG2BAE/EEAEEEBFFCFGHGHHEFGFG2BB2BBDGFFGGHFEG?ECGHGHHGE1G<GHHFGFFHFBBFGGB2BBB?<BGG<G1FGGB00F/CCCCCFCGG1FGHHHHG>01>G>=F-<<AEHHHGD<=EGEB0CHF<0FCC;CGFGG.9A??::AA@.;?.CEFFFFB;/-9F/BFFFFFF/BFFFFEB?;@-@--BBF/-9-A@;A;BF9
@M03896:38:000000000-B4D98:1:2102:4543:22836 1:N:0:274
TACGGAGGGTGCAAGCGTTAATCGGAATTACTGGGCGTAAAGCGCACGCAGGCGGTTTGTTAAGTCAGATGTGAAATCCCCGGGCTCAACCTGGGAACTGCATCTGATACTGGCAAGCTTGAGTCTCGTAGAGGGGGGTAGAATTCCAGGTGTAGCGGTGAAATGCGTAGAGATCTGGAGGAATACCGGTGGCGAAGGCGGCCCCCTGGACGAAGACTGACGCTCAGGTGCGAAAGCGTGGGGAGCAAACA
+
AAABABBBB?AABDGF22E2AFGBE2AFHFHHFAGGGFGGEHGGGGGGGGGGGGGGEFGGGB4FGGFFGGHDGH4BBGHGFGGGGGHGBGHHHHC0GFHHHFHGHHHHGH????FBFGHHGCCGHHHHCDGEHHA><@@AFBFFFFFBFB9:;FFFF=;@AFFFFBA;A@EF/;9FFFBFDFFFFFFFFDD.AF;BFFECFAFFFFB.EFFF--..;BFBBADFFFB/9:B=ACAD/ADDBFF.DD./FA.
@M03896:38:000000000-B4D98:1:2102:4884:22848 1:N:0:274
TACAGAGGGTGCAAGCGTTAATCGGATTTACTGGGCGTAAAGCGCGCGTAGGTGGCCAATTAAGTCATATGTGAAATCCCCGAGCTTAACTTGGGAATTGCATTCGATACTGGTTGGCTAGAGTATGGGAGAGGATGGTAGAATTCCAGGTGTAGCGGTGAAATGCGTAGAGATCTGGAGGAATACCGATGGCGAAGGCAGCCATCTGGCCTAATACTGACACTGAGGTGCGAAAGCATGGGGAGCAAACA
+
BBBABFFAA2AAFDGCA2E2AFGBAAEEHFGGB3AGEGF2EGFFGFGGEFGGGEFHFHHHHHHHHHH4BB@BFFHHFGGHGGCEGGHGHHHGFGHABFHHHHHHHHHHGGB3B3BADFHDGC<@FHEGHHGGFEFFEFHFGGHHHHHHHH1GF<GGG@<<CHHHHHGGGGGHEGHHFBGHGDHHEHF.9BFFFGGGAGEFDGGEFFFFFFFFB9FFFFFBFBFFFFFAFFF@ADF?FFFFFFFF;DFFFFA
@M03896:38:000000000-B4D98:1:2102:21789:25935 1:N:0:274
TACGTAGGGGGCAAGCGTTATCCGGATTTACTGGGTGTAAAGTGCGCGTAGACGGAATGGCAAGTCTGATGTGAAAGGCCGGGGCTCAACCCCGGGACTGCATTGGAAACTGTCAATCTAGAGTACCGGAGGGGTAAGTGGAATTCCTAGTGTAGCGGTGAAATGCGTAGATATTAGGAGGAACACCAGTGGCGAAGGCGGCTTACTGGACGGTAACTGACGTTGAGGCTCGAAAGCGTGGGGAGCAAACA
+
AAABBFFBB@?>ACFA2AE2AADBAAAEHGHHHGF3AEHHHH5G50AE0>@AGFGGFFHB?FFGHHH4FGHGHHDG31?FEEGGEGHHHHHDB@D/<CGGGFHFGHB1FH?1???<DHHDFG<F1>FD<CGGGGG?/<C0:C0GHHH;<GCHG0;;?;;BGGGGGC;;EFFGGBBCFBFGGGGFFFFAAFFF;=@DFFEBCBF;/;FFBFA--9AE;FFBF?9A.AFFAEA@AFDFFDFFFFFFAD.FFFA
@M03896:38:000000000-B4D98:1:2102:22181:26011 1:N:0:274
TACGGAGGGTGCAAGCGTTAATCGGAATTACTGGGCGTAAAGCGCACGCAGGCGGTTTGTTAAGTCAGATGTGAACTCCCCGGGCTCAACCTGGGAACTGCATCTGATACTGGCAAGCTTGAGTCTCGTAGAGGGGGGTAGAATTCCAGGTGTAGCGGTGAAATGCGTAGAGATCTGGAGGAATACCGGTGGCGAAGGCGGCCCCCTGGACGAAGACTGACGCTCAGGTGCGAAAGCGTGGGGAGCAAACA
+
AAAAA1A111>A1FG0E0E0ABG0B0ABGBGHB1AG?FGE/FEEGCEGGG?EF/>E/>E0BFDFB2@@FBD2122>BFGGE>ECEGGGHHH000/0B?GGFHFHF12DGF?2?/@<FGFHCGFGGHFGFAFF<C.---;9AFBF9FBF9F/B9;BB@@-9-;BB/BBBB@EFF;BFB/B9;BFFFFFB-@>-A@@=?FF---@?9@=AEFF;-9A9BFFFFFFFF?B/;BB-:>=;F?AA@??F?AEFFF?
@M03896:38:000000000-B4D98:1:2103:15754:4917 1:N:0:274
TACGGAGGATCCGAGCGTTATCCGGATTTATTGGGTTTAAAGGGAGCGTAGATGGATGTTTAAGTCAGTTGTGAAAGTTTGCGGCTCAACCGTAAAATTGCAGTTGATACTGGATATCTTGAGTGCAGTTGAGGCAGGCGGAATTCGTGGTGTAGCGGTGAAATGCTTAGATATCACGAAGAACTCCGATTGCGAAGGCAGCCTGCTAAGCTGCAACTGACATTGAGGCTCGAAAGTGTGGGTATCAAACA
+
ABBBBBCCCFFFFGGGGCGEGGFEGGGGHFHHFHHDFGHGHHHGHFFGGFAF5DGBBGBGHHEGFGBGHHFFFH4BFFGHGFGEGGGFGHG@FF?EGBFGHGGGHFGHHHFFHHGHGDFGGHHGHHHHHHHHHGGGGGGCCDCFHHFFFCCEC===AA<ACCCGFGHHFHHGHHHGHGFEGGEFGGGGGGGGGGGGGGGGFFFFFFFFFFFFFFFFFBFFFFFFFFEBEFFF:FDD:B0FFD.:0;BFF0.
@M03896:38:000000000-B4D98:1:2103:21037:5810 1:N:0:274
TACGGAGGATCCGAGCGTTATCCGGATTTATTGGGTTTAAAGGGAGCGTAGATGGATGTTTAAGTCAGTTGTGAAAGTTTGCGGCTCAACCGTAAAATTGCAGTTGATACTGGATATCTTGAGTGCAGTTGAGGCAGGCGGAATTCGTGGTGTAGCGGTGAAATGCTTAGATATCACGAAGAACTCCGATTGCGAAGGCAGCCTGCTAAGCTGCAACTGACATTGAGGCTCGAAAGTGTGGGTATCAAACA
+
BBBBBBBBBFFFGGGGCEFEGGGF2EEGHGGGFFGFFGGHHHHGGEGGGE?FHGGFGGFHHHGEGHBGHHGGGFHHGFHHHHEFFCGEFHHGGHDEFBBFGHFGHHFHHHFFBGHBFDHFBFGGHGHBFHHGGGGCD?DC>@AFHHFGC.<<<<==AA<CEBC0CFGHHHHEHFCCCECDGGGGGGGD?EFEC.;@?EGFFDFFFFFBFFFFFFFBBFFFFFFFFFFF?A.9@FDBFBB/AD./:/BF/F.
@M03896:38:000000000-B4D98:1:2103:21050:5830 1:N:0:274
TACGGAGGATCCGAGCGTTATCCGGATTTATTGGGTTTAAAGGGAGCGTAGATGGATGTTTAAGTCAGTTGTGAAAGTTTGCGGCTCAACCGTAAAATTGCAGTTGATACTGGATATCTTGAGTGCAGTTGAGGCAGGCGGAATTCGTGGTGTAGCGGTGAAATGCTTAGATATCACGAAGAACTCCGATTGCGAAGGCAGCCTGCTAAGCTGCAACTGACATTGAGGCTCGAAAGTGTGGGTATCAAACA
+
AAAAAAABBFFFGCGFCEGEGGDEEEGGHFGHFHGEGGHHGHHGHEFGGFCFHHHGFFFGHHGFGHEHFHGGGGGFGGHHHGGGGGGGGGGGGHEFGBBFGHGGHHFHFGFDFFHEFDFFFGHHHHHHHHHHHHGEFCDCCGGGHHFGFD.C<===<<<ACGFHHHHHHGGHHGCGHFDDEDBFGGGGBEGGFEDGGDGGGFFFFFFFFFBFFFFFFFFFFFFFFFFBEFF@-BAAFEB/ADA9:BFFEBA
@M03896:38:000000000-B4D98:1:2103:16152:7623 1:N:0:274
TACGTAGGGAGCGAGCGTTGTCCGGAATTACTGGGTGTAAAGGGTGCGTAGGCGGCCTGGTAAGTTAGTGGTGAAAACTATGGGCTTAACCCATAGCCTGCCATTAAAACTGCTGGGCTTGAGTGAAGTAGAGGTAGGTGGAATTCCCGGTGTAGCGGTGAAATGCGTAGAGATCGGGAGGAACACCAGTGGCGAAGGCGGCCTACTGGGCTTTAACTGACGCTGAGGCACGAAAGCATGGGTAGCAAACA
+
AABBBFF@AFAAEFEECEEFFGHEEGGGHFFFFFFBEEHGHHGGHFECFEG?GEEGEDFHBGGFGGBGFDFBFHHHHCHGHHGGGHEFFGHHGGHHHGGGHHGHFHGHHHGFEGGGDFGGFF2FGGHHFGHHGHHGB<?DAEHFHGHFDG--<<=D@<<AEFHHCG;CECGFHHHHD-;@BEGFFGGGFCFGCGGFFD:--@=.BB9;9AAFFBFFFBFFFFFFFD.EF?AAAAA./BFFFEB;:BFEFF9
@M03896:38:000000000-B4D98:1:2103:16156:7643 1:N:0:274
TACGTAGGGAGCGAGCGTTGTCCGGAATTACTGGGTGTAAAGGGTGCGTAGGCGGCCTGGTAAGTTAGTGGTGAAAACTATGGGCTTAACCCATAGCCTGCCATTAAAACTGCTGGGCTTGAGTGAAGTAGAGGTAGGTGGAATTCCCGGTGTAGCGGTGAAATGCGTAGAGATCGGGAGGAACACCAGTGGCGAAGGCGGCCTACTGGGCTTTAACTGACGCTGAGGCACGAAAGCATGGGTAGCAAACA
+
BCBBBFFCCFCBGGGGGFGGFGGFEGGGHGFHFGHFFEHHHHHGHFGGGEEDGFGGGGGHFHGFGHFHFFGGGFHHHFGFHHHHHHHHHFGHGGFGHFGGHHHHGHFGGHGFFHGHF?FFCGFFHH2GGHHHHHHHHGGDFHHGHHGHGC-AC<==A<<AEHHHFG:;EFGHEGHHECDGGGGFFGGEFFGGEGGFFFEADDFFFFFBFFEFFFFFFFFFFFFFDDFEFFFDDFFFFFFFFFFFEFFFFF.
@M03896:38:000000000-B4D98:1:2103:16312:10190 1:N:0:274
TACGTAGGGTGCAAGCGTTATCCGGAATTATTGGGCGTAAAGGGCTCGTAGGCGGTTCGTCGCGTCCGGTGTGAAAGTCCATCGCTTAACGGTGGATCCGCGCCGGGTACGGGCGGGCTTGAGTGCGGTAGGGGAGACTGGAATTCCCGGTGTAACGGTGGAATGTGTAGATATCGGGAAGAACACCAATGGCGACGGCAGGTCTCTGGGCCGTCACTGACGCTGAGGAGCGACAGCGTGGGGAGCGAACA
+
AAAAABC3A4AAFGFFEAEECGHE?DEFGGHBGB2FEEAEG5AEAFHEEEF?GECEGEEE?EE?>EEECEE?EBD?FGHHHGGGEA?BFHAB?GDFC2FCF><A@@-.<G<.>-AC??AAFFGFFCDFEDDFEFDDDFFBA;FBFFFFDA==9/999=9;DAFF/;B;FEB99FFED->DFFBBFFDAFBBFFFA---@BFC9BFFBFBB.A=9BDABBBFFFFFF.9/DEFF-9;E>.;9@>E@A--BD-
@M03896:38:000000000-B4D98:1:2103:16314:10210 1:N:0:274
TACGTAGGGTGCAAGCGTTATCCGGAATTATTGGGCGTAAAGGGCTCGTAGGCGGTTCGTCGCGTCCGGTGTGAAAGTCCATCGCTTAACGGTGGATCCGCGCCGGGTACGGGCGGGCTTGAGTGCGGTAGGGGAGACTGGAATTCCCGGTGTAACGGTGGAATGTGTAGATATCGGGAAGAACACCAATGGCGAAGGCAGGTCTCTGGGCCGTCACTGACGCTGAGGAGCGAAAGCGTGGGGAGCGAACA
+
ABBAAFFCBFBBFGGGFFGGGGGEGGGGHGGHGHHGGFGGHHHGGGHGEEFDHGGGEGGFEFEGEFGGGGGEGGHHHHHHHHHGGHHGHHGCCFFHH2?FFB>CFGFGGHDDGGGGGAACCFGGGGGGGGGFFFFFDABFEFFFFFFFFC=BA;::D@:AFFFFFFFFFFFFFFFFDBDFFFFFFFFFFFFFFFFFFFFFFFFFFFFFFFFFFFFFFFFFFFFFFFFFFDEA@DBDFFFFFFFFDA=>BB>
@M03896:38:000000000-B4D98:1:2103:7597:10346 1:N:0:274
TACGGAGGGTGCAAGCGTTACTCGGAATTACTGGGCGTAAAGCGCACGCAGGCGGTTTGTCAAGTCAGATGTGAAATCCCCGGGCTCAACCAGGGAACTGCATCTGATACTGGCAAGCTTGAGTCTCGTAGAGGGAGGTAGAATTCCAGGTGTAGCGGTGAAATGCGTAGAGATCTGGAGGAATACCGGGGGCGAAGGCGGCCCCCTGGACGAAGACTGACGCTCAGGGGCGAAAGCGAGGGGAGCAAACA
+
>3>>AA3@22A>FGGFE2EEF5FAEEFGHGDGE3ABEAEFHB5E00EAEEEEE@EG?>EF4BBGF@4B3FFEEFDGHHHHCEE?>EGHHHH/?/</FF1?DD1?F1F2DDGFCFG1FFFFCGGH11<<<<FFF<C.>-<0DGFF=DGHD//<<0:;C-:;;GHG0;;.CB.0CBFFF0C.EFFGGGGB--;;9;BB;AA9--@-B--;;BF---.;9FB/BDD...;/.-9;-9=.9..9;@B.-;.9BF.
@M03896:38:000000000-B4D98:1:2103:7244:12014 1:N:0:274
TACGTAGGGTGCAAGCGTTATCCGGAATTATTGGGCGTAAAGGGCTCGTAGGCGGTTCGTCGCGTCCGGTGTGAAAGTCCATCGCTTAACGGTGGATCCGCGCCGGGTACGGGCGGGCTTGAGTGCGGTAGGGGAGACTGGAATTCCCGGTGTAACGGTGGAATGTGTAGATATCGGGAAGAACACCAATGGCGAAGGCAGGTCTCTGGGCCGTCACTGACGCTGAGGAGCGAAAGCGTGGGGAGCGAACA
+
ACBBAFFAACAAFGGCFCFEGGBBEEEFHGDFFFFGEEEFGGHGGFFEEEAEGEEFGGFEEGCE>EEEGEEEGFFGFGHGHHHGGHHGHHGGC?DGG2?FF><>CDFCCHDDGGGGC;ACAFFFFFGGEFGEFFFADEFFFFBFFFFFFF-@;;/:A@;AFFFF/9FFFFFFFFFEDFFFDFBFFFFEAFFFFFCFCFEFDFFFFFFFBFEFFFADDFFFFFFFFFFEFFFFAFFFFFFFFFFEFFFA@@9
@M03896:38:000000000-B4D98:1:2103:5392:13274 1:N:0:274
TACGGAGGGTGCAAGCGTTAATCGGAATTACTGGGCGTAAAGCGCACGCAGGCGGTTTGTTAAGTCAGATGTGAAATCCCCGGGCTCAACCTGGGAACTGCATCTGATACTGGCAAGCTTGAGTCTCGTAGAGGGGGGTAGAATTCCAGGTGTAGCGGTGAAATGCGTAGAGATCTGGAGGAATACCGGTGGCGAAGGCGGCCCCCTGGACGAAGACTGACGCTCAGGTGCGAAAGCGTGGGGAGCAAACA
+
CCBCCCBCCABAFGGGGEGGGGHGGGFGHHFHGGFFGGGGHHHGGAEFGAEEEGGGGGGGGHGHGHBGFGHGHFEFGHHHGGGGFGHHHHHHHGGGHFGGHHHHHGFHGHFGHHHFGGHGGHHHHHHHFGGGHHGGGA;AEFFFFFFFFFBB;;:;;;;@EFFFFFDADDEFFFFFFFFFFFFFFFFFFBFFFFFFFFFFFFFFFFDFFFFA9BDAFBFFBFFFFFF/B/BDDFAFFFDDDFFECDEFFFF
@M03896:38:000000000-B4D98:1:2103:13221:14880 1:N:0:274
TACGTAGGGGGCAAGCGTTATCCGGATTTACTGGGTGTAAAGTGAGCGTAGACGGACTGGCAAGTCTGATGTGAAAGGCCGGGGCTCAACCCCGGGACTGCATTGGAAACTGTCAATCTAGAGTACCGGAGGGGTAAGTGGAATTCCTAGTGTAGCGGTGAAATGCGTAGATATTAGGAGGAACACCAGTGGCGAAGGCGGCTTACTGGACGGTAACTGACGTTGAGGCTCGAAAGCGTGGGGAGCAAACA
+
AAAAAFFAA1@>ACFG?AEGA2FA0B/EFDFBD1BAEEFF2DGGFHFEEEC/DAB?/>??B0FEBFEGGFFFG2GF1>FHEEECE/GBFFHGG/<@BCHEH1FGFFHGHHHBGFDFBDFFFDGFHDFCCGGCGCGGEB0<<DFFHHFHHFF;<;<;C;:AAFFFFF;.CGGGGBFFGGGFB?/FBFFEFFFBA@?-?AE@---;9BFF/BA@@BFEFFFFFBAE-9B;E-A@@9A9BAAB?-@A9A-9/-9
@M03896:38:000000000-B4D98:1:2103:13219:14899 1:N:0:274
TACGTAGGGGGCAAGCGTTATCCGGATTTACTGGGTGTAAAGTGAGCGTAGACGGAATGGCAAGTCTGATGTGAAAGGCCGGGGCTCAACCCCGGGACTGCATTGGAAACTGTCAATCTAGAGTACCGGAGGGGTAAGTGGAATTCCTAGTGTAGCGGTGAAATGCGTAGATATTAGGAGGAACACCAGTGGCGAAGGCGGCTTACTGGACGGTAACTGACGTTGAGGCTCGAAAGCGTGGGGAGCAAACA
+
BCBBAFFBCBBDCGGCGFGGGGFEFGGGHHFHGGHFEEHGHHHHGGHGGEACFEEE1BGGCGFFGHFGGHFFHHHFHHHHFGGGGGHEGGFFG@CFDBCFHHHHHHHHGHFBFFFGFFGFGFHGHHHGGGGGGGGGHHGFGHHHHHGHHCCC<<<;:;;AEFFGFFC;DGGGGGGGGGGGGDFGGGGEFFFFFFFFFFFFFFFFFFFFFFFFCFFFFFFFF?EFEFFFFFFCCFDAFDDDCFFECDEFFFF
@M03896:38:000000000-B4D98:1:2103:27068:16578 1:N:0:274
TACGGAGGGTGCAAGCGTTAATCGGAATTACTGGGCGTAAAGCGCACGCAGGCGGTTTGTTAAGTCAGATGTGAAATCCCCGGGCTCAACCTGGGAACTGCATCTGATACTGGCAAGCTTGAGTCTCGTAGAGGGGGGTAGAATTCCAGGTGTAGCGGTGAAATGCGTAGAGATCTGGAGGAATACCGGTGGCGAAGGCGGCCCCCTGGACGAAGACTGACGCTCAGGTGCGAAAGCGTGGGGAGCAAACA
+
ABAAAAAADBAAGDG4EEGC2BFFAEFFGFBGFFGFEFGGFHHGG0EAE00>EFEEEGGBFHBFFHFGHHHFED@FFGGHGGGGGGHHGGFGFHEGHFGFFGFHHHEHFHFFHHHHGFG??F1?GHFF?CCFHHGGCB9DEFFFFFFFBF/;;;/;9;;;EBBFFFD;ABEBFFFFFFFFFDFFFFFFF;DDFFBFFFF@BFFFF@9.AFFC9>DDFFFFFFDDFFFFBFFFACAFBDADCFFFFD?BBA9
@M03896:38:000000000-B4D98:1:2103:27087:16583 1:N:0:274
TACGGAGGGTGCAAGCGTTAATCGGAATTACTGGGCGTAAAGCGCACGCAGGCGGTTTGTTAAGTCAGATGTGAAATCCCCGGGCTCAACCTGGGAACTGCATCTGATACTGGCAAGCTTGAGTCTCGTAGAGGGGGGTAGAATTCCAGGTGTAGCGGTGAAATGCGTAGAGATCTGGAGGAATACCGGTGGCGAAGGCGGCCCCCTGGACGAAGACTGACGCTCAGGTGCGAAAGCGTGGGGAGCAAACA
+
ABBAAACBCBBCCGGGGGGFEBGFEFFGHHGHFFGGFEGGGHHGGAEFGEGGGGGGGGGHHHHHHHGHEGGGHHHHGHGHGGGGGGHHHHGHHHGHHFGHHHHHHHFHHHGGHHHHGHHHGGHHHHHHFFGFGHGCGF@DFFFFFFFFFF0BB;;;>@ADEFFFFFAADFEFEBFFFFFFFFFFFFFFFFFFFFFFFFFFFFFFFCDE?FFFFCFFFFFFFFFFFFFFFFFFDFCFFFFFFFFFFDFFFF?
@M03896:38:000000000-B4D98:1:2103:13069:17539 1:N:0:274
TACGTAGGGAGCGAGCGTTGTCCGGAATTACTGGGTGTAAAGGGTGCGTAGGCGGCCTGGTAAGTTAGTGGTGAAAACTATGGGCTTAACCCATAGCCTGCCATTAAAACTGCTGGGCTTGAGTGAAGTAGAGGTAGGTGGAATTCCCGGTGTAGCGGTGAAATGCGTAGAGATCGGGAGGAACACCAGTGGCGAAGGCGGCCTACTGGGCTTTAACTGACGCTGAGGCACGAAAGCATGGGTAGCAAACA
+
BBBBAFFAAFAAGGGGGGFC2GFEFGAFHHFHCGFCEEHHFGFGGFEGEEAEHFCFFGFHBGGGFHHHFDFBFHHHHFGGFHGHHHHHHFGFFFHGGHHHHHHHGHHHHHFF2GF2<?@FBFGFGHGHGGHHGHFHFFFDCGHHHFHGGG-<<<==A<<<EFHHFGEDGGGHBGHHGBFGADFGGGGFGGGFFGGFFFFFFFFFFFFFFFEFFFFFFFFFFFFFFFFFEFFDADDFFFFFFFFFEFFFFFF
@M03896:38:000000000-B4D98:1:2103:27485:19925 1:N:0:274
TACGTAGGGTGCAAGCGTTATCCGGAATTATTGGGCGTAAAGGGCTCGTAGGCGGTTCGTCGCGTCCGGTGTGAAAGTCCATCGCTTAACGGTGGATCCGCGCCGGGTACGGGCGGGCTTGAGTGCGGTAGGGGAGACTGGAATTCCCGGTGTAACGGTGGAATGTGTAGATATCGGGAAGAACACCAATGGCGAAGGCAGGTCTCTGGGCCGTCACTGACGCTGAGGAGCGAAAGCGTGGGGAGCGAACA
+
ABBBAFFABFAAFGFFGGGGGGGEFGEGHGFGCGEFEEGGFHGGGFHFEECEHFEGGGFEEEEEEEGGGGCEFGHHGHHHHGHGGHHGHGGFCGDHHBGGGCBGGFDCCHEAFGGCA;ACBFGFGGGGCEGFEFFFFEBFEFBFFFFFF=-@;;;;A@9ADFFFBBFFFFFFFFFFFFFFDFBFFFFFFFFFFFFFFFFFFF;BFFFFBFEFFFFFFEFFFFFFFFFFFFFFFA-;FAFFFFFEBA9;BF;
@M03896:38:000000000-B4D98:1:2103:27464:19936 1:N:0:274
TACGTAGGGTGCAAGCGTTATCCGGAATTATTGGGCGTAAAGGGCTCGTAGGCGGTTCGTCGCGTCCGGTGTGAAATTCCATCGCTTAACGGTGGATCCGCGCCGGGTACTGGCGGGCTTGAGTGCGGTAGGGGAGACTGGAATTCCCGGTGTAACGGTGGAATGTGTAGATATCTGGAAGAACACCAATGGCGAAGGCAGGTCTCTGGGCCGTCACTGACGCTGAGGAGCGAAAGCGTGGGGAGCGAACA
+
AAAA>FFBBFBBGGGFCEGEFAFEGGEFHG5FEFGFFGGGHH3EF1FEABC?GFGGECEEA/>EEGEG>EFGGHHG44BGGH3EGHEDGF?//?CHF22?F</A/A-CCG1>FGC-;;AC?FBFB0ADGGGGGG.-9:90AFBBFFFFFFABD:/;;9;E9EFFF/;FFFF/BBF/;FF/FFFBFFF.9BFFBD@CFDE9A-9;/;BBF.9.;99ADFFFFFFFAD?A/AE>BC@DFFFFFFFFDD-9BB9
@M03896:38:000000000-B4D98:1:2103:27484:19942 1:N:0:274
TACGTAGGGTGCAAGCGTTATCCGGAATTATTGGGCGTAAAGGGCTCGTAGGCGGTTCGTCGCGTCCGGTGTGAAAGTCCATCGCTTAACGGTGGATCCGCGCCGGGTACGGGCGGGCTTGAGTGCGGTAGGGGAGACTGGAATTCCCGGTGTAACGGTGGAATGTGTAGATATCGGGAAGAACACCAATGGCGAAGGCAGGTCTCTGGGCCGTCACTGACGCTGAGGAGCGAAAGCGTGGGGAGCGAACA
+
AAABAFFBBFBAFGGFGFGGEGGEEEGGHCHHGGDEEEFEFHGGGFHGGEA?GFGGEGFEEEEEEGGGGGEEFGFHHHHHHHHGGHHGHHGGFHGHHBGGGB>CDCDEFHD.CGG?B;AEDCBFFGGFCFGFFFDFDEFFABFFFFFFFF-;;:9;;9;ADEFF99BFF/BFFFFFBCFFFFFFFFFFFFFFFF=FFFEFFF.FFFFBFFEEDFFFFFFBFFFFFF?EBDEFFFFFFFDDFFFFCFFDFDB
@M03896:38:000000000-B4D98:1:2103:24453:21848 1:N:0:274
TCCGGAGGGTGCAAGCGTTAATCGGAATTACTGGGCGTAAAGCGCACGCATGCGGTTTGTTAAGTCAGATTTGAAATCCCCGAGCTCAACCTGGGAACTGCATCTGATACTGGCAAGCTTGCGTCTCGTAGAGTGTGCTAGAATTCCAGGTGTATCGGTTAAATGCGTAGAGATCTGGAGGAATACCGGTGGCGAAGTCGGCCCCCTGGACGAAGACTGACGCTCCGTTGCGACAGCGTGGTGAGCAACCA
+
>1>>>??ADAAAFGF00AAEFGH00AAF1F1DD1/B/AAE/DFEE?EAEE//B///>E/FGHHHHH@B1D12F211BFGHG//>>/BEFHFF00?CC<11BF1B>1BDFG>21?01/?@G0/>?CAF?<//<1???=11>1<<FFHH11011><0=<-<.<=G0=GEG.-.:00CC<0;...9CFFG.A@??;---9.;;@@9-@@;--9;----9////;-A-9---/;9--9--9-9---;/-;//99A
@M03896:38:000000000-B4D98:1:2103:24436:21852 1:N:0:274
TACGGAGGGTGCAAGCGTTAATCGGAATTACTGGGCGTAAAGCGCACGCAGGCGGTTTGTTAAGTCAGATGTGAAATCCCCGGGCTCAACCTGGGAACTGCATCTGATACTGGCAAGCTTGAGTCTCGTAGAGGGGGGTAGAATTCCAGGTGTAGCGGTGAAATGCGTAGAGATCTGGAGGAATACCGGTGGCGAAGGCGGCCCCCTGGACGAAGACTGACGCTCAGGTGCGAAAGCGTGGGGAGCAAAC
+
ABBBAABBCBAAFGGFCEGGGGHF?EFGHEFFFBFBEFGGGHHGG0EEEAEFGGGGGGG2FGHHHHFHFHHGHGHGHHHHGGGGEGHGHHHHHHGHFGGHHHFHHHFHGHGHHHHFGFHHHFFHHHHH?EGEHFGCGFBDFFFFFFFFFEBFF;;:@;ACEFFFFBA;ADFFFB:BFFEFFFFFFFFFFBDFFFFFFFFFFFFFFFFEAB.@;DDDFFFFFFFBFF/BFFFFDFFDBD:ADDFFFFFFFF
@M03896:38:000000000-B4D98:1:2103:24444:21869 1:N:0:274
TACGGAGGGTGCAAGCGTTAATCGGAATTACTGGGCGTAAAGCGCACGCAGGCGGTTTGTTAAGTCAGATGTGAAATCCCCGGGCTCAACCTGGGAACTGCATCTGATACTGGCAAGCTTGAGTCTCGTAGAGGGGGGTAGAATTCCAGGTGTAGCGGTGAAATGCGTAGAGATCTGGAGGAATACCGGTGGCGAAGGCGGCCCCCTGGACGAAGACTGACGCTCAGGTGCGAAAGCGTGGGGAGCAAACA
+
CCCCCBCCCBABFGGGGEGEFGHGGGGGHFFHFGFFGGGGGHHGG?EFGGGFGGGGGGG?FF@FFHFHHHGGHGHGFHGGGGGGGGHHHHHHHHGGHFHHGHHHHHHHHHGHHHHGGHHHGFHHHHHHGGGFGHGGGF-AEFFFFFFFFF0;;;;;;;9@?FFFFFFFFFEFBBFFFFEFFDBBFFFFFFFFFFFFFFFFFFFFFC@.EFFFA-D?FFFB9ADFFFFFFFFF;@@A9A.;BAF.CDAFB.A
@M03896:38:000000000-B4D98:1:2103:3780:22526 1:N:0:274
TACGGAGGATCCGAGCGTTATCCGGATTTATTGGGTTTAAAGGGAGCGTAGATGGATGTTTAAGTCAGTTGTGAAAGTTTGCGGCTCAACCGTAAAATTGCAGTTGATACTGGATATCTTGAGTGCAGTTGAGGCAGGCGGAATTCGTGGTGTAGCGGTGAAATGCTTAGATATCACGAAGAACTCCGATTGCGAAGGCAGCCTGCTAAGCTGCAACTGACATTGAGGCTCGAAAGTGTGGGTATCAAACA
+
ABBBBBBBBFFFGGGGGEGCGGGBEFGGHGFHFFFEGGHGEHHGHEFGGECB5FFF5B3FGFHFGHFFHHFGGFGGFGHHHHGEEFGGHFHEGHEHHBBFHFBFHHGHHHFBGFF3B?FGHHGHGHGFGHHHGHGED/A@ADFGHHE<FF<<<<==<<<CEGFHHHHHGHFCHGGHHCDDFDFGGGGG?DGGFGGGGGGFGFE/AABBFFFFFFBFFFFFFEBFFFFFFFFC;FF?99BBDDABFFFFFFF
@M03896:38:000000000-B4D98:1:2103:3761:22527 1:N:0:274
TACGGAGGATCCGAGCGTTATCCGGATTTATTGGGTTTAAAGGGAGCGTAGATGGCTGTTTAAGTCAGTTGTGAAAGTTTGCGGCTCAACCGTAAAATTGCAGTTGATACTGGATATCTTGAGTGCAGTTGAGGCAGGCGGAATTCGTGGTGTAGCGGTGAAATGCTTAGATATCACGAAGAACTCCGATTGCGAAGGCAGCCTGCTAAGCTGCCACTGACATTGAGGCTCGAAAGTGTGGGTATCAAACA
+
AAA>AABBAFCFFFGEGGGAEDGEGGGGHF5FFGG2AEFGAG3F1BEGFECB5DF2B?1BFGFGGH5D5GDFEHHD34@44@EEEGEGHG0>?C?F4BBFGH3B4F4FGHFBG2BB3FFBBFFFH3BGGGHEFG//?@//>A@FHH.<>..<<<==<<=CCGBGGGCGGHHCHCG00AC.EEB/0CFGDGGGFGGGGGGGFFFFFAB/9/BF//.;;BF/F//;/FFF..;;;FDF/9FFFF.;9:;9BB;
@M03896:38:000000000-B4D98:1:2103:16417:24060 1:N:0:274
TACGGAGGATGCAAGCGTTATCCGGATTTATTGGGTTTAAAGGGTGCGTAGGCGGCACGCCAAGTCAGCGGTGAAATTTCCGGGCTCAACCCGGAGTGTGCCGTTGAAACTGGCGAGCTAGAGTGCACAAGAGGCAGGCGGAATGCGTGGTGTAGCGGTGAAATGCATAGATATCACGCAGAACCACGATTGCGAAGGCAGCCTGCTAGGGCGAAACAGCCGCTGAGGCACGAAAGCGCGGGTATCGAACA
+
>AA>>AADBFFFAGBF2AEEGGHEAAEGHCHHCFGEFGGHHHHGAFEEFE??GEEFEFEFFGGFBGFFG?@EEGGDGHHHHG/<>EGFGFGD?@C/????FG??CEHHHHGDHH/@-<C>FFHHHHHHHF.CC.EA?-;-;A?F0C.;CBACC9;B@9;9ABFFB;:;FBFFFFFFFFFFFFFFFFEA>AEEFACFA.AFFFFFFFBBF.:.-9-9@F..:9;@;9.E?.9;:AA9F.--;BFB/9.;/A-
@M03896:38:000000000-B4D98:1:2103:16395:24066 1:N:0:274
TACGGAGGATGCAAGCGTTATCCGGATTTATTGGGTTTAAAGGGTGCGTAGGCGGCACGCCAAGTCAGCGGTGAAATTTCCGGGCTCAACCCGGAGTGTGCCGTTGAAACTGGCGAGCTAGAGTGCACAAGAGGCAGGCGGAATGCGTGGTGTAGCGGTGAAATGCATAGATATCACGCAGAACCACGATTGCGAAGGCAGCCTGCTAGGGTGAAACAGACGCTGAGGCACGAAAGCGTGGGTATCGAACA
+
>AA>A?ABAFFFFGGGGEGFGGFE2EFGHFHHGHHDGGFGBGGGHFEGGEE?GEGE0EEFGGEGGHEGFDGEEGHFFGHHHG?<EEHFGGGCFGCGGCFGHH?DGGHGHGDDGH/@FAE>>FFGHHHHHHHGHFDC?-CF?D:CFC9;C-.CE0;;:;9;AFFGFF;FFFFFFFFFFDFFFCBFEFFF9AEFFFCBFFF.ADFFFFF/;..;9A:BFB.BFABD.;.AAF?A:AA9FDADC=DFBFAE/A-
@M03896:38:000000000-B4D98:1:2103:16410:24076 1:N:0:274
TACGGAGGATGCAAGCGTTATCCGGATTTATTGGGTTTAAAGGGTGCGTAGGCGGCACGCCAAGTCAGCGGTGAAATTTCCGGGCTCAACCCGGAGTGTGCCGTTGAAACTGGCGAGCTAGAGTGCACAAGAGGCAGGCGGAATGCGTGGTGTAGCGGTGAAATGCATAGATATCACGCAGAACCACGATTGCGAAGGCAGCCTGCTAGGGTGAAACAGACGCTGAGGCACGAAAGCGTGGGTATCGAACA
+
BCBBBCCCCFFFGFGGCEGGGGGEEGGGHBGGFGHEGGHHHHHGHFGGGEE?HFGGCFFGGGGGHHEGHDEEGGFHGHHHHGEEEEHGGFHGGG?DGF??GHCFGGHGHHFFGHCGGAEFFHBGGHHHHHHHGCDGGCGGGGGGGF.;EC9CE;=;AA;CEGGGGF;FFFFFFFFFFFFFFFFFFFFF@EFFFFFFFFFFDDFFFFFFBFEBEFFFBFFFFFFF?.AEFFFDDFFFFDFFFFDFFF9AFF-
@M03896:38:000000000-B4D98:1:2103:23589:24096 1:N:0:274
TACGTAGGGTGCAAGCGTTATCCGGAATTATTGGGCGTAAAGGGCTCGTAGGCGGTTCGTCGCGTCCGGTGTGAAAGTCCATCGCTTAACGGTGGATCCGCGCCGGGTACGGGCGGGCTTGAGTGCGGTAGGGGAGACTGGAATTCCCGTTGTAACGGTGGAATGTGTAGATATCTGGAAGAACACCAATGGCGAAGGCAGGTCTCTGGGCCTTCACTGACGCTGAGTAGCGAAAGCATGGGGAGCGAACA
+
>AAAAFC334AAFGGCC?EGGBDAABEFG5EHF3EFEECDG532FCG?EEA?G0>EEG>?B/>/>EEE//>?EGFHBFGGFGG/ECGDHHABBA/??2??<BDG?@><CG.>AFC-?;9C:CFGGF9-;AAA..;-A9;B9B/;FFFFD...;:9BD;;A.AFF/9;;BFFFFFF/;9BFBFFBFFFFEBFFBBFD;DEF.-.;BB/B;.;A.//;B///;DDF...9999--;;;F///....-;-;;@-
@M03896:38:000000000-B4D98:1:2103:23595:24113 1:N:0:274
TACGTAGGGTGCAAGCGTTATCCGGAATTATTGGGCGTAAAGGGCTCGTAGGCGGTTCGTCGCGTCCGGTGTGAAAGTCCATCGCTTAACGGTGGATCCGCGCCGGGTACGGGCGGGCTTGAGTGCGGTAGGGGAGACTGGAATTCCCGGTGTAACGGTGGAATGTGTAGATATCGGGAAGAACACCAATGGCGAAGGCAGGTCTCTGGGCCGTCACTGACGCTGAGGAGCGAAAGCGTGGGGAGCGAACA
+
ABBBAFFABFABGGGCEEFEGGFEEEEFHFHHCBEGFGGEDHHGGGGGGE1EFEFFEFEEEGFGEGGGGGGEGHHHHHHHHHHGGHHGHFGGDFDHH2?GGB<ADDCCCHDDGGGGAAAEBFFFGGGGEGGFFFFCAEFEA;BFFFBFFA-@A:;9A;:;DEFFBFFFFFFFFBFABABCFFFFFFFFFFFFFFFFFDFFDFAFFFFBFFEFAFFDFFFBBDFDDDFFFFFF-:@DFFFFCFFEBDD@BB-
@M03896:38:000000000-B4D98:1:2103:19131:27256 1:N:0:274
TACGTAGGGTGCAAGCGTTATCCGGAATTATTGGGCGTAAAGGGCTCGTAGGCGGTTCGTCGCGTCCGGTGTGAAAGTCCATCGCTTAACTGTGGATCCGCGCCGGGTACGGGCGGGCTTGAGTGCGGTAGGGGAGACTGGAATTCCCGGTGTAACGGTGGAATGTGTAGATATCGGGAAGAACACCAATGGCGAAGGCAGGTCTCTGGGCCGTCACTGACGCTGAGGAGCGAAAGCGTGGGGAGCGAACA
+
ABBAAFFAB>>>GGGGECGGGGHEAEEGHH5GFFFFFGGGHFHGG1GEEECEFCEF@F/1B>>EEFGG@/>>EHHGB?FGFHGDGHHGHH22BBB2??2BCB<B////>G.<@D?C-;;9;CFFGF?-9AE?ED.-;9;FAFFFFFFF.--;;:;;;;;9.AFFB9BFFBBFFB/.--9@FFFFFFFFEFFFBDDFFFFFD9AFB;;:;;.;@9@DFFFFFFFDDDAAF.A=@FFFFFFDAA;F;A-@BF-
@M03896:38:000000000-B4D98:1:2103:19155:27266 1:N:0:274
TACGTAGGGTGCAAGCGTTATCCGGAATTATTGGGCGTAAAGGGCTCGTAGGCGGTTCGTCGCGTCCGGTGTGACAGTCCATCGCTTAACGGTGGATCCGCGCCGGGTACGGGCGGGCTTGAGTGCGGTAGGGGAGACTGGAATTCCCGGTGTAACGGTGGAATGTGTAGATATCGGGAAGAACACCAATGGCGAAGGCAGGTCTCTGGGCCGTCACTGACGCTGAGGAGCGAAAGCGTGGGGAGCGAACA
+
BBBBBCCAAFAACFGFFE2AAGDAAE2BGFFHBEAGAEEC2DGGGHFCEE1AGEEEGGC1EE?@>E>EGE/EAG44?FHGGHHGGHHGHF///??/?1??<>>C@A?<@G..>AC??ABE;CFGFF@-;AFFEFDB.;FFAB/9BBBB9--9;9;;A;:9.ABFBFFFFB;B/;;:;---A.;BFFFF?FFB.@@-BDFFDB.;FFFFBB.;@BBDDFF/;.9ADD?EFDAB-;;.BD;AB>=.@DBB<B=
@M03896:38:000000000-B4D98:1:2103:19138:27273 1:N:0:274
TACGTAGGGTGCAAGCGTTATCCGGAATTATTGGGCGTAAAGGGCTCGTAGGCGGTTCGTCGCGTCCGGTGTGAAAGTCCATCGCTTAACGGTGGATCCGCGCCGGGTACGGGCGGGCTTGAGTGCGGTAGGGGAGACTGGAATTCCCGGTGTAACGGTGGAATGTGTAGATATCGGGAAGAACACCAATGGCGAAGGCAGGTCTCTGGGCCGTCACTGACGCTGAGGAGCGAAAGCGTGGGGAGCGAACA
+
BCBBBFFABFBBGGGGGGGGGGGEEGEFHFHHFGDGGGGGGHHGGFHGGFFGHGGGEFEEEFEEEGGGGGGGGHGFHGGHHHHGGHHCHHGGFGDEHCFGGBBDGCFCDHGGGGGGGCDGDFGGGFGD;EGFFF?@AAFFEFFFFFFFFF;CA;;:A@;EDEFFFFFFFFFFFFBEBCFDFFFFFFFFFFFFFFFFFFFFFFAFFFFBBFEACDFFFFFFFFFFFFFFFFFFFFFDFDFDCFFFFDCCDFA
@M03896:38:000000000-B4D98:1:2104:9157:6857 1:N:0:274
TACGTAGGGGGCAAGCGTTATCCGGATTTACTGGGTGTAAAGTGAGCGTAGACGGAATGGCAAGTCTGATGTGAAAGGCCGGGGCTCAACCCCGGGACTGCATTGGAAACTGTCAATCTAGAGTACCGGAGGGGTAAGTGGAATTCCTAGTGTAGCGGTGAAATGCGTAGATATTAGGAGGAACACCAGTGGCGAAGGCGGCTTACTGGACGGTAACTGACGTTGAGGCTCGAAAGCGTGGGGAGCAAACA
+
BBBBBFFABBBAAAFEC?EEGGHFGEGGHHHHHHHHFGHHHHHHGHHGGGGGHGGEE?FFBFFFGHFDGHEBFGHHGGHHGGGGEFHFGHHGGGGGGGHHGFHHHFFGHH?BFBFFFFHGGGCFHHHGGGGGGGGGHFFF<GGHHHHHHBCGG;<;A:;AEGGGBFC;EGGGGGGGGFGGGFGGGGGGFBFFEDFFFFFFFFFFFFF;FF.BADFFFFFFF?EFEEFFFFF@DFFDFDFFFFFFFFFFFFF
@M03896:38:000000000-B4D98:1:2104:9147:6873 1:N:0:274
TACGTAGGGGGCAAGCGTTATCCGGATTTACTGGGTGTAAAGTGAGCGTAGACGGAATGGCAAGTCTGATGTGAAAGGCCGGGGCTCAACCCCGGGACTGCATTGGAAACTGTCAATCTAGAGTACCGGAGGGGTAAGTGGAATTCCTAGTGTAGCGGTGAAATGCGTAGATATTAGGAGGAACACCAGTGGCGAAGGCGGCTTACTGGACGGTAACTGACGTTGAGGCTCGAAAGCGTGGGGAGCAAACA
+
AAAAAF4A32?>AFCA2AAEGGHEAEEGG5GGFFDCDEBFFDGGFHGAABEEG1EBFBG@BC@CDFBFFHFF@EFGGHHHGGGCE@GHFGHGG/<>CCAFHHHHHFFGGH22F<F11F<??GCFBGGA/-CC?CGC<<<GDGHFFHH0CFCC<<:;:-.:;FFG0;:;CAGFGGGGGFFFDEFGFGGFCFFFEAFD-9A99@-;FB//9/.;-AAEB///;AEA.;9;EEF99FD./.:.9@-.;:9FBF.
@M03896:38:000000000-B4D98:1:2104:20231:7685 1:N:0:274
TACGTAGGGTGCAAGCGTTATCCGGAATTATTGGGCGTAAAGGGCTCGTAGGCGGTTCGTCGCGTCCGGTGTGAAAGTCCATCGCTTAACGGTGGATCCGCGCCGGGTACGGGCGGGCTTGAGTGCGGTAGGGGAGACTGGAATTCCCGGTGTAACGGTGGAATGTGTAGATATCGGGAAGAACACCAATGGCGAAGGCAGGTCTCTGGGCCGTCACTGACGCTGAGGAGCGAAAGCGTGGGGAGCGAACA
+
ABABBFFBBFBAFAGCEAF?GGGEGEGGHCHHHHHHGGGGHHGGFGHGGGGGHGGGGGGGE>EE>EGGGFGFGHHHHHHHHHHGGHHGHHGGGHGHHEHGG@DDGCGEGHC.CCGGFDGGGFFFFFGGEGGFFFFFFFFFAFFFFFFFFFCFD;;:;;;ADEFFBFFBFFFFFFFFFFFFFFFFFFFFFFFFFF@DFFFFFFFFFFFFBFFFFCFDFFFFFFFFDDFAFFFFDFFDFFFFFFFEFFFFAD>
@M03896:38:000000000-B4D98:1:2104:15368:8401 1:N:0:274
TACGTAGGGTGCAAGCGTTATCCGGAATTATTGGGCGTAAAGGGCTCGTAGGCGGTTCGTCGCGTCCGGTGTGAAAGTCCGTCGCTTAACGGTGGATCCGCGCCGGGTACGGGCGGGCTTGAGTGCGGTAGGGGAGACTGGAATTCCCGGTGTAACGGTGGAATGTGTAGATATCGGGAAGAACACCAATGGCGAAGGCAGGTCTCTGGGCCGTCACTGACGCTGAGGAGCGAAAGCGTGGGGAGCGAACA
+
ABB?A4>AACAAC5AF?AEACGHEGAEFHGHHFGDGFGGGGG3AFAGEEGGGHGGE@F@EB>EEEGEGGEEEGGHHGHHHFHHGDDHGHGD/?C?GG2GGF@FDCC<CFHGCGC-;BABED.0;FFA-;.A?ADFFBEFFABBFFFFFFF>BA;;BA@9;;?FF9BB;FFFFFFFFFBA-9FFFFFDEFFFFF-@>DFFFA=9BFFFB/BEE--;ADFF/BFFFDFFE/DA>B>C9/AD?=DF?-9-9;>-
@M03896:38:000000000-B4D98:1:2104:15399:8406 1:N:0:274
TACGTAGGGTGCAAGCGTTATCCGGAATTATTGGGCGTAAAGGGCTCGTAGGCGGTTCGTCGCGTCCGGTGTGAAAGTCCGTCGCTTAACGGTGGATCCGCGCCGGGTACGGGCGGGCTTGAGTGCGGTAGGGGAGCCTGGAATTCCCGGTGTAACGGGGGAATGTGTAGATATCGGGAAGAACACCACTGGCGAAGGCAGGTCTCTGGGTCTTCACTGCCGCTGAGAAGCGAAACCGAGGGGAGCGAACG
+
AAA@AFF11B1>F1FF1AEEFFGE0B0FGBGHHCHHGGG/FGHGFHHGE/F/BAEE/EEE?EEE>EEEEECE?12BGGGG/GFGCCG?GHF/CFCEG<<FF@CGCC-.>FAECC-;A@@GGFFCFB@-AA-A--99-;BF-9:BFFFFF;--;;9/---;-9ABF////9BB/FFF@@?-AFFFFFFF-/:--9;9@-9-9>-B/9B/FF/--/9/:///9------////9;-9----;--------9--
@M03896:38:000000000-B4D98:1:2104:15382:8415 1:N:0:274
TACGTAGGGTGCAAGCGTTATCCGGAATTATTGGGCGTAAAGGGCTCGTAGGCGGTTCGTCGCGTCCGGTGTGAAAGTCCATCGCTTAACGGTGGATCCGCGCCGGGTACGGGCGGGCTTGAGTGCGGTAGGGGAGACTGGAATTCCCGGTGTAACGGTGGAATGTGTAGATATCGGGAAGAACACCAATGGCGAAGGCAGGTCTCTGGGCCGTCACTGACGCTGAGGAGCGAAAGCGTGGGGAGCGAACA
+
ABABAFFCCFAAFGGEE?FEFGHGFGGGHFHHHHHHGGGGHHHGFFHGEGGGHFGFFGEEE>EEEFGGGCFEGHHHHHHHHHHGGHHGHHD<CGGHHBGGG@CGGDDEDHDDGG<CFCGGGGFCFFGGGGGFFFFFFEFFABFFFFFFFFACD:;BA@;EDFFFBBFFFFFFFFFFFFFFFFFFFFFFFFFFFFFFFFFFFFFFFFFFFFFE9@CDFFFFFFFFDFFEFFFFFFFFFFFDFFFFFFFD-C;
@M03896:38:000000000-B4D98:1:2104:9677:8551 1:N:0:274
TACGTAGGGTGCAAGCGTTATCCGGAATTATTGGGCGTAAAGGGCTCGTAGGCGGTTCGTCGCGTCCGGTGTGAAAGTCCATCGCTTAACGGTGGATCCGCGCCGGGTACGGGCGGGCTTGAGTGCGGTAGGGGAGACTGGAATTCCCGGTGTAACGGTGGAATGTGTAGATATCGGGAAGAACACCAATGGCGAAGGCAGGTCTCTGGGCCGTCACTGACGCTGAGGAGCGAAAGCGTGGGGAGCGAACA
+
BCBBBFFBAFABFFFEAAF?GGHGGGGGHCHHHHHHGGGGHHHGGGHGGGGCHFGFFFGGE>EEEEFGGFEEFHHHHHHHHHHGGHHGHHG/CGGHGFHHGCCGGDFEGH?EGG@@DDGGGFBFGGFDEGGFFFFAFEFFEFFFFFFFFF=DA0::D@;AFEFFBBFFFFFFFFFFFFFFFFFFFFFFEFFFFFFFFFFFFFFFFFFFFFEECDFDDFFFFFFFFFFFFDEFF;BFFFFFFFFE=DBCFD@
@M03896:38:000000000-B4D98:1:2104:9694:8561 1:N:0:274
TACGTAGGGTGCAAGCGTTATCCGGAATTATTGGGCGTAAAGGGCTCGTAGGCGGTTCGTCGCGTCCGGTGTGAAAGTCCATCGCTTAACGGTGGATCCGCGCCGGGTACGGGCGGGCTTGAGTGCGGTAGGGGAGACTGGAATTCCCGGTGTAACGGTGGAATGTGTAGATATCGGGAAGAACACCAATGGCGAAGGCAGGTCTCTGGGCCGTCACTGACGCTGAGGAGCGAAAGCGTGGGGAGCGAACA
+
AAAAAF?AA1AAF1BCE?AEGGHFGGEGH1GHHGCHGGGGHHHGFFHEEGEFHECEEFEEB>/>>EGGGCEEEHHGHGHHGHHGGGHGHHC/CGGFG1FGFC<CC@-<<GA?CCA-AAAE?F0;FFGGGGBEEF?@BAFFABBFFFFFF@9>A;:;B;;A-EFF/BBBBFFFBFFA@=>@FFBFFFFAAFFFB;@@@BEFB?AFFFFBB-AE@>@BAFFBF?BBBF-9/;:-9>@-FBAA;=-A?B?@?@-
@M03896:38:000000000-B4D98:1:2104:15004:9492 1:N:0:274
TACGTAGGGTGCAAGCGTTATCCGGAATTATTGGGCGTAAAGGGCTCGTAGGCGGTTCGTCGCGTCCGGTGTGAAAGTCCATCGCTTAACGGTGGATCCGCGCCGGGTACGGGCGGGCTTGAGTGCGGTAGGGGAGACTGGAATTCCCGGTGTAACGGTGGAATGTGTAGATATCGGGAAGAACACCAATGGCGAAGGCAGGTCTCTGGGCCGTCACTGACGCTGAGGAGCGAAAGCGTGGGGAGCGAACA
+
BCBCBFFCCFBAFEGCCAFCGGHGGEGGHCHHHHHHGGGGHHHGGFHGEGGGHGGGGGGFB>EE>EEGGGGEGHHFFGHHFHHGGHHGHHG/?GFGHFHHGCGGGDDADHA.AD-ACDGEGFFFGFGGGGGFFFFFDFFFEFFFFFFFFFCFD<<<D@9EDEFFBFFFFFFFFFFFFFFAFFFFFFFFEEFFFFFFFFFFDFFFFFFFFFFFCC>.BFFFFFFF??A.:9EBAC=?FDADFFFADDCAAF-
@M03896:38:000000000-B4D98:1:2104:15021:9503 1:N:0:274
TACGTAGGGTGCAAGCGTTATCCGGAATTATTGGGCGTAAAGGGCTCGTAGGCGGTTCGTCGCGTCCGGTGTGAAAGTCCATCGCTTAACGGTGGATCCGCGCCGGGTACGGGCGGGCTTGAGTGCGGTAGGGGAGACTGGAATTCCCGGTGTAACGGTGGAATGTGTAGATATCGGGAAGAACACCAATGGCGAAGGCAGGTCTCTGGGCCGTCACTGACGCTGAGGAGCGAAAGCGTGGGGAGCGAACA
+
ABBCAFFCCFAAGGFAEAECGGHGGEEFHFHHHHHHGGGGHHHGFHHGGGGFHGGFGGGGEEE@EEGGGCEEEGHHHHHHFHHGGHHGHHG/CGGHHFHHG@BCGDGECH?EGG-@DDGGGFFCFFGGGGGFFFFFDEFFAFFFFFFFFF=FA;;9A;;ADFFF0BBBFFFFFFFFFFFDDFFFFFFF?FFFFFFFFFFFFFFFFFFFFFEFDDCFDFF:BFFFFFFFEFFFFFFFFFFFFFFFFFFAAFB
@M03896:38:000000000-B4D98:1:2104:15001:9513 1:N:0:274
TACGTAGGGTGCAAGCGTTATCCGGAATTATTGGGCGTAAAGGGCTCGTAGGCGGTTCGTCGCGTCCGGTGTGAAAGTCCATCGCTTAACGGTGGATCCGCGCCGGGTACGGGCTGGCTTGAGTGCGGTAGGGGAGACTGGAATTCCCGGTGTAACGGTGGAATGTGTAGATATCGGGAAGAACACCAATGGCGAAGGCAGGTCTCTGGGCCTTCACTGACGCTGAGGAGCGAAAGCGTGGGGAGCGAACA
+
ABBAAFFABFAAGGGF2AAEAGHFEEGGGFHHGFHFEEEFAGDEFFHCEEFGHGGG?F>EE/>>>EECEEEEFHHGHHHH4FGGFHHDHHF/DHG/?CGGFCGGCAACCHDGGC-<.<CG@F0;GHGC;EFEA?DCDCFF.;/FFGGGG-:?E9;9.;.;AEFFBFFBFFFFFFFE@---.9BB/BDA:BBFFDFF-?E?ABFFBFB/;F.:./;;BFFFFDFDA.../9;--;9AFDADFAFEBD9-9@-
@M03896:38:000000000-B4D98:1:2104:22356:9605 1:N:0:274
TACGTAGGGTGCAAGCGTTATCCGGAATTATTGGGCGTAAAGGGCTCGTAGGCGGTTCGTCGCGTCCGGTGTGAAAGTCCATCGCTTAACGGTGGATCCGCGCCGGGTACGGGCGGGCTTGAGTGCGGTAGGGGAGACTGGAATTCCCGGTGTAACGGTGGAATGTGTAGATATCGGGAAGAACACCAATGGCGAAGGCAGGTCTCTGGGCCGTCACTGACGCTGAGGAGCGAAAGCGTGGGGAGCGAACA
+
CCCCCFFCCFAAFFGCEAEEGFFEEEFGHFHHGGHHGGGGHHGGGHHGGGGGHGGGEFGGEFEE>EEGGCEEEGHGHHGHGHHGGHHGGHGGGHGFHBGHG@BCGCGDGH?DGGGGGDGGGFF;FFAGGGGFFFFFDAFFABFFFFFFFF>DA;;9A@;AFAFF9FBBFFFFFFFFFCFFD?FFFFFEA0BEFFBFFFEF?DAFFFFBBFFEDFFDAFFFFFDFFFE?;.A::;DFFFFFFF;FFFFACFA
@M03896:38:000000000-B4D98:1:2104:22348:9630 1:N:0:274
TACGTAGGGTGCAAGCGTTATCCGGAATTATTGGGCGTAAAGGGCTCGTAGGCGGTTCGTCGCGTCCGGTGTGAAAGTCCATCGCTTAACGGTGGATCCGCGCCGGGTACGGGCGGGCTTGAGTGCGGTAGGGGAGACTGGAATTCCCGGTGTAACGGTGGAATGTGTAGATATCGGGAAGAACACCAATGGCGAAGGCAGGTCTCTGGGCCGTCACTGACGCTGAGGAGCGAAAGCGTGGGGAGCGAACA
+
BBBBAF?AACA>4B4F2A2EGGHAEEEGHFHHAEGFAEEGHHC2FCGAAFFEG00EEG@BA>/>>EEEF@?EEGGGEHHHGFF/EGHGHHD?DHCFG2F?FBCD@@-<AG..>?AC?ADEDGFGGGCDGGDA?D.;.;BB;9B//FFFFA--;9BFF@..AEFF/FBFB/BFFEFED--;..BB/BD;9;BFF>--9DF?.9ABFFF;/..;;>AAAFFBFFFF..../9;9;B=DB9ADA-9E9A;DCF>
@M03896:38:000000000-B4D98:1:2104:6773:11272 1:N:0:274
TACGTAGGGTGCAAGCGTTATCCGGAATTATTGGGCGTAAAGGGCTCGTAGGCGGTTCGTCGCGTCCGGTGTGAAAGTCCATCGCTTAACGGTGGATCCGCGCCGGGTACGGGCGGGCTTGAGTGCGGTAGGGGAGACTGGAATTCCCGGTGTAACGGTGGAATGTGTAGATATCGGGAAGAACACCAATGGCGAAGGCAGGTCTCTGGGCCGTCACTGACGCTGAGGAGCGAAAGCGTGGGGAGCGAACA
+
AAA?ACCAACAAGFFAA?EEGGHEAAEFH5GHGGFFFGGGHHFGFFHEFEGEGEEE@FEEB>>>>EGGGEEEEFHHHGHHHHHGGHHGHHC@FHGFHFHGFCDGC@?CDG.CDFA-AADG@CBFGGGCGGBFFDD-DAFFA;FFFFFFFFAFA;::A9;EDEFFFFBFFFFFFFFEBFFDAFFFFFFAEFFFBBBF;DEFFF.;FFF/;BAA@BFADFFBFDFFFFEFEFEBBA@?B;9ADAFFAA>FAB-
@M03896:38:000000000-B4D98:1:2104:5743:14990 1:N:0:274
TACGTAGGGTGCAAGCGTTATCCGGAATTATTGGGCGTAAAGGGCTCGTAGGCGGTTCGTCGCGTCCGGTGTGAAAGTCCATCGCTTAACGGTGGATCCGCGCCGGGTACGGGCGGGCTTGAGTGCGGTAGGGGAGACTGGAATTCCCGGTGTAACGGTGGAATGTGTAGATATCGGGAAGAACACCAATGGCGAAGGCAGGTCTCTGGGCCGTCACTGACGCTGAGGAGCGAAAGCGTGGGGAGCGAACA
+
BCBCBFFCDFAAGGGECAFCGGGFFEGFHCHHHHHHGGGGHHHGFGGGGGGFHGGEFFFEE>E@EFGGGFFEEHHHHHHHHHHGGHHGHHFGGHGHHFHHGBBCCF?EGHDEGFGDGDGGDFBFFFGGGGGFFFFADEFFABFFFFFFFFAFD0::D;;ADEFFBBFFFFFFFFFEDFFFFFFFFFFFFFFFFFFFFFFFDDAFFFFFBF?EFFFFDFFBFDDFDFFAFFEFFFFDFFFFFFFE;DDFAFA
@M03896:38:000000000-B4D98:1:2104:5721:14993 1:N:0:274
TACGTAGGGTGCACGCGTTATCCGGAATTATTGGGCGTAAAGGGCTCGTAGGCGGTTCGTCGCGTCCGGTGTGAACGTCCATCGCTTAACGGTGGATCCGCGCCGGGTACGGGCGGGCTTGCGTGCGGTAGGGGAGACTGGCATTCCCGGTGTACCGGTGGAATGTGTAGATATCGGGAAGAACACCAATGGCGCAGGCAGGTCTCTGGGCCGTCACTGCCGCTGAGGAGCGAAAGCGTGGGGAGCGAACA
+
ABB?B4FAAFAAB42E2A22AB5BABABG5FGHH2FEGE1AGBDFEGCE11AGEGEF?>E?E/EEEEEGEG//GFEFF?/ABG?DHH/???BFHDC<1<FF/>@?>CD-<..<<@-9A?A?.-;;9-9ADDE.AF-;AF99../;;BB?=-=A://.-;99./;99/BFF//BFFFB?--.;/;9:AA.;9FB;.;9?DAD-;;F:;//:.:B>=.;BB/;>BBB...;DEB<-9.;DA.-;-.>D---9-
@M03896:38:000000000-B4D98:1:2104:5738:15008 1:N:0:274
TACGTAGGGTGCAAGCGTTATCCGGAATTATTGGGCGTAAAGGGCTCGTAGGCGGTTCGTCGCGTCCGGTGTGAAAGTCCATCGCTTAACGGTGGATCCGCGCCGGGTACGGGCGGGCTTGAGTGCGGTAGGGGAGACTGGAATTCCCGGTGTAACGGTGGAATGTGTAGATATCGGGAAGAACACCAATGGCGAAGGCAGGTCTCTGGGCCGTCACTGACGCTGAGGAGCGAAAGCGTGGGGAGCGAACA
+
ABBBAFFBABAAFGGC?2EEGGHE?EEGHFHHHHHFGGGD2FHGFHHGEEGGHGGEEGGFEE>/>EEEEEGEGHEFFHHHHHHCGHHGGHDGDEFCF2F?F@DGGDCGGHD.DACCFFFGGFFBFFFDEFGFFFDADAFBABFFFFFFFFFFF/;B?;9ADFFFBBBBFFFB/BFFCFFFAFFFFFDEFFFFF@DDFFEFFF.;BFFFBFEF@D;AAF/9BADFFDFFB?A@D;BAFFFFFFFFFDAC-;;
@M03896:38:000000000-B4D98:1:2104:28244:15672 1:N:0:274
TACGGAGGGTGCAAGCGTTAATCGGAATTACTGGGCGTAAAGCGCACGCAGGCGGTTTGTTAAGTCAGATGTGAAATCCCCGGGCTCAACCTGGGAACTGCATCTGATACTGGCAAGCTTGAGTCTCGTAGAGGGGGGTAGAATTCCAGGTGTAGCGGTGAAATGCGTAGAGATCTGGAGGAATACCGGTGGCGAAGGCGGCCCCCTGGACGAAGACTGACGCTCAGGTGCGAAAGCGTGGGGAGCAAACA
+
BCBCCBCBBAAAFGGCE2FEFGHGGFGGHHHHGHHGEEGGFHHGGGGGGFGGGGGFGGGHHFFHGHFGHGHBGHEFHHHHGGGGGGHGHHHHHHGHGEGGHHHHHHEHFHFFHHGHGHHHHGCGHHGHGGGGHGG@FCDAAFFFFFFFFFBFB;;;:;;@?FFFFFFDDFFFFFFFFFFFFFFFFFFFF@DFFFFAADFFCF>DFFFEEFFFA-DAFFFFFD?ADDFFFFFAFFFFFF.ABFF?=DEFFF?
@M03896:38:000000000-B4D98:1:2104:28227:15685 1:N:0:274
TACGGAGGGTGCAAGCGTTAATCGGAATTACTGGGCGTAAAGCGCACGCAGGCGGTTTGTTAAGTCAGATGTGAAATCCCCGGGCTCAACCTGGGAACTGCATCTGATACTGGCAAGCTTGAGTCTCGTAGAGGGGGGTAGAATTCCAGGTGTAGCGGTGAAATGCGTAGAGATCTGGAGGAATACCGGTGGCGAAGGCGGCCCCCTGGACGAAGACTGACGCTCAGGTGCGAAAGCGTGGGGAGCAAACA
+
ABBAAABBDAAAC5GA2AFEFGHG2EGFHGHHFGHGGGGGHGHGG?EEGCEEGGGGGGGHGHHHGHFFGHGGHFHFGHGHGGGGEEHHHHHHHHGGBCBBGHHHHHHFHHGDHEHEFGHFGEBFGGGHFDFEGHECFFFDEFFFFFFFFFFF9:999;;;EFFFFFF.9B?B/BFFFBBFD?B/FFFFF-;AFFF;@AED=CFFFFFFFFFFFFFAFFFFFFFDD?/FFFFFB999/:.99@A.-9EFFF?
@M03896:38:000000000-B4D98:1:2104:28240:15697 1:N:0:274
TACGGAGGGTGCAAGCGTTAATCGGAATTACTGGGCGTAAAGCGCACGCAGGCGGTTTGTTAAGTCAGATGTGAAATCCCCGGGCTCAACCTGGGAACTGCATCTGATACTGGCAAGCTTGAGTCTCGTAGAGGGGGGTAGAATTCCAGGTGTAGCGGTGAAATGCGTAGAGATCTGGAGGAATACCGGTGGCGAAGGCGGCCCCCTGGACGAAGACTGACGCTCAGGTGCGAAAGCGTGGGGAGCAAACA
+
>>AA1A>111AABGBF00AAADGB0AFG1FGGB1AFAAEFHFHFECEEGEEEGG?>>>EFF2FF2G@B@FGGGHHHHGHHGCE?EEGHGHHBCFFGFFFDFGBGHG2>>GFDGEHFEHGHFF1???F??EFFDCA---99-99FBFFFFF9F;;99--;;-BFB/BAAB-EF/;FFFFFF?BFFFFFF<@?BF?@?;?A@-9=@@@@-;99>;--;BF//BAB---:B9/B9-@@-BB-9@9@-@AEBBF-
@M03896:38:000000000-B4D98:1:2104:21097:16948 1:N:0:274
TACGGAGGATCCGAGCGTTATCCGGATTTATTGGGTTTAAAGGGAGCGTAGATGGATGTTTAAGTCAGTTGTGAAAGTTTGCGGCTCAACCGTAACATTGCAGTTGATACTGGATATCTTGAGTGCAGTTGAGGCAGGCGGAATTCGTGGTGTAGCGGTGAAATGCTTAGATATCACGAAGAACTCCGATTGCGAAGCCAGCCTGCTAAGCTGCAACTGACATTGAGGCTCGAAAGTGTGGGTATCAAACA
+
ABAAABCCCFFFGCGECAEEGGHGCFGGHFHHHHHGFGGGHHHGCEEFEFGFHHHFGFFGHHHHHHEGDGFFEHHHFHHHHHGEEEGFHHHGGHF?FFHBGFHHHEFHHHBDGFGHFHHHGFFGHHHHHHGFFGA?A<C?>ACGHHGGFGHGH<<=<<<<CHFHBFHGFGCGFBCCHGGFGGFFBFFDAEGAGDGGG-9BAAAFFAFFFFEFBFFFFFB:BFFFBBB/EEA@CFFFFFFFFFD0BFFFFFF
@M03896:38:000000000-B4D98:1:2104:4847:18489 1:N:0:274
TACGGAGGGTGCAAGCGTTAATCGGAATTACTGGGCGTAAAGCGCACGCAGGCGGTTTGTTAAGTCAGATGTGAAATCCCCGGGCTCAACCTGGGAACTGCATCTGATACTGGCAAGCTTGAGTCTCGTAGAGGGGGGTAGAATTCCAGGTGTAGCGGTGAAATGCGTAGAGATCTGGAGGAATACCGGTGGCGAAGGCGGCCCCCTGGACGAAGACTGACGCTCAGGTGCGAAAGCGTGGGGAGCAAACA
+
BBBBBABDBAAAB5GC??EEFGHGDGGGHGHHHHHHGGGGHHHGGCFGGFGGGGGGGGGHFFFHHHHHHHHGHHHGGHHHGGGGEGHHHHHHHGGHFAFFHFHHHHFHGHFGHHHFGHHHHFGHHHGHFGGEGHGGGFDDEFFFFFFFFFBFB;;:@@;@EFFFFFDADFEFFFFFFFFFFDFFFFFFFDFFFFFFFFFFFFF@FFF?EFFFF;DDFFFFFFFFFFFFFFFBDFC?FFA?DFC?@DEFFFF
@M03896:38:000000000-B4D98:1:2104:4839:18507 1:N:0:274
TACGGAGGGTGCAAGCGTTAATCGGAATTACTGGGCGTAAAGCGCACGCAGGCGGTTTGTTAAGTCAGATGTGAAATCCCCGGGCTCAACCTGGGAACTGCATCTGATACTGGCAAGCTTGAGTCTCGTAGAGGGGGGTAGAATTCCAGGTGTAGCGGTGAAATGCGTAGAGATCTGGAGGAATACCGGTGGCGAAGGCGGCCCCCTGGACGACGACTGACGCTCAGGTGCGAAAGCGTGGGGAGCAAACA
+
>>AAAAA111>ABGFFG0AAAFHCEGFGHGHHD1/FEGGFFFFFG?EEEG?EE//>E>/0>@2BB@DD1G1B1FB1BGHFF>EEEEHFGHHCABEHHGHHFGGGGF2DGF?2F<0</FFFFGGGG1??F..FDG?@C9>BEFEFFFFFBF/B;;;;@-;9A9FB//;-99;/FF/BFBFFB--BFFFF?@@FA-9@@AE--;@@@@?AEFF@;-9@@BBFFFFFB?B/9BB@A@?B/?A-@@--9;AFFF?
@M03896:38:000000000-B4D98:1:2104:18508:18801 1:N:0:274
TACAGAGGGTGCAAGCGTTAATCGGATTTACTGGGCGTAAAGCGCGCGTAGGTGGCCAATTAAGTCAAATGTGAAATCCCCGAGCTTAACTTGGGAATTGCATTCGATACTGGTTGGCTAGAGTATGGGAGAGGATGGTAGAATTCCAGGTGTAGCGGTGAAATGCGTAGAGATCTGGAGGAATACCGATGGCGAAGGCAGCCATCTGGCCTAATACTGACACTGAGGTGCGAAAGCATGGGGAGCAAACA
+
CCCCCBFBBAAAFGGFCAEEFGHGEEGGHFHHHGHHGGGGHHHGGCGGGGGGHHGHFFGHHHHHHH4FFGFFGFHHGFGHGGGGGGHHHHGHHHHGFFHHHHHHHHEHHGFBG3FDCGHGGGF@@GGHHHGGEEGHGGHHGGGHHHHGHFBF>>>><A<AEFGHFHDEFGGHFHHHHHHHGACGHGGGEGGGGGGGGGGGDDF.FFBFFFFFFEFFFFFFFFFFFFBEFEB@DCFDFFFFFED?CFFFFF.
@M03896:38:000000000-B4D98:1:2104:18527:18807 1:N:0:274
TACAGAGGGTGCAAGCGTTAATCGGATTTACTGGGCGTAAAGCGCGCGTAGGTGGCCACTTAAGTCAAATGTGAAATCCCCGAGCTTAACTTGGGAATTGCATTCGATACTGGTTGGCTAGAGTATGGGAGAGGATGGTAGAATTCCAGGTGTAGCGGTGAAATGCGTAGAGATCTGGAGGAATACCGATGGCGAAGGCAGCCATCTGGCCTAATACTGACACTGAGGTGCGAAAGCATGGGGAGCAAACA
+
AAAAAFFA1AA>CDGF?AFA03FBBEAEHHFHGFHGEGEGHHGEECEG/EEE1FG00@/BGHHHHH2@BFFFGGHHGGHHFEEEEF1GHH2BBGEGBF11FGHHGGGFHGBBG<B//BF<FHFF2>2@FHGGGFGF1FHFGHHHHHHG<CCFG>>F@<<AEHHHBGCCFGGHEHGHHGHHGCF0GFG..:;A;@GG@GE?EE-9FBFFFBAFB//BFFFFFEBFBFFEBEF?F@@BF9FFF?BE@BEFFFF
@M03896:38:000000000-B4D98:1:2104:21617:19081 1:N:0:274
TACGGAGGGTGCAAGCGTTAATCGGAATTACTGGGCGTAAAGCGCACGCAGGCGGTTTGTTAAGTCAGATGTGAAATCCCCGGGCTCAACCTGGGAACTGCATCTGATACTGGCAAGCTTGAGTCTCGTAGAGGGGGGTAGAATTCCAGGTGTAGCGGTGAAATGCGTAGAGATCTGGAGGAATACCGGTGGCGAAGGCGGCCCCCTGGACGAAGACTGACGCTCAGGTGCGAAAGCGTGGGGAGCAAACA
+
AAABABCBCAAACGFEC?EEFGHFDEGGHFHHGGHGFGGGHHHGGGGGGGGGGGGGGGGHGHHHHHFFHHHFGHHHHHHHGGGGGGHHHHHHHHGHHGHHHHFHHG>GHHFGGHFFFGHHHGGHHHGFFCEEHHD<@;BAEBFFFFFFF/FFF;;;;@;@EFEFBFDAAAFFFFFFFFFFBFFFEFFFF:BDF;@CAD:;;=ADFF;9EBF---99B;B//9:AD?/;;FB>.;>AFD.;@>C.;;AFBF.
@M03896:38:000000000-B4D98:1:2104:23081:20761 1:N:0:274
TACGTAGGGTGCAAGCGTTATCCGGAATTATTGGGCGTAAAGGGCTCGTAGGCGGTTCGTCGCGTCGGGTGTGAAAGTCCATCGCTTAACGGTGGATCCGCGCCGGGTACGGGCGGGCTTGAGTGCGGTAGGGGAGACTGGAATTCCCGGTGTAACGGTGGAATGTGTAGATATCGGGAAGAACACCAATGGCGAAGGCAGGTCTCTGGGCCGTCACTGACGCTGAGGAGCGAAAGCGTGGGGAGCGAACA
+
BBBBAFFBBBAA4AGG?EECGGHEEE2F3AGHHHHGFGGG2G3EF1FEEGG?FEF>EGE>B/>>/>/>EFGE/4GFF4EFFFHGFHADDG/<?<//F2?0?CGGGD-.<>..-<<D9;ACA.0;BF?B:D?AE?AFDAFF?FB//BBFDDFFA;;9.9.:;EFFF9B/9//FFBFFC>;-.FFFFFFA.BFFB-@FF?A?.9.;FFBB;.AA-;9.;//999DD.9FEB.9-;B-.F.;AACF.-:;@-@-
@M03896:38:000000000-B4D98:1:2104:7540:23362 1:N:0:274
TACGGAGGGTGCAAGCGTTAATCGGAATTACTGGGCGTAAAGCGCACGCAGGCGGTTTGTTAAGTCAGATGTGAAATCCCCGGGCTCAACCTGGGAACTGCATCTGATACTGGCAAGCTTGAGTCTCGTAGAGGGGGGTAGAATTCCAGGTGTAGCGGTGAAATGCGTAGAGATCTGGAGGAATACCGGTGGCGAAGGCGGCCCCCTGGACGAAGACTGACGCTCAGGTGCGAAAGCGTGGGGAGCAAACA
+
CCCCCABBCAAAFGFF?AFEFGHFEEGGHHHHHGHGGGGGHHHGGCFGGGGCGGGGGGGHGGHHHHHHGHHGHHFHGHHHGGGGEFHHHHHHHHGGFFHGHHHHHHFHHHFGHHHGGHHHHGGHHGHHFGGGGHGGGFFDFFFFFFFFFFFFF;;:@@;CEFFFFFAAADFFFFFFFFF?DFFFFFFFFCFFFDCFFFFFFFFFFFFEFFFFFFFFFFFFFFFFFFFFFFFFAFFDFDDFFFFEDA?FFF?
@M03896:38:000000000-B4D98:1:2104:18373:23472 1:N:0:274
TACGTAGGGTGCAAGCGTTATCCGGAATTATTGGGCGTAAAGGGCTCGTAGGCGGTTCGTCGCGTCCGGTGTGAAAGTCCATCGCTTAACGGTGGATCCGCGCCGGGTACGGGCGGGCTTGAGTGCGGTAGGGGAGACTGGAATTCCCGGTGTAACGGTGGAATGTGTAGATATCGGGAAGAACACCAATGGCGAAGGCAGGTCTCTGGGCCGTCACTGACGCTGAGGAGCGAAAGCGTGGGGAGCGAACA
+
CCCCBFFABBAAGGGF?AECEGHE2EFGHHHHFFGFEFEECGHGFFG?EEFEHEFECFFEB>>>>EFEE@EEFGHHHHHHHHHDGHHGHHDGGGDCHBGFF@DGGA?ACHG.>-<AACDGFGFFFGGAEDFFEFDC?EFFAFFFFFFFFF-@:;:;D@;AD?BF/9;;FFFFFFFE@BFFDFFFFFFFEFFFBDABD??AFFAFBFFBFB?AFFFDFFEBFDFFFB9.;AE;D=BA/:;DAFAA-:=ADFF
@M03896:38:000000000-B4D98:1:2104:18391:23475 1:N:0:274
TACGTAGGGTGCAAGCGTTATCCGGAATTATTGGGCGTAAAGGGCTCGTAGGCGGTTCGTCGCGTCCGGTGTGAAAGTCCATCGCTTAACGGTGGATCCGCGCCGGGTACGGGCGGGCTTGAGTGCGGTAGGGGAGACTGGAATTCCCGGTGTAACGGTGGAATGTGTAGATATCGGGAAGAACACCAATGGCGAAGGCAGGTCTCTGGGCCGTCACTGACGCTGAGGAGCGAAAGCGTGGGGAGCGAACA
+
AAAAAFFABFBAGFGECCE?GGGE?ECGGBHHHHHGGGGFHHHGFGGCFGGFHFFGCFEEB>E>>EFGGCE?EGFFGGGHHHHGGHHGHGDFFHCGHFHHGCCDG@DEGH?D-C-ABBGFGCFFGGAAEFGFFFFF?EFFABBFFFFFFFADA/9/A:9ADEFFBBFBFFFFFFF.9@=ADFFFFFFFFFFFF;-:=DEFFFFFFFFF/..A-;>ADBBBFFFFFFFEFBE=D-;AB9;ADF;ADD=DFD-
@M03896:38:000000000-B4D98:1:2104:18381:23491 1:N:0:274
TACGTAGGGTGCAAGCGTTATCCGGAATTATTGGGCGTAAAGGGCTCGTAGGCGGTTCGTCGCGTCCGGTGTGAAAGTCCATCGCTTAACGGTGGATCCGCGCCGGGTACGGGCGGGCTTGAGTGCGGTAGGGGAGACTGGAATTCCCGGTGTAACGGTGGAATGTGTAGATATCGGGAAGAACACCAATGGCGAAGGCAGGTCTCTGGGCCGTCACTGACGCTGAGGAGCGAAAGCGTGGGGAGCGAACA
+
CCCCBFFCCFBAGGFE22ECGGGEEEFGHCHHHHHHGGGGHHHGFGHGGGGGHEGG@FFEE>EEEEGGGFEEGHHHHHHHHHHGGHHGHHFGGHGHHFHHGCFGGDGGGH?ACD@DGDGGGFFFGGFFGGGFFFFFFEFFAFFFFFFFFFBDF/:9A:;EFFFFFFFFFFFFFFFEDCFFFFFFFFFFEFFFBDFFFFFFDDFFFFFFBF?E=@DDFFFFFFDFFF?:FFEDFFFDFFFFFFFFFFFFFB=
@M03896:38:000000000-B4D98:1:2104:8379:24038 1:N:0:274
TACGTAGGGAGCGAGCGTTGTCCGGAATTACTGGGTGTAAAGGGTGCGTAGGCGGCCTGGTAAGTTAGTGTTGAACACTCTGGGCTTAACCCATAGCCTGCCATTAAAACTGCTGGGCTTGAGTGACGTAGAGGTATGTGGAATTCCCGGTGTAGCGGTGAAATGCGTAGAGATCGGGAGGAACACCAGTGGCGAAGGCGGCCTACTGGGCTTCAACTGACGCTGAGGCACGAAAGCATGGGTAGTAAACA
+
AAAAA@1A11AA?1E000A0AFDAE0AF111DF1/GEEF2ADFEGFACFEGGHG/EE?EFGG2FGF22@F2BGFB11>B01B1BFHHCEGBFFFHHHB1FF0BFBF1B1G<<FDB</FGHCAF>F@1?CEHE1<GH1?DB><1DFG>>ACC-E<==--<<::BFGG.;.@E0;GH.9--:-9BFGFB.AC0/;A9@=AE?--9AF9/9/---9-///F/;99-AB?-;9A----9-/9F/--B/9/9;:F;
@M03896:38:000000000-B4D98:1:2104:8357:24042 1:N:0:274
TACGTAGGGAGCGAGCGTTGTCCGGAATTACTGGGTGTAAAGGGTGCGTAGGCGGCCTGGTAAGTTAGTGGTGAAAACTATGGGCTTAACCCATAGCCTGCCATTAAAACTGCTGGGCTTGAGTGAAGTAGAGGTAGGTGGAATTCCCGGTGTAGCGGTGAAATGCGTAGAGATCGGGAGGAACACCAGTGGCGAAGGCGGCCTACTGGGCTTTAACTGACGCTGAGGCACGAAAGCATGGGTAGCAAACA
+
BCBBBFFCCFBAF?ECEAFEFGHGGGGGHHHHHHHHEGHHHHHGHFGGGGGGHGGGEEGGEHHHHHEHHHHGGHHHFEGFGHHHGHHHHHHHGHGHHFHHHHHHHHHHHHBDDHGFCGHHGGFFGGHHHHHFGGGHHGFFFHHHHHHHGG?CE<==<=<EFHHHFGCEFGGHHHHHGDGGGGGGGGGEFFGGEGGFFFFCFFFFFFFBBEAFFFFFFFFFFFFFFFFEFFADDDFFFFFFFFFFEFFFFFF
@M03896:38:000000000-B4D98:1:2104:8351:24061 1:N:0:274
TACGTAGGGAGCGAGCGTTGTCCGGAATTACTGGGTGTAAAGGGTGCGTAGGCGGCCTGGTAAGTTAGTGGTGAAAACTATGGGCTTAACCCATAGCCTGCCATTACAACTGCTGGGCTTGAGTGAAGTAGAGGTAGGTGGAATTCCCGGTGTAGCGGTGAAATGCGTAGAGATCGGGAGGAACACCAGTGGCGACGGCGGCCTACTGGGCTTTAACTGACGCTGAGGCACGAAAGCATGGGTAGCAAACA
+
AAAAAFFBBFAAFCGE22ECFFHE?AFGHFHHHHHHFGFHFHHGHFECFFGGHGGFCGGHEDFFHHEGHFBBFHHGHBB3BGHHGHHGFFHGFHEHFCFHHHHHHH3BGH???GFFBGGGC@@FGFGHHHHGFFGHHG1DF<GHHBG>EG@CF0<=--<AACFGFHGGGGGFEGGCAAG?CFFF/BD.CFFFEGA--;@-;DFDFFFBB?.;.B9;BFBBFFFFD?A.99.A;9ADFBBFA?/BAFFFFF.
@M03896:38:000000000-B4D98:1:2104:20324:27128 1:N:0:274
TACAGAGGGTGCAAGCGTTAATCGGATTTACTGGGCGTAAAGCGCGCGTAGGTGGCCAATTAAGTCAAATGTGAAATCCCCGAGCTTAACTTGGGAATTGCATTCGATACTGGTTGGCTAGAGTATGGGAGAGGATGGTAGAATTCCAGGTGTAGCGGTGAAATGCGTAGAGATCTGGAGGAATACCGATGGCGAAGGCAGCCATCTGGCCTAATACTGACACTGAGGTGCGAAAGCATGGGGAGCAAACA
+
CCCCCFFCCABAGFGC??FFGGHGGGGGHFHHFFGHGGGGHFGGGFGFFGGGFGGGBEEHHHHHHH4BFFFFFFFBGHFGGGGGEFHHHHHHHHHGFFFBGFHHHGFHHGD3F3G?>GHFHGFFDGGGHHGGDAFGFFGGHGGHHHHEGFBGG>=>-<<<EHFHFHAEFGEFGFHHHBFFG;:GHFFDDBGBC@BGGDEF.DF.FFFBFFFFF0:FFFFFFEFFFFF?BEF=DFFDFFFFFFFEFFFFFFA
@M03896:38:000000000-B4D98:1:2104:20330:27145 1:N:0:274
TACAGAGGGTGCAAGCGTTAATCGGATTTACTGGGCGTAAAGCGCGCGTAGGTGGCCAATTAAGTCAAATGTGAAATCCCCGAGCTTAACTTGGGAATTGCATTCGATACTGGTTGGCTAGAGTATGGGAGAGGATGGTAGAATTCCAGGTGTAGCGGTGAAATGCGTAGAGATCTGGAGGAATACCGATGGCGAAGGCAGCCATCTGGCCTAATACTGACACTGAGGTGCGAAAGCATGGGGAGCAAACA
+
CCCBCFFCC2AAFGGF?AFEFGHFEEGGHHHHHGHHGGGGHHHGGFGGGGGGHHGF?CGHHHHHHH4FGGBFGFHGGFGHGGGGFGGHHHHHHHGGGBBBGHHHHHFHHGD3FDG/>FF@GFF@BFFGGHGGCCFHFFFFHHGGHHHEHHBHH<>>EA=EEHGHDGC<ECEHBGGFH<GHFA;CGFCDDFGGGGGGGGGFDGE?FFFBBFFFF0;FFFFFFEBFFFFEFFFFFFFFFBFFFFFEAFEFFFF
@M03896:38:000000000-B4D98:1:2105:25115:5158 1:N:0:274
TACGTAGGGTGCAAGCGTTATCCGGAATTATTGGGCGTAAAGGGCTCGTAGGCGGTTCGTCGCGTCCGGTGTGAAAGTCCATCGCTTAACGGTGGATCCGCGCCGGGTACGGGCGGGCTTGAGTGCGGTAGGGGAGACTGGAATTCCCGGTGTAACGGTGGAATGTGTAGATATCGGGAAGAACACCAATGGCGAAGGCAGGTCTCTGGGCCGTCACTGACGCTGAGGAGCGAAAGCGTGGGGAGCGAACA
+
BCBABFFCBFAACGGG??EGGFGGGEFGHCGHBFGBEEEGGHHGGCGGEGGGGGCEEFFEE>EGEEEG/EEEGHHHHHHGHHHFGHHGFGGGFGGFHEFFG>>CFCDECHAAFF@?DFGGCACCFGGGFGGFFFF@9EFFA:BFFFFFDAACABFFFC;AFEBFBBFBFFFFFFFFFFF-DFFFFFFFAFFFFFFFFFFFFFFFFEFBBF?A9@CDFFFFFFFFDFFEFFEC@;BDFFFFFFFFFFCFFF-
@M03896:38:000000000-B4D98:1:2105:25100:5168 1:N:0:274
TACGTAGGGTGCAAGCGTTATCCGGAATTATTGGGCGTAAAGGGCTCGTAGGCGGTTCGTCGCGTCCGTTGTGAAAGTCCATCGCTTAACGGTGGATCCGCGCCGGGTACGGGCGGGCTTGAGTGCGGTAGGGGAGACTGGAATTCCCGGTGTAACGGTGGAATGTGTAGATATCGGGAAGAACACCAATGGCGAAGGCAGGTCTCTGGGCCTTCACTGACGCTGAGGAGCGAAAGCGTGGGGAGCGAACA
+
>AA3>BCA34>>CFGA2AEE4GHBAEEGHF5F532BAAAEGF3AFEG?AEF1BA>E>F>EE/>/>>>>/BEFEFFD3FGDFHHFGFHEFHA@CE/?F2BBFDFGC@/<<F.<<A-:-9BE-;0;0B?@EC;AAFA;FEFB.;BFFFFF:---99;;A-;;D.BBBFFF9/B/BFF.9--B?FFBFFF?.99B99;9999FF-.;BBB;/..;.;;;FBF9;ADA.;../.9-@-;.B:..--;.9;-99@@
@M03896:38:000000000-B4D98:1:2105:5680:5856 1:N:0:274
TACGTAGGGAGCGAGCGTTGTCCGGAATTACTGGGTGTAAAGGGTGCGTAGGCGGCCTGGTAAGTTAGTGGTGAAAACTATGGGCTTAACCCATAGCCTGCCATTAAAACTGCTGGGCTTGAGTGAAGTAGAGGTAGGTGGAATTCCCGGTGTAGCGGTGAAATGCGTAGAGATCGGGAGGAACACCAGTGGCGAAGGCGGCCTACTGGGCTTTAACTGACGCTGAGGCACGAAAGCATGGGTAGCAAACA
+
AAAABFFCCCAAECEE??ECEGHGCGGGHHFGCFC3EFHHHHGGHFECEGG?FE?EEEGHFGFEBG4FDHFGGHHHHFHHHHHHHGHHGHHHGGGHHGHHHHHHGGFGGHCFFHGFGEHHGFCFHH2?FHHHGHHGHFFGFHHFGHHGGF?CE<DGC@CFGHHHGGDEGGGHHHHHGFGGGFGFFGGGFFGGEGGFFFEDFFFFFFBB;EAFFF/BFFFBFFFFDDEEFFAAAAFFFFFFFFFBEFFFFF.
@M03896:38:000000000-B4D98:1:2105:5700:5860 1:N:0:274
TACGTAGGGAGCGAGCGTTGTCCGGAATTACTGGGTGTAAAGGGTGCGTAGGCGGCCTGGTAAGTTAGTGGTGAAAACTATGGGCTTAACCCATAGCCTGCCATTAAAACTGCTGGGCTTGAGTGAAGTAGAGGTAGGTGGAATTCCCGGTGTAGCGGTGAAATGCGTAGAGATCGGGAGGAACACCAGTGGCGAAGGCGGCCTACTGGGCTTTAACTGACGCTGAGGCACGAAAGCATGGGTAGCAAACA
+
3AA?AF?@@4AAE2CA222AEFHECEFGHHDCBA23EEHHHGGCHCE?CEG1B00EEECCFFFGHHFFFFGHGHEF3CFGFHFEGFHGEGHHGBHEHEHGGHHHGHFHGGBBGHF2<?2GCCFDGG2FGHFGGFGF1??GFEFGHHHHD--@A<=D?-<@EHHHHC:;DCGEFFHGDAGA-;CFGGGG;9CF:@CF=.;-9BC.FF9//9;BEBBFB;B/F.9DA?A..A99..A.F/FBE.9/9;BFFF.
@M03896:38:000000000-B4D98:1:2105:5685:5878 1:N:0:274
TACGTAGTGAGCGAGCGTTGTCCGGAATTACTGGGTGTAAAGGGTGCGTAGGCGTCCTGGTAAGTTAGTGGTGAAAACTATGGGCTTAACCCATAGCCTGCCATTAAAACTGCTGGGCTTGAGTGAAGTAGAGGTAGGTGTAATTCCCGGTGTAGCGGTGAAATGCGTAGAGCTCGGGAGGAACACCAGTGGCGAAGGCGGCCTACTGGGCTTTAACTGACGCTGCGGCACGAAAGCATGGGTAGCAAACA
+
11A1>C111B1@A11A0AAEEGH00AEGHFDBA1/0/AFFFFFCGGA/ABE/BA//EEFB1DG1GHB2@1F1/B1BGFFDHHHAB>EBBEHHGGG1FCB0BGHF1BGFFF1<FFC1/?B<<BFFFH2D>>>DHEF11?>F1@2DFFF??//>??1=--><CFHHG=.<<@.000<:--@--.;CCFG..;9/;A@@@B;;-99BBB99/-:-9/B/BB//;-99----9@?---9-:BFB--:/-;BFFF-
@M03896:38:000000000-B4D98:1:2105:13230:6480 1:N:0:274
TACGGAGGGTGCAAGCGTTAATCGGAATTACTGGGCGTAAAGCGCACGCAGGCGGTTTGTTAAGTCAGATGTGAAATCCCCGGGCTCAACCTGGGAACTGCATCTGATACTGGCAAGCTTGAGTCTCGTAGAGGGGGGTAGAATTCCAGGTGTAGCGGTGAAATGCGTAGAGATCTGGAGGAATACCGGTGGCGAAGGCGGCCCCCTGGACGAAGACTGACGCTCAGGTGCGAACGCGTGGGGAGCAAACA
+
>>AA11AAD1A>FBGCGAGAFFHAE0FFHGDB2ABBAAAEHFFEECGEEEECEECEEFEHHFHHGHHHEHGFFGFFFHHHFGE@>EHGFHHH0FFGGGHFGHDGDF2@FFFGHHHGGGGFGFGGHFGH?EFGGGC?C@=AAFFFFFFFBBFFF;;F=-;@FFFFFF;;A?FFFFFFBFFFABBBFFFF--;AA@-@@A-;99@@@@;99BF@=--ABBF9FBB-A-:B//9;-;--B=;@-9-:9AABBF-
@M03896:38:000000000-B4D98:1:2105:13243:6496 1:N:0:274
TACGGAGGGTGCAAGCGTTAATCGGAATTACTGGGCGTAAAGCGCACGCAGGCGGTTTGTTAAGTCAGATGTGAAATCCCCGGGCTCAACCTGGGAACTGCATCTGATACTGGCAAGCTTGAGTCTCGTAGAGGGGGGTAGAATTCCAGGTGTAGCGGTGAAATGCGTAGAGATCTGGAGGAATACCGGTGGCGAAGGCGGCCCCCTGGACGAAGACTGACGCTCAGGTGCGAAAGCGTGGGGAGCAAACA
+
BBBABBBBB>AACGGE2AAEADHFEFGGHFFBBBCAEAEGHHHGGGGEGCGCDGGEGGGFGGFGGG4EFHFGHFGFHHHHGEGGEGHHGGHFFFFGHFFHHBHGHHFDFG?FGGHHAHHHHFGHHHHHFDFFHHGGGF9;ABFFFFFFFBBF;;BFC@;>EFFFFFDAADFFFFFFFFBF.A.B/FFDA99.;-@DFDFFAA;==BBEFFFF@AAABFF/B.ADFFF9/9BBD-BD/;9;;A=E9AEFFF.
@M03896:38:000000000-B4D98:1:2105:14395:7104 1:N:0:274
TACGTAGGGTGCAAGCGTTATCCGGAATTATTGGGCGTAAAGGGCTCGTAGGCGGTTCGTCGCGTCCGGTGTGAAAGTCCATCGCTTAACGGTGGATCCGCGCCGGGTACGGGCGGGCTTGAGTGCGGTAGGGGAGACTGGAATTCCCGGTGTAACGGTGGAATGTGTAGATATCGGGAAGAACACCAATGGCGAAGGCAGGTCTCTGGGCCGTCACTGACGCTGAGGAGCGAAAGCGTGGGGAGCGACCA
+
ABAAAFFBBBAAGGGE2AE2GGHGEGGGHFHHC3CBAAAEHHHGGHHGEFGGFECEGGEEEEEGEEEGGGGEEFHHEHHHHGH?EHHGHHFCAGGHF2F?C@DGF/>CCHCEGFG-9?BEBFFCGGG?;EDEFDDFFABF;FFFFFFFFFADD;;:A9;AAEFFFFFFFFFFFFFF;BCCDFFFFFFFEFFB9@=BF.9FD;.BFFBBB.:EDFCADFF/BDFFFF.9BD:-;;-.BDD?;>D?-A@A-;-
@M03896:38:000000000-B4D98:1:2105:15081:8005 1:N:0:274
TACGGAGGGTGCAAGCGTTAATCGGAATTACTGGGCGTAAAGCGCACGCAGGCGGTTTGTTAAGTCAGATGTGAAATCCCCGGGCTCAACCTGGGAACTGCATCTGATACTGGCAAGCTTGAGTCTCGTAGAGGGGGGTAGAATTCCAGGTGTAGCGGTGAACTGCGTAGAGATCTGGAGGAATACCGGTGGCGAAGGCGGCCCCCTGGACGCAGACTGACGCTCAGGTGCGAAAGCGTGGGGAGCAAACA
+
A3AA3AADB22ABFGF22E2AGHF2ECFHGFFBBBBAEEEAFGFGGGGGGEEEE?EEEAGGGHFEH4BGHG4FGHFHHHHGEGEEGHFBFHHFCFFGFCFGHHGGFFHFHGFFG0<CCGGCGHHFHF0?EFFGFD-AB-.AFFFFFFE;B9BB;9BB@;99//9BFDDDBFF/B/FBFBADDFFFBFD;>BB;@=?;AA9-@BBBB<AFFF;-;@@ABFBFDFDAD/;;BF<?-99BA.A?BB?-9.;/A;
@M03896:38:000000000-B4D98:1:2105:15096:8017 1:N:0:274
TACGGAGGGTGCAAGCGTTAATCGGAATTACTGGGCGTAAAGCGCACGCAGGCGGTTTGTTAAGTCAGATGTGAAATCCCCGGGCTCAACCTGGGAACTGCATCTGATACTGGCAAGCTTGAGTCTCGTAGAGGGGGGTAGAATTCCAGGTGTAGCGGTGAAATGCGTAGAGATCTGGAGGAATACCGGTGGCGAAGGCGGCCCCCTGGACGAAGACTGACGCTCAGGTGCGAAAGCGTGGGGAGCAAACA
+
ACBABBCBCAAAFGGF?AEEFGHFGFGGHFFFBBFBAAEGHHHGGCFGGGGGEECFGFFHHGGHGHDGHHHHHHHHHHHHGGGGEGHHHHHHCFGHHGHHHHHGHGHHHHGGHHHFFHHHHHFHHHHHGGGGHHGGGFFDFFFFFFFFFFFFF;BFFB;DFFFFFFAADFFFFFFFFFFFFFFFFFFFFDFFFFFFFFFFFFFFFFCEFFFFDFFDFFFFFFFFFFFFFFFDACFDFFFFFFFFADFFFF.
@M03896:38:000000000-B4D98:1:2105:21854:8828 1:N:0:274
TACGAAGGGTGCAAGCGTTAATCGGAATCACTGGGCGTAAAGCGCGCGTAGGCGGTTCAGCAAGCTGGATGTGAAATCCCCGGGCTCAACCTGCCAAATGCATCCAAACCTACTGAGCTAGAGTCCGGTAGAGGGTGGTGGAATTTCCTGTGTAGCGGTGAAATGCGTAGATATAGGAAGGAACACCAGTGGCGAAGGCGACCACCTGGACTGATACTGACACTGAGGTGCGAAAGCGTGGGGAGCAAACA
+
AAAA1AAAAFAA1BBF?EE?03DBEE0F1B1FBBBAAEEGHHGFGCG?EEGG1>E>EFFHFG0B/1BBBBGH1>GGHGBB?EGGEEHGHHH<0001B<F1?12??1?F/FFBGF11?FGFG?<F1FACCGGGBC.<CCEEGHHB00<GCFCFCCCGC@;C9FGGGFC.;?EGGG9CFFBFGGGGGFGACFFFF@@;@?A;@?>=AEFFFFABA;/BB9B/FBBFFBF;9;;@9@>BFBFF@@@E>9AFFF?
@M03896:38:000000000-B4D98:1:2105:21837:8835 1:N:0:274
TACGAAGGGTGCAAGCGTTAATCGGAATTACTGGGCGTAAAGCGCGCGTAGGTGGTTCAGCAAGTTGGATGTGAAATCCCCGGGCTCAACCTGGGAACTGCATCCAAAACTACTGAGCTAGAGTACGGTAGAGGGTGGTGGAATTTCCTGTGTAGCGGTGAAATGCGTAGATATAGGAAGGAACACCAGTGGCGAAGGCGACCACCTGGACTGATACTGACACTGAGGTGCGAAAGCGTGGGGAGCAAACA
+
AAAA?>AA2>A>ABGA222AABGEEDFFCGFC5AABAAE2CGGDGCGGEGCA5FAEEGHGFBBB@4@BGHGHHFHHHHGHGGGGG?GBGHHH00/BF/FGH22BB22FFGGDFF2@@CFFF@2@FGGGGHGFFFD?C?CE?A1>CGHHHD0C=0=GF<;;EHFHGHD;CCEHF0CC009C.FFGGGGGFBFF;@??BFE--@-9EEAB..AB.//BFB/BB/BB/FF?FEF>A;BDFFFDFFFFFDFFFF.
@M03896:38:000000000-B4D98:1:2105:4403:9455 1:N:0:274
TACGTAGGGTGCAAGCGTTATCCGGAATTATTGGGCGTAAAGGGCTCGTAGGCGGTTCGTCGCGTCCGGTGTGAAAGTCCATCGCTTAACGGTGGATCCGCGCCGGGTACGGGCGGGCTTGAGTGCGGTAGGGGAGACTGGAATTCCCGGTGTAACGGTGGAATGTGTAGATATCGGGAAGAACACCAATGGCGAAGGCAGGTCTCTGGGCCGTCACTGACGCTGAGGAGCGAAAGCGTGGGGAGCGAACA
+
>AAAACCA11>>FGGEG100FGGECE0FG1FGBA0BAEEEHFHCGFC/AEEEBA/EEG@??//E>/EEEECEEFF1FGHHFHHFGHHGHD/C//?<11??FB<C</<>CFA<C-<--;@F@GBCFFAGGGGE--A@?AFFEF/BFFFFB@-=;FFFF-;9-AFFBFFFFFFFFFF99-9@9AFFFFF--;BFF@@-@BEFB@9BFFFBFE-A@-@BBFFBFFBFB?A;BA9@-;-BFBAB@@@F@B@-9@-
@M03896:38:000000000-B4D98:1:2105:4412:9472 1:N:0:274
TACGTAGGGTGCAAGCGTTATCCGGAATTATTGGGCGTAAAGGGCTCGTAGGCGGTTCGTCGCGTCCGGTGTGAAAGTCCATCGCTTAACGGTGGATCCGCGCCGGGTACGGGCGGGCTTGAGTGCGGTAGGGGAGACTGGAATTCCCGGTGTAACGGTGGAATGTGTAGATATCGGGAAGAACACCAATGGCGAAGGCAGGTCTCTGGGCCGTCACTGACGCTGAGGAGCGAAAGCGTGGGGAGCGAACA
+
ACAABFFCCFAA4FGE?AFEGGHFEEGGHFDGCBGBEEEGEHHGGFHGGGFCFEEFGGEGB>>E>EFG@EEFGHHHHHHHHGHGFGGFGHBGFEDFF2??A<BCDFCC<FACCGGC?-CFFEBCFFCG;CAEFFFAFEFFEF0BFF0FFA=FA0FFF;;ADFBF0BFBBFFF0FFFFAF;DFFFBFFEEFFEFAFFFBFFDA9BFB9FFB.;-9;AAEFBFFAFFDF.F.;-CC;?BDFDFFFE;A-CFFD
@M03896:38:000000000-B4D98:1:2105:13751:10418 1:N:0:274
TACGGAGGATCCGAGCGTTATCCGGATTTATTGGGTTTAAAGGGAGCGTAGATGGATGTTTAAGTCAGTTGTGAAAGTTTGCGGCTCAACCGTAAACTTGCAGTTGATACTGGATATCTTGAGTGCAGTTGAGGCAGGCGGAATTCGTGGTGTAGCGGTGAAATGCTTAGATATCACGAAGAACTCCGATTGCGAAGGCAGCCTGCTAAGCTGCAACTGACATTGAGGCTCGAAAGTGTGGGTATCAAACA
+
AAAA?A?DAFFFGCGAE2EEGFFE?2AEG5FG53BAFGBGAFGGEEEFEF?FDFAG5BBDGF@BBF5FFGFFEBGHF4FGGBEEGGGGFFFEE/?/4BBGB3GFFFFHGHB4FGFGGBHFFFFFGGGFHHHG2CEF?/<CCA->GFCGC<.C<DGHCD<@:CHH0CGHGHGFHHBCGDGGGGFGGGGG@EGGGAAGGGFFAFFBFFFFFFEFFFFFFFF;FFBBB/FB9AA--9AA/;BFAA.B/FFBB/.
@M03896:38:000000000-B4D98:1:2105:22618:10779 1:N:0:274
TACGTAGGGAGCGAGCGTTGTCCGGAATTACTGGGTGTAAAGGGTGCGTAGGCGGCCTGGTAAGTTAGTGGTGAAAACTATGGGCTTAACCCATAGCCTGCCATTAAAACTGCTGGGCTTGAGTGAAGTAGAGGTAGGTGGAATTCCCGGTGTAGCGGTGAAATGCGTAGAGATCGGGAGGAACACCAGTGGCGAAGGCGGCCTACTGGGCTTTAACTGACGCTGAGGCACGAAAGCATGGGTAGCAAACA
+
AAABAF??ACAAF2EE2AEAFFGEEGGFHFF5DFA3EFGHGHHGHFFFFEGGFE?EGGGFFF4BBFEGFHFFFGGGFFGFFHFHHGHGGGHHGFGGF?GGHHHHHGB?BFFB?FF@CFHHG0F@GHDGGHHGGHHFDCFFFFDGHHFH?D@CE<DGC<<AEHFHCHGEGGGHGFHHGGGGGGEFBBEEFFGGEGGA=AA-9==AFFB;BEAFFFFFFFFFB?.9AAA;AE9;ADDAFBFFFFBB?FFFFFF
@M03896:38:000000000-B4D98:1:2105:22598:12524 1:N:0:274
TACGGAGGGTGCAAGCGTTAATCGGAATTACTGGGCGTAAAGCGCACGCAGGCGGTTTGTTAAGTCAGATGTGAAATCCCCGGGCTCAACCTGGGAACTGCATCTGATACTGGCAAGCTTGAGTCTCGTAGAGGGGGGTAGAATTCCAGGTGTAGCGGTGAAATGCGTAGAGATCTGGAGGAATACCGGTGGCGAAGGCGGCCCCCTGGACGAAGACTGACGCTCAGGTGCGAAAGCGTGGGGAGCAAACA
+
ABABBBBCCAAABFGE?AEEAGHFFEGFHHFFBBGBEEEFGHHGGCEGGGGGEGGEGGGHHGFGGHEGHHHHHHHHHHHHGGGGGGHHHHHHHHGHHGHHHHHHHHFHFHFFHHHGGHHHGGGHHHHHFGGGHHGGGFBAEFFFFFFFFFFFF:FFFD:@AFFFFFA;AFFFFFFFFFFF?AFFFFFFF:DFFDFFFFFFFFDFFF=EFFFFACFDFFFFFFA.DFFB;FFBADBAFFFDFFFE=AAFFF?
@M03896:38:000000000-B4D98:1:2105:20889:13142 1:N:0:274
TACGGAGGGTGCAAGCGTTAATCGGAATTACTGGGCGTAAAGCGCACGCAGGCGGTTTGTTAAGTCAGATGTGAAATCCCCGGGCTCAACCTGGGAACTGCATCTGATACTGGCAAGCTTGAGTCTCGTAGAGGGGGGTAGAATTCCAGGTGTAGCGGTGAAATGCGTAGAGATCTGGAGGAATACCGGTGGCGAAGGCGGCCCCCTGGACGAAGACTGACGCTCAGGTGCGAAAGCGTGGGGAGCAAACA
+
ABABABCCCAAAFGGGCAEFFGHFFGGGHHFFCBFBEEEGHHHGGCFGGFGGEEGEGFGHHHHHGH@FGHHGHHHGHHHHGGEGFGHGGHHHFHGFHGHHHHHHHHFHHHGHHHHHGHHHHHHHHHHHFEGGHHGGGF@AABFFFFFFFFFFBBFFFB9CEFFFFFFDFFFFFFFFFFFFFFFFFFFFA9CFFFFFFFFFFFFFFFFFFFFFFFFFFFFBFFFDFFFFFFFFDFADFFDDFFFEFFEFFFF
@M03896:38:000000000-B4D98:1:2105:20872:13156 1:N:0:274
TACGGAGGGTGCAAGCGTTAATCGGAATTACTGGGCGTAAAGCGCACGCAGGCGGTTTGTTAAGTCAGATGTGAAATCCCCGGGCTCAACCTGGGAACTGCATCTGATACTGGCAAGCTTGAGTCTCGTAGAGGGGGGTAGAATTCCAGGTGTAGCGGTGAAATGCGTAGAGATCTGGAGGAATACCGGTGGCGAAGGCTGCCCCCTGTACGAAGCCTGCCGCTCAGGTGCGAACGCTTGGGGAGCAAACA
+
>1>>1A1>1>A>FGGF0AE0AFGA0BFFFFEB21BBAAAAEDF/AAEAAEE/B/>>EE/BFGF1BF2B1GBF1BG1BGGHF?/>>EGGFGGH00/0B?B<FGGHHFGGHHGD<FHC??FF0F1??FFFFGECFC?--9@;AFBFFFFF//;BF;/;99:99//BBB-:A--/BBFF9;/-ABFF/;F;99--9;----;/-;F9E@@9/9;-99B;;F--A-;@@F//;/;9;@--;-;:-?-9-9;/:;-
@M03896:38:000000000-B4D98:1:2105:20890:13161 1:N:0:274
TACGGAGGGTGCAAGCGTTAATCGGAATTACTGGGCGTAAAGCGCACGCAGGCGGTTTGTTAAGTCAGATGTGAAATCCCCGGGCTCAACCTGGGAACTGCATCTGATACTGGCAAGCTTGAGTCTCGTAGAGGGGGGTAGAATTCCAGGTGTAGCGGTGAAATGCGTAGAGATCTGGAGGAATACCGGTGGCGAAGGCGGCCCCCTGGACGAAGACTGACGCTCAGGTGCGAAAGCGTGGGGAGCAAACA
+
BBBBBBBBBAAABGFF?AEGCGHFEFGGHHDB5BABAAEFHHGFFCEEGGGGE?@EGG?GHFFHFGEGHHHHHHFHHHHHGGEGEEHHHHHHHHGHGGGGHHHHHGHHHHHHHGHBFHHHGHHHHHHHFGGGEFGGGFC:;BFFFFFFFFFFF;BF-;.@EFFFFFA;ADFFBFFFFFFFFFFFFFFFB;BFF@CBCFF-=DFFFFFFFFFF-DDAFFFFFFDDFFFFFFFAAAFFFFFFFFFFFDFFFFF
@M03896:38:000000000-B4D98:1:2105:25195:17411 1:N:0:274
TACAGAGGGTGCAAGCGTTAATCGGATTTACTGGGCGTAAAGCGCGCGTAGGTGGCCAATTAAGTCAAATGTGAAATCCCCGAGCTTAACTTGGGAATTGCATTCGATACTGGTTGGCTAGAGTATGGGAGAGGATGGTAGAATTCCAGGTGTAGCGGTGAAATGCGTAGAGATCTGGAGGAATACCGATGGCGAAGGCAGCCATCTGGCCTAATACTGACACTGAGGTGCGAACGCATGGGGAGCAAACA
+
BBBA?FBABA?>FGGE2AFGFGHFAEFGHHDB5BBAAEEEEGGGGFGGEGGG5FFGFG?FGFHFFHDF@GFGHFHHGHHHGGGFGGHHHHHHHHGFHGGHHHFHGFGFFGBBF3G/>FGGGGGFGHHHGHGGGGCGFF?FHFHHHHHFGCCGG><GC<<AEHDHHGADECAGFHHHGBFH?DFGCBB.;AAEFBA??A;.;EF./;9;/9AFF///BFB/BBFF//;;99;;9@-999DFFF?.;DEF/F?
@M03896:38:000000000-B4D98:1:2105:25189:17429 1:N:0:274
TACAGAGGGTGCAAGCGTTAATCGGATTTACTGGGCGTAAAGCGCGCGTAGGTGGCCAATTAAGTCAAATGTGAAATCCCCGAGCTTAACTTGGGAATTGCATTCGATACTGGTTGGCTAGAGTATGGGAGAGGATGGTAGAATTCCAGGTGTAGCGGTGAAATGCGTAGAGATCTGGAGGAATACCGATGGCGAAGGCAGCCATCTGGCCTAATACTGACACTGAGGTGCGAAAGCATGGGGAGCAAACA
+
CCCCCFFCBABABGFF2AECFGHFFEGGHHDFBBBBEEEGHHGGGFGGGGGGEGFHFH?GHHHGGHFGBGFGHGHHHHHHGGGGGGHHHFHHHHHGFGHHHHHHHHGHGGDDGFH/>GHFHGFFFGFHHHGGGGHHHGGGHGHHHHHGHHBGG>FG?A<EFHHHGHEGGGGHFHHHHHHHGEGGHGGGEGGGFFGGGGGGGGFFFFFFBFFFFFFFFFFFFFFFFFFFFFFFDFFFFEFFFFFFFFFFFFF
@M03896:38:000000000-B4D98:1:2105:25207:17439 1:N:0:274
TACAGAGGGTGCAAGCGTTAATCGGATTTACTGGGCGTAAAGCGCGCGTAGGTGGCCAATTAAGTCAAATGTGAAATCCCCGAGCTTAACTTGGGAATTGCATTCGATACTGGTTGGCTAGAGTATGGGAGAGGATGGTAGAATTCCAGGTGTAGCGGTGAAATGCGTAGAGATCTGGAGGAATACCGATGGCGAAGGCAGCCATCTGGCCTAATACTGACACTGAGGTGCGCAAGCATGGGGAGCAACCA
+
A?AAAFF3AAA>FGDF2AEEFGGB2EFEHGBF5BBAAAEEFHGGE0EFGFGEFGAGFG1FGH4EGHGHGHHHGH4GGHHHGCGGFGGF3FGHGHHEGFGFGHFFG4FF/BB3BFG<>FC<0@<FGHEGAGFGDGHCGGFHFHFHHHGFEG1GH11>-<<<<<DDHG?EFG.;0;CGGC0..;/<0BCDD-C?;B?-;9A..EEAFFF9;B?F9/;/BBBBF/;/9/9.BAFA-99-ABFFF?AEFDEB.:;
@M03896:38:000000000-B4D98:1:2105:28303:17566 1:N:0:274
TACGTAGGGTGCAAGCGTTATCCGGAATTATTGGGCGTAAAGGGCTCGTAGGCGGTTCGTCGCGTCCGGTGTGAAAGTCCATCGCTTAACGGTGGATCCGCGCCGGGTACGGGCGGGCTTGAGTGCGGTAGGGGAGACTGGAATTCCCGGTGTAACGGTGGAATGTGTAGATATCGGGAAGAACACCAATGGCGAAGGCAGGTCTCTGGGCCGTCACTGACGCTGAGGAGCGAAAGCGTGGGGAGCGAACA
+
BCBBBFFBBFAAFFGE??ECGFGGEEGFHCHHBFFEEEFGGGGGGHHGGGGGFGCGGFEEE>EGE@EFGEEEEGHHHHHHHHHGGHHGHHGGFHGGFCFFFBBCCCCCCHDDGGG?;DGGGFFFGFGGCFDFFFFCDEFFEFBFFFFFFFACDBFFF@;ADAFFBFFFFFFFFFFFFFFFFFFFFFFFFFFFFFFFFFEFDFFFFFFFFFFEFFFFDFFBFFFFFFFEBDAB@BDFFFFFFFFFAFACFF;
@M03896:38:000000000-B4D98:1:2105:1907:17591 1:N:0:274
TACGGAGGATCCGAGCGTTATCCGGATTTATTGGGTTTAAAGGGAGCGTAGATGGATGTTTAAGTCAGTTGTGAAAGTTTGCGGCTCAACCGTAAAATTGCAGTTGATACTGGATATCTTGAGTGCAGTTGAGGCAGGCGGAATTCGTGGTGTAGCGGTGAAATGCTTAGATATCACGAAGAACTCCGATTGCGAAGGCAGCCTGCTAAGCTGCAACTGACATTGAGGCTCGAAAGTGTGGTTATCAAACA
+
>AA>3>ADACCFCCGA2AEEGGHEEEFGHBFGFBGAFGHHFHHGEEFCEGGGHGEGBBBFGH5GFH5@DGFGFFFHHFGHHGG/>EFBFFFEF/>FFFCFHFFGHHGHHHBEFFBB3GFGHFCFHHBDFHFFHECF//?/>>@FGGFF.DGEH<0D<<C@EFCGF0<CGFGHFFGFG?EDADFFFGGD?EFGFABCC?EFDFFFFF/BFF/BFFFFFFFEF/9F9BFBA.A-;B9.//;/A..999BFFFF
@M03896:38:000000000-B4D98:1:2105:21353:17959 1:N:0:274
TACGGAGGGTGCAAGCGTTAATCGGAATTACTGGGCGTAAAGCGCACGCAGGCGGTTTGTTAAGTCAGATGTGAAATCCCCGGGCTCAACCTGGGAACTGCATCTGATACTGGCAAGCTTGAGTCTCGTAGAGGGGGGTAGAATTCCAGGTGTAGCGGTGAAATGCGTAGAGATCTGGAGGAATACCGGTGGCGAAGGCGGCCCCCTGGACGAAGACTGACGCTCAGGTGCGAAAGCGTGGGGAGCAAACA
+
ABABCBCCCAAABEGF?AEEAGHFEEGGHHFFCBFBAEEFFHHGGGGGGGCCEEGEGGEHHBGHGH@FHHHHHHGHGHHHGGEGEGHHGHHHHHGHHGHHHHHHHHHHGHDDHGHHGHHHHGHHHHHHFDGGHHGFGF@AEFFFFFFFFFFFF;BFC@;CEFFFFFAADFFFFFFFFFFFFFFFFFFFFFFFFDFFFFEBFFFFDFDFFFFFBCFDFFFFFFFFFFFFB0;@::BFFFFFFFFFADEFFF.
@M03896:38:000000000-B4D98:1:2105:21483:19227 1:N:0:274
TACGTAGGGTGCAAGCGTTATCCGGACTTATTGGGCGTAAAGGGCTCGTAGGCGGTTCGTCGCGTCCGGTGTGAAAGTCCATCGCTTAACGGTGGATCCGCGCCGGGTACGGGCGGGCTTGAGTGCGGTAGGGGAGACTGGAATTCCCGGTGTAACGGTGGAATGTGTAGATATCGGGAAGAACACCAATGGCGAAGGCAGGTCTCTGGGCCGTCACTGACGCTGAGGAGCGAAAGCGTGGGGAGCGAACA
+
AAAAAFFBA4AAF5FF22EEGGGF?E2EGCGGCB2BAEEEEHGGGCGGFGFGEE?EEFEEEE@F>EEGGFGEGHHHHHHHHHHGGHEGHHFGCEGHF2?FFDDC/-<E@GA.@-@CBAFEBCFFGGACCADEADFFAAFB.;BBFFFFDC-@A/BBF@:99ABFBBFF/FFFFFFFD-=DFFFFFFFFEFFBFFF;BDEFDBFBFFFBBBEFA-9.AFFBFDDFFFF9/AA>-;;DFDFDFCBFF?;=-@-
@M03896:38:000000000-B4D98:1:2105:21465:19228 1:N:0:274
TACGTAGGGTGCAAGCGTTATCCGGCATTATTGGGCGTAAAGGGCTCGTAGGCGGTTCGTCGCGTCCGGTGTGAAAGTCCATCGCTTAACGGTGGATCCGCGCCGGGTACGGGCGGGCTTGAGTGCGGTAGGGGAGACTGGACTTCCCGGTGTAACGGTGGAATGTGTAGATATCGGGAAGAACACCAATGGCGAAGGCAGGTCTCTGGGCCGTCACTGACGCTGAGGAGCGAAAGCGTGGGGAGCGAACA
+
AAAAAFFBABAAFGGGE2E?GGHFE22AG5DFBBABAAEEGHCFGGHGEEE1BE0EEG@EE>EGE@EEEECA?F4GHHHHHHHFGHGGFFACACDHF2??FD@CC<@.<G..A--;;AAE;FFGGGGGC?DAEDFADABFEB.9:FFFA=-BA99/?;;E?EF/99;FFFFFFFFFBDFAFFFFFFFFAFFFB=@=F?AADFFFFFB9/B.:;9@9AFFBFDDFFD../99@@-@.FDFDF==.@:;9=@-
@M03896:38:000000000-B4D98:1:2105:8594:19802 1:N:0:274
TACGGAGGGTGCAAGCGTTAATCGGAATTACTGGGCGTAAAGCGCACGCAGGCGGTTTGTTAAGTCAGATGTGAAATCCCCGGGCTCAACCTGGGAACTGCATCTGATACTGGCAAGCTTGAGTCTCGTAGAGGGGGGTAGAATTCCAGGTGTAGCGGTGAAATGCGTAGAGATCTGGAGGAATACCGGTGGCGAAGGCGGCCCCCTGGACGAAGACTGACGCTCAGGTGCGAAAGCGTGGGGAGCAAACA
+
BBBCCCCCCAAABFFCE?EEFGHGGGGGHFDB5BEFEEEEEHHGG0EEFCGGEEFEGFGGHHHFBG@FFGFFHHFFHHHHGGGGGGHBEFGHHFGCGEGGHHFHHHFHGHFFHHHHFHHHHGGGGHGHFDFEGHGGGA;DFFFFFFFFFFBF;:;B>B;@?FFFFFFDFFEFBBFFFF0ADDB0BFFFA-;AADA;BDEFC;BFFF;EFFF;-@.9BBFFBDAFFFBFFFBA?=ADFDDDAC=.CFFFBFF
@M03896:38:000000000-B4D98:1:2105:8599:19822 1:N:0:274
TACGGAGGGTGCAAGCGTTAATCGGAATTACTGGGCGTAAAGCGCACGCAGGCGGTTTGTTAAGTCAGATGTGAAATCCCCGGGCTCAACCTGGGAACTGCATCTGATACTGGCAAGCTTGAGTCTCGTAGAGGGGGGTAGAATTCCAGGTGTAGCGGTGAAATGCGTAGAGATCTGGAGGAATACCGGTGGCGAAGGCGGCCCCCTGGACGAAGACTGACGCTCAGGTGCGAAAGCGTGGGGAGCAAACA
+
BBCCCABBBAAAFGGEAAEEEGHGAEGGHHFCCBFAEEEFGGHGG?EEGCGGCEGEEFGGHGFGFG4FGHHFHHHEHHHHGGGGGGHHGHHFHHGAFEGGHHHHGHHHHHGFHHHHGHHHHFGFGHHHFFGFHHGCGF:AEFFFFFFFFFFFB;;:B@:@?FFFFFD9:BEFFFFFFFFFDBFFFFFFFDDDFFADFFFFFFFFFFFEFFFB;@AABFFBFDFDFFFEFFFF.=;?FDDDFFFEFFEBBF.
@M03896:38:000000000-B4D98:1:2105:27177:21024 1:N:0:274
TACGGAGGGTGCAAGCGTTAATCGGAATTACTGGGCGTAAAGCGCACGCAGGCGGTTTGTTAAGTCAGATGTGAAATCCCCGGGCTCAACCTGGGAACTGCATCTGATACTGGCAAGCTTGAGTCTCGTAGAGGGGGGTAGAATTCCAGGTGTAGCGGTGAAATGCGTAGATATCTGGAGGAATACCGGTGGCGAAGGCGGCCCCCTGGACGAAGACTGACGCTCAGGGTCGAAAGCGTGGGGCACAAACA
+
>AA>>AA@@>2>45BA2AEEAFGB2BFFHFD5D3BBAAEFEGG1E?EEEGE0B>>EEEEHHFFHHHEBGHHHFFFFHHHHG>E<>EGFFGGH0?CFGFHGGFBFF1?GDGGFGGHHFFFGFGHHGGG<?><FGFEC-@;;:;BBFFFF/B9BB;;;--.;9/FFFB9AD-./;BFFBFFADDBFFFB:-;BD;-;B@A9-;@@BBB;..9;;@-..:BFFFDA...B/..;99.99FA9.;--.-9;BFF.
@M03896:38:000000000-B4D98:1:2105:27204:21029 1:N:0:274
TACGGAGGGTGCAAGCGTTAATCGGAATTACTGGGCGTAAAGCGCACGCAGGCGGTTTGTTAAGTCAGATGTGAAATCCCCGGGCTCAACCTGGGAACTGCATCTGATACTGGCAAGCTTGAGTCTCGTAGAGGGGGGTAGACTTCCAGGTGTAGCGGTGAAATGCGTAGAGATCTGGAGGAATACCGGTGGCGAAGGCGGCCCCCTGGACGAAGACTGACGCTCAGGTGCGCAAGCGTGGGGAGCAAACA
+
AAAAAAAD?22>A5FF2AEE2FGFAEFFHGBFBAEBAEAEGHHGGCEECGG?B@E@EGFHHGGHHHBBFHHHHHGHGHHHGGGGEEHHFGFH00CFHGGFFHHHHHHH2GFFFGGFECFH001?FFHHFDGGFHGGC-;AEF/BFFBFFFBFFBFFB;:9AFFF/FDADBE//;BFFB;F..9FBF/A-@>DABBBBAEB-=BBBBBEE..=B=DFFFBBF.A..AFBFF9;-9B=FFAAB???-;AF/A.
@M03896:38:000000000-B4D98:1:2105:27196:21046 1:N:0:274
TACGGAGGGTGCAAGCGTTAATCGGAATTACTGGGCGTAAAGCGCACGCAGGCGGTTTGTTAAGTCAGATGTGAAATCCCCGGGCTCAACCTGGGAACTGCATCTGATACTGGCAAGCTTGAGTCTCGTAGAGGGGGGTAGAATTCCAGGTGTAGCGGTGAAATGCGTAGAGATCTGGAGGAATACCGGTGGCGAAGGCGGCCCCCTGGACGAAGACTGACGCTCAGGTGCGAAAGCGTGGGGAGCAAACA
+
AAAABBCCBABAFGGFAAFG2FHFEGGFHFFFCABBEEEFCGHGGGGGGGGCEECEEEGHHF@GFH@FGHGEGHHHGHHHGCGGEGHGGGGHHGGHHFHHHHGHHGGHGHFDGHHHGHHHHFGHHHHHGDGCHHGGGFFAE;BFFFFFFF/FF/BBBDACEFFFFFFA?BEFFFFFFFBFFFFBFFFFC:AFFFAFFFFFFFFFFA=EFFFF;DDDFFFFFDFFFFFFBFF=.@CABAADCF;ACDEFFF?
@M03896:38:000000000-B4D98:1:2105:15011:22471 1:N:0:274
TACGGAGGGTGCAAGCGTTAATCGGAATTACTGGGCGTAAAGCGCACGCAGGCGGTTTGTTAAGTCAGATGTGAAATCCCCGGGCTCAACCTGGGAACTGCATCTGATACTGGCAAGCTTGAGTCTCGTAGAGGGGGGTAGAATTCCAGGTGTAGCGGTGAAATGCGTAGAGATCTGGAGGAATACCGGTGGCGAAGGCGGCCCCCTGGACGAAGACTGACGCTCAGGTGCGAAAGCGTGGGGAGCAAACA
+
CCBCCBCCCAAAFGGG?AECFGHFGGGGHFFFBBGFEEEGGHHGGFGGGGGGEGGEGGGHGGHHHHFGHHHGHHHHHHHHGGGGGGHGGHHHHHGFFFHHHHHHHHHHGHGHHGHHGHHHHFHHHHHHFGGGHHGGGFDDEFFFFFFFFFFFFBFFDD;CEFFFFFFADFFFFFFFFFFFFFFFFFFFFBCFFFFFFFEFFFFFFFFFEFFFFFFFFFFBFDDFFFB9:B:@;BBFFFFFFAC.;:EFFF.
@M03896:38:000000000-B4D98:1:2105:14990:22471 1:N:0:274
TACGGAGGGTGCAAGCGTTAATCGGAATTACTGGGCGTAAAGCGCACGCAGGCGGTTTGTTAAGTCAGATGTGAAATCCCCGGGCTCAACCTGGGAACTGCATCTGATACTGGCAAGCTTGAGTCTCGTAGAGGGGGGTAGAATTCCAGGTGTAGCGGTGAAATGCGTAGAGATCTGGAGGAATACCGGTGGCGAAGGCGGCCCCCTGGACGAAGACTGACGCTCAGGTGCGAAAGCGTGGGGAGCAAACA
+
AAAAAAADD?AACBGA22EE2FHFEEFGHHFFCBAAEAEFFHGGGGGGGGGGAECCFEEHHF4FGH@FGFH@GGHGHHHHGGGGGGHFBFGHHGGGFGHHHGHGHHFHFHFFHHHHGGHHHGHHHHHHFEGFEFD-<@9;EFFFFFFEFFBFB9/9@B9BEFFFFFFDFFEF/BBBFFFFD?FFFFFFFFFFFFF;FDAD;BFFFF;9EFFFA;.;FF/9BDADDFFFFFFA.@;?FDFF;D=.;A9F/A.
@M03896:38:000000000-B4D98:1:2105:26908:22839 1:N:0:274
TACGGAGGATCCGAGCGTTATCCGGATTTATTGGGTTTAAAGGGAGCGTAGATGGATGTTTAAGTCAGTTGTGAAAGTTTGCGGCTCAACCGTAAAATTGCAGTTGATACTGGATATCTTGAGTGCAGTTGAGGCAGGCGGAATTCGTGGTGTAGCGGTGAAATGCTTAGATATCACGAAGAACTCCGATTGCGAAGGCAGCCTGCTAAGCTGCAACTGACATTGAGGCTCGAAAGTGTGGGTATCAAACA
+
AAAA33ADBFFF4ECE2AFCGGHFGEGGHFHGF3EAFGHHGGFGHEEEEGGGHFHHF@BGGHHHHH5FEGFGGGHGFHHHHGF>>@EFGHH?EHDGFGHHGHFHHHGHGHB?BGD3FFGHFFFGHHFFFHHGHFFE//CCCDCGHHEHFD<CC<0=A<<CEHHHHCCHFHHGHHFHGGGGGGFGBFFDADEAF.??DGEGGFFBFFBFFFFFFFBBFFFFF/BF/B/BE999;BDDFFFEFF./:;BFFF.
@M03896:38:000000000-B4D98:1:2105:26920:22855 1:N:0:274
TACGGAGGATCCGAGCGTTATCCGGATTTATTGGGTTTAAAGGGAGCGTAGATGGATGTTTAAGTCAGTTGTGAAAGTTTGCGGCTCAACCGTAAAATTGCAGTTGATACTGGATATCTTGAGTGCAGTTGAGGCAGGCGGAATTCGTGGTGTAGCGGTGAAATGCTTAGATATCACGAAGAACTCCGATTGCGAAGGCAGCCTGCTAAGCTGCAACTGACATTGAGGCTCGAAAGTGTGGGTATCAAACA
+
ABAABABBBFFFG2EE2AECFGGFFFEGHCFGFFGEGGHHGHHGHGGGGGGEHHHFHBBGHGGFGH5GFHGGGGGHFGHHHBFEEEGGGGFEGEFAFFHHHHHHHHFHGHBEBFH3FFHHHFFGHHGGHHHFHEFFD?DCA>DFHHGHFCCCCDGGGFEFEFHHHFHHGHHHHHHHHGGCGGGGGGGD?DFGBCBF?FGFDFFFFFFFFFFFFFBFFFFBFBFB/:FFFFFF=FFBB/BB?D.BB9:BBF.
@M03896:38:000000000-B4D98:1:2105:20122:23002 1:N:0:274
TACGGAGGGTGCAAGCGTTAATCGGAATTACTGGGCGTAAAGCGCACGCAGGCGGTTTGTTAAGTCAGATGTGAAATCCCCGGGCTCAACCTGGGAACTGCATCTGATACTGGCAAGCTTGAGTCTCGTAGAGGGGGGTAGAATTCCAGGTGTAGCGGTGAAATGCGTAGAGATCTGGAGGAATACCGGTGGCGAAGGCGGCCCCCTGGACGAAGACTGACGCTCAGGTGCGAAAGCGTGGGGAGCAAACA
+
BBBBBBABBAAABFFF?AEGFFHFEEGFHGDF53BBAAEEGHHGGCGGGGGGECEEFGGHGFGGGH@FGHHHHHHHHHHHGGGEEFHHGHHHHHGGHGHHHHHGHHHHFHFDGHHHGHHHHHGHHHHHFFGGHH??CFAAABFFFFFFFEFFB;BFF-:@EFFFFFDADFFFFFFFFFFFFFEFFFFBF;BFFFFFFFFFFFFFFFFFFFFFA=AAFFFFFFFFFFFBFFFCDAFFFFDFAFFFFFFFFFF
@M03896:38:000000000-B4D98:1:2105:20106:23011 1:N:0:274
TACGGAGGGTGCAAGCGTTAATCGGAATTACTGGGCGTAAAGCGCACGCAGGCGGTTTGTTAAGTCAGATGTGAAATCCCCGGGCTCAACCTGGGAACTGCATCTGATACTGGCAAGCTTGAGTCTCGTAGAGGGGGGTAGAATTCCAGGTGTAGCGGTGAAATGCGTAGAGATCTGGAGGAATACCGGTGGCGAAGGCGGCCCCCTGGACGAAGACTGACGCTCAGGTGCGAAAGCGTGGGGAGCAAACA
+
BBBBBBCCBAAACAGA?2EEAGHFFEGGHHFFDBFBEEEEFHHGGGGGGGGGEECFGFGHHHBGGHFFHHHGFHHHGHHHGGEGGGHGGGHHHGFFFEHHHHHHHHGHGHFBGHGGFHHHHGFHHHHHFEGGHHCGG=;AEFBBFFFFFF/FFB9F>B:CEFFFFFFDDFFFFFFFFFF?DFFFFFFFFBFFFFFFAFEFFFFFFFFEEFFFFFFFFFFFFFDFFFFFFFFBA;-9BADDFCDFFFFFFF.
@M03896:38:000000000-B4D98:1:2105:12564:26611 1:N:0:274
TACGTAGGGAGCGAGCGTTGTCCGGAATTACTGGGTGTAAAGGGTGCGTAGGCGGCCTGGTAAGTTAGTGATGAAAACTATGGGCTTAACCCATAGCCTGCCATTAAAACTGCTGGGCTTGAGTGAAGTAGAGGTAGGTGGAATTCCCGGTGTAGCGGTGAAATGCGTAGAGATCGGGAGGAACACCAGTGGCGAAGGCGGCCTACTGGGCTTTAACTGACGCTGAGGCACGAAAGCATGGGTAGCAAACA
+
AAAAAFF@A4A?E2AAE2E?FGEEEC?FHBD5BCA3?AG5DEDDBAEEAEED3EEF?EEHBBBB@BBF@E4BBDFD3FGFGHHFHGG?BBB?EG3BB3?CB0BGD3B3?BB32BC2<ACF@@F2@FFF2@GBGFH?FA?1</<GHFGGDC<@<<GGCA.<CDC000A=:CEC:CFHGF?ADDFG/;A?F0BFGGAFFDE-9=BDFF/9BE?FA/B/F/BBB.DFADFEF.9A.AADBBFFEE/:;FFBBFF
@M03896:38:000000000-B4D98:1:2106:25634:10217 1:N:0:274
TACGTAGGGTGCAAGCGTTATCCGGAATTATTGGGCGTAAAGGGCTCGTAGGCGGTTCGTCGCGTCCGGTGTGAAAGTCCATCGCTTAACGGTGGATCCGCGCCGGGTACGGGCGGGCTTGAGTGCGGTAGGGGAGACTGGAATTCCCGGTGTAACGGTGGAATGTGTAGATATCGGGAAGAACACCAATGGCGAAGGCAGGTCTCTGGGCCGTCACTGACGCTGAGGAGCGAAAGCGTGGGGAGCGAACA
+
AAAAAFFB?BAABDGC22EEGGHE?EEGHFHHHGHGEEGGGHGGFAGGEGE1GEGGGGGGEE>>>>EEEEEEFGEHHFHGHHHFFHHGHHDFGHDGF2GFFD<CC/>>CHA.><@FF9ACACFCFFFF.CDFED.9.;/B;BBFFFFFFAACD;/9A-.;;ABFF;9B9/;BFFFFF-@=9:9FFFFF.9BB;9-;-;.AD-;;;FFBF..9-;;..B/BF.:9:AF.9D9--;-;BDA?D--.-;-9B9-
@M03896:38:000000000-B4D98:1:2106:8934:10909 1:N:0:274
TACGTAGGGTGCAAGCGTTATCCGGAATTATTGGGCGTAAAGGGCTCGTAGGCGGTTCGTCGCGTCCGGTGTGAAAGTCCATCGCTTAACGGTGGATCCGCGCCGGGTACGGGCGGGCTTGAGTGCGGTAGGGGAGACTGGAATTCCCGGTGTAACGGTGGAATGTGTAGATATCGGGAAGAACACCAATGGCGAAGGCAGGTCTCTGGGCCGTCACTGACGCTGAGGAGCGAAAGCGTGGGGAGCGAACA
+
ACBBAFFBBBAABFGAE?EECGHEGEGGHGHHHGHHGGGGHHHGGFHGFGGGHGGGGGGEEEE>EEEGGCEEEHHHHHHHHHHGGHHGHHGDGHGHHBGHGDDGGCF>CHCDGDGGGADFGGFCFFGDEGGFFFAFFEFFEBFFFFFFFF;D:BBFF@.;DEFFFFFFFFFFFFFFFCFFDFFFFFFFFFFFFFF>BFFFFFFFFFFFBFFA@-@DFFF:FDDFDDFEBDABDCFFFFFFFFFF>A=@-C;
@M03896:38:000000000-B4D98:1:2106:8947:10923 1:N:0:274
TACGTAGGGTGCAAGCGTTATCCGGAATTATTGGGCGTAAAGGGCTCGTAGGCGGTTCGTCGCGTCCGGTGTGAAAGTCCATCGCTTAACGGTGGATCCGCGCCGGGTACGGGCGGGCTTGAGTGCGGTAGGGGAGACTGGAATTCCCGGTGTAACGGTGGAATGTGTAGATATCGGGAAGAACACCAATGGCGAAGGCAGGTCTCTGGGCCGTCACTGACGCTGAGGAGCGAAAGCGTGGGGAGCGAACA
+
ABBBAFFCCFAABGFAA2EAGGHFFEEGHFHHHHHHGGGGAGHGGFHCFGEEHGGGGGGFB>>>>>>EEEEEGF4FHHHHHHGGGHHGHGD@FHGHF2GFGDDDC@D>@C.AFFCCF;AEDFCCFGGAEFGFFDDFBABFEFFFFFFFFF=A:0:BDD;ADEFFFFFFFFEFFFFEDCFCDFFF/BDEFBFFFFFFFFF?DFFFFFFFBF.ECCCDABFBFFBFDF9;0;;@;@AA/9ADAFA?-AB9-@-
@M03896:38:000000000-B4D98:1:2106:15221:10955 1:N:0:274
[truncated: 157,159 more chars]
