# Supplementary material for: Formalin-Fixed Paraffin-Embedded (FFPE) samples are not a beneficial replacement for frozen tissues in fetal membrane microbiota research
Source: PLoS One. 2022 Mar 17;17(3):e0265441. doi: 10.1371/journal.pone.0265441 (PMC8929612; doi:10.1371/journal.pone.0265441)
Supplement: S2 File — (ZIP) [file pone.0265441.s007.zip › Negatives/N-N-23-N-2-FF_S274_L001_R2_001.fastq.fastq]

@M03896:38:000000000-B4D98:1:1101:11790:4262 2:N:0:274
CCTGTTTGCTCCCCACGCTTTCGCACCTGAGCGTCAGTCTTCGTCCAGGGGGCCGCCTTCGCCACCGGTATTCCTCCAGATCTCTACGCATTTCACCGCTACACCTGGAATTCTACCCCCCTCTACGAGACTCAAGCTTGCCAGTATCAGATGCAGTTCCCAGGTTGAGCCCGGGGATTTCACATCTGACTTAACAAACCGCCTGCGTGCGCTTTACGCCCAGTACTTCCGATTAACGCTTGCACCCTCC
+
AABBBFFFFFFFGGFFEFEFFGEFGGGHFGHFEEEFEHGHHHHHGGFHHDEGEFFGGEEHEEDEGHD@EEGHHHHHHGHHHHHHHHHFFEFGHHHHHFCCC@BGHHBFBCGFGGHFHHHGGGGHHHGG.DEHFFC<GGD<GHGB0<;CGFHGFHGCCGGGHHFE/B:CFFFFDG?BBDFGGGGGFFE/FFFBFFFFFFFFFFFFFFFDDD=@@.EFFFF-@?.:BBFFFFD.AADFF.DA.:9BFFFEEA
@M03896:38:000000000-B4D98:1:1101:23607:7589 2:N:0:274
CCTGTTCGATACCCACGCTTTCGTGCCTCAGCGTCTGTTTCACCCTAGCAGGCTGCCTTCGCAATCGTGGTTCTGCGTGATATCTATGCATTTCACCGCTACACCACGCATTCCGCCTGCCTCTTCTGCACTCTAGCTCCCCAGTTTCAACGGCACACTCCGCGTTGAGCCCGGAAATTTCACCGCTGACTTGGCGTGCCGCCTACGCACCCTTTAAACCCAATAACTCCTGCTACCGCTTGCATCCTCC
+
AABBBFFABFBDGGGGEEEFFGEGEFGGHHGHGGGDFGFGHGFGHEGBGDGHEGFFHHHHEEAAEGFF1?FFGEGG/?EFFGGGHG@FGBGHHHFHHEFGGEFHHAEEFEGGGEB?FA/BGHHH333B>@FGHFH@FFF2?D?/<1FF<?G</>CC0>0F<A.<@<-<CFHF--@;::9FBFFF.A?;:C9;00/-.-9C;>FFFF.B.;9DA//B/9;BDFF.://;BF///;:/BDF-..:;/9;BFB
@M03896:38:000000000-B4D98:1:1101:23598:7607 2:N:0:274
CCTGTTCGATACCCACGCTTTCGTGCCTCAGCGTCTGTTTCACCCTAGCAGGCTGCCTTCGCAATCGTGGTTCTGCGTGATATCTATGCATTTCACCGCTACACCACGCATTCCGCCTGCCTCTTGTGCACTCTAGCTCGCCAGTTTCAACGGCACACTCCGGGTTGAGCCCGGAAATTTCACCGCTGACTTGGCGTGCCGCCTACGCACCCTTTAAACCCAATAAATCCGGATAACGCTTGCATCCTCC
+
>AAAAFF>AFBDGGGGEEEFFGEFFFHGHHHHGGGGGHHHGHHHHHHGHHHHEHFFHHHHAE?EEHFGFEGFHHHGG?AFFHHHHHHHHHHHHHHHHFEGGEFGHHGEFEFGHHGEGFHHHHHHGBFGDGHHHGH@FDG/ADE<1?GFFGG>@CCGGGCHHE--<<-/;CHEACGGGGFGFFGGABA-9FBB0:;9.9AE@DCFFF?DDDFF.999BFFFFFAF/;/BFF.-.A9FFFD.:E.;:;FFFF
@M03896:38:000000000-B4D98:1:1101:23618:7610 2:N:0:274
CCTGTTCGATACCCACGCTTTCGCGCCTCAGCGTCTGTCTCACCCTAGCAGGCTGCCTTCGCAATCGTGGTTCTGCGTGATCTCTATGCATTTCACCGCTACACCACGCCTTCCGCCTGCCTCTTCTGCACTCTAGCTCGCCAGTTTCCCCGGCACACTCCGGGTTGAGCCCGGAACTTTCACCGCTGACTTCGCCTGCCGCCTACGCCCCCTTTACACCCCATCACTCCGCATAACGCTTTCCTCCTCC
+
>>A1AFF>>F1>FGDE1AEAFGA0AAEAEGGFEEE/BB2DG2ABF/00F11/B0BBFBGH/?E?/BFF0?BBF@1B/??/F2BGHFDFFBFBGF2BG?EEGEFHHGEEE/BEGB/?C//@GGHGD1@>DGGGF1F1?DD/>A/->1<>11>--<-</./=/:--;;-//:GE-9---;0FCBFG.9;-;C0;0-9---99;=?ABB-9-;-999/////:A@B9///999----;/;-9---;//;BBFB
@M03896:38:000000000-B4D98:1:1101:11816:8015 2:N:0:274
CCTGTTCGCTCCCCACGCTTTCGCTTCTCAGCGTCAGTGACGGCCCAGAGACCTGCCTTCGCCATTGGTGTTCTTCCCGATATCTACACATTCCACCGTTACACCGGGAATTCCAGTCTCCCCTACCGCACTCAAGCCCGCCCGTACCCGGCGCGGATCCACCGTTAAGCGCTGGACTTTCACACCGGACGCGACGAACCGCCTACGAGCCCTTTACGCCCAATAATTCCGCATAACGCTTGCACCCTAC
+
>>AAAFFABBBBGGGGCEEFFGEFF2EFGHEGFGEEEGHBDE0EEEFG1AEGFHBGHHHHAEE>FGDFE1?BFHHHHGGGEEEHHHHFHGGGHHHHHGB?EEFGFE?CGGHHHHB1GGHHGFGHGHHDCGGGGGGBFFH-ADD-<<EEHA:@CB-@?@BFFGGA.:.;BFB-;B-9FFBFFFFFFFB--;9B>;;;-9@B-BBFFF...;9E9///:9A?BF..99//BFF.;:.9;.;;;A.9;;AEFF
@M03896:38:000000000-B4D98:1:1101:11821:8037 2:N:0:274
CCTGTTCGCTCCCCACGCTTTCGCTCCTCAGCGTCAGTGACGGCCCAGAGACCTGCCTTCGCCATTGGTGTTCTTCCCGATATCTACACATTCCACCGTTACACCGGGAATTCCAGTCTCCCCTACCGCACTCAAGCCCGCCCGTACCCGGCGCGGATCCACCGTTAAGCGCTGGACTTTCACACCGGACGCGACGAACCGCCTACGAGCCCTTTACGCCCACTACTTCCGGATAACGCTCGCACCCTAC
+
>AAABFFADAABGGGG?EEFFGEFEHGHHHHHFGEEEFFBDFEEGEEGCGFGGHGHHHHHEFF>FFE3BFGEHHHHHHGGGGGHHHHHHGGGHHHHHEG/EEGHHGCBCDGHHHH2GGHHHHGHGHHCDCDDGGG>FFG-ADG<<-CEH;-ACA?-;BBFFFG.9.999;D-A@;9FFBBFBFFFF@--;=@--;---;D9BFADF9.:;DE./9/BAADCA..999;FFA-..;BFFFA.-@-;DFF9A
@M03896:38:000000000-B4D98:1:1101:28034:8699 2:N:0:274
CCTGTTTGATACCCACACTTTCGAGCCTCAATGTCAGTTGCAGCTTAGCAGGCTGCCTTCGCAATCGGAGTTCTTCGTGATATCTAAGCATTTCACCGCTACACCACGAATTCCGCCTGCCTCAACTGCACTCAAGATATCCAGTATCAACTGCAATTTTACGGTTCAGCCGCAAACTTTCACAACTGACTTAAACATCCATCTACGCTCCCCTTAAACCCAATACATCCTGATAACGCTCGGATCCTCC
+
>>AAADFFFFDFGGGGGEEABGAF4EEGGHGHFGFGFAFGFFBGGFDFHHFEE2FFHDGGGEEEFGBBAAEFGBGHCGFHFHHHHHHHFHHHHHHHHEEEECBFFGHEEEHHHG3EEEEGH3FFBGFBGFHHFCF111BFGHHD2@>FGHHF0GHGBDFHHHA/<</?1>C-ACGCHHGBDBGGHG</DGFGGFFGHHH/CCFHCCCC.;EG.9FFBGGBDEFFF/;0CF090;9FF.?.9--9.9BBBF
@M03896:38:000000000-B4D98:1:1101:28052:8705 2:N:0:274
CCTGTTTGATACCCACACTTTCGAGCCTCAATGTCAGTTGCAGCTTAGCAGGCTGCCTTCGCAATCGGAGTTCTTCGTGATATCTAAGCATTTCACCGCTACACCACGAATTCCGCCTGCCTCAACTGCACTCAAGATATCCAGTATCAACTGCAATTTTACGGTTGAGCCGCAAACTTTCACAACTGACTTAAACATCCATCTACGCTCCCTTTAAACCCAATAAATCCGGATAACGCTCGGATCCTCC
+
AABABFFFFFFFGGGEFEFEFFEFGFFHHFHHHGFHHGFHHHCEEHHGHFGGEFFFHFGG1E?BBGABEEEGGHHHHFFHHHHHHHGHFGGHHHHHHGEGEEBGFHHEGEHHGFFEFGHHGEGGGHHHHGHHFFHDDGGFFGHD@FDFFGHHFHFDGFGFHHF?</<0FGHCCFG?HHFHHBHHHGH<DGGFFG0CCGHFHFHHGGECEEFG/;9F0FBBEE.:CBGGGG.?DAEFF.9.D--..-BBFF
@M03896:38:000000000-B4D98:1:1101:22728:9231 2:N:0:274
CCTGTTCGCTCCCCACGCTTTCGCTCCTCAGCGTCAGTGACGGCCCAGAGACCTGCCTTCGCCATTGGTGTTCTTCCCGATATCTACACATTCCACCGTTACACCGGGAATTCCAGTCTCCCCTACCGCACTCAAGCCCGCCCGTACCCGGCGCGGATCCACCGTTAACCGATGGACTTTCACACCGCACGCGACGAACCGCCTACGAGCCCTTTACGCCCAATAATTCCGGATAACGCTTGCACCCTAC
+
>AAAAFFADBABGGGGEFEEFGFEEHGGHHHHGGGFGHF5DEAEFGFHGEFGFHBGHHHHHGGEFF43@EFEGHHHGHGGCGGGGHHHHFFEHHHHHGFEEEFGHE<CFFHHHFHGHGHHHHGHGHHFGGGGHHH1FFH-CFG-<<EGH.-ACF-?-99CBFGE9.9A/;99-D./FB/BBFFFFF--;BAB--99;9BFFFF.AFD?ABCE.//BF.ADFF..F/;9FF/9D..;;A;..9.;BFF..A
@M03896:38:000000000-B4D98:1:1101:20661:9238 2:N:0:274
CCTGTTTGCTACCCATGCTTTCGTGCCTCAGCGTCAGTTAAAGCCCAGTAGGCCGCCTTCGCCACTGGTGTTCCTCCCGATCTCTACGCATTTCACCGCTACACCGGGAATTCCACCTACCTCTACTTCACTCAAGCCCAGCAGTTTTAATGGCAGGCTATGCGTTAAGCCCCTAGTTTTCACCACTAACTTACCAGGCCGCCTACACACCCTTTACACCCAGTAACTCCCCACACCTCCCCCTCCCTCC
+
1>>A1D3CFF@FFGGGGFGB3EEBFFHHHHHFAEE0EDFHHHHHHEEEFBFFHFAEEGGHGGC?EF1BBFFEGFEHHGGG@EHGHFHGGGGGHHHHHEEE@EFGH<<ECCHHHHBFGFCGHHFHHHGBG2GHF0?1?FG/?FF01<FDGFF1<FF.-<<1000.<.<.0<CG.:.;;00;:CGG0;C///0;;BC90.;.9-9../9/0;AF-///:;/;;--//9///;---9;-9/--;-;;9-AFFF
@M03896:38:000000000-B4D98:1:1101:20677:9249 2:N:0:274
CCTGTTTGCTACCCATGCTTTCGTGCCTCAGCGTCAGTTAAAGCCCAGTAGGCCGCCTTCGCCACTGGTGTTCCTCCCGATCTCTACGCATTTCACCGCTACACCGGGAATTCCACCTACCTCTACTTCACTCAAGCCCAGCAGTTTTAATGGCAGGCTATGGGTTAAGCCCATAGTTTTCACCACTAACTTACCAGGCCGCCTACACACCCCTTACACCCAGTAATTCCGGACAACGCCCGCTCCCTAC
+
AAABBFFFFFFFGGGGGFFFGGFGFFHHHHHHGGGGGHHHHHCGHFHGGFHHGHEFGGGHEEDEGGEFBFGEHHHHHGGGGGHHHHHGGEGGHHHHHGFGGEHHHEEEGGHHHHHHHFHHHHHHHHHHHHHHFFF<FFHF<FFC<DFGHGF11FFC@EFHDG0<<CA00DGGCHG0;:CCHHHHBGG//:FCHFHG0AEEADCFGGGGGGGG-.ABF:FBDA.:;B/BFF/-.99FE=F-@9---;E9/:
@M03896:38:000000000-B4D98:1:1101:22733:9249 2:N:0:274
CCTGTTCGCTCCCCACGCTTTCGCTCCTCAGCGTCAGTGACGGCCCAGAGACCTGCCTTCGCCATTGGTGTTCTTCCCGATATCTACACATTCCACCGTTACACCGGGAATTCCAGTCTCCCCTACCGCACTCAAGCCCGCCCGTACCCGGCGCGGATCCACCGTTAAGCGATGGACTTTCACACCGCACGCGCCGAACCGCCTACGAGCCCCTTACGCCCCATCATTCCGCATAACGCCTGCCACCTAC
+
>>AAAFF?DBBBGGGF2EAAFGEEEHGGHGFHGGEDEGB5DB0EEEEGFE2FFFBGHGGG1EEEF3B3B?FEGGHHHGGG?EEHFGGGHHHGFFFHH??<EFFGHEBB@/FGGGF>@@GGGHGGACF/>CGGGGG1<FG->CG--<<EG;;:-@--;;;F9B;..9../;-..9./B/BF;BFFFF--9B-@--;--;@B;BBBD....9@E.;9//..@B-:B////;B/.9..//.;-..;./;AA//
@M03896:38:000000000-B4D98:1:1101:2708:11162 2:N:0:274
CCTGTTTGCTCCCCACGCTTTCGAGCCTCAACGTCAGTTACCGTCCAGTAAGCCGCCTTCGCCACTGGTGTTCCTCCTAATATCTACGCATTTCACCGCTACACTAGGAATTCCACTTACCCCTCCGGTACTCTAGATTGACAGTTTCCAATGCAGTCCCGGGGTTGAGCCCCGGCCTTTCACATCAGACTTGCCATTCCGTCTACGCTCACTTTACACCCCGTACATCCGGCTAACGCTTTCCCCCTAC
+
AAB@AFFFFFFFFGFEEEEEFGE2ABEFHGBCFFFFEFF5DFEEEEEFAFFFFEAEGFGHGGGGGF3F5?BEGHHHHFHGFHHHHFHGGGFGFGGHHFEFCEGHDCFFFFHHHHHF?FGGHFGGGGDC<<D2GFGDDGD1<FF1?1<F?FFGFFGFFFCGC-<--<==<C::CG---C9FFFGFBFB;09BB09/0;CFFF09F?F.A9D?B;/;/;9BFD>=9-A.9;BA--9;9;.@...;BFB9-9F
@M03896:38:000000000-B4D98:1:1101:2701:11191 2:N:0:274
CCTGTTTGCTCCCCACGCTTTCGAGCCTCAACGTCAGTTACCGTCCAGTAAGCCGCCTTCGCCACTGGTGTTCCTCCTAATATCTACGCATTTCACCGCTACACTAGGAATTCCACTTACCCCTCCGGTACTCTAGATTGACAGTTTCCAATGCAGTCCCGGGGTTGAGCCCCGGCCTTTCACATCAGACTTGCCATTCCGTCTACGCTCACTTTACACCCGGTAAATCCGGCTACCGCTTGCCCCCTAC
+
>>A1>BDBFFDFFEGGGGGAFFE0BAEFGCFGEFFFGHCDFFEFEAEGEGB1FF/EECGH/E/EEGCB10?EHGFGHFHHDFHHGFHECAAEFHHHHCEGGCGHFGHEHGHHGGBHFGFHGFHGGCCC/<C1D@D@11<1<11<11@@GHFG1<D>=CGGCC-A<A@<<:;:C@---99B009BBB00;C9999909CB0B0.9.B.-9=BFF/:/9/9:A-----;/;;---;;-;-@-AE-:/A@-9;
@M03896:38:000000000-B4D98:1:1101:8094:12916 2:N:0:274
CCTGTTTGCTCCCCACGCTTTCGAGCCTCAACGTCAGTTACCGTCCAGTAAGCCGCCTTCGCCACTGGTGTTCCTCCTAATATCTACGCATTTCACCGCTACACTAGGAATTCCACTTACCCCTCCGGTACTCTAGATTGACAGTTTCCAATGCAGTCCCGGGGTTGAGCCCCGGCCTTTCACATCAGACTTGCCATTCCGTCTACGCTCACTTTACACCCAGTAAATCCGGATAACGCTTGCCCCCTAC
+
AABABFFFFFFFGGGGEFEFFGEEBBEHHHHHGHGFFHHHFHEGGFDGGFFFFGAEFEEHEFGEGHFCFCGEHHHHHHHHHHHHFHHGGGGGHHHHHEEGGEGHHHEFFBGHGHFGHHHHFHHGGGG/<<EHHGFFGD1?<FGG<FGGHFHHHHEGGGHHD<-<<<-/<GHGGG-CGGGGGFGBFGF:9;FB;FF09CFFGFFGGGECGGFF/;/9BBFBA.A/9/BFFF:-A9DFF.>.9AEFBEFF.A
@M03896:38:000000000-B4D98:1:1101:23247:13011 2:N:0:274
CCTGTTCGCTACCCATGCTTTCGAGCCTCAGCGTCAGTAACAGACCAGAGAGCCGCCTTCGCCACCGGTGTTCTTCCATATATCTACGCATTTCACCGCTACACATGGAGTTCCACTCTCCTCTTCTGTACTCAAGCTCGACAGTTTCTGATGCAATTCTCCGGTTGCGCCGAATGCTTTCACATCAGACTTATCGATCCGCCTGCACTCGCCTTACGCCCAATAAATCCAGACAACGCTTGCCACCTACG
+
>AA?>DD1DAADGGGG1EG3GGEGBEECGFGGAEAABGG2D11AFGFFFAAABAAAEEEGHGECEHEEEGE/FFHHFF@EGFFHDHHEGEA?FH2GHEE>EEBGH1B<FFCFGFHHGFHHFEHB1D@1@D2GHFC1@<1//AC/?FF1FFGFHHB<111<FGC-@?@.-<AC-@./C00CHFHG0B9009/;0;C?E.;C.AA.99BFFG.A-9:FFFB@@FF-9/9/;/99/99-;9-;9--:/;-;/B9
@M03896:38:000000000-B4D98:1:1101:12936:13214 2:N:0:274
CCTGTTTGATACCCACACTTTCGAGCCTCAATGTCAGTTGCAGCTTAGCAGGCTGCCTTCGCAATCGGAGTTCTTCGTGATATCTAAGCATTTCACCGCTACACCACGAATTCCGCCTGCCTCAACTGCACTCAAGATATCCAGTATCAACTGCAATTTTACGGTTGAGCCGCAAACTTTCACAACTGACTTAAACATCCATCTACGCTCCCTTTAAACCCACTAAATCCGGATAACGCTCGGATCCTCC
+
>AABBFFFFFFFGGGFEEFAFGEFGEFHHHHHGHFHGGGDGFCGGGHGHHHGEHGFHHHHEE1BBGFE?ABFGHHFFGGGHHHHHGHHFHHHHHHHHGGGGFHHHHHGGGGGHGBEGGHHHHHGEFFBGFGHGHF2G23GHHHG@GFHHHHF2GGHEFGHHHE/FC/>FGF-ADCGHHEHHHHHGGF<GF0CGGFHHGGFHEHHHH:@EGGG/0:B0FFFDE.:FFBFFFEAG?DFB.;.;-99.@FBFF
@M03896:38:000000000-B4D98:1:1101:17835:15627 2:N:0:274
CCTGTTCGCTCCCCACGCTTTCGCTCCTCAGCGTCAGTGACGGCCCAGAGACCTGCCTTCGCCATTGGTGTTCTTCCCGATATCTACACATTCCACCGTTACACCGGGAATTCCAGTCTCCCCTACCGCACTCAAGCCCGCCCGTACCCGGCGCGGATCCACCGTTCAGCGATGGACTTTCACCCCGGACGCGACGAACCGCCTACGAACCCCTTACGCCCCATAATTCCGGCTAACACCCGCACCCAAC
+
>>AAAFFBDBABGGGFEFEFGGEEFHGFHHHHGGEGGHHHGEEEFEEFEGFGGHGGHHHHAEEFFD@FFCGFGHHHHHGGGGGHHHHHHGFHHHHHHFHAEEFHHF@<DGHHHHF2@FGHHHGHGHH@CCFGFG>>F<G<ADG-<-CEH:-;A@-B??AGBGF.:;.;;B.-9A?9FFFFFFF/:@;-9@-@--;-99BDBAAD?F...9;A...BB.99@-9.//9:;F/--99BF/9..----9A..;
@M03896:38:000000000-B4D98:1:1101:17837:15646 2:N:0:274
CCTGTTCGCTCCCCACGCTTTCGCTCCTCAGCGTCAGTGACGGCCCAGAGACCTGCCTTCGCCATTGGTGTTCTTCCCGATATCTACACATTCCACCGTTACACCGGGAATTCCAGTCTCCCCTACCGCACTCAAGCCCGCCCGTACCCGGCGCGGATCCACCGTTAAGCGATGGACTTTCACACCGGACGCGACGAACCGCCTACGCGCCCTCTACGCCCACTAATTCCGGCTACCGCCTCCACCCTAC
+
>>AAAFFADBABGGGGEFEFFGAEFHGHHHHHFGEEEGFCBAAEECEEEGFGGHBGHHHHEGGEFED3B?FEGHHHHHGGGCFGHGHGHFHFGHGHHEF/EFFHHECDCGHHHHF2@FFHHHGHGGH@C@DGFHF1GFG<@DG-<AGEH.;A-@9?-;;FBFG.99.9/;-..;.9B9/;BFFFFD=-;@@@-99-;-@@@BF?DB;-9;9@-..9;.9BFD9.////;F/---..;;9-;.9.:;;E.A
@M03896:38:000000000-B4D98:1:1101:6703:15916 2:N:0:274
CCTGTTTGCTCCCCACGCTTTCGCACCTGAGCGTCAGTCTTCGTCCAGGGGGCCGCCTTCGCCACCGGTATTCCTCCAGATCTCTACGCATTTCACCGCTACACCTGGAATTCTACCCCCCTCTACGAGACTCAAGCTTGCCAGTATCAGATGCAGTTCCCAGGTTGAGCCCGGGGATTTCACATCTGACTTAACAAACCGCCTGCGTGCGCTTTACGCCCAGTACTTCCGATTAACGCTTGCACCCTCC
+
AAA?AFFFFFFFGGGGEFEFFGEEEGGHGFHFEEFGGHGHHHHHGGEFH10AAEFGGGGHEEDEGHE>>EFHHHHHHFBGHGHHHHHFFEFFHHHHHDCFD@GGHHG0CGHHHHHFHHHGGGGHHHGC>ACGCG<<<GB/<GD00<;GG0:GFFHCCGHFC00;/9/9FBGEA9-@FDFGGFFGFFF9;FFFFBFFFFFFFFFFFFF9DF-=9..9B.A@@;.9BBFFFFF...;BF.@..:9;BFFFFF
@M03896:38:000000000-B4D98:1:1101:27062:16290 2:N:0:274
CCTGTTCGCTCCCCACGCTTTCGCTCCTCAGCGTCAGTGACGGCCCAGAGACCTGCCTTCGCCATTGGTGTTCTTCCCGATATCTACACATTCCACCGTTACACCGGGAATTCCAGTCTCCCCTACCGCACTCAAGCCCGCCCGTACCCGGCGCGGATCCACCGTTAAGCGATGGACTTTCACACCCGACGCGACGAACCGCCTACGAGCCCTTTACGCCCAATAATTCCGCATAACGCTTGCACCCTCC
+
>AAAAFFABBABGGGGEEEFFGEFEHG3FGGFGGEFGHG5DEECGGEGHFAEFFFGHHHH?EE?1B@@BFGEHFGGHHFGEGFHHHHBGFGGGHHHHE0EEFGHHED@CFHHHHG22@FGHHGHFHH?@FGGGFF<<FE-<DG---<CF.:-@D;-9@AFFGFA9.A9/B-..;9/B/9BBFFFFF.--@B=-9@-99@DAD;D?FA.;>>E.999B9DAFF..//;:BBB.9../BDD9...;BFD..;
@M03896:38:000000000-B4D98:1:1101:27041:16292 2:N:0:274
CCTGTTCGCTCCCCACGCTTTCGCTCCTCAGCGTCAGTGACGGCCCAGAGACCTGCCTTCGCCATTGGTGTTCTTCCCGATATCTACACATTCCACCGTTACACCGGGAATTCCAGTCTCCCCTACCGCACTCAAGCCCGCCCGTACCCGGCGCGGATCCACCGTTAAGCGCTGGACTTTCACACCGCACCCGACGAACCGCCTACGAGCCCTTTACGCCCAGTACTTCCAGACAACGCCTGCACCCTCCG
+
AAAAAFD>AAAAGGGGEEF0FGEE0GFGHHGGEGGEEHD1BBEEEEFFGAAFC10BFGGGEA?E>@B1@>FEGFHHGF?EEEEGFHGBFBFGFHHHHEB<EEFGF////BFGHHF12@1FFGFFGHH/@@CCG<C1<FF-<AC--<.<F.--;@---:;BCFF.9.9;/B9-9---;B/9;BBFFF-;9@-;-9;--;>@-@@?BF--99-A9/;BF-A@@-A///9/;9///-;-;;=---;-;BBA-9-
@M03896:38:000000000-B4D98:1:1101:21102:18949 2:N:0:274
CCTGTTTGCTACCCATGCTTTCGTGCCTCAGCGTCAGTTAAAGCCCAGTAGGCCGCCTTCGCCACTGGTGTTCCTCCCGATCTCTACGCATTTCACCGCTACACCGGGAATTCCACCTACCTCTACTTCACTCAAGCCCAGCAGTTTTAATGGCAGGCTATGGGTTAAGCCCATAGTTTTCACCACTAACTTACCAGGCCGCCTACGCACCCTTTACACCCAGCAATTCCGGACAACGCTCGCTCCCTAC
+
>AAAAFFFFFDFGGFGCFFFGGEFFFGHHHGGGGEGGHHHHHFGHHEGGFGFFGAEGGGH1EDEGHB?5FGEGHHHHGGGGGHHHHHFEGGGHHGHHEEGGEFHHEE/?DHHHHFHHHGHHHHHHHHHHGGHFGG?GGHF<GFF1?FFFFF1FGFD-DA<<<0<<<.00DCH.CC0<0;GC0GF0;G/:GGHF0;;:CAE-@GGDF;9EGGG.9BBF9;9AE:.;;/;BF/-9;>.;-;.;-9.;AE.;;
@M03896:38:000000000-B4D98:1:1101:21086:18960 2:N:0:274
CCTGTTTGCTACCCATGCTTTCGTGCCTCAGCGTCAGTTAAAGCCCAGTAGGCCGCCTTCGCCACTGGTGTTCCTCCCGATCTCTACGCATTTCACCGCTACACCGGGAATTCCACCTACCTCTACTTCACTCAAGCCCAGCAGTTTTAATGGCAGCCTATGGGTTAACCCCATACTTTTCCCCACTAACTTACCAGGCCGCCTACGCACCCTTTACACCCACTAACTCCGTACAACTCCCGCCCCCTAC
+
AAAA1DFFFF3DGGGGEBFAGGEFFFGGHGHHGCEEFFGHFFGGFFCFBDBFBGAAEFGHAEA/EBA01BB>EGHGHGCECGFGFHHFEEEFHGGHH>EEG@FGH/</<@GHHG2BF01FCFGG<FFFHHGGG0?1?FH<<?001?<>1<DFDCBC.F<C<<0.<<.000CA.<G/;000;0<CFC./:/0C0CF00..;;;A.9/9=.:9A-/;99BBF?---;;//99-----/////;-;-;9@--;
@M03896:38:000000000-B4D98:1:1101:21103:18968 2:N:0:274
CCTGTTTGCTACCCATGCTTTCGTGCCTCAGCGTCAGTTAAAGCCCAGTAGGCCGCCTTCGCCACTGGTGTTCCTCCCGATCTCTACGCATTTCACCGCTACACCGGGAATTCCACCTACCTCTACTTCACTCAAGCCCAGCAGTTTTAATGGCAGGCTATGGGCTAAGCCCATAGCTTTCACCACTAACTTACCAGGCCGCCTTCGCACCCCTTACACCCAGCACTTCCCTACTACGCCCGACCCCTCC
+
>AAAAFFFFFDFGGG11BBBBFABFFHHHHHGEEFGGHHHHEFHGHEHGF1GBFAEEEEHA?AAEF1BF>>BFHHHGGGEEGHHFHGFEGEEFHFHHAEGEEHGHG/ECCHHHFFHHHGHGHHFFFGFFHFF<FC1?FFF/?0011?1FGFGHF0<-<0100<..<.0<GG<.GB0/:0:CGHH0:///::;0;9C0;A:--@..;9.9AAF--A/:BB/A-----///9-//;/;/---;--9--;--;
@M03896:38:000000000-B4D98:1:1101:23287:22445 2:N:0:274
CCTGTTCGCTCCCCACGCTTTCGCTCCTCAGCGTCAGTGACGGCCCAGAGACCTGCCTTCGCCATTGGTGTTCTTCCCGATATCTACACATTCCACCGTTACACCGGGAATTCCAGTCTCCCCTACCGCACTCAAGCCCGCCCGTACCCGGCGCGGATCCACCGTTAAGCGATGGACTTTCACACCGCACGCGACGAACCGCCTACGAGCCCTTTACGCCCACTAATTCCGGATAACGCCTGCACCCTAC
+
>AAABFFABBABGGGGEEEFFGFGGHGHHHGHGEFGGHHCFEEFGGGHGHGGGHGHHHHHHGGGEDBF@FGGHHHHHHGGCGGHHHHGHFGFHHFHHDEEEFDGHGDCGCHHGHE2@GHHDGGFGHHDDGGGHGH<GFG<@DGC-<EGH?:CDC@D@DBGF9F...;9/;-..:;BBB/FFFFF/D@-9@@F--;-@DDF-@D.AF?9DB;?.9/99AD9BF.A/9;;FBB-.9.//.@-;.9;;BD.;;
@M03896:38:000000000-B4D98:1:1101:24336:23429 2:N:0:274
CCTGTTTGCTCCCCACGCTTTCGCACCTGAGCGTCAGTCTTCGTCCAGGGCGCCGCCTTCGCCACCGGTATTCCTCCAGATCTCTACGCATTTCACCGCTACACCTGGAATTCTACCCCCCTCTACGACACTCAAGCTTGCCAGTATCAGATGCAGTTCCCACGTTGAGCCCGGGGATTTCACATCTCACTTAACAAACCGCCTGCGTGCGCTTTCCGCCCAGTACTTCCGATTACCGCTTGCACCCTCC
+
>AA3AFF>DFFFGFCGAEECFGEAEEGG3ABBEFGC2GGHFGAFEE13311AAE0>EGFF1>?1BG?/>/?FFFGHGB33FBFGGGHCEE/EFGHHH/<B<@BGGC?00?FCFFFDDFGGGCAC1F<<.->C/</0<<0<<C<00<=D:000<CH0;CCGF0.-..../;CE---99./CFFFB0BF/;BFB9/;B9.:;9>BFEF-;A999-.9/;.9.9A.999/9BF..999/;.;-..;/;;AEFF
@M03896:38:000000000-B4D98:1:1101:24311:23430 2:N:0:274
CCTGTTTGCTCCCCACGCTTTCGCACCTGAGCGTCAGTCTTCGTCCAGGGGGCCGCCTTCGCCACCGGTATTCCTCCAGATCTCTACGCATTTCACCGCTACACCTGGAATTCTACCCCCCTCTACGAGACTCAAGCTTGCCAGTATCAGATGCAGTTCCCACGTTGAGCCCGGGGATTTCACATCTGACCTAACAAACCTCCTTCGAGCTCTTTACGCCCACGACTTCCGTATAACGCCTGCAACCTCCG
+
1AA1AFBBB@DFEEFEAE00AF0EAEGCB0CGEEE?EEFC2FAFEACAE///A>/>E?EF/?EAEH/>>EFGFFHHGFFGGGFHHBGECFGE2FGHH?CGC<1FG00<0C1GGHHHHGFGC@FB>F...<A0C0/<</=/<CG0::;CC<0C0::;0<GCHF.-9..9BB99-----./9;/B9;B9//;/;;BB//-AE/;A-/:--;99;;;BB9--9@---9-;-BB-/-;:/;-;-9;:;/9-//:-
@M03896:38:000000000-B4D98:1:1101:24328:23445 2:N:0:274
CCTGTTTGCTCCCCACGCTTTCGCACCTGAGCGTCAGTCTTCGTCCAGGGGGCCGCCTTCGCCACCGGTATTCCTCCAGATCTCTACGCATTTCACCGCTACACCTGGAATTCTACCCCCCTCTACGAGACTCAAGCTTGCCAGTATCAGATGCAGTTCCCAGGTTGAGCCCGGGGATTTCACATCTGACTTAACAAACCGCCTGCGTGCGCTTTACGCCCAGTAATTCCGATTAACGCTTGCACCCTCC
+
AABBBFFFFFFFGGGGEFEFFGEEGGGGEFHGFEEFEEGHHHHHGDEGHGGGEEEEGGGHEGFEGHD>>EGHHHHHHFFGHHHHGFGGGGGGFGFHHFDFD@BGHFC0GGHFGGHGHHHGGGGHHGCA.<AGFFG<DCB/<GG:0;CCFCCFCFFC;CGHHF0.:9;BCCBEB?;9?EFGFFGFFFF9BFFFFFFFFFFFBDFDFF@AFD>DBD.FFEDADDAB/BFFFFF..9AFFDF?.:99BFDFFD
@M03896:38:000000000-B4D98:1:1101:24344:23452 2:N:0:274
CCTGTTTGCTCCCCACGCTTTCGCACCTGAGCGTCAGTCTTCGTCCAGGGGGCCGCCTTCGCCACCGGTATTCCTCCAGATCTCTACGCATTTCACCGCTACACCTGGAATTCTACCCCCCTCTACGAGACTCAAGCTTGCCAGTATCAGATGCAGTTCCCCGGTTGAGCCCGGGGATTTCACATCTGACTTAACAAACCGCCTGCGTGCGCTTTACGCCCAGTAATTCCGTTTAACGCTTGCCCCCTCC
+
>>AAAFFFFFFFFFFFEEEFFGAEEGGHHGHHGGEGEFFHDHGHGFEHGEGGEEEFGGGHEGG?EHE/>EGHHHFFGFFGHGHHHFGFFEFEGHGHGDCC<<DGHFC0FGGFHHHHFFCDCGFHHG.<>AAGFCC0DGD/CG00;0CF00;CCCC00;GHH/--:.;99CFE?F-A@A9BFFFFFBB;/BF/BBFFFFFE;DFD?F-A.A-9;:A/BED>D../:B/;FF///:;9F.-....//;99DD
@M03896:38:000000000-B4D98:1:1101:24982:24057 2:N:0:274
CCTGTTTGCTCCCCACGCTTTCGAGCCTCAACGTCAGTTACCGTCCAGTAAGCCGCCTTCGCCACTGGTGTTCCTCCTAATATCTACGCATTTCACCGCTACACTAGGAATTCCACTTACCCCTCCGGTACTCTAGCTTGACAGTTTCCAATGCAGTCCCGGGGTTGAGCCCCGGCCTTTCACATCAGACTTGCCATTCCGTCTACGCTCACTTTACACCCAGTAAATCCGGATACCGCTTGCCCCCTAC
+
AABBBFFFFFFFGGFGEEEFGGEFBEFHHHHHGGHGCGFHGGEFFGGGGHDFGGEEGGGHHGGFGHFGFHGEFHHHHHFHGFHHHHGGGGGGHHFHGEEGE@GHHB3GHHHHHHHFHFHHHGFEGG?B<@EHHHGD1?<0<GGFDFHHHGHFBGH=FFCG?A-<<<<CFGFGDD?DGGGGFEFFGGF9BFFB00FBFGFF/::AEGAAED.;:://B/BFDE./;B//;B.@.;A//9B-;;.FFFFAAF
@M03896:38:000000000-B4D98:1:1101:12461:24961 2:N:0:274
CCTGTTTGCTACCCATGCTTTCGTGCCTCAGCGTCCGTTAAAGCCCAGTAGGCCGCCTTCGCCACTGGTGTTCCTCCCGATCTCTACGCATTTCACCGCTACACCGGGAATTCCACCTACCTCTACTTCACTCAATCCCAGCAGCTTCAATGGCAGGCTATGGGTTAAGCCCATCGTTTTCACCACTAACTTACCACGCCTCCTACCCACCCCTTACACCCCTACACTCCCTACAACCCCCCCTCCCCAC
+
>AA?>FFFDFFFGGFEGBF3BFAB0BGDGGFF0EE0AABEFFEGHC/FF1GGBFAEEEGFAEE/EC101BB?EGFHGFECCCHGF@GFEAEEFHHHH/>E/EGHG/<//>FGGFGFHECGHHHHFFG1F2?1DFF1?FGF1F000><1>>D>><G.-<.0000.<<.=0<<G.//.:..:CGHC:.C/BBBB00;90;;E.:./0;.;0.9;-.-9//;/-----:-/;;--9-//;-9---9--99--;
@M03896:38:000000000-B4D98:1:1101:12460:24979 2:N:0:274
CCTGTTTGATACCCATGCTTTCGTGCCTCAGCGTCAGTTAAAGCCCAGTAGCCCGCCTTCTCCACTGGTGTTCCTCCCGATCTCTACGCATTTCACCGCTACCCCGGGAATTCCCCCTACCTCTACTTCCCTCCAGCCCAGCCGCTTCAATGTCAGGCTCTGCCTTACGCCCATCGTTTTCACCACTAACTTACCACGCCGCCTACGCACCCTTTCCTCCCAGTACTTCTCTACAACCCCCCCCCCCCTC
+
1>1>>DF11BBB1FDEFB13AB11AFG1F11AEE0AE2B22B1AFG/A1111BB/AAAAE1FB1B110B0BA2DGHF//?//0BBDG/>/?EEGHHH>//>/0GH/////0BFB1BB//B<1GGG>FBG1@1C/01??C/<?//--..11<1<>110<..<<0<<0</..<:.//....;GB:G0CB//CB09;C00.9.9A@?B/--;9---///9/999-/9/9//;/////;99-;-;---;999-;
@M03896:38:000000000-B4D98:1:1101:8354:26092 2:N:0:274
CCTGTTTGCTCCCCATGCTTTCGCACCTCAGTGTCAGTATTAGGCCAGATGGCTGCCTTCGCCATCGGTATTCCTCCAGATCTCTACGCATTTCACCGCTACACCTGGAATTCTACCATCCTCTCCCATACTCTAGCCAACCAGTATCGAATGCAATTCCCAAGTTAAGCTCGGGGATTTCACATTTGACTTAATTGGCCACCTACGCGCGCTTTACGCCCAGTAAATCCGATTAACGCTTGCACCCT
+
AABBAFFFFFFFGGGGFFFFGGEEEGGHHFGHHHHGGHHGHHFHFFFCHHGBBGFFHHHHEFDEFH1EAGGHFHHGHFGHHHHHHHHGGFFGFHFHHFEGGEDHHHHF2FGFGGFGFFGHHHHHHHHGGFHHHGHFFFGFFFFG2@@GEEHHGEF2><GGHHF/?<FD1GFHFCCC?.<DGFHDGFG00DDGHGF<0;:GHGFHHFA@BB?DCDFFFC?BDF.;B9B/B/DDD..BB.@;9.:/B9A9
@M03896:38:000000000-B4D98:1:1101:8378:26095 2:N:0:274
CCTGTTTGCTCCCCATGCTTTCGCACCTCAGTGTCAGTATTAGGCCAGATGGCTGCCTTCGCCATCGGTATTCCTCCAGATCTCTACGCATTTCACCGCTACACCTGGAATTCTACCATCCTCTCCCATACTCTATCCAACCAGTATCGAATGCAATTCCCACGTTAAGCTCGGGGATTTCACATTTCACTTAATCACCCACCTACGCGCGCTTTACGCCCAGTAAATCCGATTAACGCTCGCACCCTCT
+
>>AAAFFFFFDFGGFGGBFAFGEEEGGHH4BGFGGEBGGH5BF5BFC2CG53FGBAFGFH1AEEFG111BCGHGHHF2B@GGHGGGHFF1FFGFFFH1>EE@FGEF302BEFGEFFFHFHHFGD3GHFBBGEB?33BF32BFF/3@@F?/@GF222>FGFHB0/?00/11F1.--<<.<DG000=0000=<00:000/::.::C/;;-;A-AB.C0C..99AA/:BFFFF.:;.A/9.-..-9-;9D.A.
@M03896:38:000000000-B4D98:1:1102:17698:2418 2:N:0:274
CCCGTTCGCTACCCACGCTATCGCTCCTCAGCGTCTGTTACTACCCCGTGAGCAGTCTACTCCATCGCTGCTCTTCCTGATATCTGCGCATTCCACCGCTACACTAGTAATTCCAGTCTCCCCCTAAGACCCCCATTCCGCCCGCATCTCCTGCCCGTCCAGGGTCATGCCCCAGCATCTCACAGCCCACGCTTCCAACCGCCTACGAGCTCTTCACGCCCAGTAAGTCCGGACAACGCCCGCACCCTCC
+
>A11>B11111>B111AAE0A0E00A0B0111/BE/AGFHD22DG0A/////11B1BG212111D1//0//B11111B11B22B221/>E//2BB10//>E/1010122222B>2BB11110////00110////0@D1?EC/A/->A111>G10..-...//.</.0;00:..;./0:;0000;C..AE-...9/09/.---;AB--;--B///:9-9;-9E/;B/9B:B--9--------9;-9B-;9
@M03896:38:000000000-B4D98:1:1102:17713:2430 2:N:0:274
CCTGTTCGCTACCCATGCTTTCGCTCCTCAGCGTCAGTTACTACCCAGAGACCTGCCTTCGCCATCGGTGTTCTTCCTGATATCTGTGCATTCCACCGCTACACCAGAAATTCCAGTCTCCCCTGTAGTACTCAAGTCAGCCCGTATCGCCTGCACGTCCAGGGTTAAGCCCTAGGATTTCACAGACGACGTGACAAACCGCCTACGAGCTCTTTACGCCCAGTAATTCCGGACAACGCTCGCACCCTACG
+
BBBBAFFABBABGGF4BBBFGGEEEHGHHGFHFAEEEEFHEFEEGHHHHHABFGFHHFGHHGGAFHED>E?EGHFHHHHHHHHG444BGBGFHGHHHGEEEEHHHHFGHHGHHFG4BFHHFFGHE3BF3?GHH3F2BBGBGHG?/>@G<EGE/<F</?FFEG0.<<>F1FGEGF<CC0GF=DG0=<G--;-A:.;0;CEFGGGG.B;9A@CFBBBFGE.@FDA9/BB/;B9@A@A?A9B.:-9;@BD..A.
@M03896:38:000000000-B4D98:1:1102:18899:3520 2:N:0:274
CCTGTTCGATACCCACGCTTTCGTGCCTCAGCGTCTGTTTCACCCTAGCAGGCTGCCTTCGCAATCGTGGTTCTGCGTGATATCTATGCATTTCACCGCTACACCACGCATTCCGCCTGCCTCTTGTGCACTCTAGCTCGCCAGTTTCAACGGCACACTCCGGGTTGAGCCCGGAAATTTCACCGCTCACTTGGCGTGCCGCCTACGCACCCTTTAAACCCAATAAATCCGGATAACGCTTGCATCCTCC
+
BBBABFFAAFBDGGGGEFECFGEEEFHHHHHHGGGGGHHFHHFGHFFHHFHHEGFFHHHH1EAEEGFFBBFFFHFGGEG?FGGGHHHHGGGHHHHHHGEGGCGHHHHEF<EEGFFEFGHHFEGGFFG2FDGGFDB@FHF?@D?<1?@F???<->AF0C/GGF-<<.-/;:GECC@@G0;FFFFG;?B-;CBB09;-.;9E==DFFF;BD=DD.;//9/:BAE..9/BBFFD-9.;:FFA.;;9:/;BFFF
@M03896:38:000000000-B4D98:1:1102:18882:3525 2:N:0:274
CCTGTTCGATACCCACGCTTTCGTGCCTCAGCGTCTGTTTCACCCTAGCAGGCTGCCTTCGCAATCGTGGTTCTGCGTGATATCTATGCATTTCACCGCTACACCACGCATTCCGCCTGCCTCTTGTGCACTCTAGCTCGCCAGTTTCAACGGCACACTCCGCGTTGAGCCCGGCAATTTCACCGCTGCCTTGCCGTGCCGCCTACGCGCCCCTTAAACCCACCAAATCCGGCTCACGCCTTCCTCCTCC
+
AAA1>FFAAFADGGGGAEE0ABAA0BFFHHHHGGEACFAFG2ABFFG01B1ABB0AGF1GEAAEEG?G0?BFEG1@>BE?0GGGG2BFGGHHGFFHHEEEE>BFGGC/?<EEGDFECB<FFBGFG1FF<FGHC11@FGF/>>C/11?FGFD.->>@0C/CGC.<-;-./;;::C-;-;90C0CF.---..00//:;.-9;9;=-9B-9-;;9--9/9BBBBE--;--FFF9----9BEF-;-;/9;BFFB
@M03896:38:000000000-B4D98:1:1102:10874:4135 2:N:0:274
CCTGTTTGCTCCCCACGCTTTCGCACCTGAGCGTCAGTCTTCGTCCAGGGGGCCGCCTTCGCCACCGGTATTCCTCCAGATCTCTACGCATTTCACCGCTACACCTGGAATTCTACCCCCCTCTACGAGACTCAAGCTTGCCAGTATCAGATGCAGTTCCCACGTTGAGCCCGGGGATTTCACATCTGACTTAACAAACCGCCTGCGTGCGCTTTACGCCCAGTAATTCCGATTAACTCTTGCACCCTCC
+
BBBBAFFFFFFFGGGGEEEFGGEEFGGHFFGHGGEEEHGHHHHHGG?FH?CEEEEFGGGHEEDEEHA>>EFHGHHHH2FFGGHHHEGFGFGGHHHHHGDGFCGHHFF02<FGHHDGGHHGGGGHDGF?.<CGF0/<<CD<CHD0:;CGC00CG:0;;CGHHH.-9;.;/;CED99--;9FFBFBBFF/:;BFBFB/:A;ABFFFFF=..9-@-;99BAA>B.9/;/;BFFFBF../9/;///;;9FDAEF
@M03896:38:000000000-B4D98:1:1102:10888:4147 2:N:0:274
CCTGTTTGCTCCCCACGCTTTCGCACCTGAGCGTCAGTCTTCGTCCAGGGGGCCGCCTTCGCCACCGGTATTCCTCCAGATCTCTACGCATTTCACCGCTACACCTGGAATTCTACCCCCCTCTACGAGACTCAAGCTTGCCACCATCAGATGCAGTTCCCACGTTGAGCCCGGGGATTTCACATCTGACTTAACAAACCGCCTGCCTGCCCTTTACCCCCAGTAATTCCGATTAACGCCCTCCCCCTCC
+
AAAA>DFCFFDFGGGFAEA2FG2FGGGGAAFGEFE2FHDBEHFHDEEGC?00A>0>EEEG1E?1EF1/>>FGFFFHF033FBFGH4F?EAEFHG2GH<><B@GHHCF?<1FGFGD?DHHGGCGHFHFF..<DF0/<<C0<<C=0..;;C:0C0:C:0;;GHB.99..;9;BA----;CFFFFB/FFF/;B9BBFB/;AAA---....//;.9B/;BB/999-.;//;//99A9;.//.9---;.9;DBFA
@M03896:38:000000000-B4D98:1:1102:10873:4155 2:N:0:274
CCTGTTTGCTCCCCACGCTTTCGCACCTGAGCGTCAGTCTTCGTCCAGGGGGCCGCCTTCGCCACCGGTATTCCTCCAGATCTCTACGCATTTCACCGCTACACCTGGAATTCTACCCCCCTCTACGACACTCCAGCTTGCCAGTATCAGATGCAGTTCCCAGGTTGAGCCCGGGGATTTCACATCTGACTTAACAAACCGCCTGCGTGCCCTTTACGCCCAGTCATTCCGATTAACGCTTGCACCCTCC
+
AAA1AFFFFFFFEEGG1AA0AFABEEGFFFFGEEAEAGFHFGAHEGEBG///AE>EEEGG/EA?EH?>EEEBGFHHHBFDGGGFHHHGGEE?GGGHF?BB/@FHHFF00FGGHHHFFHHGGGGHHHGA.<AGF/C/CC0/<GF0:C0GBCGF00:;:;GHHC0./9//9CCE----9.:CB/F//;B9;;/9/;BB/9A:--;9AF-99A-;//;/;9;>@B99//9FFFB-:--:9;@-A--999999A
@M03896:38:000000000-B4D98:1:1102:7806:7901 2:N:0:274
CCTGTTTGCTCCCCACGCTTTCGCACCTGAGCGTCAGTCTTCGTCCAGGGGGCCGCCTTCGCCACCGGTATTCCTCCAGATCTCTACGCATTTCACCGCTACACCTGGAATTCTACCCCCCTCTACGAGACTCAAGCTTGCCAGTATCAGATGCAGTTCCCACGTTGAGCCCGGGGATTTCACATCTGACTTAACACACCGCCTGCGTGCGCTTTACGCCCAGCACTTCCGCTTCACTCCTGCACCCTCC
+
BBB@AFFFFFFFGGFFAEECFGAEEGGGFFHHGGGEEHHGFHFHFEDHGC0AA@>EFE?C1EEEFHE/>EFHGHHHHGHFGHHHHHGFGEEGHHFHHFGCCCGGHHFCHEGFHHHHGHHGGGGHEGG.C.CG00<<DCD/CGG0::;C;;::C:CC:CGHHG.:99.:;FFE@?-:;AFCFBFBFFF//9BBF/;B/9ADC@FF?F=9.ABD-99/;9.BD?E...:/;B..9;./9/:.;/99;;9.ED
@M03896:38:000000000-B4D98:1:1102:7824:7905 2:N:0:274
CCTGTTTGCTCCCCACGCTTTCGCACCTGAGCGTCAGTCTTCGTCCAGGGCGCCGCCTTCGCCACCGGTATTCCTCCAGATCTCTCCGCATTTCACCGCTACACCTGGAATTCTACCCCCCTCTACGAGACTCCAGCTTGCCAGTATCAGATGCAGTTCCCACGTTGCGCCCGGGGATTTCCCATCTCACTTAACCACCCGCCTGCGTGCGCTTTACGCCCAGTAATTCCGATTCCCGCTCGCACCCTCC
+
AABAAFFCFFDFGGGFAEE2FF?EEEGF33BF?EA2AGGGFH2FAEAAG11AAE0>EEEHAEE1FG?/>/?FGF43F?B3FFBGG3FAE><EFFBGH/>D/<FHHF202<?FGGBGHHHGGGGHBFF.<.><C///<C0<<C0000=D0<0C:00;;CCC::.-:...9;CB-----./;B/;FFFF9/;/:/;99/.;9-@FF.9-9;A=@>..9B;;-9..99/;/:9/9..///.-9----;-:.;A
@M03896:38:000000000-B4D98:1:1102:3679:9363 2:N:0:274
CCTGTTTGCTACCCATGCTTTCGTGCCTCAGCGTCAGTTAAAGCCCAGTAGGCCGCCTTCGCCACTGGTGTTCCTCCCGATCTCTACGCATTTCACCGCTACACCGGGAATTCCACCTACCTCTACTTCACTCAAGCCCAGCAGTTTTAATGGCAGGCTCTGGGTTAAGCCCATAGTTTTCACCACTAACTTACCAGGCCGCCTACGCACCCTTTACACCCAGTAATTCCGGCCAACGCTCGCTCCCTAC
+
AAAAAFFFFFFFGGG1BBBBGGE0AFGGFHHHGGGFGHDFBAFFGHHGFGHHFHEGGGGHAEEEF1BBB0GEHHHHHFGGGGHHHHHFGGGGHHHHHEEEE@BGH/<ECCHHHFGFH0FGHHHHHHHGGHGHD0?1??F</??<1<@<G1<1F<F.<<0./<<<<<.00DGG.G/0:;:GFGGC0;C/CGCHGBCF0;;EAA@F.C;-CA@E-;F/BBFBFFE/;/BBFF/--;-;A-;--9;-;;AF/A
@M03896:38:000000000-B4D98:1:1102:3663:9374 2:N:0:274
CCTGTTTGCTACCCATGCTTTCGTGCCTCAGCGTCAGTTAAAGCCCAGTAGGCCGCCTTCGCCACTGGTGTTCCTCCCGATCTCTACGCATTTCACCGCTACACCGGGAATTCCCCCTACCTCTACTTCACTCAAGCCCAGCAGCTTTAATGGCAGGCTATGGGTTAAGCCCATAGTTTTCCCCACTCACTTACCAGGCCGCCTACGCACCCCTTCCACCCAGTAATTCCGGTCAACACTCGCTCCCTAC
+
BBBBAFFFFFFFGGFFFFF5ABACCCGHHCGHGEEEE5FFFA5FGFCFBEGFFFAEEGFHGEDEDAC2FCGGHGHHGFGGFGGHFFHFFE?1FGGFH?>>EEGHF/<E//2FG32FFB/F@GHFGHHGF2GDD0B1?/??/?C00<<1><=1D<GA-<.C0=0./<.00<<C.//0<0;:C0CG/.://;BB0;;;0.9;:@CG?B?B.@-;-...9B9AA../////;//--9;/;/:/9.-.99.99A
@M03896:38:000000000-B4D98:1:1102:20308:10935 2:N:0:274
CCTGTTTGCTCCCCACGCTTTCGCACCTGAGCGTCAGTCTTCGTCCAGGGGGCCGCCTTCGCCACCGGTATTCCTCCAGATCTCTACGCATTTCACCGCTACACCTGGAATTCTACCCCCCTCTACGAGACTCCAGCTTGCCAGTATCAGATGCAGTTCCCAGGTTGAGCCCGGGGATTTCACATCTGACTTAACAAACCGCCTGCGTGCGCTTTACGCCCAGTACCTCCGATTAACGCTTGCACCCTCC
+
BBBAAFFFFFFFGGGGEFFCFGEEGGGHFEHHFEEEGHGHDHHHGFEHH??FEEEEGGGHAEEEFHE>EFGHHHHHGFGGHGHGHBGFFEGGHHGHHDDDDCGHHFCCGCGHHHHFHHHGGGGFGHGF.CCHF/<<<CD/CGB0:<CGG0CGCC0G0;CHHH0./0//CFFE@BA?-CFGGGGBFFF9BFFFFFBB;AEEFFFFFFFAFFFD@..9B;A>DA.;BB//;A.=D.;FFD@9;.999BFFFD
@M03896:38:000000000-B4D98:1:1102:13354:14126 2:N:0:274
CCTGTTTGCTCCCCACGCTTTCGCACCTGAGCGTCAGTCTTCGTCCAGGGGGCCGCCTTCGCCACCGGTATTCCTCCAGATCTCTACGCATTTCACCGCTACACCTGGAATTCTACCCCCCTCTACGAGACTCAAGCTTGCCAGTATCAGATGCAGTTCCCAGGTTGAGCCCGGGGATTTCACATCTGACTTAACAAACCGCCTGCGTGCGCTTTACGCCCAGTAATTCCGCTTAACGCCTCCACCCTCC
+
BBBBBFFFFFFFGGGGEFEFGGEGGGGHBBGHGGEEEHHHFHHHGGGHHGAFEEEGGGGHEEEEGHG/>EFHHHHHHGHHHHHHHHHGGEFGHHGHHFBCCCFHHHF0GHHHHHHFHHHGGGGHHFFA.C<GC0<<DHF/CGH0;GHGGCGHFGGCCCGHHH:::09:BFFGCGC?CDFGGGGGFFF/BBFFFFFFFFFFFFFFFFFDFFAD;AEBFA9BFFE;B99BFB/.9.;BB.@-;.;9FFF.9A
@M03896:38:000000000-B4D98:1:1102:13357:14146 2:N:0:274
CCTGTTTGCTCCCCACGCTTTCGCACCTGAGCGTCAGTCTTCGTCCAGGGGGCCGCCTTCGCCACCGGTATTCCTCCAGATCTCTACGCATTTCACCGCTACACCTGGAATTCTACCCCCCTCTACGAGACTCAAGCTTGCCAGTATCAGATGCAGTTCCCAGGTTGAGCCCGGGGATTTCACATCTGACTTAACAAACCGCCTGCGTGCGCTTTACGCCCACTAATTCCGATTACCGCTTGCACCCTCC
+
AAAAAFFFFFFFGGGGEEAAFGEEEGGH3BEGEFEEFHGHGHHHGGDHFEEFEEEGGGGHAEEFGHEEEEGHHHHHHFHHHGHHHHHFFEFGHHHHHDCCDCGHHHGFFFGHHHGHHHHGGGGHFHFG..<GFCF<DCF/CGGB:C0G;C:CG:C<;CGHHFHEG0///CGE-;?--;BFFFG0BFF;:FFFFB;//;EEFFFDEF-;:A=D-.A/9.;9@9.;9//BFF/.:.9F/.;-9;9;FFDFFF
@M03896:38:000000000-B4D98:1:1102:2700:16324 2:N:0:274
CCTGTTTGCTCCCCACGCTTTCGAGCCTCAACGTCAGTTACCGTCCAGTAAGCCGCCTTCGCCACTGGTGTTCCTCCTAATATCTACGCATTTCACCGCTACACTAGGAATTCCACTTACCCCTCCGGTACTCTAGATTGACAGTTTCCAATGCAGTCCCGGGGTTGAGCCCCGGCCTTTCACATCAGACTTGCCATTCCGTCTACGCTCACTTTACACCCAGTACATCCTCATAACGCTTGCCCCCTAC
+
BBBABFFFFFFFGGFEEEEFFGEFFEFHHGHHGHGDEHGHFHFGGECGGBEFFGAEGGGH1EDEGFB2B2FEGGHHHHEHHFHHHHHCEEEGHGGHHEEFE@GHFHH3FEHHGHFF?FGGFGGGGDF//>CGG>22<FD?<GD1?1GHHHFHHFD1>>FG-<--<<<//;CCEC-ADDBFGEFB00C0;CBB99FBBBFFB:C..;C??EDF//B/;/;:...:B/FFFF//9/:/9.;.;AA9BEFFEF
@M03896:38:000000000-B4D98:1:1102:2700:16343 2:N:0:274
CCTGTTTGCTCCCCACGCTTTCGAGCCTCAACGTCAGTTACCGTCCAGTAAGCCGCCTTCGCCACTGGTGTTCCTCCTAATATCTACGCATTTCACCGCTACACTAGGAATTCCACTTACCCCTCCGGTACTCTAGATTGACAGTTTCCAATGCAGTCCCGGGGTTGAGCCCCGGCCTTTCACATCACACTTGCCATTCCGTCTACGCTCACTTTACACCCAGTAAATCCGGATAACTCTTGCCCCCTAC
+
AAAA>FF1B3BBFEFGGEE0FFECGEEGG1FE0FGAFHGHHGGGGG/AG1FGFHGCEGEG////?@10@>?BFFGGFH1FF2FGGHH/>EEAHHHHH/>EECGEHBF011<BBGD<B1FD0GCF</?<<BEFF2111?1<1GFCG<GH1@DGHHE1><CG->--<--/<0CEA-ACGG/C0B99CFF0;CBF00;0909C9;9F?9C?.C?B/B/BF9;/A-A:9B9BFF-9--:BB/;9//99FF@<FF
@M03896:38:000000000-B4D98:1:1102:21845:20200 2:N:0:274
CCTGTTTGCTCCCCACGCTTTCGCACCTGAGCGTCAGTCTTCGTCCAGGGGGCCGCCTTCGCCACCGGTATTCCTCCAGATCTCTACGCATTTCACCGCTACACCTGGAATTCTACCCCCCTCTACGACACTCAAGCTTGCCAGTATCAGATGCAGTTCCCAGGTTGAGCCCGGCGATTTCACATCTGACTTAACAAACCGCCTGCGTGCGCTTTACGCCCAGTAATTCCGATTAACGCTTGCACCCTCCG
+
BBAAAFFCDFDFFE4EAEEFFG?EEEGF3B2FEFEE?FGHFGHHDEAGH10AE>>EEFGG1EA?EH>/>EEHHHFHF?GGGHGHHHHGFEFF2GFHH/BF/@GFFCB02FGHGGHHFFHGGGEGDGFA.<AHF/<0<<</<CC0;:CCCCCGB:CCCGHHHG099B/;FGCEDA-;B?AFFFF/BFF//BFFF/F//.9EA=DDEABADDFFAF?/BFFA9..9;///;B/.;9.9F.9.9;.BFFDE9A.
@M03896:38:000000000-B4D98:1:1102:21873:20205 2:N:0:274
CCTGTTTGCTCCCCACGCTTTCGCACCTGAGCGTCAGTCTTCGTCCAGGGGGCCGCCTTCGCCACCGGTATTCCTCCAGATCTCTACGCATTTCACCGCTACACCTGGACTTCTACCCCCCTCTACGAGACTCAAGCTTGCCAGTATCAGATGCAGTTCCCACGTTGAGCCCGGGGATTTCACATCTGACTTAACAAACCGCCTGCGTGCGCTTTACGCCCACTACTTCCTATTCCCTCTTGCACCCTCC
+
AABAAFFCFFFFFGGGEFEFFGEEGGGFCFHHGGEEFHHHHHHHGEFHHGCEEEEFGGGHEF?EGH>/>EFHHGFHHCGGHGHHH4FFE?EEBGGGHACFCBGHHGCFB0?FGFFFHFGGGGGGGFFC.<CGF0C<DG<<<GD0:0:<::::;0G0::CG:0.-.:.99CBED9A-@AFBFFFBFFF;FFFFF/;;/AAAA--.9FFAAA-@-.;/9AA-@A.;///;BB//9/////;.//9/9;AAED
@M03896:38:000000000-B4D98:1:1102:11088:20252 2:N:0:274
CCTGTTCGCTCCCCACGCTTTCGCTCCTCAGCGTCAGTGACGGCCCAGAGACCTGCCTTCGCCATTGGTGTTCTTCCCGATATCTACACATTCCACCGTTACACCGGGAATTCCAGTCTCCCCTACCGCACTCAAGCCCGCCCGTACCCGGCGCGGATCCACCGTTAAGCGATGGACTTTCACACCGCCCGCGACGAACCGCCTACGCGCCCTTTACCCCCACTAATTCCGCATACCGCCTGCACCCTCC
+
ABBAAFFBBAABGGGFEEEAFGEEEHGFHGHGEEEFEFFFFEEEEEEFACGFFHBGHGHHGGGEEG@F@?GEGGHHHHGFGGGHHGHHHGGHHHFHHEF?EEDGG?</DCHFGGG2FHHHHHGHGFF<A/A@G0F1FFH>ADG<C@DEH:-A:;99;-9FFGG....A9;-..;.;;B/9B/BFFF=--;----9--;;BAFF.AF9-9;@D-/9://:AFF?./;B/;F/.;.;/;.9-..9.9BDA?A
@M03896:38:000000000-B4D98:1:1102:11083:20272 2:N:0:274
CCTGTTCGCTCCCCACGCTTTCGCTCCTCAGCGTCAGTGACGGCCCAGAGACCTGCCTTCGCCATTGGTGTTCTTCCCGATATCTACACATTCCACCGTTACACCGGGAATTCCAGTCTCCCCTACCGCACTCAAGCCCGCCCGTACCCGGCGCGGATCCACCGCTAAGCGATGGACTTTCACACCGGACGCGACGAACCGCCTACGAGCCCCTTACCCCCAATAACTCCGGATAACGCCTGCACCCACC
+
AAAAAFFABBAAFFBEEFEFFGDEEFGGHHFHGFAEEFD5DE?EEAEHAGAGGHFGHHHHHFEEFFFGECGEFHHHHHGD@EGHGFHHFFFEHGFHHGF?EFFGGGGCCDGGHFDFGHHH2GCGCCFCG@CFG>G<GEG->CC-<ADAH:-@-B-A@?@FFFA.-;9;/;-.:A.;B//9/;BBBD;--;;@--9--99B;>A.AB..;9-A..:;;//9--A9////99.-:9;BB9--..9;/FA..;
@M03896:38:000000000-B4D98:1:1102:4191:21028 2:N:0:274
CCTGTTTGATCCCCACGCTTTCGTGCATCAGCGTCAGATGTAGCCCGGTAAGCTGCCTTCGCAATCGGGGTTCTCTGTTATATCTATGCATTTCACCGCTACACAACACATTCCGCCTACCTTATCTACTCTCAAGAATAACAGTTTCAACGGCAATTTTACAGTTAAGCTGCAAACTTTCACCACTGACTTATTATCCCGCCTACGCACCCTTTCAACCCAATACATCCGTATCACGCTCCGATCCTCC
+
ABBAAFFFFFFFGGGGCEAAAFAB2B4FGHGG?EEEEGEGEDBEDFAEAAABBGBFGHHHFEEEEG1100>>FG4BBFGHHGHGHHHHFHHDGGGHH>>E@EGHFAA?F?FGHGBAEDGFGFFBGHFFD>GHBF2110@@GHFF11<FDFG?/<>-1>1GBG11=11=0<D0<GFFHFDDG0G<D::00;G0C0;GCGGH.:9ADF.-C@BD.9;0;CB:EA99CFFFFF..;:.BB.;.;..-9-;/FF
@M03896:38:000000000-B4D98:1:1102:4173:21029 2:N:0:274
CCTGTTTGATCCCCACGCTTTCGTGCATCAGCGTCAGATGTAGCCCGGTAAGCTGCCTTCGCAATCGGGGTTCTGTGTTATATCTATGCATTTCACCGCTACACAACACATTCCGCCTACCTTATCTACTCTCAAGCATAACAGTTTCAACGGCAATTTTACAGTTAAGCTGCAAACTTTCACCACTGACTTATTATCCCGCCTACGCACCCTTTAAACCCAATACATCCGGATAACGCTCTCATCCTCC
+
BBAAAFF>DFFFFFFE2EEFFGDCFFGHHBGGEFEE2AAF5DFGFF2EEEFBFGBGHHHHHE?1EFB?0>EEFHFFGFGHGHHHHFHHFGGHHHGHHAEEEEFHFEAGFFGHHFFBDGAGGHHHHHHFGFGHF12<10@FGGGD<<GGHFG?<<<>1<DF<F1<=F100DD0<<GGFHDGGHGHHCG;0;CGCCFFCGFGA@@FGF9@A@BG9B:C0CC9EE./;/:FFF.-A.9;9.9.A./:/;BFFF
@M03896:38:000000000-B4D98:1:1102:4183:21046 2:N:0:274
CCTGTTTGATCCCCACGCTTTCGTGCATCAGCGTCAGATGTAGCCCGGTAAGCTGCCTTCGCAATCGGGGTTCTGTGTTATATCTATGCATTTCACCGCTACACAACACATTCCGCCTACCTTATCTACTCTCAAGAATAACAGTTTCAACGGCAATTTTACAGTTAAGCTGCAAACTTTCACCACTGACTTATTATCCCGCCTACGCACCCTTTAAACCCACTCAATCCTGATAACGCTCGTATCCTCC
+
BBBBBFFCBFDFGGGEEFEFGGEFFFEHHFGHGGEEEHFHFFHHGG2FFECEFGBGHHHHAE?AEGBB0>EFGHFFHHHHGHHHHHGHFFGHGGGHHEEGGCGGHEEFEFGHGGGDGGGGHFHFHHHFHHHHC2>2@<@@>GH1?1FF<?F/<>><1FBHHHFBFF10<<D0<GDGHGHHHHHHHGH<;CGGHF:CGBGC:@@FGF.;CBAFE9BB0F9CAF.;9FBFFF/::;BFFADDF--./;BFBF
@M03896:38:000000000-B4D98:1:1102:9521:22311 2:N:0:274
CCTGTTCGCTCCCCACGCTTTCGCTCCTCAGCGTCAGTGACGGCCCAGAGACCTGCCTTCGCCATTGGTGTTCTTCCCGATATCTACACATTCCACCGTTACACCGGGAATTCCAGTCTCCCCTACCGCACTCAAGCCCGCCCGTACCCGGCGCGGATCCACCGTTAAGCGATGGACTTTCACACCGCACGCGACGAACCGCCTACGAGCCCTCTACGCCCACTAATTCCGGATAACGCTTGCACCCTAC
+
BBBABFFABBAAGEFE?EEAFGFGGHGHHFGGGGGGCFHFFGCEGG1GHA2FFHCGHHHHGEDEEFDFDFGGGHHHHGGGCGGHHFGFHHGHHHHHHGFEFEBHHEDBCCGHHHDDGHHHHHGHGGH?C/>DH0<1>FF<>AD-@AEEHD-@@@-;-;AF0CF.9.;9;B-.AD.9FF/FFFFBFA@--;-;@9;9-9;@BBB??F..9-@EB.;;F.9;@A9.BF/;BFB;AD.9BDB...;//9;:.9
@M03896:38:000000000-B4D98:1:1102:9539:22317 2:N:0:274
CCTGTTCGCTCCCCACGCTTTCGCTCCTCAGCGTCAGTGACGGCCCAGAGACCTGCCTTCGCCATTGGTGTTCTTCCCGATATCTACACATTCCACCGTTACACCGGGAATTCCAGTCTCCCCTACCGCACTCAAGCCCGCCCGTACCCGGCGCGGATCCACCGTTAAGCGATGGACTTTCACACCGGACGCGACGAACCGCCTACGAGCCCTTTACGCCCAATAATTCCGGATAACGCTTGCACCCTAC
+
ABBABFFABBAAGGGG?EEFFGEFGHGHHHHHGGGFGHHHHGFGGGDEHHFGGHGHHHHHHFFEFFFBFFFEGHHHGGGGGGGHHHHHHGHHHHHHHEFEGEGHHGCCCCGHHHHBGHHHGHGHGHHCFFGGF<C>FFF<>CG@<AEEHA@ADDAB;BAFBGC.;.9.BF@..DABFFFFFFFBFDA-@B=F=;;99=BFC;BAFF.AABCFB///B.;@CF?.;//;BF9@.AAFFFF.9A.;;BD..A
@M03896:38:000000000-B4D98:1:1102:22329:22541 2:N:0:274
CCTATTTGCTCCCCACGCTTTCGTCCCTCACCGTCAGTGACGGCCTAGCAAACCGCCTTCGCCACTGGCCTTCCTTCTGATATCTACGCATTCCACCCCTACACCAGTAATTCCCTCTTCCTCTACTACACTCGAGACTATCAGTTTCTATCACTCACCCCAGTTGAGCCCCAGGCTTTTCTTCCCGACCTACTACACCCGCCTCCGCCCCCTTTCCTCCCAGTAATCCCGATAACCCCCTCCCCCCTCC
+
>A11>FFFFFFFGG1AAAAAFGF0AB0B0B0BEHEEFH211AAAE/FFCBDCCBAEEGGHAEEAEFBB/0@FG0@2B112B2BBFGHC/ECA22FGH/>FFECG0/01BFFGHF1B0B1BGFHH1G21>@FGG//?//@1<FD11FGH1F111?110100-..>1<<11/<C<<...<<0000:0/..:-;0/000/:C.:?-.99...9;--;////;;--///9B/B/-;--://;9---A-AB----
@M03896:38:000000000-B4D98:1:1102:26924:22694 2:N:0:274
CCTGTTTGCTCCCCACGCTTTCGCACCTGAGCGTCAGTCTTCGTCCAGGGGGCCGCCTTCGCCACCGGTATTCCTCCAGATCTCTACGCATTTCACCGCTACACCTGGAATTCTACCCCCCTCTACGAGACTCAAGCTTGCCAGTATCAGATGCAGTTCCCACGTTGAGCCCGGGGATTTCACATCTGACTTAACAAACCGCCTGCGTGCGCTTTACGCCCAGTAACTCCGATTAACGCTTTCACCCTCC
+
AAAAAFF4DFDFGGGGEEEFCGAEEGGFABGFEEEEEBDGFHHHGEDGG1?EAE>EGGGHAEEEFF>>>E?GGFHHHBG3FGHHGHHFEEEAGHHFGCCG@@FGHFG0F?GGGF1FHHHGGGDCBGC>.<EHFC/0<CB/<GH0:0CHHFBCF0C;0;CHHH.-9A:C/CCE99-9-C9FFEFF/FF/BFFFF/BFFFEE--;;.:9;.;-;9.;/B9.;9../;F/;BF.@...9;.9...;/:9F?ED
@M03896:38:000000000-B4D98:1:1102:10629:22843 2:N:0:274
CCTGTTTGCTCCCCACGCTTTCGCACCTGAGCGTCAGTCTTCGTCCAGGGTGCCGCCTTCTCCACCCGTATTCCTCCAGATCTCTACGCATTTCACCGCTACCCCTGGAATTCTACCCCCCTCTACGACACTCCACCTCGCCAGTATCCGACGCAGTTCCCACTCTGCGCCCGGCGATTTCACATCTCCCTTACCAAACCGCCTGCGTGCGCTTTACGCCCATCCATTCCTCCTCACACATCCACCCTCC
+
AAA?AFF4DFFFGEGE2EEFGG?EBEGFABEFEFEEEHHHDG2FAE133A21AB0EEEGH3F55BC1/1>BFFH4FF?EDFGHGHDHA>?E>?F4FGA>E//0FFF/?01F?BF?BFGECC@D@1?<//<AGGFH0>F0.<<<-00==0.<--;--:;<CGG../000;9.A-9---9.;;99/;9///;.B///BFFEF9@@D9A-;AA;@-..//.9;@.//.///;;/;/../;//.9///:ADEFD
@M03896:38:000000000-B4D98:1:1102:10617:22856 2:N:0:274
CCTGTTTGCTCCCCACGCTTTCGCACCTGAGCGTCAGTCTTCGTCCAGGGGGCCGCCTTCGCCACCGGTATTCCTCCAGATCTCTACGCATTTCACCGCTACACCTGGAATTCTACCCCCCTCTACGAGACTCAAGCTTGCCAGTATCAGATGCAGTTCCCAGGTTGAGCCCGGGGATTTCACATCTGACTTAACAAACCGCCTGCGTGCGCTTTACGCCCAGTAATTCCGATTAACGCTTGCACCCTCC
+
CCCCCFFFFFFFGGGGEEEFGGGGGGGGFGGHGGGGGHGHHHHHGGDHHFEGEEEGGGGH1EDEFHE?EGGGGHGHGFFDGGHHHHHGGEFGGHHHHDCGGCGHFHFCGFGGHHHFHHHGGGGHGHG?<CCGF0C<DH0<CHD0;0<CCCGFH0C<CGHHHH0.;0:;CFFEDDD?ACFGFFGGFFF/BBFFF9;B/9EFF-@FFF9;A?9D>A./B.::CF?BB/9BFF/D.9.BB.@.:EEBBFFFFF
@M03896:38:000000000-B4D98:1:1102:8405:25796 2:N:0:274
CCTGTTCGCTCCCCACGCTTTCGCTCCTCAGCGTCAGTGACGGCCCAGAGACCTGCCTTCGCCATTGGTGTTCTTCCCGATATCTACACATTCCACCGTTACACCGGGAATTCCAGCCTCCCCTACCGCACTCAAGCCCGCCCGTACCCGGCGCGGATCCACCGTTAAGCGATGGACTTTCACACCGCACGCGACGAACCGCCTACGAGCCCTTTACGCCCACTAATTCCGGATAACGCTTGCACCCTAC
+
ABB@AFFADAABGGCGAEEFEG2BEHGHHGHFEGG2EGFBDBAEEEDG1FEGFGBGHGDGGED>?343@???FHHHHGGG@EGGFHHFHGCEGFGHG<B?A?GGG//B@?GHGFG22?@F?FEG/GG/A@DGC011<FG<@FG-<-EEH::::;-;;=AG0FC.;.;./9-9.;.99//BB/9/BD---;9@-9;9;@@DAFFFDF.AD=BEB/99F?ABAD..9/9BFF/-.;.9:.-..9A9/B...;
@M03896:38:000000000-B4D98:1:1102:8383:25800 2:N:0:274
CCTGTTCGCTCCCCACGCTTTCGCTCCTCAGCGTCAGTGACGGCCCAGAGACCTGCCTTCGCCATTGGTGTTCTTCCCGATATCTACACATTCCACCGTTACACCGGGAATTCCAGTCTCCCCTACCGCACTCAAGCCCGCCCCTACCCGCCGCCGATCCACCGTTAAGCGATGCACTTTCACACCGCCCCCGACGCACCGCCTACTAGCCCTTTACGCCCACTACTTCCGCCTAACGCTTGCACCCTAC
+
AAAAAFFADBABGGGG2EEAFGGEEGGHGBGGEEE2EF55DBA0EE1BFABFF32BFFHGEEEEF@B33??BFDGHHGG?EEGFHBGFHFFFGH4GG/B<E?4FG////BGBGGD1D@>FFHDHGHF<A/>CF<11>FG>@CG-.<GAC:-;-A-:9BAD0CF.9...0;-..9./99/;:BF/BF;--9-;--;--;9B>BBF.;/:;FFFB9/BF..9;...//9BFF...9.;B.;;.99:B/D..;
@M03896:38:000000000-B4D98:1:1102:8396:25815 2:N:0:274
CCTGTTCGCTCCCCACGCTTTCGCTCCTCAGCGTCAGTGACGGCCCAGAGACCTGCCTTCGCCATTGGTGTTCTTCCCGATATCTACACATTCCACCGTTACACCGGGAATTCCAGTCTCCCCTACCGCACTCAAGCCCGCCCGTACCCGGCGCGGCTCCACCGTTAAGCGCTGGACTTTCACACCGCACGCGACGAACCGCCTACGAGCCCTTTACGCCCAACAATTCCGGCTCACGCCTGCACCCTAC
+
ABBAAFFADBABGGGGEEEFFGEEFHGHHGHHGGGGGHFBFAAEEF?1GEGGFHBGGGHH1EE?FDB3@BFEGGHHHGFEEEGGHHGGHGGFGHHHH/FEFEFHH</B?<GHGFF2@FFHFHGHEHH<A<ADF0<>FFF-<CG-<<CEH.::A:-;-;CEBFGA.9.9/B9-:--;FB/;B9BFFF---;-@-9;9-;;B@DF?AFA..;@E.9//;9ABF....9//BF/9-;.;F.;..;99BFDF.F
@M03896:38:000000000-B4D98:1:1102:12144:26367 2:N:0:274
CCTGTTTGCTACCCATGCTTTCGTGCCTCAGCGTCAGTTAAAGCCCAGTAGGCCGCCTTCGCCACTGGTGTTCCTCCCGATCTCTACGCATTTCACCGCTACACCGGGAATTCCACCTACCTCTACTTCACTCAAGCCCAGCAGTTTTAATGGCAGGCTATGCGTTAAGCCCATAGTTTTCACCACTAACTTACCAGGCCGCCTACGCACCCTTTACACCCAGCAATTCCGCACAACGCCCGCCCCCTAC
+
ABBAAFFFFF@FGGFFBFF5FFEFFFHGHGHHGEEEEFGHGHHGHHHGBDD3BFAAEG?HEEGFGGC?@2BBGGFHHGGGGGHHGHHGGEEFFHGHHEEEEEFGHE//BDHHHHHFHHHHHHHHGFGGHGHGDFG<FFHHCGHA1<?1GHFFH0F>-C0G<D0.<<<<<D<C.:C:;:0CGHHFCC//CG:0CCC;09CEGGGGDF;;AFFF9///B//;9E9.;B/;FF/.->9BA---9-;--;B-AA
@M03896:38:000000000-B4D98:1:1103:15820:3335 2:N:0:274
CCTGTTCGCTCCCCACGCTTTCGCTCCTCAGCGTCAGTGACGGCCCAGAGACCTGCCTTCGCCATTGGTGTTCTTCCCGATATCTACACATTCCACCGTTACACCGGGAATTCCAGTCTCCCCTACCGCACTCAAGCCCGCCCGTACCCGGCGCGGATCCACCGTTAAGCGATGGACTTTCACACCGGACGCGCCGAACCGCCTACGAGCCCTTTACGCCCAATACTTCCGGATAACGCCTGCACCCTAC
+
ABBBAFFADBABGGFGEEEFFGEGGHGHHHHHGGGGGHGBGGFGGGGHHHGFFGGHGHFGHFFEFHFFFCGEGHHHGGGFEFGHHHHFHHHHHHHHHGGGGEBGGFDDGDHHHHEGFHHHFFDHGHHFGGGGGFF>GFH<CGGCCDGGHDDCGC?F9?DGBFA?:.9.BFD..;;BF9/;FFFFFF;--;@FD-@--9>B=DF..FDD.@DEB/;FF9A@D..99//:BFD-:.9BBAC-AEABFFDF.A
@M03896:38:000000000-B4D98:1:1103:9989:3683 2:N:0:274
CCTGTTTGCTCCCCACGCTTTCGAGCCTCAACGTCAGTTACCGTCCAGTAAGCCGCCTTCGCCACTGGTGTTCCTCCTAATATCTACGCATTTCACCGCTACACTAGGAATTCCACTTACCCCTCCGGTACTCTAGATTGACAGTTTCCAATGCAGTCCCGGGGTTGCGCCCCGGCCTTTCACATCAGACTTGCCATTCCGTCTACGCTCACTTTACACCCAGCAAATCCTGCTAACGCTTGCCCCCTAC
+
BBBBAFFFFFFFGGGGEEAAFGEGAFGHHHGHGGHEFHHGHGAFEEAGGHFGGFAEGGGHHGFEGGFGEGEEHHHHHFHFHFHHHHHGGGGGHHGGHFFGFEBGBGFGBGHHHHDGGHBFFHHGFG//>BEGHHFF?<D1<FGEDFGHGFGFHHHGGGGHGF?@@<<.;AFDFCDFGGGGGEF9FF;0;;FF0FG0;FFGFFGGFF?BFDBF/B/;B/9BA.F.;B/;FF///:;/B.-.9FEFFA@-9A
@M03896:38:000000000-B4D98:1:1103:10003:3698 2:N:0:274
CCTGTTTGCTCCCCACGCTTTCGAGCCTCAACGTCAGTTACCGTCCAGTAAGCCGCCTTCGCCACTGGTGTTCCTCCTAATATCTACGCATTTCACCGCTACACTAGGAATTCCACTTACCCCTCCGGTACTCTAGATTGACAGTTTCCAATGCAGTCCCGGGGTTGCGCCCCGGCCTTTCACATCACACTTTCCATTCCGTCTACGCTCACTCTACACCCAGCAAATCCGGCTAACGCTTGCCCCCTAC
+
AAAAAFFFFFFFGGFG1AAAFGBF0BEHHHGHEEFFEGHHFG/BEEEBBDBDBFAEEEGGEEEEFHB010?BGEFGFFDDGFHHGHHEEFGFGGFGH/>EGEFGE0<0FGCHGHBFFGFFFHHFGG/<<<EHG211<?<?1?D1DDGGHFDGCGF1><<G>---<<-<-;ECCC;9ABBCFGGBBF;00=C00;C099;F;9;FEB-;:AFFB/;BF/;FF?----9/;B;----;B?@?--;99A99AF
@M03896:38:000000000-B4D98:1:1103:9981:3706 2:N:0:274
CCTGTTTGCTCCCCACGCTTTCGAGCCTCAACGTCAGTTACCGTCCAGTAAGCCGCCTTCGCCACTGGTGTTCCTCCTAATATCTACGCATTTCACCGCTACACTAGGAATTCCACTTACCCCTCCGGTACTCTAGCTTGACAGTTTCCAATGCAGTCCCGGGGTTGAGCCCCGGCCTTTCACATCAGACTTGCCATTCCGTCTACGCTCACCTTACACCCAGTAAATCCGGCTAACCCTTGCCCCCTAC
+
BBBAAFFFFFFFGGGEAEAAAGAFBEEFHGHHGFHFEEGGBBBFEA?FA5DDFFAEGGEGGEEEFFG?5B?EGHFHHHFHHGHHHFGEEEEGDHFGHAEF@EBGFH3FFGGHGH4EFGBGGHHGFGEC/BEGFFGF1?100FD1FBDGH11F1GF1FF1GGC----<<CCCEE-;@CGGFGGGGFGB0:;BB9CB9CFGGBBFFABEAFD.9.;BFF;BBDA.99F/;BFA--;A/;.;;/.9BBEF-9F
@M03896:38:000000000-B4D98:1:1103:20434:7758 2:N:0:274
CCTGTTTGCTACCCATGCTTTCGTGCCTCAGCGTCAGTTAAAGCCCAGTAGGCCGCCTTCGCCACTGGTGTTCCTCCCGATCTCTACGCATTTCACCGCTACACCGGGAATTCCACCTACCTCTACTTCACTCAAGCCCAGCAGTTTTAATGGCAGGCTATGCGTTAAGCCCATAGTTTTCACCACTAACTTACCAGGCCGCCTACGCACCCTTTACACCCACTAATTCCGTACAACGCTCGCTCCCTAC
+
ABBAAFFFFFFFGGGBCBBBFGEFFFHHHHHHEFAAFHHG5FFCFE2BADDEBFAEGGGHAEAEEG32BFGEHHHHHFEEGFHHHHHFGAGEHGGHHEEGCEDGH>/<BCGFGH3BCHHHHHHHDGBGGGHHFCC1FFCC/?F0<1?1<C11=F0<->010=0.<<..0<CC.:/000:;CGGHBGF/:;GH0;C;99:E-@DF.;.;AA@D.//;F//;D..9///9BF//.;./;99.;-@.AAEF/A
@M03896:38:000000000-B4D98:1:1103:11231:8516 2:N:0:274
CCTGTTTGATACCCACACTTTCGAGCCTCAATGTCAGTTGCAGCTTAGCAGGCTGCCTTCGCAATCGGAGTTCTTCGTGATATCTAAGCATTTCACCGCTACACCACGAATTCCGCCTGCCTCAACTGCACTCAAGATATCCAGTATCAACTGCAATTTTACGGTTGAGCCGCAAACTTTCACAACTGACTTAAACATCCATCTACGCTCCCTTTAAACCCAATAAATCCGAATAACGCCCTGATCCTCC
+
AAA?ADFF55DFFBDE?ABBFGEGHGGHHFHGGHCHHHGGGHHHHHBHFH3AEF2FHGHHEEAEBFB11AEFFHHHHFGECHHHE@GHHHHHHHEGHGGCG@BFEFHGGGHHHFBFEGEHHHHFBGBFGFGHGEHBFG1DGHG1@GF>2>0@<G@D1DFHHHG/<//<1>GC?->AHGHDGFHGHGH/GCGC<:;CFGBGG0CHGFE-.;?EF00F00BB?.AB000;;F..9.;9;.9---..9B/B/B
@M03896:38:000000000-B4D98:1:1103:11248:8523 2:N:0:274
CCTGTTTGATACCCACACTTTCGAGCCTCAATGTCAGTTGCAGCTTAGCAGGCTGCCTTCGCAATCGGAGTTCTTCGTGATATCTAAGCATTTCACCGCTACACCACGAATTCCGCCTGCCTCAACTGCACTCAAGATATCCAGTATCAACTGCAATTTTACGGTTGAGCCGCAAACTTTCACAACTGACTTAAACATCCATCTACGCTCCCTTTAAACCCAATAAATCCGGATAACGCTCGGATCCTCCG
+
ABBABFFFFFFFGGGGCEFBBGEFHGGHHHHHHHGHHHHBFGHHHHHGHHEHEGEFHHHHGEDEFHFEAEEGHHHHHHGHHHHHHHHHHHHHHHHHHGGGGGHHHHHFGGHHHHFGGGHHHHHHHHFFHHHHGEFG2FFHHHGF@FGGGHHFHHHGFGHHHEGDFFCGHHHCFGGGHHFHHHHHHGH/DGHHHFFHHFHFHEHHHGCDGGGGFBFGFBFFGEFFFGGGGGG-AAEGBA;.DD;DD=B/BF.
@M03896:38:000000000-B4D98:1:1103:11265:8534 2:N:0:274
CCTGTTTGATACCCACACTTTCGAGCCTCAATGTCAGTTGCAGCTTAGCAGGCTGCCTTCGCAATCGGAGTTCTTCGTGATATCTAAGCATTTCACCGCTACACCACGAATTCCGCCTGCCTCAACTGCACTCAAGATATCCAGTATCAACTGCAATTTTACGGTTGAGCCGCAAACTTTCACAACTGACTTAAACATCCATCTACGCTCCCTTTAAACCCAATAACTCCGGATAACGCTCGGATCCTCCG
+
ABAABFFFFFFFGFFECEFBBGEFGFGHHHFHGHGHHHHFFGHHHHBGGHHHEFFFHHFHHE?EFHFEEEEGHHHHGHGGHHHHHHFHHHGHHHGHHGGGGEFHHGFFGFHHHGHGGGHHHHHHFHGFHHHHGBBG?FHHHHGFDGFHHHHHFHGHGFHHFHFCF<ACHHHDGG>AFBGGFFFHHGGBDGHHGHFHHHHBFGHHCFCAEGGGGBFBBFGFG?.CB00;;F.-.:EF9DA.9>DFBAFBFB.
@M03896:38:000000000-B4D98:1:1103:23074:10297 2:N:0:274
CCTGTTTGCTACCCATGCTTTCGTGCCTCAGCGTCAGTTAAAGCCCAGTAGGCCGCCTTCGCCACTGGTGTTCCTCCCGATCTCTACGCATTTCACCGCTACACCGGGAATTCCACCTACCTCTACTTCACTCCAGCCCAGCAGTTTTAATGGCAGGCTCTGCGTTCCGCCCATAGTTTTCACCACTCACTTCCCAGGCCGCCTCCTCACCCTTTACCCCCCGCACTTCCGGACAACCCTCGCTCCCTAC
+
AAAAAFFCFFFFCEGG1BB3FGAEFFHDGFGHC0AEEDFDBA1BFCFGFFBFBF/AEGGG/EE/EC1BBBFEFGHEHG?/>EHHFGFFEEGGFGFHGEEE/>FGHE/<//BFGH2BFG1FCHHHFDGBF21GB0G1?FC<??C01<F1G1<>1>F<-<0./D0<<../.;:@.:/0;00;;0;G0://9/0;0;B09..9-;9A.9//9;9A-;9////99-@----/:/--9;--;-;-;-9-9--9/;
@M03896:38:000000000-B4D98:1:1103:23057:10306 2:N:0:274
CCTGTTTGCTACCCATGCTTTCGTGCCTCAGCGTCAGTTAAAGCCCAGTAGGCCGCCTTCGCCACTGGTGTTCCTCCCGATCTCTACGCATTTCACCGCTACACCGGGAATTCCACCTACCTCTACTTCACTCAAGCCCAGCAGTTTTAATGGCAGGCTATGCGTTAAGCCCATAGTTTTCACCACTAACTTACCAGGCCGCCTACGCACCCTTTACACCCAGTAATTCCGGACAACGCTCGCTCCCTAC
+
BBBABFFFFFFFGGGFEFFBFGEBAFHHHHHHGGGGGHHHHHBGGAAFGGHHGGAEGGGHEEEEGHBB@?FEHHHHHGGGGGHHHHHGGGGGHHHHHGGGFEFHHEE/CGHHHGFGHHHHHHHHHHGHHHHHH2C?FFGHFGF<1??GHHEDDFBC@A01<D0.<<.<<DFG.C/0C0::CFHHBCF/:G00:CF;:.E9@AGGGG??FBDFE/;BFFFFDAE/9BBFFFF-9@-:ACF?DA@..AEFFF
@M03896:38:000000000-B4D98:1:1103:27836:12054 2:N:0:274
CCTGTTTGATACCCACACTTTCGAGCCTCAATGTCAGTTGCAGCTTAGCAGGCTGCCTTCGCAATCGGAGTTCTTCGTGATATCTAAGCATTTCACCGCTACACCACGAATTCCGCCTGCCTCAACTGCACTCAAGATATCCAGTATCAACTGCAATTTTACGGTTGAGCCGCAAACTTTCACAACTGACTTAAACATCCATCTACGCTCCCTTTAAACCCAATAAATCCGGATAACGCTCGGATCCTCC
+
CCBCBFFFFFFFGFFFGCFFGGEGHGGHHHGHGHFGHHHHHFFHGHHHHGHHEGFFHHHHHE?ABGF1EEFHHHHHHGGGFHHHHHHHHHHHHHHHHGGGGEEGGEFFEFHHHHHGGGFHHGHFFHFGFHHHFHGGFHHHHHHF>FFHGHHHGHGHFFHFHHGD<<CFHHGDCGGFHHFHGDGGHGH<DGFGHHFHFHHCHFHHHGADGGGGG0CFFGGGGG?BFFFBFGFG.CCFF.@.A--;A@F9BF
@M03896:38:000000000-B4D98:1:1103:27823:12066 2:N:0:274
CCTGTTTGATACCCACACTTTCGAGCCTCAATGTCAGTTGCAGCTTAGCAGGCTGCCTTCGCAATCGGAGTTCTTCGTGATATCTAAGCATTTCACCGCTACACCACGAATTCCGCCTGCCTCAACTGCACTCAAGATATCCAGCATCAACTGCAATTTTACGGTTGAGCCGCAAACTTTCACAACTCACTTAAACATCCATCTACGCTCCCCTTAAACCCAATACATCCGTATAACGCTCGGATCCTCC
+
AA1>>DF>DB3BGC1FEEFABGE0BAEHBGGHFHF2DGGDDGGH0FF11A1/BB0AFGEA/A/ABE//A//B1GFF/B/0B2DFGG12BFDDEFHHFA>EE?F>0/F//>?GHF0AEG/0B1111BBBFFHG001<<F1GFFD<0@@F1@0@CF<<1FBBDF?/?/-01<F->A-<CG0=DDFB<AC0<;:C0<CGGH0CCGHHHH.:9;C..99B0BB/C../:/99FBA9..9;/-;-9--99;B/;B
@M03896:38:000000000-B4D98:1:1103:4957:12471 2:N:0:274
CCTGTTTGCTACCCATGCTTTCGTGCCTCAGCGTCAGTTAAAGCCCAGTAGGCCGCCTTCGCCACTGGTGTTCCTCCCGATCTCTACGCATTTCACCGCTACACCGGGAATTCCACCTACCTCTACTTCACTCAAGCCCAGCAGCTTTAATGGCAGGCTATGCGTTAATCCCATAGTTTTCACCACTAACTTACCAGGCCGCCTACGCACCCTTTACACCCAGTACTTCCTGACAACGCTCGCTCCCTAC
+
BBBBAFFFFFFFGGGBBBFFGGEFFGHHHHHHGGGEEFGGDGHFHC2BBDFFBFAEEEGHAEA?EG3BBBGEGHGHGGEDFGHHHFHGGGGGHGFHHEEFEEFHHE<EGGFHGHFDFFGHHHHHHHHHHFGHG211FFCG?FF00?1<=GHF1F0A-CAC<G0<<.<.0=DFCCCC;000:CGHCCG/CGHH:BF;0.A.;?FG?FDFGGBF./B/;BBBAE./;/;FFF///9;/A@AAD-@;AAABBF
@M03896:38:000000000-B4D98:1:1103:4948:12491 2:N:0:274
CCTGTTTGCTACCCATGCTTTCGTGCCTCAGCGTCAGTTAAAGCCCAGTAGGCCGCCTTCGCCACTGGTGTTCCTCCCGATCTCTACGCATTTCACCGCTACACCGGGAATTCCACCTACCTCTACTTCACTCAAGCCCAGCAGTTTTAATGGCAGGCTATGGGTTAAGCCCATAGTTTTCACCACTCACTTACCAGGCCGCCTACGCACCCTTTACACCCAGCACTTCCGGACAACGCTCGCTCCCTAC
+
BBBBBFFFFFFFGGGGGBFEGGFGFFHHHGHHGGGGGHHHFHCFHGEHGGEGFGEEGGGHEEFEGHGBFGHFGHHHGGGEEFHHHGHGGGGGHHGHHEEGGEFGHEE@CBGGHHFHHHHHFHHHFGHHGFHHD2<??FFGFH0C1??F<GFFBGBFCCCC0D0<C<.0=<CH.CBCCF:;CCGHHHH/:GHGCCGC0.CEADGGDFECAABG.9/99FBFFEF.;./B/BA-.9-.;9@.A9B.9AEFFF
@M03896:38:000000000-B4D98:1:1103:4967:12491 2:N:0:274
CCTGTTTGCTACCCATGCTTTCGTGCCTCAGCGTCAGTTAAAGCCCAGTAGGCCGCCTTCGCCACTGGTGTTCCTCCCGATCTCTACGCATTTCACCGCTACACCGGGAATTCCACCTACCTCTACTTCACTCAAGCCCAGCAGTTTTCATGGCAGGCTATGGGTTAAGCCCATAGTTTTCCCCACTAACTTACCAGGCCACCTACGCACCCTTTACACCCAGTAATTCCGCACACCGCCCCCTCCCTAC
+
AAA>AFFFFFFFGGFG1BBBEGEB0BFGHHHGGGG?EGGFGD1GGFACFGGFFGAEEEGHEECCFEAB@B?EHGHHGGCEEEHHHGGGEEEGHHDHHEGCEE1GG/><B/GGHGFGHFFHHFHHGHHHHFGHG0F1?FHG/FF0D<FG1FG11>F.>><G00<.<<.00<GG<<C0=0;0C0<CF..://0;00;;0..;.;;.9;.;.AAF?/90B0:9A-99///BBB/--;9-9-;------;AB/A
@M03896:38:000000000-B4D98:1:1103:24855:14410 2:N:0:274
CCTGTTCGCTCCCCACGCTTTCGCTCCTCAGCGTCAGTGACGGCCCAGAGACCTGCCTTCGCCATTGGTGTTCTTCCCGATATCTACACATTCCACCGTTACACCGGGAATTCCAGTCTCCCCTACCGCACTCAAGCCCGCCCGTACCCGGCGCGGATCCACCGTTAAGCGATGGACTTTCACACCGGACGCGACGAACCGCCTACGAGCCCTTTACGCCCACTAATTCCGGCTAACGCCTGCACCCTAC
+
BBABAFFADBBBGGGFEEEAAGBEFHGHHHHHGGGGGFF5D10AEEEGHG2FFFBFGHHHGEEEF34@3?GGHHHHGHGGEGGGHHHFHHHHHHHHHGF?EFDGHECCCGHHHFG2FFGHHHGHGFGCGGGGGGF1GFF-<CG--<<CHA-A;A-@-@;FFCF.;9.9/B-.9A;;B/FFFFFFFF;--;@B--;9=BFBBBFAAFADADFFEFBFFEA=FF..//;;BFB---9BFAB-.E.;/BDF.A
@M03896:38:000000000-B4D98:1:1103:24877:14415 2:N:0:274
CCTGTTCGCTCCCCACGCTTTCGCTCCTCAGCGTCAGTGACGGCCCAGAGACCTGCCTTCGCCATTGGTGTTCTTCCCGATATCTACACATTCCACCGTTACACCGGGAATTCCAGTCTCCCCTACCGCACTCAAGCCCGCCCGTACCCGGCGCGGATCCACCGTTAAGCGATGGACTTTCACACCGGACGCGACGAACCGCCTACGAGCCCTTTACGCCCAATAATTCCGGATAACGCTTGCACCCTAC
+
BBBAAFF?BBBBGGGGAEEFFGEGEHGHHHHHGGG?EFHBBEAAEA1FGHAFFHBGHHHHAEE?F@43BFGFHGHHHGGGEGGHHHHFHHHGHHHHHDGE?FFHHGGGCGHHHHG2F@GGHGGHFHGDGGGGGBC<FFH>ADG-<@EFH?@CDCAG:?BF0BCC999.9B-...;/F/9BBFFBFFD-;@B=-99-@BFFCFDDDFD.9;9AB9BBFADCFDE.9/9/;F/@.:.:B?@.;..9BFDFFF
@M03896:38:000000000-B4D98:1:1103:13952:15439 2:N:0:274
CCTGTTCGCTCCCCACGCTTTCGCTCCTCAGCGTCAGTGACGGCCCCGAGACCTGCCTTCGCCATTGGTGTTCTTCCCGATATCTACACATTCCACCGTTACCCCGGGAATTCCAGTCTCCCCTACCGCACTCAAGCCCGCCCGTACCCGGCGCCGATCCACCGTTAAGCGATGGCCTTTCACACCGCACGCGACGACCCGCCTACGCGCCCTTTACGCCCAACACTTCCGCATAACGCCTGCACCCTCC
+
AAAAAF3ADAAAFEFFEEE0FGEGFHEHHHBGAFFAFFHHGGAEEE/AEEEEGGFFGHBGGEE?FEF1@>/?FGGHGFGEEGEGGHFBFFGGHGGHHGFECE1B?C/<?CGHHH2DGHHHGHA0<FF-<<A-<0110<C<@CG-:::CC.---A-9;9@G0FF-A---9:9----:BB/;B/9/BA-9;;-@--;---;@-;@--B--;@@@-/;/B-99@-E-:-//;B9----/;---9-9;;BB--9
@M03896:38:000000000-B4D98:1:1103:6079:18388 2:N:0:274
CCTGTTCGCTCCCCACGCTTTCGCTCCTCAGCGTCAGTGACGGCCCAGAGACCTGCCTTCGCCATTGGTGTTCTTCCCGATATCTACACATTCCACCGTTACACCGGGAATTCCAGTCTCCCCTACCGCACTCAAGCCCGCCCGTACCCGGCGCGGATCCACCGTTAAGCGATGGACTTTCACACCGGACGCGACGAACCGCCTACGAGCCCTTTACGCCCAATCATTCCGGATAACGCCTGCACCCTAC
+
BCCBBFFABCCCGGGGFFEAFGEEEHGHHGHHGGGGGHHHGGEGGEEGHHAFFGGHHHHHGGFEFGFHDFHGHHHHHHGGGGGGHHGHHHHGHHHHHGF?FFFGHED?DCHHHHFGGFGHHHGHGHHCDGGGCCG<GGH>CGG?<<EFHA@FCC-D@:DGGFFA:.;AFF-.::ABF/;FFFF//;:-;;-;--;-;@CFFFFF?B.;9@FF/:/FF:DFFFFF/BB/FFF-;..;;9@-:.:/BBD./A
@M03896:38:000000000-B4D98:1:1103:6072:18407 2:N:0:274
CCTGTTCGCTCCCCACGCTTTCGCTCCTCAGCGTCAGTGACGGCCCAGAGACCTGCCTTCGCCATTGGTGTTCTTCCCGATATCTACACATTCCACCGTTACACCGGGAATTCCAGTCTCCCCTACCGCACTCAAGCCCGCCCGTACCCGGCGCGGATCCACCGTTAAGCGATGGACTTTCACACCGGACGCGACGAACCGCCTACGAGCCCTTTACGCCCAATAATTCCGCATAACGCCTGCACCCTACG
+
AAABAFFBBBBBGGFFEEEFFGEGGHGHHHHHGGGGGFHFGGEGCEGHHFFGGHFHHHHHGGGFGG@GBCGEHHHHHGGGGGGGHHGFHGHGHHHHHGHGGFFHHGFCCCHHHHHHGGFHGHGHGHHGGGGGFGHDGGHCGGGC<@DEH?CCDDBFAAFGGGGD9.9;BF=A.A:/FF/BBFFFFF--;@CFA=C-9=BBDFF..;DADFAE;//BBADAFF.;FB/;/9/.;9;//;B-;;.9;;AA...
@M03896:38:000000000-B4D98:1:1103:23696:19728 2:N:0:274
CCTGTTTGCTCCCCATGCTTTCGCACCTCAGTGTCAGTATTAGGCCAGATGGCTGCCTTCGCCATCGGTATTCCTCCAGATCTCTACGCATTTCACCGCTACACCTGGAATTCTACCATCCTCTCCCATACTCTAGCCAACCAGTATCGAATGCAATTCCCAAGTTAAGCTCGGGGATTTCACATTTCACTTAATTGGCCACCTACGCGCGCTTTACGCCCAGTAAATCCGATTAACGCTTGCACCCT
+
AAA3>DFFFFFFGGFCCFFAEGEGGGGHHHFGHHDFFHDD5F5GEGFGHH5FBBBEHHHH1EDEFHE1ABCGFFFHFEFBGHHHHHHFGGGGHHGHHEEGGEFHFGFFFHHHHHFGGGHHHGGFFGGEEHHGF2?B?FGGFGFC1@@G/F0GCGBGD1FGBFHF11?1?1FF<<@-@A<DGHHHDB00===GG0DF0/:;/.:.CG.;@-AB-;CFG.ABBD.;;;99BB.9.9;99;9..A999;DE
@M03896:38:000000000-B4D98:1:1103:23684:19744 2:N:0:274
CCTGTTTGCTCCCCATGCTTTCGCACCTCAGTGTCAGTATTAGGCCAGATGGCTGCCTTCGCCATCGGTATTCCTCCAGATCTCTACGCATTTCACCGCTACACCTGGAATTCTACCATCCTCTCCCATACTCTAGCCAACCAGTATCGAATGCAATTCCCAAGTTAAGCTCGGGGATTTCACATTTGACTTAATTGGCCACCTACGCGCGCTTTACTCCCAGTAAATCCGATTAACGCTTGCACCCT
+
BBBAAFFFFFFFGGGGFFFBFGEFFGGFHHHHHHHHHHHHGHHHGGGGHHFFBEBFHHHHEEFEFGEBAFGHHHHHGHFHHHHHHHHGGGGGHHHHHFGGGEBFGHFGHHHHHHGHHFHHHGHHHHGHFHHHHDDBFGFGGGGA<@FGAFGHHFHHBGHHFHHG<?FFGGGFDGCG-CGHHHHHFFF=DFHH0GFD0/;GHGHFHF.@DBBG-.=BF0;:EGFBFB9BBF..9ADB9.@;.EA9BFFE
@M03896:38:000000000-B4D98:1:1103:23703:19745 2:N:0:274
CCTGTTTGCTCCCCATGCTTTCGCACCTCAGTGTCAGTATTAGGCCAGATGGCTGCCTTCGCCATCGGTATTCCTCCAGATCTCTACGCATTTCACCGCTACACCTGGAATTCTACCATCCTCTCCCATACTCTAGCCAACCAGTATCGAATGCAATTCCCAAGTTAAGCTCGGGGATTTCACATTTGACTTAATTGGCCACCTACGCGCGCTTTACGCCCAGTACATCCGATTAACGCTTGCACCCTCTT
+
ABAAAFFFFFFFGGGGFFFEGGAEEGGHHHGHHHHGGGDHDFAFGFGAGHBGFHFFHHHHEEDEFGE1AGFHHHHHHGGFHHHHHHHFGGGGHHHHHGFGGCGHHHGF2GGGHHHGFGHHHHHHHHHHFGHHH3FBBG2CFFF/2>DF?C@CFHHFFFHHGH0?<??1<FGHAC@CCDGFHHHHFFF0=DDFG0<<CC;CCFHHGHAC?B?B-CABG?E-@E.9B///BBADDA.FFD=.;999;BDEE./
@M03896:38:000000000-B4D98:1:1103:23694:19763 2:N:0:274
CCTGTTTGCTCCCCATGCTTTCGCACCTCAGTGTCAGTATTAGGCCAGATGGCTGCCTTCGCCATCGGTATTCCTCCAGATCTCTACGCATTTCACCGCTACACCTGGAATTCTACCATCCTCTCCCATACTCTAGCCAACCAGTATCGAATGCAATTCCCAAGTTAAGCTCGGGGATTTCACATTTGACTTAATTGTCCACCTACGCGCGCTTTACGCCCACTAAATCCGATTACCGCTTGCACCCTCTT
+
AAAA>FFFFDDFGFGGFFFAFGAEEEGFFFGGGHHHHGAFEF5BBECGHHE3BFFEHHGHAEDEEHAAAFFFHFHHGFFGHHHHHHHGGFGGHHHHH1EEEEDGHGFFFHHHHHHGGFFHGHHHHBGH3?BFG2F1BFGCFEE/<@>F<G<G1DGF21GHDFB/1?<??FB?>@-<-<CBGFHHG=D00=DG0<=<00;G00CAGF.:@@?@9;.0;..9A..999;BF/9.9:9/;;;-.9:;:BA9E./
@M03896:38:000000000-B4D98:1:1103:24815:21330 2:N:0:274
CCTGTTTGCTCCCCACGCTTTCGCACCTGAGCGTCAGTCTTCGTCCAGGGGGCCGCCTTCGCCACCGGTATTCCTCCAGATCTCTACGCATTTCACCGCTACACCTGGAATTCTACCCCCCTCTACGAGACTCAAGCTTGCCAGTATCAGATGCAGTTCCCAGGTTGAGCCCGGGGATTTCACATCTGACTTAACAAACCGCCTGCGTGCGCTTTACGCCCAGTAATTCCGATTAACGCTTGCACCCTCC
+
ABB?AFFFFFFFGGFGEEEEGGEFEGGHBGHHGGGDFHHHFHGGEAABGE0EAE>EFEGH1EDEEHA/EEFHHGFHFFEFGGHHHHHFFEDEFGGHHADFFCGHHCCFBGGFHHBFFHHGGGGHHFC..<DHF0C<DG0/<CG00<CC;:;CGFGCCCGHHG0.;09//;CE---9A.CFFFG0FFF/9BFF/BBF/.;E;BFF.AB?DF-;99./B9.-9.99///9FFB..../;:B..A.;B/;EED
@M03896:38:000000000-B4D98:1:1103:24793:21336 2:N:0:274
CCTGTTTGCTCCCCACGCTTTCGCACCTGAGCGTCAGTCTTCGTCCAGGGGGCCGCCTTCGCCACCGGTATTCCTCCAGATCTCTACGCATTTCACCGCTACACCTGGAATTCTACCCCCCTCTACGAGACTCAAGCTTGCCAGTATCAGATGCAGTTCCCAGGTTGAGCCCGGGGATTTCACATCTCACTTAACAAACCGCCTGCGTGCGCTTTACGCCCAGTAATTCCGATTAACGCTTGCACCCTCC
+
ABAAAFFFFFFFGGGG2AAAAFAEEFGHBGGFAFEGEGGHEHAFEE1FC10EAE0>EEGHAEDEGH>/>>FHHGFGHFFFHGFHH4GFGGGGEGGGGCCC@<?FGGC02FFHHGHFHHHGGGGHHFFA..CHG0C0DC0<<GD;0<<CC00;CFHF0;GHHF0./9/9/;FF@?A??DBFGGGFFFF/;B9F//99B.AEDFF:EFDAFA>DA..:F.9>BD./9;;BFFF.9:DBF?;...999BD?AD
@M03896:38:000000000-B4D98:1:1103:24822:21348 2:N:0:274
CCTGTTTGCTCCCCACGCTTTCGCACCTGAGCGTCAGTCTTCGTCCAGGGGGCCGCCTTCGCCACCGGTATTCCTCCCGCTCTCTACGCATTTCACCGCTACACCTGGCATTCTCCCCCCCTCTACGCGACTCAAGCTTGCCACTCTCAGATGCAGTTCCCAGGTTGAGCCCGGGGATTTCCCATCTGACTTACCAAACCGCCTGCGTGCGCTCTCCGCCCAGTACTTCCGTTTCACGCTTTCACCCCCC
+
AAAA>DFBDFFFGGGF2AAAFGEEEEGH332AEFD?EHHGFH2BEE1CH100A>0>EEGF?EE1EF?/>/?GHGHHH/E/EEGGGBF/B/?DFG2FF?@D?>?FGHB?0<?GFG1?GDGGGGGFGFC--=A?A0/0;B09;F;0//0;;90;0900;0;FG00.99///;BF----999/B/B9BFF///BF///9B.;9;@=FFF-.9.-;@.;/;9.999.9/9BFFF./9/:/;...A.:/;B?-;9
@M03896:38:000000000-B4D98:1:1103:24792:21353 2:N:0:274
CCTGTTTGCTCCCCACGCTTTCGCACCTGAGCGTCAGTCTTCGTCCAGGGGGCCGCCTTCGCCACCGGTATTCCTCCAGATCTCTACGCATTTCACCGCTACACCTGGAATTCTACCCCCCTCTACGAGACTCAAGCTTGCCAGTATCAGATGCAGTTCCCAGGTTGAGCCCGGGGATTTCACATCTCACTTAACAAACCGCCTCCGCGCGCTTTACGCCCAGTAATTCCGATTAACGCATCCACCCTCC
+
ABAAAFFCFFFFGGFGEEE2AGEEEGGHBEBFEEE2EGDE5FAAAE1CA10AAE>EEGDGEEEAEFA/>>/GGF4GEF33BFGGFBGFEDAEDGFFH/BC/<<GFG0?0?FGGDGDGHHGCCAFBG<...<D00/0<<0<<GD:0:;C000;:BGBG0CGGB0./:/;/;FA;-9--.9FF0CCFBB//;9/;:B9/;A?--@F.;..-9@@-9.9;E??-.A:///;BFB.;../;.9-9-:/9AA?EF
@M03896:38:000000000-B4D98:1:1103:24808:21360 2:N:0:274
CCTGTTTGCTCCCCACGCTTTCGCACCTGAGCGTCAGTCTTCGTCCAGGGGGCCGCCTTCGCCACCGGTATTCCTCCAGCTCTCTACGCATTTCCCCGCTACACCTGGAATTCTACCCCCCTCTACGACCCTCAAGCTTGCCAGTATCCGATGCAGTTCCCCCGTTGAGCCCGTCGATTTCACATCTGCCTTACCCAACCGCCTGCGTGCGCCTTCTGCCCAGTAATTCCTCTTAACCCCTACACCCGCC
+
>AA>>BDCDFFFGGGGEEEFFG0A0AAFBCEG0EEE/FFEFHCGEAEFGA//E>>>EEFG/???EG/>>>FFHFFHHBC0FGFHF2BFEEFGGH>GGCBBC<DFHH0001??FF1GFFHGCCEHBGFC.-<CC.0<:;0/;C00:000:;C.;E0000;CF/.-....;BCE--.9-;FE:/B9;BF//:/9//9/9-;;9;---;-9AA;---;////;A/-/;///;B/9/99B//;-;--/-;A-9@
@M03896:38:000000000-B4D98:1:1103:9101:21933 2:N:0:274
CCTGTTCGCTCCCCACGCTTTCGCTCCTCAGCGTCAGTGACGGCCCAGAGACCTGCCTTCGCCATTGGTGTTCTTCCCGATATCTACACATTCCACCGTTACACCGGGAATTCCAGTCTCCCCTACCGCACTCAAGCCCGCCCGTACCCGGCGCGGATCCACCGTTAAGCGATGGACTTTCACACCGCACGCGCCGAACCGCCTACGAGCCCTTTACGCCCAATCATTCCGCATAACGCTTGCCCCCTAC
+
AAAAAFF1AAAAFEFG?EE0FGEFEHGGHFHHGEFEAGB1DEECEE/AGCFHFFBFHHHHEGF/>FDCEEGEHHHHHHGCGCEHHHGFHFGHHFFHHCEEFEGHH?C/CCHHHFBFDGHHFCEHGHHCGGGGFC11FFG-<<C-<<CCHC@CGG@@?-ABFGGBA9--;99---9/9BBFFFFFFF=--;-9--9-;>@?-@@B-B99-;;A999BB;A@?FAB/:/:BB9----;/-9A-9:/:;>@-F
@M03896:38:000000000-B4D98:1:1103:9118:21943 2:N:0:274
CCTGTTCGCTCCCCACGCTTTCGCTCCTCAGCGTCAGTGACGGCCCAGAGACCTGCCTTCGCCATTGGTGTTCTTCCCGATATCTACACATTCCACCGTTACACCGGGAATTCCAGTCTCCCCTACCGCACTCAAGCCCGCCCGTACCCGGCGCGGATCCACCGTTAAGCGATGGACTTTCACACCGCACGCGACGAACCGCCTACGAGCCCTTTACGCCCAATAATTCCGGATAACTCTTGCACCCTAC
+
BBB?AFFADABBGFFEEEAFFGEGEHGGHHHHGGGGGHH5DF0EEE1GGFGGFHFGHHHHEED>CEEEFCGEFHHHGHGGFGGHHHGGGGHGHHHHHFE<EFEGGE@C?DGHHDD2FGGHEHGHFFFACGGGFGC<FF.<<CD-<<<EH?:@@DGF-9@BFFG.A.;./B9.A..;B//;FFFFFF---;->9-9999BFADDFFFD.ABCEB/F/B..@CDE./BBFFFB-;9A/F/;9BBF/:BDF.F
@M03896:38:000000000-B4D98:1:1103:4969:22020 2:N:0:274
CCTGTTTGCTCCCCATGCTTTCGTACCTCAGCGTCAGTATTAGGCCAGATGGCTGCCTTCGCCATCGGTATTCCTCCAGATCTCTACGCATTTCACCGCTACACCTGGAATTCTACCATCCTCTCCCATACTCTAGCTTCCCAGTATCGAATGCAATTCCTAAGTTAAGCTCAGGGATTTCACATCCGACTTAAGAAGCCGCCTACGCACGCTTTACGCCCAGTAAATCCGATTAACGCTCGCACCCTCT
+
BCBBBFFFFFFFGEGGGFFGGGEHHHGHHGFGEEEFGHGGHHBFHFGFFHBBFGFFHHGHAEDEFGEAEHGHHHHHGHHHHHHHHHHGGFGGHHHHHGGFFEBGFHFF2BGGHHFHFGHHHHHGHHHHHHHHHBF3BHHHGHGC2@FHA/GFHHGFF@FHHF1???11?FDGFH00<FGHHBFHHHG..@CCG0=0D/<GFCDGGHACCBADDAFBF.A-BC./;09CFG?F.DDFF.:.:-:-:BFFE/
@M03896:38:000000000-B4D98:1:1103:6792:23215 2:N:0:274
CCGGTTCGCTCCCCACACTTTCGCGCCTCAGCGTCACCTTCTGTCCAAGAACCTGCCTTCGCCATCGGTGTTCCTCCTGGTATCTACGCATTCCACCGCTACACCAGGAATTCCGGTTCTCTCTCCAGAGGTCCAGCACGCCAGTATCCAACCCACTTCCGGCGTTGAGCCCCGGTCTTTAAAGTCAGACTTCGCGTACCGCCTACACGCCCTTTACGCCCAGTGATTCCGGCTAACGCTTGCACCCTCC
+
>A>3AABDBBBBGGGEEEBBFGEFEEGGGHCHGGGGGFGHHFFHHG5BGFGHHHBGHHHHEEEEFGB1?BEEHHHHHGHBB4EGHHHFEFGGHHHHHEEGEEBGHAGA/BFGHH2<<?FGHGHHFFD22/??F?1?0FF<>F<->1FGHHGCFGFGGHHH.--::-::/<:EFA?-@.;C0000;;=0;=B;09;;9@CEFFFF.B9F.;;BAB/FB.;=;.A/999;FF/---.9BDF9.../;BFFFF
@M03896:38:000000000-B4D98:1:1103:6774:23227 2:N:0:274
CCGGTTCGCTCCCCACACTTTCGCGCCTCAGCGTCACCTTCTGTCCAAGAACCTGCCTTCGCCATCGGTGTTCCTCCTGGTATCTACGCATTCCACCGCTACACCAGGAATTCCGGTTCTCTCTCCAGAGGTCCAGCACGCCAGTATCCAACCCACTTCCGGAGTTGAGCCCCGGTCTTTAAAGTCAGACTTAGCGTACCGCCTACACGCCCTTTACGCCCAGTGCTTCCGTGTAACGCTTGCACCATCC
+
AB?AAAADBBBBGEBEEEFAFG2EEGGGGFHHEGDFAGFHHHHGGFFBGAFGHFFFHFHGEEDAFGE>>>FEFHHHHHHGFHGGHHHAEFGGHFGHH?EGGEGHHCC/CGHGHHF/<CFFGEGHFHDCF/<CFD1<<0G@CFD@FFGFFH1<<CADCDGFE-.@::;0:GFEGG-:BD00;;0;FCB00BB0009-;.:ADBBF.9BB.;9>-;99B?.-B.A9//;;FFFF?AFFF.-.;../;9.//:
@M03896:38:000000000-B4D98:1:1103:18542:26287 2:N:0:274
CCTGTTTGATACCCACACTTTCGAGCCTCAATGTCAGTTGCAGCTTAGCAGGCTGCCTTCGCAATCGGAGTTCTTCGTGATATCTAAGCATTTCACCGCTACACCACGAATTCCGCCTGCCTCAACTGCACTCAAGATATCCAGTATCAACTGCAATTTTACGGTTGAGCCGCAAACTTTCACAACTGACTTAAACATCCATCTACGCTCCCTTTAAACCCAATAAATCCGGATAACGCTCGGATCCTCC
+
AAA>>FFCFFFFGGFE?EFBBGEGHEGHHHHHHHFHGAFDDFFGGHFGHH3FBF2FHFHHEE1BBBBB1EEFHHHHEGGHFHHHHGGFGHHHHHHHHGGCFEFGHHHGGGHHHHEEGFHHHBGHBHF2FGHHFCC2BG3FGHHD2@@GGFGHGHGFFFF1DGFA?</>FFH?CF?GHGFGHHHHFFG/DCF0<CGHHHFCHEFFHCCCAEGG/0:BGFBBEEAFFFGFGB.-.EDBB.9.;99.9@99:F
@M03896:38:000000000-B4D98:1:1103:18548:26317 2:N:0:274
CCTGTTTGATACCCACACTTTCGCGCCTCAATGTCAGTTGCAGCTTAGCAGGCTGCCTTCGCAATCGGAGTTCTTCGTGATATCTAAGCATTTCACCGCTACACCACGAATTCCGCCTGCCTCAACTGCACTCAAGATATCCAGTATCAACTGCAATTTCACGGTTGAGCCGCAAACTTTCACAACTCACTTAACCATCCATCTACGCTCCCTTTAAACCCACTAAATCCGGATAACGCTCGGATCCTCC
+
AAAAAFFFFFFFGGGGCEBBFGE00AEEFGF1GHEGFHB1B1AAA11BGFBGB0BFGGHHAEEEAFAA>>EFGDHH>BFHH2GFGGGFFGHHHHGHHEEGGEHHHEFFCFHHH1<?E??FGGHBCG><DGHHF0C11@1@FHH1G1DFG@GFCGF<1?111@A/<.-<>FG->C<@.DDGHEGHHCH0:=G0;:0;0CGCF0CGFG.99EBE/;0;0=BBAE..BFGFGGA-9-;:/-@-B?---;F/BF
@M03896:38:000000000-B4D98:1:1103:20501:26554 2:N:0:274
CCTGTTTGCTCCCCACGCTTTCGCACCTGAGCGTCAGTCTTCGTCCAGGGCGCCGCCTTCGCCACCGGTATTCCTCCAGATCTCTACGCATTTCACCGCTACACCTGGAATTCTACCCCCCTCTACGAGACTCAAGCTTGCCAGTATCAGATGCAGTTCCCAGGTCGAGCCCGGGGATTTCACATCTCACTTAACAAACCGCCTGCGTGCGCTTTACGCCCAGTAATTCCGATTAACTCCTGCACCCTCC
+
AA>>AFFFFFFFFA4EAEA2AFEA?EEH332C?FG?FHBE5FG2EE13B11AAEE@EFAG1>>>EG>//>1FGDGHC?E3FFFGGHH?EEEEGHHHH?CCGCDFCH000?FGHBFFBGGCCCD01>....>110<0</0<<GD<00==000;CG0:CGCCG00::/--99@C----;./;BFFFFBB/9BB///;9/;AE;=BD..9.9.@B-A?/;.9?BD.;BB/BFF/.;.;/;/;///9;/;A.AD
@M03896:38:000000000-B4D98:1:1104:25139:6753 2:N:0:274
CCTGTTTGCTCCCCACGCTTTCGCACCTGAGCGTCAGTCTTCGTCCAGGGGGCCGCCTTCGCCACCGGTATTCCTCCAGATCTCTACGCATTTCACCGCTACACCTGGAATTCTACCCCCCTCTACGAGACTCAAGCTTGCCAGTATCAGATGCAGTTCCCAGGTTGAGCCCGGGGATTTCACATCTGACTTAACAAACCGCCTGCGCGCGCTTTACGCCCAGCAATTCCGATTAACGCTTGCACCCTCC
+
BBBAAFFFFFFFGGGGEFEFFGEEEGGFGGHGGGGGGHGHHHHHGGGGHG?GEEEGGGGHGEDGGHE>>EFGHHHHGFGGHGGHHHHGGEFGFHHHHGDGGCFGHGFFBGHHGHHFHHHGGGGHHHGE.CCHGCC<<CD/CGG:0<CGGCCG::CGCCGHHG0./99BBFGGG?-A-;CGCBFCFFF/BFFFFFB;BFEF-BFFFF@-@9@B>AE/FAAFFF..;.9BBF/A.:9/;DD?AA9;;FDEFF
@M03896:38:000000000-B4D98:1:1104:7716:7684 2:N:0:274
CTTGTTTGCTCCCCATGCTTTCGCGCCTCAGCGTCAGTTAAAGCCCAGTAGGCCGCCTTCGCCACTGGTGTTCCTCCCGATCTCTACGCATTTCACCGCTACACCGGGAATTCCACCTCCCTCTACTTCACTCCAGCCCAGCAGTTTTAATGGCAGGCCCCCGGTTAAGCCCCTCGTTTTCACCACTAACTTACCAGGCCGCCTACGCACCCTTTACACCCAGTAATTCCGCACAACCCCCCCTCCCTCC
+
AAAAAFFFFFDFFGG1BBFFGGB00AEEEGFGEEEAAF2A22AAFAEFBF1FFGAEEFGH/EE?E1@BF>FEGHBGHFGEGEHHHGGFE/ECGHDGHEEE<EBGH/<//>CFGDDFG00?FHHF1?FFFDFGH01???<..><011>11<110</<<<..-----:.00;CE.9.9..99F0F00;C///0C:FF00.9A-@@F-B9@-;-A9//9B/;:A--//9/:BF/--9;9B-;-;---;9AB9B
@M03896:38:000000000-B4D98:1:1104:7734:7684 2:N:0:274
CTTGTTTGCTACCCATGCTTTCGTGCCTCAGCGTCAGTTAAAGCCCAGTAGGCCGCCTTCGCCACTGGTGTTCCTCCCGATCTCTACGCATTTCACCGCTACACCGGGAATTCCACCTACCTCTACTTCACTCAAGCCCAGCAGTTTTAATGGCAGGCTATCGGTTCAGCCCATAGTTTTCACCACTAACTTACCAGGCCGCCTACGCACCCCTTACACCCAGTAATTCCGCACAACGCTCGCTCCCTCC
+
AAAAAFFFFF3FGGFFCFFBGGEBFFGHHHBGFGEEEHGGH21DFG/FFFGGFGAEEFGHAECAEG1>B>FEGFHHHGEEEFHHHHHFEEFGHHGHHEEGCEFHH<//B<BFGHBFHF1FGHHHGHHGHFGHF0F1FFEEE0001<?>1>D1<<0>-<00</<-<<.00=GCGC/0=00;CGGHGCG/:CHGBBB009EEA@G.AC.-.;9A-AAFF/;9AAA9;/BBFF/--;--;-@-9->-9AEF-9
@M03896:38:000000000-B4D98:1:1104:13411:9305 2:N:0:274
CCTGTTTGCTCCCCACGCTTTCGAGCCTCAACGTCAGTTACCGTCCAGTAAGCCGCCTTCGCCACTGGTGTTCCTCCTAATATCTACGCATTTCACCGCTACACTAGGAATTCCACTTACCCCTCCGGTACTCTACATTGACAGTTTCCAATGCAGTCCCGGGGTTGAGCCCCGGCCTTTCACATCAGACTTGCCCTTCCGTCTACGCTCACTTTACACCCAGTACATCCGGATAACCCTTGCCCCCTAC
+
ABBAAFFFFF5BFGFAAEAAFGEFAFEGHFGGGGFFEHHHEBEAEEEFDGFDFGAEEGGHHGDEFH3?52BEGHHHHFGHHHHHFHHFEFEE4FGHHEEGGFFHGHFF3BBGGFDGGBBGHGHGDD///>?GG222?D?1?FF1<?GGH<GDC<1==1<G?----<-<<CCCDC;?CABFFFGBFG;00;900990;/CFD9C.CCEAFFDF/9/;B/;BA.:B//;BFF.=..9:B/;./.9;:AFF?F
@M03896:38:000000000-B4D98:1:1104:14990:10621 2:N:0:274
CCTGTTTGATACCCACACTTTCGAGCCTCAATGTCAGTTGCATCTTAGCAGGCTGCCTTCGCCATCGGAGTTCTTCGTGATATCTAAGCATTTCACCGCTACACCACGAATTCCGCCTGCCTCCACTGCACTCAAGATATCCAGTATCAACTGCAATTTTACGGTTGAGCCGCACACTTTCACAACTGACTTAACCATCCATCTACGCTCCCTCTAAACCCACTAAATCCGGATAACGCTCGGATCCTCC
+
AAA1>DFFBFFFGGGEEEEBFGEFHGGHH1GGFFFFDGG1DF2DFHHFGHBEEHGFHHGH/E/EGH/AE/EFFGHHEGEFHHHGHGBGFGHHHHHHHCEEE@FGFGGEEEHHGFGEGG<GFH</0BFFGBGFG01BFG1FGHHH>@FGFGGBFFF@2FGH1F??<C><CFG>AA-<CF0<DDGDGCH/0CG<G00::GFGFGFHHFACFBBEB/;C0B9/C.AFG/;;BB.-9A-/;-;9--;--9BBFF
@M03896:38:000000000-B4D98:1:1104:14980:10638 2:N:0:274
CCTGTTTGATACCCACACTTTCGAGCCTCAATGTCAGTTGCAGCTTAGCAGGCTGCCTTCGCCATCGGAGTTCTTCGTGATATCTAAGCATTTCACCGCTACACCACGAATTCCGCCTGCCTCAACTGCACTCAAGATATCCAGTATCAACTGCAATTTTACGGTTGAGCCGCACACTTTCACAACTGACTTAAACATCCATCTACGCTCCCTTTAAACCCACTAAATCCGGATAACGCTCGGATCCTCC
+
ABBABFFFFFFFGGGGEAFBGGECGFGHHGFHHHGHHHGDDFEGHHGGHGHGEGEFHHHHFE1EFHE1EAEFGGHHGFFHHHHHHHHHHHHHHHHHHGFGGEHHHHGEEEGHHHGEFGEHHFHHHHHFGHHHFFFB2B3GHHH2FGHGHGHHGF@@DGHHGHFAC</?CGGACG-AHGHHHFHHBEH/<GFHH00<CGHHHGGHGHEFEGDG9BFBFFCFGF.AF90;FG.9CAFBF?B9D9-:.@FFFF
@M03896:38:000000000-B4D98:1:1104:23581:11713 2:N:0:274
CCTGTTCGCTCCCCACGCTTTCGCTCCTCAGCGTCAGTGACGGCCCAGAGACCTGCCTTCGCCATTGGTGTTCTTCCCGATATCTACACATTCCACCGCTACACCGGGAATTCCACTCTCCCCTACCGCACTCCAGCCCGCCCGTACCCGACGCGGATCCACCGTTCAGCCCCGGGCTTTCACACCGCACGCGCCGCACCGCCTACGCTCCCTTTACGCCCACTAACTCCGGATAACGCCCGCACCCCAC
+
AAB3AFD>AAABGGGGEEECFGEEEHEGHG3BEEEEEG5ED1A0EEAF1ABEF32BGHHG1EE?13@3@1BBF4BGHB>?E/EFGDG?FBFGFGGHHA/>E<FGC>>///FGFG>1@01FG0CG/F<>@@CGH01<<<<-<A-<<:.CG.--;;---9;B0/;..:9/9;/;.9----:/BBFF:;---;---9;-;-;BB;B?AB;>.;;E.9//;.99B.:9//;/BB.-.../;;@--9-;;@.-:9
@M03896:38:000000000-B4D98:1:1104:23571:11736 2:N:0:274
CCTGTTCGCTCCCCACGCTTTCGCTCCTCAGCGTCAGTGACGGCCCAGAGACCTGCCTTCGCCATTGGTGTTCTTCCCGATATCTACACATTCCACCGTTACACCGGGAATTCCAGTCTCCCCTACCGCACTCAAGCCCGCCCGTACCCGGCGCGGATCCACCGTTAAGCGATGGACTTTCACACCGCACGCGACGAACCGCCTACGAGCCCTTTACGCCCAATAATTCCGGATCACGCTTGCACCCCAC
+
ABBAAFFADBBBGGGEAEAAFGEEEHGHHFGHGGFEFHFFBBAEEEDFHHGGGHBGHHHHGGGFFF43@??EFGHHHHGGCCEGHHHGHGGHHHHHHDGEFCFHHE/BCGGHHHBFDFHHHHGHGHHFGCDGH0C>FFG-ACGA<<CEHA:@@;-9-=BFFGG..9..;B-A..AFFFBFFFFFFF9-;@A@9-9-;9BD>DDADF..;BCF.//:;.99DA..9B//BF/-..-;B.A...;/;FD-.A
@M03896:38:000000000-B4D98:1:1104:29021:12025 2:N:0:274
CCTGTTCGCTCCCCACGCTTTCGCTCCTCAGCGTCAGTGACGGCCCAGAGACCTGCCTTCGCCCTTGGTGTTCTTCCCGATATCTACACATTCCACCGTTCCACCGGGAATTCCAGTCTCCCCTACCGCACTCAAGCCCGCCCGTACCCGGCGCGGATCCACCGTTCCGCGCTGGACTTTCACACCGCCCGCGCCGAACCGCCTCCGCGCCCTTTACGCCCACTCCCTCCGGATAACGCTTGCACCCTAC
+
AAA>AFFADBBBGGGEAEEFFGEEFHGHHBFEEEE2AFEBDE0AEE1G1FBGFHBFHHHHAFD1>?23@1BFGGFGHGGE?EEHH4FBBBFFGHBGG/F<2BBFG</B/>?GGD22>@GHDCDHEFH/C>ADC01<><G->@D-<<<EC.::-;---;@B0CFA.;...;---9-9;/BBB/F/BA9-;BA@--9;--;@;BBD.99.-;9B>/9BF.A-B?;A/..9;D.B.9.9F.;..9;/;;DE.A
@M03896:38:000000000-B4D98:1:1104:29003:12030 2:N:0:274
CCTGTTCGCTCCCCACGCTTTCGCTCCTCAGCGTCAGTGACGGCCCAGAGACCTGCCTTCGCCATTGGTGTTCTTCCCGATATCTACACATTCCACCGTTACACCGGGAATTCCAGTCTCCCCTACCGCACTCAAGCCCGCCCGTACCCCGCGCGGCTCCACCGTTAACCGCTGCACTTTCACACCCCACCCGCCCAACCGCCTACGCGCCCTTTCCCCCCCCTACTTCCGGCTCACGCCTGCCCCCTAC
+
AAA>AFF>>AABGGGG2AEAFGABEHGHHBBBAEE2EF55D10AAA111BBFFHABGGHH1ED1?@4331?EFGHHGGEEE>EGGEE4BBFGFFFGH<B?/?BGG>/<//?FFD21@@FGGFDHAGH<<<ADG011>>F->AD<--<CG.-:-;:--99:/=C...../;---9.;B999F/B/;A.-.;.;--9-;.;;9@BF.9.--;@B-///;/;9@--9../;;F9-9-.;B.;.9.9.;AB-9;
@M03896:38:000000000-B4D98:1:1104:14266:12818 2:N:0:274
CCTGTTTGCTACCCATGCTTTCGTGCCTCAGCGTCAGTTAAAGCCCAGTAGGCCGCCTTCGCCACTGGTGTTCCTCCCGATCTCTACGCATTTCACCGCTACACCGGGAATTCCACCTACCTCTACTTCACTCAAGCCCAGCAGTTTTAATGGCGGGCTCTGGGTTAATCCCCCAGTTTTCACCACTTACTTACCCCGCCGCCCACTCCCCCCCTCCACCCCGCAATTCCGCACAACCCACGCTCCCCAC
+
ABAAAFFFFFFFGGGGFFFFFGEFGGHHHHHHGGGGGHFGHF5FGFFGGBHHHFAEEGFGAEEEEGAC@?GEHHHHHGGGGGFHHHHEEEGFHHHHHEEFGCGHHFE<@DHHHHFDGGHHHHHHFHFHHFHHFFF?FFCF/GF0<?1FH1FGFC<C;A@./:0:/..;0;CF..-.;;0900;F0;900009;0;/.--;--9-.;.9.9.;--;.9..;A----99//9/.9;-...9999:9999...
@M03896:38:000000000-B4D98:1:1104:14246:12833 2:N:0:274
CCTGTTTGCTACCCATGCTTTCGTGCCTCAGCGTCAGTTAAAGCCCAGTAGGCCGCCTTCGCCACTGGTGTTCCTCCCGATCTCTACGCATTTCACCGCTACACCGGGAATTCCACCTACCTCTACTTCACTCCAGCCCAGCAGTTTTAATGGCGGGCTCTTCGTTTAACCCCTAACTTTCCCCCCTAAATTACCAAGCCGCCTACGCACCCCTTACCCCCACTAACACCAGACCACCCCCACTCCCTAC
+
AAAA>FFFFFFFGGFGBGGFGGGCFGGHHFGGGGDEGHHHFHFFHEEGGFHFFHEEGGGHEEDEEF325B?BGFHHHGGG/EFGHGHECEDEBGHHHEEEG@GGGE<EBCHHGHGHGFFGHHHGHGHHHBGHF0?1FFAF?GG01?1>GHHFF>>@-:-./00::/.909CE...//0;90;0C.;-..9/;//9//99A-99..9.-.9;;-.;////99>9./B///9..9A.9...-9-9./;A./;
@M03896:38:000000000-B4D98:1:1104:14263:12841 2:N:0:274
CCTGTTTGCTACCCATGCTTTCGTGCCTCAGCGTCAGTTAAAGCCCAGTAGGCCGCCTTCGCCACTGGTGTTCCTCCCGATCTCTACGCATTTCACCGCTACACCGGGAATTCCACCTACCTCTACTTCACTCAAGCCCAGCAGTTTTAATGGCGGGCTATGCGGTTAACCCCTCATTTTCCCCCCTAACTTACCAGGCCGCCCACGCACCCCTTTCCCCCCGCAATTCCTGACACCGCCCCCCCCCCAC
+
BBBBBFFFFFFFGGGGFFGFGGFGFFHHHHHHGGGEGHHHHHFGHHEGGGHHGGEEGGGHAEDEGHA?BFHEGHGHHGGEFGHHHHHGGGGGHHHHHEEGGFHHHE<<CFHHHHFGHHGHHHHHGHHHHHHHF2F??FCF?GF01?F1FFF>G><<:--.000.-9-.09C9....090;000CA=-.;9/9/BB9/9;;@@C-.;-.-9;D-.9/9//;.-----.//;///;;/9-9-;---9@B-9A
@M03896:38:000000000-B4D98:1:1104:10330:13847 2:N:0:274
CCTGTTTGATACCCACACTTTCGAGCCTCAATGTCAGTTGCAGCTTAGCAGGCTGCCTTCGCAATCGGAGTTCTTCGTGATATCTAAGCATTTCACCGCTACACCACGAATTCCGCCTGCCTCAACTGCACTCCAGATCTCCAGTATCAACTGCAATTTTACCGTTGAGCCGCAAACTTTCACAACTGACTTAAACATCCATCTACGCTCCCTTTACACCCAATAAATCCGGATAACGCTCGGATCCTCC
+
AAAAAFFFFF3BGGGG?EFBGGF00BEHHGFFFHHHHHG1D11F0AFFGF1/BBBFGHHHEEFEGHFA/EEFGHHH/BFCGFHGHH12BFGH2FGHHEGGGCGHHAGGGGHHHH0E///FFGGFFGBFFGHHFFBB1<1>@G1@@>2@2@C2C@@1<?11<G1/?/?.FFH?@@CCHHDGHDGGHC</<CGB:0;:GFHGFGHGHFGCEECG/;BF0;9FGE./;00;BF9-.9C/:A@9A9---;BFFF
@M03896:38:000000000-B4D98:1:1104:15817:13877 2:N:0:274
CCTGTTTGCTACCCATGCTTTCGTGCCTCAGCGTCAGTTAAAGCCCAGTAGGCCGCCTTCGCCACTGGTGTTCCTCCCGATCTCTACGCATTTCACCGCTACACCGGGAATTCCACCTACCTCTACTTCACTCAAGCCCAGCAGTTTTAATGGCAGGCTATGGGTTAAGCCCATAGTTTTCACCCCTAACTTACCAGGCCGCCTACGCACCCTTTACACCCAGTAATTCCGAACAACGCTCGCTCCCTAC
+
BBABAFFFFFFFGGGGFFFBFGEGFFHHHGHHGFFEGHHHHHFGFHHHHHHHHHEEEGGH1EDEEGC2@BFEGHHHHGFEEEHHHHHGGFGGHHHHHGEGGCDGHG@<CCHHHHFGHGGHHHHHHHGHHFHHF2<??FCGFGHF11?<FGGFEFC<<EG1<GH.C.<<=GHHFC/0C0:CGHHG.;C.:/GGFFFFB.EFGGGGGF;-EDBD./;FBFF/A?.9://;:F/..99BEB-.;--.9AE99F
@M03896:38:000000000-B4D98:1:1104:9833:15525 2:N:0:274
CCTGTTTGCTCCCCACGCTTTCGCACCTGAGCGTCAGTCTTCGTCCAGGGGGCCGCCTTCGCCACCGGTATTCCTCCAGATCTCTACGCATTTCACCGCTACACCTGGAATTCTACCCCCCTCTACGAGACTCAAGCTTGCCAGTATCAGATGCAGTTCCCAGGTTGAGCCCGGGGATTTCACATCTGACTTAACAAACCGCCTGCGTGCGCTTTACGCCCAGTAATTCCGATTAACGCTTGCACCCTCCG
+
ABAAAFFCFFFFGGGE2AAAFGEEEEGGCAGGGGEEEFGHBHGHGG?FF?00AEEEEGGH1EEEGH1/>EFHHHHHHBFBGHHHHHGFEEFGHGGHHCCGC@?GHHC?F1FGGHHFHHHGCGGHHFF>..<DF0<<DGD<CG<00;CCG0;C:::0;GGGHH0:/9//;CFC-99?-99B;;CFFFF//B;FF/9//.AABBBDEFBDFF-;9A.9B.A=B?.9;//;BF/AD.A/B.-.;.:/:9D?ED.
@M03896:38:000000000-B4D98:1:1104:9821:15539 2:N:0:274
CCTGTTTGCTCCCCACGCTTTCGCACCTGAGCGTCAGTCTTCGTCCAGGGCGCCGCCTTCGCCACCGGTATTCCTCCAGATCTCTACGCATTTCACCGCTACACCTGGAATTCTACCCCCCTCTACGACACTCCAGCTTGCCAGCATCAGATGCAGTTCCCAGGTTGAGCCCCGGGATTTCACATCTCACTTACCACACCGCCTGCGTGCGCTTTACGCCCAGCCACTCCGATTAACGCCTGCACCCTCC
+
>AAA1DF1DFFFGGGEAEA0FGEGFGGGB0AGEFGCFHHHFHHHEG/B0//AAEEEEFGH/?>?EG?/>>/FGFDGEB11FFDGHHH/E?EEHGHGHGGGC?DGFG00F1FGGDDFFGHGCCCF1F...<>0////<<</<G=0./<;C00<;:00;;GHGF0.:0:/;BBE.-9--./;BBBCFFF0;FBBB/B//-9;@@??AF@B-99@9A-;9;-@=-A----/;;-----9;---;999;BAAEF
@M03896:38:000000000-B4D98:1:1104:13640:16115 2:N:0:274
CCTGTTCGCTCCCCACGCTTTCGCTCCTCAGCGTCAGTGACGGCCCAGAGACCTGCCTTCGCCATTGGTGTTCTTCCCGATATCTACACATTCCACCGTTACACCGGGAATTCCAGTCTCCCCTACCGCACTCAAGCCCGCCCGTACCAGGCGCGGATCCACCGTTAAGCGATGGACTTTCACACCGGACGCGACGAACCGCCTACGAGCCCTTTACGCCCAATAATTCCGGATAACGCTTGCACCCTAC
+
BBBBBFFADBBBFGGFEEFCFGEEGHGHH3FGGGGEEHHGEEEFGE?GHHGGGHFHHHHHHGGEF3E3B?BEGHGHHHGGCGGGHFHHGGFFGHHHHFF?EE4GFE?CCCHHHFB@FFGHHHDFGHH/CDGGHGB<FF<->CF@<<DGHC:CC;--;9AFFGGF..9;0B?.9C.;F/BFBFFFED;-;BFB9@@-;B>BCFCDDFF?DDFFE//9;.9=D.AB////;9B-.9.;B.=..A9;BFFEFF
@M03896:38:000000000-B4D98:1:1104:12158:17715 2:N:0:274
CCTGTTCGATACCCACGCTTTCGTGCCTCAGCGTCTGTTTCACCCTAGCAGGCTGCCTTCGCAATCGTGGTTCTGCGTGATATCTATGCATTTCACCGCTACACCACGCATTCCGCCTGCCTCTTGTGCACTCTAGCTCGCCAGTTTCAACGGCACACTCCGGGTTGAGCCCGGAAATTTCACCGCTGACTTGGCGTGCCGCCTACGCACCCTTTAAACCCAATAAATCCGGATCACTCTTGCATCCTCC
+
ABBABFFBBFBBGGGGEEEFFGFEFFHHHGHHGGFGGHHHHHHHHHBGHHHHEGGGHHHHHEEFFHFGE?FFGHGFGEGGFGGGHHHHGGFHHHHHHGGGGCGGGGHEEEFGGFGGDGGHGFHHFFGFGFGHH2F2@DF<AC?/1??GGHH.<>-A0CCHGG-<AC-/CFGE@-;-ABFFFGGGA@D-9F0B:0;-999A>BFFFFFF:BFF.:BBFFBFFFFE/9/;BB.-.9-;B/;//:9///:/BB
@M03896:38:000000000-B4D98:1:1104:12160:17736 2:N:0:274
CCTGTTCGATACCCACGCTTTCGTGCCTCAGCGTCTGTTTCACCCTAGCAGGCTGCCTTCGCAATCGTGGTTCTGCGTGATATCTCTGCATTTCACCGCTACACCACGCATTCCGCCTGCCTCTTGTGCACTCTAGCTCGCCAGCTTCAACGGCACACTCCGGGTTGAGCCCGGAAATTTCACCGCTGACTTGGCGTGCCGCCTACGCACCCTTTCAACCCAATACATCCGCATACCGCTTCCATCCTCC
+
ABABAFF@ADADGGGGEEACFGFGDGHHHHFHEGGEFHHCHHGHHHEAGFFHFH1FGFHH1E?BEGBFC>GFEHDB@1?BEGGFF4@FFGFFFEEGH1E@E>EFFGE/E/EEHF3?EGGHHHHGHB?@F2FGHFB@DHD/<C<//?<FF1><><<D/<<CFD-<A.-:GGFE@D---;;FCFGG.-999CFB0;;-.-9.9-9..B.9.99A.///;9BA....9:BBBBA.-9.:;.9@:.99/9./9:
@M03896:38:000000000-B4D98:1:1104:26124:18211 2:N:0:274
CCTGTTCGATACCCACGCTTTCGTGCCTCAGCGTCTGTTTCACCCTAGCAGGCTGCCTTCGCAATCGTGGTTCTGCGTGATATCTATGCATTTCACCGCTACACCACGCATTCCGCCTGCCTCTTGTGCACTCTAGCTCGCCAGTTTCAACGGCACACTCCGCGTTGAGCCCGGACATTTCACCGCTCACTTGCCGTGCCGCCTACGCACCCTTTAAACCCAACAACTCCGGCTCACGCTTGCATCCTCC
+
ABAAAFFAAFAAGFGFAAE2FGEEFFHHHFCFDGFCDGFCGHFHH2A2BA3AB1BFGHFH1A1BAGB??1?FDG5@>EF1FGGFF@4BBBFGGHHHH?EEG?EGCGE<EEEEFG?EDFHFHHHFF1?@@2@GC1>@>>F?@C?<1?@G1@F.<@-CBC/CG..-<--.:0:;----;BBFFBBC.@A-.;9000;9.-:AB-BBDFA?A9@D./99/FBFDA9....9;B.9--.;B9F.9.:///9/BF
@M03896:38:000000000-B4D98:1:1104:12820:19833 2:N:0:274
CCTGTTTGCTACCCATGCTTTCGTGCCTCAGCGTCAGTTAAAGCCCAGTAGGCCGCCTTCGCCACTGGTGTTCCTCCCGATCTCTACGCATTTCACCGCTACACCGGGAATTCCACCTACCTCTACTTCACTCAAGCCCAGCAGTTTTAATGGCAGGCTATGGGTTAAGCCCATAGTTTTCACCACTAACTTACCAGGCCGCCTACGCACCCTTTACACCCAGCAATTCCGGACAACGCTCGCTCCCTAC
+
BBBBBFFFFFFFGGGGFFBEGGEGGGHHHEGHGGGGGHGHHHFHHHGHGGHHHHEGGGGHHGGFGHGBFGHEHHHHHGGGEFHHHHHGGGGGHHHHHFFGGCHHHF?EDGHHHHHFHFHHHHHHHHHHHHHHF2??DFCG?GGF1??DGHGFF<>>-CFG0D0<C..<DGHHEHH0CCGFHFHG0:C/:CCCFFHC9CAEFGFG./;BGGDD./99//9:AEF.:9FFFFB-A;9AA;;.99;:;DEFFF
@M03896:38:000000000-B4D98:1:1104:12838:19837 2:N:0:274
CCTGTTTGCTACCCATGCTTTCGTGCCTCAGCGTCAGTTAAAGCCCAGTAGGCCGCCTTCGCCACTGGTGTTCCTCCCGATCTCTACGCATTTCACCGCTACACCGGGAATTCCACCTACCTCTACTTCACTCAAGCCCAGCAGCTTTAATGGCAGGCTATGCGTTACGCCCATAGTTTTCCCCACTAACTTTCCAGGCCGCCTACGCACCCTTTACACCCAGTACTTCCATACAACCCTCTCTCCCTCC
+
ABAAAFFFFFFFGGGGCBBAFGEFFFHFHFGGGFFEEGHHDFEFFCFGEEGFGHAEEGGHEEEEEH325BFEHFFHGGEEEGFGHFHGEEGGDHHHHAEE?@3BF/<E//BFGF2BGF1FGHHGDHHFHHHHF011??<???F00?FDFFF1<<<<->00=00.<.....C@.//0<00:;0:C:CF/9CFF0;F90/:CB?-EGEAB.;@D.9/9B//;...;9//999///;//;.:.9.;9;;FBB.
@M03896:38:000000000-B4D98:1:1104:19627:20028 2:N:0:274
CCTGTTTGCTACCCATGCTTTCGTGCCTCAGCGTCAGTTAAAGCCCAGTAGGCCGCCTTCGCCACTGGTGTTCCTCCCGATCTCTACGCATTTCACCGCTACACCGGGAATTCCACCTACCTCTACTTCACTCAAGCCCACCACTTTTAATGGCAGGCTACGGGTTAATCCCATAGCTTTCACCACTTACTTACCACACCGCCTACGCACCCTTTACACCCACTACTTCCTGACAACCCCCCCCCCCCAC
+
AAA11DFFFF3DGGG1ABBAGG10ABFFGCHHGGEF?GDFDAFBFFAFBF1ABFAAEEGG/EEAEB10B0BEGFBGGGEAEEHHH2GFE?EEFHFHH/EEEEFGH<</<BGHHFFGH0BGHFGGFGGDDFGGD0?<F/<F/??/1111<GB11><>->.0/..-<<.=0<CF0:/0/;:0C0CF0:C00<BFFFGF0.9C9:?C.9.;;;@A-/BFF/;/A---:/;/;F///;//----9-;-;@>-;9
@M03896:38:000000000-B4D98:1:1104:25080:22165 2:N:0:274
CCTGTTTGCTCCCCACGCTTTCGCACCTGAGCGTCAGTCTTCGTCCAGGGGGCCGCCTTCGCCACCGGTATTCCTCCAGATCTCTACGCATTTCACCGCTACACCTGGAATTCTACCCCCCTCTACGAGACTCAAGCTTGCCAGTATCAGATGCAGTTCCCAGGTTGAGCCCGGGGATTTCACATCTCACTTACCACACCGCCTGCGTGCGCTTTACGCCCAGTACTTCCGATTAACGCTTGCACCCTCCG
+
ABB3>FFFFFFFGGCFEEECFGEEEGGBBFGGGAE2FFGFDHEHGEEE3100AE>EEEEH1E1?EH1>>>FGFFHHG2F?GFFFFEGFE?E/FGGGG/<>>@2FC<<?2CDGFFDDHHHG@DFHBG<..<<GF0/0<C0/<G0000;CC00CC0:;0;CHHB0.:09/;FFE;@@DB?BBFFFFFFF//B9BB/99/.;A-@BD.A99;A-9;.;/9A.=B../9/9/BF.A.9;/B.@...;/:BD.AD.
@M03896:38:000000000-B4D98:1:1104:25083:22188 2:N:0:274
CCTGTTTGCTCCCCACGCTTTCGCACCTCAGCGTCAGTCTTCGTCCAGGGGGCCGCCTTCGCCACCGTTATTCCTCCAGATCTCTACGCATTTCACCGCTACACCTGGAATTCTACCCCCCTCTACGAGACTCAAGCTTGCCAGTATCAGATGCAGTTCCCAGGTTGAGCCCGGGGATTTCACATCTGACTTACCAAACCGCCTGCGTGCGCTTCCCACCCAGATCTTCCGCTTAACGCTTGCACCCTCC
+
AAB3>FFBBFFFGGFGEEE2FGEE?EEG2FHGEEEFFHHFBFGGEGDG310AAE>EEGGG1B??EFE1??FGFGFGF0??FGHHFBHCEE?EBGFHH/BC/<BFFFCF0FFGHB@@GF?ACCDF1F..<>CGF0/0<<0<=<D0<0=D;00CB0::0<CGC0:./;///:CF??---;/;FFGFFGG009;F///9/.;AB<BD.9-..9-;-9./9/.;9;..//99;B...../;.;.9.A9BB.9AD
@M03896:38:000000000-B4D98:1:1104:4335:23328 2:N:0:274
CCTGTTTGCTCCCCACGCTTTCGAGCCTCAACGTCAGTTACCGTCCAGTAAGCCGCCTTCGCCACTGGTGTTCCTCCTAATATCTACGCATTTCACCGCTACACTAGGAATTCCACTTACCCCTCCGGTACTCTAGATTGACAGTTTCCAATGCAGTCCCGGGGTTGAGCCCCGGCCTTTCACATCAGACTTGCCATTCCGTCTACGCTCACTTTACACCCAGTAAATCCGGATAACGCTTGCCCCCTAC
+
BBBBBFFFFFFFGGGGFEAFFG2F4EEHHBFGGHHFGHHGFBEFEEAGFDGGGGEGFGGHAEEEFHE2BFGEGHHHFH3FFHHHFHHEEEEEFHHHHEEGG?EGG3GE33GGGGFGGGEHCFGGFGGD<CDHFF2@<?1<<GHCDBGHHHGFCCD1>FFFGCG-<--<<CGEDC;@DDFFGBFFGGF09CBB;CB;CFFFFBFFGEF-EGDFB/FFFFBBDAA/;BFBFB.-;.99;AFD..AF/ED;.;
@M03896:38:000000000-B4D98:1:1104:11961:24124 2:N:0:274
CCTGTTTGCTCCCCATGCTTTCGCACCTCAGTGTCAGTATTAGGCCAGATGGCTGCCTTCGCCATCGGTATTCCTCCAGATCTCTACGCATTTCACCGCTACACCTGGAATTCTACCATCCTCTCCCATACTCTAGCCAACCAGTATCGAATGCAATTCCCAAGTTAAGCTCGGGGATTTCACATTTTACTTAATTGGCCACCTACGCGCGCTTTACGCCCAGTACATCCGATTAACGCTTGCACCCTCT
+
BBBABFFFFFFFGGGFFFFFGGBEAEGFGFFEGHFAFGBEFD5BAFGFGHBGBGBFHHHHEEEEFHAAAFFHHFHHHFEGHHHHHEHFEEGGHHHHHFEGCEGGHH3BEBGFGHHGHHHHHHHHHFHFDGHHHGGBGFHFGGGC@FGF?<FCG<@G>FFHHHBF<?1???1F<>-><<CDGHHFBDB0=<0DG0==0/;CCEFGHH:@:A-;-.9BF;A@DEFBF/;FFFDD.:AFFDBA9.;;;FD.A.
@M03896:38:000000000-B4D98:1:1104:11969:24141 2:N:0:274
CCTGTTTGCTCCCCATGCTTTCGCACCTCAGTGTCAGTATTAGGCCAGATGGCTGCCTTCGCCATCGGTATTCCTCCAGATCTCTACGCATTTCACCGCTACACCTGGAATTCTACCATCCTCTCCCATACTCTAGCCAACCAGTATCGAATGCAATTCCCAAGTTAAGCTCGGGGATTTCACATTTGACTTAATTGGCCACCTACGCGCGCTTTACGCCCAGTAAATCCGATTAACGCTTGCACCCTCTT
+
ABBAAFFFFFFFGGGFBBBFGGEEEFGHGFCFBGFFGHGGGHBHGGHFGHFGBGAFHHHHAEFGGHABAFFHHHGHHGHHHHHHHHHGGFFGFHGHHFEGGEDGHHGGFFHGHHHGGHHHHHHHHHHGDGHHHDF3FGHHGGG<GGHF?F2CF2@F>FGGGH0/<?11?FGF<A@CCACDDDHD0D<==DHFFDDDC/;CFGHHHHDG-BAA9AEBF9ABDGFBFFFFFF?9.:AFFDF?A?A/;FD.A./
@M03896:38:000000000-B4D98:1:1104:8978:24487 2:N:0:274
CCTGTTTGCTACCCATGCTTTCGTGCCTCAGCGTCAGTTAAAGCCCAGTAGGCCGCCTTCGCCACTGGTGTTCCTCCCGATCTCTACGCATTTCACCGCTACACCGGGAATTCCACCTACCTCTACTTCACTCAAGCCCAGCAGTTTTAATGGCAGGCTATGGGTTAAGCCCATAGTTTTCACCACTAACTTACCAGGCCGCCTACGCACCCTTTACACCCAGTAATTCCGGACAACGCTCGCTCCCTAC
+
BBBAAFFFFFFFGGGGFBBBFGEFEFHHHHHGFGEGGHHHHHHGHHFGGDGHGHEEGGGHEEDEGHFF@GHEHHHHHGGGEGHHHHHFGGGGHHHHHGEGGCHHHFE@CDHHHHGFHHHHHHHHGHHHHHHHF2G?FFGHFHHF1?DGHHHFG<CC<CCFDG0<C<.D0DCGEH/0;0;FGHHHCGF/GFHHGHG00.CEDGGGGG?BGGGG.9FFFBFFFFF//B9:FF;-.99.;@D?DAB.:;EF/F
@M03896:38:000000000-B4D98:1:1104:8963:24498 2:N:0:274
CCTGTTTGCTACCCATGCTTTCGTGCCTCAGCGTCAGTTAAAGCCCAGTAGGCCGCCTTCGCCACTGGTGTTCCTCCCGATCTCTACGCATTTCACCGCTACACCGGGAATTCCACCTACCTCTACTTCACTCCAGCCCAGCAGTTTTAATGGCAGGCTATGCGTTCAGCCCATCGTTTTCACCACTAACTTACCAAGCCGCCTACGCACCCTTTACCCCCAGTAATTCCGCACAACCCTCGCCCCCTCC
+
BBBBAFFFFFFFGGGGGFGGGGEFFFHHHGHHGGEDGHHHFFFGGHGHGAGDFH0EFGGHEEDEGHBFB?FEGHHHHGGGGGHHHGHFGFGGGHHHHFFGGEGHHEE@DGHHGHBGHFCGGHHHHHHHHFHHF2<<FFAF?GF01?GDG1DFG<<><>00<D0<<<./0D<DCF/...:CGHFHFGH/CFFGFFGC0.9C9-AEDFADDBDF.9BFF/;9-@.BBB/9BF/.-;;.A.9.A-9-9;B-9A
@M03896:38:000000000-B4D98:1:1104:18053:24834 2:N:0:274
CCTGTTTGCTCCCCATGCTTTCGCACCTCAGTGTCAGTATTAGGCCAGATGGCTGCCTTCGCCATCGGTATTCCTCCAGATCTCTACGCATTTCACCGCTACACCTGGAATTCTACCATCCTCTCCCATACTCTAGCCAACCAGTATCGAATGCAATTCCCAAGTTAAGCTCGGGGATTTCACATTTGACTTAATTGGCCACCTACGCGCGCTTTACGCCCAGTAAATCCGATTAACGCTTGCACCCTCTT
+
BBBBAFFFFFFFGGGGGFFGGGEEEGGHHGHGHHGHHHGGHFAGEGHGHHFHFGFFHHHHAEEFFGEAAFFHHHHHHHHGHHHHHHHGGGGGHHHHHEEGGCFHHHFGBGFHHHHFGFHHHHHHHHHHHHHHHBF3BG2GFGF<@2FF?/FFF<@F2GHHHH0<1?11<GFH.D-<CDFHHFHHBDG0<GHGGFGG:/;CHGHHEGCDADBDD9AFFCBAGG?9BF/FFFDF?ADFFFF..AA9BFFEF./
@M03896:38:000000000-B4D98:1:1104:18070:24841 2:N:0:274
CCTGTTTGCTCCCCATGCTTTCGCACCTCAGTGTCAGTATTAGGCCAGATGGCTGCCTTCGCCATCGGTATTCCTCCAGATCTCTACGCATTTCACCGCTACACCTGGAATTCTACCATCCTCTCCCATACTCTAGCCAACCAGCATCGAATGCAATTCCCACGTTCAGCTCGGGCATTTCCCCTTTCACTTCATTCTCCACCTACGCGCCCTTTACGCCCACCACATCCGATTACCGCTTGCACCCTCT
+
AAAAAFF4DFFFGGG44BBBBFEEGGGHHBBFFFG5DGFHHEDDFFGGGG53BGACGHHF1EE1AFA111FGHHFFFEGHHHHHGFHGGEEGFH4GG>EEEEHHHCF0BGGFHHHGHGGHHHH4FHF03BFFG211BF1CFDFC/@<F/F011<@@1<FGGH0><?011>1><---<<<<GBD/<<<0D=0=00;000<;0CAG//:@BB-;-/9FF.:-AA....99;FDA.;9//.;-9..99FD.A.
@M03896:38:000000000-B4D98:1:1105:10796:3300 2:N:0:274
CCTGTTTGATACCCACACTTTCGAGCCTCAATGTCAGTTGCAGCTTAGCAGGCTGCCTTCGCAATCGGAGTTCTTCGTGATATCTAAGCATTTCACCGCTACACCACGAATTCCGCCTGCCTCAACTGCACTCAAGATATCCAGTATCAACTGCAATTTTACGGTTGAGCCGCAAACTTTCACAACTGACTTAAACATCCATCTACGCTCCCTTTAAACCCAATAAATCCGGATAACGCTCGGATCCTCC
+
ABBBAFFFFFFDGGGFEEFFGGGFHEGGHHHHDGGHGFEAGHFGFHBGHHFHEG2FHHHG1EEEEHFA1EEFHHHHGGGHHHHHHH4FGGHHHHHHHFGGGGGHHGEEGEGHHG3EEGGGHHHGFGHHHHHHG2C?2B3GFGG22@@@@@FFHHHHGHFD<F?/?/>>FGH?@F-AHFB0DDHHDCG<DGHHC;CC0:GFFBCGHHFGGGGGF0FF0;FFGG.9C00;CF.-;:A0;.;..BA.9BFBFE
@M03896:38:000000000-B4D98:1:1105:19864:3919 2:N:0:274
CCTGTTTGCTACCCATGCTTTCGTGCCTCAGCGTCAGTTAAAGCCCAGTAGGCCGCCTTCGCCACTGGTGTTCCTCCCGATCTCTACGCATTTCACCGCTACACCGGGAATTCCACCTACCTCTACTTCACTCAAGCCCAGCAGTTTTAATGGCAGGCTATGGGTTAAGCCCATAGTTTTCACCACTAACTTACCAGGCCGCCTACGCACCCTTTACACCCAGTAATTCCGCACAACGCCCGCTCCCTAC
+
ABBBAFFFFFFFGGGGGBBAFGEBFFHFHHHGEEEGGHHFHHEFGHGHHHHHHGEEGGGHAEEEEH3FBFGFHHFHHGGGGGHHHHHGGGGGHHHHHGGGGEFGHEECGDHHHHFHHFHHHHHHGHGHHHHHF0F?FG/G?FGC1FFGHHGHFFFDCGAB<G0./..<0<C<<C/0C:0;C;GGGHF//:::CGHG0.AEABBD.C.9;ABG./9;/BBFD?.9;F/BFF/.9;9;;-9-9-@--AEFFA
@M03896:38:000000000-B4D98:1:1105:18413:4623 2:N:0:274
CCTGTTTGCTACCCAAGCTTTCGTGCCTCAGCGTCAGTTAAAGCCCAGTAGGCCGCCTTCGCCACTGGTGCTCCTCCCGATCTCTACGCATTTCACCGCTACACCGGGAATTCCACCTACCTCTACTTCACTCCAGCCCAGCAGCTTTAATGGCAGGCTATGGGTTAAGCCCATAGATTTCCCCACTAACTTAACAGGCCGCCTACGCACCCCTTACACCCAGTAATTCCGGACAACGCACGCTCACTAC
+
1A1AAFFFFFFFGF11AAA1BEEFFGHHF11F0EGCG2FHHHFHHCCGG11B1AE/AE/B////AFG0101BDFBF0//AEEAF2GHGGGEEHHHHHGGG@?1<BE/E/<<GG12BGHB0CDF<<>FDGBFD10?<0/C//FFF0>F11<FDFEC.A<GFHH0.<..000<G.//00;0<000;:EC/CCB9B0;;0..;A-;9?C.9E@?A-;AFB9//;9F;:/9/9B/--@-9-;;-----;-;B;F
@M03896:38:000000000-B4D98:1:1105:8671:5472 2:N:0:274
CCTGTTTGATACCCACACTTTCGAGCCTCAATGTCAGTTGCAGCTTAGCAGGCTGCCTTCGCAATCGGAGTTCTTCGTGATATCTAAGCATTTCACCGCTACACCACGAATTCCGCCTGCCTCAACTGCACTCAAGATATCCAGTATCAACTGCAATTTTACGGTTGAGCCGCAAACTTTCACAACTGACTTAAACATCCATCTACGCTCCCTTTACACCCAATAAATCCGGATAACGCTCTGATCCTCC
+
BBBBAFFFFFFDGGFEAEFAFGGFHGGHHHHHHHGHHHHGGGHHGGHHHHDGEFFFHHHGAE1EFHFEFEEGHHHHHFFHHHHHFHBHFFGGHHHHHGGGGEBGHEFDFEGHHGGEGGGGHFHH3GFGHHHHFB2F2F3GHHHE>@@FFFGGFHFFFHFB<FEC?<>GHHHCFDGGHHGFHGHHHGC/DGCGG;CGHHHHHGHGGFGGADDE/9FF0BFFDEF9B0;CBFGGD.EFF.9.;./;/BBFFF
@M03896:38:000000000-B4D98:1:1105:8655:5482 2:N:0:274
CCTGTTTGATACCCACACTTTCGAGCCTCAATGTCAGTTGCAGCTTAGCAGGCTGCCTTCGCAATCGGAGTTCTTCGTGATATCTAAGCATTTCACCGCTACACCACGAATTCCGCCTGCCTCAACTGCACTCAAGATATCCAGTATCAACTGCAATTTTCCGGTTGAGCCGCAAACTTTCACAACTGACTTAAACATCCATCTACGCTCCCTTTACACCCAATAAATCCGGATAACGCTCGGATCCTCCG
+
BBBBBFFFFFFFGGGF?ABBBGEGEEGHHHHHFHFHGGFHHHHHFHEHHHFGEG2FHGHGAEAEEHEA1EEFGHHHGGGGHHGHHGBHHHHHFHBGHGGGGEHGGEGGGEHHHGGEEGHHHFHFFGHFGHHFG2F22F3GHHGF2FD@DGGHGHGHGHFH1F?@</-0BGF-CGGCHHDDHHHGGGG/GBCCC0;CGHHFHFHHHFGGFGGEF0CF0FBBD?./;900;C???EA/99@.9-=..9;9FB.
@M03896:38:000000000-B4D98:1:1105:8672:5498 2:N:0:274
CCTGTTTGATACCCACACTTTCGAGCCTCAATGTCAGTTGCAGCTTAGCAGGCTGCCTTCGCAATCGGAGTTCTTCGTGATATCTAAGCATTTCACCGCTACACCACGAATTCCGCCTGCCTCAACTGCACTCAAGATATCCAGCATCAACTGCAATTTTACGGTTGAGCCGCAAACTTTCACAACTGACTTAAACATCCATCTACGCTCCCTTTAAACCCAATACATCCGGATAACGCTCGGATCCTCC
+
AAAAAFFFFFFFGGCGEABBFGEGCFFHHHHHGHDFHFGFFFGGGDFHHFHEEG2FHHHF1E1EEHFAFEEFGHHGEFGFFHHHHHGHHGFHGHGHHAFGECFHFEEF???FGGFEFEHHHGGGFHBGGHHHF2BBBFDHHHGH2@<@FFFHFHFFGFDH1GG?CC<CCFHCC?@CHHBDGHFHHF//<CGGGFHEGFFFGGHFH0:DFGGGB;CFGFBBEAC/;9;BBF?-;.ABB.9.;--A.999BF
@M03896:38:000000000-B4D98:1:1105:5173:7050 2:N:0:274
CCTGTTTGCTCCCCACGCTTTCGAGCCTCAACGTCAGTTACCGTCCAGTAAGCCGCCTTCGCCACTGGTGTTCCTCCTAATATCTACGCATTTCACCGCTACACTAGGAATTCCACTTACCCCTCCGGTACTCTAGATTGACAGTTTCCAATGCAGTCCCGGGGTTGAGCCCCGGCCTTTCACATCAGACTTGCCATTCCGTCTACGCTCACTTTACACCCAGTAAATCCGGATAACGCTTGCCCCCTAC
+
AAAAAFFCDFFFGGFGAEE2AGEFFEGHHFFHEHFF?GHFFHDFDG1BFAF5BGAFFFGF1?ADGGC2@??>FFHHHHFHHGFHHFHEEEEGHGHHHEGEECFGGGBFBDFGFGGEHGHFEFGFGGDCBDEFHFH21F<?<GGG1?DF1?F<CBF<G1><>>--<-<<C0:CDF-:-E9BBBFFFFB00;FB0C/;FFFFFFFF.CG?;C?F//9BF/9;AA.99B/;FF.=..9B/.;.;..9/;=-.:
@M03896:38:000000000-B4D98:1:1105:18918:7727 2:N:0:274
CCTGTTCGCTCCCCACGCTTTCGCTCCTCAGCGTCAGTGACGGCCCAGAGACCTGCCTTCGCCATTGGTGTTCTTCCCGATATCTACACATTCCACCGTTACACCGGGAATTCCAGTCTCCCCTACCGCACTCAAGCCCGCCCGTACCCGGCGCGGATCCACCGTTAAGCGATGGACTTTCACACCGGACGCGACCCACCGCCTACGAGCCCTCTACGCCCACTAATTCCGGATAACGCTTGCACCCTACG
+
AAAAAFF?DAAACGGEAEE2FGEEGHGFHHHHGEDGFHB5FG0EEAEEEHFGGHAFGHFGEFFEFB433?BEGHHHHHGGGCEHFHHHHGGEFGGHHG0?EFBGHG//</FFGG2@>FHHFGGHGGHCGDDGG0GFFEH>CGG@@CGGHF--AB?AADDGFFF....:/B-.9../BB/FFFFBFD=--;-;--;--.;;ADA.AB9.9;-A.../;9-9@9..///:;B9-.../;.;..99;/;A.;9.
@M03896:38:000000000-B4D98:1:1105:18907:7742 2:N:0:274
CCTGTTCGCTCCCCACGCTTTCGCTCCTCAGCGTCAGTGACGGCCCAGAGACCTGCCTTCGCCATTGGTGTTCTTCCCGATATCTACACATTCCACCGTTACACCGGGAATTCCAGTCTCCCCTACCGCACTCAAGCCCGCCCGTACCCGGCGCGGATCCACCGTTAAGCGATGCACTTTCACACCGGACGCGACGCACCGCCTACGAGCCCTTTACGCCCACTAATTCCGGATAACGCCTCCCCCCTCC
+
BBBBBFFADBBBGGGGEFECFGFEFHGHHHHGEGGGGHHGHGAEGGEGCEFGGHBGGHHGEFE?FEBE3FFEFHHHHGGGGGGGHHGHHFGFHHHHHFGEDFFHHE/B/CGHHHFFHGHHHHGHFHH@C@FCF0<>FFH<CDG-<ADFH.;:-@@?;ABF0CF.99..;B-..9.;FFBFFBBFFF9-9;9@--;--;;BFFF.AF..A@@E./99F.;9@...///9;F/9.../9.;-A...;D>9.A
@M03896:38:000000000-B4D98:1:1105:6883:8225 2:N:0:274
CCTGTTTGCTCCCCACGCTTTCGCACCTGAGCGTCAGTCTTCGTCCAGGGGGCCGCCTTCGCCACCGGTATTCCCCCAGATCTCTACGCATTTCACCGCTACACCTGGAATTCTACCCCCCTCTACGAGACTCCAGCTTGCCAGCATCAGATGCAGTTCCCACGTTGAGCCCGGGGATTTCACATCTGACTTAACAAACCGCCTGCGTGCGCTTTACTCCCAGTAATTCCGATTAACGCTTGCCCCCTCC
+
ABB?AFFFFFFFGGGGEAE2FGEEEGGHH3EGGGGGGHHGHHFHFEECC1AEAEEGGEFHEGDEFH>>EEFHHF3FE>EGGGFHFHHFE?DDFGFGH/DDCC?FHHC02FHGGG1FGHHFCGGH1<<A<<CH0/</<0</CGC;./<C;:0CGFHCGCGHFB.-:...9BBA-:@?-;FBB/B/:B/9/;/B;9;/B.;E9>FFFF=A..-;99ABF/;9;BFFFBFFFB/D.9./;;;..../9.B-DA
@M03896:38:000000000-B4D98:1:1105:6887:8242 2:N:0:274
CCTGTTTGCTCCCCACGCTTTCGCACCTGAGCGTCAGTCTTCGTCCAGGGGGCCGCCTTCGCCACCGGTATTCCTCCAGATCTCTACGCATTTCACCGCTACACCTGGAATTCTACCCCCCTCTACGAGACTCAAGCTTGCCAGTATCAGATGCAGTTCCCAGGTTGAGCCCGGGGATTTCACATCTGACTTAACAAACCGCCTGCGTGCGCTTTACGCCCAGTAATTCCGATTAACGCTTGCACCCTCC
+
AAAAAFFFFFFFGGGGEEEFFGEGGGGHFGHGEGDFFHHHHHHHGGCHHG0FEEEGGGGG1EDEGHE>>EGHHHHHHFFHHHHHHHHGGEGGHGFHHGGGGCGHHHFAHHHHHHHFHHHGGGGHGHFDAEEHF<B<GHBCGHH0;0CGG:;CHFHHHHHHHHFEC0:/CFGEBA--;CFCFGG0FFF//BFFBFBFBFFFCFFFFFFAFFFD@9.BFAA=@D.;BB/;BFEAA9AFF.B....:;;A.EF
@M03896:38:000000000-B4D98:1:1105:25246:10495 2:N:0:274
CCTGTTCGCTCCCCACGCTTTCGCTCCTCAGCGTCAGTGACGGCCCAGAGACCTGCCTTCGCCATTGGTGTTCTTCCCGATATCTACACATTCCACCGTTACACCGGGAATTCCAGTCTCCCCTACCGCACTCAAGCCCGCCCGTACCCGGCGCGGATCCCCCGTCAAGCGATGGACTTCCACACCGCACGCGCCGAACCGCCTACGAGCCCTCTACGCCCAATAATTCCGGATAACGCCTGCACCCTCC
+
ABBABFFADAAAGGGGEEEFCGAEEHGGHGFGEEGGEFFBDE?EEGGEFEFGGHAGHHGGEEGEF3@B@??EGHHHHHGGGGGGHFHFHHHFHHHHHF?EEFFHH/CCGGGFGGH2>@>GHHDHEHG?CDGGHFF1FFH<ADG--<EEH.-::A-9A9AB/;C-9..9;;.9...9F/B/;BB;AD--9;-;--;-9;@D-@DA.9.9.@DE..;BF?@DFF.9//;;;F/-.;.BB.9-..9.;FF.:A
@M03896:38:000000000-B4D98:1:1105:25264:10498 2:N:0:274
CCTGTTCGCTCCCCACGCTTTCGCTCCTCAGCGTCAGTGACGGCCCAGAGACCTGCCTTCGCCATTGGTGTTCTTCCCGATATCTACACATTCCACCGTTACACCGGGAATTCCAGTCTCCCCTACCGCACTCAAGCCCGCCCGTACCCGGCGCGGATCCACCGTTAAGCGACGGACTTTCACACCGGACGCGACGAACCGCCTACGAGCCCTTTACGCCCAATCATTCCGGATAACGCCTGCACCCTAC
+
ABBAAFFBDAABGGGGEEECFGGFFHGGHHGHGGGGGHFBAEEEGGGGFHGHFHFFHHHG1EEEFF43@FGEGHGHHGGGGGGHHHGFGFGHHHHHHG?EEEGGHEBDFBHHGHF>>FFHHHDHFHHGGGGGFFC1FFG<<CF--<<CG.:-CF?D-9AF0BF.:9.;/B-A---.>B9BFFFFFF;--;-@--;-99BFBDFDDFA.;BCE;/:FFFDFF..:/9//99/-;A.BF.@-;;FFFFFFFF
@M03896:38:000000000-B4D98:1:1105:17973:13595 2:N:0:274
CCTGTTTGCTCCCCACGCTTTCGAGCCTCAACGTCAGTTACCGTCCAGTAAGCCGCCTTCGCCACTGGTGTTCCTCCTAATATCTACGCATTTCACCGCTACACTAGGAATTTCACTTACCCCTCCGGTACTCTAGATTGACAGTTTCCAATGCAGTCCCGGGGTTGAGCCCCGGCCTTTCACATCAGACTTGCCATTCCGTCTACGCTCACTTTACACCCAGTAAATCCGGATAACGCTTGCCCCCTCC
+
ABBAAFFFFFFFGGGG?EA2FGEFFEGHHHGGFHGGGHGHFGEGEFEHHHGEGGEEGGGH1EEEFGFF@FGEHHHHHHHHHGHHHHHGGGGGHHHHHGGGECFHHFGGHHHHHHFGGHGHEHHGGGGCCDEHHEBGFB<F?FGBDDHHHFGFHH1FGHHGCGC-<<<CCFHGGG@CDGGGGEFGGG009B9B9FFFFGGGGFGGGBEGGG?B/;/;F;:BDF./9/;;FF.-9.9/99>...99BEBB.A
@M03896:38:000000000-B4D98:1:1105:27302:13668 2:N:0:274
CCTGTTCGCTCCCCACGCTTTCGCTCCTCAGCGTCAGTGACGGCCCAGAGACCTGCCTTCGCCATTGGTGTTCTTCCCGATATCTACACATTCCACCGTTACACCGGGAATTCCAGTCTCCCCTACCGCACTCAAGCCCGCCCGTACCCGGCGCGGATCCACCGTTAAGCGATGGACTTTCACACCGCACGCGACGAACCGCCTACGAGCCCTTTACGCCCAATCATTCCGGATAACGCTTGCACCCTAC
+
BBBBBFFBBBBAGGGGEEAAFGEEEHGHHHHGDEGGGHH5GGEEEA1FGHFGGGFGHHFF1EEEFE@33?1?FGGHGFGGFGEGFHHFHFGFHFGHHGGEGCEGHFCC?@GGGB22DFFHDGDFFHH/ACGCC0><DFF-CDC<-<<<C.:@AC-B;@AF0CF.;.;99B9..../BB/;F9BFFFA-;@-9;-;--;>D;A9.AF...9@E.9//;9ABB...///;BB/-:..;;A9.9..;9/AE..
@M03896:38:000000000-B4D98:1:1105:27285:13675 2:N:0:274
CCTGTTCGCTCCCCACGCTTTCGCTCCTCAGCGTCAGTGACGGCCCCGAGACCTGCCTTCGCCATTGCTGCTCTTCCCGATATCTACACATTCCACCGTTACACCGGGAATTCCAGTCTCCCCCACCGCACTCCAGCCCGCCCGCATCCGTCGCCGTTCCTCCCTCTAGCGACCGCCTCTCCCACCGCACGCGCCCAACCCCCTACGAGCCCCTTACGCCCAATACCCCCGCATCACCCCTGCACCCCACA
+
AAA1>FD1>AAAFC1EEAA0AABABGEHHF1E/FF/BG2AD/AAE?////>?F1B0FG@B/?>?F1@1211B@GGFG0E/EE?BBGFBG1FG>FGHEEGEFE1<B/////?GGHB1>D>?10///?E.>-<-00<</.<-<A@---.:/...9;.--:9C0;/.9//:00-@-9--;99:/99B?B-9-;----;---9A----:A-;:=9;;--9;;-@?A--;B//;@---99;/---9-9-/;;-;A-
@M03896:38:000000000-B4D98:1:1105:17442:13982 2:N:0:274
CCTGTTCGCTCCCCACGCTTTCGCTCCTCAGCGTCAGTGACGGCCCAGAGACCTGCCTTCGCCATTGGTGTTCTTCCCGATATCTACACATTCCACCGTTACACCGGGAATTCCAGTCTCCCCTACCGCACTCAAGCCCGCCCGTACCCGGCGCGGATCCACCGTTAAGCGATGGACTTTCACACCGGACGCGCCGAACCGCCGACGAGCCCTTTACGCCCACTCACTCCGGCTCACCCCTCCACCCAAC
+
BBBBAFFADABBF?FE2EEACGAEEGGFFFHF2BE2EFG5DB0AEEAGGGFGFH2FGGHG1B?BF3@3@???GHGHFHGGC/EGHHGHHHHFGHFHHAB<EEBGFE/>/BGHGFH1FGHHFG/@<GG?CGCCG0<1FCF>CDC-<<CCH.;A@@9B??@F0CFA9.;99B9..9./FB/BFFFFBA---;@@9-;-@=B@-;B-@=--9@BF./BFB;A@B?.9////;..---.;B..-..9;9AA..;
@M03896:38:000000000-B4D98:1:1105:17419:13986 2:N:0:274
CCTGTTCGCTCCCCACGCTTTCGCTCCTCAGCGTCAGTGACGGCCCAGAGACCTGCCTTCGCCATTGGTGTTCTTCCCGATATCTACACATTCCACCGTTACACCGGGAATTCCAGTCTCCCCTACCGCACTCAAGCCCGCCCCTACCCGGCGCGGCCCCACCGTTAACCGATGCACTTTCCCACCCCACGCGCCGACCCGCCTCCGCGCCCCCTACGCCCACTCACTCCACACAACGCCTCCACCCTCC
+
AAAAADF1DAAAGGGG0AAA0FAEEGGCGGHGF/EAADG1FE/EEE/BCGFFFHBGH1GFCEA/?@111?/>BFGHHHGC?EEFBGG1G1BBFF2GF?E/EE1BF</</<FFGF21@@GGFFGCFHH<A@C@F0<1><F>>AC-.CGH..-;-A------.;A----;/:-----/;///;/B/;----:-;--9----;;@-A--9-9@=-----9;9;@AA-9///BF/-/--:A-@---::BAFA-;
@M03896:38:000000000-B4D98:1:1105:17430:14000 2:N:0:274
CCTGTTCGCTCCCCACGCTTTCGCTCCTCAGCGTCAGTGACGGCCCAGAGACCTGCCTTCGCCATTGGTGTTCTTCCCGATATCTACACATTCCACCGTTACACCGGGAATTCCAGTCTCCCCTACCGCACTCAAGCCCGCCCGTACCCGGCGCGGATCCACCGTTACGCGATGGACTTTCACACCGCACGCCACGCACCGCCTACGCGCCCTTTACGCCCACTAATTCCGGCTAACGCTTGCACCCTAC
+
ABBABFFADBABGGGGAEEEFGEEEHGFHHHGEEFFGFHBFE?EEG?GHHGGGHBGHGHHGGE1?B@33?B?GHHHHHG?EGEGHHGHHGHFHHHHHEGAFCFGHEB@CBFGGHHD@GHHHHGHGHH/C@DGF0<>FFH-@DG--<CCG.:;-?9--:AF0FG...;.9A@-9..9F9/BBBFBFF=-;@9@..;-.;@DADFBDFA-9@@@-//;B;ACF.A9/9//;F/-9@.9B.@....;;FD.B9
@M03896:38:000000000-B4D98:1:1105:10198:14603 2:N:0:274
CCTGTTTGCTACCCATGCTTTCGTGCCTCAGCGTCAGTTAAAGCCCAGTAGGCCGCCTTCGCCACTGGTGTTCCTCCCGATCTCTACGCATTTCACCGCTACACCGGGAATTCCACCTACCTCTACTTCACTCAAGCCCAGCAGTTTTAATGGCAGGCTATGGGTTAAGCCCATAGTTTTCACCACTAACTTACCAGGCCGCCTACGCACCCTTTACACCCAGTAATTCCGGACAACGCCCGCTCCCTAC
+
BBBBAFFFFFFFGGGGBFBBFGEFFFHHHHHGFFFGGHFHGGFFGFAHFHHHFFAEGGGGAEEEGHBFFGHGHHHHHGGGGEHHHHHGGGGGFHHHHEEGGEFHHGEEDGHHHHHHHHHHHHHHHGHHHHHGF2F?FFHHFHGF1FGDFGBF1FGA?D010=0<=<.=0=GGHHH0;;GGFFHHFAC/GFHFHHHF0AEE@BFAEGABADGG.9F//9BFDEF/;B//BF;-;9DFFAF-9-;99;E9F;
@M03896:38:000000000-B4D98:1:1105:10198:14626 2:N:0:274
CCTGTTTGCTACCCATGCTTTCGTGCCTCAGCGTCAGTTAAAGCCCAGTACGCCGCCTTCGCCACTGCTGTTCCTCCCGATCTCTACGCATTTCACCGCTACACCGGGAATTCCACCTACCTCTACTTCACTCCATCCCAGCAGTTTTAATGGCAGGCTATGGGTTAAGCCCCTAGTTCTCACCACTAACTTACCCGGCCGCCTACGCACCCCTTACACCCAGTACTTCCGGACAACGCCCGCTCCCTAC
+
AA?>>FFBFFBFGFDCCBF5BFEFGGEHF44ABEE?EHHHFFDFFG2AG55BAEEAEGGH1A1>>BB353DBEB@F?1>>EE1F4FG?EEEGHHFHG/>EE?FFE>//<<FGFHDGGAGC@@@11>@1F2F11011<<??1?0<1=>11FG<FF0.-<<0<00.<.<0=<<..:./:00;00::CGF/:G9B99//.9--??@DGG.-.9-A-..//:;/D../9////:.-.9-AA-;---9-;9A.9F
@M03896:38:000000000-B4D98:1:1105:13975:15870 2:N:0:274
CCTGTTCGCTCCCCACGCTTTCGCTCCTCAGCGTCAGTGACGGCCCAGAGACCTGCCTTCGCCATTGGTGTTCTTCCCGATATCTACACATTCCACCGTTACACCGGGAATTCCAGTCTCCCCTACCGCACTCAAGCCCGCCCGTACCCGGCGCGGATCCACCGTTAAGCGATGGACTTTCACACCGCACGCGCCGCACCGCCTACGAGCCCTCTACGCCCAATCATTCCGGATAACGCCTGCACCCTAC
+
ABAABFFADBBBGGGGEFEFFGEEEHGHHHHHGEEEGFHBFG?EEEDHHHBGGHBGHHHHAEDEEE@33BF?GHHHHGGGGFGHHHGHHGHFHHHHHFH<EEGHHG/B/BGGHHF2FGHHHHGGFFHCDCGGH0<<FFG<ADG-<<DEHA-;CC?9:BDFCBA.9..;9BD..A9BF/B/BBF/FD--;;9@--;---;@@DF.AB9.;@>E..9BB;;CFB.9/;/;FF/9..;/;.9-.9.;BFFA.A
@M03896:38:000000000-B4D98:1:1105:18943:15889 2:N:0:274
CCTGTTCGCTCCCCACGCTTTCGCTCCTCAGCGTCAGTGACGGCCCAGAGACCTGCCTTCGCCATTGGTGTTCTTCCCGATATCTACACATTCCACCGTTACACCGGGAATTCCAGTCTCCCCTACCGCACTCAAGCCCGCCCCTACCCGGCGCGGATCCACCCTTAAGCGATGGACTTTCCCACCGCACGCGACGAACCGCCTACGAGCCCTTTACGCCCAATACTTCCGCATAACGCCTGCACCCTAC
+
ABAAAFFBBBBBGGFEEFE2AGEEEHGFFHHGGFEGGGHBFG0EEEDGFFGGGH2GHHHGEEF?FDEB@B?EGHHHHGGGFGFGGHFHHFHDGG?GHFHAAFGHGGCCCCGHGGF2FGDGGHGFFGH@D<CCG0F1>CH-@DC-.<CGH.-::9-;-9@FFGG../;B/;-..9./B/99B/BFFF?--;-@;----9;@->FF.BADFFF..9//B;9@A.A.F//9FF..-;;FF?F-..;;FFF9.9
@M03896:38:000000000-B4D98:1:1105:18921:15905 2:N:0:274
CCTATTCTCTCCCCACGCTATCGCTCCTCAGCGTCAGTTACGGCCCAGATACCTGCCTTCGCCCTTGCTGCTCTTCCCGATATCTACACATTCCACCGTTACACCGGTAATTCCAGTCTCCACCTCCACCCTCCTGTCCGCCCGCACCCGGCGCGTTTCCACCATCATGCGACGGCCTCTCCCGCCGCACGCGTCCCACCTCCTACGAGCACTTTACGCCCACCACTTCCGTATAACCCTTCCACCCTAC
+
>A111B33B3@BF11AEAE0A0EACA0F01A10BE/EG22F/AAEE///111A1BCFG1B///?>B01111B1@@@10//>//B2BF1EFEB12F>>/FEG/110//<//B>>12BFB1111000@?0<0///?011???AC/<--->.---<;---:/:00..;/00;09.--9----9///-99--@@----;-9F---:-BFF--;--9////9A--9-9--9//;;-9--/99/9-/9;9BFB--A
@M03896:38:000000000-B4D98:1:1105:18940:15915 2:N:0:274
CCTGTTCGCTCCCCACGCTTTCGCTCCTCAGCGTCAGTGCCGGCCCAGAGACCTGCCTTCGCCATTGGTGTTCTTCCCGATATCTACACATTCCACCGTTACACCGGGAATTCCAGTCTCCCCTACCGCACTCAAGCCCGCCCCTACCCGGCGCGGATCCACCGTTAAGCGATGGACTTTCACACCGGACGCGACGAACCGCCCACGAGCCCCTTACGCCCAATCCTTCCGCATAACGCCCTCCCCCCAC
+
AA3AAFFADBABGGFE2EE2FG2EFHGFHHHHEEEEEGF5BEAEEE?GH1BGGGFGGFGG1EE?F34B3?BBGHGHGGGGECCG4GEBGBBEHF?GHFH/E?FGGC/<@CFHGF2@FHHHGHGHGFH@C/CCH011<FG>ADC-<CGFG:-;-@?-9?BB0CF....;/;;9.;.9FB/9FBBBFD?--9-9--;-9-;9-@B-;.;--;@..9.9B;.9@9../.:/;B..-..:/.;--9...;A--.
@M03896:38:000000000-B4D98:1:1105:16394:16646 2:N:0:274
CCTGTTTTCTCCCCACGCTCTCGCTCCTCAGCGTCAGTTACGGCCCCTATCCCTGCCTTCTCCATTGCTGCTCTTCCCGATTTCAACTCATGCCACCGTTACCCCTGGAATTCCAGTCTCCCTTTCCACACTCCAGCCCGCCCCCTCCCGTCGCCGTGCCACCATCAAGCGACGGCCCTTCCCCCCCCCCGCGCCCATCCGCCTTCATCCCCTTTCCCCCCAGACGTTCCTCCCCCCCCCCCACCCCTCC
+
>A1>>D31B1BBF11AEEE0A1EC0FEG01A10BE/EG2EGBEEEE///11AA11AF1111111D211211B1B1110?/>/>B2BB2B@111BF@0>B///1B////011B1F21B11B1B011>12B1/0<0B10?B<BCC/<//>....-<.<-<.<0<..0/:0:0A.------./9/;9.9--9@----9--/9;9A---9////:---/BB/----;-:----9///---9-------;9>E--
@M03896:38:000000000-B4D98:1:1105:16405:16662 2:N:0:274
CCTGTTCGCTCCCCACGCTTTCGCTCCTCAGCGTCAGTGACGGCCCAGAGACCTGCCTTCGCCATTGGTGTTCTTCCCGATATCTACACATTCCACCGTTACACCGGGAATTCCAGTCTCCCCTACCGCACTCCAGCCCGCCCGTACCCGGCGCGGATCCACCGTTAAGCGATGGACTTTCACACCGCACGCGCCGAACCGCCTACGAGCCCTCTACGCCCCATACTTCCGCCTAACGCCTGCACCCTAC
+
AAAAAFFADBBBGGGGEEEFFGAEEHGHHDGGEGGGGHFCGD0EEE1FHHAFFHBGHHHGAEE>?@@3@???FGHHHFGEEFEHHHHHHFFFHHGGHEF<EFBGHG/BDCFGHHB2FGHHFHGGGHH/A/ADHBC<GFA<ACG--<<EH;-;-A-9-:AB;BF.9.9./;9...99FB99F/BBFD;--;;9--9--;@B9BFDBB...;@E.../B.@BF-A.9./;BF.....:;9@-.99.9BD.9A
@M03896:38:000000000-B4D98:1:1105:17173:17317 2:N:0:274
CCTGTTTGATACCCACACTTTCGAGCCTCAATGTCAGTTGCAGCTTAGCAGGCTGCCTTCGCAATCGGAGTTCTTCGTGATATCTAAGCATTTCACCGCTACACCACGAATTCCGCCTGCCTCAACTGCACTCAAGATATCCAGTATCAACTGCAATTTTACGGTTGAGCCGCAAACTTTCACAACTGACTTAAACATCCATCTACGCTCCCTTTAAACCCAATACATCCGGATAACGCTCGGATCCTCC
+
ABBABFFFFFFFGGGGGEFFFGEFGFGHHHHHHHFHHHHHHHHGHHHGHGGEEFFFHHHGEGFEFHF11AEBGHHHHGFHHHHHHHHHHFHHHHHHHGGGGGGHHHHGFGHHHHCEGFGGHHHHGFFFGHHGF2F?GH3FFGG<@GFFFFHFCGHHDHGFHHGAFF@HCFH@AF@DHHHGHHH0DDF/<CHFC0CGGFHHFHHHHHFGFGGEBB0FBGFGDF.9C9CBFF.-C.CBF.@.ABA?.@F/;F
@M03896:38:000000000-B4D98:1:1105:15867:21264 2:N:0:274
CCTGTTCGCTCCCCACGCTTTCGCTCCTCAGCGTCAGTGACGGCCCAGAGACCTGCCTTCGCCATTGGTGTTCTTCCCGATATCTACACATTCCACCGTTACACCGGGAATTCCAGTCTCCCCTACCGCACTCAAGCCCGCCCGTACCCGGCGCGGATCCACCGTTAAGCGATGGACTTTCACACCGGACGCGCCCAACCGCCTACGAGCCCTTTACGCCCAATACATCCGGATAACGCCTGCACCCTAC
+
ABBAAFFABBBBGGGGEEEEFGEEEHGFHGHHFGFGGHHCEF?EEEEHEEBGGHFGHGHF1EEEFFD@@EEEGHHHGGGGGGGGHHGHGHHFHHHHHGHAEEGHHGBCFDHHHHFBGFGHHHGHGHHGGGGGG0>1FFG-@DG?-<CEHC-A-?9B?BBF0CG.9:.;9FBAAAAFFFFBBBFFFD=--;@@--;-.9AABFF.;F...;9A.//BF.9@BA.99///;F.@9.AFF9@-:E.9FFDA.A
@M03896:38:000000000-B4D98:1:1105:7292:23160 2:N:0:274
CCTGTTCGCTCCCCACGCTTTCGCTCCTCAGCGTCAGTGACGGCCCAGAGACCTGCCTTCGCCATTGGTGTTCTTCCCGATATCTACACATTCCACCGTTACACCGGGAATTCCAGTCTCCCCTACCGCACTCAAGCCCGCCCGTACCCGGCGCGGATCCACCGTTCAGCGATGGACTTTCACACCGGACGCGACGAACCGCCTACGAGCCCTTTACGCCCACTACTTCCGGCTAACGCCTCCACCCTAC
+
AABBAFFABBABGGGGEEEFFGEEGHGGHGHFEEEGGHHFDFEEEEEHHHFGGHGHHHHHAEEEFGDFEFGEGHHHHGGGGGGHHHGHHGGHHHFHHGGAFCDGHEC?C@GHGFHDGFGHGHGHGGHDGGGGG0<<FFF-ADG?-<EGH?;@:?;?-A;F0;A.99.9/B.-.9;;FB/FB;FFFD9--;9@--9-;@BDFFFA.BA.ADAE.;/9B;AAFF..;/;BFFF--9;FFDC>F.9..9A9;A
@M03896:38:000000000-B4D98:1:1105:7298:23177 2:N:0:274
CCTGTTCGCTCCCCACGCTTTCGCTCCTCAGCGTCAGTGACGGCCCAGAGACCTGCCTTCGCCATTGGTGTTCTTCCCGATATCTACACATTCCACCGTTACACCGGGAATTCCAGTCTCCCCTACCGCACTCAAGCCCGCCCGTACCCGGCGCGGATCCACCGTTAAGCGATGGACTTTCACACCGGACGCGACGAACCGCCTACGAGCCCTTTACGCCCAATAATTCCGGATAACGCTTGCACCCTAC
+
ACCBBFFBBBBBGGGGFEFFFGGGFHGHHGGGEFEGGHHBAFEEFGDHFHFGGHGGHHHGEGGFFFD@BFGEHHHHHHGGGFGGHHGHHGHGHHHHHFG<EEGHH<BCCDHHHHHBGGHHHHGHGGHGFFGGF<FFGGHCFGG?@CFGHAAADGAACFFF0CF.:..;;BBD.A.BFFFFFFFFFF=--::@--;-9:CFDDF.AFAA.;@A/99BFEF>FF9B/:/BFFFF..;BF.C.;..;BFFA9A
@M03896:38:000000000-B4D98:1:1105:7751:25611 2:N:0:274
CCTGTTCGCTCCCCACGCTTTCGCTCCTCAGCGTCAGTGACGGCCCAGAGACCTGCCTTCGCCATTGGTGTTCTTCCCGATATCTACACATTCCACCGTTACACCTGGAATTCCAGTCTCCCCTACCGCACTCAAGCCCGCCCGTACCCGGCGCGGCTCCACCGTTCAGCGATGGACTTTCACACCGCCCGCGACGAACCGCCTACGAGCCCTTTACGCCCAATCATTCCGCACACCGCTTCCACCCTAC
+
AAAAAFFADBBBGGGGEEEFFGEEGHGHHHHHGGFGEHHBDE0EECEG1BAFFHBFHGHGAED1B@43@?B?GHHHHFGF@FGHFHFHHEFGHHHHHEGAECFGF3BF2?GGGFD3BFGHFGDHGHH>BBDCF011?FG>ADG?<<EFF.<<;@-A-9;A/CF.99//9C.-9:.BF/99BBB/:D---;;;;-9--9@@@DFF.B..ADFFB99BBA.BDF.9/;/9BBF.9-9;A->-;./;:FD.9A
@M03896:38:000000000-B4D98:1:1105:7780:25617 2:N:0:274
CCTGTTCGCTCCCCACGCTTTCGCTCCTCAGCGTCAGTGACGGCCCAGAGACCTGCCTTCGCCATTGGTGTTCTTCCCGATATCTACACATTCCACCGTTACACCGGGAATTCCAGTCTCCCCTACCGCACTCAAGCCCGCCCCTACCCGGCGCGGATCCACCCTTAAGCGATGGACTTTCACACCGCACGCCACGCACCGCCTACTAGCCCTCTACGCCCACTACTCCCGGCTACCCCTTGCCCCCTCC
+
>AA3>DFADAAAFGGGEEEAFGEEAGEGH3FFEEAD2FFBFE0AAE1FHHFGGF2GHBHG1EA?FF433?B?EBGHHFGGG/EFDFGHHHG4FBFGHEFEEFBGG///<<GCGDF1FFDGDGEFGFH@DDDGF0F1<FG>ACG-..<<G:-;-;;B@@BF0CF.;////:-..9.9B/9;9:B9BF---;-;.99-9@@B-@@DDF//9BFF...9B.;9BA.A//;//;.---:.;.;..;;/BEB-..
@M03896:38:000000000-B4D98:1:1105:12044:26288 2:N:0:274
CCTGTTTGCTCCCCACGCTTTCGCACCTGAGCGTCAGTCTTCGTCCAGGGGGCCGCCTTCGCCACCGGTATTCCTCCAGATCTCTACGCATTTCACCGCTACACCTGGAATTCTACCCCCCTCTACGAGACTCAAGCTTGCCACTATCAGATGCAGTTCCCAGGTTGAGCCCGGGGATTTCACATCTGACTTAACAAACCGCCTGCGTGCGCTTTACGCCCAGTAATTCCGATTAACGCTTGCACCCTCC
+
ABBABFFFFFFFGGGGEEEFFGEFGGGHFHHGEGFGGHHHFHFHGEEGHC0EAE>EGGGGAEDEGH>/>EFHHHHHHFFGHHHHHHHFFFGGHHHHHCDGGCGHHGFCFCGHHHHGHHHGGGGGHH<D.CEGF0C0DGF/CGF0:/;C;<::GFHFCCGHHHB./0;/9FF;;;??9AFFGFFFFFB/;BFFF/BFBAFFDFFF9A;.:9-;-.;BF..>DB.;9/B9FFF.A.AFFFF....;BFFFFF
@M03896:38:000000000-B4D98:1:1105:20401:26367 2:N:0:274
CCTGTTTGCTACCCATGCTTTCGTGCCTCAGCGTCAGTTAAAGCCCAGTAGGCCGCCTTCGCCACTGGTGTTCCTCCCGATCTCTACGCATTTCACCGCTACACCGGGAATTCCACCTACCTCTACTTCACTCAAGCCCAGCAGTTTTAATGGCAGGCTATGGCTTAAGCCCATAGTTTTCACCACTAACTTACCAGGCCGCCTACGCACCCTTTACACCCAGTAATTCCGGACAACGCCCGCCCCCTAC
+
ABBBBFFFFFFFGGGGFFFAFGEFFFHGHHHGEEEGGHGHHHGFGH2FGGGHGGAEFEGH1EAEGHE2DEEEFHHHHGGGGFFGHHHFFEEGGHHHHEEGG@GGHEE/BCGHHFHFHHFHHHHHGFFGFGGHF@??FFEFCGFF1<FDG1GFBFBDDDACGGF.<</00<<<.C/0;C0;C0CHCGF//GGGBGC0099EDAFFDB.ADGGA.99BF//9DE./:/B/BF/-99-A.@C--9;-9@BCAF
@M03896:38:000000000-B4D98:1:1106:10401:3761 2:N:0:274
CCTGTTTGCTCCCCACGCTTTCGCACCTGAGCGTCAGTCTTCGTCCAGGGGGCCGCCTTCGCCACCGGTATTCCTCCAGATCTCTACGCATTTCACCGCTACACCTGGAATTCTACCCCCCTCTACGAGACTCAAGCTTGCCAGTATCAGATGCAGTTCCCAGGTTGAGCCCGGGGATTTCACATCTGACTTAACAAACCGCCTGCGTGCGCTTTACGCCCAGTAATTCCGATTAACGCTTGCACCCTCC
+
BBCAAFFFFFFFGGGGEFEFFGEEGGGHFGHGGGGGGHGHHHHHGGGGHGCGEEEEGEGHAEFFGHEE>EGHHHHHGHHHHHHHHHHFEEEGHHHHHDCDDCGHHHFFHHHHGHHGHHHGGGGHHHGCAEEHFGF<DHB<GHH::CGCGCGFHHHGCGGHHH0:::/9FGGGGG??9CFGGFGGFFF/:FFFFFFFFFFFFFFFFFDADFFF=;9BF:A@FD.:B/;/FFFFFDFFFFD.;E:;BFFFFF
@M03896:38:000000000-B4D98:1:1106:3775:8989 2:N:0:274
CCTGTTCGCTCCCCACGCTTTCGCTCCTCAGCGTCAGTGACGGCCCAGAGACCTGCCTTCGCCATTGGTGTTCTTCCCGATATCTACACATTCCACCGTTACACCGGGAATTCCAGTCTCCCCTACCGCACTCAAGCCCGCCCGTACCCGGCGCGGATCCACCGTTAAGCGATGGACTTTCACACCGCACGCGACGAACCGCCTACGAGCCCTTTACGCCCAATAATTCCGGATAACGCTTGCACCCTAC
+
ABAAAFFABBABGGGFEEEAAGEEEHGHHHHHEGFGEHHFH1EEEGCEHAFHGHGHHHHHEEGFFE433??EGHHHHGGGGGGFGGHFFFFGHHHHHFFEECGHG//<BCGHHHF2FFHHFHGHAHG<A@DCC0<<<FF>>@D<-<AEH.::CF-??DDBFGGA9.../;>..../;B/9FFFFFF;-;@-@--9--9@DFFFDFFAAABAFF//;B;9;BDA./9/9BF/-9.;9BA-...ABFFDE.A
@M03896:38:000000000-B4D98:1:1106:3778:9008 2:N:0:274
CCTGTTCGCTCCCCACGCTTTCGCTCCTCAGCGTCAGTGACGGCCCAGAGACCTGCCTTCGCCATTGGTGTTCTTCCCGATATCTACACATTCCACCGTTACACCTGGAATTCCAGTCTCCCCTACCGCACTCAATCCCGCCCGTACCCGGCGCGGATCCACCGTTCAGCGATGGACTTTCACACCGCACGCGCCGAACCGCCTACGAGCCCTTTACGCCCACTAACTCCGCCTCACGCTTGCACCCTAC
+
AAA11BFAD>>AGGFFEFEE0FEFGHGGHGFFEEEA/FGBD/AAEA?/F/BFFFBGGHBG/ECEFF1B@B?EGHHHFGEGGGGFFGHFHFBGHHHHH/<?EEBGH0B001FGBBB1BB1BDGAFEHH/<CCGC0?1?FG/>@C--<<C0.-<;@---9;BBGGA.;/F9F.-..9;B///:BFFFF--9@99--9;->@@-9@--:-9-;;;-///:--9@B--9//;9/---;9/;-;;--99;9A:BA
@M03896:38:000000000-B4D98:1:1106:10659:11555 2:N:0:274
CCTGTTCGCTCCCCACGCTTTCGCTCCTCAGCGTCAGTGACGGCCCAGAGACCTGCCTTCGCCATTGGTGTTCTTCCCGATATCTACACATTCCACCGTTACACCGGGAATTCCAGTCTCCCCTACCGCACTCAAGCCCGCCCGTACCCGGCGTGGATCCACCGTTAAGCGCTGGACTTTCACACCGCACGCGACGCACCGCCTACGAGCCCTTTACGCCCACTAATTCCGGCTAACTCCTGCACCCTAC
+
ABBAAFFAAAABGGGGEFFFFGGGGHGHHHHHGGEE?FGBGA?EEEAGGEFGGHBGHHHHCEEBFG@3BFGEGHHHHHG1EEGGHHHHHGGDGFHHHEBEFFGHHGGCCCHGGFF2@FFHGHGHEHH/A@DGC0<1>FF><CF-<<EEH;-@@--;CCBFBFG.9..;0;--.9-9AB/BBFFBFFB--;-;--;--;;@@BCDAF..;@DE./;/B:;@DF?9///9;B:;-9./;/;/;;;99/A?.;
@M03896:38:000000000-B4D98:1:1106:10641:11563 2:N:0:274
CCTGTTCGCTCCCCACGCTTTCGCTCCTCAGCGTCAGTGACGGCCCAGAGACCTGCCTTCGCCATTGGTGTTCTTCCCGATATCTACACATTCCACCGTTCCACCGGGACTTCCAGTCTCCCCTACCGCACTCCAGCCCGCCCGTACCCGGCGTGGCTCCACCGTTCACCGCTGCACTTTCACACCGCACGCGACGCACCGCCTACCAGCCCTCTACGCCCAATCTTCCCCGACAACCCTTCCCCCCTCC
+
AAA>>DF>A>AAGGFFAAAAFGEEEHGHF1AFEEEEFFFBF/AEEE//G/GFFG0FG1FG/EE/>B@1B?BEFFGHGH?/>/EFGFGGGGFFFG2FG/B/0BBGHG////?FF1@1@@FGFGCFEGH>A@CCH0C<>FC-ACC-<<AEH.-::9-@-CCEBFG;.9/90;E--;-9B///9;B/99---;99-----;@@-@@-BF-//-;B--9/;-99@-A-////;---9---;-:-9-;-BA>@--
@M03896:38:000000000-B4D98:1:1106:4584:12570 2:N:0:274
CCTGTTTGCTCCCCACGCTTTCGCACCTGAGCGTCAGTCTTCGTCCAGGGGGCCGCCTTCGCCACCGGTATTCCTCCAGATCTCTACGCATTTCACCGCTACACCTGGAATTCTACCCCCCTCTACGAGACTCAAGCTTGCCAGTATCAGATGCAGTTCCCAGGTTGAGCCCGGGGATTTCACATCTCACTTAACAAACCGCCTGCGTGCGCTTTACGCCCAGTAATTCCGATTAACGCTTGCACCCTCC
+
ABB?AFFFFFFFGGGGEEEFFG2EEGGFBGHGEEEGEGFHHHGHFDEFG?EEEE>EFGGHAEEEGHE/EEGGHHHHHHFGHHHHHHHFEEEFFGHFHCBCB@DGHHFFBGHHGHHFHHHGGGGFFHF..CEHC<C0<GG<<GG00;GGG:0GFHFGCCGFHF0.:0/;BBFG?A-9-CBFFFG;FFF/;FFFBFB;BAEFBDFFFFDADA@D=..BFED=DDABFF//FF/.AADFF.B.AAE;BFFFFF
@M03896:38:000000000-B4D98:1:1106:4575:12586 2:N:0:274
CCTGTTTGCTCCCCACGCTTTCGCACCTGAGCGTCAGTCTTCGTCCAGGGGGCCGCCTTCGCCACCGGTATTCCTCCAGATCTCTACGCATTTCACCGCTACACCTGGAATTCTACCCCCCTCTACGAGACTCAAGCTTGCCAGTATCAGATGCAGTTCCCAGGTTGAGCCCGGGGATTTCACATCTGACTTAACAAACCGCCTGCGTGCGCTTTACGCCCAGTAATTCCGATTAACGCTTGCACCCTCC
+
ABAAAFFFFFFFGGFGEFEFFGGGGGGHF3FGFEFEFGGHHHGHGDEGFEE?EEEFGEFH1EEEGHEE>EFHHHHHGFHGHHHHHHHGEEF?GGGHHDBFC@2FGHF02FGCGHGGHHHGGGGGFGF.><CGHEH0DGB<CGGC0=<CF;CGFFBGCCHGHHB./9;/CFGGCG--?AFGFBFFFFF/:BFFB/;;/AFFBFFF?F-;AD@@@.A9FFD>DDE99/99BFFA..9FB.@AE?99;;DEED
@M03896:38:000000000-B4D98:1:1106:2124:12762 2:N:0:274
CCTGTTTGCTCCCCACGCTTTCGCACCTGAGCGTCAGTCTTCGTCCAGGGGGCCGCCTTCGCCACCGGTATTCCTCCAGATCTCTACGCATTTCACCGCTACACCTGGAATTCTACCCCCCTCTACGAGACTCAAGCTTGCCAGTATCAGATGCAGTTCCCAGGTTGAGCCCGGGGATTTCACATCTGACTTAACAAACCGCCTGCGTGCGCTTTACGCCCAGTAATTCCGATTAACGCTTGCACCCTCC
+
ABBAAFFFFFFFGGGGEEEEEGEEEGGHCGHHGEEEEGGHHHHHGEEHFA0EEE>EGGGHAECEGHECEFGHHGHHGFGGHHHHHHHGGEFGHHGHHGGGD@DGHHFGEFHHHHHGHHHGGGGHFHFG.EDGF0<<<GF/CGGC:0CCC0:CGFFHCGGHHH0::99;/CFFBGDGCGGGBFGFFFF/9FFFFB9BFFEEFFFDFFFD?DFD-9A/BEFACF?FBFBFFFF..;ABBAA.9.99FFDEEF
@M03896:38:000000000-B4D98:1:1106:2140:12770 2:N:0:274
CCTGTTTGCTCCCCACGCTTTCGCACCTGAGCGTCAGTCTTCGTCCAGGGGGCCGCCTTCGCCACCGGTATTCCTCCAGATCTCTACGCATTTCACCGCTACACCTGGAATTCTACCCCCCTCTACGAGACTCAAGCTTGCCACTATCAGCTGCAGTTCCCAGGTTGAGCCCGGGGATTTCACATCTCACTTACCACACCGCCTCCGTGCGCTCTACGCCCAGTCATTCCTATTAACACTTGCACCCTCC
+
AAA1AFFFFFFFGGGG?EEEFG0B0EEB0BBB0BAAAFFD2D/BAE/B0//AA>>EEEEG/B>?EH////?FGFHHF011BBFGFBG/E/?<FBBBG<<><<?FFF000??FF@1DFHHG@>>>FD<<.<<GC0<<<<0/<C00//;;C00<CCC/0;;GHG0./0//9;;;---9-990;9FFFB//;;BF//;:/;;A;=@--9:9-9-;9-;:B--99-;/BB//BB//////;/;/9/:/;:9AEB
@M03896:38:000000000-B4D98:1:1106:24190:13004 2:N:0:274
CCTGTTTGCTCCCCACGCTTTCGAGCCTCAACGTCAGTTACCGTCCAGTAAGCCGCCTTCGCCACTGGCGTTCCTCCTAATATCTACGCATTTCCCCGCTACACTAGGAATCCCACTTACCCCTCCGGTACTCTAGATTGACAGTTTCCAATGCAGTCCCGGCGTTGAGCCCCGGCCTTTCACATCACACTTGCCATTCCGCCTCCGCTCACTTTACACCCTGTACATCCGGATAACGCTCGCCCCCTACG
+
ABB?AFFFFFFFGGGEAEEAFGEFBEGHHHHHGFFGBFFFHH?FEEAADAD5BA0AEE1GGEE1EG321/E>?BFGF1G4@44BFBFAEAEE4B4FG/EE/EGHDGE01?F1BFBFF1BGFG//<??<<>/?GF1111111<11><<F1G1<1CB11<<G@@-;;--./;;:C?;9-;FGG0F90900:9/;00;0;;F0B..9.;D?.;.//9B/;/9/A.9//;;/:;9-..;/;A=..-9-9-;@...
@M03896:38:000000000-B4D98:1:1106:24188:13024 2:N:0:274
CCTGTTTGCTCCCCACGCTTTCGAGCCTCAACGTCAGTTACCGTCCAGTAAGCCGCCTTCGCCACTGGTGTTCCTCCTAATATCTACGCATTTCACCGCTACACTAGGAATTCCACTTACCCCTCCGGTACTCTAGATTGACAGTTTCCAATGCAGTCCCGGGGTTGAGCCCCGCCCTTTCACATCAAACTTGCCATTCCGTCTACGCTCACTTTACACCCAGTAAATCCGGATAACGCTTGCCCCCTCC
+
CCCCCFFFFFFFGGGGEFFFGGECBEGHHGFHGHHGFHHHHHGGGGGGBFB5BC0AEEAGCB1>>B@?5FG>FE@GFFGFD44BD@F?E1EF4FGGH?>>/E?F3?C3G3F3FG4?DDGHGHGAEDG</<?FFDG@G?F1?GD???<GFH1D1FF1=>GHC-<-<A<G/;GFDC-@CCFBF09;BF000:CF0CF0;;FFF0...9.-9A.BBFB/9/:B...////9BF.:.9:/;.9.9.::BF=-.:
@M03896:38:000000000-B4D98:1:1106:22405:13783 2:N:0:274
CCTGTTCGCTCCCCACGCTTTCGCTCCTCAGCGTCAGTGACGGCCCAGAGACCTGCCTTCGCCATTGGTGTTCTTCCCGATATCTACACATTCCACCGTTACACCGGGAATTCCAGTCTCCCCTACCGCACTCAAGCCCGCCCGTACCCGGCGCGGATCCACCCTTAACCCATGCACTTTCACACCGGCCGCGCCGAACCGCCTACGAGCACTTTACGCCCACTCATTCCGGCTCACGCTTGCACCCTAC
+
ABBAAFFABBBBGGGE2EAFFGEEFHGHHHHHGFE2EGHFFE0AEEAFFGAFFABFGH5FGEG?FDD3@1FEGHHHFFG?EECGFHHHHEFDGHHHHEGEE?BFGEB/C?GCGGD1@GHH<GGHGHG<CGCCH0B>>FG->CD-<<EEH.-;;A9?-?AFFGG..////;../9//BF/9BBBFFF---;-;9-99-9@B=BBFFFDA?@-;;/:B;;ABBFE9/F/9:B/-99./:.;...:9BFD.9;
@M03896:38:000000000-B4D98:1:1106:22392:13796 2:N:0:274
CCTGTTCGCTCCCCACGCTTTCGCTCCTCAGCGTCAGTGACGGCCCAGAGACCTGCCTTCGCCATTGCTGTTCTTCCCGATATCTACACATTCCACCGTTACACCTGGAATTCCAGTCTCCCCTACCGCACTCCAGCCCGCCCGCACCCGGCGCCGATCCACCGTCAAGCGATGGACTTTCACACCCCACGCGACCAACCGCCGACGAGCCCTCTACGCCCACTACTTCCGCATAACGCCTGCAACCTAC
+
>A?>>DD1AAAAFE1FEEF0FDEEEFGHFEACAEE/EF2AF//AEE////BEFABCGGFF/>>BFH11211BBFFF1>??E@EBFGGEGFBFGFHHG/G?EA1<<00001<FGFB1GGBG1G<0/@F/B/A@00110?C->CC--<<AA---;C---;?B0FF.9...09...-;/;///9/9;BB-9-;-;--;--99A-;=--;-9>@?F---9F-9>@B9A/B9/;B-----:B-;9--:;/;A//;
@M03896:38:000000000-B4D98:1:1106:22410:13805 2:N:0:274
CCTGTTCGCTCCCCACACTTTCGCTCCTCAGCGTCACCGTCTGCCCAGAAACCTGCCTTCGCCATCGGTGTTCCTCCCGATATCTACACATTCCACCGCTACACCGGGAATTCCAGTCCCCTCTCCCGCACTCTAGCCCGCCCGTACCCAGCCCACCTCCACCGTTCAGCGTCGGTCTTTCACACCGGACGCCACGACCCGCCTACACGCCCTTTACGCCCAATAATTCCGGCTAACGCCTGCACCCTCC
+
AA>>AFFADABBGGGG2ABFGGEE2FFGHHFGEEEE2322B2B5BF3113BBGGBFHGHHGEG1F311>B?EF4FHHAA1>/EGHFG4FFGFGHEHHE/EEEEGH//</BGHGG21@<11?0?G0F0/</<D>11=>0>->AA-<-.<C0;.:;....;;/;:..9/;0;...A--;CBFGGGGGF--9;---9;--;@B-@BDDB;.9@EB-9B9F.:>B...///;;B/---9/;.9-....;;FA9A
@M03896:38:000000000-B4D98:1:1106:13473:14775 2:N:0:274
CCTGTTCGCTCCCCACGCTTTCGCTCCTCAGCGTCAGTGACGGCCCAGAGACCTGCCTTCGCCATTGGTGTTCTTCCCGATATCTACACATTCCACCGTTACACCGGGAATTCCAGTCTCCCCTACCGCACTCAAGCCCGCCCGTACCCGGCGCGGATCCACCGTTAAGCGATGGACTTTCACACCGGACGCGCCGAACCGCCTACGAGCCCTTTACGCCCACTAATTCCGGATAACGCTTGCACCCTCC
+
AABAAFFBDAABGGGFEEFFFGEFGHGGHHHHGGFGGFFCG1AEEAEGAGFGGHFGHHHHEGGEFE4@3?FEGHHHHGGGGCEFFGGHHGFFHHHHHEFEFFGHHE/CC@FGGGB2@FGHHGGHGFH<>ACFH0>1FFH-ADF--<CEH:-A-99?-@AF0CF.::.;;B-..;.:BB9BFFFBFFA--;9;:-;-:-@@:BFDFFA?.@BE.//;BAADFF?.B//;BF;=.::FF.:...9/9:D..;
@M03896:38:000000000-B4D98:1:1106:14320:14914 2:N:0:274
CCTGTTTGCTCCCCACGCTTTCGCACCTGAGCGTCAGTCTTCGTCCAGGGGGCCGCCTTCGCCACCGGTATTCCTCCAGATCTCTACGCATTTCACCGCTACACCTGGAATTCTACCCCCCTCTACGAGACTCAAGCTTGCCAGTATCAGATGCAGTTCCCAGGTTGAGCCCGGGGATTTCACATCTCACTTAACAAACCGCCTGCGTGCGCTTTACGCCCAGTAATTCCGATTAACGCTTGCACCCTCC
+
ABBABFFFFFFFGGGGEEEEFGFEEGGHGGHGEGEEEHGGGHEFEE?GHA0AEE>EFGGHEEFEGHE/>EFHHHHHHGGHHHHHHHHFGFGGHHHHHGCCDCHHHHCCBFFHHHHHFHHGGGGHHFC..<<GF0/<<C</CGF:0;;;<:CGHHHH;CGFHHE.:0//9CFE@B?-@9/CFFFGFFF//BBF//;;/;AABBFFEF;;AD-@-.;FBAADFFF/:9BFFFF...;/F.9.;.;/;9DFFF
@M03896:38:000000000-B4D98:1:1106:12854:17578 2:N:0:274
CCTGTTCGCTCCCCACGCTTTCGCTCCTCAGCGTCAGTGACGGCCCAGAGACCTGCCTTCGCCATTGGTGTTCTTCCCGATATCTACACATTCCACCGTTACACCGGGAATTCCAGTCTCCCCTACCGCACTCAAGCCCGCCCGTACCCGGCGCGGATCCACCGTTAAGCGATGGACTTTCACACCGCCCGCGACCAACCGCCTACGAGCCCTTTACGCCCACTACTTCCGCATAACGCTCCCACCCTAC
+
ABBAAFFABBBBGGGGEEE2FGFGGHGHHBCGFGEEGFHGH1AEEGGGGGFGGFBFGGHHHGGGGE@@@?FEHHFHHGG?@E/F4FFFHGGFHHGHHFGEGFFGHGC/CCGGHHBDGGHG2FDFEHH<@DGCF0F1FFG<ADD-<<AEH.:@AA-?9-AFFGG.;...;B9...9/9;/;FFFF/A>>-@-;--;--;AF>BF?ABA9ABBA.//;B.;-@D..///99/.9-../;.;...;9;DD.9A
@M03896:38:000000000-B4D98:1:1106:16484:18862 2:N:0:274
CCTGTTCGCTCCCCACGCTTTCGCTCCTCAGCGTCAGTGACGGCCCAGAGACCTGCCTTCGCCATTGGTGTTCTTCCCGATATCTACACATTCCACCGTTACACCGGGAATTCCAGTCTCCCCTACCGCACTCAAGCCCGCCCGTACCCGGCGCGGATCCACCGTTCAGCGATGGACTCTCACACCGCACGCGACGAACCGCCTACGAGCCCTTTACGCCCAACACTTCCGGATAACGCTTGCACCCCAC
+
ABAAAFF3AAABGGGGEEEFFGEEFHGGGBFGGGGFGFHBGE?EEC?FGEFGGH2GHHHH1ED>FF@F3??EGHHHGGGGECEFHGHGGFFGHHFHHEFAFCFGFE/@@CGHHHHBGHGHFHDCFGH/A<CCH0><>FG>@FG@-=<CG.-:CC9?-AAF9FF.9../9;.;.../;9/;;;F/FF@=DBBB--9-;99@@DF.;B;.;@>E.///;.99;.....//9B.-...;B.@..9./;FF-.9
@M03896:38:000000000-B4D98:1:1106:16463:18863 2:N:0:274
CCTGTTCGCTCCCCACGCTTTCGCTCCTCAGCGTCAGTGACGGCCCAGAGACCTGCCTTCGCCATTGGTGTTCTTCCCGATATCTACACATTCCACCGTTACACCGGGAATTCCAGTCTCCCCTACCGCACTCCAGCCCGCCCGTACCCGGCGCGGATCCACCGTTAAGCGATGGACTTTCACACCGGACGCGACGAACCGCCTACGAGCCCTTTACGCCCACTACTTCCGCATCACGCTTGCACCCTAC
+
ABBAAFFBDABBGGGGEEEFFGFEGHGFHFGGFGEEEDA5FEAEGE?GHHGGGHBGHHHHEGD>?@4B3BFEGGHHHHGEEFGGHGGGHFGGHGGHHEBEEEFGGE//<BGGGHGD@GFHHHDGGHH<@/CGG0F>FGD><CG-<<CEHC;@FF--;9AFBFFAC...;B=..AA9FFBFFFFFFF--;;-;-99--9;B9DFFAF..9;BE.;/9B.;-@;99//;9BB..;.-;;.;.9.;//BDEBA
@M03896:38:000000000-B4D98:1:1106:2799:18984 2:N:0:274
CCTGTTTGCTCCCCACGCTTTCGCACCTGAGCGTCAGTCTTCGTCCAGGGGGCCGCCTTCGCCACCGGTATTCCTCCAGATCTCTACGCATTTCACCGCTACACCTGGAATTCTACCCCCCTCTACGAGACTCAAGCTTGCCAGTATCAGATGCAGTTCCCAGGTTGAGCCCGGGGATTTCACATCTCACTTAACAAACCGCCTGCGTGCGCTTTACGCCCAGTAATTCCGATTAACGCTTGCACCCTCC
+
ABBAAFFFFFFFGGFGEEE2FFEEEGGHGGHFEFGEGHGFFHHHGFGFHEAEEEEEGGGHAE?EEGE>EECFHGHHG2CGGGHHHHHFGGEGFHHHHDCGGCFGHHB02FGHHHHFHHHGFGGGFHG?..EG<0<0<C0<CGG00:<CC::CGFFH0CGGCGB;:0///CFE9;@-;C9CFFFFFFF/;BFFF/BFFFEE@DFFFFFADD;@9.AFFEBCFFF///;/FFF99:9BB.@..A9BFFD.EF
@M03896:38:000000000-B4D98:1:1106:2816:18991 2:N:0:274
CCTGTTTGCTCCCCACGCTTTCGCACCTGAGCGTCAGTCTTCGTCCAGGGGGCCGCCTTCGCCACCGGTATTCCTCCAGATCTCTACGCATTTCACCGCTACACCTGGAATTCTACCCCCCTCTACGACACTCCAGCTTGCCAGTATCAGATGCAGTTCCCACGTTGAGCCCGGGCATTTCACATCTCACTTAACAAACCGCCTGCGTGCGCTTTACGCCCAGTACTTCCGATTAACGCTTGCACCCTCC
+
AAA3>FFFFFFFGGFGEEE2FFEEAEEF3AFFAEEG2BFGFHGFEGDBF?AAAE>EEGGGCE?EEGE>>EFHGHHHGCGBHGEHHFG?E?<EFFFHHDBC/<FGCF?C0??<FFGFHHHGGGGHFGF?.<AGF/</<G0/.CC00<;C0::;GHG0;CCFGH.-9.;;/;FA----9;99C;FBFFF//BB/;/;;B?AA@=?DFF-9.99;-:.B9AD=@A.:;B/9BFA.;;A/B.9.;.;//;D.AA
@M03896:38:000000000-B4D98:1:1106:12835:20536 2:N:0:274
CCTGTTTGCTCCCCACGCTTTCGAGCCTCAACGTCAGTTACCGTCCAGTAAGCCGCCTTCGCCACTGGTGTTCCTCCTAATATCTACGCATTTCACCGCTACACTAGGAATTCCACTTACCCCTCCGGTACTCTAGATTGACAGTTTCCAATGCAGTCCCGGGGTTGAGCCCCGGCCTTTCACATCAGACTTGCCATTCCGTCTACGCTCACTTTACACCCAGTAAATCCGGATAACGCTTGCCCCCTAC
+
ABBABFFFFFFFGGGGEFEFFGEFBFGHHGFHGGGFFHGHHHGGGGGHGHHGGGEEGGGHCGDEGHE?@FGEGHHHHHHHGHHHHHHFEEEGGHHHHEEEEEBGGFFGBGHHHHGGFHHHFHHGGGG?</CGH2FFHBF<?GGCFFFGHHHHFHH>=FGHG@-A<<<<<GHFGD-A:CFGGFGGGGG09FFF0CF9CFGGGFFFEGEGGGFF//B/F/BFFE.9;//;BFF-;.9;;AB.A?E9BEF;EA
@M03896:38:000000000-B4D98:1:1106:24008:25405 2:N:0:274
CCTGTTCGCTCCCCACGCTTTCGCTCCTCAGCGTCAGTGACGGCCCAGAGACCTGCCTTCGCCATTGGTGTTCTTCCCGATATCTACACATTCCACCGTTACACCGGGAATTCCAGTCTCCCCTACCGCACTCAAGCCCTCCCGTACCCGCCGCGGCTCCACCCTTAAGCGATGGACTTTCACACCCCCCGCGCCGAACCGCCTACGCGCCCTTTACGCCCCCTCCTTCCGGCTACCGCTCGCCCCCTAC
+
AAA>AFFAAAABGGGEAAAAFGABEGGHHGFGEEE?2G55DA0AEC?AF1FGFGBFGGFHAED1?B433?FEFHHHHGGEE?EGHDGFGBEFGH?GHA?EE?BGF><///??FFD1@@GGFHGHGHH>@@DCF01>>CG0>CF.<<CCH<-;-:---;;E/CF..//00;-....9;B/;;9B/:D.--;-;--9---;B9@B..:.--9@B-/9/B99@B---.99/BF.---9.;;9---9-:;B=.A
@M03896:38:000000000-B4D98:1:1106:12427:26502 2:N:0:274
CCTGTTCGCTCCCCACGCTTTCGCTCCTCAGCGTCAGTGACGGCCCAGAGACCTGCCTTCGCCATTGGTGTTCTTCCCGATATCTACACATTCCACCGTTACACCGGGAATTCCAGTCTCCCCTACCGCACTCAAGCCCGCCCCTACCCGGCCCGGATCCACCGTTAAGCGATGGACTCTCACACCGCCCGCCCCGAACCGCCTACACGCCCTTTACGCCCACTACTTCCGCATCACACTCGCACCCTAC
+
AAA>AFF@DAABGGGEAFEAAF2EEHGFHHHHGEEEEEFCGE0EEEEGFABGGHBFGFHH1EEEFD4331BEGFHHHHGGEGGGFHHGHGFFHHHHHEF?/FFHHE?/?@G1F@>12@FGHHDFFFG/>/CCGBF1>FH-<AD-.<CGH.-:-;-;-.;B0CF.....0;-..../;//9:/;/BD-9-;-;-99-;9@B-;B.9B/..9;@-//:B.;@BF.99F9/BF..-.-;F/B//.;-@;A.BA
@M03896:38:000000000-B4D98:1:1106:12415:26515 2:N:0:274
CCTGTTCGCTCCCCACGCTTTCGCTCCTCAGCGTCAGTGACGGCCCAGAGACCTGCCTTCGCCATTGGTGTTCTTCCCGATATCTACACATTCCACCGTTACACCGGGAATTCCAGTCTCCCCTACCGCACTCAAGCCCGCCCGTACCCGGCCCGGATCCACCGTCAAGCGCCGGACTTTCACACCGCACGCGACGAACCGCCCACGCGCCCTTTACGCCCCATAATACCGGATAACCCTCGCACCCTAC
+
AAAAAFFABAABGGCEAEA2AFBEEHGFG3FGEEEEEGFBF10AEEEF1AEFFHBFGGDHFEEEA3433?1?FGFHGFGG/EEG4FGGHDFGGHFGFEE<EEGHH?/<>@FC>121>@GHGGDFGHC<>@CCC011>FG--<C--<CEHD:@-;-;-;;B0CF.:...9;.-----;9//;/B9;A@;?@@@--;---@BBB--9;;.-;9@;////.99@-..;///;;.--.;/;/;..---;=D.;A
@M03896:38:000000000-B4D98:1:1107:11833:2337 2:N:0:274
CCTGTTCGCTCCCCACGCTTTCGCTCCTCAGCGTCAGTGACGGCCCAGAGACCTGCCTTCGCCATTGGTGTTCTTCCCGATATCTACACATTCCACCGTTACACCGGGAATTCCAGTCTCCCCTACCGCACTCAAGCCCGCCCGTACCCGGCGCGGATCCACCGTTAAGCGATGGACTTTCACACCGGACGCGACGAACCGCCTACGAGCCCTTTACGCCCAATAATTCCGGATAACGCTTGCACCCTAC
+
BBBAAFFABBABGGGGAEEFFG2EEHGHHHHHGGEEFF55EE0EEEGHEFBGFHFGHHHHFGGEF@@F3FGEGHHHHGGGEGGHHHHFGEGFGHHHHG0EEEGHHEBC/BGHGGG2@FGHHHGHFHF/ADGGH0G>FFH>ADG--<DGH.-;@;99;9BFGGGDA..;9B-....:FFFFBBFBFF@--;>D--;9-;;B-@BD.:9..;@FBB9/99A@DF..;///BF99.;9BFAF...9;;;DE.:
@M03896:38:000000000-B4D98:1:1107:17343:4598 2:N:0:274
CCTGTTTGCTCCCCACGCTTTCGCACCTGAGCGTCAGTCTTCGTCCAGGGGGCCGCCTTCGCCACCGGTATTCCTCCAGATCTCTACGCATTTCACCGCTACACCTGGAATTCTACCCCCCTCTACGAGACTCAAGCTTGCCAGCATCAGATGCAGTTCCCAGGTTGAGCCCGGGGATTTCACATCTGACTTAACAAACCGCCTGCGTGCGCTTTACGCCCACTAATTCCGATTAACCCTTGCACCCTCC
+
>AAAAFFFFFFFCGFFEEEAFGEFFFGFFGHHEEEGGFFGFHHHGEEHHGFCEFEGEEEHHGFAFHFCE?EHHHHHHHHF3GGHFFHEG/EDFGFGHGGC@BGGFGG02?DGHDGHHHHFDGGGFHFEC.<G<CF0DC0<<CGC.;<CC0;;0::C;;FHFC0./099FFGGA--;-ABFF0FFFF//9BFF//B9FFFFF-BDA9@;AD-99:.BFAA9;...//:99B9...A9B/9./:/99B..;.
@M03896:38:000000000-B4D98:1:1107:17323:4609 2:N:0:274
CCTGTTTGCTCCCCACGCTTTCGCACCTGAGCGTCAGTCTTCGTCCAGGGGGCCGCCTTCGCCACCGGTATTCCTCCAGATCTCTACGCATTTCACCGCTACACCTGGAATTCTACCCCCCTCTACGACACTCAAGCTTGCCAGCATCAGATGCAGTTCCCAGGTCGAGCCCGGGGATTTCACATCTGACTTAACAAACCGCCTGCGTGCGCTTTACTCCCAGTAATTCCGATTAACGCTTGCACCCTCC
+
ABBBAFBFFBFFGGGF2AAAFGAEEGGHCGGHGEEF2FGH5GEGEGEFHE0AAE>EEEEGAEEEEH1>>>FGHGDGFEF3FFGGHGHGGEEGBFGHHDDC/<?FHC<FBGHHH2DFGCHGG?EFGGCA.<A0C/C<<<</<CG0.;;:C0:::0:;;:;HGH09//9=-CDE?99-=AFFFFFFFFB//BFF/BBB/AFFADCAAF-.9;;;;9.BF/;/EB/;/F//BB/..9;BFFD...;;BFFFAD
@M03896:38:000000000-B4D98:1:1107:6738:5543 2:N:0:274
CCTGTTTGATACCCACACTTTCGAGCCTCAATGTCAGTTGCAGCTTAGCAGGCTGCCTTCGCAATCGGAGTTCTTCGTGATATCTAAGCATTTCACCGCTACACCACGAATTCCGCCTGCCTCAACTGCACTCAAGATATCCAGTATCAACTGCAATTTTACGGTTCAGCCGCAAACTTTCACAACTGACTTAAACATCCATCTACGCTCCCTTTAAACCCAATAAATCCGGATAACGCTCGGATCCTCC
+
ABBBAFFFFFFFGGGGCEFFFGEGCFFGGGHHHHGHGGBGGHHFGHFHHHHHEGCFHHHHEEEFEHFBAEEBGHHHFFFHHHHHHGHFGGHHHHHHHFFGG@FGHHF>EFHHGF?EFGHHHFGFGHFBFGHHF2F2F2GHHHG2@@DFFGHHGFF2<FGFHFC/?</?1>>>>@DCHHBGHHHHHD//<CG<C0CGGGHFH0GEGF;@CC.EB0FFFGBFFGAC000BBFD-..;9999.;-9..;F/BF
@M03896:38:000000000-B4D98:1:1107:16084:11521 2:N:0:274
CCTGTTTGCTACCCATGCTTTCGTGCCTCAGCGTCAGTTAAAGCCCAGTAGGCCGCCTTCGCCACTGGTGTTCCTCCCGATCTCTACGCATTTCACCGCTACACCGGGAATTCCACCTACCTCTACTTCACTCAAGCCCAGCAGTTTTAATGGCAGGCTATGGGTTAAGCCCATAGTTTTCACCACTAACTTACCAGGCCGCCTACGCACCCCTTACACCCAGTAATTCCGGACAACCCCCGCCCCCTAC
+
BBBABFFFFFFFGGGGFBFBGGEGFFGHHHHGEGEEFHHHHHFGHFHGGHBGFGEEGGGGAEDEFHEBFFHFHHHHHGGGGGHHHHHFEFGGHHHHHEEFGCHHHE/<@DHHHHHFHFHHHHHHHGHGHFGHF2C??FCF?G??1??FGHGDD<<<<CC1<D<C<<<D0DGGEG/<:::CFFHH0CB/CFF0;GG;0.;E-@CDFFCDADDF-99BB;BFD.A9/9/BBF/-.;-9A.A.@;;--@BBAF
@M03896:38:000000000-B4D98:1:1107:16103:11522 2:N:0:274
CCTGTTTGCTACCCATGCTTTCGTGCCTCAGCGTCAGTTAAAGCCCAGTAGGCCGCCTTCGCCACTGGTGTTCCTCCCGATCTCTACGCATTTCACCGCTACACCGGGAATTCCCCCTACCTCTACTTCACTCAAGCCCAGCAGTTTTAATGGCAGGCTCTGCGTTAACCCCATAGTTTTCACCACTAACTTACCAGGCCGCCTACGCACCCTTTACACCCAGTAATTCCTGACAACGCCCGATCCCTAC
+
AAAAAFFFDF5DFGGGFGFGGGEBFFGGHGBFEEE2AGGDGGDGFCFFFFD3BFAAEEGG1EAAEG3B@2BEGGHHHGF?/EFGHGHFEEEGDFFGHDEE/>BGHE//>/FGGF1BBBFHHGHH1GHHH2F?10?1??</?F0<1=11>1>>1<0>-<<.<D0-<..<0<CEAG/0<;0:C:CF0:;///000;C;9.:.--9A?B.;AB@D.9/;9;;BA../:/://B//;9//:-;-;---;9FB/F
@M03896:38:000000000-B4D98:1:1107:16073:11535 2:N:0:274
CCTGTTTGCTACCCATGCTTTCGTGCCTCAGCGTCAGTTAAAGCCCAGTAGGCCGCCTTCGCCACTGGTGTTCCTCCCGATCTCTACGCATTTCACCGCTACACCGGGAATTCCACCTACCTCTACTTCACTCAAGCCCAGCAGTTTTAATGGCAGGCTATGCGTTAAGCCCATAGTTTTCACCACTAACTTACCAGGCCGCCTACGCACCCTTTACACCCAGCAATTCCGGACACCGCTCGCTCCCTAC
+
ABBAAFFFFFFFGGGGBFFAFGEFFGGHHFFGEGEEGHHFHFHGFHHHGE5FFGAEGGGH1EEEEG32BCGEFHHHHFGGGGHHHHHGGEEGFGGHHE>EE@GGHEE@CCHHGHFFHHHHHHHHHGFGHFGHF2F1FFGFFGHA1?FFFHHF1>0C-CCGDF0<C<<CDDGEEG/;;00:C0CG0.///:CCC0;;0.AEAC?..B:;9BF?.;BFFBB/DEF.;BBB9F/-99-.9-9---@9AFF./;
@M03896:38:000000000-B4D98:1:1107:16093:11539 2:N:0:274
CCTGTTTGCTACCCATGCTTTCGTGCCTCAGCGTCAGTTAAAGCCCAGTAGGCCGCCTTCGCCACTGGTGTTCCTCCCGATCTCTACGCATTTCACCGCTACACCGGGAATTCCACCTACCTCTACTTCACTCAAGCCCAGCAGTTTTAATGGCAGGCTATGGGTTAAGCCCATCGTTTTCACCACTAACTTACCAGGCCGCCTACGCACCCTTTACACCCAGTAATTCCGTACAACGCTCGCTCCCTAC
+
ABAAAFFFFFFFGGGFFFFFGGFGFGHHHHHGEGFGGHGHHHFGHFHGGFGFGGEEFGGG1EEEEGCFFFGEHHHHHGDGCEGHFGHFGGGGGHHHHEEGGEGHHEE@DGHHGHHHHHHHHHHHHHHFHHHHFCC?FFGC?GFC1?1FGHGFHF0>->01<D0<C..=<GGHHF/.GEEEFHHHFCCCGHGF0FFB0.AE?@GGFFEB?@>A.9;/B9;9AEA/B/BBFF/9.;ABF-@.;--.;AA./;
@M03896:38:000000000-B4D98:1:1107:24288:11913 2:N:0:274
CCTGTTTGCTCCCCACGCTTTCGCACCTGAGCGTCAGTCTTCGTCCAGGGGGCCGCCTTCGCCACCGGTATTCCTCCAGATCTCTACGCATTTCACCGCTACACCTGGAATTCTACCCCCCTCTACGACACTCAAGCTTGCCAGTATCAGATGCAGTTCCCAGGTTGAGCCCGGGGATTTCACATCTGACTTAACAAACCGCCTGCGTGCGCTTTACGCCCAGTAATTCCGATTAACGCCTGCACCCTCC
+
BBBABFFFFFFFGGGFEFE2FGAEEGGHACGGFEEEEFGFFHHHF?1FFEEGEE>EEEEH1EEEGHAE>EC4FHBGG?FFGGGHFEGFC?AEFFFGHDGCDBFHHGC0FHHFHBFGGHHGGCGHHGF<.<AHF/C0GG<<CGG0:CCGG0:;C:;:;CGHHH0./9/99CFE@?;??9FFFEFFFFE;9/B/;BBB:AFFFFFFEFFDFFAD@.9/FAACFF?/B/;BFFF.9:.BFDA-9.:.;FFFFF
@M03896:38:000000000-B4D98:1:1107:8076:12168 2:N:0:274
CCTGTTTGCTCCCCACGCTTTCGCACCTGAGCGTCAGTCTTCGTCCAGGGGGCCGCCTTCGCCACCGGTATTCCTCCAGATCTCTACGCATTTCACCGCTACACCTGGAATTCTACCCCCCTCTACGAGACTCAAGCTTGCCAGTATCAGATGCAGTTCCCAGGTTGAGCCCGGGGATTTCACATCTGACTTAACAAACCGCCTGCGTGCGCTTTACGCCCAGTAATTCCGATTAACGCTTGCACCCTCC
+
ABBABFFFFFFFGGGGFFEEFGGFGGGGFGHHFGFDEHHHGHHHGEEGHGGGEEEGGGGHHFDEEHE/EEGHHHHHGHHFGHHHHHHGGFEGHHHHHGDGGCFHHHFGFHHHHHHHFHHGGGGHHHGF.CEHF0<0<CD/<GD00;;CCG:GH:CCGHHHHGB.:0:9CFFG?D??-::FFGGGFFF:9BFFFFFF/.EFFFFFFFFADD-B-;.BFEFAFDE9BF/BFFFDA99/F.@..A.;;BDAEF
@M03896:38:000000000-B4D98:1:1107:29272:13352 2:N:0:274
CCTGTTTGATACCCACACTTTCGAGCCTCAATGTCAGTTGCAGCCTAGCAGGCTGCCTTCGCAATCGGAGTTCTTCGTGATATCTACGCATTTCACCGCTACACCACGAATTCCGCCTGCCTCAACTGCACTCAAGATATCCAGTATCAACTGCCATTTTACGGTTGAGCCGCAAACTTTCACAACTAACTTAAACATCCATCTACGCTCCCTTTAAACCCAATAAATCCGGATAACGCTCCGATCCTCC
+
ABAAAFFFFFFBGGGFCEF5FGG2BEEHHHGDGHHHGH5DBGHF22BAGBEAA2BFGFFHAEEEAGFAA0ABB@FG?B1EHBFGHH4BEEFGHFGHHGEGGCGGF/FEEEHHH4BEEE/CFDG11GGFGHHGB0@F1FGEGHGF>@@GFFGFHG0BDFB1<GC/<.-<>FH-A-<CGD0DDGFGFGH/:CFFC0;CF0CCFCGFHFC-EEAE/9C009;9.A.9F00;C9.-.9;9B.B.A.;;.;.;B/
@M03896:38:000000000-B4D98:1:1107:29256:13366 2:N:0:274
CCTGTTTGATACCCACACTATCGAGCCTCAATGTCAGTTGCAGCCTAGCACGCTGCCTTCGCAATCGCAGCTCTTCGTGATATCTACGCATTTCACCGCTACACCACGAATTCCGCCTGCCTCAACTGCACTCCAGATATCCAGCATCAACTGCCATTTTACAATCGAGCCGCCAACTCTCACAACTCACTTATACCTCCATCTACGCTCCCTTTAAACCCAATAAATCCGGATACCGATCCGAACCTCC
+
>A11>DF1@@D@F11AAAF1BAECF0AGB1E12FB2AFF11FGH/01A111///B/BG11////BBA/A//B1B1B/F/0F22B2B1/>E//BBEBF?>EE/>00/?////?>1BAEAHEA11110201111001111>2@F2@0???1?0??DB1FF1FG111>1<0>.C-<-<<<C:CFHC0CE/::GC000;C00:./900;0A-.;AE/00;00=/:A;9099;BF-9-;;//;-------99-F-
@M03896:38:000000000-B4D98:1:1107:3854:15043 2:N:0:274
CCTGTTCGCTCCCCACGCTTTCGCTCCTCAGCGTCAGTGACGGCCCAGAGACCTGCCTTCGCCATTGGTGTTCTTCCCGATATCTACACATTCCACCGTTACACCGGGAATTCCAGTCTCCCCTACCGCACTCCAGCCCGCCCCTACCCAGCGCGGATCCCCCGTTCAGCGATGGACTTTCACACCGCCCGCGACGAACCGCCTCCGAGCCCTTTCCGCCCAATACTTCCCGATAAATCCTGCACCCCAC
+
BBBAAFFADAABGGFEAFFFFGFEEHGFHHHHGEEAFDDDFEAAEC?FHEBGFFAGHGFH1EEEFE433BGEGHHHGFGGFGGHHGHHHBFEGFGHH<G/???FFEBD/BGHHGE2@@GHGHGGEHHCGCGGHGH1FFC>@CG-<CFCG0;::--;-9@F/CD-9.//9C.-.../B/9/:/BBF?---99@;9;---@D-@D9...-;;9E./;//..9;A..9///;B.9.-;.//:///;./BA-.A
@M03896:38:000000000-B4D98:1:1107:3867:15055 2:N:0:274
CCTGTTCGCTCCCCACGCTTTCGCTCCTCAGCGTCAGTGACGGCCCAGAGACCTGCCTTCGCCATTGGTGTTCTTCCCGATATCTACACATTCCACCGTTACACCGGGAATTCCAGTCTCCCCTACCGCACTCAAGCCCGCCCGTACCCGGCGCGGCTCCACCGTTCAGCGATGGACTTTCACACCGCACGCGACGCACCGCCTACGAGCCCTTTACGCCCAATCATTCCGGATAACGCCTGCACCCTCC
+
ABAAAFF>DAABGGGGAEEFFGEEEHGGHGEGFEEEEFGGGG0EEEDCHEFGGH2FGGHHCEFEFF433BBEGGHHHHGG@EFGHHHHHGF?GH?GGEFEEEFGH>><@@FGGHH2@FGHFHGHGHH@A@FGF01>>FG>>DG--<CEH.-:;;-;-:;E/FG9.9.;9;.-..99B//:BFFBFF---;;B-;;--9BF9BFA.B.9:;@E.//9B.;>DD.9///9;F/-...;F.;-..;.9BD..:
@M03896:38:000000000-B4D98:1:1107:3885:15058 2:N:0:274
CCTGTTCGCTCCCCACGCTTTCGCTCCTCAGCGTCAGTGACGGCCCAGAGACCTGCCTTCGCCATTGGTGTTCTTCCCGATATCTACACATTCCACCGTTACACCGGGAATTCCAGTCTCCCCTACCGCACTCAAGCCCGCCCGCACCCGGCGCGGATCCACCCTTAAGCGATGAACTCTCCCACCGGACGCGACGCACCGCCTACCAGCCCTCTACCCCCAATCATCCCGCCTAACGCTTGCACCCTAC
+
AAA1>@D>>AAAGGGE0EA0ABAEEHGBGG1EEEEEEE2BDE/EEC////BBFF0FGFHG/EA??F111B/?FGHGFG?E/E?FGDGHHGFEFHHHH/FEF<BGF////<?GGHF12@FGGFCHCGH<ACCGFF1<>>G<<AC--<;:C---;;---9;B0CF--/9/9;----/9;B/;///9FA9--;-;--9--;;@-9@-AB-;/;9A9--BF/9;@@--9///;A-----9;;9---99;9A;BF
@M03896:38:000000000-B4D98:1:1107:3854:15074 2:N:0:274
CCTGTTCGCTCCCCACGCTTTCGCTCCTCAGCGTCAGTGACGGCCCCGAGACCTGCCTTCGCCATTGGTGTTCTTCCCGATATCTACACATTCCACCGTTACACCGGGAATTCCAGTCTCCCCTACCGCACTCCAGCCCGCCCGTACCCAGCGCGGCTCCACCGTTCAGCGCTGGACTTTCACCCCCCACGCGCCGCACCGCCTCCGAGCCCCTTCCTCCCACTACATCCTGACACCACCTGCACCCTAC
+
AAA1>@F1A>AAGGCGEEEAFGEEGHGBFGFGAAEEEF21DE/AAE/A/AEEFCBFG1GF/EA/?1111??EFHHHHGGG//EG22BDGFFDGBFGH/G//<1B<<B?/>?FFDD>2FGHGHGHGF0/<CCGFCH1<.<-<<<---.::0..::-99;AEB/9.../;/;A--99AF/9/;;F/;@---A-:--;--9;@-;@B------99----//9;AB;-/9//9;//////;-9--/9-/;--9;
@M03896:38:000000000-B4D98:1:1107:5486:15254 2:N:0:274
CCTGTTTGCTCCCCATGCTTTCGTACCTCAGCGTCAGTACTAGGCCAGATCGCTGCCTTCGCCATCGGCATTCCTCCAGATCTCTACGCATCTCACCGCTACACCTGGAATCCTACCATCCTCTCCCATACTCTAGCTTCCCACTACCCAATGCAATTCCTCTGTTCAGCTCCGGGATTCCACATCCACCTCAAGACGTCGCCTACGAACGCTTTACGTCCCGTACTTCCCACTAACCACCCTACCCACA
+
>1>111B1131BF1EF1A13A10B00F3B1F10BE00A21A2BB01A/A11/B0//F1GG/E/E/G///>/@2D2BCFF111BFFF1/E?//BB@FFEE?@E1BEEG001B1BBB1CE2BBFFFGF0G1B0BF211>2>1@CG00@000@?0?111111??11<1<1111=<1.---</0=0D<0</0/...:000/...--.:./..;;-:A.90;;/...--;--///-/--//9-/-;:-9A--/9-
@M03896:38:000000000-B4D98:1:1107:28371:15871 2:N:0:274
CCTGTTTGCTCCCCACGCTTTCGCACCTGAGCGTCAGTCTTCGTCCAGGGGGCCGCCTTCGCCACCGGTATTCCTCCAGATCTCTACGCATTTCACCGCTACACCTGGAATTCTACCCCCCTCTACGAGACTCAAGCTTGCCAGTATCAGATGCAGTTCCCAGGTTGAGCCCGGGGATTTCACATCTGACTTAACAAACCGCCTGCGTGCGCTTTACGCCCAGTAATTCCGATTAACGCTTGCACCCTCCG
+
BBBAAFFFFFFFGGFGEFEEFGGFDGGHBFGHGEFGGHHHGHGHGG?HHGFGEEEGGGGGFGEEGHFEEFGHHHHHGFHHHHHHHHHGGEFGHHGHHGGGF@FGHFFFBCGGHHFFHHGGGGGHGHG.<AFHF0CDFHG<CGFB:GGGHHHGFFFG;GHGHH0C:9BFFGGGGG?AFDFCFBGFFFF;BBBBFBFBB.EECF-DEA@;AD9@=;EBFFFFF?F/9/;:FFFFB?DFFDF.AFFFFFAEED.
@M03896:38:000000000-B4D98:1:1107:28360:15888 2:N:0:274
CCTGTTTGCTCCCCACGCTTTCGCACCTGAGCGTCAGTCTTCGTCCAGGGGGCCGCCTTCGCCACCGGTATTCCTCCAGATCTCTACGCATTTCACCGCTACACCTGGAATTCTACCCCCCTCTACGAGACTCAAGCTTGCCAGTATCAGATGCAGTTCCCAGGTTGAGCCCGGGGATTTCACATCTGACTTAACAAACCGCCTGCGTGCGCTTTACGCCCAGTAATTCCGATTAACGCTTGCACCCTCCG
+
ABAAAFFFFFDFGGFEAFECFGEGGGGHCBGGGEEFEGFGGHFGEEDGFGECEGGGGEGGEEDEGHDEEEFHFHHHHFHGHHHGHFHFGEFEHHHHHGGBCDBGGCBCFGGHGHFHHHHGGCGHGHGG?DFGG0<DGC0/CGHF:CCGHCBC0:0;;;GHFFC./0;CFF/;9--9BCFFF0CFBBB;/;FFFBBFB.;AFF=DFFD9DDAB9.;BFAA9;AE99///;FF....;/:B99.;9;BD.99.
@M03896:38:000000000-B4D98:1:1107:21909:16087 2:N:0:274
CCTGTTTGCTACCCATGCTTTCGTGCCTCAGCGTCAGTTAAAGCCCAGTAGGCCGCCTTCGCCACTGGTGTTCCTCCCGATCTCTACGCATTTCACCGCTACACCGGGAATTCCACCTACCTCTACTTCACTCAAGCCCAGCAGTTTTAATGGCAGGCTATGGGTTAAGCCCATAGTTTTCACCACTAACTTACCAGGCCGCCTACGCACCCCTTACACCCAGTACTTCCGGACAACCCTCCCCACCTAC
+
BBBBBFFFFFFFGGGFEFGFGGEGFFHHHHHHGGEGGHHHHHHHHEFHFGFHGHEGGGGHEFFEGHBFFGGEGHHHHGGGGGHHHHHGGGGGHHHHHGEGGFGHHEECCDHHHHHHHHHHHHHHHHHHHHHHFCGFGGFGFGHF<FGFHHEGGCGC@D0CDD0<<<<0<DGG.C/0:;CGHHGHEEC/C/C0::CC0CEGAAD9.F9AEGFG-A.;BFBFFFA999//;F;-9@D?9.:.9.9..:;;/B
@M03896:38:000000000-B4D98:1:1107:21891:16091 2:N:0:274
CCTGTTTGCTACCCATGCTTTCGTGCCTCAGCGTCAGTTAAAGCCCAGTACGCCGCCTTCGCCACTGGTGTTCCTCCCGATCTCTACGCATTTCACCGCTACACCGGGAATTCCACCTACCTCTACTTCACTCAAGCCCACCAGCTTTAATGGCCGGCTATGAGTCAAGCCCATAGTTTTCACCACTAACTTACCACGCCGCCTACGCACCCTTTACACCCAGTAATTCCTGACAACTCCCGCTCCCCAC
+
AAA>>FFCDFFDGFDAGBF5BFEHGGFHHCAFEEG2EHGHFHHHHHE2G55B2EE?EGAF1A1>EEB25?1B@EFF?CE>EEFG4GG1EEEEHGHHG/>EGCEB?////<BGGHEDF01F<<D11@FDF1F110111/?</>>F.>F11FD11C0<-<<.G000=000;0:C.:/0;00;:CCBBC//:F0000900..;BBB?DFA9A=9D./;FBFF;A.A:///9;B/99;/BA/9/9.9-9.A.9D
@M03896:38:000000000-B4D98:1:1107:9587:16216 2:N:0:274
CCTGTTTGCTCCCCACGCTTTCGCACCTGAGCGTCAGTCTTCGTCCAGGGGGCCGCCTTCGCCACCGGTATTCCTCCAGATCTCTACGCATTTCACCGCTACACCTGGAATTCTACCCCCCTCTACGAGACTCCAGCTTGCCAGTATCAGATGCAGTTCCCAGGTTGAGCCCGGGGATTTCACATCTCACTTAACAAACCGCCTGCGTGCGCTTTACGCCCAGTAATTCCGATTAACGCCTGCACCCTCC
+
BBBBBFFBFFFFGGGGEEEFFGEEEGGHFHHHGGEF?GGHDHGHFEEGHC0EEEEEGGGHAEEEGHE/EEGHHHHHHFFHHGFHHHHFFEFGGHHHHGDGG@GHHHBFBGGHHHHFHHHGGGGHHHGG.CCGF/<CGHF/CGD0:0;;<;;GHCCC;CGGHH0::;9/FGGFB?--;:/CFGGGFFF/9BF9BFBB/AEFFFFFFF-;DD-B@..BFFA=BD.;/BBFFFFA;.A/B.B-9.A9BFFAED
@M03896:38:000000000-B4D98:1:1107:12541:17004 2:N:0:274
CCTGTTTGCTCCCCACGCTGTCGCGCCTCAGCGTCAGTAATGGACCAGCTCGCCGCCTTCGCCACCGGCGTTCTTCCCAATATCTACGAATTTCACCTCTACACTGGGAATTCCGCGAGCCTCTTCCATCCTCAAGCACTGCCGTATCAAGCGCAGTCCCCACGTTCAGCCCAGGAATTTCACGCCTCACTAACAGCGCCCCCTACGCGCCCTTTACGCCCAGTAATTCCGAGCAACCCCCGCCCCCTTC
+
ABBAAFFFFFFFGGGFEEF?EGGHFGGGGHGHFEEGGHFE5D5FGFGFHHG1EAAEFG?HFGGGGHF?///>FFBFHHHHHHEHDGHGFCFEGGGFHHGFHDGHHF2<FGHFHFBD@DGGDHHHHHHHBGHFD0<<DGCC/<C-.;CGFBC0E:;-;BFFEG.-9./9;;FFF.;.C00CFGG.FE?99A9/9/B/9-9=-;DC.A.@FCFF-/BFF.9=BD./9/9/;BB.->@/A.9.-;@@FFF-.B
@M03896:38:000000000-B4D98:1:1107:16240:17300 2:N:0:274
CCTGTTTGATACCCACACTTTCGAGCCTCAATGTCAGTTGCAGCTTAGCAGGCTGCCTTCGCAATCGGAGTTCTTCGTGATATCTAAGCATTTCACCGCTACACCACGAATTCCGCCTGCCTCAACTGCACTCAAGATATCCAGTATCAACTGCAATTTTACGGTTGAGCCGCAAACTTTCACAACTGACTTAAACATCCATCTACGCTCCCTTTAAACCCAATACATCCGGATAACGCTCGGATCCTCC
+
BBBABFFFFFFFGGGGFEBBBGEGGGGHHHHHHHFHGGFHHFGHGHFGHGGHBGBFHHHHAEEEFHF1AEEGHGHHGGGHHHHGHGHHGFGGHHHHHGEGGEHHHGHGFEHHHHFEFGGHHHHGGGGGGHHHC2FBFGHHHHH2FDFHGHHEHF@@1FFD<GC?<//0<FG-AG-CGFFGHHHHHGH<<GFHG0CGHHHFHFHHHG.ACEEGF0CBF0FFFGE/9/;CFF.-;AEGF.@.A-9.ADFFFF
@M03896:38:000000000-B4D98:1:1107:19023:19025 2:N:0:274
CCTGTTTGCTCCCCACGCTTTCGAGCCTCAACGTCAGTTACCGTCCAGTAAGCCGCCTTCGCCACTGGTGTTCCTCCTAATATCTACGCATTTCACCGCTACACTAGGAATTCCACTTACCCCTCCGGTACTCTAGATTGACAGTTTCCAATGCAGTCCCGGGGTTGAGCCCCGGCCTTTCACATCAGACTTGCCATTCCGTCTACGCTCACTTTACCCCCGGTAACTCCGGCTACCCCTTGCCCCCTC
+
AABAAFFFFFFFGGGGGFEFFGEFFFFGHHGHGHHGGHHHGHFGGEEGFFBFGGEFGGGHEGDEFH3FBCFEGHHHHHHHHHHHHHHGEGFGHHHHHEEGGEFHGHHFFHHHHHHGGHGHHHHGGGG>>BDHHBGFGFD1<GGFFFHGHFGGHFG>>GGHDG-=<<<<GGGGGDCGGGGGGGG9FGB0:;FF0BF09;FGG09;EF.-EEBF/9//;/9;=---;./9;9.---;.;.9...:;FF--;
@M03896:38:000000000-B4D98:1:1107:19038:19038 2:N:0:274
CCTGTTTGCTCCCCACGCTTTCGAGCCTCAACGTCAGTTACCGTCCAGTAAGCCGCCTTCGCCACTGGTGTTCCTCCTAATATCTACGCATTTCACCGCTACACTAGGAATTCCACTTACCCCTCCGGTACTCTAGATTGACAGTTTCCAATGCAGTCCCGGGGTTGAGCCCCGGCCTTTCACATCAGACTTGCCATTCCGTCTACGCTCACTTTACACCCAGTACATCCGGATAACGCTTGCCCCCTAC
+
AAAAAFFFFFFFGGGGEEEFFGEFAEEGHHHHEHFGFHGHFGFGGEEFFEGGFHEEFGGHCFDEEHCFBFGEGHHHHHEGGEHHHHHEEEFGFGHHH?EEEEGHGGGG3GGGHHFHHHHHHGFFFEG>>CDHHFG2?FD<<GFBDFHHHHHFBFG<>GHGCC@-<<<CCCHFGGDGGGGGGGGGGGE0;FFFCFFCFFFGGFFGGGGCGGFFBB/BB:9BD.FBF/9/BB.-A.;BF.;.A?;BBEFF?F
@M03896:38:000000000-B4D98:1:1107:23718:22293 2:N:0:274
CCTGTTCGCTCCCCACGCTTTCGCTCCTCAGCGTCAGTGACGGCCCAGAGACCTGCCTTCGCCCTTGGCGTTCTTCCCGATATCTACACATTCCACCGTTACACCGGGACTTCCACTCTCCCCTACCGCACTCCAGCCCGCCCCTACCCGGCGCCGCTCCACCGTTCAGCCCTGCACCTTCACACCCCCCGCCACGAACCGCCTACGAGCCCCCTACGCCCAACAACTCCCGCTCACCCCTCCCCCCTCC
+
AAA1>DFAAAAAGGFEAEA0AF0EAGEGHGHFEGGCAGB1D//AE//ABAGBF10BFFFGEEC/>B010/B/?F@FHFFE>EEF22BBG1B>GGGFHAB</<FGG>//@/?FFFD11?1FC?CF<0F<C->@CCG>CEG-<AC-.:CGG.:-:;-:--;A/9A----;/;/-----;//99BF/9B--9=-;--;---99-;9--;--;@@E---9;-99@-;-:--/;9---;--;-;9--9-;A@;-;
@M03896:38:000000000-B4D98:1:1107:20796:22631 2:N:0:274
CCTGTTTGCTCCCCACGCTTTCGCACCTGAGCGTCAGTCTTCGTCCAGGGGGCCGCCTTCGCCACCGGTATTCCTCCAGATCTCTACGCATTTCACCGCTACACCTGGAATTCTACCCCCCTCTACGAGACTCAAGCTTGCCAGTATCAGATGCAGTTCCCAGGTTGAGCCCGGGGATTTCACATCTGACTTAACAAACCGCCTGCGTGCGCTTTACGCCCAGTAATTCCGATTAACGCTTGCACCCTCC
+
BBBBBFFFFFFFGGGGFEEFGGEEFGGHFGHHGGGGGHGHHHHHGGEHHGGGEEEGGGGHAFDEGHEEEGGHHHHHHGHFHHHHHHHGGFGGFHGHHGDDFCFHHHFFHHHHHHHHHHHGGGGHHHGD<DEHF0C<DHF<GGHBGHHGGGGFHCCG;CGHHHBC/;/;;FFFDG?DBDGGGGGGFFF;BFFFFFFFF.AEFFFFFFF.:A-B9.AFFFDAFFFFBF/BFFFADFFFF9B.:99;:FFEFF
@M03896:38:000000000-B4D98:1:1107:20816:22640 2:N:0:274
CCTGTTTGCTCCCCACGCTTTCGCACCTGAGCGTCAGTCTTCGTCCAGGGGGCCGCCTTCGCCACCGGTATTCCTCCAGATCTCTACGCATTTCACCGCTACACCTGGAATTCTACCCCCCTCTACGAGACTCACGCTTGCCAGTATCAGATGCAGTTCCCAGGTTGAGCCCGGGGCTTTCACATCTGACTTAACAAACCGCCTGCGTGCGCTTTACGCCCAGTAATTCCGCTTCACGCCTGCACCCTC
+
AABAAFFFFFFFGGGGGFGFEG2EEEGHC3FBAFEEAFFFDGAGEA1FFGCCEE0EEEEHAEDEEHA/>EFFHHFHHFH3FGHHHHGCEEEGFGFHHABCD?DGHF2F22FGGHHFHHHGGGGG1>FA<AEHB0/.<C..<G0::;CCC00;000;;<:HHE0.99/;9F9CBC?B--;BFBBBBFF/BFF/9/9/:AAE--9AA.@;ADA=-;.;F.9-;.A;;///BFF..9.//9..9:A.9/:9.
@M03896:38:000000000-B4D98:1:1107:19870:25653 2:N:0:274
CCTGTTTGCTCCCCACGCTTTCGCACCTGAGCGTCAGTCTTCGTCCAGGGGGCCGCCTTCGCCACCGGTATTCCTCCAGATCTCTACGCATTTCACCGCTACACCTGGAATTCTACCCCCCTCTACGAGACTCAAGCTTGCCAGTATCAGATGCAGTTCCCAGGTTGAGCCCGGGGATTTCACATCTGACTTAACAAACCGCCTGCTTTCGCTTTACGCCCAGTAATTCCGATTACCGCTTGCACCCTCC
+
ABB>AFFCDFFFGGGGEEEFFGAEFGGFBGFFEEEGEGFGGHFGEFEB3A00AE>EEGGG1EEEGH?/>EFHGHHHHG3FGFGHHHH?EEFGFHHHHABBDCGHHHF0?2FFGHFFHHHGGGGHHFC.<<<GG0<<=G0/CGD00=;C;00;C:C;:;CHHH0:/;/9/:FF;---;9BFFFFFFFF//;9/BF9;B.AFCFFFFF/9/;9;.:9FF.;BD.9/99:FFFBD..9/;;@-:.9/;BDFEF
@M03896:38:000000000-B4D98:1:1107:17964:26203 2:N:0:274
CCTGTTCGCTCCCCACGCTTTCGCTCCTCAGCGTCAGTGACGGCCCAGAGACCTGCCTTCGCCATTGGTGTTCTTCCCGATATCTACACATTCCACCGTTACACCGGGAATTCCACTCTCCCCTACCGCACTCAAGCCCGCCCCTACCCGGCGCGGATCCACCGCTAAGCGATGGACTTTCACACCGCACGCGACGAACCGCCTACGCGCCCTTCACGCCCACTCACTCCGGCTCACGCCTGCACCCTAC
+
AAAAAFF3AAABGGGFAEAAFF2EAHGCGFHHEEEEA5DFBE0AE0AEFAFGGHBFGFHGFFG?F34331FEGFFHHHGC?/EGFDGHHGFBGHGHHE?/??DGHE//BCFFFFF11@FGFHGHGGH/@CGGHGC1FEG><CG-..CGG:-;;:-9;-;FFGG.-9-9/;-..9.;B/9BBFFBBD--;@-9-;99--;@BBBB.B;-9;=B-/.;;.;ABD.9/;/;BF9--9.;F.A...9.;FF.9;
@M03896:38:000000000-B4D98:1:1107:9939:26650 2:N:0:274
CCTGTTTGCTACCCATGCTTTCGTGCCTCAGCGTCAGTTAAAGCCCAGTAGGCCGCCTTCGCCACTGGTGTTCCTCCCGATCTCTACGCATTTCACCGCTACACCGGGAATTCCACCTACCTCTACTTCACTCAAGCCCAGCAGTTTTAATGGCAGGCTATGGGTTAAGCCCATAGTTTTCACCACTAACTTACCAGGCCGCCTACGCACCCTTTACACCCAGCAATTCCGGACAACGCACGCTCCCTAC
+
ABAAAFFBFB5BBFBB4FABFGDEEGHFHFHHGEGFFFGFHHHHHHEFB5ABFGCCEDDGAEGCFCCCBBFEHHHHHGGE/ECHHDGEGGEEGHEHHGGGEFEFGEC?@CGGHHFHHGFGHEHHBGDGHFHHFHF<GCGECFFA1?F1<C>DGGFF@?0<0=0.CCC00<CHHHF000<0CB;CCCFFC:::0CGB0?EEGG-C./9?D?BE99//BFFF9EA.;B//BF/-ABFF9=C-9--.;AEFF.
@M03896:38:000000000-B4D98:1:1107:9959:26658 2:N:0:274
CCTGTTTGCTACCCATGCTTTCGTGCCTCAGCGTCAGTTAAAGCCCAGTAGGCCGCCTTCGCCACTGGTGTTCCTCCCGATCTCTACGCATTTCACCGCTACACCGGGAATTCCACCTACCTCTACTTCACTCAAGCCCAGCAGTTTTAATGGCAGGCTATGGGTTAAGCCCATAGTTTTCACCACTAACTTACCAGGCCGCCTACGCACCCCTTACACCCAGTAATTCCGCACAACGCTCGCTCCCTACG
+
ABAA3DFFFF5BBB4FBGFFBFEBFFHGHCFHFEEFE5GDFHFGHHHGF5ABFGCGGGGHHGGCFFBFBEGEHHHHHGGG/EAGGDGFFDEEFHFHHFEE/@BBFC>?@?2BGDDGHFCFGHGHDGF@DGHHFHFBFFHE??FA1?GG=F<=BFGGCD0<0=0./<.<0<GHFFFB00;CG0GGHHFGGCFB0;CF0;CE?C?DCC;@EGGG-A./;BBFDA.9BB;/;//.-;-.:-9.A;D.;AFFFF.
@M03896:38:000000000-B4D98:1:1107:9943:26667 2:N:0:274
CCTGTTTGCTACCCATGCTTTCGTGCCTCAGCGTCAGTTAAAGCCCAGTAGGCCGCCTTCGCCACTGGTGTTCCTCCCGATCTCTACGCATTTCACCGCTACACCGGGAATTCCACCTACCTCTACTTCACTCAAGCCCAGCAGTTTTAATGGCAGGCTATGGGTTAAGCCCATAGTTTTCACCACTAACTTACCAGGCCGCCTACGAACCCTTTACACCCAGCAATTCCGGACAACGCCCGCTCCCCACG
+
AAA11DFFBF3BBA1FBGGBFGAAACGFFCCGGAEAEFG2GFGHGGFHB1DBGHAEGFGGEGE?ECFG@B/?2FHGGFEEEGEGFHHFCEEEFHFGHGE?EEFFGGCE?/0FGH2FG0B@GHHGDGGHHHGHBGFBGEGEAGBC11<>FHDGDCGF?C0<<GCA<CC<DDCGC/::<0;;C0C0CECC//;CB0;B9?;99A?A./..9:AB-/99;9BFBE;-9-///;/--;-;-99-;;>-9;A-99-
@M03896:38:000000000-B4D98:1:1107:17114:27151 2:N:0:274
CCTGTTTGCTCCCCACGCTTTCGAGCCTCAACGTCAGTTACCGTCCAGTAAGCCGCCTTCGCCACTGGTGTTCCTCCTAATATCTACGCATTTCACCGCTACACTAGGAATTCCACTTACCCCTCCGGTACTCTAGATTGACAGTTTCCAATGCAGTCCCGGGGTTGAGCCCCGGCCTTTCACATCAGACTTGCCATTCCGTCTACGCTCACTTTACACCCAGTAAATCCGGATAACGCTTGCCCCCTAC
+
BBBBBFFFFFFFGGGGEFEFFGEGGEGHHHGHGGHGGHHGFHEFGEEHFHGDGGEEGGGHGGGGGHB2@FGEHHHHHHDGFGHHHHHGGGEGHHHHHGGEFEFHHHHHHHHHHHGHHHHHHHHGGGG@>BGHHHHGGHD1FFHFHFHGHHGFHCF1><GHGC-<<<<GHHECFGDGGGFGGFGGGGF:9CFBFFFGGFGGGCFGEFEBECDF/;BFFFFFFF?//BBFFFF-D..9BAD.;.;B9AD-AA
@M03896:38:000000000-B4D98:1:1107:13673:28586 2:N:0:274
CCTGTTCGCTCCCCACGCTTTCGCTCCTCAGCGTCAGTGACGGCCCAGAGACCTGCCTTCGCCATTGGTGTTCTTCCCGATATCTACACATTCCACCGTTACACCGGGAATTCCAGTCTCCCCTACCGCACTCAAGCCCGCCCGTACCCGCCGCGGCTCCACCGTTCACCCATGGACTCTCACACCGCCCCCGACGAACCGCCTACGAGCCCTTTACGCCCACTCATTCCGGCTACCGCTTGCACCCTAC
+
>A3>3DFAA>AAGGGG?EEAAFBABFEHGFFFAFGGEG5BDE0AEA1BFAFGFGBFGBGG1EEE?343@11E@GHHFG?E/E/BFDHFGFF4FDFHH?B/??GFF///<<GHGF21>@FHBGDGEGH>A<DC<0><><C->CD--<<CC.-;-;99--;CCGG.;./9/B.9/9/;;B/;;:B/BD---;-9--;-;-@B>BB.A9;9.;@E.//9B..9@D..///;;F/--9;.;9;-..A/;BAABF
@M03896:38:000000000-B4D98:1:1107:13659:28601 2:N:0:274
CCTGTTCGCTCCCCACGCTTTCGCTCCTCAGCGTCAGTGACGGCCCAGAGACCTGCCTTCGCCATTGGTGTTCTTCCCGATATCTACACATTCCACCGTTACACCTGGAATTCCAGTCTCCCCTACCGCACTCAAGCCCGCCCGTACCCGGCGCGGATCCACCGTTCACCGATGGACTTTCACACCGCACGCGACGAACCGCCTACGAGCCCTTTACGCCCAATACTTCCGGATCACGCCTGCACCCTCC
+
AAA?AFFAAAAAGGGGEFF2FGAEEHGHHFGHGGFFGHHCBEEEGGFGHHHHFGBFHHHG1EAEFB4331?BFGHHHHGGFGGGGGGHHFHFGHHHH?G<DFGHH33F2CGHGGD3BFGHFHGHAGH/<CGGC0?1?FG>ACG-<ADGH?-<-;-9-;AF9FC.../90;;9-9.:FFFFBFFBFF=-@@-;--9-99@D@@@D.B.;.@@E.;/;B.:>D?../9;9BB.-..;AF.;...99BFD..;
@M03896:38:000000000-B4D98:1:1108:19929:3401 2:N:0:274
CCTGTTCGCTCCCCACGCTTTCGCTCCTCAGCGTCAGTGACGGCCCAGAGACCTGCCTTCGCCATTGGTGTTCTTCCCGATATCTACACATTCCACCGTTACACCGGGAATTCCAGTCTCCCCTACCGCACTCAAGCCCGCCCGTACCCGGCGCGGATCCACCGTTAAGCGATGGACTTTCACACCGCACGCGACGAACCGCCTACGAGCCCTCTACGCCCAATAATTCCGCCTAACGCCTGCACCCTAC
+
AABAAFDADABBGGGFAAAAAF2BBGGHHHHGEEGGEFHCDEEEFG?GH1BGGHFGHHHG1EE1FGF3@1BBFGHHHGGGEGGGHHHHHHGHHHGHH<FAFFGHHEBB@CFGGGG>FFHHFHGHEHG/>CDDC0F>>FG>ADG-<<DEH:;@AB;?B:DFFGF.999./BB..;.BFF/;;FFBFD--9;-B--;--;@D=DDD.;..;9@E..9;B99BF...//;9BF/...;FFAB-;...;BD9.;
@M03896:38:000000000-B4D98:1:1108:8796:3804 2:N:0:274
CCTGTTTGCTACCCATGCTTTCGTGCCTCAGCGTCAGTTAAAGCCCAGTAGGCCGCCTTCGCCACTGGTGTTCCTCCCGATCTCTACGCATTTCACCGCTACACCGGGAATTCCACCTACCTCTACTTCACTCAAGCCCAGCAGTTTTAATGGCAGGCTATGCGTTAAGCCCATAGTTTTCACCACTAACTTACCAGGCCGCCTACGCACCCTTTCCACCCAGTAATTCCGTACAACGCTCGCTCCCTAC
+
AAAA>DFFFF3DGGGGBBBBBBBB0BGGHHHGFGCEAGGFFFBEGC/CAGHGFGAEEGGG/BAEEFA>BBB?GGHHHEEEEGHHHGHFGEGGFHFHH/EEEEGHH/<<BBCHGHEFGFGHGHHGFHFGDGHHF011?FG/?GG01?G1FFG11>FC<>01<00<<<..0<CG.GH0<:CGGHHF0;C;CFGCGFB009:CA@@9AF;@C@@B-/B/;FBFBEE/B///;B//;;-/B9@-9-;-9;AB/A
@M03896:38:000000000-B4D98:1:1108:8802:3820 2:N:0:274
CCTGTTTGCTACCCATGCTTTCGTGCCTCAGCGTCAGTTAAAGCCCAGTAGGCCGCCTTCGCCACTGGTGTTCCTCCCGATCTCTACGCATTTCACCGCTACACCGGGAATTCCACCTACCTCTACTTCACTCAAGCCCAGCAGTTTTAATGGCAGGCTATGGGTTAAGCCCATAGTTTTCACCACTAACTTACCAGGCCGCCTACGCACCCTTTACACCCAGTAATTCCGGACAACGCTCGCTCCCTAC
+
AAB3>FFFFDFFGGGGGBBABFABAFGGHHCF2FEE2FGHFHFGGHHGFFBGFGAEGGGG1AEBEG3B5?BEGFGGFF1EEEGGHFGFEEEGHGGHH/>EECGHH/>/<BG2FGFGG0BFGHGGDGGFF2F><21??FF??F<0<1FFGBD1<GCE->0<000./..0=GCGGHG0000;;0CGHHE/CFFGHHHB0.::9?B?EF.;AABG./9/B99FF?9/;//9;:/-;-99A-;.;-;9:AE./;
@M03896:38:000000000-B4D98:1:1108:20071:4869 2:N:0:274
CCTGTTTGCTCCCCACGCTTTCGCACCTGAGCGTCAGTCTTCGTCCAGGGGGCCGCCTTCGCCACCGGTATTCCTCCAGATCTCTACGCATTTCACCGCTACACCTGGAATTCTACCCCCCTCTACGAGACTCCAGCTTGCCAGTATCAGATGCAGTTCCCAGGTTGAGCCCGGGGCTTTCACATCTGACTTAACAAACCGCCTGCGTGCGCTTTACTCCCAGTACTTCCGATTCACGCATGCACCCTCCG
+
>>111B3CDDDF1ACE1AA00B0AB0EFAGHGEEEEAFFHGHHHGECGB//AA/@?EEFH/E/>EHEE>EF>FHFFGFGHFFHHFHHGC/EEBDBDGC<C/>FGHFF00?DFGFGHFFA?<@E<<<F..<.<C/</<00<<C=0<0;;000;<000;00<GHG.:0//;;9C-9A;-9.;C0B/BBF/9;/;9FF9FFEA>?@FFF=BB-----:;F///AB9//B9/9/-;--/;:-99;999//;AE9-
@M03896:38:000000000-B4D98:1:1108:20056:4888 2:N:0:274
CCTGTTTGCTCCCCACGCTTTCGCACCTGAGCGTCAGTCTTCGTCCAGGGGGCCGCCTTCGCCACCGGTATTCCTCCAGATCTCTACGCATTTCACCGCTACACCTGGAATTCTACCCCCCTCTACGAGACTCAAGCTTGCCAGTATCAGATGCAGTTCCCAGCTTGAGCCCGGGGATTTCACATCTGACTTAACAAACCGCCTGCGTGCGCCTTACGCCCAGTAATTCCGATTCACACCTGCACCCTCC
+
AAAA>FFFFFFFGGGGAAAAAB2BBEGCBCFGEAAB2BFGGHDGFEEFF100A>0>EGFG1B??EH1>EEFGHHGHGFGFHGHHHHHCEEAEFGFGHCBBDBFHHGFFFHHHHFHGHHHG@@D>DF>..<<GGCG0DC0<<C=0:CC;C0:<:CG:;;GGHH0.00/9CFFE9?-9?ABFF0FGGFF//;FFFE;;/AEF;DFFEF@AD:-;...;/.A->AFF/;/9BFFA..//;/;.;/.9BFD.AD
@M03896:38:000000000-B4D98:1:1108:20073:4894 2:N:0:274
CCTGTTTGCTCCCCACGCTTTCGCACCTGAGCGTCAGTCTTCGTCCAGGGGGCCGCCTTCGCCACCGGTATTCCTCCAGATCTCTACGCATTTCACCGCTACACCTGGAATTCTACCCCCCTCTACGAGACTCAAGCTTGCCAGTATCAGATGCAGTTCCCAGGTTGAGCCCGGGGATTTCACATCTCACTTAACAAACCGCCTGCGTGCGCTTTACGCCCAGTAATTCCGATTAACGCTTGCACCCTCC
+
ABBAAFFFFFFFGGGGAAEFAFABEEGGBGFGEGGGEHGHFHFGFEDFG?EGEEEEGGGG1EEEGHE/EEGHHHHHHGHGHHHHHHHFEEFGHHHHH?BDDCFHHGCCFHHHGFGHHHHGGGGGHH>..CCGC0C<<C0<<CG;:;GGGCCGHFHC:CGHHH0./9/9FFGGBD-?D.CFBBFFFFF/9FFFFEBFFFFFAFFFFF@;ADBB@.;BFAD=FDF/;FFBFFBAA?D/F.;..9A:BFFFFF
@M03896:38:000000000-B4D98:1:1108:8209:7864 2:N:0:274
CCTGTTCGCTCCCCGCGCTTTCGCTCCTCAGCGTCAGTGACGGCCCAGAGACCTGCCTTCGCCATTGGTGTTCTTCCCGATATCTACACATTCCACCGTTACACCGGGAATTCCAGTCTCCCCTACCGCACTCAAGCCCGCCCGTACCCGGCGCGGATCCACCGTTAAGCGATGGACTTTCACACCGCACGCGCCCAACCGCCTACGAGCCCTCTACGCCCAATAATTCCGGATCACCCCTGCACCCTAC
+
AAB3>DFAAABBGG2E2AEEAB2BAGGGHGGGEEEDEGFCFEEEEF1FGFFGGGFGHHHH1E?>B@FC3?FEGHHHHGG/>EEGHHHHHFGFHHHHHAGFD?FGHCC//CGGGGGDGGHHHHDFGHG><-ADG0F0<EG<ADG--;EGH:=A-;:--;@FBFF..A.;;BB.;.;9BB/B;:FBFF@-9@9@--9-.;AD-@F;.B.:;@@A9.9/B.@@AD..9///9;/-..-.;.;-..;9;:D..A
@M03896:38:000000000-B4D98:1:1108:8192:7872 2:N:0:274
CCTGTTCGCTCCCCGCGCTTTCGCTCCTCAGCGTCAGTGACGGCCCAGAGACCTGCCTTCGCCATTGGTGTTCTTCCCGATATCTACACATTCCACCGTTACACCGGGAATTCCAGTCTCCCCTACCGCACTCAAGCCCGCCCCTACCCGGCGCGGATCCACCGTTAAGCGATGGACTTTCACACCGCACGCGCCCAACCGCCTACGAGCCCTTTACGCCCCATACTTCCGGCTAACGCCTGCACCCTAC
+
AABA>DFAAAABGGAEAAEEAB2BEGGHHHHHFGEEBFGFGE?EFE1F11BGFHFHHHHH1BEE?F@3BEF?GHHHGHGG/EFGHFHHHHHFHHHHHAGAFFFHHD/@/>FGGHG1??GHHHGHGHH>A<DGG0F0<EH-<DG-;:CGH:;D-?---9;B/BF..9../;@99A:/B/9;;BF9FF;-;@-@--@-.:DF->CD.B.;999A;//;B;A>B-.9:./9;B.--;.9;.;-..9BFFDFFF
@M03896:38:000000000-B4D98:1:1108:8201:7890 2:N:0:274
CCTGTTCGCTCCCCGCGCTTTCGCTCCTCAGCGTCAGTGACGGCCCAGAGACCTGCCTTCGCCATTGGTGTTCTTCCCGATATCTACACATTCCACCGTTACACCGGGAATTCCAGTCTCCCCTACCGCACTCAAGCCCGCCCGTACCCGGCGCGGATCCACCGTTAAGCGATGGACTTTCACACCGCACGCCACGAACCGCCTACGAGCCCTCTACTCCCACTCACTCCGTATAACGCTTGCACCCTAC
+
AABA3BFADABBGGAEAAEAAB2BBGGGHHHG2EE1BGH5DB0AEEFGFGFGFHFGHGHG1BA>?BB3B??EGGGHHHGGG?EGGHHHHHHFHHHHH?BADFFHH@<@?CGGGGD?FFFHGFAFCHH-<<ADH0><<EH<ACD-:;CFH.:;-?-9@?@F9:F.99..:B-...9/;B/;:;FBFF@>@@-@.99--9;>=?BBFF...;;...;BB/;/AFF?/9:BBF..9.:/:.-..9./;BD.:;
@M03896:38:000000000-B4D98:1:1108:9977:8202 2:N:0:274
CCTGTTTGCTCCCCATGCTTTCGCACCTCAGTGTCAGTATTAGGCCAGATGGCTGCCTTCGCCATCGGTATTCCTCCAGATCTCTACGCATTTCACCGCTACACCTGGAATTCTACCATCCTCTCCCATACTCCAGCCAACCAGCATCGAATGCAATTCCCAAGTTAAGCTCGGGGATCTCACATTTCACTTAATCGGCCACCTACGCGCGCTTTACGCCCAGTACATCCGATTAACGCTTGCAACCT
+
>AA>>BF>DDDFFCCBBBB5ABAB2EEHGCCBFGGF5GHHFHGFBGHAAG5BBFFEHHHF1A1EFG111A1DEFFFFCFFGFGFFFHFEEDEGFHHH1>EGCHHBHB00?FFFEGDGHHFFGEBBGFGBGF4B1?1?FF0?EF?/0@F<G<GGGHDFHHEDDG/F<?1<DGB.><-A<.<DGFGGBD0=D=DCC00:.::AEACCC.--9-9:C.FFAA-@D?BB/9/;F.;AAD/;.-..9.;/;.B
@M03896:38:000000000-B4D98:1:1108:17000:8596 2:N:0:274
CCTGTTCGCTCCCCACGCTTTCGCTCCTCAGCGTCAGTGACGGCCCAGAGACCTGCCTTCGCCATTGGTGTTCTTCCCGATATCTACACATTCCACCGTTACACCGGGAATTCCAGTCTCCCCTACCGCACTCAAGCCCGCCCGTACCCGGCGCGGATCCACCGTTAAGCGATGGACTTTCACACCGCACGCGACCAACCGCCTACGAGCCCTCTACGCCCAATAATTCCGGCTACCGCCTGCACCCCAC
+
AAAA>DFBDABBGGGFAAAAAF2BBGGHHHHHEGEF2FG5DE0EEEEGFABGFHBFHFHH1EEEF343@BGBFHHHHHGGE?EFHHHHHGGEGGHHH??<EEHHHE/>DFHFHHG2FGHHFHGHGHH/A/AAF0F<>FG->AF<<CGGH:-:-@?B-;;B0CF.99;ABB=A.A.BF9/9B/B/BF--9;-@-99--;AA-99.AFA9.;B?.../9.9@BD..///;;B/---9.;-9-..;./BD-9A
@M03896:38:000000000-B4D98:1:1108:17020:8599 2:N:0:274
CCTGTTCGCTCCCCACGCTTTCGCTCCTCAGCGTCAGTGACGGCCCAGAGACCTGCCTTCGCCATTGGTGTTCTTCCCGATATCTACACATTCCACCGTTACACCGGGAATTCCAGTCTCCCCTACCGCACTCAAGCCCGCCCGTACCCGGCGCGGATCCACCGTTAAGCGATGGACTTTCACACCGCACGCGACGAACCGCCTACGAGCCCCTTACGCCCAATAATTCCGGATAACGCATGCACCCTCC
+
ABBAAFFADABBGGFGEEAAAFAEEHGHHHHGEGFGEGHBFAAEEFGHCEBGGHGHHHHG1EEEFED3BFGEGHHHHGGFFGGGGHHHHHFGHHHHH?F?FEDHGEB/BCFFHFD2FGHHHHGHEHH/>ACDHCFFGGH-ADG<<=DFGD-CFGCC-9BFCGG.9.;99FB..A:FFB/;FFFFFF--;BFFA-;9@DFFAFFF?F?DDDDEA..:;.9BD?..//;9BF/-99.;/.9-../;9/;..;
@M03896:38:000000000-B4D98:1:1108:21820:8863 2:N:0:274
CCTGTTTGCTCCCCACGCTTTCGAGCCTCAACGTCAGTTACCGTCCAGTAAGCCGCCTTCGCCACTGGTGTTCCTCCTAATATCTACGCATTTCACCGCTACACTAGGAATTCCACTTACCCCTCCGGTACTCTAGATTGACAGTTTCCAATGCAGTCCCGGGGTTGAGCCCCGGCCTTTCACATCAGACTTGCCATTCCGTCTACGCTCACTTTACACCCAGTAAATCCGGATAACGCTTGCCCCCTACG
+
AABAAFFFFFFFGGGG2EEE2BAFBEEFHFCHECGGEAGGGGEGFEEHFFDAFGEEGGGH1E?EFHC2@?FEGHHHHHHHHHHHHHHEFGGGFGFHH/>EEEFHGHHFHGGHHHFGHHHHFHHGGGG><BEHH2FFFG11DGFFDDFGHGGH1GF1>FGGC->-A-<CCGHGGG@CGG9BFEFFGG009;BBFFGFGGGGG9AFE0AAEGDF9FFFFBBFDE.;BB/BFF.-:9.99.@AEA.BFFFFFA.
@M03896:38:000000000-B4D98:1:1108:21835:8873 2:N:0:274
CCTGTTTGCTCCCCACGCTTTCGAGCCTCAACGTCAGTTACCGTCCAGTAAGCCGCCTTCGCCACTGGTGTTCCTCCTAATATCTACGCATTTCACCGCTACACTAGGAATTCCACTTACCCCTCCGGTACTCTAGATTGACAGTTTCCAATGCAGTCCCGGGGTTGAGCCCCGGCCTTTCACATCAGACTTGCCATTCCGTCTACGCTCACTTTACACCCAGTACATCCGGATAACGCTTGCCCCCTCCG
+
ABB?AFFBFFFFGGGGEFEEAFAF4BEGHHGHFCGGEHGFGFEFGGFHGHB5FHGGGDGG1?AEFGF2BFGEHHHHHHHHHHHHHHHFEEFGHHHHH?EEEEDGFGHGEGHHHGHGHHGHFFFFGGG/<@EHGGFGFGD?1GGF?FFGHFHHHHHFGBFG@C@-C--</:GCGG?DGFBFFFFGGGE00CFFC0FBFFGGGF.FEB.;.ADFFFFEFFBBD?E/:/;BFFF-..9BB.B.A?./;99@.;.
@M03896:38:000000000-B4D98:1:1108:5427:10545 2:N:0:274
CCTGTTCGCTACCCATGCTTTCGCTCCTCAGCGTCAGTTACTACCCAGAGACCTGCCTTCGCCATCGGTGTTCTTCCTGATATCTGTGCATTCCACCGCTACACCAGAAATTCCAGTCTCCCCTGTAGTACTCAAGTCAGCCCGTATCGCCTGCACGTCCAGGGTTAAGCCCTAGGATTTCACAGACGACGTGACAAACCGCCTACGAGCTCTTTACGCCCAGTAATTCCGGACCACGCTCGCACCCTAC
+
AA?3AFFADAADGGGGGFGGABABEHGHHHHHEGGGEGGHGFFHHHEHHGBGFGBGHHHHEEDAFGEEEE>EGHHHHHHHHGHGHDEGGGHHHHHHHEEGGCGHHHH0F3GHHHHBGGHHHHGFGG33FHGHHEF2GFDBGHG@/>FHADGFHHHHFGHGDGG?C0<DFHHHHE/<GDDGGFHHFCC:;D@:?G:;CFGGGGGBFFB.EAGCFFBFFFDBFFF/;BFFFF/-;;-EE.9;A-@-=DD..A
@M03896:38:000000000-B4D98:1:1108:5442:10556 2:N:0:274
CCTGTTCGCTACCCATGCTTTCGCTCCTCAGCGTCAGTTACTACCCAGAGACCTGCCTTCGCCATCGGTGTTCTTCCTGATATCTGTGCATTCCACCGCTACACCAGAAATTCCACTCTCCCCTGTAGTACTCAAGTCAGCCCGTATCGCCTGCACGTCCAGCGTTAAGCCCTAGGATTTCACAGACGACGTGACAAACCGCCTACGAGCTCTTTACGCACAGTACTTCCGGACAACTCTCGCACCCTAC
+
>AA>>BDAD11AGGGG1BBABB0BBFEHHHGFEEE0/DDFGHFGHHEG//BFFB0BGGFB/AABFG/>>?B?GGHGHHGHFDEFF222FGFGHFHHH>>EECDHFGG0BEGHBBF1BBGGCGGGAFGBF2GGG1F1BFB1BGF/<>@CAAA</FGF/?FE.<0-<A.CGFGHGG/<<00DDGDG0/C-;;--..;90/CE-;A?.9C9.A.C:;:/BAA-;-;/;/9/B/-9A9--:/;/BB-9-;-A-:
@M03896:38:000000000-B4D98:1:1108:5421:10575 2:N:0:274
CCTGTTCGCTACCCATGCTTTCGCTCCTCAGCGTCAGTTACTACCCAGAGACCTGCCTTCGCCATCGGTGTTCTTCCTGATATCTGTGCATTCCACCGCTACACCAGAAATTCCAGTCTCCCCTGTAGTACTCAAGTCAGCCCGCATCGCCTGCACGTCCAGGGTTAAGCCCTAGGATTTCACAGACGACGCGACAAACCGCCTACGAGCTCTTTACGCCCAGTAATTCCGGTCAACGCTCGCAACCTCC
+
>AA?1@BADA@AGGD11BA33AAEAGEHHHHHCGF?EHGFHHHHGHEFCGBBFFBGGHHGHFCECGE>?EEFFBGBEFG1B2BGG2@BGFG@GDFGGEEE/>1FF/FB0BGFGFE>FBFFDFEHEG2GGHHFDBGFGG2BFGG@///>/??A/F0C<G<<>10.>>.1=D/GHB//00=<<==G0/G-;::--9:9-;AA??@--9;----9/9://9--9--;//;;;F/----/:---9@-;-;9//9
@M03896:38:000000000-B4D98:1:1108:17237:11005 2:N:0:274
CCTGTTTGCTACCCATGCTTTCGTGCCTCAGCGTCAGTTAAAGCCCAGTAGGCCGCCTTCGCCACTGGTGTTCCTCCCGATCTCTACGCATTTCACCGCTACACCGGGAATTCCACCTACCTCTACTTCACTCAAGCCCAGCAGTTTTAATGGCAGGCTATGGGTTAAGCCCATAGTTTTCACTACTAACTTACCAGGCCGCCTACGCACCCTTTACACCCAGTAATTCCGTACAACGCCCGCTCCCTAC
+
ABAAAFFFFFFFGGGGFBBFBFBBFFGHHHHHGGEGEHGHHHGGHFGGBGHGFGEEGGGH1EEEGHFFBBGEHHHHHGGGCFHHHHHGGGGGGHHHH?>EFFGHHEE<BDHHHHHHHHHHHHHHGHHGHHHHFFFFGFHGFHHG1?FGHHHGHHHG@<01<<<<C<.D=DGHEFH0;0:CGHHHFHGHHHHECGH00;CEGGGGGFADGGGG.99BF/B/AEFFB9/9;F//99;/;-9-;9>-@DFEFF
@M03896:38:000000000-B4D98:1:1108:17240:11024 2:N:0:274
CCTGTTTGCTACCCATGCTTTCGTGCCTCAGCGTCAGTTAAAGCCCAGTAGGCCGCCTTCGCCACTGGTGTTCCTCCCGATCTCTACGCATTTCACCGCTACACCGGGAATTCCACCTACCTCTACTTCACTCAAGCCCAGCAGTTTTAATGGCAGGCTATGGGTTAAGCCCATAGTTTTCACTACTAACTTACCAGGCCGCCTACGCACCCCTTACACCCAGTAATTCCTGACAACGCCCGCTCCCTAC
+
AABAAFFFFFFFGGGGGBFFBGEFFFGHHHHHEGEEEGGHFGFFHEEHGGFGGFAEGGGH1EEAEGFG@BFEGHFHHGGCFGHHGGGFFEEGHGGHH?EEFEFHHE/>CFHHGHHFHHHHHHHHHFGFFGHHFCF?GFGFFGFC<?FGHHFGHGHG@C01<=0.<<.0=GCGHH/0CC0CFHHHBGCCB/00:0:;0;:AGGG?.F;?EGGG-9.:B:BFDAE9BF/:BF/9BB/9A-;---9-9AE.;F
@M03896:38:000000000-B4D98:1:1108:8004:11486 2:N:0:274
CCTGTTTGCTCCCCACGCTTTCGAGCCTCAACGTCAGTTACCGTCCAGTAAGCCGCCTTCGCCACTGGTGTTCCTCCTAATATCTACGCATTTCACCGCTACACTAGGAATTCCACTTACCCCTCCGGTACTCTAGATTGACAGTTTCCAATGCAGTCCCGGGGTTGAGCCCCGGCCTTTCACATCACACTTGCCATTCCGTCTACGCTCACTTTACACCCAGTAAATCCGGATAACGCTTGCCCCCTAC
+
>AA>3BDCBDFFGGGGAAAAABABBBEGHHHHAGGG2DDGHHGGGGDHFHFDBGEEGGGH1BAEEGBB@BFEGGHHHGBGBEGHHHHFEEEGFGGHH/>EEEGHF??BFGHGFGGHHHFGHHHFFGG/<BEGG>G1?DD1?GHC1FHHHHHHFHF1>>GGA--<<--</CGGEGCGGGGGFBFFGGF09CBFBBF0CCBBBBFFEFABEGFFB9BFF;FFDEF/:F9FFFA;D9AFF?B.A.:BBEBBFA
@M03896:38:000000000-B4D98:1:1108:28870:11966 2:N:0:274
CCTGTTTGCTCCCCACGCTTTCGAGCCTCAACGTCAGTTACCGTCCAGTAAGCCGCCTTCGCCACTGGTGTTCCTCCTAATATCTACGCATTTCACCGCTACACTAGGAATTCCACTTACCCCTCCGGTACTCTAGATTGACAGTTTCCAATGCAGTCCCGGGGTTGAGCCCCGGCCTTTCACATCAGACTTGCCATTCCGTCTACGCTCACTTTACACCCAGTAAATCCGGATAACGCTTGCCCCCTAC
+
ABBBAFFFFFFFGGGGAAAFAFBFBBEHHHHHEHFFEFF5DFEFGEEGDGDDBGAEGEEG1FDEFHFFB2GEGHHHHHHHHHGGHHHGGGGGHHHHHA>EEEFHFG3?FGHHHHGHGHHHFHHGGGD/<<CDGGFDG1D<<FD1?GHHHFGFHHF>=<FFGC-A<<<//FHEDF@CDDGGF0FFFGB09CFFCBBCBBGFFCAFGFEFGG.FBBBFFFFBD.AB/://;F.9.;.;B.9...:FBFFAEA
@M03896:38:000000000-B4D98:1:1108:17218:13421 2:N:0:274
CCTGTTTGATACCCACACTTTCGAGCCTCAATGTCAGTTGCAGCTTAGCAGGCTGCCTTCGCAATCGGAGTTCTTCGTGATATCTAAGCATTTCACCGCTACACCACGAATTCCGCCTGCCTCAACTGCACTCCAGATATCCAGTATCAACTGCAATTTTACGGTTGAGCCGCAAACTTTCACAACTGACTTAAACATCCATCTACGCTCCCTTTAAACCCAATAAATCCGGATAACGCTCCGATCCTCC
+
AAAAAFFFFF@FGGGECEBBFGE0BEFFGHHHGHFGGGGHHH1FFGFFHF1GBFFFHHHH/EBEFHF/EAAFGHHGFGFCGHFGHEGHHFHFHHHHH/>EGEFHHGF/E>FGHH0EEEGFGHHHEGF0DDGHH0B1FDF>GHFD2@DF2FF@0FDGF<FGHD//<//FGHH<>C--GHFGGFFHHGG/<GGCGFHCGHFGC:CGGF:@EGBG/B00;0;/C../0:0;FFA-.:A9F---9-999;9/;B
@M03896:38:000000000-B4D98:1:1108:17229:13435 2:N:0:274
CCTGTTTGATACCCACACTTTCGAGCCTCAATGTCAGTTGCAGCTTAGCAGGCTGCCTTCGCAATCGGAGTTCTTCGTGATATCTAAGCATTTCACCGCTACACCACGAATTCCGCCTGCCTCAACTGCACTCAAGATATCCAGTATCAACTGCAATTTTACGGTTGAGCCGCAAACTTTCACAACTGACTTAAACATCCATCTACGCTCCCTTTAAACCCACTAAATCCGGATAACGCTCGGATCCTCC
+
AABA>DFFFFFFGGGGFABBBBA2BBEHHHHHHHHHDGGHGHHHHHHGHDHFBGFFHHHH1A1EFHBAEEEBGHHHGGGHHHHGHHHHFGGHGHHHH?EEEEHHHCGEEEHHGFBFFGGHHHHHHHHBFGHHH2G2FG3GGHH2@FDGHHHFFHGDFFGGHG?<<?/01FF>A@-AHHGHGHHHHGG/DGHFGFEGHHHFHFHHGG:CGGGGBCC9BFFFDE.CF/0;BC.;.:CFF.>.9-@DDCFFFF
@M03896:38:000000000-B4D98:1:1108:17212:13441 2:N:0:274
CCTGTTTGATACCCACACTTTCGAGCCTCAATGTCAGTTGCAGCTTAGCAGGCTGCCTTCGCCATCGGAGTTCTTCGTGATATCTAAGCATTTCACCGCTACACCACGAATTCCGCCTGCCTCAACTGCACTCAAGATATCCAGTATCAACTGCAATTTTACGGTTGAGCCGCAAACTTTCACAACTGACTTAAACATCCATCTACGCTCCCTTTAAACCCAATAAATCCGCATAACTCTCGAATCCTCC
+
>AA3>DFFFFFDGGGECEFBBF2B4BEGHFHHFHFHAFGHHGFFHHBFHHGGBGGFHGHF1E1BFGAB1AABFHHHGGFHGHHHHHFGHHHHFHGHHEEECCGGEGC//??GGF3EEFFHHHHF3GDCFHHHCFF2B?3BGH2<@@FFGDHF2GH2??<<GG//<C<011F<<@CCHHFFGFGHHGC<</DGF0CCGFHBHF:0C0.-:CEEF90009;F?AAB090;9C..-9.9F///:././9B/BF
@M03896:38:000000000-B4D98:1:1108:1923:13613 2:N:0:274
CCTGTTTGCTCCCCACGCTTTCGCACCTGAGCGTCAGTCTTCGTCCAGTGCGCCGCCTTCGCCACCGGTATTCCTCCAGATCTCTACGCATTTCACCGCTACACCTGTAATTCTACCCCCCTCTACGAGACTCAAGCTTGCCAGCATCAGATGCAGTTCCCAGGTTGAGCCCGGGGATTTCACATCTCACTTAACAAACCGCCTGCGTGCGCTTTACGCCCAGTAATTCCGATTAACACTTGCACCCTCCG
+
AAAAAFFFFBDFGG1EEEE0AF0EAEGFBG0BAEGFEGHHFHF0EEAF211AAEEEGGGG/B/?>F?/>EFGFGGGC01BGFGHHHHGEEAEGHHHH/EEG/FGCHB1BDGDF2DDGHGCCC<01?/A/>CFB111><10<FD<.<=<<00=DGB0=0CGH00.;0//;0/E@-9-:9/CBFGG0FF00CBB90;09;9;-=@BAF@-BA-;;-;BFEB-@A-99;/BFFB-;-9/9/;9/9/;99A-EA-
@M03896:38:000000000-B4D98:1:1108:23837:14155 2:N:0:274
CCTGTTTGCTCCCCACGCTTTCGCACCTGCGCGTCAGTCTTCGTCCAGGGCGCCGCCTTCGCCACCGCTATTCCTCCAGATCTCTACGCATTTCACCGCTACCCCTGGAATTCTACCCCCCTCTACGACACTCCAGCTTGCCAGTATCAGATGCAGTTCCCACGTTGAGCCCGGGGATTTCACATCTCACTTAACACACCGCCTGCGTGCGCCTTACTCCCAGTTATTCCTCTTAACGCTTTCCCCCTCC
+
>AA>>BFCFFFCFGEEAAA2AF2EEEEFA2AAEFE1EGEF5G1AAE13311A>E>EEEEB1?1>?F>/>//BEFFFF?33FEGFFFF/>?<ADG2DD<<B/@0??F//01?GFBFDDGHCCCA01F>..<<<////<;0:;C;000;;000=;C00;;CFF9.-:..990/;-----9/;99B;9FB//;/99/;9;.9D-999.9;.99--..;/B/;/../;///99://9://;.;.:.;/;.;>AD
@M03896:38:000000000-B4D98:1:1108:23824:14167 2:N:0:274
CCTGTTTGCTCCCCACGCTTTCGCACCTGAGCGTCAGTCTTCGTCCAGGGGGCCGCCTTCGCCACCGGTATTCCTCCAGATCTCTACGCATTTCACCGCTACACCTGGAATTCTACCCCCCTCTACGAGACTCAAGCTTGCCAGTATCAGATGCAGTTCCCAGGTTGAGCCCGGGGATTTCACATCTGACTTAACAAACCGCCTGCGCGCGCTTTACGCCCAGTAATTCCGCTTAACGCTTCTACCCTCC
+
AAB33DFFDFFFGGGE2AEFAF2EDGGHEEFGE2EEADFHFHGHEEACBEEGAE>EEFGG1EAEEGE>EEGHHHHHHFCFGGHHHHHFEE?EGGFGH?C@CCEGHGC0<<FGGGHFHGHDA?E0>GFC..<DC</<<CG/CGD0;:;GG0CGCFGHHGHHHHB.C0/9FFFGGG@B@EFGFEGGFFF/9BFFFF9;/.AA-@BFFF--;9-B-9ABB.D=;AEBFF//;B/.;:.9B.;99.//;;FBAA
@M03896:38:000000000-B4D98:1:1108:23841:14175 2:N:0:274
CCTGTTTGCTCCCCACGCTTTCGCACCTGAGCGTCAGTCTTCGTCCAGGGGGCCGCCTTCGCCACCGGTATTCCTCCAGATCTCTACGCATTTCACCGCTACACCTGGAATTCTACCCCCCTCTACGAGACTCAAGCTTGCCACTATCAGATGCAGTTCCCAGGTTGAGCCCGGGGATTTCACATCTGACTTAACAAACCGCCTGCGTGCGCTTTACGCCCAGTAATTCCGATTCACGCTTGCACCCTCC
+
AAAA>FFFFFFFGGGGEEEFAF2BAEGHCGGGEEEEAFGHHHHHGE?GH1AEEEEEGGGH1EAEFHE/>EGHHHHHGFGFGFHHHHGFEEEGGGFHH<BD@@DHHBF<2<FGGFHHHHHGDFGHGGFA.CCHC0C<<GB<CGG0:/;CC0<FGGHF:CGCHH0:/0/:;FFEAC--B.;;CFFBFFF/;FFBBF:9/9AEFFFFFF9;AA-;9.;BF;A9@D.;/9BFFFFFAD//B.A...999;DFFF
@M03896:38:000000000-B4D98:1:1108:17290:14445 2:N:0:274
CCTGTTTGCTACCCATGCTTTCGTGCCTCAGCGTCAGTTAAAGCCCAGTAGGCCGCCTTCGCCACTGGTGTTCCTCCCGATCTCTACGCATTTCACCGCTACACCGGGAATTCCACCTACCTCTACTTCACTCCAGCCCAGCAGTTTTAATGGCAGGCTATGGGTTAAGCCCATAGTTTTCACCACTAACTTACCAGGCCGCCTACGCACCCTTTACACCCAGTAATTCCGGACAACGCTCGCTCCCTAC
+
AABA>DFFFFFFGGGG4BBBBBBFFFGHHHHGEGGGEGGGHHHHHHHHGGFHFGEEGGGH1BAEEHBFBFGEGHHHHGEGEEGHHHHFEFFGHHGHH?EEEEHHHEE<BCHHHHHHHHHHHHHHHHHGGGGGF2F?FFA??GHC1?FHBGF1FGFA@><0<00.<CCDDFGHAH/C<;:GCCHHHHGGGHHFFGC;0.CFDGG?9F;@9BGE.9;BB/;FFA.;B/;BFF/-;;@AE9B.;9;.;DEF/A
@M03896:38:000000000-B4D98:1:1108:17287:14465 2:N:0:274
CCTGTTTGCTACCCATGCTTTCGTGCCTCAGCGTCAGTTAAAGCCCAGTAGGCCGCCTTCGCCACTGGTGTTCCTCCCGATCTCTACGCATTTCACCGCTACACCGGGAATTCCACCTACCTCTACTTCACTCAAGCCCAGCAGTTTTAATGGCAGGCTATGGGTTACGCCCATCGTTTTCACCACTAACTTACCAGGCCGCCTACGCACCCTTTACCCCCAGCAATTCCGGACAACGCCCGCTCCCTAC
+
>AAA>BFCFFFFGGGGCBBBBF1BBFFGHGGHFFEEEGGFH21BGEE/BE1FGB/EEGGH/B/AEFA01>?EGHFHGGEGEFHHHHHFGGECFHHGH?>E@EGHHE<<CCHHGHDFG<FGHHHGFGGDHBGHD011?F?/?FF01?<=FHF1DGFA-<01<00.<<C0.<AC.//..:.:CGHFGCB/C/00;BF;9.AG?@A..9;--;@F-9//9/;-;---:-/;B;/-999;----;-;--9;-/A
@M03896:38:000000000-B4D98:1:1108:23278:15088 2:N:0:274
CCTGTTCGCTCCCCACGCTTTCGCTCCTCAGCGTCAGTGACGGCCCAGAGACCTGCCTTCGCCATTGGTGTTCTTCCCGATATCTACACATTCCACCGTTACACCGGGAATTCCAGTCTCCCCTACCGCACTCAAGCCCGCCCGTACCCGGCGCGGATCCACCGTTAAGCGATGGACTTTCACACCGGACGCGACGAACCGCCTACGAGCCCTTTACGCCCAATAATTCCGGATAACGCTTGCACCCTACG
+
AABB3DFBDBBBGGGG2AAAAF2BEHGFHFHHGFEGEGFFFE0EEAEHHHBABF2FHFHG1EDEFDFG@??EGHHHHHGGGGCGFHHBGFHHGGFHHE?EEFBFHGCCCGHHHFF1FHHHHGDHGHG<@?DGGFH<GEH>AGG<<<<CGD:C-?;BBBBGGGG.9.9A:FBDEDDFFFEBBBFFFFB-;B;B=B=9@BB?BBBFFFD?A@BE.B//;9ABBFEFBF/BFFF<DFFFF9@.;.:;;FF?FF.
@M03896:38:000000000-B4D98:1:1108:28272:15504 2:N:0:274
CCTGTTTGCTACCCATGCTTTCGTGCCTCAGCGTCAGTTAAAGCCCAGTAGGCCGCCTTCGCCACTGGTGTTCCTCCCGATCTCTACGCATTTCACCGCTACACCGGGAATTCCACCTACCTCTACTTCACTCAAGCCCAGCAGTTTTAATCGCAGGCCATGCGTTAAGCCCATAGTTTTCACCACTAACTTACCAGGCCGCCTACGCACCCTTTACACCCAGTAACTCCGCACAACCCTCGCCCCCTCC
+
AABAAFFFFFFFGGGGABBBBFEEBFGFHHFHEGGGEFFHGHHFHEGGGFHHGG0EEGGF1EE?EGA2@B?BFHHHHGGGEEFHHHHGGGGGHGHHH?EEECFGH/</BCHHGHGHF0FGFFG@DGHHHFHHD@F?FF?F<FG01?<<FBB1.<.E<C.</</.<...<CBC.:/0;0CCCGHHHHBCG/0;9FGG0.;A@?::./.-EBBF./;9B/;BAE.//::B/B..99@BA.A.A---9;B>.;
@M03896:38:000000000-B4D98:1:1108:28285:15519 2:N:0:274
CCTGTTTGCTACCCATGCTTTCGTGCCTCAGCGTCAGTTAAAGCCCAGTAGGCCGCCTTCGCCACTGGTGTTCCTCCCGATCTCTACGCATTTCACCGCTACACCGGGAATTCCACCTACCTCTACTTCACTCCAGCCCAGCAGTTTTAATGGCAGGCTATGGGTTCAGCCCATAGTTTTCACCACTAACTTACCAGGCCGCCTACGCACCCTTTACACCCACTACTTCCCGACAACGCCCGCTCCCTAC
+
ABBA>DFFFFFFGGGGBBBEBFAFFFGHHHGHEGGEEGGHGHFGHFEHFGHHFGAEEGGH1EDEEG32BBFEGHHHGGGGEEHHHHHFEEFGHGGHH?>EECGHHEE>/CFGGHFGG?GHGGHGGHHGHDGGD2??FFA/??FC11?FFGF=FFGE><0<00<./<.<0=GD.G/:C0;::CGH0;C:/CGGBGC09..C9D?ADB9@.BBG.;B/:9;;AA..;///;F.99@>-99@-9----AE.;A
@M03896:38:000000000-B4D98:1:1108:28264:15520 2:N:0:274
CCTGTTTGCTACCCATGCTTTCGTGCCTCAGCGTCAGTTAAAGCCCAGTAGGCCGCCTTCGCCACTGGTGTTCCTCCCGATCTCTACGCATTTCACCGCTACACCGGGAATTCCACCTACCTCTACTTCACTCAAGCCCAGCAGTTTTAATGGCAGGCTATGGGTTAAGCCCATAGTTTTCACCACTAACTTACCAGGCCGCCTACGCACCCTTTACACCCAGTAATTCCGGACAACGCCCGCCCCCTAC
+
AABAAFFFFB5FGGGFEBBBBFABFFGGHHFGEFEGADGHHHCFGHHGFGFGBGAEFGGG1EEEFF3BBBGEGGHHHGGGGFHHHHHGGGEFHGHHH>>EEEGHH<<<@BGGGHFHHHHHHHHGHHG>FGGGDFB?FCGG?GGA1<@1FHF<GHGE-><G0=<<<<CFDBCGCGHGCB;CGFHHGHEHHBF:GBGC0.;A-@GDDGDDGGGE./;FF//;DA.9/;/9:F/-;999E=D-@=D--@@@AA
@M03896:38:000000000-B4D98:1:1108:12790:16326 2:N:0:274
CCTGTTTGATACCCACACTTTCGAGCCTCAATGTCAGTTGCAGCTTAGCAGGCTGCCTTCGCAATCGGAGTTCTTCGTGATATCTAAGCATTTCACCGCTACACCACGAATTCCGCCTGCCTCAACTGCACTCAAGATATCCAGTATCAACTGCAATTTTACGGTTGAGCCGCAAACTTTCACAACTGACTTAAACATCCATCTACGCTCCCTTTAAACCCACTCAATCCGGATAACGCTCGCATCCTCC
+
>AA33BDCFFFDGGGGGABBBFAFFEEGHHAGHFFHEFFFDFAFGHFGHHFABGBFHHHH1EAEEGB11AEBGHHHFFFHGGFGHHHHHHHHHFHHH?EEGEFHHHGEEEGHHFB<EE?GHHHGGGF?GFGGCG1BGH1GHHHF@G>GH2FG0GG1<<FF1F//?C/C1GF->ACCHHFFHHHEH.</<CGGGH0C0GGF00CCFC.AFGGGF0F009B:C..9/;BFGF.-.:99B.;.;9-99@FFFF
@M03896:38:000000000-B4D98:1:1108:12805:16337 2:N:0:274
CCTGTTTGATACCCACACTTTCGAGCCTCAATGTCAGTTGCAGCTTAGCAGGCTGCCTTCTCAATCGGAGTTCTTCGTGATATCTAAGCATTTCACCGCTACACCACGAATTCCGCCTGCCTCAACTGCACTCAAGATATCCAGCATCAACTGCAATTTTACGGTTGAGCCGCAAACTTTCACAACTGACTTAAACATCCATCTACGCTCCCTTTAAACCCAATAAATCCGGCTAACGCTCGGATCCTCC
+
>AA>3BDBFFFFGGBE?ABABFAFFEEHHFGGFHDFBFGEDFBFEGFG3DGABGCFHHHG3BFGHHA11AABFHHHEGEBGHFHHHHGFGHHGHGHH1EEE@GHFEH1/?GHGF3?EGHGHDGBCGH3F3FHFBGBGF1BGHFD0@@@FDGG0F1@>1GHFF/?</>0?FH-@@C-GGGHHHHGGAB/0C<DDDGGBCGCCCG0C0:@CEGG/9CB000C9E99C0;CFGD?-9EFF.9.AB-.9@FB;B
@M03896:38:000000000-B4D98:1:1108:12785:16348 2:N:0:274
CCTGGTTGATACCCACACTTTCGAGCCTCAATGTCAGTTGCAGCTTAGCACGCTGCCTTCTCAATCGGAGTTCTTCGTGATATCTAAGCATTTCACCTCTACACCACGAATTCCGCCTGCCTCAACTGCACTCCAGATATCCAGTATCAACTGCCATTTTACGGTCGAGCCGCAACCTTTCACAACTCACTTAAACATCCATCTACGCTCCCTTTAAACCCAGTAAATCCGGATAACGCTCTGATCCTCC
+
>A111BD1CFDFGA1F1AB1BAEFHGGHFAGF2FHCHHF1DGGF0F11111AAABAGHDB1A2DFFA/AA/BBFEGFH/BG@@D@F1@FGGGHFHHH1BGHEFF0?G///FFGFFCEGHEE1<11B>0B1F<00<1111>BF2F2BBF2FCGHF0@@FDGH<?/?/</><-->--A<C0==0<=DCC0DC0000;CCCC/C0GCCFCC.CEGF9BBFBBBC9.;C0;FFG.?.999B-9-;-/;/FFFFF
@M03896:38:000000000-B4D98:1:1108:6475:17072 2:N:0:274
CCTGTTTGCTCCCCACGCTTTCGCACCTGAGCGTCAGTCTTCGTCCAGGGCGCCGCCTTCGCCACCGGTATTCCTCCAGATCTCTACGCATTTCACCGCTACACCTGGAATTCTACCCCCCTCTACGAGACTCAAGCTTGCCAGTATCAGATGCAGTTCCCAGGTTGAGCCCGGGGATTTCACATCTGACTTAACAAACCGCCTGCGTGCGCTTTACGCCCAGTAATTCCGATTAACGCTTCCACCCTAC
+
ABBAAFFFFFFFGGCGAEECAF2ABEGG33FFAEEEEHGHGH2FE?1A3A1AAA>EEGGHGADEFHEC>ECGGHHHGCHDGHGHFBGFE?/EDGEHHADCCCGHHGFF0<FGGHGGHGGGGGGFGHGD..>FCC/0<C0<<G0000==DD:G0GHC::CGGC0::0/:CG99--;9-AF090B9BF0000;//9BFBF??---;9A;.:A-9-.;:/A9@BAE/B/B9BB/.9../999.9.99/;D?.;
@M03896:38:000000000-B4D98:1:1108:6501:17076 2:N:0:274
CCTGTTTGCTCCCCACGCTTTCGCACCTGAGCGTCAGTCTTCGTCCAGGGGGCCGCCTTCGCCACCGGTATTCCTCCAGATCTCTACGCATTTCACCGCTACACCTGGAATTCTACCCCCCTCTACGAGACTCAAGCTTGCCACTATCAGATGCAGTTCCCAGGTTGAGCCCGGGGATTTCACATCTCACTTAACAAACCGCCTGCTCGCGCTTTACGCCCAGTAATTCCGCTTCACGCCTGCACCCTCC
+
>AA11BDCDFFFGGGG1AAAABABAFGG0BFGEEEEEGGHFHGHGG/F0//EAE>EEEGH/E?EEH>/>EFHFHFHF0BFHFGHHHHEEAFGFGFHH<BCC@FHHF??<GGGFF?GFHHGC@AFBGF..<<<<0/0<<0<<CG0:CGGH;0C<CGC::CHHB:./0:/;;FG-9--;.CC;CF:FFF/9BFBFBBBFAEE@@@FA?//-9-;;9-9BAA;;B-:///;FB/----9:---99::;FFFFB
@M03896:38:000000000-B4D98:1:1108:6490:17092 2:N:0:274
CCTGTTTGCTCCCCACGCTTTCGCACCTGAGCGTCAGTCTTCGTCCAGGGGGCCGCCTTCGCCACCGGTATTCCTCCAGATCTCTACGCATTTCACCGCTACACCTGGAATTCTACCCCCCTCTACGAGACTCAAGCTTGCCAGTATCAGATGCAGTTCCCAGGTTGAGCCCGGGGATTTCACATCTGACTTAACAAACCGCCTGCGTGCGCTTTACGCCCAGTAATTCCGATTAACGCTTGCCCCCTCC
+
AAB?>DFFDFFFGGGG2AAFAB2BEFGFAGHGAEEEEFGHFHEHGEAF31AEAEEEGGGH1EE?EH?>>EFGHHHHHEEGHGHHHHHEEEFGDGGHH<BDDCGHHGE02?GHGFFHHHHGGGGHGHFC.<CFC0<0<C0<<C00:;CGHFFF0C0C;:CGHF0.:0//CFFF??9?B9FFCFG;BFF/;BFFFFFBBFA.9B;9EF-;:A@>9D.9B9.;BD999/:/BFF.;..;B.@..:E/:A@-AD
@M03896:38:000000000-B4D98:1:1108:20655:17928 2:N:0:274
CCTGTTTGCTCCCCACGCTTTCGCACCTGAGCGTCAGTCTTCGTCCAGGGGGCCGCCTTCGCCACCGGTATTCCTCCAGATCTCTACGCATTTCACCGCTACACCTGGAATTCTACCCCCCTCTACGAGACTCAAGCTTGCCAGTATCAGATGCAGTTCCCAGGTTGAGCCCGGGGATTTCACATCTGACTTAACAAACCGCCTGCGTGCGCTTTACGCCCAGTAATTCCGATTAACGCTTGCACCCTCC
+
AABA>FFFFFFFGGGGEEEFAFAEEGGHHHGGEGEG2EGHHHHHGEEHH?0EEEEEGGGH1EDEGHEEEGGHHHHHHFGHHGGHHHHGEEFGFHGHHCBCFCHHHHFCGHHHHHHGHHHGGGGGHHG??DEHFCF<DGD/<GH::CGGFCGHHHHHCCHHHGC.::BFFFGGGGAAFDFGFFGGFFF/FFFBFFFFFFFFFFFFFFFADA>D=;.;FEDCDFF9BF9BFF/DDDDFFDFAAEAFFFF.:D
@M03896:38:000000000-B4D98:1:1108:26214:19337 2:N:0:274
CCTGTTTGCTACCCATGCTTTCGTGCCTCAGCGTCAGTTAAAGCCCAGTAGGCCGCCTTCGCCACTGGTGTTCCTCCCGATCTCTACGCATTTCACCGCTACACCGGGAATTCCACCTACCTCTACTTCACTCAAGCCCAGCAGTTTTAATGGCAGGCTATGGCTTAAGCCCATAGTTTTCACCACTAACTTACCAGGCCGCCTACGCACCCCTTACACCCAGTAATTCCGGACAACCCCCGCTCCCTAC
+
>AAA>BFFFFFFGGGFABBBFGBF2BGHHHFGFEEGEGFH5GAFGEAFGGFDGFAAEFEH1EEAEFAB@2BEGHHHHGGGGGHHB4GFEEEFFHGGHEEEEEGHHE/<BDFFGHFHHHHHGHHGFFGDD@FFD@G?GCEH/GF01?1FFFF11>FC-<0C0D0././=0DCEGGHCC0:;CFHHHHFGBCGBCHC09.CE@BGGGF9AABBG-..9:/;9AEE/9B//;9/-;99AE.;.9;@-9DE9/;
@M03896:38:000000000-B4D98:1:1108:6019:20884 2:N:0:274
CCTGGTCGCTCCCCACGCTTTCGCTCCTCAGCGTCAGTGACGGCCCAGAGACCTGCCTTCGCCATTGGTGTTCTTCCCGATATCTACACATTCCACCGTTACACCGGGAATTCCAGTCTCCCCTACCACACTCAAGCCCGCCCGCACCCGGCGCCGATCCACCGTTAAGCGACGGCCTCTCACACCGCACGCGACCCACCGCCTACGAGCCCCTTACGCCCACGAACTCCGGATAACGCCTCCCACCTAC
+
>A>>3B@AA>>AFGBFAAA2ABAEBFFFGHFFEAEEEEDGGEEEGGDGH1BEFGGFHHFG1B>E?3B33??>BBGGFGGGCCEG?GHHHHB4FEHFG<B?EEHHC////<?1?GFHDG1F1C/<<FF1?GFGF0F1<FF-CGC--<<CE--:@B-;;-A?FFG...;.0B9A----99.9;/BBBD-9=@-@;-;--;AAAB;.:F?9ABBE.:./;9;-;A.-99-.;;.-...:B.9-..9..;A./B
@M03896:38:000000000-B4D98:1:1108:6005:20894 2:N:0:274
CCTGGTCGCTCCCCACGCTTTCGCTCCTCAGCGTCAGTGACGGCCCAGAGACCTGCCTTCGCCATTGGTGTTCTTCCCGATATCTACACATTCCACCGTTACACCGGGAATTCCAGTCTCCCCTACCACACTCAAGCCCGCCCGTACCCGGCGCGGATCCACCGTTAAGCGATGGACTTTCACACCGCACGCGACGAACCGCCTACGAGCCCTTCACGCCCAATACTTCCGGAAAACGCCTGCACCCTCCG
+
>A111BD@DAAAGGBEEEEE0B0BBFFFHGHHG/EEEFDDGE/EEEEHEFBFFH0FHFGHAEEAFB1G@?>>BGFHHHGG>E?FGHHEHFCBGGHHHEE/E<FGHBBCCCCFF>>@2FFGGFEHGHH1?FFFFFG>FFC->CA-<<CEH.:C@G@?;@;F0BF..9.90C-----;FBFB9BFB/;-9@@>@-99-@;@@>@?-AF-A-@@E-9-/;-9A?A-;;/:/;B----;9/-9-----9;--9;-
@M03896:38:000000000-B4D98:1:1108:5999:22094 2:N:0:274
CCTGTTCGCTCCCCACGCTTTCGCTCCTCAGCGTCAGTGACGGCCCAGAGACCTGCCTTCGCCATTGGTGTTCTTCCCGATATCTACACATTCCACCGTTACACCGGGAATTCCAGTCTCCCCTACCGCACTCAAGCCCGCCCCTACCCGGCGCGGATCCCCCGTTAAGCGACGGACTTTCACACCGGACGCGACGAACCGCCGCCGAGCCCCTTACGCCCACTAACTCCGGCTCACGCCTGCCCCCTAC
+
AAAAAFFBDAABGGCFAAEFAB2EEHGFGFFHEEDFEFGDFEEEFE?EEFBFFHFGFFGB1EEEFF4B3?BBG@GGHFGG@EGGFHHBHHFGHHBHFEBEEFFHH/<BFCGGFHF2F@@GFFAFEHG<>@DGGBG1<FG<ADG-.<CCG:-AAC9?-@AF/CE-...:/9-;-;-:@B/99/B//A---;-@-99-;9=D;@--9--9-@=E..;/;.9@BF..///9B/.---.;B.9.:....;@@AF
@M03896:38:000000000-B4D98:1:1108:6016:22110 2:N:0:274
CCTGTTCGCTCCCCACGCTTTCGCTCCTCAGCGTCAGTGACGGCCCAGAGACCTGCCTTCGCCATTGGTGTTCTTCCCGATATCTACACATTCCACCGTTACACCGGGAATTCCAGTCTCCCCTACCGCACTCAAGCCCGCCCGTACCCGGCGCGGATCCACCGTTAAGCGATGGACTTTCACACCGCACGCGACGAACCGCCTACGAGCCCTTTACGCCCAATCATTCCGGCTAACGCTTGCACCCTCC
+
AAAA>DFADAAAGGFGAAAAAB2BBGGHHHHHFFEGBGFHHG0EGEGHGGABFGFHHHHG1EEEFFDGFFGFGHHHHHGGECGHHHHHHHHGHHFHH<F?EEEGH///BDHHGHHBGGGHFGGHCGH<>CGGFCG<GGH>AFG?-<EGHD@CCD99;?BF0;;99.9EBF-A...9FFFFFFFFFD@-9@@B-@>-;=DFFFFBDF.A;@@EBBBFF9DDDBA9////BFB---.9/999.99:BFD..9
@M03896:38:000000000-B4D98:1:1108:5998:22113 2:N:0:274
CCTGATCGCTCCCCACGCTTTCGCTCCTCAGCGTCAGTGACGGCCCAGAGACCTGCCTTCGCCATTGGTGTTCTTCCCGATATCTACACATTCCACCGTTACACCGGGAATTCCAGTCTCCCCTACCGCACTCAAGCCCGCCCGTACCCGGCGCGGATCCCCCGTTCAGCGATGGACTTTCACACCGGACGCGACGAACCGCCTACGAGCCCTTTACGCCCAACAATTCCGGATAACGCTTGCACCCTAC
+
>AA?1BDAAFAAGGGG0EEFAFAEEGEHHGFHFGGGEGBDGEAEEEEHHH0FFHFGHHHH/EEE?FBFDC?EGHHHHFGGEECGHHHGGFFFHHHHHFEEEE1BG@C?C@GHBFGBFGHHF0CGEHF<ACGGFGH1FF>>>CC-<-<EGA-A;9@?@A@B/;E9A?-//;---9-BFFFFFFBBBB@--@->=>@--9;>@@?A?B-;A@=E-//BF??99;A-;-/;FBB@BB?BFB@?---:9/;--A
@M03896:38:000000000-B4D98:1:1108:17993:23281 2:N:0:274
CCTGTTTGCTCCCCACGCTTTCGCACCTGAGCGTCAGTCTTCGTCCAGGGGGCCGCCTTCGCCACCGGTATTCCTCCAGATCTCTACGCATTTCACCGCTACACCTGGAATTCTACCCCCCTCTACGAGACTCAAGCTTGCCAGTATCAGATGCAGTTCCCAGGTTGAGCCCGGGGATTTCACATCTGACTTAACAAACCGCCTGCGTGCGCTTTACGCCCAGTAATTCCGATTAACGCTTGCACCCTCC
+
AAAA3BFBDFFFGGGF2EAFAF2EEGGFCGHGFEEEEGGFGHFHGEEFEEEEAE>EGGGH1EEEGHDC/EFHHHHHHGHHHHHHHHHGGEFGHGDGH?BBCBFGHCC?GHHGHHHGHHHGGGGHHGG.<EDHHGFDDHF/CGD0;;<GHCGCGHFF;:CCHH0;/9/9CFGGAGAFGDFFFBFGFFF/:FFFFFBFF.EFAACDEF@;.D-;-99BFEFCCFA9/FBBFFB9.9AFF.@..AA9BFF9AD
@M03896:38:000000000-B4D98:1:1108:18910:26107 2:N:0:274
CCTGTTTGATACCCACACTTTCGAGCCTCAATGTCAGTTGCAGCTTAGCAGGCTGCCTTCGCAATCGGAGTTCTTCGTGATATCTAAGCATTTCACCGCTACACCACGAATTCCGCCTGCCTCAACTGCACTCAAGATATCCAGTATCAACTGCAATTTTACGGTTGAGCCGCAAACTTTCACAACTGACTTAAACATCCATCTACGCTCCCTTTAAACCCACTAAATCCTGATAACGCTCCGATCCTCC
+
AAAA>DFFFFDFGGGE?ABBBBABBEEGHHHHGFDGBDDGFGFGHHFFGHFABG2FHFHG1BEEFHFBAAEGGHHHFFGHFGHHHHHHHGHHFFGHHEEFGEFHHGGEEEHFGHBEGGAGHHHGFHHBGHFHFFF??GFFGHH2FGDGHHHHGHHGDGFHEGF<0?<F<GC-<CGGHHHHGFHGGGH/<GGFHGHHHGHGHEHFGGCDFGGG/0CF0BFFGF?FFFB;FF00;0FGB.;.9..9.9D/;F
@M03896:38:000000000-B4D98:1:1109:15712:4940 2:N:0:274
CCTGTTCGCTCCCCACGCTTTCGCTCCTCAGCGTCAGTGACGGCCCAGAGACCTGCCTTCGCCATTGGTGTTCTTCCCGATATCTACACATTCCACCGCTACACCGGGAATTCCAGTCTCCCCTACCGCACTCAAGCCCCCCCGTACCCGGCGCCGATCCCCCGTTAAGCCCTGGACTCTCACACCCGACGCGCCGAACCGCCTACGAGCCCTTTACGCCCAATACTTCCGCACAACCCCTGCACCCTCC
+
AB?>AFFAAAABGGBEEEEFCGAF?GEFGFGHGGGGGHHGGCECEEGH11BBF3BBGHHHHGGG1343B??BF4BGDGFGEGEHHFH?G3FFBGGHGE/EEEGHH?/B/CFHGH21@@1FDHDGFHF<@DDGHCGGFF..<A@::@?E0.9-AA-A--;9.9A-;.;;;B/...9.;B/:BFFFF9.--;-=-;9-99@;>B;DDFB..99;.//9BADBB...//9;9;;.9--.;.;..9..:9DE..
@M03896:38:000000000-B4D98:1:1109:15712:4960 2:N:0:274
CCTGTTCGCTCCCCACGCTTTCGCTCCTCAGCGTCAGTGACGGCCCAGAGACCTGCCTTCGCCATTGGTGTTCTTCCCGATATCTACACATTCCACCGTTACACCGGGAATTCCAGTCTCCCCTACCGCACTCAAGCCCGCCCGTACCCGGCGCGGATCCACCGTTAAGCGATGGACTTTCACACCGGACGCGACGAACCGCCTACGAGCCCTTTACGCCCAATAATTCCGGATAACGCTTGCACCCTAC
+
BBBBAFFBBBBBGGGGEFAFFGEEEHGHHHGHGFGGEGHCBE0EGGGHHHGBFGFGHHHG1EEEFFFGBFGEGHHHHHGGFFGHHHHHHHGHGGGHHEGEGFFHHE/@FGHHHHGDGGHHHHGGAGGACDGCCGG<GFH-AFG?-<DFH?=C@@AGBFGGFFF.;.AEFF=.;A;/B9BFFFFFFF=-;B>B-;@-9@DFDFFFFFF.;@DF.//:B9AFFF.9/B/BFFF-;.9BB.;..9;;;FFEFF
@M03896:38:000000000-B4D98:1:1109:20363:8339 2:N:0:274
CCTGTTCGCTCCCCACGCTTTCGCTCCTCAGCGTCAGTGACGGCCCAGAGACCTGCCTTCGCCATTGGTGTTCTTCCCGATATCTACACATTCCACCGTTACACCGGGAATTCCAGTCTCCCCTACCGCACTCAAGCCCGCCCGTACCCGGCGCGGATCCACCGTTCAGCGATGGACTTTCACACCGCACGCGCCGAACCGCCTACGAGCCCTCTACGCCCACTACTTCCGGATCACCCCTCCACCCTCC
+
ABAAAFF@DBABGGGGFEEFFGEEEHGHHHHHGEEEEGGBDE0EECAFGFFGGHBFGHHHGFDEFD43B???FGHHHHGGGGGGHHHHHGGFHHHHH?B?E?BGHEC@?CGHHHD2@GFHFHGHGHH>C/CGCFG>FFH->CG-<-<CG.-:A?-?-;;F0CF..9.//;A-...9FB/B9FFFFF>--;->--;--;BB-@D..B...;-9...;/9>BCD.;///:;F.-;.-9;.;-9..99;D..A
@M03896:38:000000000-B4D98:1:1109:20364:8356 2:N:0:274
CCTGTTCGCTCCCCACGCTTTCGCTCCTCAGCGTCAGTGACGGCCCAGAGACCTGCCTTCGCCATTGGTGTTCTTCCCGATATCTACACATTCCACCGTTACACCGGGAATTCCAGTCTCCCCTACCGCACTCAAGCCCGCCCGTACCCGGCGCGGATCCACCGTTAAGCGATGGACTTTCACACCGGACGCCCCGAACCGCCTACGAGCCCTCTACGCCCACTAATTCCGGCTACCCCCTGCACCCTAC
+
ABBABFFADBABGGGGEFEFFGEFFHGGHHHHGGGGEGFBDFEFGEEGGGGGGHBGHHHHFEGEFGEGBFGEHHHHHHGGGC@FGHHHHHHFGHHHHEG<EEFHHE<CGGHHHHF2FGFHGHGHGHHADCFGHGF>GFG-@DG-<@EGG:-:CD-AAD@FFGG..9.9/B-..:9BFBFBFFFB/A9-;;;B--;9-9@D9@BADF..;;BE..9;BABCF.99///9BF99--A.:.;--.9.;FF..A
@M03896:38:000000000-B4D98:1:1109:25639:8836 2:N:0:274
CCTGTTTGATACCCACACCTTCGCAGTTGAGCGTCAATGACGGCTTGGAAGACTGCCTTCGCCTTCGGTATTCCTCCTGATCTCTGCGCATTCCACCGCTACACCAGGAATTCTGTCTTCCCCAACCGCATTCCAGATCTACAGTATCTCCCGCCGTACGCCAGTTAAGCTGACGCCTTAAACGAAAAACTTATAGATCCGCCTGCCTGCCCTTTCCGCCCAGTAATTCCGGACAACGCTCGCCACCCCC
+
BBBBBFFFFFDFGGGGGCFFGGHGGGEGFHHGFEFGGHHCBEEEEFEGHHHGHHGHHHFGEEFEEHHGCG1GHFGHHHHHHGFHHGHFGGGDGHHHGEEG?EBHHGGFHHHHHHFFFFHHGFCGDDDDDFCCFGBB1G?FBGH<1@@G@GHHDGF@-<A<EGG-:0;;CGH0:CAAFH.09FFG.;9?.EF9:0FB00;CAEEDGG9;/9;E9///BDBF-D?99B//BFF-.;>FE-9ADA--9:;AD;
@M03896:38:000000000-B4D98:1:1109:25632:8854 2:N:0:274
CCTGTTTGATACCCACACCTTCGCAGTTGAGCGTCAATGACGGCTTGGAAGACTGCCTTCGCCTTCGGTATTCCTCCTGATCTCTGCGCATTCCACCGCTACACCAGGAATTCTGTCTTCCCCAACCGCATTCCAGATCTACAGTATCCCCCGCCGTACGCCAGTTAAGCTGACGCCTTAAACGAAAAACTTATAGATCCCCCTGCCTGCCCTTTACGCCTAGTAATTCCGGACAACCCTCGCAACCCCC
+
ABBABFFFDFBDGGGGGCFGGGFEEAAFAGCFEFEFGH5FBE2AAEA1B5GAFGBGHHFG1EE>BF1BBFFGHGHHHHGHHHHHHEFEEEEFHHHHH>EEFCGHHHF/GHHHGGBFFBGHFHGGDGC<@//<?GF111?FDHF1F1@F1FFD-AD-<.C<EDE@0;CC0<C0CG:CCFAB00C....BGC0;0000;9CF/;ABAE?9BF?A/;/BF..B..;:////;B/-.;;AE?A.;B@-9-A.AB
@M03896:38:000000000-B4D98:1:1109:8104:9052 2:N:0:274
CCTGTTTGCTCCCCACGCTTTCGCACCTGAGCGTCAGTCTTCGTCCAGGGGGCCGCCTTCGCCACCGGTATTCCTCCAGATCTCTACGCATTTCACCGCTACACCTGGAATTCTACCCCCCTCTACGAGACTCAAGCTTGCCAGTATCAGATGCAGTTCCCAGGTTGAGCCCGGGGATTTCACATCTGACTTAACAAACCGCCTGCGTGCGCTTTACGCCCAGTACTTCCGATTAACGCTTGCACCCTCC
+
ABAAAFFFFFFFGGFGGEGEFGGFEGGHH3GFAFGGGHGHFHHHEG1FC?0AEEEFGGGH1E?EEHE/>EEGFGGFFEFEFCGGHHHEEE?EHHHGHDFGGCFGFHCGBFGGHHHFFHHGGGGHHFF?.CEHFF/<<CD<CH000;CGHBGGFFHHHHHEHHH.C9=/CFFGCG--:9BFGFFFBFF/9BFFBBBF99AABFFFFFFFFDABCDEFFAA>DF.;B/BBFFD?AAAFF.9.9.;9BBFFFF
@M03896:38:000000000-B4D98:1:1109:8119:9064 2:N:0:274
CCTGTTTGCTCCCCACGCTTTCGCACCTGAGCGTCAGTCTTCGTCCAGGGGGCCGCCTTCGCCACCGGTATTCCTCCAGATCTCTACGCATTTCACCGCTACACCTGGAATTCTACCCCCCTCTACGAGACTCAAGCTTGCCAGTATCAGATGCAGTTCCCAGGTTGAGCCCGGGGATTTCACATCTGACTTAACAAACCGCCTGCGTGCGCTTTACGCCCAGTAATTCCGATTAACGCTTGCACCCTCCG
+
AABAAFFFFFFFGGGGEEEFFGEEFGGHGFHHCGGGBFFHHHHHGDDBFE?GEEEFGGGGAEDDGHE/>EFHHHHHGHHFHHHHHFHGEEFGFGGGHABG@@BGHHGCGHFHHHHFGHHGGGGHHHFA<AEHFFG<DHF<CG0::<CGGCCGHGHBCGHHHH0;:0/C/FGFBC?C?EFBFGGGFFF999BFBBBF:.AE-BBFEFFFFD-@9.:BF9ABFF.;B99BFBF.A.A;F.;.;.9/BFDEFD.
@M03896:38:000000000-B4D98:1:1109:25278:9556 2:N:0:274
CCTGTTTGCTCCCCACGCTTTCGCACCTGAGCGTCAGTCTTCGTCCAGGGGGCCGCCTTCGCCACCGGTATTCCTCCAGATCTCTACGCATTTCACCGCTACACCTGGAATTCTACCCCCCTCTACGAGACTCAAGCTTGCCAGTATCAGATGCAGTTCCCAGGTTGAGCCCGGGGATTTCACATCTGACTTAACAAACCGCCTGCGTGCGCTTTACGCCCAGTAATTCCGATTAACGCTTGCACCCTCCG
+
BBBBBFFFFFFFGGFGEFEFFGEEFGGGFHHHGEEGGHHHGHGHGGGHHG?EEGFGGGGHEGCEGHEFEGGHHGHHGHFHHHHHHHHGGEGGBHFHHGFGG@DGHHEHGHHHGHHGHHHGGGGHGHGDDDGHGGGGGGD/CGG0:GGHHHGFFGGGCHGHCFGC/:/CFFGGGGA?GGGGGBFFFFF:9BFBBBBF/9EFFFF..AD:DFD@;;.:FFFFCD.;/:/9FFFFAD.9;.;.:A:;:BA:9;.
@M03896:38:000000000-B4D98:1:1109:5980:11096 2:N:0:274
CCTGTTTGCTCCCCACGCTTTCGAGCCTCAACGTCAATTACCGTCCAGTAAGCCGCCTTCGCCACTGGTGTTCCTCCTAATATCTACGCATTACACCGCTACACTAGGAATTCCACTTACCCCTCCGGTACTCTAGATTGACAGTTTCCAATGCAGTCCCGGCGTTGAGCCCCGGCCTTTCACATCAGACTTGCCATTCCGCCTACGCTCACCTTACACCCAGCAGATCCGGCTAACGCTTGCCCCCTACG
+
ABB@?5B>DFFFFGGGCEFFEGFE4EEHEFBF2AFA25D5GDA2EEEG55DFGH0AEF1GGEDDEEB2B?G>GD4FGC34E44FGHGGEGGE3BGHHGEEEEDF33B??3BFGDBBF1FBGGHGFDB//>?1>F1?1?1<GH1FH1?FGFGG1>G111<1@----<-;CCGFG@CC-;FGF0FGBFC0CFFF9CF0CBFFG.AC9/AB.;AF.//:F;BBDE?.B./9;99--9AFF.;.99A/B9=9A9.
@M03896:38:000000000-B4D98:1:1109:3618:11107 2:N:0:274
CCTGTTTGCTCCCCACGCTTTCGCACCTGAGCGTCAGTCTTCGTCCAGGGGGCCGCCTTCGCCACCGGTATTCCTCCAGATCTCTACGCATTTCACCGCTACACCTGGAATTCTACCCCCCTCTACGAGACTCAAGCTTGCCAGTATCAGATGCAGTTCCCAGGTTGAGCCCGGGGATTTCACATCTGACTTAACAAACCGCCTGCGTGCGCTTCACGCCCAGTCATTCCGATTAACCCCTGCACCCTCC
+
ABB?AFFFFFFFGGGEEEAFFGEEEGGHFGGFEEEFFGHGFHFHGG1FF10AEE>FEEEHFEEEGHE/>EFHGHHHGEFHHHHHHHHFEEEEGGGHHCCDC<?GHHB0FGHGGGHHFHHGGGGHHHF?.<CGCC/<<C0<=CDC0<=<;<:C:GBG:CGFHH0::99BFFGG;@--99FBFFGFFFF/;FF/BBBF/.;E9;@.AA-ADA-@9A.9B.;EBDEF/;/BFF/..9.9;/;.;.9.;BD.AD
@M03896:38:000000000-B4D98:1:1109:3599:11111 2:N:0:274
CCTGTTTGCTCCCCACGCTTTCGCACCTGAGCGTCAGTCTTCGTCCAGGGGGCCGCCTTCGCCACCGGTATTCCTCCAGATCTCTACGCATTTCACCGCTACACCTGGAATTCTACCCCCCTCTACGAGACTCAAGCTTGCCAGTATCAGATGCAGTTCCCAGGTTGAGCCCGGGGATTTCACATCTGACTTAACAAACCGCCTGCGTGCGCTTTACGCCCAGTAATTCCGATTAACGCTTGCACCCTCC
+
AAAAAFFFFFFFGGGGEEECFGEEEFGHFHFFEGFG2AFHHHHHGDEBFE0EEEEFGGGH1EA>EGE?EEFFGFHHGGBGGHHHHHHGGEEFFGGHHDCFDCGGGGFFFHFHHHHFGHHGGCGHGHGG.AEHFFCGGC0<CG0:0;GCGB<CCCF0:CGHHH0./0/9CFFGGA?-B?FGGBFBFFF9BB9BBBFFFFFE-@FFFFFFFFFF-;AFFFFFFD.:;/9/;BFAD.9BB.9.;A.;9/9AED
@M03896:38:000000000-B4D98:1:1109:3593:11130 2:N:0:274
CCTGTTTGCTCCCCACGCTTTCGCACCTGAGCGTCAGTCTTCGTCCAGGGGGCCGCCTTCGCCACCGGTATTCCTCCAGATCTCTACGCATTTCACCGCTACACCTGGAATTCTACCCCCCTCTACGAGACTCAAGCTTGCCAGTATCAGATGCAGTTCCCAGGTTGAGCCCGGGGATTTCACATCTGACTTAACAAACCGCCTGCGTGCGCTTTACGCCCAGTACTTCCGATTAACGCTTGCCCCCTCC
+
BBBBBFFFFFFFGGGGGFEAFFEFFGGHGFGGEEDEGFHFEHHHGG1GHC0AEEEEGGGHHFCEFHGEEEFHGHFHF?FFGFFHHGHGEEDEHFFGHDDGC@FHHHGGBFHHHHFFHHGDDGGHGGAE.CEHF0<<<<0/<FDC00;CC0:GFFGGCGHHHC0.;0:/9FFF-B?@?FGBF9F9FFF/BF/9;BBB/9AE??BDEE;9DDB?-..//.:99.A;;9BFFF..9..9;.9..:9//9-@A.
@M03896:38:000000000-B4D98:1:1109:3613:11130 2:N:0:274
CCTGTTTGCTCCCCACGCTTTCGCACCTGAGCGTCAGTCTTCGTCCAGGGGGCCGCCTTCGCCACCGGTATTCCTCCAGATCTCTACGCATTTCACCGCTACACCTGGAATTCTACCCCCCTCTACGAGACTCAAGCTTGCCAGTATCAGATGCAGTTCCCAGGTTGAGCCCGGGGATTTCACATCTGACTTAACAAACCGCCTGCGTGCGCTTTACGCCCAGTAATTCCGACTAACCCTTGCACCCTCCG
+
ABBBBFFFFFFFGGGGEEEAFGEEEGGHAGHGFGGGEHGHFGGHEEEFC?0EEE>EGGGGAEEEGHEEEEFHHHHHGGFHHHHHHHHGGFEGBFGGHGGGGCFHHHFGFHHHGFHFHHHGGGGHHH<>.CCHFGFGDG0<CGD::CGGC0CGFEHG;CCGGH0.:09BBFGEAB??DABFGFGGFFF/FFFFFFFFFFFFFFFFEFFADD@B-9.BFEDCFB.;;BFFFFF.-;@BB.;.9.:9BFFFFF.
@M03896:38:000000000-B4D98:1:1109:27372:11172 2:N:0:274
CCTGTTTGCTCCCCATGCTTTCGCACCTCAGTGTCAGTATTAGGCCAGATGGCTGCCTTCGCCATCGGTATTCCTCCAGATCTCTACGCATTTCACCGCTACACCTGGAATTCTACCATCCTCTCCCATACTCTAGCCAACCAGCATCGAATGCAATTCCCACGTTAAGCTCGTGGATTTCACATTTCACTTAATCGACCACCTACGCGCGCTTTACGCCCAGTAAATCCGATTAACGCTTGAACCCTCTT
+
AAAAAFFFFFFFGGB4BBF5GFEGEGGGHF3BFEHHHH5F5D5FGHHHAG5FFGF1FHGE1EAEFHEA1F1FFBFGGBH3GHHHHHHEGEGEEGFHF?/E@/FG3FBEBGHHGF?FFGFC0B?433BFB?F??2DB?GHFGGFC/<@@/@0@<1GBFFDHG?0/?00?1>1<.-<.<11D<GGG<0<00=0<<000..:;-;C.GFACBGBG@AAFF.9;-;./9/99FF.A..9//.-....9/;A9../
@M03896:38:000000000-B4D98:1:1109:27363:11191 2:N:0:274
CCTGTTTGCTCCCCATGCTTTCGCACCTCAGTGTCAGTATTAGGCCAGATGGCTGCCTTCGCCATCGGTATTCCTCCAGATCTCTACGCATTTCACCGCTACACCTGGAATTCTACCATCCTCTCCCATACTCTAGCCAACCAGTATCGAATGCAATTCCCAAGTTAAGCTCGGGGATTTCACATTTGACTTAATTCGCCACCTACGCGCGCTTTACGCCCAGTAAATCCGATTAACCCTTGCACCCTCT
+
ABBBBFFFFFFFGGFFFFFFGGEEEGGHHGGGHHHHHHHHGHGHGHGHHHEHFGFEHHHH1EDFFGB1ABFHGHHHGGGHHHHHHHHFGFGGHHHHH?EGGFGHHHEFEHHHGHHFHHFHGHHHHHHHFGHHGBGBBGGHGGEA2@@F/<<FGFHGFHGHHH0?<?111<GF.-<->CBDGFG0=0<0DGGDGFBD0.:;EGHHHG.CDA-;@AEEG.:ADD.;/9BFFF.A.:;B;9:.9;9;/BFFF.
@M03896:38:000000000-B4D98:1:1109:21718:13487 2:N:0:274
CCTGTTTGCTCCCCACGCTTTCGCACCTGAGCGTCAGTCTTCGTCCAGGGGGCCGCCTTCGCCACCGGTATTCCTCCAGATCTCTACGCATTTCACCGCTACACCTGGAATTCTACCCCCCTCTACGAGACTCAAGCTTGCCAGTATCAGATGCAGTTCCCAGGTTGAGCCCGGGGATTTCACATCTGACTTAACAAACCGCCTGCGTGCGCTTTACGCCCAGTAATTCCGATTAACCCTTGCACCCTCC
+
BBBABFFFFFFFGGGGEEEFFGEEEGGHAFGGFGFGEHGHFHGHFG?GHGGGEEEEGGGHEEDEFHEEEGGHHHHHGFGGHGGGHDGFGEEGHHGHHFDGCCGHHHFCGFGGHHHHHHHGGGGHGHFA.<CGHHGDGHF<CG00:<GGG0CCGHHHCCHHHH0./9/9CFGEB???ADFGGGGGFFF/99BB;BBFFAEFBFFFEF@;DDBD-99/F.A@DF.;/:FFFF/.9;ABF/;.9B99;BFEFF
@M03896:38:000000000-B4D98:1:1109:14489:13776 2:N:0:274
CCTGTTTGCTACCCATGCTTTCGTGCCTCAGCGTCAGTTAAAGCCCAGTAGGCCGCCTTCGCCACTGGTGTTCCTCCCGATCTCTACGCATTTCACCGCTACACCGGGACTTCCACCTACCTCTACTTCACTCAAGCCCACCAGTTTTAATGGCAGGCTATGCGTTACTCCCATAGTTTTCACCACTCACTTACCAGGCCGCCTACGCACCCTTTCCACCCATGACTTCCTCACAACCCTCACTCCCTAC
+
AAA?AFFBFFBDGGFCBBBBBFAB0FFFGGFH0ECAEFGGHB1FFE//BA11BBAEEECH/ABAEG10@>F/FGHHGGE?EEAGHGGFGCCEFFFGH/>@E@FGH/<///BGGH1BGG1FFDFDFDFFG2FGF0?<<?FF/?<01==<11=<1>0.-<CG<00<<.<.0=CG/0;00;C::0;0:.://;0;0;9099.A9-AA9C9-.;;A-9//999-;-////9/;B//;9//:---9--/;BE-/:
@M03896:38:000000000-B4D98:1:1109:14453:13787 2:N:0:274
CCTGTTTGCTACCCATGCTTTCGTGCCTCAGCGTCAGTTAAAGCCCAGTAGGCCGCCTTCGCCACTGGTGTTCCTCCCGATCTCTACGCATTTCACCGCTACACCGGGAATTCCACCTACCTCTACTTCACTCAAGCCCAGCAGTTTTAATGGCAGGCTATGCGTTAAGCCCATAGTTTTCACCACTAACTTACCAGGCCGCCTACGCACCCTTTACACCCACTACTTCCGGACAACCCCCGCCCCCTAC
+
BBBBBFFFFFDFGGGGBFFAFGDCFFHGHFGGGGFEEHGHHHFHHGEGBEFHGFEEEGGGAF?EFHEGFGGBGHHHGGGGEEHHHHGGGEGGGHHHHEEGGEGGH@<<CCHHHHGGHGFGFFHHHHHHHFHHFG1??FGHFGB011?><FD=1FB<>><F0D0<<.<<0<GCE/C0;;0C;C0GHHHE/FF:B0FB9;EG?BGGDF.9.;;A.///;9//A?.;F/;/99.-.99.9...;---9;=-9A
@M03896:38:000000000-B4D98:1:1109:14474:13788 2:N:0:274
CCTGTTTGCTACCCATGCTTTCGTGCCTCAGCGTCAGTTAAAGCCCAGTAGGCCGCCTTCGCCACTGGTGTTCCTCCCGATCTCTACGCATTTCACCGCTACACCGGGAATTCCACCTACCTCTACTTCACTCAAGCCCAGCAGTTTTAATGGCAGGCTATGGGTTAAGCCCATAGTTTTCACCACTAACTTACCAGGCCGCCTACGCACCCTTTACACCCAGTAATTCCGGACAACCCTCGCTCCCTAC
+
BBBBBFFFFFFFGGGGFFFFGGEGFFHGHHHGFGGEFHGHHHHGHHFGGHHHGHEEGGGHEEEEGHCFBFHEHHHHHGGGEGHHHHHFGGGGHHHHHFEGGEHHHE<ECGHHHHGHHHHHHHHHHHHHHHHHFGG?GFGGFG?F1?FGFGHGHHFD-><GBG0.<C.<=GHHCFGBCCGGHHHHHEGBGGHHHHHBFEEEBCGGGGCBFBGG?BBFFFFFFE?;BFFFFF/-9:@FA.A.;BB.AFEFBF
@M03896:38:000000000-B4D98:1:1109:22208:13802 2:N:0:274
CCTGTTCGCTCCCCACGCTTTCGCTCCTCAGCGTCAGTGACGGCCCAGAGACCTGCCTTCGCCATTGGTGTTCTTCCCGATATCTACACATTCCACCGTTACACCGGGAATTCCAGTCTCCCCTACCGCACTCAAGCCCGCCCGTACCCGGCGCGGATCCACCGTTAAGCCCTGGACTTTCACACCGGACGCGACGCACCGCCTACGAGCCCCTTACGCCCAATCATTCCGCATAACCCCTGCACCCTAC
+
AAAAAFFADAABGGGGEFEFFGEEEHGHHHHGEEEE2FF5DB0EEEAFFHGGGFAFGGFHEFEEFD433?FEGHHHHHGGEGCGFGGFFFEFHHGGHDG/EFEGHEBBCFFFHHB2>GGHFHGHGFG?C<ADFG>1FFG->CF-<<CCH.;;-:-:-:;BCFG..9../;/.;..9FB/BFBF/;A---;99-;9---@B-=BD?F...;9A.9.9B.9@B...//9/BF/.-9.9B/9...;;BFDA.9
@M03896:38:000000000-B4D98:1:1109:6086:13818 2:N:0:274
CCTGTTTGCTCCCCACGCTTTCGAGCCTCAACGTCAGTTACCGTCCAGTAAGCCGCCTTCGCCACTGGTGTTCCTCCTAATATCTACGCATTTCACCGCTACACTAGGAATTCCACTTACCCCTCCGGTACTCTAGATTGACAGTTTCCAATGCAGTCCCGGGGTTGAGCCCCGGCCTTTCACATCAGACTTGCCATTCCGTCTACGCTCACTTTACACCCAGTACATCCGGACAACCCTTGCCCCCTAC
+
ABABAFFFFFFFGGGGEEEAFGEGBEGHHGHHGEGGGFHHHHFFGFDHGDGEGGAEFGGHEEDEGHCB@B1?GGHHHHFHHGHHHFFFEEEFFGHHHGGGGGHHHHBGEGHHGHHGHHHHFHHGGGGC<BDGHHHFHBB<GHHFFHHGHHHHGHGGGHHHGGC-<<<G/CFEDGA@D.FGGGGFFF009;CFBFFBFFFFB;99EFEGGDFF/;FFFBFFDF9;//;BFF;-A-;9A..999/;BAD-.A
@M03896:38:000000000-B4D98:1:1109:22199:13820 2:N:0:274
CCTGTTCGCTCCCCACGCTTTCGCTCCTCAGCGTCAGTGACGGCCCAGAGACCTGCCTTCGCCATTGGTGTTCTTCCCGATATCTACACATTCCACCGTTACACCGGGAATTCCAGTCTCCCCTACCGCACTCCAGCCCGCCCGTACCCGGCGCGGATCCACCGTTAAGCGATGGACTCTCACACCGCACGCGACGAACCGCCTACGAGCCCTCTACGCCCAATAATTCCGCATACCGCCTGCCCCCTAC
+
AAAABFFAAAAAGGCFEEEEAGEEFHGHHGHGAFEEADF5DA0AEE1BFEFGGCAFGH5FGD??FFE3@1?BFHDGFFEEECCFD4BFH3BFGGGGHAGEFEBGHG?CC/FGHHD>@GHHFFCCFGH@C@DC<0>1>FD<@DG--<<E:.;:;B--=@AFBBF.9..9/B-...9/BB/;BFFFFF---;999-;--;9B-@BADF.:ABBF..;9B.999AA./://;F/.9../9.;-....:;@=99
@M03896:38:000000000-B4D98:1:1109:6101:13827 2:N:0:274
CCTGTTTGCTCCCCACGCTTTCGAGCCTCAACGTCAGTTACCGTCCAGTAAGCCGCCTTCGCCACTGGTGTTCCTCCTAATATCTACGCATTTCACCGCTACACTAGGAATTCCACTTACCCCTCCGGTACTCTAGATTGACAGTTTCCAATGCAGTCCCGGCGTTGAGCCCCGGCCTTTCACATCAGACTTGCCATTCCGTCTACGCTCACTTTACACCCAGTAAATCCGGATCACGCTTGCCCCCTACG
+
AA?A>DDB1FDFGG1EAEE0AFBFFEGHHFFFEGCF/BFDDGBFE/AB2AFDFE/EEEGGCFE/EE1C10?BGBEGGHDFEG2G2BGFC?AAGFGHGCEEEEGGFGFHGFFFHFFGFHHHFFGGGCC@//CFHGGDD1111?111<?GHGFG1<FF1<11AC-----::CHGGG-:-;/FFFFGEFF00:C90;:BBFGBB9F.CBCA.:-B///;99BBAEF/;/BFFFB;BA-:;-;;-;E/BA@?FA-
@M03896:38:000000000-B4D98:1:1109:14582:15552 2:N:0:274
CCTGTTTGCTCCCCACGCTTTCGCACCTGAGCGTCAGTCTTCGTCCAGGGGGCCGCCTTCGCCACCGGTATTCCTCCAGATCTCTACGCATTTCACCGCTACACCTGGAATTCTACCCCCCTCTACGAGACTCAAGCTTGCCACTATCAGATGCAGCTCCCACGTTGAGCCCGGGGATTTCACATCTCACTTAACAAACCGCCTGCGTACGCTTTACGCCCAGTAATTCCGCTTACCCCTTGCCCCCTCC
+
AAAAAFFFFFFFGGGEAEEFFGAEAGGHCFHGGEAAAFGHFHFHF?1FGCCGEE>EEEFH1EEEGHEEEEGHHFHHGBGBHGGGHFHGG/?EDGBGHFDCCC2CF?2<2?FGGFGGHHHGGGGGHGG..CDHFG/0<C0/<GB0:CGGC:<C;C:B/:GHGH.-.9..9CFE?B-B?DFFFFFFFFF/;BFF/9FBF.EF-=-AE?-;.9-;9..;B..9@D.9/9/BFF/.:../;/;.9.999ADFFB
@M03896:38:000000000-B4D98:1:1109:14582:15574 2:N:0:274
CCTGTTTGCTCCCCACGCTTTCGCACCTGAGCGTCAGTCTTCGTCCAGGGGGCCGCCTTCGCCACCGGTATTCCTCCAGATCTCTACGCATTTCACCGCTACACCTGGAATTCTACCCCCCTCTACGAGACTCAAGCTTGCCAGTATCAGATGCAGTTCCCAGGTTGAGCCCGGGGATTTCACATCTGACTTAACAAACCGCCTGCGTGCGCCTTACGCCCAGTAATTCCGATTAACCCTTGCACCCTCCG
+
BBBBBFFFFFFFGGGGEEEFFGBEEGGHCGHGGEEEEEFGGHHHGDEGHGGFE>>EFGGHHGGEGH?E/EFGHHHHHFHHHGFHGHGFGEFGHHGHHGCDCBFGHHFFGFHFHHHHHHHGGGGHHFG..AAGHHFDGFF/GH0C:CGGGFGFFHGH:CHFHH0./;;F/FF?BG?BGGGGGGGGFFF;BFFFFF9BB.EEFFFFFFCADD@B.:DFFFFFDD.B//9BFFBAA../;/:./BF/9FDAFF.
@M03896:38:000000000-B4D98:1:1109:12743:15744 2:N:0:274
CCTGTTTGATACCCACACTTTCGAGCCTCAATGTCAGTTGCAGCTTAGCAGGCTGCCTTCGCAATCGGAGTTCTTCGTGATATCTAAGCATTTCACCGCTACACCACGAATTCCGCCTGCCTCAACTGCACTCAAGATATCCAGTATCAACTGCAATTTTACGGTTGAGCCGCAAACTTTCACAACTGACTTAAACATCCATCTACGCTCCCTTTAAACCCAATACATCCGGATAACCCTCGGATCCTCC
+
ABAABFFFFFFFGGGEGABBFGAFGFGHHFFGGHGGDFFGHGGGHHFFHHHEEGFFHHHHFE?BEGFAAA1BGHHHFGGFHHGHHHHHGGHHHHGHHGFGGCFGFHHEGAGHHH3EEGGHHHHGGHHEBGHHFHF2G23FGFGF2@>F2GHGFHGG1?GBGHC/?//<>BG@CC?@HHDDGFHHDDG/<CGC::CGFHECGHHHFCCCEADE9;9;0CFFDE.99/;BBF.-9:A9;/;9A-..;-BFFF
@M03896:38:000000000-B4D98:1:1109:12735:15760 2:N:0:274
CCTGTTTGATACCCACACTTTCGAGCCTCAATGTCAGTTGCAGCTTAGCAGGCTGCCTTCGCAATCGGAGTTCTTCGTGATATCTAAGCATTTCACCGCTACACCACGAATTCCGCCTGCCTCAACTGCACTCAAGATATCCAGTATCAACTGCAATTTTACGGTTGAGCCGCAAACTTTCACAACTGACTTAAACATCCATCTACGCTCCCTTTAAACCCAATAAATCCGGATAACGCTCGGATCCTCC
+
BBBBBFFFFFFFGGGGGEFBFGEGHFGHHHGFHHFHFGFHGGFGHHHGHGHABGAFHHHHAE?EEHBAEEEGGHHHGFFFHHHHHHHHHHHHHHGHHGEGGEFHHHEFEFHHHGBEFGGHHGHGHFGGHHHHGHGGHFFHHHED@FFGHHHHFHHBBFHHFHEAFC/F>GG<AGCFHGHHHGHHEFH<FGHCGGBCFHHHGHHHHH.?EDGG/BBF0FFFGGGF0F0FGGA:ADDBB.;.A-9..;FFFF
@M03896:38:000000000-B4D98:1:1109:12715:15762 2:N:0:274
CCTGTTTGATACCCACACTTTCGAGCCTCCATGTCAGTTGCAGCTTAGCAGGCTGCCTTCGCAATCGCAGCTCTTCGTGATATCTAAGCATTTCACCGCTACACCACGAATTCCGCCTGCCTCAACTGCACTCAAGATCTCCAGTATCAACTGCAATTTTACGGTCGAGCCGCAACCTTTCACAACTCACTTAAACATCCATCTACGCTCCCTTTCAACCCACTAAATCCGGATAACCCTCGGATCCTCA
+
>A>>3DF4FFFDGGBEGEF5F5ECGGGGC4BGBHG5GGHFHHHH3F533532B2GFGHDF111AAFA1A10B3GBFFG13B5GDDFB4BBGFGGFHG1EEEE31?/F///?GFGFEGGH0F?E31F?0B1?10011111@FFF121@@2@0F@B11?<1FFGF??/<->?D?A<<-CF0=GCCCH:/0<C0000<:000/:C000C.-..;E/0;090;;:..C//CFF9.-.9.:9/9.;9...9BFB/
@M03896:38:000000000-B4D98:1:1109:5921:16638 2:N:0:274
CCTGTTTGCTCCCCACGCTTTCGCACCTGAGCGTCAGTCTTCGTCCAGGGGGCCGCCTTCGCCACCGGTATTCCTCCAGATCTCTACGCATTTCACCGCTACACCTGGAATTCTACCCCCCTCTACGAGACTCAAGCTTGCCAGTATCAGATGCAGTTCCCAGGTTGAGCCCGGGGATTTCACATCTGACTTAACAAACCGCCTGCGTGCGCGTTACGCCCAGTAATTCCGATTAACGCTTGCACCCTCCG
+
BBBBBFFFFFFFGGFEEEEFFGEGGGGHFGGGFGGGGHFHHHHHGDEHHGGGGE@GGGGHEFCEFHEEEGGHGHHHGGHHHHHHHHHEEEEFFGFHHGCG?@FHHGGFFHHHHHFHFHHGFGGHGHF?.EEGHFG0GCD/CGHBG0GGGBGGBBGHCCGHHH0.;:/;/BFGGA-A@AFGF0BFFFF//BB9BFFF;.EFBAADEFC;ADAD-:-.;A?@BD.;B/9FFFF.:::9:.;....:;:DEFF.
@M03896:38:000000000-B4D98:1:1109:5938:16646 2:N:0:274
CCTGTTTGCTCCCCACGCTTTCGCACCTGAGCGTCAGTCTTCGTCCAGGGGGCCGCCTTCGCCACCGGTATTCCTCCAGATCTCTACGCATTTCACCGCTACACCTGGAATTCTACCCCCCTCTACGAGACTCAAGCTTGCCAGTATCAGATGCAGTTCCCAGGTTGAGCCCGGGGATTTCACATCTGACTTAACAAACCGCCTGCGTGCGCTTTACGCCCAGTAATTCCGATTAACGCTTGCACCCTCC
+
ABABBFFFFFFFGGFGEEEFFGGGDFGGFFHHFGEGEHGHGHHHGGFHHGGGEGEGGGGHEFGGGHGEEEGGHHHHGHHHHHHHHHHGGEGGGHGHHFDGD@BGHGFFHHHHHHHHHHHGGGGHHFED.CEHHHFFGGG/<CDB:CGCGCGGHHGHGFCHHHC.:99BFFGED?@?AAFFFBFFFFF:/FFFFFBFFFF.@AFFFFF;ADDAAAAFFEDFDF?BF///FFFDDF.;;.;.9:A9;FFEFD
@M03896:38:000000000-B4D98:1:1109:14723:17381 2:N:0:274
CCTGTTCGCTCCCCACGCTTTCGCTCCTCAGCGTCAGTGACGGCCCAGAGACCTGCCTTCGCCATTGGTGTTCTTCCCGATATCTACACATTCCACCGTTACACCGGGAATTCCAGTCTCCCCTACCGCACTCAAGCCCGCCCGTACCCGGCGCGGATCCACCGTTAAGCGATGGACTTTCACACCGGACGCGACGAACCGCCTACGAGCCCTTTACGCCCAATAATTCCGGATAACCCTTGCACCCTAC
+
ABAAAFFADBABGGGGEEEFFGEEEHGHHGGGEEEEEFF5BF0EECEEGECFFHBGHHHHEEGEFH433BGEGHHHHGGEEEFGHBGHHGHFGHHHHEGEEFFHHG?@@CFGHHGFGFGHHHGHGFF>ACGGHH1>FFH>@DG<CDEFHD;@@AABBFGGFGG?99.9;F;..DAFFFFFFFFFFF@--;>@999--;@DDFFFFF..9;@E.:/;F9ABF..;/9/;BF/-..;/;/;.:.9;BFDEBF
@M03896:38:000000000-B4D98:1:1109:8881:17962 2:N:0:274
CCTGTTCGCTCCCCACGCTTTCGCTCCTCAGCGTCAGTGACGGCCCAGAGACCTGCCTTCGCCATTGCTGTTCTTCCCGATATCTACACATTCCACCGTTACACCGGGAATTCCAGTCTCCCCTACCGCACTCAAGCCCGCCCCTACCCGGCGCGGATCCACCGTTAAGCGATGGACTCTCACACCGCACGCGACGAACCGCCTACCAGCCCCTTACGCCCACTACTTCCGCATAACCCCTCCACCCTAC
+
AAA1>DF>DAAAGGGGAEEAFG?EFHGHGHHGEEEEEFFBFF/EEC/BAAFFFHBGGEDF/BE/BD@121BFBGHHHHGG?EGBFFGGHHFFHHFHHEH/<EBGHECG/<GHFGFDFGHHFGCFEHH?C/@@<F11>FH-<AC-.<CCG:;AA@?A@@GFFFF9...;/;---99BFF/;FFFBFF@--;@@-;;-9-;@9@=--;-;:;EF---99-9@@9-9B///;:-----;;9;-:-99;FF--;
@M03896:38:000000000-B4D98:1:1109:19217:18355 2:N:0:274
CCTGTTTGATACCCACACTTTCGAGCCTCAATGTCAGTTGCAGCTTAGCAGGCTGCCTTCGCAATCGGAGTTCTTCGTGATATCTAAGCATTTCACCGCTACACCACGAATTCCGCCTGCCTCAACTGCACTCAAGATATCCAGTATCAACTGCAATTTTACGGTTGAGCCGCAAACTTTCACAACTGACTTAAACATCCATCTACGCTCCCTTTAAACCCAATAAATCCGGATAACCCTCGGATCCTCC
+
BCBBCFFFFFFFGGGGEAFFGGEAGFGHHHHGHHGHFGGHGHFGGH5FHHHHEGFFHHHHAEEEGHF1EEFFHHHHHGGHHGHGHFHHHGHHHHHHHGFGGGFHHHFEEEGHHF?EFGHHHHHGGGHCGGHHGGG2DF3HHHFF2@GGFGHHEHH2FGFG1GF?CC<GFGHFCG-DHHHHFEFHHGH<0CGF0C0CCCGGGGHHHFCDGGGGFF0C0;BBDAFBF0BBFF.B.EAFF/;.;-.9:@FFFF
@M03896:38:000000000-B4D98:1:1109:27815:18787 2:N:0:274
CCTGTTTGCTCCCCACGCTTTCGCACCTGAGCGTCAGTCTTCGTCCAGGGGGCCGCCTTCGCCACCGGTATTCCTCCAGATCTCTACGCATTTCACCGCTACACCTGGAATTCTACCCCCCTCTACGAGACTCAAGCTTGCCAGTATCACATGCAGTTCCCAGGTTGAGCCCGGGGATTTCACATCTGACTTAACAAACCGCCTGCGTGCGCTTCACTCCCAGTCATTCCTATTAACCCTTGCAACCTCC
+
ABBAAFFBFFFFGGFGAAAAABAEGGGC33BBEEEEEGFGGHGFEGFBFEAAA@>EGGGF1EEEGH?/>>EFGGHHHFGFHGGHHHHFGEGGGGGHHCB/BDEHH?202?FFFGDGGH/CC-ECGGFD.<EGFBC<DGB/<GH0:C;<C0::::CC:0CFHH0:/B;/:;FEA99?-;CFFBFG9B////9/BBFFFFF.-@BFAF-9.:;9-;./9/9;;B9//;BFFF/9/;9/B/;./.9//99/9.
@M03896:38:000000000-B4D98:1:1109:24721:18899 2:N:0:274
CCTGTTTGCTCCCCACGCTTTCGCACCTGAGCGTCAGTCTTCGTCCAGGGGGCCGCCTTCGCCACCGGTATTCCTCCAGATCTCTACGCATTTCACCGCTACACCTGGAATTCTACCCCCCTCTACGAGACTCAAGCTTGCCAGTATCAGATGCAGTTCCCAGGTTGAGCCCGGGGATTTCACATCTCACTTAACAAACCGCCTGCGTGCGCTTTACGCCCAGTAATTCCGATTAACCCTTGCACCCTCCG
+
BBBABFFFFFFFGGFGEEEAFGFFCGGHHFFGEGGGGHHHFHHHGGCFFC0EEEGGGGGGCED?EHE/>ECGHHHHGBFFHHHHHHHFGFEEFHHHHF@FGCFGHHEFEFHHHFHFFGHGGGGHFHFE..<0<C<DGF0<CGD00;;C:00CGEFFHHHF:C0.:0/:CFFE----A.:9FFGGFFB/BBFFF9BF/9AF9;BAFF-;DA9;9.EFFFF;>D./;/BBFFFA.;.B;/;./.;;;FFFFF.
@M03896:38:000000000-B4D98:1:1109:24002:19320 2:N:0:274
CCTGTTCGCTCCCCACGCTTTCGCTCCTCAGCGTCAGTGACGGCCCAGAGACCTGCCTTCGCCATTGGTGTTCTTCCCGATATCTACACATTCCACCGTTACACCGGGAATTCCAGTCTCCCCTACCGCACTCACGCCCGCCCGTCCCCGGCGCGGATCCACCGTTAAGCGCTGCACTTTCACACCGCCCCCGCCGCACCGCCTACCAGCCCTCTACCCCCCCTACTTCCCCATCACCCTTGCACCCTAC
+
ABBAAFF>AAABGGGGEEEFFGBEEHGFHEBFEEEEEGG5DA0AEE1BC1BFFHBFHHHH1EA>B@4331BEGHHHHHE1>>EFHGFGGBGGHH4FH<F/??FGH////<?FGGD2>@GHGHGH/CG/>/A@GF1.>FD-<AD-<.<EG--:-9---9;B0CF..9.9;;--.-./;/;9B/;/;D---9-;--;---;@-;BA.;.//;:DB.9;;/99B---..;/;F...;99B;A./.9/;BDE.;
@M03896:38:000000000-B4D98:1:1109:23998:19338 2:N:0:274
CCTTTTCGCTCCCCACGCTTTCGCTCCTCAGCGTCAGTGACGGCCCAGCTACCTTCCTTCGCCCTTGGTGTTCTTCCCGATATCTACACATTCCACCTTTACACCGGGAATTCCAGTCTCCCCTACCGCACTCCATCCCGCCCCTCCCCTGCGCGGATCCACCGTTAAGCGCTGCACTCTCCCACCCCCCGCGTCCCACCGCCTCCGACCCCTTTACTCCCCCTACTTCCGGCTAACCCCTGCCCCCTAC
+
>AA1>DF>A@AAGFEE0EA0AG0BEGFFGE1B/EE//BA1D//AA///011BFG1BG1FG/EA/>>011/BBGGGFFF//>>EFB2FBF11>GF2BG0BBBFDGG/////BFFGB1@@1@@CEHEHH>A/>CF0>1>GG<>AC-<.EEF<..-;----990;C.9..90;--;-.;9//;;/;-AA---;9;--;-;BAB-;@B-;;--999--9:B/9BAA--99;9B9----9//9;---9-9A9--:
@M03896:38:000000000-B4D98:1:1109:25080:19607 2:N:0:274
CCTGTTTGCTCCCCACGCTTTCGCACCTGAGCGTCAGTCTTCGTCCAGGGGGCCGCCTTCGCCACCGGTATTCCTCCAGATCTCTACGCATTTCACCGCTACACCTGGAATTCTACCCCCCTCTACGAGACTCAAGCTTGCCAGTATCAGATGCAGTTCCCAGGTTGAGCCCGGGGATTTCACATCTGACTTAACAAACCGCCTGCGTGCGCTTTACGCCCAGTACTTCCGATTAACCCTTGCACCCTCC
+
ABBAAFFFFFFFGGGGEEEFFGFGGGGHFGHGEGGGEHGHGHHHGFEFG?0EEE>EFFGHAEEEGHA/>EGHHHHHHGFGHGHHHHHGGFGGFGHHHFCGGCFHHG<GBHHHHHHGHHHGGGGHHHFA<=CGFGC=<GF<CGD::;CGGGBC0CHHFHHHHH0:::;9;BGGCD?AGDGGGGGGFFF;BFF/BBFBFFEFFFFF.A9ADA@@9:ABF.A@FD.:B/;/FFD..9;FF/;.;B9/;;DEFF
@M03896:38:000000000-B4D98:1:1109:26725:19661 2:N:0:274
CCTGTTTGCTCCCCACGCTTTCGAGCCTCAACGTCAGTTACCGTCCAGTAAGCCGCCTTCGCCACTGGTGTTCCTCCTAATATCTACGCATTTCACCGCTACACTAGGAATTCCACTTACCCCTCCGGTACTCTAGATTGACAGTTTCCAATGCAGTCCCGGGGTTGAGCCCCGGCCTTTCACATCAGACTTGCCATTCCGTCTACGCTCACTTTACACCCAGTAAATCCGGATAACCCTTGCCCCCTAC
+
BCCBBFFFFFFFGGGGEFEFGGEF4EEGHFGHGGHGEHHHGHEGGGGHHHGGGHEEGGGHEEEEGGE?DGGEHHHHHHHHHHHHHHHGGGGGGHGHHEEEGEDGHHHHHHHHGHHGFGHHCHHGGGGCBCGHHHHFBGF11GFC1GGGFGBHHHH<>FGFA<<<<<<CCGHGGGACDGFGGGGF00C9FFBFFEGGGGFGGBFGGGGFAEA;;B//F99FD:AFBBFFFFD@..:/B/;.;/99;ADFEF
@M03896:38:000000000-B4D98:1:1109:26710:19672 2:N:0:274
CCTGTTTGCTCCCCACGCTTTCGAGCCTCAACGTCAGTTACCGTCCAGTAAGCCGCCTTCGCCACTGGTGTTCCTCCTAATATCTACGCATTTCACCGCTACACTAGGAATTCCACTTACCCCTCCGGTACTCTAGATTGACAGTTTCCAATGCAGTCCCGGGGTTGAGCCCCGGCCTTTCACATCAGACTTGCCATTCCGCCTACGCTCACTTTACACCCAGTAAATCCGCATAACCCTTGCCCCCTAC
+
AAB@AFFCFFDFGGFGAEEAFGBFBEEEGFHGEGHGEGGHGGEFFEDGFGHGGHEFGGGF1EDDGEFB5BFEFFHHHHHHHHHHHHHFFGFGEGGHH?EEEEDGFH3B3EGHGHFHDD?B?GGGGFG@/BFHGDG2FD<<FG1B?<FFGFHGCF<<>FCG><--<--<CGFFFG;@CGFFGFGGFGB09C9B0CCBF0BF/.9..CADEFFFBBBFFBFBAA./;/F/99..-..F9/;;/9FFFFF-.;
@M03896:38:000000000-B4D98:1:1109:26736:19675 2:N:0:274
CCTGTTTGCTCCCCACGCTTTCGAGCCTCAACGTCAGTTACCGTCCAGTAAGCCGCCTTCGCCACTGGTGTTCCTCCTAATATCTACGCATTTCACCGCTACACTAGGAATTCCACTTACCCCTCCGGTACTCTAGATTGACAGTTTCCAATGCAGTCCCGGGGTTGAGCCCCGGCCTTTCACATCAGCCTTGCCATTCCGTCTACGCTCACTTTACACCCAGTACATCCGGATAACGCTTGCCCCCTAC
+
BBBAAFFFFFFFGGGGEEGEGGEGBEEHHHHHEHEFBFFGGFEFGGFFGB5FBGEEGGGG1?EBECE?5BF?FGGHHHHHHHFHHHHFEFGGFGFHHAEEFEFG?FBCFGHHGFFG3FFHCGEGGFGC<BEHHFHB1???<G11?FGHFG1FBFH<><<FCC-<<<-CGCHCA@-@@AFGF0B;9FB00;9F9FFB0;BFGFFGEFGDGF.;/B/9B;BBD;99/9FFFF.-9.;/;.9...9/:AB-9F
@M03896:38:000000000-B4D98:1:1109:16011:19799 2:N:0:274
CCTGTTCGCTCCCCACGCTTTCGCTCCTCAGCGTCAGTGACGGCCCAGAGACCTGCCTTCGCCATTGGTGTTCTTCCCGATATCTACACATTCCACCGTTACACCGGGAATTCCAGTCTCCCCTACCGCACTCAAGCCCGCCCGTACCCGGCGCGGATCCACCGTTAAGCCATGGACTTTCACACCGGACGCGACGCACCGCCTACGAGCCCTTTACGCCCACTACTTCCGCATAACCCCTGCACCCTAC
+
ABBAAFDADBABGGGGEFEEFGEEEGGGHHHHGGEGEG55A1A?EEDGGGFGG3BFGHHHAED??34BB1BBF@GHHHGGGCGGHGHEGGGEGGHHHE0?EEGHH<>BGFHHH2F2>@>FGCEHGHC<@DGFFFHDGEF>ADG?-=<C:A:-@@-;9BAF0CF9;..;9F/./;99FFFFFFFFFF---;-9--9--;@F@BFF.B.9;;@E.99FB9:@DF..9///;B9.9.;;:9A...:;BFFE.;
@M03896:38:000000000-B4D98:1:1109:10618:20229 2:N:0:274
CCTGTTTGCTACCCATGCTTTCGTGCCTCAGCGTCAGTTAAAGCCCAGTAGGCCGCCTTCGCCACTGGTGTTCCTCCCGATCTCTACGCATTTCACCGCTACACCGGGAATTCCACCTACCTCTACTTCACTCAAGCCCAGCAGCTTTAATGGCAGGCTATGCGTTCAGCCCATAGTTTTCACCACTAACTTACCAGGCCGCCTACTCACCCTTTACACCCCGTAATTCCGGACAACCCTCGCTCCCTAC
+
BBBABFFCFFFFGGGGFBFBFGEFEFGEGGFFEEEAEFGHF5AFFEGGGHHFBGEEGGGHAEEEFH325BFEGGHHHGGGEGHHHHHC@EEGHHHHHEEGGCGHH//>/BFFHHFFHGGHGHHFFHGHHFHHBF1?FF<F/F000?F<GHF1>GF.->><0<0<<<./0=C<.//0;;0;;0CGHC;/:CCC99C90.9::?BDBB0:BFAF./FB9;9B9-@.-.EFFF/-;9;.9.;.;-;;9DAB/;
@M03896:38:000000000-B4D98:1:1109:10610:20251 2:N:0:274
CCTGTTTGCTACCCATGCTTTCGTGCCTCAGCGTCAGTTAAAGCCCAGTAGGCCGCCTTCGCCACTGGTGTTCCTCCCGATCTCTACGCATTTCACCGCTACACCGGGAATTCCACCTACCTCTACTTCACTCAAGCCCAGCAGTTTTAATGGCAGGCTATGGGTTAAGCCCATAGTTTTCACCACTAACTTACCAGGCCGCCTACGCACCCTTTACACCCAGTAATTCCGGACAACCCTCGCCCCCTAC
+
ABBABFFFFFFFGGGGGBFBFGEFFFHHHHHGEGGEEHHHHHFFGEFHGFHHGGAEGGGHAEEEGH32@BGEHHHHHGGGGGHGFGGFGGGGHHHHHFEEE@FGH?<@F?HHHHGGHHHHHHHHGHHHHHHHGHGFGFH/?GFA1?FFBFFGBGFEC<<F<D<<<<.==GCG.<B:0:0:;0<CC:C/CGFHCCG009EEAAFFGFCADGFG.9/BFBFFFEF//9B9BF/-.;-9A.;.;->-9@BBAA
@M03896:38:000000000-B4D98:1:1109:10628:20252 2:N:0:274
CCTGTTTGCTACCCATGCTTTCGTGCCTCAGCGTCAGTTAAAGCCCAGTAGGCCGCCTTCGCCACTGGTGTTCCTCCCGATCTCTACGCATTTCACCGCTACACCGGGAATTCCACCTACCTCTACTTCACTCAAGCCCAGCCGTTTTAATGGCAGGCTATGGGTTCAGCCCATAGTTTTCACCACTAACTTACCAGGCCGCCTACGCACCCTTTACACCCAGTCATTCCGGACAACCCTCGCTCCCTCC
+
ABBAAFFFFFFFGGGGFBBBGGEFFFHFH4EGFEE?EHHHHFGHGHGGGGFHGGEEGGGH1EEEEHEEBFGEGHHHHGGEEGHHHHHAEFGFHHFHHEEGGEGHFE><CCHHHHFGHHFHFHHHHFHHHBGHFGC?FFGG/F//.<F<GFFFGHGA@CC0<00<<<.<=DHD:G/0;0CCGFHHFGF//FFBFFFF0;CC9ADAEF.@DAFF9/;9B/;9A.AF/;FBFF/-.;-;;9A9A-;.9AA..;
@M03896:38:000000000-B4D98:1:1109:4947:22126 2:N:0:274
CCTGTTCGCTCCCCACGCTTTCGCTCCTCAGCGTCAGTGACGGCCCAGAGACCTGCCTTCGCCATTGGTGTTCTTCCCGATATCTACACATTCCACCGTTACACCGGGAATTCCAGTCTCCCCTACCGCACTCAAGCCCGCCCGTACCCGGCGCGGATCCACCGTTAAGCGATGGACTTTCACACCGCCCGCCCCGAACCGCCTACGAGCCCTTTACGCCCAATAATCCCGGCTAACCCCTCCCCCCTAC
+
ABBAAFFADAABGGGGEFEFGGAEEHGHHFGGEGEGGHH5DEEEGEEF1ABFFHFFHHHHAEGEFFB3B?1BFGHHHHGGG/EGHHGGFHHDGGFHHEHEGCFGH</>/BGGGFB>FGHHHHGHGGG>C/CGHG<>FFG>ADG--<CEH;-:-?--:::F0:F9;...99-..../;/BFF/B/BD---;-;--9--9;99BC;.;..:;@A9///B.;9@A.9//9/;B9-;-./;.:.;.9.;A@D.A
@M03896:38:000000000-B4D98:1:1109:24590:24180 2:N:0:274
CCTGTTTGCTCCCCACGCTTTCGCACCTGAGCGTCAGTCTTCGTCCAGGGGGCCGCCTTCGCCACCGGTATTCCTCCAGATCTCTACGCATTTCACCGCTACACCTGGAATTCTACCCCCCTCTACGAGACTCAAGCTTGCCAGCATCAGATGCAGTTCCCAGGTTGAGCCCGGGGATTTCACATCTGACTTAACAAACCGCCTGCGTGCGCTTTACGCCCAGTAATTCCGATTAACGCTTGCACCCTCCG
+
AAAA>BFFFFFFGGBEEEAAFGEFFEFGEHGHGGGGEHHHHHGHGGGHGD0EAEGCGGGHHD?EEFEE>EFFGHFGHGHGHHHHHHHGGGGGHHHHHGGGGGGHHHFFFFGHHHHHHHHGGGGHDHGD.CGGBFCDHF0/<GGG.;<C:CGHFFFFCCHHHHFE90/;/BFE???9BDFFGFFFFFF;BFFFF/BF/9.E-BCFEFF9ADDF-.;9BEDFFF?/BF/BBFFD99.B;.;.;999;BDAFF.
@M03896:38:000000000-B4D98:1:1109:17281:24332 2:N:0:274
CCTGTTTGCTCCCCACGCTTTCGAGCCTCAACGTCAGTTACCGTCCAGTAAGCCGCCTTCGCCACTGGTGTTCCTCCTAATATCTACGCATTTCACCGCTACACTAGGAATTCCACTTACCCCTCCGGTACTCTAGATTGACAGTTTCCAATGCAGTCCCGGGGTTGAGCCCCGGCCTTTCACATCAGACTTGCCATTCCGTCTACGCTCACTTTACACCCAGTAAATCCGGATAACCCTTGCCCCCTACG
+
ABBAAFFFFFFFGGGGEEEAFGEFBEEGHHHHEGGGEHGHGGAFEGDGFHFFGFAEGFEHEGGDGHF?@2BEHHHHHHHGHHHHHGHFGGGGFGHHHGEGGFFHHHBFFGFHGHDGHHGG2FFFGGGC/>EHHHHDHFF11FF<GDGDGFHD1FG=>FFFAC-<-<-</<CEDG@CGGGEFGGGGGF9FBFFBFBFBFGGGBAFGFEBEGBF/;BFFBFFDFF//9FFFF.-.99BB/;.;9/B/EF-.A.
@M03896:38:000000000-B4D98:1:1109:17300:24335 2:N:0:274
CCTGTTTGCTCCCCACGCTTTCGAGCCTCAACGTCAGTTACCGTCCAGTAAGCCGCCTTCGCCACTGGTGTTCCTCCTAATATCTACGCATTTCACCGCTACACTAGGACTTCCACTTACCCCTCCGGTACTCTAGATTGACAGTTTCCAATGCATTCCCGGGGTTGCGCCCCGGCCTCTCACAGCCTACCTGCCATTCCGTCTAATCTCACTTTCCCACCAGTACACCCGCATAACCCCTTCCCCCTCC
+
AAAAAFFCFFFFGGGF2AAAFFAEBBEFGGFGEBEFBGHBDF2BBA13DFFDBBAAEEEF1EEEFH3?BEFEHGHHHG3F4GGG4BFFE?1EFGBGH?@EGEHHGGF333BBGHFGFBGHFBGGGG?B<<C1FFHB1D11FGD1?FFGHHHBBGH1>>GH>--<<--.:;C@C;--BA.;CFG00../9;.;;9C90FFB99;..///9BBF/99/9//;99::////;;--9..://....;;;B9-..
@M03896:38:000000000-B4D98:1:1109:12754:25130 2:N:0:274
CCTGTTCGCTCCCCACGCTTTCGCTCCTCAGCGTCAGTGACGGCCCAGAGACCTGCCTTCGCCATTGGTGTTCTTCCCGATATCTACACATTCCACCGTTACACCGGGAATTCCAGTCTCCCCTACCGCACTCAAGCCCGCCCGTACCCGGCGCGGATCCACCGTTCAGCGATGGACTTTCACACCGGACGCGACGAACCGCCTACGAGCCCTTTACGCCCAATAATTCCGGATAACCCTTGCACCCTAC
+
ABBAAFFADBBBGGGGEEEFFGEEEHGFGGHHFGGEAGHGFEAEFEFFGAAGGHEGHHHHCEGEFH4B@FGEGHHHGHGGEEGHHHHHHHFGGHHHHGHGGFFGHEB@/DHHHHF@@FFGHHDFCGH/ADGGFHG1GGF->CG-ADGGHC:@-A-:-;AFBFF..;.99BA-.A.///:FF/FFFFB--;-9--;--99D=AFDFF;.;@@AB//BF.A=DA?./9/;BFF-;.;/;/A./9//BFFFFF
@M03896:38:000000000-B4D98:1:1109:12761:25149 2:N:0:274
CCTGTTCGCTCCCCACGCTTTCGCTCCTCAGCGTCAGTGACGGCCCAGAGACCTGCCTTCGCCATTGGTGTTCTTCCCGATATCTACACATTCCACCGTTACACCGGGAATTCCAGTCTCCCCTACCGCACTCAAGCCCGCCCGTACCCGGCGCGGATCCACCGCTACGCGATGCACTTTCACACCGCACGCGACCAACCGCCTACGCGCCCTTTACGCCCACTAATTCCGGCTCACCCTTGCACCCTCC
+
>AA3>DFADBABGGGEEEAAFGEEGHGFHHFGEFE?EGH5FE0EEE1AGCBGGHBGHHHG?EEEF3B3BFFEHHHHGHG1E/EFGFFFHGGDGHHHHEF/EEFHF@>?DCHHGGGFGFGHHGBCEHHCGCGGFGF1>FF<ADG-ACGGH.;;;B-A--AFFFGA-;99.;-9-;./F//;F/BFFD;--9-;--;--.AA99@.9..--9-@999BFADB?A.FB///999>;@./;.;./9//;BDF??
@M03896:38:000000000-B4D98:1:1109:17076:25222 2:N:0:274
CCTGTTTGCTACCCATGCTTTCGTGCCTCAGCGTCAGTTAAAGCCCAGTAGGCCGCCTTCGCCACTGGTGTTCCTCCCGATCTCTACGCATTTCACCGCTACACCGGGAATTCCACCTACCTCTACTTCACTCAAGCCCAGCAGTTTTAATGGCAGGCTATGGGTTAAGCCCATAGTTTTCACCACTAACTTACCAGGCCGCCTACGCACCCTTTACACCCAGCAATTCCGGACAACCCTCCCCCCCTAC
+
AAAAAFFFFFDFGGFGCFGDGGABBFGFGHHGEEEEEAGHHHBGGFFFBBE3BG0EGGGHEEEDFG325?BEGHHHHGEECEHHHHHEEGGE@GFHH?E@EC?BF/<>B/GHGHHGHHHHHGGD@GGHHHHHH0?1??GG/FC01?<<GBG1<GC<-><<0=0.<..00<<<</;0;;:CCFFGFEF/CCFGFFGF0.C.--@F./.?ABBG.///;//;A?..;.:99B/-;99;A99.;.;..9@=EA
@M03896:38:000000000-B4D98:1:1109:17091:25236 2:N:0:274
CCTGTTTGCTACCCATGCTTTCGTGCCTCAGCGTCAGTTAAAGCCCAGTAGGCCGCCTTCGCCACTGGTGTTCCTCCCGATCTCTACGCATTTCACCGCTACACCGGGAATTCCACCTACCTCTACTTCACTCAAGCCCAGCAGTTTTAATGGCAGGCTATGGGTTAAGCCCATAGTTTTCACCACTAACTTACCAGGCCGCCTACCCACCCTTTACCCCCAGCACTTCCGGACAACCCCCGCTCCCTAC
+
ABAAAFFFFFFFGGGFCBBAGGEFFFGDGHHGEEEEEGHHFH5FGFFGFFFGFGAEFGGHEEEAFH32BBFEGGHHHGEGGGHGHHHFGEFGDGFHHEEFEEFHHF</BCGGHHFGHGHHHHHHHHHHGBGFDFF1?FGG?FC01<<=DFB11>0C->01000.<..00<<G.</0<000CGHHGEF/CGCF0;G00.:C;A@?AF.;0;;E./0////;@D..;.99/F.-.;-.:9;.;-@-9;A;/A
@M03896:38:000000000-B4D98:1:1109:14517:25851 2:N:0:274
CCTGTTCGCTCCCCACGCTTTCGCTCCTCAGCGTCAGTGACGGCCCAGAGACCTGCCTTCGCCATTGGTGTTCTTCCCGATATCTACACATTCCACCGTTACACCGGGAATTCCAGTCTCCCCTACCGCACTCAAGCCCGCCCCTACCCGGCGCGGATCCCCCCTTCAGCGCTGGACTTTCCCACCGCACCCGCCCAACCGCCTACCAGCCCCTTACGCCCACCCATCCCTCACACCCCCCTCACCCTCC
+
AAA3AFFABBBBGGGF2EEFFGEEEHGCGFGGEEEEEG55DE0AEE1BG1BFFHBGHHHHCEE1FE4@3BB?FGHHHGGG/EGGHFHHHFEBGGFHHAFEEFGHG//<<B?GGF22@FHHHHGHEHHAC@CFHEF<<FG<<CD-..CCG:-:;9-;--9;/:E--:.;/B.-.-9AF/9;F/B/;D;--;-9-9@-..;D9@DD.B.:9;AA...//:;-B....;//9A/...//9;99--;.9AF..9
@M03896:38:000000000-B4D98:1:1109:14497:25872 2:N:0:274
CCTGTTCGCTCCCCACGCTTTCGCTCCTCAGCGTCAGTGACGGCCCAGAGACCTGCCTTCGCCATTGGTGTTCTTCCCGATATCTACACATTCCACCGTTACACCGGGAATTCCAGTCTCCCCTACCGCACTCAATCCCGCCCGTACCCGGCGCGGATCCACCGTTAAGCGATGGACTCTCCCACCGGACGCGACTAACCGCCTACCAGCCCTTTACGCCCACTCATTCCTCATCACCCTCTCACCCTAC
+
ABAAAFFADBBAFEFEEEECFGAEEHGFHDFGEFEGEBA5BEAEEE11BFCFFHBGGHHHGEE1FF43BFFFEHHGHFGFE/EGHHGHGGGGHHHHHEG/??BGGE/</>FGHFFF>FGFHHDHGHH@@/>DH0<1>F>>>CFD--<.C.:--;9?@?@F9FF.9...9;-..;.9BF/:BFF.AD9--9-;--9--/:A-@DFFB.9/;...//99.99@F?F9/9;FB///9/9;9A?.B///;;...
@M03896:38:000000000-B4D98:1:1109:12984:25914 2:N:0:274
CCTGTTCGCTCCCCACGCTTTCGCTCCTCAGCGTCAGTGACGGCCCAGAGACCTGCCTTCGCCATTGGTGTTCTTCCCGATATCTACACATTCCACCGTTACACCGGGAATTCCAGTCTCCCCTACCGCACTCAAGCCCGCCCGTACCCGGCGCGGCTCCACCGTCAAGCGATGGACTTTCACACCGCACGCGACGCACCGCCTACGCGCCCTTTACGCCCAATACTTCCGGATAACCCTTGCACCCTAC
+
ABAAAFF>>AABGGGGAEEFFGEEEGGFHFFGFEEE2DF5DAAEAAEFC1BFFHBGHGHHEEE1B343BBFEFGHHGHGG/EEHHFGGHFFGHHHHH/B?<CGHH//<@DGHGD>DFFGHBGGHEHF/><ACHCG<>FH<@DC<-<<EG.::-99---;A9CF...../;..;..;BB/;:BF99D---;-;--9;-9@BBBBFDB.--;@B-///;.;9BD.;///:BBD-.9.;;/;.9.9/9BD..A
@M03896:38:000000000-B4D98:1:1109:12956:25916 2:N:0:274
CCTGTTCGCTCCCCACGCTTTCGCTCCTCAGCGTCAGTGACGGCCCAGAGACCTGCCTTCGCCATTGGTGTTCTTCCCGATATCTACACATTCCACCGTTACACCGGGAATTCCCGTCTCCCCTACCGCACTCAAGCCCGCCCGTACCCGGCGCGGATCCACCCTTAAGCCACGGACTCTCACACCGCACGCGACGAACCGCCTACGCGCCCCTGCCGCCCACTCCTTCCGGCTAACGCTTCCACCCTAC
+
>A11>BD1AAAAGGFF0AAAAFAEEHGGHBFFEEAE?GGCDBEEEE/AGFFGFFBFGHFHAEE/B@11@/BEG2GHHFEE//>FGBGDFFGFHGBGGEB?/<1BG/<</>FGHG1?FCAGFC?GEG?<</ACGC<1>FH--<C--:CEH.-:;A--:;9FBFF.-//;/:/9--99@?/;FFF/9A--99-;-;--;9@@@@@FBB--999@-9--;--@9-A9/-9;;9--9-AFF-;---;;9F9-99
@M03896:38:000000000-B4D98:1:1109:12971:25928 2:N:0:274
CCTGTTCGCTCCCCACGCTTTCGCTCCTCAGCGTCAGTGACGGCCCAGAGACCTGCCTTCGCCATTGGTGTTCTTCCCGATATCTACACATTCCACCGTTACACCGGGAATTCCAGTCTCCCCTACCGCACTCAAGCCCGCCCCTACCCGGCGCGGCTCCACCGTTAAGCGATGGACTTTCACACCGCACGCGACGAACCGCCTACGAGCCCTTTACGCCCACTCCTTCCGGATAACCCTTGCACCCTAC
+
ABBAAFFADBABGGGGEEEFFGEEEHGHHFFFEGEEEGF5DAAEEEEEFEBFFHBGHGHHEEFEFGF3@FGEGHHHHHGEG?EGHHHHHFGGGHGHHAF?EEGHH/<<@@FHGHG2FGGHHHGHGHH@CDGGGGG>FFH<<CG-<CGHH.::;@-@-:CFBFF..9..;B-99A;9B9BFBBF//A9-;;9;--9--9;@;@FFAB9.;;BF9/;9;.A>DA.F/.;;BF;-.9./B/;.9;9/;BF..A
@M03896:38:000000000-B4D98:1:1109:13133:27346 2:N:0:274
CCTGTTTGCTACCCATGCTTTCGTGCCTCAGCGTCAGTTAAAGCCCAGTAGGCCGCCTTCGCCACTGGTGTTCCTCCCGATCTCTACGCATTTCACCGCTACACCGGGAATTCCACCTACCTCTACTTCACTCAAGCCCAGCAGTTTTAATGGCAGGCTATGGGTTAAGCCCATAGTTTTCACCACTAACTTACCAGGCCGCCTACGCACCCTTTACACCCAGTACTTCCTGACCACCCTCGCCCCCTAC
+
ABBBAFFFFFFFGGGCBBBDFGEFFFHDGHHGEEEGEGGHHHGHFHEGGFGGFGEEFFGHAEEDGG3B@BFEFHGHGG?EFEGHHHHFFGGGHGHHHEEGGEGHHEE<CCHHGHGGHHGHHHHHHGHHHHHHFG???FG<?GGA1??FGHD<FFFD->0G0=0<<<.==DHH.CC:<;;CGFHF0CC/GGHHHGHG0.9C;9DGFGB-AADG.;//BBFFDEFBF/9BFF9////9;.;.9-;-99B-9;
@M03896:38:000000000-B4D98:1:1109:13119:27361 2:N:0:274
CCTGTTTGCTACCCATGCTTTCGTGCCTCAGCGTCAGTTAAAGCCCAGTAGGCCGCCTTCGCCACTGGTGTTCCTCCCGATCTCTACGCATTTCACCGCTACACCGGGAATTCCACCTACCTCTACTTCACTCAAGCCCAGCAGTTTTAATGGCAGGCTATGGGTTCAGCCCATAGTTTTCCCCCCTAACTTACCAGGCCGCCTACGCACCCTTTACACCCAGCAATTCCGGACAACCCTCGCTCCCTAC
+
AAAAAFFFFFBFGGG1EBFFGGEAEFGFHHHGGEFFGHHG2GFHGFCGCFGHGHEGGGGGAEFEGEAFDFGEFGHHGGGGGGHHHHHGGGGGHHHHHEEGGEHHGEE/BCHHHHHHH0BGGFHHFHHHHGHHFF<??FC?/F?C1<F1<G1>GGFE->0F0D0.<..<==GC.GF0;CC0F00C.::.;BBF00CB0.:C-99.CB.--;;A-9//B/;;----;9:/:F9-999A9-A-;---;AF-/A
@M03896:38:000000000-B4D98:1:1109:13148:27363 2:N:0:274
CCTGTTTGCTACCCATGCTTTCGTGCCTCAGCGTCAGTTAAAGCCCAGTAGGCCGCCTTCGCCACTGGTGTTCCTCCCGATCTCTACGCATTTCACCGCTACACCGGGAATTCCACCTACCTCTACTTCACTCAAGCCCAGCAGTTTTAATGGCAGGCTATGCGTTAAGCCCATAGTTTTCACCACTAACTTACCAGGCCGCCTACGCACCCCTTACACCCAGCAATTCCGGACCACCCTCGCTCCCTAC
+
ABAAAFFFFFFFGGGGGBBAFGEFFFGGHGHHGGEEGHGFHHFDGEEGGFG3FGAEEGGHAEE?EGEE@FFEGGGHHGDEEEHHHFGFEFFGFHFGHEEEEEGHGGEEGCHHHHFGG0CGHHHHHGHGHFHHFHH<?FGGCG<0<?1FGHBFFG0C@A0>000.<<..0<CGG//0;::;GGHFHEC/;CG0:FF009A9;?BG?F.9EABF-;:9B/9BD...;.;9:F/-;9-;A;;.;-9..;E.9A
@M03896:38:000000000-B4D98:1:1110:18759:2669 2:N:0:274
CCTGTTTGCTACCCATGCTTTCGTGCCTCAGCGTCAGTTAAAGCCCAGTAGGCCGCCTTCGCCACTGGTGTTCCTCCCGATCTCTACGCATTTCACCGCTACACCGGGAATTCCACCTACCTCTACTTCACTCAAGCCCAGCAGTTTTAATGGCAGGCTATGGGTTAAGCCCATAGTTTTCACCACTAACTTACCAGGCCGCCTACGCACCCTTTACACCCAGTAATTCCGGACAACGCCCGCTCCCTAC
+
BBBBBFFFFFFFGGGGFFFBGGEFFGHHHHHHGGGGEHEHFHFHHHHHGFFGGGEEGGGHGGGGGHFE@BGEHHHHHGGGGGHHHHHGGGGGFHHHHGFGGCFHHEFFFGHHGHFHHFFHHHHHHHHHHHHHFGFFGGCFCGHF1?G1FGGGFFGF@D<GBG0C<<.=DGHHHHBBGHCHFFHGHHF/CGHHFGHGBEGGGGGGDFGGDGFGA9/BF//;AEEBBFFBBF/@.99A;99-;BD-;AE.9F
@M03896:38:000000000-B4D98:1:1110:18768:2688 2:N:0:274
CCTGTTTGCTACCCATGCTTTCGTGCCTCAGCGTCAGTTAAAGCCCAGTAGGCCGCCTTCGCCACTGGTGTTCCTCCCGATCTCTACGCATTTCACCGCTACACCGGGAATTCCACCTACCTCTACTTCACTCAAGCCCAGCAGTTTTAATGGCAGGCTATGGGTTAAGCCCATAGTTTTCACCACTAACTTACCAGGCCGCCTACGCACCCCTTACACCCAGTAATTCCGGACAACGCTCGCTCCCTAC
+
BBBBBFFFFFFFGGGGCFGEGGEAFFHHHHHGEEEGEHFHBFHGGFGFBBHHGGAEEGGHAEEDFGBFDFGEHGHHHGGGGGHHFGHFFFGEGHHHHEEEGGHHH<>/<CHHHHHGHAGHHHHFGHGHHFHHDF11?FGH?GGF1FDGHBFDG<G<<><F<G0<C..=<D<GEFG000;CCFGHHHFCCGHFFGHF;.;CBGGGGE.:EGBC-9;BB/;BDFF/://9FF9-.;9FABF.A;-.:;EBBF
@M03896:38:000000000-B4D98:1:1110:9637:3142 2:N:0:274
CCTGTTTGCTACCCATGCTTTCGTGCCTCAGCGTCAGTTAAAGCCCAGTAGGCCGCCTTCGCCACTGGTGTTCCTCCCGATCTCTACGCATTTCACCGCTACACCGGGAATTCCACCTACCTCTACTTCACTCAAGCCCAGCAGTTTTAATGGCAGGCTATGGGTTAAGCCCATAGTTTTCACCACTAACTTACCAGGCCGCCTACGCACCCTTTACACCCAGTAATTCCGTACAACGCCCGCTCCCTCC
+
BBBBBFFFFFFFGGGGGBFFGGEFFFGFGGBFEEEEFHHGHHHGGHFHGGHBBGAEGGGHAEDEFHCFFGHEGHHHGGGEEEHHHFGFEFGGHHHHHFEE/EFHHE<>BGHHGHHHHHGHHGHFGHHHHGGHFF1<?FEH?FG?1?FFFHHD1>0<<>C10=0<<..==<GGCG/0G0CGFCGHCGF/GHGHFHFB0:AEAGDGGG;B.AAFA/99BBFFFE.9/B:BFF;/;9AFF-B-;-:9;AFF.;
@M03896:38:000000000-B4D98:1:1110:21135:8666 2:N:0:274
CCTGTTTGCTACCCATGCTTTCGTGCCTCAGCGTCAGTTAAAGCCCAGTAGGCCGCCTTCGCCACTCGCGTTCCTCCCGATCTCTACGCATTTCACCGCTACACCGGGAATTCCACCTACCTCTACTTCACTCAAGCCCAGCAGCTTTAACGGCAGACTATAGCTTAAGCCCATAGTTTTCACCACTAACTTACCAGGCCGCCTACGCACCCCTTACCCCCACTAACTCCCGACCACGCCCTACCCCCAC
+
A1A1A1B11@@DGGGF1BB3BB10AFG1AAFFEFEA0DBGB2E1B/CEA111BG/AE/AFFAAEEE0///>>FFHBFF>B/E0B2FGGG/??FHHHFFE/EE1<B>///<<FDF2FGGGHHHHHHHBFG1F1FF111??GFA0000<=111.<--<.</<<000000;0;/..;/00<00000C9.///9BBBBF00.;C9-A9.CF@-;9A99F////;-9--/////9-----9;----9---;--9-
@M03896:38:000000000-B4D98:1:1110:8441:9809 2:N:0:274
CCTGTTCGCTCCCCACGCTTTCGCTCCTCAGCGTCAGTGACGGCCCAGAGACCTGCCTTCGCCATTGGTGTTCTTCCCGATATCTACACATTCCACCGTTACACCGGGAATTCCAGTCTCCCCTACCGCACTCAAGCCCGCCCGTACCCGGCGCGGATCCACCGTTCAGCGATGGACTTTCACACCGCACGCGACGAACCGCCTACGAGCCCTTTACGCCCAACAATTCCGCATAACGCTTGCACCCTAC
+
BBBAAFFABBABGGGGEFFFGGGEFHGHHHHHGFEABFGFFEEGGEAFFEFFGHFGHHHHGGDEFFFCB?FEFHHHGGGGGGGGHHFGHGGFHFHHHFG?EEFGHGGDDGHHGFFFFGHHGHDHFHHCCGGGHFG<FFG->AF-<<CEH;-:;;---;ABCFG.9;./9B99.A.;BB/BBFFFFF---;@=-;9-9@DFCCAFFFAADDCF://9F9.9B.E...:;BBB.;..;B.-.9.9;BBF9.A
@M03896:38:000000000-B4D98:1:1110:8413:9811 2:N:0:274
CCTGTTCGCTCCCCACGCTTTCGCTCCTCAGCGTCAGTGACGGCCCAGAGACCTGCCTTCGCCATTGGTGTTCTTCCCGATATCTACACATTCCACCGTTACACCGGGAATTCCAGTCTCCCCTACCGCACTCAAGCCCGCCCGTACCCGGCGCGGCTCCACCGTTCAGCGCTGGACTTTCACACCGGACGCGACGAACCGCCTACGAGCCCTTTACGCCCAATAACTCCGGATAACGCTTGCACCCTAC
+
ABB?AFF?DAAAGGGGEEFCFGEEFHGHHHHHGGGGEFF5DA0AEGFFCFBGFHFGHHHHEECEFDB3@FGEGGHHHGGFGGGHHHFFHFGFHGFHHEGEGEHHHE/BBDFHHFB1FFGHHHDF/FGCDCDGGGG<FFF-@CG-<<CCG;-;C:---9;A:FF9.9.;;BD-9@BFFFFFBFFBFF>--;B?-;;-9;>BBBB.9B9.;;@E./B:B..;@D../;/;BB.9.;./BAB..;?:B;D.BF
@M03896:38:000000000-B4D98:1:1110:8423:9827 2:N:0:274
CCTGTTCGCTCCCCACGCTTTCGCTCCTCAGCGTCAGTGACGGCCCAGAGACCTGCCTTCGCCATTGGTGTTCTTCCCGATATCTACACATTCCACCGTTACACCGGGAATTCCAGTCTCCCCTACCGCACTCAAGCCCGCCCGTACCCGGCGCGGATCCACCGTTAAGCGATGGACTTTCACACCGCACGCGCCCAACCGCCTACGAGCCCTTTACGCCCAATACTTCCGGATAACGCTTGCACCCTAC
+
BBBBBFFBBBABGGGGGFGFGGEEGHGHHHGGEEEFEFHBFEEEFE?GE1FGGHGGHHHGCEDBFGDCEFCBGGHHGHGFGGGHHHHHHGHHHHHHHFGEECFGGECCCCGHHHFDGGHHGHGHGHHACFGGFFG1>FG-ADG-<<CCH:-:A;;--9;B:FF.9...9;-..A.BFFFFFBFBFF--;@B>--;-;.;DDBFDDF...9BE.//BF?D;DA.99/;/BB:-...9BA@.9;9/;BAFFA
@M03896:38:000000000-B4D98:1:1110:13682:12240 2:N:0:274
CCTGTTCGCTCCCCACGCTTTCGCTCCTCAGCGTCAGTGACGGCCCAGAGACCTGCCTTCGCCATTGGTGTTCTTCCCGATATCTACACATTCCACCGTTACACCGGGAATTCCAGTCTCCCCTACCGCACTCAAGCCCGCCCGTACCCGGCGCGGATCCACCGTTAAGCGATGGACTTTCACACCGCACGCGACGAACCGCCTACGAGCCCTTTACGCCCAATAATCCCGGATAACGCTTGCACCCTACG
+
BBBABFFBBBAAGGGGEEGFGGGGGHGGHFHHGGEEEGFFFE0EEEGGHEAGGHFHHHHHHGGEFD@F@FGFHHHHHHGGEEGHHHHHHHGHHHHHHGGAFFHHHCCCCCFHGGG>HGGHHHGHEFHFGGGGHHH<GFG@DGG--<DEH:;@FB9;=@DFGGGD...;9B=A.A.9FFBBFFFFFFC--;=B;B@-;@DFFFF?DFA?DFFF.9/9BADAFFE9////;BD--9./;.@....BBFD?F:.
@M03896:38:000000000-B4D98:1:1110:15036:13346 2:N:0:274
CCTGTTCGCTCCCCACGCTTTCGCTCCTCAGCGTCAGTGACGGCCCAGAGACCTGCCTTCGCCATTGGTGTTCTTCCCGATATCTACACATTCCACCGTTACACCGGGAATTCCAGTCTCCCCTACCGCACTCAAGCCCGCCCGTACCCGGCGCGGATCCACCGTTAAGCGCTGGACTCTCACACCGCACGCGCCGCACCGCCTACGCGCCCTCTACGCCCACTAATTCCGGCTAACGCCTGCACCCTAC
+
AAAAAFFABBABGGGGEEEFFGEEEHGGHFGGFFEEGFGFFB0EEE1FFGGGGHBGHHHHCEE>?E43B1?EGHHHHHGGEEGGHHGHHGGFGHGHHEH/FEFGH?/<<CGGFGF2@FGHHGFHGHHCDCGGHFG1>FH<ACG-<<CEH:-:-;9--;;99CF.....;;--.9-;FB/::BFFFF>-=@BC--9---@D@BF.ABD--;@A-../B.-@DD..////;B/--9./;9D-..:.;BA..;
@M03896:38:000000000-B4D98:1:1110:15020:13359 2:N:0:274
CCTGTTCGCTCCCCACGCTTTCGCTCCTCAGCGTCAGTGACGGCCCAGAGACCTGCCTTCGCCATTGGTGTTCTTCCCGATATCTACACATTCCACCGTTACACCGGGAATTCCAGTCTCCCCTACCGCACTCAAGCCCGCCCGTACCCGGCGCGGATCCACCGTTCAGCGATGGACTTTCACACCGCACGCGCCGAACCGCCTACGCGCCCTTTACGCCCACTAATTCCGGATAACGCCTGCACCCTAC
+
ABB@AFFABBABGGGGEFEFFGEGGHGGHHHHGEEEBEGFFEEEFCFHEGFGGHAGHGHGEFGEF@4F@FGEGHHHHHGGCEGGHHHHHGHDHHHHHFE/EEFGHE?@CGHHHGG>FGGHGHGHGGHFFCGGHCF1<FG<>CG-<-CEH.;@-9;-99ABFGG.99.;/B.-...99//BBFFFFF=--;BB--9-;BDF-@=..B.-9@DF-99/B.ADCD..9/9/9B/-..;/;.;-9A9.9BD?.A
@M03896:38:000000000-B4D98:1:1110:23051:14356 2:N:0:274
CCTGTTCGCTCCCCACGCTTTCGCTCCTCAGCGTCAGTGACGGCCCAGAGACCTGCCTTCGCCATTGGTGTTCTTCCCGATATCTACACATTCCACCGTTACACCGGGAATTCCAGTCTCCCCTACCGCACTCAAGCCCGCCCGTACCCGGCGCGGATCCACCGTTAAGCGATGGACTTTCACACCGGACGCGCCGAACCGCCTACGAGCCCTTTACGCCCACTAATTCCGGCTAACGCCTGCACCCTAC
+
ABBAAFFADBABGGGFAEEEFGEEEHGHHHFGEFEEEGHBDB0EEAEFGGGGGHBGHGHGAFGEFD4E@1BEGHHHHHGGECEHFGGHHGFFHHHHHFCEEFFHHE/>CGHHGHB2@GHHFFGHGHH/A@DDFHG1FFH>ADG-A-EEH.-;;;-;-9;F0BC..9..9;-..9.;F/B9FBFFFF;--;-9--9-9-;@9DFD.:..;;9E.///B;ABD...///;BF/;--9/B.@-..9;:FD;.;
@M03896:38:000000000-B4D98:1:1110:14417:14561 2:N:0:274
CCTGTTCGCTCCCCACGCTTTCGCTCCTCAGCGTCAGTGACGGCCCAGAGACCTGCCTTCGCCATTGGTGTTCTTCCCGATATCTACACATTCCACCGTTACACCGGGAATTCCAGTCTCCCCTACCGCACTCAAGCCCGCCCGTACCCGGCGCGGATCCACCGTTAAGCGATGGACTTTCACACCGGCCGCGCCGAACCGCCTACGCGCCCTTTACGCCCACTAATTCCGGATAACGCTTGCACCCTCC
+
ABBAAFFABBABGGGGEEEFFGEEEHGHHHHGEGEEEGFBFFEEGEAGEFGGGHBGHHHHGGEE?34B@BGEGHHHHHGEE/EGH?FFGBFFEGFGHE?EAEGHHE/<BB?FGGD2@FFGHFGHGFG/@@DGHH<<FFG<ACG-A-CEH:-@C;---;AB9FF.9.../;-.9..:BF9FFFF9BD;--;-9--9---;@-@BA.;9;9;B@9///FADDF9.9///:FFF-..;/;.;..9.99BD..;
@M03896:38:000000000-B4D98:1:1110:12168:14811 2:N:0:274
CCTGTTCGCTCCCCACGCTTTCGCTCCTCAGCGTCAGTGACGGCCCAGAGACCTGCCTTCGCCATTGGTGTTCTTCCCGATATCTACACATTCCACCGTTACACCGGGAATTCCAGTCTCCCCTACCGCACTCAAGCCCGCCCGTACCCGGCGCGGATCCACCGTTAAGCGATGGACTTTCACACCGGACGCGACGAACCGCCTACGAGCCCTTTACGCCCACTACTTCCGCATAACGCTTGCACCCTAC
+
ABBAAFFABBABGGGGEEEFFGEEEHGHHHHHFEEEEFHBFGEEGGGHEHFGGHBGHHHHHGGEFDDCEFGEGHHHHHGE/EEHHHHGHFFFHHHHHGFEFEFGH?B</@FHGFFDGGHHHHFFFGH<C@DGGG><FFH-ADG-<<CEH.;:@;-99::FBFG.;9.;BF9.99:9FF/;BFFBFF@--;9@--9--9@B=DBAAF..AB>E.9/:F.ABBFFF//9:BFB.9../;.;..99;/;A..;
@M03896:38:000000000-B4D98:1:1110:12157:14828 2:N:0:274
CCTGTTCGCTCCCCACGCTTTCGCTCCTCAGCGTCAGTGACGGCCCAGAGACCTGCCTTCGCCATTGGTGTTCTTCCCGATATCTACACATTCCACCGTTACACCGGGAATTCCAGTCTCCCCTACCGCACTCAAGCCCGCCCGTACCCGGCGCGGATCCACCGTTCAGCGATGGACTTTCACACCGCACGCGACGAACCGCCTACGAGCCCCTTACGCCCAACAATTCCGGATAACGCCTGCACCCTAC
+
ABAAAFFBBBABGGCFEEEFGGGEEHGHHHHHGGFGEGFEFEAEGGDGHHGGGHFGHGHHFFDEFDD3BFHEGHHHHGGEEEGHHHHHHHHFHHGHHFF/EEGHHCDGGGHHHHG2FGGHHHGHGHHGG<CGFHF1FFH<AGG-<<EFH::@DB-@;9@FFGG?9..;9B.9.9.;FFFBFBFBBD;--;@B--;-;@BFFFF..;A..9;A.9.BFEDDFF..9./99F/-.9;FBFABA..;/BD9.A
@M03896:38:000000000-B4D98:1:1110:12176:14831 2:N:0:274
CCTGTTCGCTCCCCACGCTTTCGCTCCTCAGCGTCAGTGACGGCCCAGAGACCTGCCTTCGCCATTGGTGTTCTTCCCGATATCTACACATTCCACCGTTACACCGGGAATTCCAGTCTCCCCTACCGCACTCAAGCCCGCCCGTACCCGGCGCGGATCCACCGTTACGCGATGGACTTTCACACCGGACGCGACGAACCGCCTACGCGCCCTTTACGCCCAATAATTCCGGATAACGCCTGCACCCTAC
+
ABBBBFFABBABGGGGAEAAFG2EEHGHHHGHGEEGEEFCGFEFGEEGHHGGGHBGHHHHAEGEFDDG3?FEGHHHGHGGCEGHHHGHHHHFHHHHHGGEGFFHH@BBCGGHGHGBFGHHHHFHGHHCCDGGFFG<FFH-<@D-<@DEH?-AD9-;-;;BCGGA.99..;-;9..BFF/999FFFF9-;@-B--9--;>99@BDFFD-BFCD;//BF;D=DF?9///;BFF-;9.FFAD-.:.;;FDEBF
@M03896:38:000000000-B4D98:1:1110:23354:14845 2:N:0:274
CCTGTTTGCTCCCCACGCTTTCGAGCCTCAACGTCAGTTACCGTCCAGTAAGCCGCCTTCGCCACTGGTGTTCCTCCTAATATCTACGCATTTCACCGCTACACTAGGAATTCCACTTACCCCTCCGGTACTCTAGATTGACAGTTTCCAATGCAGTCCCGGGGTTGAGCCCCGGCCTTTCACATCAGACTTGCCATTCCGTCTACGCTCACTTTACACCCAGTAAATCCGGATAACGCTTGCCCCCTAC
+
BBBBBFFFFFFFGGGGEEEFFGEGAEEHHHHHGHEGFHHGGHEFEEEGHHGAFGEEGGGHFGGGGHFFEEGEGFFHHHHHHHFHGHGFFFFGHHHHHFEEEFGHHHECGHHFHHGHFHFHHHHGGGF@/>CGHGHG1F1?GGHBDDHGHHGHFFG==FGHGG?@-<<C<GHEGF@CGGBFFGGGGGF00;;;0;F;FFGFF9FGGGEGEGFF/F/BF9BFFAEB/;/;FF.-..;9F.@.99AFFECF.F
@M03896:38:000000000-B4D98:1:1110:11724:15171 2:N:0:274
CCTGTTTGATACCCATGCTTTCGTGCCTCAGCGTCAGTTAAAGCCCAGTAGGCCGCCTTCGCCACTGGTGTTCCTCCCGATCTCTACGCATTTCACCGCTACACCGGGAATTCCACCTACCTCTACTTCACTCAAGCCCAGCAGTTTTAATGGCAGGCTCTGGGTTAAGCCCATAGTTTTCACCACTAACTTACCAGGCCGCCTACGCACCCTTTACACCCAGCACTTCCGTACAACGCCCGCTCCCTCC
+
BBBBBFFFFFFFGGGGFFFBGGEFFFHHHHGGFGGGEGHHHHHHHHHEFGGFFGAEEGGHAEEEGHE?@FGEHHHHHGGGGGHHHHHGGGGGGGHHHEEGGEGHH@<>CGHHHHFFHFHHHHHHHHHHHGHHFHF?FFGF<GGC1?1FGFFFF>>.->00<<0/<<.=0<GH.C;0;::;GBGFHEC/CBFGCCC0;.AE??CGGGAAFBDA.B/9B/BFDAA.;.;/BF;/:A.:B---;-@-;DE..;
@M03896:38:000000000-B4D98:1:1110:4112:15499 2:N:0:274
CCTGTTTGCTACCCATGCTTTCGTGCCTCAGCGTCAGTTAAAGCCCAGTAGGCCGCCTTCGCCACTGGTGTTCCTCCCGATCTCTACGCATTTCACCGCTACACCGGGAATTCCACCTACCTCTACTTCACTCAAGCCCAGCAGTTTTAATTGCAGGCTATGTGTTAAGCCCATAGTTTTCCCCCCTAACTTACCAGGCCGCCTACGCACCCCTTTCACCCCGCAATTCCCTACAACGCCCGCTCCCCAC
+
ABBBBFFFFFFFGGGFBBBBFGABFFGGGG4FEEFD2GGFFH5FGEAFFGHFBGAEEGGH1EABEGA?BBFBFGGHHGEFGFHHHDHFEAEFEGFGGEEEEEFGH//>//FGGHBGHHCGHGHHFGHHHHHHDG11?FGC/?0?1?FDGHE11<>10<<<1110=/00=<CGCF/0=00=C0:G.-:.;BBCBFF00.;.--AADB.BEFAD-.A///;9;-----9;FF///;;/:-;9>;@-9AE..;
@M03896:38:000000000-B4D98:1:1110:4101:15512 2:N:0:274
CCTGTTTGCTACCCATGCTTTCGTGCCTCAGCGTCAGTTAAAGCCCAGTAGGCCGCCTTCGCCACTGGTGTTCCTCCCGATCTCTACGCATTTCACCGCTACACCGGGAATTCCACCTACCTCTACTTCACTCAAGCCCAGCAGTTTTAATGGCAGGCTATGCGTTAAGCCCATAGTTTTCACCACTAACTTACCAGGCCGCCTACGCACCCTTTACACCCAGTACTTCCGGACAACGCTCGCTCCCTAC
+
ABBABFFFFFFFGGGGFFFGGGEFFFGHHGGGEFFEEGHHBGEBGEAFBFGHFGAEEGGHAEEEFGF2BGGEFHHHHGG?EGHHHHHFFGGGGFGHHEEGGCFHHEEEDGHHHHHHHHHHHHHHHHHHHHHHFC<?FFFC?GGC1?FDGGFFB>>C-><1<G0<<<..=DGGGF/0<:;CGFHHBGFCCGFCHGGG0.;E-;DDGGAFDDDF.99BF/9BDA.9;BFFFF;=?9-9;-9.;99.;DE9/A
@M03896:38:000000000-B4D98:1:1110:28410:17680 2:N:0:274
CCTGTTCGCTCCCCACGCTTTCGCTCCTCAGCGTCAGTGACGGCCCAGAGACCTGCCTTCGCCATTGGTGTTCTTCCCGATATCTACACATTCCACCGTTACACCGGGAATTCCAGTCTCCCCTACCGCACTCAAGCCCGCCCGTACCCGGCGCTGATCCACCGCTAAGCCATGGACTTTCACACCGGACGCCACGAACCGCCTACGAGCCCTCTACGCCCAATAATTCCGGATAACGCTTGCCACCTAC
+
AA?3>DDADBBBGGFGEFEFFGEEEHGFHBGGEEEGDFH5FEAAEEEGHHCGGHBGHFHHHEEEF34FBCEEGHHHHHGGCEGHHHHHHGGHHGHHHGFAEFBGFED?@CHHHHH1F@DGDFDHAGGCCCGGFGH>FFF-<<C-<CDGH?-:;B;;.;;FBFFD-9;9:;/;9://;9BFB/FB/D>--;@=-.9-;A@B-9;.9B.99@9?F.BFF9>BBF.9/9B//B/-...9:.-..;.;/;9./B
@M03896:38:000000000-B4D98:1:1110:28395:17690 2:N:0:274
CCTGTTCGCTCCCCACGCTTTCGCTCCTCAGCGTCAGTGACGGCCCAGAGACCTGCCTTCGCCATTGGTGTTCTTCCCGATATCTACACATTCCACCGTTACACCGGGAATTCCAGTCTCCCCTACCGCACTCAAGCCCGCCCCTACCCGGCGCGGATCCACCGTTAACCCATGGACTTTCACACCGCACCCGCCGAACCGCCTCCGAACCCTTCACGCCCACTAACTCCACATAACGCCCGCCCCCTAC
+
AAAAADB3AAAAFGFGEEAAFGAEEGGFFFCGABEEBD55FE0AEAEFEFFGG32BGBGFFEEE1B4331?BFFGGGHGG/E?F4GGHHGFBGGGHHE0?E?DFG>>/B@GCGD22@@@@DGGF/F?/>CGGGFB<>FA->AD-.<GFH.;;-;--9-;FGGG....;/;.9:///9///;/B//9;----9--9999@9-;@A.;.9.;9A.;.9B..ADFA./;/;;F/.9///9.9--9@-;=F;?A
@M03896:38:000000000-B4D98:1:1110:28427:17702 2:N:0:274
CCTGTTCGCTCCCCACGCTTTCGCTCCTCAGCGTCAGTGACGGCCCAGAGACCTGCCTTCGCCATTGGTGTTCTTCCCGATATCTACACATTCCACCGTTACACCGGGAATTCCAGTCTCCCCTACCGCACTCAAGCCCGCCCGTACCCGGCGCGGATCCACCGTTAAGCGATGGACTTTCACACCGGACGCGCCGAACCGCCTACGAGCCCTTTACGCCCACTAATTCCGGATAACGCTTGCACCCTAC
+
BBBBAFFABBBBGGFGEFEFGGEEFHGFHGGHGEGGGGHFFEAEECGHHH2FFHGHHHHHFGGGFDDG@FGEGHHHGHGGEGGHHHGFHGHFHHHHHGBEFFFHHECCDGHHGGF@@F@GHHGHGHHCGGGGFFG1FEH-AFG<<<EEH?;@-9;@9-:B0F?A9.AE/;-..9.99/BBB/FFFD=-;@DF;-9-99DA-@=;9;9AA@BE./;/BEFCFF.;9/;9/B/-99;BFF;..9./;9DEFF
@M03896:38:000000000-B4D98:1:1110:17407:17809 2:N:0:274
CCTGTTTGCTCCCCACGCTTTCGCACCTGAGCGTCAGTCTTCGTCCAGGGGGCCGCCTTCGCCACCGGTATTCCTCCAGATCTCTACGCATTTCACCGCTACACCTGGAATTCTACCCCCCTCTACGAGACTCAAGCTTGCCAGTATCAGATGCAGTTCCCAGGTTGAGCCCGGGGATTTCACATCTGACTTAACAAACCGCCTGCGTGCGCTTTACGCCCAGTAATTCCGATTAACGCTTGCACCCTCC
+
BBBBBFFFFFFFGGGGEFECFGEEGGGHGHHGEEEFEGGHGHGGEEDGHFGGEEEEGGGHEFDEGHEEEEGHHHHHGHHFHHHHHHHGGEEGGHHHHGFGCCFHHHFCFHHGHHHHHHHGGGGHHHG?.CEHFFGDDGD<GHHB0;;CGFFGF:CG;GGHHH0./:/CFGGGGGDCGDFGGFGGFFF:FFF/B9:BBFFFFFFFFFDAAD;@;9AFFFFFFF?F//9FFFB..:AFF?DAEE.;BFD?AD
@M03896:38:000000000-B4D98:1:1110:28424:19849 2:N:0:274
CCTGTTTGCTCCCCACGCTTTCGCACCTGAGCGTCAGTCTTCGTCCAGGGGGCCGCCTTCGCCACCGGTATTCCTCCAGATCTCTACGCATTTCACCGCTACACCTGGAATTCTACCCCCCTCTACGAGACTCAAGCTTGCCAGTATCAGATGCAGTTCCCAGGTTGAGCCCGGGGATTTCACATCTGACTTAACAAACCGCCTGCGTGCGCTTTACGCCCAGTAATTCCGATTAACGCTTGCACCCTCCG
+
BCCCBFFFFFFFGGFGEEEFFGEEDGGFFHHGGEEGEHGHHHGHGGGHHGEGEFEGGGGHHFGFGHD/EFGHHHHHHGHHHHHHHHHGGGGGHGGHHBBBDCFGHHFFHHHHGHHHHHHGGGGHHHGCADGHFFCGGHF/CGHF:GGGGFHGG:CG;CGGHHHC:9;BBFGGGC99DAFGFBFGFFFBFFFFF/F/:?EFFFFFFFF.:A@D@D.BFEDFFFABFF/BFFFA...BF.@.;AABFFFFFF.
@M03896:38:000000000-B4D98:1:1110:15543:20045 2:N:0:274
CCTGTTTGCTCCCCACGCTTTCGCACCTGAGCGTCAGTCTTCGTCCAGGGGGCCGCCTTCGCCACCGGTATTCCTCCAGATCTCTACGCATTTCACCGCTACACCTGGAATTCTACCCCCCTCTACGCGACTCAAGCTTGCCAGTATCAGATGCAGTTCCCAGGTTGAGCCCGGCGATTTCACATCTGACTTAACAAACCGCCTGCGTGCGCTTTACGCCCAGTAATTCCGATTAACGCCTGCACCCTCC
+
ABBAAFFFFFFFGGGGEEEFFGBEEGGHFGHGEEAEBGGHFHGHFAEFFEEGEE>EFEGHGEGEGHA/>EFHGHFHH2EDHGFHBFGFE/?EFGFGHDBBBBGHHFC0FFDCGGEGGHHGGGGHHGF--<<CDG:0CC0/;C:0:0;<;000::0B99CFGB0./;//;;FEA@-999EEFFFBFFF/;;B9//:9B.EFDFFFFF>9AA-@-9./B9ADF.E/;/9BFFFF..9/FDF-;...:BDFFA
@M03896:38:000000000-B4D98:1:1110:15562:20047 2:N:0:274
CCTGTTTGCTCCCCACGCTTTCGCACCTGAGCGTCAGTCTTCGTCCAGGGGGCCGCCTTCGCCACCGGTATTCCTCCAGATCTCTACGCATTTCACCGCTACACCTGGAATTCTACCCCCCTCTACGAGACTCAAGCTTGCCAGTATCAGATGCAGTTCCCAGGTTGAGCCCGGGGATTTCACATCTGACTTAACAAACCGCCTGCGTGCGCTTTACGCCCAGTAATTCCGACTAACGCTTGCACCCTCC
+
AAA3AFFFFFFFGGGEAEAAFGAEEGGHGHHGEGEEEGGHHHEGAA1BCEEEE>>EEFGGAEEEFHE>>>FHGFEHGBF3GGEGH?FFE?EEHFFGHDDCC@BGHGF0?1?FGGHHHHHGGGGHGDF..<AGCC<<DCD<CCG:0<CCC0CCB0<<<0CGHFF.:0/B/CGF@9---9BFGFCFFFF//;/B/;:F/.AEBBBD.99.AD-@-;AFF9.@B?A/;9BFFFFA-9@//.;.;../9;D.AA
@M03896:38:000000000-B4D98:1:1110:24440:21372 2:N:0:274
CCTGTTTGCTCCCCACGCTTTCGCACCTGAGCGTCAGTCTTCGTCCAGGGGGCCGCCTTCGCCACCGGTATTCCTCCAGATCTCTACGCATTTCACCGCTACACCTGGAATTCTACCCCCCTCTACGAGACTCAAGCTTGCCAGTATCAGATGCAGTTCCCAGGTTGAGCCCGGGGATTTCACATCTGACTTAACAAACCGCCTGCGTGCGCTTTACGCCCAGTAATTCCGATTAACGCTTGCACCCTCC
+
ABBBBFFFFFFFGGGGEEAAFGEEEGGGFFHHEEEEEGGHHHHHFEDGHECGEEEEGEGHHGGFGHEEEFGHHHHHHFHGHFGHHHHGGGDGFGDGHDBCB@FHHCF0FGHHGGHGHHHGGGGFGHG.<AEHFHHFDGD<CHH0CGGCGC0C0:C;:;GHHG0:/9//FFGGGC@DAABFFFGGFFF//BFFFFF9BAEEADFFFEAAFF;B9.AFFEDBB../9/99BF999.A99.9.;.99;FDAEA
@M03896:38:000000000-B4D98:1:1110:10081:21453 2:N:0:274
CCTGTTTGATACCCACACTTTCGAGCCTCAATGTCAGTTGCAGCTTAGCAGGCTGCCTTCGCAATCGGCGTTCTTCGTGATATCTAAGCATTTCACCGCTACACCACGAATTCCGCCTGCCTCATCTGCACTCAAGCTCTCCAGTATCACCTGCAATTTTCCCGTCTATCCCCACCCTTTCACACCTGACTTAACCATCCATCTCCGCTCCCTTTAAACCCAATAAACCCGCCTAACACTCAGCACCTCC
+
>A>>1D3BDFFDGFFGFEG1BGECFEEGHHHDFGGCHHH1DBBFAF1BFEB/BFBFFGGHAE/AAGBA/>/>FFGHGGFGFDGFB2@BBDGHFHGFGA>EGC>FG/?>/??GHFFEACAFAFGF1BG1B2@<<0111111@G@1@1?@?1?F0?0<?11FF11.<.0<1>F1</.<.<<CG0<D/<C/:/00000:00::00C000..:;CE/90;00;999.99000/.--;--/:///B////-:/9;
@M03896:38:000000000-B4D98:1:1110:10096:21463 2:N:0:274
CCTGTTTGATACCCACACTTTCGAGCCTCAATGTCAGTTACAGCCTAGCAAGCTGCCTTCGCAATCGGAGTTCTTCGTGATATCTAAGCATTTCACCGCTACACCACGAATTCCGCCTGCCTCAACTGCACTCAAGATCGCCAGTATCAACTGCAATTTTCCGGTTGAGCCGCACACTTTCACAACTGACTTAACCATCCATCTACGCTCCCTTTAAACCCACTACATCCGGATAACGCTCGGATCCTCCG
+
BBBBBFFFFFFFGGGGEEFBGGFGHGAGGH3DGHFHDG55DBF32BGH3A5BFGFHHHHGEEEEFHFEGFFFGGHHHBFHHHHHHHEHHHHHHHHHHFEGGCFHHGE?>EGHHFCFG//FGHH3FFFGBGHHHFGBG23/?CE<F2D@>DGFFF1FGFFH1G?/<<-FHHHCDG-<CHFFHFHHFGG/CGFFFC00CGHHG0CGFF9BEEDGF0CBB9CBDG.;B/BFFGD-;:DFF.=.A@-9.B;/BF.
@M03896:38:000000000-B4D98:1:1110:10080:21471 2:N:0:274
CCTGTTTGATACCCACACTTTCGAGCCTCAATGTCAGTTGCAGCTTAGCAGGCTGCCTTCGCAATCGGAGTTCTTCGTGATATCTAAGCATTTCACCGCTACACCACGAATTCCGCCTGCCTCAACTGCACTCAAGATATCCAGTATCAACTGCAATTTTACGGTTGAGCCGCACACTTTCACAACTGACTTAAACATCCATCTACGCTCCCTTTAAACCCAATAAATCCGGATAACGCTCGGATCCTCC
+
BCBCBFFFFFFFGGGGGEFFGGEGHGEGHHHHHGEHGGGFGGFGGGGGHHHAEFAFHHHHHGGGFHEEFEEGHHHHGFGHFHHHHHHHHHHHHHHHHGGGGEGHHHF?EEFGGFBEFGHHHHHGGGHCGHHHFFGDHDFHHHGF@GDFFHHGGFFF<<DDBHEA<F@GGGH@DC-<<CDGGFHHEFG/<GGGHFGGGFHHHFHHHHGFGGGG/C0C9CFFGG.BFBBFGG.-;:AF:DF.A--A?@FFFF
@M03896:38:000000000-B4D98:1:1110:9785:24680 2:N:0:274
CCTGTTTGCTCCCCACGCTTTCGCACCTGAGCGTCAGTCTTCGTCCAGGGGGCCGCCTTCGCCACCGGTATTCCTCCAGATCTCTACGCATTTCACCGCTACACCTGGAATTCTACCCCCCTCTACGAGACTCAAGCTTGCCAGTATCAGATGCAGTTCCCAGGTTGAGCCCGGGGATTTCACATCTCACTTACCAAACCGCCTGCGTGCGCTTTACGCCCAGTACTTCCGATTACCGCTTGCACCCTCC
+
ABB@AFFFFFFFGGGGEEEEFGEEFGGHHHGGEEEGEGGHHHGHGGCCGEGGEEEEGGGHEEDEGHEEEFGHHFHHHGFFHGHHHHHFEE?FFGHHHABDC@FHHHC?<?GGGDGFHHHGGGGHHHFD.<CHFC<0<G<<CGH00;;CCCGGG::0;CGHHF0.:0;//FGG9A-9:;B9F0FB/;B9/BFBB/;FB.;A-@@D??-;.;-;:../99.@B.A/B;B/;/..99:/;.;-;../;:A9ED
@M03896:38:000000000-B4D98:1:1110:25704:24689 2:N:0:274
CCTGTTCGCTCCCCACGCTTTCGCTCCTCAGCGTCAGTGACGGCCCAGAGACCTGCCTTCGCCATTGGTGTTCTTCCCGATATCTACACATTCCACCGTTACACCGGGAATTCCAGTCTCCCCTACCGCACTCAAGCCCGCCCGTACCCGGCGCGGATCCACCGTTAAGCGATGGACTTTCACACCGGACGCGACGAACCGCCTACGAGCCCTTTACGCCCAATAACTCCGGCTAACGCTTGCACCCTACG
+
ABBBAFFABBABGGGGCEEAFGEEEHGFHGFGEEFGEGF5DE0EFEGFHEEGGHGHHHHGEGGEF3@F@CGEGHHHHHGGFGCHFHHFHHHGHHHHHEFEGFGHHEBBCCFHGHF>@@FHFHGHEHHCFGGGFGG<GFH-ADG--<CCHA:@;A9:-9AB;FF...;A/;999A:/FBBFBBFFFF:--9-@-;9-;@DDAF@:.;.:A@DEB/;FFEFFAA.;9//;BFD---.::AF.:99:BFDEFF.
@M03896:38:000000000-B4D98:1:1110:9801:24700 2:N:0:274
CCTGTTTGCTCCCCACGCTTTCGCACCTGAGCGTCAGTCTTCGTCCAGGGGGCCGCCTTCGCCACCGGTATTCCTCCAGATCTCTACGCATTTCACCGCTACACCTGGAATTCCACCCCCCTCTACGAGACTCAAGCTTGCCAGTATCAGATGCAGTTCCCAGGTTGAGCCCGGGACTTCACCTCCGCCCTTACCACCCCCCCTCCTGGCCCTTACCCCCCCTTATTACGGTTAAACACTTCCACCCTCGT
+
AAAAAFFFFFFFFFGG1AA0AEABEEEFFFFHGEFG?BFGFHHGEGC1BA//EEEFEGEG/EAEEF/>>>FFHHHHFC1BGGGFFFH/EEEGHHHHHCCCCB?GHHC<CFBGG1DDGFGGGGGHHHGC.<CDFHGBDGD/CGC00<;C:0<CGC0;0;CC<C0.909//;/9-;--;;C0;;90.------/:B/;/-9-;;-;---//-:-99/9//99----//9/;-----//9/:///;//9-A9--
@M03896:38:000000000-B4D98:1:1111:14258:2490 2:N:0:274
CCTGTTTGCTCCCCACGCTTTCGCACCTGAGCGTCAGTCTTCGTCCAGGGGGCCGCCTTCGCCACCGGTATTCCTCCAGATCTCTACGCATTTCACCGCTACACCTGGAATTCTACCCCCCTCTACGAGACTCAAGCTTGCCAGTATCAGATGCAGTTCCCACGTTGAGCCCGGGGATTTCACATCTGACTTAACAAACCGCCTGCGTGCGCTTTACGCCCAGTAATTCCGCTTAACGCTTGCACCCTCCG
+
ABAABFFFFFFFGGGGGEEEFG?EDGGG3GFHGGGGFFGHGGHHGGGHHC?EEEEEGGGGGEGGGHE>>EFHHHHHHGHGHFFHHGHGFEDEGFDGHABDGCGHHGEFBHHHGFGFHHHGGGDCFHF<.ACGF0<<D<0<GGHB0<<C;C<CCHHHGHHHHH.-9.:;CFFE-?-9BDFFFFFBFF///9B/BFFBFAEFFFFDEFF.ADCF-999FFFFFF?99B/BFFB...99/.;...:;:FD?EF.
@M03896:38:000000000-B4D98:1:1111:7688:4666 2:N:0:274
CCTGTTCGCTCCCCACGCTTTCGCTCCTCAGCGTCAGTGACGGCCCAGAGACCTGCCTTCGCCATTGGTGTTCTTCCCGATATCTACACATTCCACCGTTACACCGGGAATTCCAGTCTCCCCTACCGCACTCAAGCCCGCCCGTACCCGGCGCGGATCCACCGTTAAGCGATGGACTTTCACACCGGACGCGACGAACCGCCTACGAGCCCTTTACGCCCCATAATTCCGGCTAACGCTTGCACCCTAC
+
BCCBCFFBCCCCGGGGEEFFGGEFEHGHHGHHGGGGEGHBGGGGGFFHHHHHGHFHHHHHGEGFGED3BFHFHHHHHHGGGGGHHHHHHHGHHHGHHFGAGFFHHGCCDGHHHHGFHHFHHHGHGHGFFGGGFFH>DFG->CG--AEGHD@DGG?GB@DG0FG?:.;9/;9.EAA/BFBFFFFFFF--9@9B-=@-@BFFFBFADFD..;@E./;/;9DCF-ABF///BB/-9-;BB.;..9./BFF.FF
@M03896:38:000000000-B4D98:1:1111:15933:5553 2:N:0:274
CCTGTTCGCTCCCCACGCTTTCGCTCCTCAGCGTCAGTGACGGCCCAGAGACCTGCCTTCGCCATTGGTGTTCTTCCCGATATCTACACATTCCACCGTTACACCGGGAATTCCAGTCTCCCCTACCGCACTCAAGCCCGCCCGTACCCGGCGCGGATCCACCGTCAAGCGATGGACTTTCACACCGGACGCGACGAACCGCCTACGAGCCCTTTACGCCCAATAAGTCCGGAAAACGCCTGCACCCTACG
+
ABBBAFFBDBBBGG4EEFGCEG?EFHGHHHCGGGEAEFHCHECEGEEEEHGEF3BBFHGGHFGGFHGC3??E4GHBBFEDFCFGHHHEHHGHBGHGFDFFFEFFFGCDCCHHHHEFHGFHBFDC/GF?DGGGF0C<1FG@DGG?--<<;.-:CA-???BFFB:.;..9/BD;:.;////;BFFFFB-----@=-9-;@BF;@F.AFDADD>E./9/BED;@D.9BB//;/9-.-;./---....//;.9..
@M03896:38:000000000-B4D98:1:1111:22609:5644 2:N:0:274
CCTGTTTGCTCCCCACGCTTTCGCACCTGAGCGTCAGTCTTCGTCCAGGGCGCCGCCTTCGCCACCGCTATTCCTCCAGATCTCTACGCATTTCACCGCTACACCTGGAATTCTACCCCCCTCTACGAGACTCCAGCTTGCCAGCATCAGATGCAGTTCCCAGGTCGAGCCCGGGGATTTCACATCTCACTTAACAAACCGCCTGCGTGCGCTTTACGCCCAGTAATTCCGATTAACGCTTGCACCCTCC
+
AA1>>FFCDFFCFA1EEEF0FFFECEEHAFCEAFG/EHDADFHBEG?1F//A/EECEGC@//>/?E?//>/G2DBFC0F1BBFGGHH/EE/EGGGFFECCC?<<BG000CFHHFEFGHHG?<<01=>C.<<11///<<0<<GB<./=C000;GBG0CFGG:C0.;/--;C-.--;-9./;CBBFFBB/BFBFB/B//9-9@=9---99-9;@-AAB/--9;AABFB//BBB?B--/;---A9AFFFFFEF
@M03896:38:000000000-B4D98:1:1111:12582:5702 2:N:0:274
CCTGTTTGCTCCCCACGCTTTCGCACCTGAGCGTCAGTCTTCGTCCAGGGGGCCGCCTTCGCCACCGGTATTCCTCCAGATCTCTACGCATTTCACCGCTACACCTGGAATTCTACCCCCCTCTACGAGACTCAAGCTTGCCAGTATCAGATGCAGTTCCCAGGTTGAGCCCGGGGATTTCACATCTGACTTAACAAACCGCCTGCGTGCGCTTTACGCCCAGCAATTCCGATTAACGCTTGCACCCTCCG
+
BBBBBFFFFFFFGGGGEEEFFGEGGGGGHHHHGGEGFGHHHHHHGEEGHGCGEEEGGGGHGEEGGHEEEEGHHHHHGHHFHGHHHHHGGFFGHHHHHGGGDCFHHGFFHHHHHGHGFHHGGGGHHHGE<EEHFCFDGGF/GGHC0;CGGFGHHHBF;<GHHH0::0/;CFBC?D99BDFFGGGFBFB//FFBFFFFFFFFFFFBEFDDFF;:-.9BFEFFFFF.;9BBFFE...;BFDF.A?A//:AAAD.
@M03896:38:000000000-B4D98:1:1111:12591:5717 2:N:0:274
CCTGTTTGCTCCCCACGCTTTCGCACCTGAGCGTCAGTCTTCGTCCAGGGGGCCGCCTTCGCCACCGGTATTCCTCCAGATCTCTACGCATTTCACCGCTACACCTGGAATTCTACCCCCCTCTACGAGACTCAAGCTTGCCAGTATCAGATGCAGTTCCCAGGTTGAGCCCGGGGATTTCACATCTGACTTAACAAACCGCCTGCGTGCGCTTTACGCCCAGTAATTCCGATTAACGCTTGCACCCTCC
+
BBBBBFFFFFFFGGCFAEEAFGEGGGGHGHHGEEEGEGHGFHHHGGEHHGGCEE@EGGGHHFGGGHGEEEGHHHHHFGHGHHHHHHHFGEGGFFGHHFDGCCEGHGCCGFHHHHHGHHHGGGGHFHEF.AEHF<<0DGD<GGF0:<CG:0:G0CGC;CGHGF0.:0://;CEC-9ACDGFG0FFFFF/9B///BFB;AEACFC9.;9.9;9;-9./B99=@A.;////;BB.99.99.BD.99BBFFEFF
@M03896:38:000000000-B4D98:1:1111:8993:6191 2:N:0:274
CCTGTTTGCTCCCCACGCTTTCGCACCTGAGCGTCAGTCTTCGTCCAGGGGGCCGCCTTCGCCACCGGTATTCCTCCAGATCTCTACGCATTTCACCGCTACACCTGGAATTCTACCCCCCTCTACGAGACTCAAGCTTGCCAGTATCAGCTGCAGTTCCCAGGTTGAGCCCGGGGCTTTCACATCTCACTTAACAAACCGCCTGCGTGCGCTTTACGCCCAGTAATTCCGATTAACTCTTGCACCCTCC
+
AAB3AFFCFFFFGGGGEAEFFGBEEGGHAFBFAEEEAGGHGHEHGA1B310EAE>EGGGH?EF?EH?/>@FHGHHHG2EBFFHHHHHFE?EFGGGFHCBD/<?FGG?02<?FGHBGHHHGGGGHGG...<<GF0/<<G</<GD0:0;C0:0;CGBB;<GHHB0.999/:CFF-----;;FGFF9BFF/;BFBF/B/9AEE9BFF?F;ADD;@9;ABF.;9D..;//;BFFB.99:BF/;/99/:BFDFFF
@M03896:38:000000000-B4D98:1:1111:14875:6333 2:N:0:274
CCTGTTTGCTCCCCACGCTTTCGCACCTGAGCGTCAGTCTTCGTCCAGGGGGCCGCCTTCGCCACCGGTATTCCTCCAGATCTCTACGCATTTCACCGCTACACCTGGAATTCTACCCCCCTCTACGAGACTCAAGCTTGCCAGTATCAGCTGCAGTTCCCACGTTGAGCCCGGGCATTTCACATCTCACTTAACAAACCGCCTGCGCGCGCTTTACGCCCAGTAATTCCGATTAACGCCTGCACCCTCC
+
ABBABFFFFFFFGGFGAAEFFGEGGGEH3FGGEGEEFHHH5FAGFEFGBF0EE@EEGGGH?EEFEHEF@@FGHFHHFEGHHHHHHHHGFEFGHHHHHGDGGCGHHC2??FGGHFGGHHCDCGGHHG.<.CCHFFF<DC0/<CDCG0:C:;0;GHBGGFHGFH.;99.9FFFE----:CFCFGFGFF0/9BFBFF///;EEADFFEFF--9-;;AEBF.9@DFAB///BFFFD.ADBFFF-.:ABFF.AAD
@M03896:38:000000000-B4D98:1:1111:14875:6351 2:N:0:274
CCTGTTTGCTCCCCACGCTTTCGCACCTGAGCGTCAGTCTTCGTCCAGGGGGCCGCCTTCGCCACCGGTATTCCTCCAGATCTCTACGCATTTCACCGCTACACCTGGAATTCTACCCCCCTCTACGAGACTCCAGCTTGCCAGTATCAGATGCAGTTCCCAGGTTGAGCCCGGGGATTTCACATCTGACTTACCAAACCGCCTGCGTGCGCTTTACGCCCAGTAATTCCGATTAACGCTTGCACCCTCC
+
BBBAAFFCFFFFGGGEEEFFFGAFEGGH3AFBAEEGGHHH5G2FEEEGEEG0EE>EEGGH1BEEEHE/>EEGGFGHGGGHGGHHHFGFGEEGFHHHGABC<BFGHGB<?CFGHFHFHHHGGGGHFFF.<<<GF/<<<G0/CG00::GC;;;GFF00GCGHHE0::099;CBEAB?-9;BFFGGGFF/99;BFF/9/9:AE-;@9A?-9.;-;;9ABFA9BDA?///;BFFFA..;BF.@9..:9BFFEFD
@M03896:38:000000000-B4D98:1:1111:14857:6357 2:N:0:274
CCTGTTTGCTCCCCACGCTTTCGCACCTGAGCGTCAGTCTTCGTCCAGGGGGCCGCCTTCGCCACCGGTATTCCTCCAGATCTCTACGCATTTCACCGCTACACCTGGAATTCTACCCCCCTCTACGAGACTCCAGCTTGCCAGTATCAGATGCAGTTCCCAGGTTGAGCCCGGGGATTTCACATCTGACTTAACAAACCGCCTGCGTGCGCTTTACGCCCAGTAATTCCGATTAACGCTTGCACCCTCCG
+
ABABBFFFFFFFFGFEEEEFFGGFFGGF3AGFEGEEAFGGDGGHFDEGBA0EEE>EEEEHGFFEEH1/>EFHHHHHHFGFHGHHHHGFE?EEHGHHHABCD@FHHHG?FHGHGGHHHHHGGGGHFFFG<.<GC/CCGHB<CGFC00;;;:<CBGFFGHGGHH0.;0;9BFGFF-@DFGG0B0FFFFF/FF/9BB9B9.;E=DCDFFFDFFAA-.AFFFF@BDF9B/9BFFB.;..//DC;.EFBBFFEFF.
@M03896:38:000000000-B4D98:1:1111:28767:11205 2:N:0:274
CCTGTTTGATACCCACACTTTCGAGCCTCAATGTCAGTTGCAGCTTAGCAGGCTGCCTTCGCAATCGGAGTTCTTCGTGATATCTAAGCATTTCACCGCTACACCACGAATTCCGCCTGCCTCAACTGCACTCAAGATATCCAGTATCAACTGCAATTTTACGGTTGAGCCGCAAACTTTCACAACTGACTTAAACATCCATCTACGCTCCCTTTAAACCCAATAAATCCGGATAACGCTCGGATCCTCC
+
BBBABFFF5DFFGGGGGEGGGGEGHGGHHHHFHHGHGHFHGHHHHHFGHGHGEGGGHHHHHFGGGHFE1EEGHHHHHGGHHHHHHHDHHHHHHHHHHGGGGFEGHGGEEEHHHFFEEGHHHFHEFHHHHGHHGF2FFGHHHHHF2@FGFHHHFHHHGHFHHHGGFF>FFGGADGGGHHHHHEHH0CHBGFCGHHEHFHHHHEGBGCEFGGGGFFGG;FFGGG?FFGFGGGF-.AFGF?A.9--;ADFFFF
@M03896:38:000000000-B4D98:1:1111:28745:11209 2:N:0:274
CCTGTTTGATACCCACACTTTCGAGCCTCAATGTCAGTTGCAGCTTAGCAGGCTGCCTTCGCAATCGGAGTTCTTCGTGATATCTAAGCATTTCACCGCTACACCACGAATTCCGCCTGCCTCAACTGCACTCAAGATATCCAGTATCAACTGCAATTTTACGGTTGAGCCGCAAACTTTCACAACTGACTTAAACATCCATCTACGCTCCCTTTACACCCAATAAATCCGAATAACGCTCGGATCCTCC
+
AAA>AFFF5DFFGGFGGEBBBFEFFEFHHGGGGGHHHGFGFH3GFGHHH532EFBFFFFGBEADAGA1BAEFGDDG?B1BGGHHHHHHHHBGGGFHHEEEEEBGHHH/EFGHHH3EFEGGH3FCFHFBGHHGCFFD2FGFFHF22@@@@GGD2@GHEFFHHHF/<F<0<FC<><-<GHDGH0DGDEH<0CGFCGHEC0:GF0GEGH.:C;EE;0;C0;9CEFEBF0FFFBC..990;9;.A@-..;F/BB
@M03896:38:000000000-B4D98:1:1111:15745:12516 2:N:0:274
CCTGTTCGCTCCCCACGCTTTCGCTCCTCAGCGTCAGTGACGGCCCAGAGACCTGCCTTCGCCATTGGTGTTCTTCCCGATATCTACACATTCCACCGTTACACCGGGAATTCCAGTCTCCCCTACCGCACTCAAGCCCGCCCGTACCCGGCGCGGATCCACCGTTAAGCGCTGGACTTTCACACCGCACGCGACGAACCGCCTACGAGCCCTTTACGCCCAATACTTCCGGCTAACCCCTGCACCCTCC
+
ABBAAFFADBABGGGGEEE2FGEEEHGHHFGHGGFEFHFHFAAEEEAGGAFGGHFGHHHH?EFAFG43BFGEHHHHGHGGGCGGHHFGHFGEGHGHHEHEGFGHH<<</DGHGHH2FGGHFHGHGGH>C@DGF0<<FFH>AGG--<EEH::A:A@B-ABFFFG.9...:;>-:9-AFFBFFFFFFF;--;9@--99-;BF>DADDF.9ABBA./;/;ADFF?.9//9/;F9--9.;F?E..9.;FFF?.;
@M03896:38:000000000-B4D98:1:1111:15742:12537 2:N:0:274
CCTGTTCGCTCCCCACGCTTTCGCTCCTCAGCGTCAGTGACGGCCCAGAGACCTGCCTTCGCCATTGGTGTTCTTCCCGATATCTACACATTCCACCGTTACACCGGGAATTCCAGTCTCCCCTACCGCACTCCAGCCCGCCCGTCCCCGGCGCGGATCCACCGTTAAGCGATGGCCTTTCACACCGCACGCGACGCACCGCCTACGAGCCCCTTACGCCCCATAATTCCGCCTCACCCTTGCCCCCTAC
+
AAA3AFFADABBGGGE2EEFFGAEFHGGHFFFEEEAEFFFFE0EEE1FF1FBFGBGGGHHFEE1F3B3@?FEGHHHGFGEFEFFFGHHHHHFHHHHHEH/??BFG/<</<2FF>@2@FBGFGA2FGH<C/AFHC<<>>C>ADG-<.<AC-;:-?9@:9AFFGF99.../;-..9..9/99B/F/9D--;;-@--;9--;9-;@A.;..9;9..99/B.:-B-..//;/;F/....99.;.9.9//;9;9;
@M03896:38:000000000-B4D98:1:1111:26198:12737 2:N:0:274
CCTGTTTGCTACCCATGCTTTCGTGCCTCAGCGTCAGTTAAAGCCCAGTACGCCGCCTTCTCCACTGCTGTTCCTCCCGATCTCTACGCATTTCACCGCTACACCGGGAATTCCACCTACCTCCACTTCCCTCCTGCCCACCAGCTTTAATGGCCGGCTATGAGTCATGCCCCTACTTCTCACCACTCACTTATCACCTCGCCTACGCACCCTTTACACCCAGTAATTCCGGACAACGCTCTCTCCCTAC
+
>A1>1BF1BDFDGFD1CBF3BBECFEHHH11A0EEAEHGHHFHHHG/AF11BEEE/EF/A1A11B11111@B@D2DC/>/>E>B2FG/>E/>GGHGF/>EG?>B0/>//>FBFH2<AF<B0D</0@>1G1F10/0?1?F?/C?0.>F11>D11<0----.0000=00000:C..:.0:00000::;//9:0000;00/09.-A../.;.;@A-/;/9:;9A--///;/;B/-99999-?-::///9B-/;
@M03896:38:000000000-B4D98:1:1111:26518:13100 2:N:0:274
CCTGTTTGCTACCCATGCTTTCGTGCCTCAGCGTCAGTTAAAGCCCAGTAGGCCGCCTTCGCCACTGGTGTTCCTCCCGATCTCTACGCATTTCACCGCTACACCGGGAATTCCACCTACCTCTACTTCACTCAAGCCCAGCAGTTTTAATGGCAGGCTATGGGTTAAGCCCATAGTTTTCACCACTAACTTACCAGGCCGCCTACGCACCCTTTACACCCAGTAATTCCGGACAACGCCCGCTCCCTAC
+
ABBAAFFCFFFFGGGGBBBBGGEFEFHHHHHGGGGGFFFGGHHFHEAFFDHHFGEEGGGHAEEEFH32BBFEGGHHHGEAEEHHHHHGEFEGHGGHHAEEEEBGH/<>CFHHHHBGGGHHHHHHDGHHHHHHD2F??FGH<FGC1??GDFF=1FB.-><G0<0.<<.00<CCCG/0C0GFFGHHHHF/CGGFGFH0;.9C-9BDGGDCDDAE.9/BF/FBA.A///9;FF;-99-.A@D-9;;-99EF/9
@M03896:38:000000000-B4D98:1:1111:4628:13263 2:N:0:274
CCTGTTTGCTCCCCACGCTTTCGCACCTGAGCGTCAGTCTTCGTCCAGGGGGCCGCCTTCGCCACCGGTATTCCTCCAGATCTCTACGCATTTCACCGCTACACCTGGAATTCTACCCCCCTCTACGAGACTCAAGCTTGCCAGTATCAGATGCAGTTCCCAGGTTGAGCCCGGGGATTTCACATCTGACTTAACAAACCGCCTGCGTGCGCTTTACGCCCAGTAATTCCGATTAACGCTTGCACCCTCC
+
BBBAAFFFFFFFGGGGGEEFGGEFGGGGCGFGGGGGAFGHGHHHGGEHGGGGEEEFGGGHFEGGGHEEEFGHHGHHHHHHHGHHHHHGGFEGHHHHHGDGCCFGHFGCGHHHHHHHGHHGGGGHHHGDCDGHFGFDDCD/CGG0:CGC;::GFHFGGHHHHH0./;///;FFGBGC-AFGFFGFFFFBBFFFFFFFBAEFDBBDEFBADDAFB9.FFFDBDD.;F//9FFFAA9DBF.9.;.::FFDEE:
@M03896:38:000000000-B4D98:1:1111:4622:13280 2:N:0:274
CCTGTTTGCTCCCCACGCTTTCGCACCTGAGCGTCAGTCTTCGTCCAGGGGGCCGCCTTCGCCACCGGTATTCCTCCAGATCTCTACGCATTTCACCGCTACACCTGGAATTCTACCCCCCTCTACGAGACTCAAGCTTGCCAGTATCAGATGCAGTTCCCAGGTTGAGCCCGGGGATTTCACATCTGACTTAACAAACCGCCTGCGTGCGCTTTACGCCCAGTAATTCCGATTAACGCTTGCACCCTCC
+
ABA?AFFFFFFFGGGGEEEFFGDEEFGGBGHHEEGGEGGFHHHHGEEGBEEFEEEEGGGHAEEFGHE/>EFGHHHHGFHGHHHHHHHGGFGGHHGHHGF?CCFGHHFFFHHHHHHFGHHGGGGHHHF.<DFHFCFGGHEGHGF00CGGCGFHFGGFCGHHHGBC:99FGGGFCBB?G.BFFBFFFFF/BFFFFFFFFFFECAFDFFDFFFFB@:AFFFB=C..;9B/BFFF?.:DBBDF.9A9;B;DFFF
@M03896:38:000000000-B4D98:1:1111:4194:14282 2:N:0:274
CCTGTTTGATACCCACACTTTCGAGCCTCAATGTCAGTTGCAGCTTAGCAGGCTGCCTTCGCAATCGGAGTTCTTCGTGATATCTAAGCATTTCACCGCTACACCACGAATTCCGCCTGCCTCAACTGCACTCAAGATATCCAGTATCAACTGCAATTTTACGGTTGAGCCGCAAACTTTCACAACTGACTTACACATCCATCTACGCTCCCTTTAAACCCAATAAATCCGGATAACTCTCGGATCCTCC
+
AAA3>FFFFFFFGGGGGCFFGGEEGEGHHHHHFGGHEGFFHHBGFHHEFGGGEGEFHHHHAEDEEHF11EEGHHHHGHGHHHHHHHHHHHHHGGHHHGEFGFFHHHH?EEHHHF3EEEGGHHHGGHHFGFHHG22?DGHHHHGB@FFFFGHHFHHB1FFH1G//FA>0FFG-A@CCHHFHHHHFDEH<DGHGH0;CHGHFBGGHB0CAEEGG909B0FBF:.;9090CF/.;..9/9/;9F9.9.;FFF/
@M03896:38:000000000-B4D98:1:1111:4209:14300 2:N:0:274
CCTGTTTGATACCCACACTTTCGAGCCTCAATGTCAGTTGCAGCTTAGCAGGCTGCCTTCGCAATCGGAGTTCTTCGTGATATCTAAGCATTTCACCGCTACACCACGAATTCCGCCTGCCTCAACTGCACTCAAGATATCCAGTATCAACTGCAATTTTACGGTTGAGCCGCAAACTTTCACAACTGACTTAAACATCCATCTACGCTCCCTTTAAACCCACTAAATCCGCATAACGCTCCGATCCTCC
+
AABAAFFFFFFFGGGGGEFBFG2AEFGHHGGHHDDGBGFGHHCHHHFFGAF2BF2FGGHF1B1B1FA1AAAFGHHHHHGCGHGGHHGHGHHHGHHHHGGGGEEFCHF?EEHHHH3EEGAFFFFGFGGBDHGFB0BB1BGHHHHB2GHFFGHFGHF1<1FB1?//0//0<>G-<CGGHFGHHDGDGDG<<<;C:CCHBCCBH0:GGF.CECAE/00;;09/.;.;B/:F0B..;9.C:.@.9.:;.-9;FF
@M03896:38:000000000-B4D98:1:1111:4189:14300 2:N:0:274
CCTGTTTGATACCCACACTTTCGAGCCTCAATGTCAGTTGCAGCTTAGCAGGCTGCCTTCGCAATCGGAGTTCTTCGTGATATCTAAGCATTTCACCGCTACACCACGAATTCCGCCTGCCTCAACTGCACTCAAGATATCCAGTATCAACTGCAATTTTACGGTTGAGCCGCAAACTTTCACAACTGACTTAAACATCCATCTACGCTCCCTTTAAACCCACTAAATCCGGATAACGCTCGCATCCTCC
+
ABAAAFFFFFFFGGFFGEFFFGE24EEHHGHGGHEHGGFFGGHHFHFHHHBGEGBFHHFGAEEEEHBB1EEGHHHHBFFHHHHHGFFHHGHHHHHHHCEGGEGCGEGE@FHHHFBEDF/GFFHFFGD2FHHHFBG2FHBHHHF@2@GG@GHFBFHF1GFF1FF/F//<1FF-<CDCHHDGGFHFHGG<DCCG0G0CFFHFCFHHHH.@EFGGF09F09BFFE..9CFGGF9-.C.BB.;.A---.;B/9F
@M03896:38:000000000-B4D98:1:1111:12163:16439 2:N:0:274
CCTGTTTGCTCCCCACGCTTTCGAGCCTCAACGTCAGTTACCGTCCCTTACGCCGCCTTCGCCACTGCTGTTCCTCCTCATATCTACGCATTTCACCGCTACACTAGGAATTCCACTTACCCCTCCGGTCCTCTAGATTGCCAGTTTCCAATGCCGTCCCGGGGTTGAGCCCCGGCCTTTCACATCACACTTGCCCTTCCGTCTACGCGCACTTTACACCCAGTAAATCCGGACAACGCTTGCCCCCTAC
+
AAA>>FFBFFFFFECEEEE2FFEDHGEHF3FF2GH2EHHHFHGAEE13B33BAEAAEGAC1?AEEE33434B4B4@GG13B4@B@GH?EEEEHFHHH/>EE@3?B3?33?GHGH?B1GGGBC///<<<///<?111111?1???1>GHFF1FHGF-CCAD-<--;-;/:0HGC--9;A/CFB09BCC0;;BB00;0/9//./.9AF.----9-/9/B/99A999//;/9;9-.--:.--..:ABBABB?F
@M03896:38:000000000-B4D98:1:1111:26675:17449 2:N:0:274
CCTGTTCGCTACCCATGCTTTCGCTCCTCAGCGTCAGTTACTACCCAGAGACCTGCCTTCTCCATCGGTGTTCTTCCTGATATCTCTGCATTCCACCGCTACACCAGAAATTCCAGTCTCCCCTGTAGTACTCAAGTCAGCCCGTATCTCCTCCACGTCCAGCGTTAAGCCCTAGGATTTCACAGACGACCTCACAAACCGCCGACGAGCTCTTTACGCCCAGTAATTCCGGACAACGCTCGCACCCTAC
+
AB@3>DF>AABBGGGEFBBBFGEEEHGHHHFBAGGGAFHHFGBFFHFGH12BFGBFGHHH3BGGHFA1A1EEGHHHHHHBFHHHH44BFG4BGEBGHEEGEE3FFFBBFGHHHHE4BFHHFHGH?FGF4BFHDBG1BF2BBFF/B/FC2@FF0@FH/??FDC0/>.C<1FGGHG0<<DGFDFHD0<C<-;-:0::;0CGE-@B-;?9--99;:999B.A;@D.99//9;B/99-B.;>;;D;@@>BA999
@M03896:38:000000000-B4D98:1:1111:26696:17453 2:N:0:274
CCTGTTCGCTACCCATGCTTTCGCTCCTCAGCGTCAGTTACTACCCAGAGACCTGCCTTCGCCATCGGTGTTCTTCCTGATATCTGTGCATTCCACCGCTACACCAGAAATTCCAGTCTCCCCTGTAGTACTCAAGTCAGCCCGTATCGCCTGCACGTCCAGGGTTAAGCCCTAGGATTTCACAGACCACGTGACAAACCGCCTACGAGCTCTTTACGCCCAGTAATTCCGGACAACGCTCGCACCCTAC
+
ABBAAFFBBBBBGGGGGFGFGGFEGHGHHHGHGGGGFHGHHHFHGHBBGAEGGHBGGHHHEEFEGHE?>EEEGHHHHHHGHHHHFD4FGGHHHHHHHFGGGCFGFHABFGHHHHFBGHHHFHGHEEHHFHHHFFG2GFDBFGG</>FG/CEDEHBHFCGGGE0<<>.1=FHHFH/<CDDHHFGG0CG.=CC:CEECFCHGABA?AFADDFFFF0BBFAA?DF?9BF/;FF/-:9;AA-B.A@9-@DFFFF
@M03896:38:000000000-B4D98:1:1111:26709:17465 2:N:0:274
CCTGTTCGCTACCCATGCTTTCGCTCCTCAGCGTCAGTTACTACCCAGAGACCTGCCTTCGCCATCGGTGTTCTTCCTGATATCTGTGCATTCCACCGCTCCACCAGAAATTCCAGTCTCCCCTGTAGTACTCCAGTCAGCCCGCATCGCCTGCACGTCCAGCGTTACGCCCTAGGATTTCACAGACCACGTGACCCACCGCCTACGAGCTCTCTACGCCCCGTAATTCCGGACACCGCACACCCCCTAC
+
AAA1ADFADAADGGGGFFG3GFEFGHGHHHHHEFF0ADD2FHFGFH1BA/BCFH0FGHHHAECEFGE/>BEFHHHHGHHGFGHGHE2@FGGHHGHEFEEE/?1FFCAB01BBFG2BBGHFGHA0?B2BBFGFDF11BF11BGCB/>?A?CC?/00G.<FF.<0<<<..<<AC-/::000:;;C00/../;.::.90/.CB.9-;99.9;-.:9/:/;99-;-;9@--9;B/--9;-;->---9--;9--;
@M03896:38:000000000-B4D98:1:1111:26683:17468 2:N:0:274
CCTGTTCGCTACCCATGCTTTCGCTCCTCAGCGTCAGTTACTACCCAGAGACCTGCCTTCGCCATCGGTGTTCTTCCTGATATCTGTGCATTCCACCGCTACACCAGAAATTCCAGTCTCCCCTGTAGTACTCAAGTCACCCCGCATCGCCTGCACGTCCAGCGTTAATCCCTACGATTTCACAGACGACGTGACAAACCGCCTACTAGCTCTTTACGCCCAGTAATTCCGTACAACGCTCGCACCCTAC
+
AAA3AFFADAADGGGFFFFBFFDGGHGHHHHGAEAEEEFBGHFHHFFFGE2FFF2BGGHGAEEEFHE?>1?EFGHHHHFDBFDFG4@FGGFFFFFGF1EEEE?GGGGAGFHHGG44BFGHFGAG?B33B3BGF3BBBBF3BFD>/>CD/???/?BF.0<FE10-.<<<0=DC0D.<C...C0CC:::--;-99.9;;9CG9?F.AB0;0BFBF///9.99@;.9;:B/FFF/...;;-9.;-9-;-D.:A
@M03896:38:000000000-B4D98:1:1111:12720:18651 2:N:0:274
CCTGTTCGCTCCCCACGCTTTCGCTCCTCAGCGTCAGTGACGGCCCAGAGACCTGCCTTCGCCATTGGTGTTCTTCCCGATATCTACACATTCCACCGTTACACCGGGAATTCCAGTCTCCCCTACCGCACTCAAGCCCGCCCGTACCCGGCGCGGATCCACCGTTAAGCGATGGACTTTCACACCGGACGCGACGAACCGCCTACGAGCCCCTTACGCCCACTACTTCCGGATAACGCTTGCACCCTAC
+
ABBAAFFABBBBGGGGEFEFFGEFGHGHHHHHGGG2EGHBFE0EGE?GHHHHGH2GHHHHGFGGGH433BGEHHHHHHGGGCFGHHHHHGGFHHHHHGGEEFFHHGGGGGGHHHF>@GGHHGGHGHHACDFGF0C>FFH-CGG-<CEGH:AF-?-A:BDG0FC?9;D.9B@;A?9BFBFFFFFFFFA--;@B>;@-;;>DFFF.9F..;9-;.99/B?ACFFF?B9:9BFD-;../B.9:.;.;9BD.9:
@M03896:38:000000000-B4D98:1:1111:12715:18669 2:N:0:274
CCTGTTCGCTCCCCACGCTTTCGCTCCTCAGCGTCAGTGACGGCCCAGAGACCTGCCTTCGCCATTGGTGTTCTTCCCGATATCTACACATTCCACCGTTACACCGGGAATTCCAGTCTCCCCTACCGCACTCAAGCCCGCCCGTACCCGGCGCGGATCCACCGTTAAGCGATGGACTTTCACACCGGCCGCGACGAACCGCCTACGAGCCCTTTACGCCCACTAATTCCGTATAACGCTTGCACCCTAC
+
ABBBBFFABBBBGGGGEFEFFGGGGHGHHHHHGGEFFFHHFGAEEEEGHHHGGHFHHHHHGGGEFEGFB1GEHHHHGHGGGGGHHFGGGGHFHHHHHEGEGFGHHGCBDGHHGHHFDGHHHHGHGFHADCDGG0F<FFH->CF<<AGGH.-AA@9D?-@FFGG.:.;:9B-..AABFBBBFFFFFFF--;-B--:-:@BFCFF..B;A.;BF./;BFFFCBF..////;F//..:9B.@.;.;9BBDA9;
@M03896:38:000000000-B4D98:1:1111:5640:18841 2:N:0:274
CCTGTTTGCTCCCCACGCTTTCGCACCTGAGCGTCAGTCTTCGTCCAGGGGGCCGCCTTCGCCACCGGTATTCCTCCAGATCTCTACGCATTTCACCGCTACACCTGGAATTCTACCCCCCTCTACGAGACTCAAGCTTGCCAGTATCAGATGCAGTTCCCAGGTTGAGCCCGGGGATTTCACATCTCACTTAACACACCGCCTGCGTGCGCTTTACGCCCAGTAATTCCGATTAACGCTTGCACCCTCC
+
ABBAAFFFFFFFGGGGEEAFFGFGGGGGFGHGEGG2EGGHHHHHGGECGEGGEEEEGGGHFFGFGGE@EEFHHHHHGBGDGHHHHHHFEEFGHHHHHDBFBBFHHGFCGHHGHHHHHHHGGGGHHH.A<CEGF0C0<GFCCHG0CGFHGFGHHHGHHFGFFH0.;9/:/;BE@G--?EFGGGG0FFF//BBBBFF//.ADBCDF:F;ADFBB;AEFFEAAFAE/9///BFFD.9;FFDF.;.9;;FFFED
@M03896:38:000000000-B4D98:1:1111:5632:18858 2:N:0:274
CCTGTTTGCTCCCCACGCTTTCGCACCTGAGCGTCAGTCTTCGTCCAGGGGGCCGCCTTCGCCACCGGTATTCCTCCAGATCTCTACGCATTTCACCGCTACACCTGGAATTCTACCCCCCTCTACGAGACTCAAGCTTGCCAGTATCAGATGCAGTTCCCAGGTTGAGCCCGGGGATTTCACATCTGACTTAACAAACCGCCTGCGTGCGCTTTACGCCCAGTAATTCCGATTAACGCTTGCACCCTCC
+
BCCCCFFFFFFFGGGGGEEFGGGGGGGGGHHHGGGGEGGHHHHHGGFHHGGGEGEGGGGHGEFGGHGEEEGHHHHHGGHHHGHHHHHGGGGGHGHHHGDGGCFGHHF=2GHGHHHHHHGGGGGHHHGD<EEHFCFDGHFCGHHC:GHCCGFHHHFHGGHHHHF.::;9BFGGGGFGADGGGFGFFFFBBFFFFFFFFFFFFFFFFFFDFFCB@?ABFADCFFF0FFBBFFFBDDDFFDF.AA99;FFFFF
@M03896:38:000000000-B4D98:1:1111:10846:20414 2:N:0:274
CCTGTTTGCTCCCCACGCTTTCGCACCTGAGCGTCAGTCTTCGTCCAGGGGGCCGCCTTCGCCACCGGTATTCCTCCAGATCTCTACGCATTTCACCGCTACACCTGGAATTCTACCCCCCTCTACGAGACTCAAGCTTGCCAGTATCAGATGCAGTTCCCAGGTTGAGCCCGGGGATTTCACATCTGACTTAACAAACCGCCTGCGTGCGCTTTACGCCCAGTACTTCCGATTCACGCTTCCACCCTCC
+
AAAAAFFFFFFFGGGG?AEFFFDEEGGGFHHHGGGEEBFGGHFGGEEHHG?GEEEEFGGHCEEEGFA>EEGHFHHHFFEFHGGHHHHFEEGGGHHHHGGGC@DGHHGGGFFHHHGGHHHGGGGHHHGG?EEHF0<0<CD<CG=000<C;00;CGGFCFCGHHF./9;;/CFAD-;-9;9FGEG0FF///99BB/BF/:E9-@=9EFFFDDBD-A.//.9--A.9//:/;9A.A./;B.....;9;;A.9A
@M03896:38:000000000-B4D98:1:1111:10869:20417 2:N:0:274
CCTGTTTGCTCCCCACGCTTTCGCACCTGAGCGTCAGTCTTCGTCCAGGGGGCCGCCTTCGCCACCGGTATTCCTCCAGATCTCTACGCATTTCACCGCTACACCTGGAATTCTACCCCCCTCTACGAGACTCAAGCTTGCCAGTATCAGATGCAGTTCCCAGGTTGAGCCCGGGGATTTCACATCTGACTTAACAAACCGCCTGCGTGCGCTTTACGCCCAGTAATTCCGATTAACGCTTGCACCCTCCG
+
ABBBBFFFFFFFGGGGEFEFGGGGGGGGGHHHGGGGEGHHHHHHGEAGHG?FEGEGGGGHHGGGGHGFEEGHHHHHGHHFHGHHHHHGGFGGHGHHHGGGGBDGGHHFGHHHHHGFGHHGGGGHHHG.AEEHFFFGGHFCGGGC:CGHCCGGHGFHGGHHHH0:;9/;0FFEG-CGAACFFFFCFFF0BBFFBFFBFFE:DDFDEFFDFFFF@AFFFFDACFEFF0BFFFF?.AD0;:B?..;:BFDEFF.
@M03896:38:000000000-B4D98:1:1111:10856:20429 2:N:0:274
CCTGTTTGCTCCCCACGCTTTCGCACCTGAGCGTCAGTCTTCGTCCAGGGGGCCGCCTTCGCCACCGGTATTCCTCCAGATCTCTACGCATTTCACCGCTACACCTGGAATTCTACCCCCCTCTACGAGACTCAAGCTTGCCAGTATCAGATGCAGTTCCCAGGTTGAGCCCGGGGATTTCACATCTGACTTAACAAACCGCCTGCGTGCGCTTTACGCCCAGTAATTCCGATTAACGCTTGCACCCTCC
+
ABA?AFFFFFFFGGGGEEEFFGEEFGGFGHHHGGGGGHHHHHHHGFAGHGEEEGEGGGGHFEEFGHEEFGGHGHHHGFHFGGHHHHHGGGGGHHHHHGGGGCDGHHFGGHHHHHHGHHHGGGGHHHGDADEHF0C<DGECGHHC:;GC<:CGFHHCCCHHHHGEC999FFGGGA?-BAFGGGGGFFF;BFFFFFFFFFFFFFFFFFFFFFAF@?AFFF?DFDF9B/BFFFF9AAABB?D.AA9:BFFEFF
@M03896:38:000000000-B4D98:1:1111:26744:21924 2:N:0:274
CCTGTTTGCTCCCCACGCTTTCGAGCCTCAACGTCAGTTACCGTCCAGTAAGCCGCCTTCGCCACTGGTGTTCCTCCTAATATCTACGCATTTCACCGCTACACTAGGAATTCCACTTACCCCTCCGGTACTCTAGATTGACAGTTTCCAATGCAGTCCCGGGGTTGAGCCCCGGCCTTTCACATCAGACTTGCCATTCCGTCTACGCTCACTTTACACCCAGTAAATCCGGATCACGCTTGCCCCCTACG
+
BBBBBFFFFFFFGGGGGEEFFGGGGGGHHHHHGHHFEGGHHHGGGEEGGFGGFGEGGGGHGEGFGHGGFGFGHHHHHHHHHHHHHHHGGGGGHGFHHGGGGEFHFHHGFGHHHHHHGGDG2FGGGGG@>BGHFFGF1DFG1GHFFFGHHFFGGFHGGGGHGFCCC<A<GHFFGCCCGGGGGEFFGGF;0F9FFBC;FFBGGG.AEFEACDDF9BF/:FBBA.A/F/BFFFF-AA-AF.A...:::EF9AA.
@M03896:38:000000000-B4D98:1:1111:8343:22529 2:N:0:274
CCTGTTCGCTCCCCACGCTTTCGCTCCTCAGCGTCAGTGACGGCCCAGAGACCTGCCTTCGCCATTGGTGTTCTTCCCGATCTCTACACATTCCCCCGTTACACCGGGAATTCCAGTCTCCCCTACCCCACTCAAGCCCCCCCGTACCCGTCCCGGATCCACCGTTAACCGCCGGACTTTCACACCGCCCCCTACCACCCGCCTACGCGCCCTTTACGCCCACTACTTCCGTCTAACGCTCGCTCCCTAC
+
BBABAFFADBABGGGEEEEAFGAEEHGHHFGGEEAAAGG5DEAEEEEEGFGFGEBFFHHH1EFEGFD3B1GEEHFHHEF?E/1FDFGGHFCFHG3BE<??<FGGFD/<?CGGGFE1@FDGBFDHAGG0?EDAF011<FF.>AD-::C:0.:;.C---.;CFB9.9.990;---@---9/://;F/D-----;9.9.99AD==B..;9--9@B=/9BF.9;@D?A//9/99./..:/:.9..9-..AE./.
@M03896:38:000000000-B4D98:1:1111:8331:22545 2:N:0:274
CCTGTTCGCTCCCCACGCTTTCGCTCCTCAGCGTCAGTGACGGCCCAGAGACCTGCCTTCGCCATTGGTGTTCTTCCCGATATCTACACATTCCACCGTTACACCGGGAATTCCAGTCTCCCCTACCGCACTCAAGCCCGCCCGTACCCGGCGCGGCTCCACCGTTAAGCGATGGACTTTCACACCGGACGCGACGAACCGCCTACGAGCCCTTTACGCCCAATCATTCCGGATAACGCTTGCACCCTAC
+
BBBBBFFBBBBBGGGGCEEFFGFEGHGHHGGHGGGGEFG5GGCGEEEGHHEGGHGHHHHHGEFFGFFFEFGFHHHHHHGGGGGHHHGFHHHGHHHHHGGFGFFHHGDFGGH2FGGBHGHHGHGHGHHDGGGGFHHFGGH?@DC-CGGGHCACDB?A-;CGFFFE.9;ABF;.:A:/9BBFFFFFFFF=-;-9--@;-;@-=@@.:B.;;@BAB/;FFFDFDFEF/;9FFF/:.9.;/.:.;.EFFFD?.;
@M03896:38:000000000-B4D98:1:1111:20995:23868 2:N:0:274
CCTGTTTGCTCCCCATGCTTTCGCACCTCAGTGTCAGTATTAGGCCAGATGGCTGCCTTCGCCATCGGTATTCCTCCAGATCTCTACGCATTTCACCGCTACACCTGGAATTCTACCATCCTCTCCCATACTCTAGCCAACCAGTATCGAATGCAATTCCCAAGTTAAGCTCGGGGATTTCACATTTGACTTAATTGGCCACCTACGCGCGCTTTACGCCCAGTAAATCCGATTAACGCTTGCACCCTCT
+
BBBBBFFFFFFFGGGFFBBBFGEEEGGHHHHHHHFHHHHGHHFGHBFFGHBCBFFFHHHHCEEGFGBAAFFHHHHHGGHHGHHHHHHFGGGGHGGHHEEEEEFHHHG?EGHHHHGHHHHHHHHHHHHFFGGHHDFBBFHHGGG/2@GG?FGFGHHFFDHHHHG/F11F<FDFD---A.G<GHGF0=00==GHFD=0;/;CHGHHHHDCGGGG9:.BCCD?DF.9//:BFFFAA.AFF?F?.AA9FBFEFF
@M03896:38:000000000-B4D98:1:1111:20974:23876 2:N:0:274
CCTGTTTGCTCCCCATGCTTTCGCACCTCAGTGTCAGTATTAGGCCAGATGGCTGCCTTCGCCATCGGTATTCCTCCAGATCTCTACGCATTTCACCGCTACACCTGGAATTCTACCATCCTCTCCCATACTCTAGCCAACCAGTATCGAATGCAATTCCCAAGTTAAGCTCGGGGATTTCACATTTGACTTAATTGGCCACCTACGCGCGCTTTACGCCCAGTAATTCCGATTAACGCTTGCACCCTCTT
+
AAA3AFFCFFFFGGGGGBBBGGEEAGGHHGGHHHEGDGHGHHGC3BGAFGFFBFAEGHHH1EEAFF1AAFFHGHHHGGHFGHHHHHGFFAFGHHHHGEEGGEFGHGFF?GHGHHBDGHHHHGHHHHH2GFFGH3D3BFFGGGG/@D>G/FCFGHF<DFDHHHB/1?11<?FGA@---.<DGFH00=0==DGFGFFF0//;CEHFHG.;9A-9@A.FFCADAG9F9B/;BF/9ADFFB.9.9AEFBBFEE./
@M03896:38:000000000-B4D98:1:1111:17150:24808 2:N:0:274
CCTGTTTGCTACCCATGCTTTCGTGCCTCAGCGTCAGTTAAAGCCCAGTAGGCCGCCTTCGCCACTGGTGTTCCTCCCGATCTCTACGCATTTCACCGCTACACCGGGAATTCCACCTACCTCTACTTCACTCAAGCCCAGCAGTTTTAATGGCAGGCTATGGGTTAAGCCCATAGTTTTCACCACTAACTTACCAGGCCGCCTACGCACCCTTTACACCCAGTAATTCCGGACAACCCTCGCTCCCTAC
+
ABAAAFFFFFFFGGGGEBBAFGBBFFHHHFGFAEEEEFFAFHDGGEGBBBFFFGAEFGGG1EEEEG32BBBEGHGHHFEEEEHGGFGFEDEGHHGHH?EE?EGHHE//>BGHGHFGHG2GHFHGFHGHHHHFF2F1?FGC<GGC1?<FGHE>FFG><C0G0D0<<<.00<CG.F/::0:CGBHHFGF/CFCCBGG;;;AEADGGGG9BGGGG.9BFF/FFF.A9///:FF/-.@D...:.;9@.:DE./;
@M03896:38:000000000-B4D98:1:1111:17141:24825 2:N:0:274
CCTGTTTGCTACCCATGCTTTCGTGCCTCAGCGTCAGTTAAAGCCCAGTAGGCCGCCTTCGCCACTGGTGTTCCTCCCGATCTCTACGCATTTCACCGCTACACCGGGAATTCCACCTACCTCTACTTCACTCAAGCCCAGCAGTTTTAATGGCAGGCTATGGGTTAAGCCCATAGTTTTCACCACTAACTTACCAGGCCCCCTACGCACCCTTTACACCCAGTACTTCCAGACACCCCCCGCCCCCTAC
+
BBABBFFFFFFFGGGGFFBBFGEGGFHHHHGHDEEEEHEGHE5FGFAFFFEGGGAEFGGHEEEEFHEFBFHEHHHHHGGEEFGHHHHGGGGGFHHHHGGGGEFHH?E/CGHHHHHHHG2FGGHFHHHHHHDGD2?<FFHEGHG0<1FGHGFHBGFG?><C<GB.<.<==DGG.</:;0;CFHHH0C//CG:G0CH00.CG.9???F.-.9;E.9FBF/9BDE.;;/99BF///;;.9.;-99;-9-@-.;
@M03896:38:000000000-B4D98:1:1111:8014:26455 2:N:0:274
CCTGTTTGCTACCCATGCTTTCGTGCCTCAGCGTCAGTTAAAGCCCAGTAGGCCGCCTTCGCCACTGGTGTTCCTCCCGATCTCTACGCCTTTCACCGCTACACCGGGAATTCCACCTACCTCTACTTCACTCAAACCCAGCAGTTTTAATGGCACGCTATGGGTTAAGCCCATAGTTTTCACCACTCACTTACCAGTCCGCCTACGCACCCTTTACACCCACTAATTCCCGCCTACCCCCGCTCCCTAC
+
AAAAAFFFFFFFGGGBFBA3AB1B0BGHHHGHGGEGGFGF2FGHEEGCGD1ABCAEEAFHCEEEEG1010GEFDDGBFG/>EGGHFGAE/BEGF@GG?>EEEGGH<>>B@GHHGBFFCGHFHHH1GHGF>FD<011?FCFCGF01?>GGHB1DFG1.>AE.=0<C<<00<<<;G/0000;CCFHHGF/;CGHFGE000;9.;ECAB99;-:C./9;9F9BAE--///;F//--9-;;-9-;9@--:9B9:
@M03896:38:000000000-B4D98:1:1111:8038:26465 2:N:0:274
CCTGTTTGCTACCCATGCTTTCGTGCCTCAGCGTCAGTTAAAGCCCAGTAGGCCGCCTTCGCCACTGGTGTTCCTCCCGATCTCTACGCATTTCACCGCTACACCGGGAATTCCACCTACCTCTACTTCACTCAAGCCCAGCAGCTTTAATGGCAGGCTATGGGTTAAGCCCATAGTTTTCACCACTAACTTACCAGGCCGCCTACGCACCCTTTACACCCAGCAATTCCGCACAACGCCCGCTCCCTCC
+
ABAAAFFFFFFFGGGCEBFDGGEFFFHHHGHHGGEGEGGFHHFHHHFGFGHFBGEEFFGHFEGDGGB?BBGEGFHHHGEGGGHHHHHGGGGGHGFHHEEEEEHHH/><@DGHGHGGHAGHHHHHGHHHHHHHF2C??FCG?GG00?FDHHFD1FG.->00000<<<<0=<CG.:/0:;0;GGHHFHFCGHFCFHGB0;AEA?-AEB.;;B?F9/FFFFFFFE..;FB9FF/.;-;.A->-;-;-@DE..;
@M03896:38:000000000-B4D98:1:1111:8019:26474 2:N:0:274
CCTGTTTGCTACCCATGCTTTCGTGCCTCAGCGTCAGTTAAAGCCCAGTAGGCCGCCTTCGCCACTGGTGTTCCTCCCGATCTCTACGCATTTCACCGCTACACCGGGAATTCCACCTACCTCTACTTCACTCAAGCCCAGCAGTTTTAATGGCAGGCTATGGGTTAAGCCCATAGTTTTCACCACTAACTTACCAGGCCGCCTACGCACCCTTTACACCCAGTAACTCCGGACCACGCTCGCTCCCTAC
+
BBBBAFFFFFFFGGGGFFBBFGEFFFHHHHFGEEGCEHHHFHFGFHEHGGHGGHAEGGGHAEECFHG2B?GEHGHHGGGGGGHHHHHGFEGGHGGHHEEFEEEHHE/EDFHFHGFFHFGHHHHFGHHHHGGHFCH1GGCH?FG0<1?DG1DFGHGD-><1<D0<<<<<=DGHG<C0;:CGHFHHHEFB/CCHHFHC0;CEDFGGGG.BDABF.:B9F/;/AEF/9//9;FA-.;-.AAD.A-;.;;A.;A
@M03896:38:000000000-B4D98:1:1111:11368:26814 2:N:0:274
CCTGTTTGATACCCACACTTTCGAGCCTCAATGTCAGTTGCAGCTTAGCAGGCTGCCTTCGCAATCGGAGTTCTTCGTGATATCTAAGCATTTCACCGCTACACCACGAATTCCGCCTGCCTCAACTGCACTCAACATATCCACTATCAACTGCAATTTTACGGTTGAGCCGCAAACTTTCACAACTCACTTAAACATCCATCTACGCTCCCCTTCAACCCAATACATCCGGCTCACGCTCCGATCCTCC
+
ABAA>BFFFF5BBBDFGEFBFGEDFFCGHFGGFHHBDDG5F33EFG5BGF3ABF2FGDHHAA1BAFAA10EGGHFHEGGFGHFHHHGDFFGGFFFGFEE@ECFGGGE?>EGEFF3EEE/?FBGBBGGFBFHHF0C0B0FFGGD1@0@@>@GB0<FD1<11FG//0/-0><G-<@CDHFD==DF0DAG0<:0:<0;:0:C/C0GEFF.-9CCE./;9009C9A./0/;BBF.---./9......-.9;:BF
@M03896:38:000000000-B4D98:1:1111:11362:26831 2:N:0:274
CCTGTTTGATACCCACACTTTCGAGCCTCAATGTCAGTTGCAGCTTAGCAGGCTGCCTTCGCAATCGGAGTTCTTCGTGATATCTAAGCATTTCACCGCTACACCACGAATTCCGCCTGCCTCAACTGCACTCAAGATATCCACTATCAACTGCAATTTTACGGTTGAGCCGCAAACTTTCACAACTCACTTAAACATCCATCTACACTCCCTCTAAACCCAATAAATCCGGATAACGCTCGGATCCTCC
+
ABA3AFFFFF5BBBDEGEFBGGEEAEEHHGGHFHHH5DD5DAGFHHHFED3ABEAFHHFHCE11AFB1AAECGDGHFGGB?GHHHHFGGFGDGFHHHEEEEEFGHEF>EAH?GH3EEE/BGGHFFHHFGHGHFG111??GHHH1@0@FFGH2@GGFDG1?GG?/0</0<>F--@@GHFGGHHHGHDG00=CG000;CCG/00CHEF0/:;CE//900;9BDE.990CFFF.-C.A0C.;.;--.9;BBFF
@M03896:38:000000000-B4D98:1:1111:11379:26835 2:N:0:274
CCTGTTTGATACCCACACTTTCGAGCCTCAATGTCAGTTGCAGCTTAGCAGGCTGCCTTCGCAATCGGAGTTCTTCGTGATATCTAAGCATTTCACCGCTACACCACGAATTCCGCCTGCCTCAACTGCACTCAAGATATCCACTATCAACTGCAATTTTACGGCTGAGCCGCAAACTTTCACAACTGACTTAAACATCCATCTACGCTCCCTTTAAACCCAATACATCCGCATAACCCTCGGATCCTCC
+
ABBAAFFFFF5BBFFEGGFFGGBEBFEHHGGHFDFG5DF5GDGHHHFGHD3BBFBFGHFH1E1A1BB11AEHHFGGFFFHFHGGHHGHGEGHHFEGHEEEEEGHHHG>E/EEGF3EEF/CGGHFGHF01FGGCF11F1BDDGF1@0>FFDGB0GFGFD1GDG///<<0<>F>ACCDFFHGGFF0GD//:CGGFB0CG0C:C;FFHFCBGEDE9B90;F9FDE./;/90CCA.-9;99/:..-...9B/FF
@M03896:38:000000000-B4D98:1:1112:11402:5232 2:N:0:274
CCTGTTTGCTCCCCACGCTTTCGCACCTGAGCGTCAGTCTTCGTCCAGGGCGCCGCCTTCGCCACCGGTATTCCTCCAGATCTCTACGCATTTCACCGCTACACCTGGAATTCTACCCCCCTCTACGAGACTCAAGCTTGCCAGTATCAGATGCAGTTCCCAGGTTGAGCCCGGGGATTTCACATCTGACTTAACAAACCGCCTGCGTGCGCTTTACGCCCAGTAATTCCGATTCACGCTTGCACCCTCC
+
BBBAAFFFFFFFGGGGFEEFFGAEEGGH3FEBEEEEGHFGHHHHEGEHGE10AE>EFGGGBEEEGGEEEEGGHHHHHFBFGGHHHGHFE/EGHHFHHEBC@DHHFFFFFHHHGFGHFFHGGGGHHGAA.>CGGHCDGGB/<G=0<DGGG0CGBHHBGHHHHHF.;:/:;CFG;BAD-CFGGGGFGGB0CCGFF/;/9AEFCDFBEF9:.:-9B.AFF..@B.AB//;:FFFF../:B.;.;99;;9D.ED
@M03896:38:000000000-B4D98:1:1112:22296:5691 2:N:0:274
CCTGTTTGCTCCCCACGCTTTCGCACCTGAGCGTCAGTCTTCGTCCAGGGGGCCGCCTTCGCCACCGGTATTCCTCCTGATCTCTACGCATTTCACCGCTACACCTGGAATTCTACCCCCCTCTCCGAGACTCAAGCTTGCCAGTATCAGATGCAGTTCCCAGGTTGAGCCCGGGGATTTCACATCTGACTTACCACACCGCCTGCGTGCCCTTTACGCCCAGTAATTCCGATTAACGCTTGCACCCTCC
+
ABBAAFFFFFFFGGGGEFEFGGEEAFGH3BGGFFEEEHFHHHHHGFEGC10AAEEEGGGHGEEEECEEE/FGHHHHH233GGHHHGHGGEEGHHGHHFCD?@FGC2GF2GGHH22F10?CCCDG0FA--<CHHH/<DGB/<C:0:0;;C0C0CF0;;CCC0009999;CBGG?-9A-EFGFBF9/9//;;FF//;//.;;AADD.9-.99.;9FFFF.A=CAE99FFFFFB....:;.@999:;:BFFFF
@M03896:38:000000000-B4D98:1:1112:22271:5704 2:N:0:274
CCTGTTTGCTCCCCACGCTTTCGCACCTGAGCGTCAGTCTTCGTCCAGGGGGCCGCCTTCGCCACCGGTATTCCTCCAGATCTCTACGCATTTCACCGCTACACCTGGAATTCTACCCCCCTCTACGAGACTCAAGCTTGCCAGTATCAGATGCGGTTCCCAGGTTGAGCCCGGGGATTTCACATCTGACTTAACAAACCGCCTGCGTGCGCTTTACGCCCAGTACTTCCGAATAACGCTTGCACCCTCCG
+
BBBBBFFFFFFFGGGGEEAAFG2EEGGHFCGHGFEGGHGHHHEHEEEHH?CGEE>EEBEGFEFGGHEEEEGHHHHHH2F3GFHHGHHFG?EGHHGGHDB>C@2GHFC??FGFGHHHHHHGGCGGGHG?.<<GGH/<<CF/CG0:C0GGG;CFBB-:C@CGGGBE/0;/9CFFA@;-@DBFFBFBFFF//BFFBBBFFFFEDFFBA?999A-;-9./BEDBBDA99/BBFFF..9.9B.;...:9;FFFFD.
@M03896:38:000000000-B4D98:1:1112:22282:5721 2:N:0:274
CCTGTTTGCTCCCCACGCTTTCGCACCTGAGCGTCAGTCTTCGTCCAGGGGGCCGCCTTCGCCACCGGTATTCCTCCAGATCTCTACGCATTTCACCGCTACACCTGGAATTCTACCCCCCTCTACGCGACTCAAGCTTCCCACTATCAGATGCGGTTCCCAGCTTGAGCCCGGGGATTTCACATCTGACTTAACAAACCGCCTGCGTGCGCTTTACGCCCAGTAATTCCGTTTAACGCTTGCACCCTCC
+
AA?>A5DCBBDFGGGG2EA2FG2AAEEH3C2B2BEEEGFHGHGGEEAFF1AAA>0>EAEF1EEGGH?/>EFHHGGHGGF3FFFHHGHEEEEGHFFGH/>BB@FGHCCFGHHGGBFGGHHGGCEF1FF-<<<CGGC0;;<0;C0..:0;000;0B-99;;FGG0.09/.0;CE@;9;>9//:BFFFFF/9BFFFF/;/AEF?BBDAF=DFA-;-9.BF..-@A.BF//:9B//9/;9BD-...99;/AEAD
@M03896:38:000000000-B4D98:1:1112:16330:5734 2:N:0:274
CCTGTTCGCTCCCCACGCTTTCGCTCCTCAGCGTCAGTGACGGCCCAGAGACCTGCCTTCGCCATTGGTGTTCTTCCCGATATCTACACATTCAACCGTTACACCGGGAATTCCAGTCTCCCCTACCGCACTCAAGCCCGCCCGTACCCGGCGCGGATCCACCGTTAAGCGATGGACTTTCACACCGGACGCGACGAACCGCCTACGAGCCCTTTACGCCCAATAATTCCGGATAACGCTTGCACCCTAC
+
ABBBAFFBDBBBGGGG2EEEFGEGGHGHHGFHGGGGGHHHGEFEGGGHHHGGFGFFGHHHAEEGFFGG3?FEGHHHHHGGCEGHHHHHHHHHHEHHHGEGGEGHH@>@BGHHGHGBDGHHFHGHGHHCCDGGHGG>GFH-AFG--<=CG.;:CD??;DBGFGFA99;99F-.;.9BFBBFFFFFFF=--;@A-9;-;BDFAFF:AFAAABCFFBB/B..@F?;9/9;BFFB-.9A9BD=..AEBFFFFFF
@M03896:38:000000000-B4D98:1:1112:16313:5750 2:N:0:274
CCTGTTCGCTCCCCACGCTTTCGCTCCTCAGCGTCAGTGACGGCCCAGAGACCTGCCTTCGCCATTGGTGTTCTTCCCGATATCTACACATTCAACCGTTACACCGGGAATTCCAGTCTCCCCTACCGCACTCAAGCCCGCCCGTACCCGGCGCGGATCCACCGTTAAGCGATGGACTTTCACACCGGACGCGACGAACCGCCTACGAGCCCTTTACGCCCAATCAATCCGGATAACGCTTGCACCCTACG
+
ABBBAFFBDBBBGGGG?EEAFGEFFHGHHGGHGGFEGGHHGECEGGGHHHHHFGFGGFHGFEEGFGGHGFHEHHHHHHGGGGGGHDHGGGGHHHHHHGGGCFHHHGGCFGHHHHHGGGHHHFDHEHF@DGGGHGGGHGG>@FG--ACEH?:C-9-@?BCGB/FDCADEFFF9AAA/FFFFFFFFFFF-9B>A=B@-==DFABFA9B9?ADFFFFFFF?DFFFE.9F/;FB.-:;./B.B999ABFFAAFF.
@M03896:38:000000000-B4D98:1:1112:16335:5758 2:N:0:274
CCTGTTCGCTCCCCACGCTTTCGCTCCTCAGCGTCAGTGACGGCCCAGAGACCTGCCTTCGCCATTGGTGTTCTTCCCGATATCTACACATTCAACCGTTACACCGGGAATTCCAGTCTCCCCTACCGCACTCAAGCCCGCCCGTACCCGGCGCGGATCCACCGTTAAGCGATGGACTTTCACACCGCACGCGACGAACCGCCTACGAGCCCTTTACGCCCAATAATTCCGGATAACGCTTGCACCCTACG
+
ABBAAFFADABBGGGGAEEAAGEEEHGHHHFHGGGGGHHHGEECGGGHHHHHFF2FGDGHGEGEFGF3@?GGGHHHHGGGGGCHFGHGHEGGHGHHHFG/ECGHHDCCDGFFGGB>>FHHFHGHGFGACDGGHGC>FFE-<CFC-<;;G?:@@CAA?BGGGGGD...99B-;.9./;BBB9BF//A=--@;=-;;9BBCAFFF.AFDAADFFF/BFFEFFF?AF///;FFF-;.;/9;B..99BFFF.;F.
@M03896:38:000000000-B4D98:1:1112:15257:6014 2:N:0:274
CCCGTTTGATACCCACACTATCGAGCCTCCATGTCAGTTGCAGCCACTCACGCAGCCTACGCAATCGCAGCTCTTCGTGATTTCTACGCATTTCACCGCTACACTACTTATTCCGCCTGCGTCCTCTGCCCCCATGTAATCCAGCATCTACTGCCATGTTACAATCGAGCCACAACCTCTCCTAACACACTTATACAATCAACTACGCTCCCTTTACACCCAATACATCGGGACAACGCTCGGATCCTCC
+
>A111BC1133@B1111AB1B1B0F00F00B11DE2FGG11BGGE001001B0/A/BG10////B1//?//B1111/F/0B22B2B2/>E//F@F@1//>E/1010B1122B2B</<AH0/</</1>111////002211@G1?00?F1?1@G1<1>1=11111>1>0>.-/<....</0</000;//=C/000:<000/009;C;.9.99./;0;00CBA9.9;90BF-----;9-------;-;-/BB
@M03896:38:000000000-B4D98:1:1112:15273:6026 2:N:0:274
CCTGTTTGATACCCACACTTTCGAGCCTCAATGTCAGTTGCAGCTTAGCAGGCTGCCTTCGCAATCGGAGTTCTTCGTGATATCTAAGCATTTCACCGCTACACCACGAATTCCGCCTGCCTCAACTGCACTCAAGATATCCAGTATCAACTGCAATTTTACGGTTGAGCCGCAAACTTTCACAACTGACTTAAACATCCATCTACGCTCCCTTTAAACCCAATAAATCCGGATAACGCTCGGATCCTCCG
+
BBBBBFFFFFFFGGGG2EBBBGEGHGGHHHHHGHHHHGHBGHHHABBGHGFEFHGFHHHHHG?EFHFEEFFGHHHHHHGGHHHHHHHHHHHHHHHHHGGGGCFHHGHEEEHHHGFFGGHHHHHHBGHGHHGHHGBGFFHHHHHF2@FGFGHHHHHHHHGHFHECG<>CGHF<CGGGHHGGHFHHHGH/DGHHHFHHHHHHHFHGHHGGEGFGGFBFGGGGGGF9FFFGGGDFGGGGF?D?DF>D.@F/;;.
@M03896:38:000000000-B4D98:1:1112:15254:6033 2:N:0:274
CCTGTTTGATACCCACACTTTCGAGCCTCAATGTCAGTTGCAGCTTAGCAGGCTGCCTTCGCAATCGGAGTTCTTCGTGATATCTAAGCATTTCACCGCTACACCACGAATTCCGCCTGCCTCAACTGCACTCAAGATATCCAGTATCAACTGCAATTTTACGGTTGAGCCGCAAACTTTCACAACTGACTTAAACATCCATCTACGCTCCCTTTAAACCCAATAAATCCGGATAACGCTCGGATCCTCC
+
CCCCCFFFFFFFGGGG2EBBFGEDGGGHHHHHHHFHHHHFHDCGA3BGHFGCEFGFHHHHGGDFFGFEEEEGGHHHHGGHHGGHHHHHHHHHHHHHHGEEGEFHHEFEEEHHHHFGGGHHHEHFHHGFHHHFHGGDHEHHHHFB2DFFGHHHFHHHFHHGBHEDCC<FGHHACDGGGHHHHHHHHGF/DGGCFFGGHFGHC:FFGGFG.CFGFFGBFFGGGG.BFGFFGFG-CDDFFDF.A-:;.:FFFF
@M03896:38:000000000-B4D98:1:1112:19071:9309 2:N:0:274
CCTGTTTGATACCCACACTTTCGAGCCTCAATGTCAGTTGCAGCTTAGCAGGCTGCCTTCGCAATCGGAGTTCTTCGTGATATCTAAGCATTTCACCGCTACACCACGAATTCCGCCTGCCTCAACTGCACTCAAGATATCCAGTATCAACTGCAATTTTACGGTTGAGCCGCAAACTTTCACAACTGACTTAAACATCCATCTACGCTCCCTTTAAACCCAATAAATCCGGATAACGCTCCGATCCTCC
+
BBABAFFFFFFFGGGGGEFBFGEGHEGGHHGHGGHHGHHGHFHHHHHHHHHEEGGGHHHHFGGGGHFEEFGGHHHGEGEHHHHGHFHHHGHHHHHHHGGGCEFGGHHEEEHHHHFGGGHHHHHHEHHFFFHHHGGHHHHFGHGG>@FGGFHGGHFGFGGFFHGCFC@FFFHGCG@DHHHHHFHHHGF/<GHHGGHHHFHFHFC0C:.;CEDGGGBFBFFBDACFGFFB9F.@EADFB.=.;..-.9./;B
@M03896:38:000000000-B4D98:1:1112:19090:9323 2:N:0:274
CCTGTTTGATACCCACACTTTCGAGCCTCAATGTCAGTTGCAGCTTAGCAGGCTGCCTTCGCAATCGGAGTTCTTCGTGATATCTAAGCATTTCACCGCTACACCACGAATTCCGCCTGCCTCAACTGCACTCAAGATATCCAGTATCAACTGCAATTTTACGGTTGAGCCGCAAACTTTCACAACTCACTTAAACATCCATCTACGCTCCCTTTAAACCCAATAAATCCGGATAACGCTCGCACCCTCC
+
BBBBBFFFFFFFGGGGGEFBFGE24BEHHEBGHHHBFGFFEBFFGHEGHHHHEGAFGHHHFEEEEGF11AEGHHHHEHGHHHHHHHHFGFHHHHHHHGEGGCGHHFHEGGHHHGFEFGGGHFHGFGHFGFHHHHBB1FDHHH2@@FHGGBGHHH1FBGBG<GFCFF<0>GG?@C<@GHHHHFHGFD/0<CDG:0GGHHHHHGHHFG.-CEGEFFG0C;99CE./:CFFFFD-.;D0F.;AD=-9--9AAD
@M03896:38:000000000-B4D98:1:1112:19073:9330 2:N:0:274
CCTGTTTGATACCCACACTTTCGAGCCTCAATGTCAGTTGCAGCTTAGCAGGCTGCCTTCGCAATCGGAGTTCTTCGTGATATCTAAGCATTTCACCGCTACACCACGAATTCCGCCTGCCTCAACTGCACTCAAGATATCCAGTATCAACTGCAATTTTACGGTTGAGCCGCAAACTTTCACAACTGACTTAAACATCCATCTACGCTCCCTTTAAACCCAATAAATCCGCATAACGCTCGGATCCTCCG
+
BBCABFFFFFFFGGGGGEFBFGEFHGGHHHFHGHFHHHHFFFFGHHHHHHFHFHGGHHHHFEGGGHFFCEFGHHHHHHGHHHHHHHHHGGHHHHGHHGGGGGEHGHHEEGHHHHGEGGHHHHHHGHHGHHHHHGHGFGHHHHFD>DFGFHHHHHHFHFHHGHFAF<ACFHH@AG-AGHHHHGHHHGHCFFGFH00GHHHHHFGFHFECEGGGGB09B0BFDF.:FBFGGG..;;E0BD;9A--.9@FBFF.
@M03896:38:000000000-B4D98:1:1112:3837:13003 2:N:0:274
CCTGTTTGCTACCCATGCTTTCGTGCCTCAGCGTCAGTTAAAGCCCAGTAGGCCGCCTTCGCCACTGGTGTTCCTCCCGATCTCTACGCATTTCACCGCTACACCGGGAATTCCACCTACCTCTACTTCACTCAAGCCCAGCAGTTTTAATGGCAGGCTATGGGTTAAGCCCATAGTTTTCACCACTAACTTACCAGGCCGCCTACTCACCCTTTACCCCCAGTCATTCCCGTCAACGCCCGCTCCCTAC
+
ABBAAFFFFFFFGGF4ABB5FGEFGGGFHHAFEEE?EGGGHH5BFGAGGG53BF0EFGGH1AEEEFA2@??EDFFGGFGCEFHHHFF?EEEEGGGHH/>EEEGHHE<>CGHHHHHHHFFHFHHHFHHFHDGHHHH1?CGGFGC011<1<>D=<F0<<<0G00<<<<.=0D<G<CB0;0:CFHFFFGC/CGHECCG09.9C@BGG.;00;;A;;B9CC0/9;-.;//9/;F/.....;.--9-;--;AB:A
@M03896:38:000000000-B4D98:1:1112:3840:13031 2:N:0:274
CCTGTTTGCTACCCATGCTTTCGTGCCTCAGCGTCAGTTAAAGCCCAGTAGGCCGCCTTCGCCACTGGTGTTCCTCCCGATCTCTACGCATTTCACCGCTACACCGGGAATTCCACCTACCTCTACTTCACTCAAGCCCAGCAGTTTTAATGGCAGGCTATGGGTTAAGCCCATAGTTTTCACCACTAACTTACCAGGCCGCCTACGCACCCTTTACACCCAGTAATTCCGGACAACGCTCGCTCCCTAC
+
BBBABFFFFFFFGGGGGBBAGGEFAFGHHGGGEFEDFHGHHHFGHFGFGGGFFFAEGGGH1EEEFHABBBGEFHFHHGFEEFHHHHHEEEEGHHHHHE>>E@EGH/<>BDHHHHFHHFHHHHHHGHHHH>GGHHG1FEHHEH0C1?FFG1DF1FGD-><<<D0C<<.==DCG.GB0;:0;CFHHHEFCFGHGHHGF0;CF:AGGGG.?D@BDAFBFFFFFDE.9;/9:FF/-9@-.;-@.;@B.;DFFFF
@M03896:38:000000000-B4D98:1:1112:17636:13245 2:N:0:274
CCTGTTTGATACCCACACTTTCGAGCCTCAATGTCAGTTGCAGCTTAGCAGGCTGCCTTCGCAATCGGAGTTCTTCGTGATATCTAAGCATTTCACCGCTACACCACGAATTCCGCCTGCCTCAACTGCACTCAAGATATCCAGTATCAACTGCAATTTTACGGTTGAGCCGCAAACTTTCACAACTGACTTAAACATCCATCTACGCTCCCTTTAAACCCAATACATCCGGATAACGCTCGGATCCTCC
+
BCCBBFFFFFDFGGGGGEFBFGEGGFGHHHHHGHGHGHGGGFGGFHHHHHHGEGBFHHHHFEFGGHFBEEEGHHHHGGEGHHHHHHHHHGHHFHHHHGEEECFHHHH?>EHGHGFFGGGHHHHGHHFFGHHHHHC2?2FFGHDF@@DHHGHGFHFGBGFHHHAA?C/>1>G@AG-AHGHHHBHHHGF/DGFHGHHHHHHFHEHHHGC@EGGGGEGBFFFFDGABF/;FGFD-..AFF.-.::-D?-B/BF
@M03896:38:000000000-B4D98:1:1112:17629:13264 2:N:0:274
CCTGTTTGATACCCACACTTTCGAGCCTCAATGTCAGTTGCAGCTTAGCAGGCTGCCTTCGCAATCGGAGTTCTTCGCGATATCTAAGCATTTCACCGCTACACCACGAATTCCGCCTGCCTCAACTGCACTCAAGATATCCAGTATCAACTGCAATTTTACGGTTGAGCCCCAAACTTTCACAACTGACTTAAACATCCATCTACGCTCCCTTTAAACCCACTAAATCCGTATAACGCTCGGTTCCTCC
+
BBBBBFFFFFFFGGGGGEFGGGEDHFGHHGFAGHGHGHGBHFHFC3DGHFHEECFFHHHHGEEEEGFECCEGHEGH?1>EE1EFGGDDFGHHGHHHHGEGGEFHGFFEEFHHHH?EFFGHHHH2FFG2FGHHHH2@FHGHHH2<?GGGGHHGFHFHFFH11F..>.-<1FH..<<<<GFFHGH=0EG:CGFCG0;GHHGHH0GGFGC-;;EGFFFB0F9FFG.ABF0BFB?...;:FFB.;--..;BBBF
@M03896:38:000000000-B4D98:1:1112:14285:13851 2:N:0:274
CCTGTTCGCTCCCCACGCTTTCGCTCCTCAGCGTCAGTGACGGCCCAGAGACCTGCCTTCGCCATTGGTGTTCTTCCCGATATCTACACATTCCACCGTTACACCGGGAATTCCAGTCTCCCCTACCGCACTCAAGCCCCCCCCTACCCGGCGCGGATCCACCGTTAACCGCTGCACTTTCACACCGGCCGCCCCGAACCGCCTACGAGCCCTTTACGCCCACTACTTCCGGCTAACGCCTGCCCCCTCC
+
ABBAAFFADAAAGGGCAEEFEGAEDHDFHGHHGEEEAGABFEAEEAEFEAFGGGBFGGHG?EEEE@@331BBFGFHHFFFEC@GG4GHHGFBFE4FG/B<EFGHHC@/>BCCGHF22@GHHHGGEFF/@CCDHG11>CG.>AF-@.CCG.-A;99---;F/;A..9../;----.:B/;/BFFFFF--;;-9--9-9-;;-;BA.:...;@E.///9::@D?9./9/9BF.-9-9/B.;-....;EC>.;
@M03896:38:000000000-B4D98:1:1112:24078:18406 2:N:0:274
CCTGTTTGCTCCCCACGCTTTCGAGCCTCAACGTCAGTTACCGTCCAGTAAGCCGCCTTCGCCACTGGTGTTCCTCCTAATATCTACGCATTTCACCGCTACACTAGGAATTCCACTTACCCCTCCGGTACTCTAGATTGACAGTTTCCCATGCAGTCCCGGCGTTGAGCCCCGGCCTTTCACATCAGACTTGCCATTCCGTCTACGCTCACTTTACACCCAGTCAATCCGTCTCACGCTTGCCCCCTAC
+
>AAAAFFFFFFFGGGGFFEFFGEEAEFHHHHHGHGDGHHGGHGGGGGGHF5BBGAEEEGH1EEEEH3BBFGEHHGHHGB4BGHHGBGGEEEFHGDHHFEE?FGHHHHHHFHHGHFGGHHHCHGGDFGCBCDGHHHB1?<??D1<FGHFF1?1BFGHFHHFD?--<<-./:::E?;@GGGGFBFFFGG0;CF00;BCBBFFF9FF.F.A.A9BBFF///9:;.9B/;/BB9.;.../;AA9A.:9FFA-.A
@M03896:38:000000000-B4D98:1:1112:24055:18414 2:N:0:274
CCTGTTTGCTCCCCACGCTTTCGAGCCTCAACGTCAGTTACCGTCCAGTAAGCCGCCTTCGCCACTGGTGTTCCTCCTAATATCTACGCATTTCACCGCTACACTAGGAATTCCACTTACCCCTCCGGTACTCTAGATTGACAGTTTCCAATGCAGTCCCGGGGTTGAGCCCCGGCCTTTCACATCAGACTTGCCATTCCGTCTACGCTCACTTTACACCCAGTAAATCCGGATCACGCTTGCCCCCTAC
+
ABBAAFFFFFFFGGGGEFEFFGEFFEEHHGHHGHHGGHHHGHEFEFEGHHFGGHEEGGGH1BEEFH3BBEGGGHHHHHDGGFHHHHFFEEGGHGGHHFEGGCFGGGHHHHHHHHFGHHFHHHGGGGD@<CEHHGFDBGD1FG1C<?GHHGGHGHFGHGGHFA--<<-/<GGEDG-@DGGGGBFFGGE9;CFBBBFCCFGGGFGGEBEAEFBFFFFFFBBBD.9;B99BFF.-.:-.;.F.;.9:9EDFAF
@M03896:38:000000000-B4D98:1:1112:14021:18794 2:N:0:274
CCTGTTCGCTCCCCACGCTTTCGCTCCTCAGCGTCAGTGACGGCCCAGAGACCTGCCTTCGCCATTGGTGTTCTTCCCGATATCTACACATTCCACCGTTACACCGGGAATTCCAGTCTCCCCTACCGCACTCAAGCCCGCCCGTACCCGGCGCGGATCCACCGTTAACCGCTGGACTTTCACACCGCACGCGACCAACCGCCTACGAGCCCTTTACGCCCACTACTCCCGGCTCACCCCCGCACCCTAC
+
ABA3AFFADAAAFGGGAEEFGGEEFHGGHHHHGEEBEEFFFEEEFE1FCCBFFG2FGFGG?EEEF3@33?F?FHFHHHGGG/EFH4GHG?3DGHGHHEE/EFFHHEB</>FGHGF2@GFHHHFFFFH/>ACFHFF1>FH->CG<C@GFH.:ADD---:AF0CF.9..9/;--9--..///;BFFFF---;9@--;--9AFFFF.9B;.:@;E.//9;..;BDE.////;A.---./;..----;;;D..;
@M03896:38:000000000-B4D98:1:1112:14024:18812 2:N:0:274
CCTGTTCGCTCCCCACGCTTTCGCTCCTCAGCGTCAGTGACGGCCCAGAGACCTGCCTTCGCCATTGGTGTTCTTCCCGATATCTACACATTCCACCGTTACACCGGGAATTCCAGTCTCCCCTACCGCACTCAAGCCCGCCCGTACCCGGCGCGGATCCACCGTTAAGCGATGGACTTTCACACCGCACGCGACGAACCGCCTACGAGCCCTTTACGCCCACTAATTCCGGATAACGCCTGCACCCTAC
+
ABBAAFFADAABGGGGFFEFFGEEEHGHHHHHGEEGGGHFGECFGEEHEGGGGHFGHGHHFEEAFEDCD?GEGHFHHHGGFGCGHHHHHGGFGHGHHGCAFFGHHG?B@FHHHHF2FGHHHHGHGHH@C@FGHHF1FFG<@DG--<CEH?;@CC?-A?FGFGGD..9.9B>..:.;FB/;;BFFFF=--;>@--9-9@BF9BF.AB...;-;:/;/;;A@CF../;//BF/-;.;/9.;-....9BD.;A
@M03896:38:000000000-B4D98:1:1112:14008:18825 2:N:0:274
CCTGTTCGCTCCCCACGCTTTCGCTCCTCAGCGTCAGTGACGGCCCAGAGACCTGCCTTCGCCATTGGTGTTCTTCCCGATATCTACACATTCCACCGTTACACCGGGAATTCCATTCTCCCCTACCCCACTCACCCCCCCCCGTACCCGGCGCGGCCCCCCCGTTCACCCACGACCTTTCACCCCGCCCCCGCCGACCCGCCTACGCGCCCCTAACGCCCACCAATCCCGACAACCCCCTCACCCCACC
+
AAA?1DD1DAAAGGCEAEE0AFAEFHGCGFFG/BEEAE2EGE/AE?EGEFAFFFAFGFGGBEF>F1111>/?B@GHGGG?/>/B>FGBGFH2B>2BG/B/?EBGFECB?/?FGGF22@2@1FCFCGC0?AAFGG10>AC-<AC-.-;;0.-999----9@-@9----//9------99/9;/;FA;----99--9---@9-@@--9---;9--9--;-9;@BE-;-9/9:------------9;-;--;:
@M03896:38:000000000-B4D98:1:1112:11263:21493 2:N:0:274
CCTGTTTGCTCCCCACGCTTTCGAGCCTCAACGTCAGTTACCGTCCAGTAAGCCGCCTTCGCCACTGGTGTTCCTCCTAATCTCTACGCATTTCACCGCTACACTAGGAATTCCACTTACCCCTCCGGTACTCTAGATTGACAGTTTCCAATGCAGTCCCGGGGTTGAGCCCCGGCCTTTCACATCAGACTTGCCATTCCGCCTACGCTCACTTTACACCCATTAAATCCGGATAACGCTTGCCCCCTCC
+
ABAAAFFFFFFFGGGGEFEFFGECAEFHHHGGEGGEEG5BFGEFEEDGFFFFHHEGGGGHFEFEE@@GF2BEHHHHH2FFH3FGHHH?EEEGHHFHH?>EEEBG3FFFBDHHGGHG?11BFGGGFF//<>CHH2F1FGDD1F1<<1GFGF1FGGH1FFGH<-<-<--<GCHGDC-@CGFCFFGGGG00;;F900;000CFG.ADAFA?EDDFF9B/9;;BD./9//;9BF?-.9.//.9.;.9/;EBB.A
@M03896:38:000000000-B4D98:1:1112:11253:21509 2:N:0:274
CCTGTTTGCTCCCCACGCTTTCGAGCCTCAACGTCAGTTACCGTCCAGTAAGCCGCCTTCGCCACTGGTGTTCCTCCTAATATCTACGCATTTCACCGCTACACTAGGAATTCCACTTACCCCTCCGGTACTCTAGATTGACAGTTTCCAATGCAGTCCCGGGGTTGAGCCCCGGCCTTTCACATCAGACTTGCCATTCCGTCTACGCTCACTTTACACCCAGTAAATCCGGATAACGCTTGCCCCCTACG
+
BBBBAFFFFFFFGGGGEFAAFGEGHGGHFGFHGGEGGGHHHHGFGGGGFGFEHHEFGGGHHFEDGHBFB?FEHHGHHHHHHGHHHHHGGGGGHGFHHGGGCEFHHHFCGFHHHHGHGHHHHHHGGGF@<BDHHFFDGBGFHHHGGFHGHHHHEHHHFHHHGG?@<<@<CGHEGG@@FGGGGBFFGGFBFFGG0BF0BFGGC;AFGGEFGGFFFEFFFBBFFE.;BBBBB/A9A9AFBDF..A.BFFF;EF.
@M03896:38:000000000-B4D98:1:1112:11272:21513 2:N:0:274
CCTGTTTGCTCCCCACGCTTTCGAGCCTCAACGTCAGTTACCGTCCAGTAAGCCGCCTTCGCCACTGGTGTTCCTCCTAATATCTACGCATTTCACCGCTACACTAGGAATTCCACTTACCCCTCCGGTACTCTAGATTGACAGTTTCCAATGCAGTCCCGGGGTTGAGCCCCGGCCTTTCACATCAGACTTGCCATTCCGTCTACGCTCACTTTACACCCAGTAAATCCGGACAACGCTTGCCCCCTACG
+
ABABAFFFFFFFGGFEEEEFFGGGFGGHHHGHGGFGGHHHHHGFEGGHGHGEGHGGGGGHHGGFGHFFFCGGHHHHHHFHHHHHHHHGGEFEHHHHHEEFGGGHHHHGHHHHGHFHHHHHHHHGGGGF>/CGHGFHDHHFFGHC1GHHHHGHHHFHHGFFGGCC@DDFFHHGD-:ACGGGGBGGGGGBBFGF0BFFGGGGGBFFGF.AAEFFFFFFFBFBDE.B/9//;9A;D-9.;9@9:9;9/A;9AF.
@M03896:38:000000000-B4D98:1:1112:11189:21648 2:N:0:274
CCTGTTTGCTACCCATGCTTTCGTGCCTCAGCGTCAGTTAAAGCCCAGTAGGCCGCCTTCGCCACTGGTGTTCCTCCCGATCTCTACGCATTTCACCGCTACACCGGGAATTCCACCTACCTCTACTTCACTCAAGCCCAGCAGTTTTAATGGCAGGCTATGGGTTAAGCCCATAGTTTTCACCACTAACTTACCAGGCCGCCTACGCACCCTTTCCACCCAGCACTTCCGGACACCGCCCTCTCCCTACG
+
BBBAAFFFFFFFGGGGCBFFGGFBFFHFHGHHGGGGGGHHHHFHFEGHCDGHGHEEGEGHHEEDFGGG@FFEHHHHHEFGFGEHHHHGGFEFGGHHHGEGGCFHHFE@/BGFGGFFHHHHHHHGHHHHGGHFHFF<FFH?CH001?@1=GHFFHFF@AGHDBC.<.<=0<H.<CG0;C;GHFHCGA:/CGB000;;0.9;-9?A?9AGGGCEEFF/99::A?A.;.B/FFF-.;-..-----;9;;;.9F.
@M03896:38:000000000-B4D98:1:1112:11152:21649 2:N:0:274
CCTGTTTGCTACCCATGCTTTCGTGCCTCAGCGTCAGTTAAAGCCCAGTAGGCCGCCTTCGCCACTGGTGTTCCTCCCGATCTCTACGCATTTCACCGCTACACCGGGAATTCCACCTACCTCTACTTCACTCAAGCCCAGCAGTTTTAATGGCAGGCTATGGGTTAAGCCCATAGTTTTCACCACTAACTTACCAGGCCGCCTACGCACCCTTTACACCCAGTAATTCCGGACAACGCTCGCTCCCTACG
+
BBBBBFFFFFFFGGGGCGFFGGCBEFHHHGGHGEEGGGHFHGHHHGHHEBGEHHFFEGGHHGGDGGHHGHHEHHHHHGEEEFHHEHHGGGEGHHHGHGGGEGGHHCEC/<BGFFFGG0CGGHHHGHFFGHHHHHEFHFEHHHFA1?GHBCDFEGHD@?F10GGC/..=0<<CG/C0CFCHHEH:GHGB/::0:0CFFEE?A9?A99D-AA@AEFF/BFFFFF./BF9/99F-ADAF?=@.;@B..;A.FA.
@M03896:38:000000000-B4D98:1:1112:11170:21650 2:N:0:274
CCTGTTTGCTACCCATGCTTTCGTGCCTCAGCGTCAGTTAAAGCCCAGTAGGCCGCCTTCGCCACTGGTGTTCCTCCCGATCTCTACGCATTTCACCGCTACACCGGGAATTCCACCTACCTCTACTTCACTCAAGCCCAGCAGTTTTAATGGCAGGCTATGGGTTAAGCCTATAGTTTTCACCACTAACTTACCAGGCCGCCTACGCACCCTTTACACCCAGTAATTCCGGACAACGCTCGCTCCCTAC
+
CCCCBFFFFFFFGGGGFGGGGGGGGGHHHHHHGFGGGHHHHHHHHHHHHDGHHHGGGGGHHGGGGHHFGHHGHHHHHGGGGGHHHHHGGGGGHHGHHGGGGGGHHGCCGGHHHHGHHHHHHHHHHHHHHHHHHHHGHGHHEHHEB1FGHHHGHHHGGGGHBG<A<CEHDGH/<GFB;CGHGFHFHFGGHHFHHFHHFEGGGGAGFGGGGGGGGFFFFFFFFFF/;F;BFFF:?BCFEDF.;-@;;DF/BF
@M03896:38:000000000-B4D98:1:1112:20850:23728 2:N:0:274
CCTGTTTGCTCCCCACGCTTTCGCACCTGAGCGTCAGTCTTCGTCCAGGGGGCCGCCTTCGCCACCGGTATTCCTCCAGATCTCTACGCATTTCACCGCTACACCTGGAATTCTACCCCCCTCTACGAGACTCAAGCTTGCCAGTATCAGATGCAGTTCCCAGGTTGAGCCCGGGGATTTCACATCTGACTTAACAAACCGCCTGCGTGCGCTTTACGCCCAGTAATTCCGATTAACGCTTGCACCCTCC
+
ABB@AFFFFFFFGGGGEFEFFGEEEGGHGHHHGEEGGHHHHHHHFGFHHDGGEFFGGGGHFEFEGHEEEEGHHHHHFCGDGGHHHHHGGEF?HHHHHGGFG@FGGHC?GHHHGHHHHHHGGGGFGGG<<DEHHHFDDGB<<GD::;CCHC0CGHHHGGHHHH0.:0//BFFCDBBDAEGGGGGGFFF;BFFFFFFBF?FF>DFDEA@;DFB9BDEBFADCFFFFFEBBFF/.;9.BB.@.;AA/;FFEAD
@M03896:38:000000000-B4D98:1:1112:20835:23740 2:N:0:274
CCTGTTTGCTCCCCACGCTTTCGCACCTGAGCGTCAGTCTTCGTCCAGGGGGCCGCCTTCGCCACCGGTATTCCTCCAGATCTCTACGCATTTCACCGCTACACCTGGAATTCTACCCCCCTCTACGAGACTCAAGCTTGCCAGTATCAGATGCAGTTCCCAGGTTGAGCCCGGGGCTTTCACATCTGACTTAACAAACCGCCTGCGTGCGCTTCACGCCCAGTAATTCCGATTAACGCTTGCACCCTCCG
+
ABB@AFFFFFFFGGGEEEECFFEEDGEFGEGGEFE2EFGDGHEHFAEHHGEEEE@FGGGGFEEDGH1>>EFGFHFHFEHFGGFHHHHGGDE/GGGHH?@@DF2GGGBAG2GGHHDFHHEGGGGHBGFC.ADHHHH<<GFCCHG:;0;;C:0C00:C:<GFHF0C/99BBFB??D?--99CF0BFFFF9/BFFF9BBB?FE-BA?EEADDF=>9..//.9.@.EFFFFFFFF..;D/9.-..9;/BFA.:D.
@M03896:38:000000000-B4D98:1:1112:20852:23751 2:N:0:274
CCTGTTTGCTCCCCACGCTTTCGCACCTGAGCGTCAGTCTTCGTCCAGGGCGCCGCCTTCGCCACCGGTATTCCTCCAGATCTCTACGCATTTCACCGCTACACCTGGAATTCTACCCCCCTCTACGAGCCTCAAGCTTGCCAGCATCAGATGCAGTTCCCAGGTTGAGCCCGGGGATTTGACATCTCACTTAACACACCGCCTGCGTGCGCTTTACGCCCAGTAATTCCGATTAACGCTTGCACCCTCCG
+
AA1>1FF1DFDCFA1EEEE0FFEA0AAGG0AA0EE?EG112FG0BE/1B//E/AECEFCF////?>A//>/B@22B0011B1BF>FHFEEA/FFHED/<CC/1<<G000?FFF2DBBFF@CCGC1BF?.->FCC0<0C0<<G0<.<=C0<0;GBG0CGFFC:0.:0;/9B/A-:9--./00000CFF/BF////;9/AA:-9-:9A?BFB;?--;9;-;-9;ABB9FBBB/-;-;/;-@-9--9:B--99-
@M03896:38:000000000-B4D98:1:1112:5272:24342 2:N:0:274
CCTGTTTGCTCCCCACGCTTTCGCGCCTCAACGTCAGTTACCGTCCAGTAAGCCGCCTTCGCCACTGGTGTTCCTCCTAATATCTACGCATTTCACCGCTACACTAGGAATTCCACTTACCCCTCCGGCACTCTAGATTGACAGTTTCCAATGCAGTCCCGGGGTTGAGCCCCGGCCTTTCACATCAGACTTGCCATTCCGTCTACGCTCACTTTACACCCAGTAAATCCGGATCACGCTTGCCCCCTAC
+
AAAAAFFFFFFFGGGGAEEAFGE00AEEEHCGGHGGEH22BGEGGGEC2DFGFGAEEGGGBEEFE1BBB0BEGHHHHEBFHDGHHHHFEEGGHGGHH/EEE@BG1B1BGFHHGDGF11>FGCGGGG///>AGHDGD<?G1FGGCF1FGH1FGFGH<><FH----:--:;CCECC--999CFFGGGG000=C;0;9B0;CFB0CFFFF@EBABFB/BF:;BAE?BFB/FFF---9-9B-A---9/;9@>9A
@M03896:38:000000000-B4D98:1:1112:5283:24371 2:N:0:274
CCTGTTTGCTCCCCACGCTTTCGAGCCTCAACGTCAGTTACCGTCCAGTAAGCCGCCTTCGCCACTGGTGTTCCTCCTAATATCTACGCATTTCACCGCTACACTAGGAATTCCACTTACCCCTCCGGCACTCTAGATTGACAGTTTCCAATGCAGTCCCGGGGTTGAGCCCCGGCCTTTCACATCAGACTTGCCATTCCGTCTACGCTCACTTTACACCCAGTACATCCGGATAACGCTTGCCCCCTCC
+
BBABBFFBFFFFGGGGFEEFFGEE4BEGHHGHEGGFGHH5FGEFEGFHADFFFFEEGGGHFEEDGB3FB?GEGGGHHBFGH4GGGHHGGEFGHHGHHEEGCEFGFFHFGBGHGEEFFDGHHCGGGGGC/><FG<DG1F<1<GGCD<<FDGGGGHH1>>GH---<<<-;:CGEDF-@9AFFFEGGGG:00;FF0BBBFFFGG0F.EFEBAAAFF/F/BBB9DE.9B/BFFF.-.;./;.;..:::BEF-.;
@M03896:38:000000000-B4D98:1:1112:17966:25039 2:N:0:274
CCTGTTTGCTCCCCACGCTTTCGCACCTGAGCGTCAGTCTTCGTCCAGGGGGCCGCCTTCGCCACCGGTATTCCTCCAGATCTCTACGCATTTCACCGCTACACCTGGAATTCTACCCCCCTCTACGAGACTCAAGCTTGCCAGTATCAGATGCAGTTCCCACGTTGAGCCCGGGGATTTCACATCTGACTTAACAAACCGCCTGCGTGCGCTTTACGCCCAGTACTTCCGATTAACGCCTGCACCCTCC
+
ABBAAFFFFFFFGGGGCEEFFGEEFGGHFHHGFFEGFHHHHHGHGG?GHECGEEEEGGGHCEEEGHE/>EGHGHHHHFFGFGFGHFHFFEEFHGFHHDCC?@?GHFCCGFHHGGGHHHHGGGGGFHF.<ACGHHHHDC0<CC00C0CCCCGCHH0C;;GHHH.;..9.9CGGDB?-DDFFFFFFFFF/BFFBBFFBB?EFFFFDFFADFF-BFAE/FAABCD.:BBBBBF..99;BFAD-A.;.;BD.AD
@M03896:38:000000000-B4D98:1:1112:22759:25916 2:N:0:274
CCTGTTTGATACCCACACTTTCGAGCCTCAATGTCAGTTGCAGCTTAGCAGGCTGCCTTCGCAATCGGAGTTCTTCGTGATATCTAAGCATTTCACCGCTACACCACGAATTCCGCCTGCCTCAACTGCACTCAAGATATCCAGTATCAACTGCAATTTTACGGTTGAGCCGCAAACTTTCACAACTGACTTAAACATCCATCTACGCTCCCTTTAAACCCAATAAATCCGGATAACGCTCGGATCCTCC
+
AAAAAFFFFFFFGGGGGEFBFGABFEEHGF35DGFGGGG5DAFFA35FGGAFBF2FGHHHAEEEFGBA1AEGHHHGBBFHHHHHHFGFFGGHHHHHHEEEG@EGHGH?>EGFGGBEEEFGHHH3?GHF2DGFHHGDD2B2@G22@FFGFHHF2GF21<FFHH?/?//><FG<@@AFHHHGGBGGDEH/<CGH00;CCBCG00CGHH.AEGFGGBBF0CCFFGG/0F0CFG.-AAABFAB.:--..@FFFF
@M03896:38:000000000-B4D98:1:1112:22769:25935 2:N:0:274
CCTGTTTGATACCCACACTTTCGAGCCTCAATGTCAGTTGCAGCTTAGCAGGCTGCCTTCGCAATCGGAGTTCTTCGTGATATCTAAGCATTTCACCGCTACACCACGAATTCCGCCTGCCTCAACTGCACTCAAGATATCCAGTATCAACTGCAATTTTACGGTTGAGCCGCAAACTTTCACAACTGACTTAAACATCCATCTACGCTCCCTTTAAACCCAATACATCCGGATAACGCTCGGATCCTCC
+
ABCABFFFFFFFGGGGGEFBFGEGHGGHHFGHHHHHGHGGGGGFHHHHHHFGEHGGHHHHHGGGGHFEGGGGHHHHGFGHHHHHHHHHHHHHHHGHHGEGGCFHHHHEEEHHGGBEEFGHHHHHHHHGHHHHHGFFGHHHHHFFFGHGHHHGHHHFFHHHHHGCFF@GHHHACF@CHHHHHHHHHGH<DFFHHFHHHHHHHFHHHHGGGGGGGBBFFGGFDG.CF/CFGGG9EADBF.B.D--..@FFFF
@M03896:38:000000000-B4D98:1:1112:10032:27201 2:N:0:274
CCTGTTCGATACCCACGCTTTCGTGCCTCAGCGTCTGTTTCACCCTAGCAGGCTGCCTTCGCAATCGTGGTTCTGCGTGATATCTATGCATTTCACCGCTACACCACGCATTCCGCCTGCCTCTTGTGCACTCTAGCTCGCCAGTTTCAACGGCACACTCCGGGTTGAGCCCGGACATTTCACCGCTGACTTGGCGTGCCGCCTACGCACCCTTTAAACCCAATAAATCCGGATAACGCTTGCATCCTCC
+
ABBAAFFBBFBDGGGGEFEFGGGHEFGFGFHHGGFGFGHHHDGGHFFFHHGHEHFGGHHHFEDEEHFGFEFFGGHHGEG?GHDGFHHGHEHHHHHHHGEGGGFHHGG/EEEEHFB?EGGFGEHHGFGHHEHHHDG@FGD/CFD@F1FGG<G<--@CCC/CHFF?.=;/CFHFCG@-;9CFFBB9A-9-9C0;0;C-9;A9-9BD.F.-.99;ABB//:99A.;.;;/9;B.-9..BF.9..AA//;;/FF
@M03896:38:000000000-B4D98:1:1112:15803:29045 2:N:0:274
CCTTTTCTCTCCCCACGCTTTCGCTCCTCAGCGTCAGTGACGGCCCAGAGACCTGCCTTCGCCATTGGTTTTCTTCCCGATATCTACACATTCCACCGTTACACCTGGAATTCCACTCTCCCCTACCGCACTCAAGCCCGCCCGTACCCGGCGCGGATCCACCGTTAAGCGATGGACTTTCACACCGCCCCCCCCGAACCGCCTACGAGCCCTTTACTCCCAATACTTCCGTCTCACGCTTGCACCCTAC
+
AAA1>F31BB@>GA1A1AAAFF0BEGEGF1BBEEE/AG21DE/AEEA/AFAFFG0BGEGF/?BEEE111/>BFEGGEFE/>EEGGHHDFFFFGGGHH/E>E<>FG0BB0FGHFF>1>BDGFHGHAHH>BCCGHEC1?FG/>AC-->CEG.---:---99C0FF.99..099...999//;;BFBFF---;-@-9;--9@@-@@-;;9--@@FF//9;/;:AB/-;//;BBB/---9/-A---;/9:B-;A
@M03896:38:000000000-B4D98:1:1112:15784:29052 2:N:0:274
CCTTTTCTCTCCCCACGCTTTCGCTCCTCAGCGTCAGTGACGGCCCAGAGACCTGCCTTCGCCATTGGTGTTCTTCCCGATATCTACACATTCCACCGTTACACCTGGAATTCCAGTCTCCCCTACCGCACTCAAGCCCGCCCGTACCCGGCCCCGATCCACCGTTACGCGATGGACTTTCACACCGCCCGCGCCGAACCCCCTACGAGCCCTTTACGCCCCCTCATTCCGCATCACGCCTGCACCCTCC
+
>AA1>D31BB@CGC1E1AEAFDBEEGCFFB1AEEE/EFA1FAAAEA/A//BEFGBBEGGG>??>F@11@?B?EEFGFCEAEEEGFGHFHGHBGHGHH>F>?<1FG00BEGGGHF21BBFG1FBGACH/>/BCGCF1?C</>AC>-<CEG.---<-;-::C0CC99...9;--;..B99F0B0;0BB---9-99-9--;9@-A=--9---9-99//9;--9>----:/;BF/--;@/;-9---;-;;AA-;
@M03896:38:000000000-B4D98:1:1112:15800:29062 2:N:0:274
CCTGTTCGCTCCCCACGCTTTCGCTCCTCAGCGTCAGTGACGGCCCAGAGACCTGCCTTCGCCATTGGTGTTCTTCCCGATATCTACACATTCCACCGTTACACCGGGAATTCCAGTCTCCCCTACCGCACTCAAGCCCGCCCGTACCCGGCGCGGATCCACCGTTAAGCGATGGACTTTCACACCGCACGCGACCAACCGCCTACGAGCCCTTTACGCCCAATACTTCCGCCTCACGCTTCCCCCCTAC
+
AAA1AF31>>AAFECEAEEEFGBEEGEHF1BFEEECEFD1F/AAEEGEEF0FFHFFGGHG/?E>FF11@??EGFGHFCE?>EEGHHFFGFGGGHHHGEFEF<FGG>///BFGFG2>@FHHFHGHEHG/>ACGHHG>FFG<ACG-<ACEH:-:-;-A--:C0CA99.--/9---;-;BB/;B/BBFB9--;-9;-9-9;;A>@@?BF9-A@@FFFB9;9-@@---9/99FB:--9-/;AA---;-;A@=AF
@M03896:38:000000000-B4D98:1:1112:15783:29071 2:N:0:274
CCTTTTCTCTCCCCTCGCTTTCGCTCCTCAGCGTCAGTGACGTCCCAGCGACCTTCCTTCTCCATTTTTTTTCTTCCCGATATCTCCACATTCCACCGTTCCACCCGGCCTTCCTCTCTCCCCTCCCGCCCTCCACCCCGCCCGTCCCCGGCGCCCCTCCACCCTCACACTACGGACTTTCACACCCCCCCCCCCCAACCCCCTCCCAGCCCTTTCCCCCCCTTCATTCCTGCTACCGCTTGCACCCTAC
+
>AA1>D3@3B1>B11A1AF0FA00E0AB01110B0//FG1B//AAA110//AAE1AABF11B11@@221/>>>E@B10?/>//BF2B>>B121F2BB/B?0<2<</>///???<111<@<0<<?//?//-<AG.00<<<-<<<-:::.;;-------..;/;:-;---/9///:--9-//9/://;---;-9--9--;-99---99-:/--9-9/FB/9-;;--://9;///////--9--99//9;--9
@M03896:38:000000000-B4D98:1:1113:21380:6325 2:N:0:274
CCTGTTCGCTCCCCACGCTTTCGCTCCTCAGCGTCAGTGACGGCCCAGAGACCTGCCTTCGCCATTGGTGTTCTTCCCGATATCTACACATTCCACCGTTACACCGGGAATTCCAGTCTCCCCTACCGCACTCAAGCCCGCCCGTACCCGGCGCGGATCCACCGTTAAGCGATGGACTTTCACACCGGACGCGACGCACCGCCTACGAGCCCTTTACGCCCACTCACTCCGGCTAACGCTTGCACCCCCC
+
AAA>AFFADAABGGGGAEEAFGAEEHGFHEBFAEEEDFB5DBAAEEEFF1BFFHAFGHHG?BE1?B43B1FEGHHHHFGGEGGGHHGGG3BFGGGHH?FEAFFGHE/><<?GGGF2>FFHHHGHGHH<ACDFFG<<>FH<@DF-<<ECH.-;:99-;9AC9CF.99..;;-..;9BFFBFF/B;FF=-;;;@--9--;9D-;DF?9:..9-;.//9:.;9@...///9BF;---./;.@..;9;;F.--;
@M03896:38:000000000-B4D98:1:1113:26746:6933 2:N:0:274
CCTGTTTGCTACCCATGCTTTCGTGCCTCAGCGTCAGTTAAAGCCCAGTAGGCCGCCTTCGCCACTGGTGTTCCTCCCGATCTCTACGCATTTCACCGCTACACCGGGAATTCCACCTACCTCTACTTCACTCAAGCCCAGCAGTTTTAATGGCAGGCTATGGGTTAAGCCCATAGTTTTCACCACTAACTTACCAGGCCGCCTACGCACCCTTTACACCCAGTGATTCCGGACAACGCTCGCTCCCTAC
+
BBBBBFFFFFFFGGGFFBFFGGGGGFHHHHHFEFGGGHHHHBFGHHEGHFDGEGEEGGGHAEEEFHF2EGGFFHHHHFFGGGHHHHHGGEGGHHHHHFEGGCGGH>EE@DHHHHHGFGHHGHHHFHHHHGHFDGC??FGGEHFF1<FGHHF<GHEDCCGCGHC.<<<D0DGHAG/0CG0GHFHHHEC/FHGHCGHG0.AEACADGGDGGGGG9BBFF/B:A.E;B/;:9BB-;@DFEBDDD;B.9.A.9A
@M03896:38:000000000-B4D98:1:1113:17440:7070 2:N:0:274
CCTGTTTGCTCCCCACGCTTTCGAGCCTCAACGTCAGTTACCGTCCAGTAAGCCGCCTTCGCCACTGGTGTTCCTCCTAATATCTACGCATTTCACCGCTACACTAGGAATTCCACTTACCCCTCCGGTACTCTAGATTGACAGTTTCCAATGCAGTCCCGGGGTTGAGCCCCGGCCTTTCACATCAGACTTGCCATTCCGTCTACGCTCACTTTACACCCAGTAAATCCGGATAACGCTTGCCCCCTAC
+
ABABAFFFFFFFGGGGGEEFGGFGGEGHHGHGEGEFFHHHEGEFFEEGGFDEGGEGGGGHGEEFGHFGDGGEGHHHHHGHHHHHBGHFFEFGFHHHHEEGGFFGGHHFHHGGHHFGHHHGGHGFDG?@BCEGHGHGGF1?1?11?DGHHHBGHFH>GFGHC@<-<<<C<GGGG@@@DEGG9FFFFBB90;FB:BF0BFFGFFFFEG.9.:DF9/FFB9;BDE?///:BFB.@.;?BF.;.;..99EF-9A
@M03896:38:000000000-B4D98:1:1113:17434:7091 2:N:0:274
CCTGTTTGCTCCCCACGCTTTCGAGCCTCAACGTCAGTTACCGTCCAGTAAGCCGCCTTCGCCACTGGTGTTCCTCCTAATATCTACGCATTTCACCGCTACACTAGGAATTCCACTTACCCCTCCGGTACTCTAGATTGACAGTTTCCAATGCAGTCCCGGGGTTGACCCCCGGCCTTTCCCATCACACTTGCCATTCCGTCTACGCTCACTTTACACCCACCAAATCCGGTTAACCCCTCCCCCCTAC
+
ABBAAFFFFFFFGGGGEEE2AFECGEEHHFEFEGHGGHHHG5BFEAABGBBFFCAEEGGHAE>EAEEF5BFEHFFGFHBHGFHHHHF?EEEGHHHHHEEEGE3B?3333BFGGHFG1FGHHEGFDE/><BEHGBGB11F<1?<?DBGGHF1FFGF11>1<<-<-<<-/0:;:C;-=:AFFF0;B09C00;B090;9BBFF/99..B.-.AAB/;/FF/:;AE..;9./BBA--.;/:/;.;...;D>B9F
@M03896:38:000000000-B4D98:1:1113:22526:9756 2:N:0:274
CCTGTTTGCTCCCCACGCTTTCGCACCTGAGCGTCAGTCTTCGTCCAGGGGGCCGCCTTCGCCACCGGTATTCCTCCAGATCTCTACGCATTTCACCGCTACACCTGGAATTCTACCCCCCTCTACGAGACTCAAGCTTGCCAGTATCAGATGCAGTTCCCAGGTTGAGCCCGGGGATTTCACATCTGACTTAACAAACCGCCTGCGTGCGCTTTACGCCCAGTAATTCCGATTAACGCCTGCACCCTCC
+
BBBBBFFFFFFFGGGGEEEFGGEEGGGHGGHGGGFGGHHHHHGHGFFHHGGGEE>EGGGGBEEFGHE>EEGHHHHHGFGHHGHHHHHGGFFGHHHHHGGGGCGHHHFFGHHHHHGHHHHGGGGHGHC..CEHCGGDDGF<CG<00;CCG0=;GGFGGGGHHH0.;9/9;FGE-9---:CFFGGFFFF/BFFFBBBFFFFFAFFB?FBDFFFF-..9;9A>@A.999/BFF9.9A.FB.>-9A99BFDFEF
@M03896:38:000000000-B4D98:1:1113:22508:9766 2:N:0:274
CCTGTTTGCTCCCCACGCTTTCGCACCTGAGCGTCAGTCTTCGTCCAGGGGGCCGCCTTCGCCACCGGTATTCCTCCAGATCTCTACGCATTTCACCGCTACACCTGGAATTCTACCCCCCTCTACGAGACTCAAGCTTCCCACTATCAGATGCAGTTCCCAGCTTGAGCCCGGGGATTTCACATCTTCCTTAACAAACCCCCTGCGGGCCCTTCACGCCCACTCATTCCGCATAACGCTTCCACCCTCC
+
AAA3>FFFFFFFGGGG2AECFFAEEGGGBGHGEEEEEGFFEG2FEEAFEDE0AE>EEEEG1EE1?G1/>/FGFHBGF233BFGFGBGFE/?/2FBGG/BBB<????2?2?FFGGGGGHEGGCD<1F...<<G00<0<<00<C0../:;G00C0B0<0:;CGB0.00/900FE---:-.;0C0;09BF//;:BB/B/:.E9..99.9---9-;.;./;...9..;///9BF/9-;D/9.;...99FFDE.D
@M03896:38:000000000-B4D98:1:1113:12725:13317 2:N:0:274
CCTGTTCGCTCCCCACGCTTTCGCTCCTCAGCGTCAGTGACGGCCCCGAGACCTGCCTTCGCCATTGGTGCTCTTCCCGATATCTACACATTCCACCGTTACACCGGGAATTCCAGTCTCCCCTACCGCCCTCAAGCCCGCCCGTACCCGGCGCCGATCCACCGTCAAGCGACGGACTCTCACACCGCACACTACCCACCGCCTACGAGCCCCTTACGCCCAATACTTCCGGACAACGCTTGCACCCTAC
+
>A3>>DFADAAAFEFFGEE2FGEEEGEHH33B2EE?EGBFEAEEEA0AA00??3FCBG5F?E?1F343313B@433FFE?EE>B?GGBGGBBFGHHHEFFGA1B?/</<<FCGF2GGGGHFBD0/0</<-<-.<110<G<ADD--;:;C.:-?B-;--99;BC.9...//.9---.9;/;9/999;-9-;-9//;..9AD.;@.A.9.DB-E.9.:B:A=B.;.99//;B:9.-;9E-;;...:;FD.9;
@M03896:38:000000000-B4D98:1:1113:12726:13334 2:N:0:274
CCTGTTCGCTCCCCACGCTTTCGCTCCTCAGCGTCAGTGACGGCCCAGAGACCTGCCTTCGCCATTGGTGTTCTTCCCGATATCTACACATTCCACCGTTACACCGGGAATTCCAGTCTCCCCTACCGCACTCAAGCCCGCCCGTACCCGGCGCGGATCCACCGTTAAGCGATGGACTTTCACACCGCACGCGACGAACCGCCTACGAGCCCCTTACGCCCACTACTTCCGGATCACGCTTCCCCCCTAC
+
ABBAAFF?DABBGGGGFEEFFGEEEHGGHHHGEFGGGHHBFEEEEE?FEHHGGHFGHHHHFEF1FFD3B?GEGHHHHHGGGGGGHHHHHEFGGHHHHAG/EEDHHFBBDGHHGFF2FHHHHHGHGGHCFDGGFGC1FCG->CG--<AEH:;@;B??:@AF9FG.9:A9;B=..;.;F//9FFFFFFB-;;@@---9-;BB@D=DDF..;9@E.;.;F.ADF?..9///9B.-9.-.;9A.:.9.9;=-.;
@M03896:38:000000000-B4D98:1:1113:28469:14744 2:N:0:274
CCTGTTTGCTCCCCACGCTTTCGAGCCTCAACGTCAGTTACCGTCCAGTAAGCCGCCTTCGCCACTGGTGTTCCTCCTAATATCTACGCATTTCACCGCTACACTAGGAATTCCACTTACCCCTCCGGTACTCTAGATTGACAGTTTCCAATGCAGTCCCGGGGTTGAGCCCCGGCCTTTCACATCAGACTTGCCATTCCGTCTACGCTCACTTTACACCCAGTAAATCCGGATAACGCTTGCCCCCTAC
+
ABABBFFFFFFFGGGGGEEFFGEF4EEGHHFHGGGGGGHHFGEFFGGHGFFDGHEEGGGGFEEFGHFG@CGEHHHHHHHHHHHHHHHGFFFGHHHHHGGGGFGHHHHGHHHHGHFHHHHHGHHGGGG?>CEHHFGGHHFDFGGFFFHGHGFHFHGFGHHHGCC-<<<FHHHG?F@CGGFEFBFGFGEBFFGFFFFFGGGGGBCAGFGGGGFFFB/9BBBBDEFFFFFBFFA-:.;FBAD.;AAFFFFC9F
@M03896:38:000000000-B4D98:1:1113:28487:14744 2:N:0:274
CCTGTTTGCTCCCCACGCTTTCGAGCCTCAACGTCAGTTACCGTCCAGTAAGCCGCCTTCGCCACTGGTGTTCCTCCTAATATCTACGCATTTCACCGCTACACTAGGAATTCCACTTACCCCTCCGGTACTCTAGATTGACAGTTTCCAATGCAGTCCCGGGGTTGAGCCCCGGCCTTTCACATCAGACTTGCCATTCCGTCTACGCTCACTTTACACCCAGTAAATCCGGATAACGCTTGCCCCCTAC
+
BBBBBFFFFFFFGGGGGEEFFGEFFEEHHHHG2FGGGHHHHGGGGF?CGGBGFGEEGGGGBAEEFHG2@FFEGHGHHHFHHHHGHHHAEEFGHHFHH>EGGCGGHHHHHHHHHHHGGHHHFHFFGGGD<BEHHGHE1F?<?FFGDFHGGGFHFHF1FFGHG<DCC-<<<CHGGGGCGGGGGFFFFGG0BCBBCFGG0BFFFFAGGF9AEFAF/BFBB;;BAA.9:/;9FF.9..;/;A=.9.?;FFFF.:
@M03896:38:000000000-B4D98:1:1113:13746:19077 2:N:0:274
CCTGTTCGCTCCCCACGCTTTCGCTCCTCAGCGTCAGTGACGGCCCAGAGACCTGCCTTCGCCATTGGTGTTCTTCCCGATATCTACACATTCCACCGTTACACCGGGAATTCCAGTCTCCCCTACCGCACTCAAGCCCGCCCGTACCCGGCGCGGATCCACCGTTAAGCGATGGACTTTCACACCGGACGCGACGAACCGCCTACGAGCCCTTTACGCCCAATAATTCCCGATAACGCTTGCACCCTAC
+
ABAAAFFADBBBGGGGFFEFGGEEEHGHHHHGFFEEFHHHFEEEFCAFHGFGGHBGHHHHFEGFFHFGFEHEHHHHHHGGEGGHHHHHHGGFHHGHHDGEGFGHHGCBFGHGHGFGDGHHHHGHGGHGGGGGHH1<FFH-@DGA-<EEH.-AAADFAADFBFG?;A.9/B-;ED.BFFFFFFFBFFA9-;9@--;--;BACFFDFFA9ABFF.9/BF;DFFFF.BF//FF/9.99:9AB..;.;BFDFFF
@M03896:38:000000000-B4D98:1:1113:13736:19096 2:N:0:274
CCTGTTCGCTCCCCACGCTTTCGCTCCTCCGCGTCAGTGACGGCCCAGAGACCTGCCTTCGCCATTGGTGTTCTTCCCGATATCTACACATTCCACCGTTACACCGGGAATTCCAGTCTCCCCTACCGCCCTCAAGCCCGCCCGTACCCGGCGCGGATCCACCGTTCAGCGATGGCCTTTCACACCGCACGCGACCAACCGCCTACGAGCCCCTTACGCCCAATATTTCCGGATAACGCTTCCACCCTAC
+
AAAAAFFADBABGGGGGEEEFF?EGHGHH3AEEGGGGHGHGEEEEG1BGFGGGHGHGHFHCEEFGHB3@??EGHGHGF?EGGGFFHGDGFFFGHHHHGHEDE?GGGCC@CHHHHHHHFGHHHGHEHF@D->@F<<1DEG<@CD--;AEG;-:-B-;-;;F9BF.;..:/;D;..;.99/9B/9BFD--;@---9;--.ADFFFFDFA9A>BF.99BB;99BF.BB//:;;.-;.9;B.@...9;BFD?BA
@M03896:38:000000000-B4D98:1:1113:23211:19574 2:N:0:274
CCTGTTCGCTCCCCACGCTTTCGCTCCTCAGCGTCAGTGACGGCCCCGAGACCTGCCTTCGCCATTGGTGTTCTTCCCGATATCTACACATTCCACCGTTACACCGGGAATTCCAGTCTCCCCTACCGCACTCAACCCCGCCCCTACCCAGCGCGGATCCACCGCTCCGCGATGGCCTTTCACACCGCACGCGCCCCACCGCCTACCAGCCCTTCACGCCCAACAATCCCGCCTACCCCCTGCACCCTAC
+
AAA1AFF1AAAAFGGGEEE0AFEEEHGBGFFGCFGGEHF1DEEEEE/AEE/BF10BBGGF/EF//1111?>/F2DG1C?/E@@BDFHFHEE2BD>FG<<A/FFGCC/>@/?GDG21@GHHDFEGFHH/<-<@G0>0<<<-<@C-.;;CG0.:-9----;C09..----9;---99-B///;/;/;A---;9;-99-;-;9-=@:-9-//:-A-;-;;-;9;-;-9-//9/9-----:-999--:FFF--;
@M03896:38:000000000-B4D98:1:1113:23227:19586 2:N:0:274
CCTGTTCGCTCCCCACGCTTTCGCTCCTCAGCGTCAGTGACGGCCCAGAGACCTCCCTTCGCCATTGGTGTTCTTCCCGATATCTACACATTCCACCGTTACACCGGGAATTCCAGTCTCCCCTACCCCACTCACCCCCCCCCCTACCCGGCGCGGATCCACCCTTAAGCGATGGACTTTCACACCGCACCCGACGAACCGCCTACGACCCCCTTCCGCCCAATCACTCCGCCTAACGCCTCCACCCCAC
+
AAAA>DF?DAAAFFGG?EE0AF0BAGGEGFHG?EEFGFHBFFAEEC//FA0FFH1BFFFG?EEA/1@F1/>>BE@GBE/E@E/B2BFFH112>22FG/B//?GHHC//@/<11D21@@1F1@?0FCH0?/?FGF10><@<<@C-9..CF.-:99-----B/:A--99///-9-:-9B9//;:///9---;-9--;;-9@=--@BAF-;-;-;--9-/-99@B--///9;;-----/-------9-A9-:-
@M03896:38:000000000-B4D98:1:1113:12845:24415 2:N:0:274
CCTGTTCGCTACCCATGCTTTCGCTCCTCAGCGTCAGTAACTGCCCAGTAACCTGCCTTCGCCATCGGTGTTCCTCCTGATATCTGCGCATTTCACCGCTACACCAGGAATTCCAGTTACCCCTACAGTACTCAAGTTATGCCCGTATCGCCTGCACGCCCGGAGTTAAGCCCCGGAATTTCACAGACCACGCGACAAACCACCTACGAGCCCTTTACGCCCACTAATTCCGGACAACGCCCGCACCCTA
+
ABB?AFFABBBDGGGGFBBBGGGGGHGHHHGHFEEGFHHHFH5GHEGGGHHGHHFGHHHHFEGEFHDEAEEGHHHHHHHHFHHHHGHFGGGGFHHHHEEEFEHHHHFFGHGGHHGFEGHHEHGGGHBFFGHHFH@2@GDH>FGHDCFAGDGFD/?<FFCGFG--@.<DG0<CEGCF?C.;CCCHBCBA.9C.C-:A-BB;EEFE.BF;99@DEB9FFF9.@@A..////9BB9A99.;->--@DFADA9.
@M03896:38:000000000-B4D98:1:1113:9085:25862 2:N:0:274
CCTGTTCGCTCCCCACGCTTTCGCTCCTCAGCGTCAGTGACGGCCCAGAGACCTGCCTTCGCCATTGGTGTTCTTCCCGATATCTACACATTCCACCGTTACACCGGGAATTCCAGTCTCCCCTACCGCACTCAAGCCCGCCCGTACCCGGCGCGGATCCACCGTTAAGCGATGGACTTTCACACCGGACGCGCCGAACCGCCTACGAGCCCTTTACGCCCAATAATTCCGGACAACGCTTGCACCCTAC
+
BBBAAFFADBBBGGGG2EEFFGEFEHGGHHHHGGFGFHF5FF0EEE1FGFFGGHFGHHHGBEGEFD@E3?FEHHHHHHGGEEGGHHHHHFGFGHHHHGBEAFGHHE??CCFHHFG1@GGHHHDGGHHCGGGGHHF1FFH-ADG-<-CEH::A;??B?-BC0CF;9;..9B-;.A.9FB/9B/BFFF---;-@--;--@@B=BBF.9.;9;@E.9/;B.A@;9.;FB//BFB-9-9.;-9:.;AFFFDE.A
@M03896:38:000000000-B4D98:1:1113:9107:25863 2:N:0:274
CCTGTTCGCTCCCCACGCTTTCGCTCCTCAGCGTCAGTGACGGCCCAGAGACCTGCCTTCGCCATTGGTGTTCTTCCCGATATCTACACATTCCACCGTTACACCGGGAATTCCAGTCTCCCCTACCGCACTCAAGCCCGCCCGTACCCGGCGCGGATCCACCGTTAAGCGATGGACTTTCCCACCGCACGCGACGCACCGCCTACGAGCCCCTTACGCCCAATAATTCCGGCTAACGCCTGCACCCCAC
+
AAAAAFF@BBBAGGGG2AAAFGAEEHGGHHFGEFEGGHFBFEAEEG?FGGFGGHBFGHHGBEEEFGF33??EFGGHHGGGFG?GDFHGHGFEHHHHHEH/EGFHHE?BCDHFGGD2@FHHHHGHGHH<C/ACFF1>>FH-ADD-<<EGH.:;:@-9AADGFGG.9.99;B-...9;F///B/;FAA9--;9;--;--;BB-B>999..9;9;.9.9F.;BC.A.9/99;F/---./;9@-....;BD-;;
@M03896:38:000000000-B4D98:1:1113:13287:26284 2:N:0:274
CCTGTTCGATACCCACGCTTTCGTGCCTCAGCGTCTGTTTCACCCTAGCAGGCTGCCTTCGCAATCGTGGTTCTGCGTGATATCTATGCATTTCACCGCTACACCACGCATTCCGCCTGCCTCTTGTGCACTCTAGCTCGCCAGTTTCAACGGCACACTCCGGGTTGAGCCCGGAAATTTCACCGCTGACTTGGCGTGCCGCCTACGCACCCTTTAAACCCAATAAATCCGGATAACGCTTGCATCCTCC
+
ABAABFD>AFBBGGGGEAEAFGEGFFHHHHHGEEEGFHHHGHHHHH2FHHHHEGBFGHHGBEEEGHFF?>GFGHFGGEFGHHGGGHHHHGGHFHFHHGGGGEHHHHH/EEFFHHFEDEGGFHHHHBF2FGHHHFHFFFG?@DE@1?GGD<F<<DGGFG/CGE--<.:;CGGF--;@GBFBFGGGD?B-9CF0:9;99;AE>=FBFFFFFFFFAF/9/;BFDFA.B/9FFFD-;999B.@..99;9;F/BF
@M03896:38:000000000-B4D98:1:1114:16087:2295 2:N:0:274
CCTGTTTGCTCCCCATGCTTTCGCACCTCAGTGTCAGTATTAGGCCAGATGGCTGCCTTCGCCATCGGTATTCCTCCAGATCTCTACGCATTTCACCGCTACACCTGGAATTCTACCATCCTCTCCCATACTCTAGCCAACCAGTATCGAATGCAATTCCCAAGTTAAGCTCGGGGATTTCACATTTGACTTAATTGGCCACCTACGCGCGCTTTACGCCCAGTAAATCCGATTAACGCTTGCACCCT
+
ABBBAFFFFFFFGGG4BBBFGGEEFGGHHHFGFGGHHHHHHHBFHFHHHHBGFFFFHHHHFEGGGHEEAGFHHHHHHGHGHHHHHHHGGGGGHHHHHGEEGEHHHGFFHHHHGFGHHGHHHGHHHHHHHHHHH3B3FGBHGGGE2FFGDGHHHDGGDBGGGHGFG1FFGGHHGGC-DDFBGBHHGFHDBFGFHDDDCC;GHGHHGHDGGG?DDDGGGGGGGGE/BF9/FFDA..A/BFF?;EA;;FDF
@M03896:38:000000000-B4D98:1:1114:16081:2314 2:N:0:274
CCTGTTTGCTCCCCACGCTTTCGCACCTCAGTGTCAGTATTAGGCCAGATGGCTGCCTTCGCCATCGGTATTCCTCCAGATCTCTACGCATTTCACCGCTACACCTGGAATTCTACCATCCTCTCCCATACTCTAGCCAACCAGTATCGAATGCAATTCCCAAGTTAAGCTCGGGGATTTCACATTTGACTTAATTGGCCACCTACGCGCGCTTTACGCCCAGTACATCCGACTAACGCTTGCACCCTCT
+
AAAAAFFFDBDFGGG11AAA0BAEEFGGGHEDEGDFEFGFFGEGFFHFGG11BAABGGHFAEEEFFBA/BFGGHHHHFGFHG@FFHHFGEGEFGGHHEEEEEFHHFF0FGHFFDGFGHGHHFHFGHC<FFHHG2BBBFDGGGG/1@@@//F?F?FD<?GHHH0/?<<11>FFA---A.<DDFGH00<0;C0:GG0;0/;:GGHEGGA-A@@?@A.CB:;;@--9;/:/;/:9--;9BA@-9-9;9;BEF9
@M03896:38:000000000-B4D98:1:1114:13498:4360 2:N:0:274
CCTGTTTGATACCCACACTTTCGAGCCTCAATGTCAGTTGCAGCTTAGCAGGCTGCCTTCGCAATCGGAGTTCTTCGTGATATCTAAGCATTTCACCGCTACACCACGAATTCCGCCTGCCTCAACTGCACTCAAGATATCCAGTATCAACTGCAATTTTACGGTTGAGCCGCAAACTTTCACAACTGACTTAAACATCCATCTACGCTCCCTTTAAACCCAATAAATCCGGATAACGCTCGGATCCTCC
+
BBBBBFFFFFDFGGGGGEGFGGEFHFGHHFHHHHHHHHFHHHHHHHHHHHGHEGAFHHHHGE1BBGFEEEEHHHHHHHGHHHHHHHHHHHHHHHHHHGGGGGHHHGH?EEHHHHGFGGHHHHHHHHHHHGHHFFFG2GGHHHHH>FGHFHHHGFG@DGFHFHG???ACHHG@DGGGHHGHHGHHGGH<GFGFGGGHHHGHHHGHHFAACEAEGFGG0FF/EA9/:0=CFFBGGFGFF.9.A--99@F/;B
@M03896:38:000000000-B4D98:1:1114:13478:4372 2:N:0:274
CCTGTTTGATACCCACACTTTCGAGCCTCAATGTCAGTTGCAGCTTAGCAGGCTGCCTTCGCAATCGGAGTTCTTCGTGATATCTAAGCATTTCACCGCTACACCACGAATTCCGCCTGCCTCAACTGCACTCCAGATATCCAGTATCAACTGCAATTTTACGGTTGAGCCGCAAACTTTCACAACTGACTTAAACATCCATCTACGCTCCCTTTAAACCCAATAAATCCGGATAACGCCCGGATCCTCCG
+
BBBBBFFFFFDFGGGGGEFBFGEEFEGHHHHHHHHHHDFGGHFHHHGGHFBGEHGFHHHGFE1BBGFEFEEFGHHHHHGFHHHHHHGHHHHHHHHHHGGGGEFFGHHGGGHHHHHEGFHHHFHHFHFHHHHHF2B2BGGHHHEDFGFFFGHHGFHFFHHHGHGCCFAC1GC-A@C@CGFHHBHHHDF/DG0CGCG0;0;/G0GHFGG@EEGGG09CCFFGDA.;CBFFGFG-CCAFF.-----;.BFFFF.
@M03896:38:000000000-B4D98:1:1114:13493:4381 2:N:0:274
CCTGTTTGATACCCACACTTTCGAGCCTCAATGTCAGTTGCAGCTTAGCAGGCTGCCTTCGCAATCGGAGTTCTTCGTGATATCTAAGCATTTCACCGCTACACCACGAATTCCGCCTGCCTCAACTGCACTCAAGATATCCAGTATCAACTGCAATTTTACGGTTGAGCCGCAAACTTTCACAACTGACTTAAACATCCATCTACGCTCCCTTTAAACCCAATACATCCGTATAACGCCCGGATCCTCC
+
BBBBBFFF5DFFGGCGFEFFFG2BBEGHHFHHHHGHGGGFGHFGHFEAGDFCEG2FGHGHCE1BBFBBEEEFHHGGEFFHHHHHHBEGGFHHHHFHHFEFGEFHHHH?>FHHGHGFGFGHHFHHGHGHHHHHHBFFD2FGHHGD2@@GFGHHBFD2<FGFBG//??>CFGG-A<@@CGFHHGHHFDH/0CB;;CCGHFGHHFHHHGEFEFDGGB0BCFFFAE9:B/0;FGGGGAFFG.@--9-9.-BBFF
@M03896:38:000000000-B4D98:1:1114:19940:9554 2:N:0:274
CCTGTTCGCTCCCCACGCTTTCGCTCCTCAGCGTCAGTGACGGCCCAGAGACCTGCCTTCGCCATTGGTGTTCTTCCCGATATCTACACATTCCACCGTTACACCGGGAATTCCAGTCTCCCCTACCGCACTCAAGCCCGCCCGTACCCGGCGCGGATCCACCCTTAAGCGCTGGACTTTCACACCGGCCGCGACGAACCGCCTACGAGCCCTTTACGCCCACTCATTCCGGATCACGCTTGCACCCTAC
+
BBBBAFFADAABGGGG2EAAAGEEFHGHHGHHGFEEEDE5EF0EGEGHHHGGFGFGHHHHHGGEFDD3@BGEGHHHHHGGGGGGFHHEGFGFHHHHHEF?EEFHHE@CCGHHHFF1@GHHGHGHGHH/CCCGHBB<FCF<>CG--<EEH.-;-:-;-;=F9FG..//9;B--.999AB/9;9BBBD---;-;9;9---;B>BBF.B...;@AF//BFAA>BF..BB//;FF-;A-.9.A.:.;9BFD.9F
@M03896:38:000000000-B4D98:1:1114:19930:9571 2:N:0:274
CCTGTTCGCTCCCCACACTTTCGCTCCTCAGCGTCAGTGACGTCCCAGAGACCTTCCTTCGCCATTGGTGTTCTTCCCGATATCTACACATTCCACCGTTACACCGGGAATTCCAGTCTCCCCTACCGCACTCAAGCCCCCCCCCACCCGCCTCTGATCCACCCTTAAGCGCTGGCCTCTCACACCGCACCCGCCGCACCGCCTACGAGCCCTTTTCGCCCACTCATTCCGCATAACACTTGCACCCAAC
+
>A1111BA11>AFCBE0AB11F0BEGGHGFGGGAAE?221DB/BA/BGH/FGFG1BFDGHABB/B111@/BEFHBEDEFE>/>FEDFEGBGFHF2BG/F/>FGGH>/E/<BGF121>B>F1FA0/FH/>//<F0<11<F.>A@--;=::--;.;/00;;F0:9.://;0;;-.---A/-:B/;B99--;9-;--;---99-@@--9---9;-9////---:9--//9/;;/-999/;/9//;9/B/---9
@M03896:38:000000000-B4D98:1:1114:27501:9979 2:N:0:274
CCTGTTCGCTCCCCACGCTTTCGCTCCTCAGCGTCAGTGACGGCCCAGAGACCTGCCTTCGCCATTGGTGTTCTTCCCGATATCTACACATTCCACCGTTACACCGGGAATTCCAGTCTCCCCTACCGCACTCAAGCCCGCCCGTACCCGGCGCGGATCCACCGTTAAGCGATGGACTTTCACACCGGACGCGACGAACCGCCTACGAGCCCTTTACGCCCAATAATTCCGGATAACGCTTGCACCCTAC
+
AAAAAFF@DBBBGGGECFAAAGEEEHGHHHGHDEEGEF5EBBAEFFGEFFGHGHBGHFGHGEGECF4E@?FEGHHHHHGCEGEHFFFGHFGFHHGGHCG?EFFGHEB@CCGHGGF>>GHHGFDFFFG<@CGGH<G1FFG-ADG-<<EEH.-C-@-99-;F0CF..;.:;B-:.999FBBFFFFFFFF--;-9-9;99-BF-9D.AF..;9@E.B/9BA.BFD.;/;;FFFB9.9A/;AF..9.9/;AE.F
@M03896:38:000000000-B4D98:1:1114:8606:10528 2:N:0:274
CCTGTTCGCTCCCCACGCTTTCGCTCCTCAGCGTCAGTGACGGCCCAGAGACCTGCCTTCGCCATTGGTGTTCTTCCCGATATCTACACATTCCACCGTTACACCGGGAATTCCAGTCTCCCCTACCGCACTCAAGCCCGCCCGTACCCGGCGCGGATCCACCGTTAAGCGATGGACTTTCACACCGGACGCGACGAACCGCCGACGAGCCCTTTACGCCCAATAATTCCGGATAACGCTTGCACCCTAC
+
BBAABFFBBBBBGGGG2FEFFGEEEHGHHHHHGGEFFGGGGG0EECGHHHGGGHGHHHHHGEGEGFFG@?FEGHHHGHGGGGGHGHHGHGFFGGHHHGGEEFHHHGGCCGHHHHFD@GHHFHGHEHHCFGGGF0<<GFH-ADF<CDGGHD@DD:-A?FFGGFCA9.9A/F-9.AA/9//;BBFF/A=-9@-9--;-;@@A-@F-;@=9-@@A./;BF;.9;A..9//9B//-...;/;-...99/BA...
@M03896:38:000000000-B4D98:1:1114:8604:10546 2:N:0:274
CCTGTTCGCTCCCCACGCTTTCGCTCCTCAGCGTCAGTGACGGCCCAGAGACCTGCCTTCGCCATTGGTGTTCTTCCCGATATCTACACATTCCACCGTTACACCGGGAATTCCAGTCTCCCCTACCGCACTCAAGCCCGCCCGTACCCGGCGCGGATCCACCGTTAAGCGATGGACTTTCACACCGGACGCGACGAACCGCCTACGAGCCCTTTACGCCCAATAATTCCGGATAACGCCTGCCCCCTAC
+
AAAAAFFABBBBGGGGEEEAFGEGEHEHHFHHEGGGGHHHHGEGGGGHHHFHGHGGHHHHGGGGGHHEDFGEGHHHGGGGFGGHHHHFHHGHGGHHHGHEGGHHHECFGFHHHHGFHHHHFHGFEHHCFCGFF0><<FH<CFG--<<EG.:@F?-9=ABGGGG.;..;9B9;.9;9FF/B9BFBBDF-9B-@9-;9-;>D=CF.AB;9A@@E;:/9;99>FFFF/B//BFE-..;9FAF-.AA..9DA.A
@M03896:38:000000000-B4D98:1:1114:13476:11717 2:N:0:274
CCTGTTCGCTCCCCACGCTTTCGCTCCTCAGCGTCAGTGACGGCCCAGAGACCTGCCTTCGCCATTGGTGTTCTTCCCGATATCTACACATTCCACCGTTACACCGGGAATTCCAGTCTCCCCTACCGCACTCCAGCCCGCCCGTACCCGGCGCGGATCCACCGTTCAGCGCCGGACTCTCACACCGCACGCGCCGCACCGCCTACGCGCCCTTTACGCCCACTACTTCCGGATAACGCTTGCACCCTAC
+
BBBABFFABBAAGGGEAEECFGEFGHGGHHGHGEEAEFFBFEEEFGDGECFFGHBGHGHH?EGEF3B3B1?EHHHHHHGD@?EGFFGGHGHFGHGHHEFAEFGHHE?@C@FGHH2>@FHHGHGHGHH<C@CCF01>>FD-<CG-<<CEG::A::-9-;AG0FF.9..//:.----9;-/;B/B9FF=--;9@9-9--;@BADAFFF.-9;@FB/B/;.;@@D..////BFA-.99/B9@...9/:BDE9A
@M03896:38:000000000-B4D98:1:1114:15946:12680 2:N:0:274
CCTGTTCGCTCCCCACGCTTTCGCTCCTCAGCGTCAGTGACGGCCCCGCGACCTGCCTTCGCCATTGGTGTTCTTCCCGATATCTACACATTCCACCGTTACACCGGGAATTCCACTCTCCCCTACCGCACTCAAGCCCGCCCGTACCCGCCGCGGCTCCACCGTTAAGCGCTGGCCTTTCACACCCCCCGCGCCTCACCGCCTACGAGCCCTTTACGCCCACTAATTCCGGCTAACTCCCGCACCCTCC
+
ABBAAFFB@BABGGFEAEEAFGEFEHEFHFHHGGEAEFGFFE0AEE0A00>>EEBFHGGHFEGAF34B3??EGHHHFFE?E/<FHGHDGDFFFGDGH<0?CCDGH//<><F?FHF11<>FFFAC.FF-A-<AC/<0<.C-:AA-:-;.F.-;;;-9--;A/.;.99../;--.--.;BB9BBFFFF.--;-9--9../9AABD.DF?99;@EF//BF99@@...:///;B/---:9F/;9..99DFFAAD
@M03896:38:000000000-B4D98:1:1114:17021:13626 2:N:0:274
CCTGTTTGCTCCCCACGCTTTCGCACCTGAGCGTCAGTCTTCGTCCAGGGGGCCGCCTTCGCCACCGGTATTCCTCCAGATCTCTACGCATTTCACCGCTACACCTGGAATTCTACCCCCCTCTACGAGACTCAAGCTTGCCAGTATCAGATGCAGTTCCCAGGTTGAGCCCGGGGATTTCACATCTGACTTAACAAACCGCCTGCGTGCGCTTTACGCCCAGTAATTCCGATTAACGCTTGCACCCTCC
+
BBBBBFFFFFFFGGGEEEEFFGEEGGGGFGHHGGEEFHGHHHHHGGGHHGGGEEEEGGGHGGGGGHEEEEGHHHGHHGH?GGFHHHGFGEFGHHGHHDBDCCGHHHCCGFGFHHHGHHHGGGGHFFF..<<GH<G0DGH<CGGCGFHGH0CGHCGC::GHHH0::B9:CFFGBA@@?AFGGFFCFFF/:;FF/:B/B?EFFFFFFFFFFFFFFFFFF.;;@DA://9BFFFA.:D/B.;.;:;/BFFFFF
@M03896:38:000000000-B4D98:1:1114:23656:16287 2:N:0:274
CCTGTTTGCTCCCCACGCTTTCGCACCTGAGCGTCAGTCTTCGTCCAGGGGGCCGCCTTCGCCACCGGTATTCCTCCAGATCTCTACGCATTTCACCGCTACACCTGGAATTCTACCCCCCTCTACGAGACTCAAGCTTGCCAGTATCAGATGCAGTTCCCAGGTTGAGCCCGGGGATTTCACATCTGACTTAACAAACCGCCTGCGTGCGCTTTACGCCCAGTAATTCCGATTAACGCTTGCACCCTCC
+
ABBAAFFFFFFFGGGGAEAAFGEEFGGHBGFGGFEEGHGGGHHHGEEHHGEGEEEEGGGHFGGGGHE/EEFHHGHHHFHGHHHHHHHGGFEGHHGHHGCDC@FGHHGFCGHHGGHFHHHGGGGHHHGD.EEHC0<<DG<<CGG00<CGHGGGBCHCCGGHHHGE/99;FFFGCA@DBDGGFBFFFFF/9BBFBB;;9FEFFFFFFFCADF-@F?EFFAABFD.;:BFFFFBF9A./9DC.:.9;BFFFEF
@M03896:38:000000000-B4D98:1:1114:23658:16308 2:N:0:274
CCTGTTTGCTCCCCACGCTTTCGCACCTGAGCGTCAGTCTTCGTCCAGGGGGCCGCCTTCGCCACCGGTATTCCTCCAGATCTCTACGCATTTCACCGCTACACCTGGAATTCTACCCCCCTCTACGAGACTCAAGCTTGCCAGTATCAGATGCAGTTCCCAGGTTGAGCCCGGGGATTTCACATCTGACTTAACAAACCGCCTGCGTGCGCTTTACGCCCAGTAATTCCGATTAACGCTTGCACCCTCC
+
ABAAAFFFFFFFGGGGFFEFFGEEEGGHBGHGGFEEEHGHGHHHGDEGGCFGEEEEGGGGFEEFGH>>>/FHHHHHGFGHHGGHHHHFEEAEGGFGHFDGGCGHHFC?FCGGGGHFHHHGGGGGFGG?.=CGC</<<G0/<G<00CGGG0C:B::0;:CGHH0./;/;/;CED@-A-CBFFGGGFFF9;BFBFBFFFFFE>DFFFF;;DDFDFDEFFFA@DDF/BFFFFFBD.;9BBDF..:A/BFFFEF
@M03896:38:000000000-B4D98:1:1114:6481:17056 2:N:0:274
CCTGTTTGATACCCACACTTTCGAGCCTCAATGTCAGTTGCAGCTTAGCAGGCTGCCTTCGCAATCGGAGTTCTTCGTGATATCTAAGCATTTCACCGCTACACCACGAATTCCGCCTGCCTCAACTGCACTCAAGATATCCAGTATCAACTGCAATTTTCCGGTTGAGCCGCAAACTTTCACAACTCACTTAAACATCCATCTACGCTCCCTTTAAACCCAATACATCCGGATAACGCTCTGATCCTCC
+
ABAAAFFFFFFFGGGEGEFBFGAFFEEHHHHHHHHF5FF5DB3FEGHGHG3ABGBFGHFH1E?BBGAB1AEFGHHHHHFFFHGGHGHGGGHHGHGHHEEEE@EGB?GAEDHHHH3EEECGHHHH3GHHEHGHF2FF?GHGGHH2FD>GFGGGCFF21?GH1FA/<<-<1>F->A-<CGHFFDGGHFH00:CG:CGF0C:CG00C00;C.;CA:;C00;09;C.90/9;FF.-9.9:/.9.;./9//;//9
@M03896:38:000000000-B4D98:1:1114:6459:17063 2:N:0:274
CCTGTTTGATACCCACACTTTCGAGCCTCAATGTCAGTTGCAGCTTAGCAGGCTGCCTTCGCAATCGGAGTTCTTCGTGATATCTAAGCATTTCACCGCTACACCACGAATTCCGCCTGCCTCAACTGCACTCAAGATATCCAGTATCAACTGCAATTTTACGGTTGAGCCGCAAACTTTCACAACTGACTTAAACATCCATCTACGCTCCCTTTAAACCCAATAAATCCGGATAACGCTCGGATCCTCC
+
CCBCBFFFFFFFGGGGGCFFFGEFGFFHHGFHHGGHGHHHFGGHHHGGHHFEEGFFHHHHGFAEEGEBFFFGHHHHHHGFFHHHHHHHHGHHHHGHHGEEE@FGHGHEE?GGHH3EFGCHHHHHGHHHFGHHGFCFDGHHHHHB@DFFHFHFEFG<1FFD1FC<?/<>GGGCCDCFHHHGHGGDHDH/<CGC;;CHBGHHHCHHHHGCGGEEGEF0CFFBCA.:099FGFD-.DD0B.;.;--..:FBBB
@M03896:38:000000000-B4D98:1:1114:6479:17076 2:N:0:274
CCTGTTTGATACCCACACTTTCGAGCCTCAATGTCAGTTGCAGCTTAGCAGGCTGCCTTCGCAATCGGAGTTCTTCGTGATATCTAAGCATTTCACCGCTACACCACGAATTCCGCCTGCCTCAACTGCACTCAAGATATCCAGTATCAACTGCAATTTTACGGTTGAGCCGCAAACTTTCACAACTGACTTAAACATCCATCTACGCTCCCTTTAAACCCAATAAATCCGGATAACGCTCGGATCCTCC
+
BBBBAFFCFFFFGGGGGCFBFGBFFEEFHEFHHHED5FFHGGFFFGF3GHFGEFBEGHHHFEDAEGAA1ABBGFHHGFGHFHHHHGHFHGHGHHHHHGEEEEGGHHE>EEFHHF?EFGHHHHHG3FHGHFGHG2GB2BGHHHH2>>BF@FGFGDFFDFGH1?//??/01FG-@GG@HHFGHGHHHGH/<C00:00C0CGHHBFCCC:CFGDFG09CB9CFDAE/B000CF.-9.90/.;.A-9A.@FE/B
@M03896:38:000000000-B4D98:1:1114:20093:19059 2:N:0:274
CCTGTTTGCTCCCCACGCTTTCGCACCTGAGCGTCAGTCTTCGTCCAGGGGGCCGCCTTCGCCACCGGTATTCCTCCAGATCTCTACGCATTTCACCGCTACACCTGGAATTCTACCCCCCTCTACGAGACTCAAGCTTGCCAGTATCAGATGCAGTTCCCAGGTTGAGCCCGGGGATTTCACATCTGACTTAACAAACCGCCTGCGTGCGCTTTCCGCCCAGTACTTCCGCTACACGCCTCCACCCTCCG
+
AA@3>DFFFFFFGGGFAEAFCG2EEEGF332BFEEAEFFHGG2CEEAFG1EEAEEEGFGG?EEEGH>//>FHFHHHH0FDGFFFFDGGGDFGHHGHHAD?C<1GHFC0FFHHGGHGHHFGGCFHHHG?.<CG<</0DGG/<GG::0:;C0::0;<;;CGHH00.:;/;/;FE;A@?@DFFG0C;FFF/9;BBB;:9/;AA9@B.9.99AA-@@.:/:;ADB?./9://;9...--/;.;....;99A.AA.
@M03896:38:000000000-B4D98:1:1114:20099:19076 2:N:0:274
CCTGTTTGCTCCCCACGCTTTCGCACCTGAGCGTCAGTCTTCGTCCAGGGGGCCGCCTTCGCCACCGGTATTCCTCCAGATCTCTACGCATTTCACCGCTACACCTGGAATTCTACCCCCCTCTACGAGACTCAAGCTTGCCAGTATCAGATGCAGTTCCCAGGTTGAGCCCGGGGATTTCACATCTGACTTAACAAACCGCCTGCGTGCGCTTTACGCCCAGTAATTCCGATTAACGCCTGCACCCTCC
+
ACCAAFFFFFFFGGGGEFEFGGEFGGGGGHHGGGEEEHGHHHHHGEFHHFFGEEEEGGGHFEEGGHAEEEGHHHHHHGHFGGHHHHHGGEGGFGHHHGDCDCFHHHFCGHHHHHHHHHHGGGGHGGFA.ACGF0G<DGG/CGG0;CFHHBGHH:CC;CGHHB0.:;/;CFFGDB-@?AFGFBFBFFF:BF9BFFBBFFFF;DFFFFFDFDBDCD.BFEDACDA9BFFFFFFA.9.9;DF-:..;;FFFFF
@M03896:38:000000000-B4D98:1:1114:20113:19089 2:N:0:274
CCTGTTTGCTCCCCACGCTTTCGCACCTGAGCGTCAGTCTTCGTCCAGGGGGCCGCCTTCGCCACCGGTATTCCTCCAGATCTCTACGCATTTCACCGCTACACCTGGAATTCTACCCCCCTCTACGAGACTCCAGCTTGCCAGTATCAGATGCAGTTCCCAGGTTGAGCCCCGGGATTTCACATCTCACTTAACACACCGCCTGCGTGCGCTTTACGCCCAGTAATTCCGATTAACGCTTTCACCCTCC
+
BBBABFFCFFFFGGGGAEE2FGFFFGGGCFGHGGGGGHHHFHHHEGCHFC0EEEEEGGGHHEEEGFE/>>FFHHHHGFGFGFHGHHHFEEEGHHGHHDCGGCDGGHBG2<FGHHHGHGHGGCGB<GFD<.CGC/CCGH0<<GD0C0CGG00GFC0CGHHGGG0.;0;/;;CF.99-;;9;B;CFGGG/BBBFF/BB99DD9@FDFFFDFF-=DDEFBED;@?E9F/9;FF/AAADBB.9.:.;;/9;.99
@M03896:38:000000000-B4D98:1:1114:22188:19252 2:N:0:274
CCTGTTTGCTCCCCACGCTTTCGCACCTGAGCGTCAGTCTTCGTCCAGGGGGCCGCCTTCGCCACCGGTATTCCTCCAGATCTCTACGCATTTCACCGCTACACCTGGAATTCTACCCCCCTCTACGAGACTCCAGCTTGCCAGTATCAGATGCAGTTCCCAGGTTGAGCCCGGGGATTTCACATCTGACTTAACAAACCGCCTGCGTGCGCTTTACGCCCAGTAATTCCGCTTAACGCTTGCACCCTCC
+
BBBBBFFFFFFFGGGGEEEFFGEEEGGGFHFFEEEEGHFHGHHHGE1FGFCGEE>EEEFGFEB?EH>>E?FHHGFHFFBBFGHHHHHFEEEEHHHHHCDCC@2FHGCF<CFGHHHGHHHGGGGHGH<>>.<GF/<<CC0/<C=0:C:C0C0;;:0CCGHHGH0./99/;9;C@--9?AB0FBF;FFF9;9BF9/B//A9A-@FFFF-;DD-;@D.9BEFB@../;/BFFFB.;../9.;.9.;/:;DEFF
@M03896:38:000000000-B4D98:1:1114:22171:19260 2:N:0:274
CCTGTTTGCTCCCCACGCTTTCGCACCTGAGCGTCAGTCTTCGTCCAGGGGGCCGCCTTCGCCACCGGTATTCCTCCAGATCTCTACGCATTTCACCGCTACACCTGGAATTCTACCCCCCTCTACGACACTCAAGCTTGCCAGTATCAGATGCAGTTCCCACGTTGAGCCCGGGGATTTCACATCTTACTTAACAAACCGCCTGCGTGCGCTTTACGCCCAGTAACTCCGATTAACGCCTGCACCCTCC
+
AABAAFFFFFFFFGGGEEGEGGFFGGGHBFGHGGEBE5DGHHHHDDDGHDCGEE?EFGGHCEGFGH?>>>FGHGFHHEF3FBFFHFHGGEAEGHBGGCBB>@GGG?2???FFHHHFHHHCGCCFBF.>.<<G/<<0<C<<<GC00:;CG00GC0GG:CG;GG.;9;..CBFA?@-AG.BFF/;::;9//9BB/9;9/.;A=DFF..-;D?@9@.;//99=@AE9////;B;9.;.;;;;-;.;.;BA..A
@M03896:38:000000000-B4D98:1:1114:22187:19271 2:N:0:274
CCTGTTTGCTCCCCACGCTTTCGCACCTGAGCGTCAGTCTTCGTCCAGGGGGCCGCCTTCGCCACCGGTATTCCTCCAGATCTCTACGCATTTCACCGCTACACCTGGAATTCTACCCCCCTCTACGAGACTCAAGCTTGCCAGTATCAGATGCAGTTCCCAGGTTGAGCCCGGGGATTTCACATCTGACTTAACAAACCGCCTGCGTGCGCTTTACGCCCAGTAATTCCGATTAACGCCTGCACCCTCC
+
BBCABFFFFFFFGGGGCEEFGGEEGGGGGGHHGGEEFHGHHHHHGG?GHDGFEEEEGGGHFEGEEGE>EEFHHHHHHFGGHGHHHHHFE?EFHHHHHDBDBCGHHFC<22FGGHHGHHHGGGGHGHE.<CCGC0/<DGF/CGD0C:;GHF0CH:GC;CGHHH0.:::/;CFEB?-CFDFFFFBFFFF/BFFFFF:;9AEFCFFFFEFFFFFFFF.;B9A>DF.B//BFFFBDD.:BF?C-;.9/;9DFFF
@M03896:38:000000000-B4D98:1:1114:22203:19280 2:N:0:274
CCTGTTTGCTCCCCACGCTTTCGCACCTGAGCGTCAGTCTTCGTCCAGGGGGCCGCCTTCGCCACCGGTATTCCTCCAGATCTCTACGCATTTCACCGCTACACCTGGAATTCTACCCCCCTCTACGAGACTCAAGCTTGCCAGTATCAGATGCAGTTCCCAGGTTGAGCCCGGGGATTTCACATCTGACTTAACAAACCGCCTGCGTGCGCTTTCCTCCCAGTCATTCCGATTCACTCTTGCACCCTCC
+
AAA1AFFBFFFFGGFG?EE0FGEEFGGHBHHGAEEAEGGHHHCHGCAGH?EEEE/EEEEG/EE/EHAEEEGHHHHHHGFBGGGGHHHEEAEFDGGHHCCGCCFHHCC<01??FHEHHHHGGGGFFF...<<GC0/<<GD<CGD0:=;CH00C0::;;CGHHB0:/0///;FE@?--:.9C9FF0FFB9/;FFFF9:/-;E-@@BFA9-9;-;>AE/;/:;E-FFFF//BF/-9-//;/9///;/9;AAE:
@M03896:38:000000000-B4D98:1:1114:14013:19321 2:N:0:274
CCTGTTTGATACCCACACTTTCGAGCCTCAATGTCAGTTGCAGCTTAGCAGGCTGCCTTCGCAATCGGAGTTCTTCGTGATATCTAAGCATTTCACCGCTACACCACGAATTCCGCCTGCCTCAACTGCACTCAAGATATCCAGTATCAACTGCAATTTTACGGTTGAGCCGCAAACTTTCACAACTGACTTAAACATCCATCTACGCTCCCTTTAAACCCAATACATCCGGATAACGCTCTGATCCTCC
+
BBBBAFFFFFFFGGGEEEGFGG?FBEGFHGFHHFGHHHAFGGHHHFFFHFGEBFBFHHHHFEFGEH11AAEGHGHHFGGHHHHHHFFGHFHHFHHHHGEGEGHHHHHEE/FGHH?EEGHHGHHGEHFFF?FGH2F?F2?GHGH@>FFGH>GDCFGHBFGGDG//F/>><<F-A<CDAG0DGGHHBAG<<CG:;00C0CGGF:CHCG:@EEDEF;900CBFDFEBF/0;BBE-.9C0;.9.;.//9;B/99
@M03896:38:000000000-B4D98:1:1114:14005:19340 2:N:0:274
CCTGTTTGATACCCACACTTTCGAGCCTCAATGTCAGTTGCAGCTTAGCAGGCTGCCTTCGCAATCGGAGTTCTTCGTGATATCTAAGCATTTCACCGCTACACCACGAATTCCGCCTGCCTCAACTGCACTCAAGATATCCAGTATCAACTGCAATTTTACGGTTGAGCCGCAAACTTTCACAACTGACTTAAACATCCATCTACGCTCCCTTTAAACCCACTAAATCCGGATAACGCTCGGATCCTCC
+
BCBBBFFFFFFFGGGGGEGGGGFGHFGHHHHHHHGHHHFDGHHHHHHFHHEEEGFFHHHHGEDEEHEAE0EGHHHHGGGHHHHHHHHHHHHHHHHHHGGGGFHHHHHAEFHHHHFEGGHHHHHGGHHGGFHHG22BFH3GHHHDGGFHHHHFHG@GDDGHBHEDG//0FFG<<ADGHHHHHEGHGDH<DGGFG0<FHHHHHFHHHG.DEGGGGG9F0FBFFG.;9FFGGGG?AAEFFFF.:--..>BFBF
@M03896:38:000000000-B4D98:1:1114:14008:19357 2:N:0:274
CCTGTTTGATACCCACACTTTCGAGCCTCAATGTCAGTTGCAGCTTAGCAGGCTGCCTTCGCAATCGGAGTTCTTCGTGATATCTAAGCATTTCACCGCTACACCACGAATTCCGCCTGCCTCAACTGCACTCAAGATCTCCAGTATCAACTGCAATTTTACGGTTGAGCCGCAAACTTTCACAACTCACTTAAACATCCATCTACGCTCCCTTTAAACCCAATACCTCCGGATAACCCTCGCATCCACC
+
AAA>3DFFFFFFGFBEEEFGGG2FCEEFGFHHFHGHGGEAGFEFGHHHHF3ABGAFGGHG1EFGEG1A10EGGHHHGFFBCFBFHHDGGGHHFFGHH1EEGEGHFEF>EEFHHH3EE?FGGHHHGGB0FFCHFCF1BD1FGHG1@>2FGFHGC@@F1DFGDG<?0</01><-<>CCFHGGHFDD0EG0<<C000CC000;G00;0C.;..9;900;0BFBEE./;/00;E.-...B9/;.;--;.9B/;;
@M03896:38:000000000-B4D98:1:1114:3993:19641 2:N:0:274
CCTGTTTGCTACCCATGCTTTCGTGCCTCAGCGTCAGTTAAAGCCCAGTAGGCCGCCTTCGCCACTGGTGTTCCTCCCGATCTCTACGCATTTCACCGCTACACCGGGAATTCCACCTACCTCTACTTCACTCAAGCCCAGCAGTTTTAATGGCAGGCTATGGGTTAAGCCCATAGTTTTCACCACTCACTTACCAGGCCGCCTACTCACCCTTTACACCCAGCAATTCCGTACAACGCTCGCTCCCTAC
+
AABAAFFFBFBDGGGGFBBAAE?G2FGGGGBGEEE2EFDDFHFDGECGCFB3FGCEEFGHCFDAEHA2B2F1FFGGFFGFGEFGHHHGGAEGFGGHHEEECCFHF//></FHHHH?FGHHHHHFFHFFH21FD011???<??FC11FDGHHFH<><<AF1<D0.<<.00<<<.//:;0;:C0CGF.:///:G::GF0.9.9;AD.900;9;.C;09;C/BDE....99;///.;9BF-9.A-;9;.;.BF
@M03896:38:000000000-B4D98:1:1114:20779:19994 2:N:0:274
CCTGTTCGCTCCCCACGCTTTCGCTCCTCAGCGTCAGTGACGGCCCAGAGACCTGCCTTCGCCATTGGTGTTCTTCCCGATATCTACACATTCCACCGTTACACCGGGAATTCCAGTCTCCCTTACCGCACTCAAGCCCGCCCGTACCCGGCGCGGATCCACCGTTAAGCGATGGACTTTCACACCGGACGCGACGAACCGCCTACGAGCCCTTTACGCCCAACAATTCCGCATAACGCCTGCACCCAAC
+
BBBAAFFADBAAGGGGEEEFFGEEEHGHHHHHGGGAEHHGFECEGEDEGAAFFHBFHFHHCEGEFFBG@FGEHHHHHHG1EEGGHHGFHGFFFG?GH<F<<EGHHE<BC/<FGGGBFGGHHHCHHHH?FGGGF0<1FFH-@DF--AEFHD?A-A-9-9AF0B9.;;..;;-99D./F/B9B/;9FD=--;-;--;--;@@CFF.AFFFDFBFFF99BE?=DF....//;;/.9.99BAA-9.;.;BA..;
@M03896:38:000000000-B4D98:1:1114:20798:20001 2:N:0:274
CCTGTTCGCTCCCCACGCTTTCGCTCCTCAGCGTCAGTGCCGGCCCAGAGACCTGCCTTCGCCATTGGTGTTCTTCCCGATATCTACACATTCCACCGTTACACCGGGAATTCCAGTCTCCCCTACCGCACTCAAGCCCCCCCGTACCCGGCGCGGATCCCCCGTTAACCGCTGGACTTTCACACCGGACGCGACGAACCGCCTACGAGCCCTTTACGCCCACTAATTCCGCATACCGCTTGCACCCTAC
+
AAAAAFFADAAAGEGCAAEFEG0E0FE1FF1BEEE//G21BE/EEEEEEAFFFH0FGH1G/EEEFDD11/B/BFBGHHGECG/FGFHHHGG2BGDGHFF</?EHHCC/C/?<F1F12@1FGGCC<FF/>/<<GCH1>FH.<AC-A:CEHA-;;:;9--;B-AB99A--/;---@=-FBB/BFF;FA---;-;--9-;-;9-@@B-;--9;@EF//BF;A@@B--/9//;BB-9-9/;-@-;-;9;FFE-A
@M03896:38:000000000-B4D98:1:1114:19089:21067 2:N:0:274
CCTGTTTGCTACCCATGCTTTCGTGCCTCAGCGTCAGTTAAAGCCCAGTAGGCCGCCTTCGCCACTGGTGTTCCTCCCGATCTCTACGCATTTCACCGCTACACCGGGAATTCCACCTACCTCTACTTCACTCAAGCCCAGCAGTTTTAATGGCAGGCTATGGGTTAAGCCCATAGTTTTCACCACTAACTTACCAGGCCGCCTACGCACCCTTTACACCCAGTAATTCCGGACAACCCCCGCTCCCTAC
+
BBBBBFFFFFFFGGGGGFFFGGEFFFHHHHHHGGEEEHGHHHGFHEGGFGHFFGAEGGGHFEFGFHF?BFGGHHHHHGGGGEHHHHHFGEEGFGGHHEEEEEFHHE<<CCFFGHHFHHFHHHHHGFHFHGGHG2C<FFFF/F<<DDGGGHFDF<FA<C0GDGEA/<.0=DGECHFCCCGHFFHHCGF/:GFFHFHFFAAEADGGGGDGBGCDEF/BFFB;DA.9B:/:BF/-;@-;A.;.;9@-9AEBBF
@M03896:38:000000000-B4D98:1:1114:12450:21146 2:N:0:274
CCTGTTTGCTCCCCACGCTTTCGCACCTCAGTGTCAGTATCAGTCCAGGTGGTCGCCTTCGCCACTGGTGTTCCTTCCTATATCTACGCATTTCACCGCTACACAGGAAATTCCACCACCCTCTACCGTACTCTAGCTCAGTAGTTTTGGATGCAGTTCCCAGGTTGAGCCCGGGGATTTCACATCCAACTTGCTGAACCACCTACGCGCGCTTTACGCCCAGTAATTCCGATTACCGCTTGCACCCTTC
+
ABBABFFFFFFFGGGGEEEFFGEEFGGHHHHHHHFBGHGHHHHHHFFGGGHGGFAEFEGH1EEEEGB2@FGEHHGHHHFHGFHHHHGFEBFGHHHHHFEGFEGHGGCFGHHHGHFHFGGGGHHHHHHDFGEGHGE@FHHF@>FF2GGHG?HHH?D??GGHFHBFFG0<CGHF<CFCGDFHFBGFHHH0GHHHFHHCFFFEGGFGGFDFFGGD=AEFFADCFFEF/;BBFFB9..9/;.;-...;;9DE/9
@M03896:38:000000000-B4D98:1:1114:12445:21164 2:N:0:274
CCTGTTTGCTCCCCACGCTTTCGCACCTCAGTGTCAGTATCAGTCCAGGTGGTCGCCTTCGCCACTGGTGTTCCTTCCTATATCTACGCATTTCACCGCTACACAGGAAATTCCACCACCCTCTACCGTACTCTAGCTCAGTAGTTTTGGATGCAGTTCCCAGGTTGAGCCCGGGGATTTCACATCCAACTTGCTGAACCACCTACGCGCGCTTTACGCCCAGTACTTCCGATTAACGCTTGCACCCTTCG
+
ABBAAFFFFFFFGGGGEFEFGGEEEGGHHHHHHHGGHHHHHHHHHFFGHHHGGFAEGGGHFEFEGHFGFHHEHHGHHHHHFHHHHHHFEEGGHHGHHEEEGFHHHFFHHHHHHHHGHHHGGGHHFHHGFHEHHFGFGHHHF@GFDHFFHGHHHFGHGHHHHHEFFG00FHGFAD-@GGGHHGHHHHHGGHHGFHH;BFFEFGGGGGFG?B?DFDFFFFABF?.9;/;BFFBDF?DFFBB.AAABBFFFFF.
@M03896:38:000000000-B4D98:1:1114:15234:21644 2:N:0:274
CCTGTTTGCTACCCATGCTTTCGTGCCTCAGCGTCAGTTAAAGCCCAGTAGGCCGCCTTCGCCACTGGTGTTCCTCCCGATCTCTACGCATTTCACCGCTACACCGGGAATTCCACCTACCTCTACTTCACTCAAGCCCAGCAGTTTTAATGGCAGGCTATGGGTTAAGCCCATAGTTTTCACCACTAACTTACCAGGCCGCCTACGCACCCTTTACACCCAGTAATTCCGGACAACGCCCGCTCCCTAC
+
BCCCBFFFFFFFGGGGFFGFGGGGGGHHHHHHGGGGGHHHHHHHHGGHHHHHHHEGGGGHFEFGGHGHFHHGHHHHHGGGGGHHHHHGGGGGHHHHHGGGGCGHHGEEGGHHHGFHHHFHHHHHGHHHHHHHG2GFGGHHGHHF1?GHHHGFHFFEDGEHGH0FGCADBGGHCHHECCFHHEHGHEF/CCCGCGC0;EEGFGGGAFED?DAEFFF:FFFFFF?FFB/BBFB-:@=FE;B-;;@-9AE/;F
@M03896:38:000000000-B4D98:1:1114:15972:25914 2:N:0:274
CCTGTTTGCTCCCCATGCTTTCGCACCTCAGTGTCAGTATTAGGCCAGATGGCTGCCTTCGCCATCGGTATTCCTCCAGATCTCTACGCATTTCACCGCTACACCTGGAATTCTACCATCCTCTCCCATACTCTAGCCAACCAGTATCGAATGCAATTCCCAAGTTAAGCTCGGGGATTTCACATTTTACTTAATTGGCCACCTACGCGCGCTTTACGCCCAGTAAATCCGATTAACGCTTGCACCCT
+
ABBABFFFFFFFGGGGGFFGGGEEEGGHHHHGHHFGHHHHFHGHGGGGFGEGFGFFHHHHFEFFGHBBAGFHHHHHHGHGHHHHHHHFGEFGHHHHHEEEGEGHHHGBGHHHHHHHHHGHHHHHHHHHDGGHH3D?DGHGGGF/FDFHDFCFG>GDDGHHHHB?F?11FFGGA--<@CFHGGGFDD00<<DGG0DD:0;CFFHHHH.C-9:ADDG0F;CABE.;BFFFFFDFF?DBFFF.?FA0BFFF
@M03896:38:000000000-B4D98:1:2101:24339:5623 2:N:0:274
CCTGTTTGCTCCCCACGCTTTCGCACCTGAGCGTCAGTCTTCGTCCAGGGGGCCGCCTTCGCCACCGGTATTCCTCCAGATCTCTACGCATTTCACCGCTACACCTGGAATTCTACCCCCCTCTACGAGACTCAAGCTTGCCAGTATCAGATGCAGTTCCCAGGTTGAGCCCGGGGATTTCACATCTGACTTAACAAACCGCCTGCGTGCGCTTTACGCCCAGTACTTCCGATTAACGCTTGCACCCTCCG
+
3>A?AFFFFFFFGFFECFFFGFEEEGGHCF2BEEGGEHGFHBGGEE1FHE0EAE>EEGFHEAEEGH1>>EFHGGHGH?G3GHFHEHFFEEAE2FGHG/CCC<2?GH2GFFGFGHHGFFEFC?GH1GF.C<AD<C<<</0/CGDG0=0;CCGCC0<;<CHGFHE.:0/9CFFE?B:--.BCF0CFFFB9/BF/B9B;9AE?DAFFF?=99D-@=A.BBED99?E9/F//;/.9..9B9.@?A..BBF.9AA9
@M03896:38:000000000-B4D98:1:2101:24350:5638 2:N:0:274
CCTGTTTGCTCCCCACGCTTTCGCACCTGAGCGTCAGTCTTCGTCCAGGGGGCCGCCTTCGCCACCGGTATTCCTCCAGATCTCTACGCATTTCACCGCTACACCTGGAATTCTACCCCCCTCTACGAGACTCAAGCTTGCCAGTATCAGATGCAGTTCCCAGGTTGAGCCCGGGGATTTCACATCTGACTTAACAAACCGCCTGCGTGCGCTTTACGCCCAGTAATTCCGATTAACGCTTGCACCCTCC
+
>>AAAFFFFFFFGGGGGEFFGGEEEGGGFHGHGFEGGHGGHHHHGGGFHGCEEEEGGGGHEFGEGHEEEFGHHHHHHGHHHHHHHHHGGFGGHHGHHGFGGCGHHHGFGHHHGHGGHHGGFGGHFHGD.DGHFHGDGH0<CHGC:CGHHHGGFCFC;CHHHHFC;0;;/FGGAGGGGGGGG0FFFFF/9FFBB9BFFFFFFFFD?FBADD;BD?AFFFFBBD.9:BFFBBBDDDDEFDC...:/BFFEEA
@M03896:38:000000000-B4D98:1:2101:24338:5656 2:N:0:274
GCTGTTTGCTCCCCACGCTTTCGCACCTGAGCGTCAGTCTTCGTCCAGGGGGCCGCCTTCGCCACCGGTATTCCTCCAGATCTCTACGCATTTCACCGCTACACCTGGAATTCTACCCCCCTCTACGAGACTCAAGCTTGCCACCATCAGATGCAGTTCCCAGGTTGAGCCCGGGGATTTCACATCTGACTTAACAAACCGCATGCCGGCGCCGTACTCCCCGTAATTCCGATTCACGCCTCCACCCTCC
+
3>>AAFFCDDFFFGFEEFFEAGEEEEG3BFGFEEEGGHFFGGGGFEEB3E0EEE@EGGGHAEGGGHEE>EFHHGHFHFEBGHHFHGH/EEE<DFGHHDDGC@GHHHF0FGHHHHHGHHGGC@EHFHF..<A0<0<0<<=/<CD0.;:CCCG:0:CG:;CGHFF.;0///9/9----A.CCF0;;;9;/;9///;/;BA.A-B-..;/--999---.9.99..;9-../;//9../9/.....9..9;.9.
@M03896:38:000000000-B4D98:1:2101:9012:10386 2:N:0:274
CCTATTCGCTCCCCACGCTTTCGCTCCTCAGCGTCAGTGACGGCCCAGAGACCTGCCTTCGCCATTGGTGTTCTTCCCGATATCTACACATTCCACCGTTACACCGGGAATTCCAGTCTCCCCTACCGCACTCAAGCCCGCCCCTACCCGGCGCGGATCCACCGTTAAGCGATGGACTTTCCCACCCGCCGCGCCGAACCGCCCACGAGCCCTTTACCCCCAATAATTCCGCCTAACGCCTCCACCCTCC
+
1>>1>FFCAAAAGGGGEEEFGGEFGHGFHBGGEFE/EGFFHGCEGGGEEHHHGHEGHHHHGEG/FE@BBFFEGHHHFHGGECEGHHHHHGFHHHGHHEF?EEGHHECC//GHHHF1GFGGHHEHGHHGG/@GFCF1>FH->CG-<.GFF.;::=---9AFGGG.;..-/;-9-9-/;//;F/;/9A---9-9--;-9;@@-9;--;-;9;@E-9//;/;9@@--//9/9B/----/;----;9;BFBA-9
@M03896:38:000000000-B4D98:1:2101:9022:10401 2:N:0:274
CCTGTTCGCTCCCCACGCTTTCGCTCCTCAGCGTCAGTGACGGCCCAGAGACCTGCCTTCGCCATTGGTGTTCTTCCCGATATCTACACATTCCACCGTTACACCGGGAATTCCAGTCTCCCCTACCGCACTCAAGCCCGCCCGTACCCGGCGCGGATCCACCGTTAAGCGATGGACTTTCACACCGGACGCGACGAACCGCCTACGAGCCCTTTACGCCCAACAATTCCGGATAACGCTTCCACCCTAC
+
3>AAAFFADABBGGGGEFEFGGEFGHGHHHHHGGGFGHHHGG?EGGEGHHEGGHBGHHHHEEFEFFFFGFGEGHHHHHGGGGGHHFHHHHHHHHHHHEHEGGHHHECDGFHHHHFGHGGHGHGHGHHCGGGGHHHDFFH-AFG?DCFGH:;@CB?--ABGFGG?9.9AFF;A.D?FFFFFFFFFFFF-;BFC;99;;9BFADFFDFA9DDFF.;/;FADAFAE..9/;FFF-.ADFFFF.A.;/;FFFFF
@M03896:38:000000000-B4D98:1:2101:18906:13266 2:N:0:274
CCTGTTTGCTCCCCACGCTTTCGAGCCTCAACGTCAGTTACCGTCCAGTAAGCCGCCTTCGCCACTGGTGTTCCTCCTAATATCTACGCATTTCACCGCTACACTAGGAATTCCACTTACCCCTCCGGTACTCTAGATTGACAGTTTCCAATGCAGTCCCGGGGTTGAGCCCCGGCCTTTCACATCAGACTTGCCATTCCGTCTACGCTCACTTTACACCCAGTAAATCCGGATAACGCTTGCCCCCTAC
+
>>AAAFFFFFFFGGGGAFEFFGEGFFGHHGHHGGHGGHGFHHGGGFFHGHGGGHEFGGGHEFGFGHFFGHHEGHHHHHHHHHHHHHHGGGGGHHHHHGFGGFFHGHBEGHHHHHHGFHHHFHHGGGGC@CDHHFBGFHHBGHHHFFHHHHHHGGG>FGHH@@@C<<-<FHGGGG-@GGFGGBFFFFF;CFFG0BFBC;FFG9FFGF.@EF?F/;FFFBBF?..;/::9BB;-.:9BF.C.;.;:BECA.9
@M03896:38:000000000-B4D98:1:2101:17135:13538 2:N:0:274
GCTGTTCGCTCCCCACGCTTTCGCTCCTCAGCGTCAGTGACGGCCCAGAGACCTGCCTTCGCCATTGGTGTTCTTCCCGATATCTACACATTCCACCGTTACACCGGGAATTCCAGTCTCCCCTACCGCACTCAAGCCCGCCCGTACCCGGCGCGGATCCACCGTTAAGCGATGGCCCTTCACACCGGACGCGACGAACCGCCTCCGAGCCCTTTCCGCCCACTACTTCCGGACACCGCTCGCACCCTAC
+
3>>AAFFADBABGGGEAEECFGAEEGGHHHGH?EEEE5G5F1AAE0AAGGFGFGBGGFHHEEDEFF4BBFCEFDGGGGGCEEGGG4BEGFGFHHGGHEEEECDGH///>BGHGF>@FHHHFGAGFGHCCGGCHG11>FG-<AD-<CECG;-:;:9;A?BF0/CA..9./;9..:A./.99BFFFB9--99----;---99-9B..;.-;@@A./9//.;ABD..9//9BB.-99-9;-9---99;@DEBA
@M03896:38:000000000-B4D98:1:2101:17131:13555 2:N:0:274
CCTGTTCGCTCCCCACGCTTTCGCTCCTCAGCGTCAGTGACGGCCCAGAGACCTGCCTTCGCCATTGGTGTTCTTCCCGATATCTACACATTCCACCGTTACACCGGGAATTCCAGTCTCCCCTACCGCACTCAAGCCCGCCCGTACCCGGCGCGGATCCACCGTTAAGCGATGGACTTTCACACCGCACGCGACGAACCGCCTACGCGCCCTTTACGCCCAATCATTCCGCCTAACGCCCCCACCCTAC
+
>>AAAFFBDBBBGGGGEFEFFGAEEHGHHHHGFFAFEGFBFAAEECEEFGGGGHBFHHFHGGGEF3DF31FEHGFHHHGGG?EGHGGFHEFFHHGHHEB?FFGHHF?CDGFHHGH2>FHHHGGGGGH@DCCGHH1>FCF->CF-<-EEH.:A-:99-9AFBFG....9/;-.::.;BB/BFFFFFF---;99--999@@C;BD.:B;-9;;@-///;:9BF.9./;//;B/..9./;.;---;-ADF..:
@M03896:38:000000000-B4D98:1:2101:17149:13560 2:N:0:274
CCTGTTCGCTCCCCACGCTTTCGCTCCTCAGCGTCAGTGACGGCCCAGAGACCTGCCTTCGCCATTGGTGTTCTTCCCGATATCTACACATTCCACCGTTACACCGGGAATTCCAGTCTCCCCTACCGCACTCAAGCCCGCCCGTACCCGGCGCGGATCCACCGTTAAGCGATGGACTTTCACACCGGACGCGACGAACCGCCTACGAGCCCTTTACGCCCACTAATTCCGGCTAACGCTTCCCCCCTAC
+
3>AAAFFBBBBBGGGGAEEFFGFGGHGHHGGGGGGGGHFFFE0EECDHHGFGGHFGHGHHHGGEFGBGGFHGGHHHHHGCFGGHHHHHHBFFHHHHHGHEGFGHHFCCDGGHHFG2@GHHHHGHGGHCDGGGFGG1FEH<>AF<@<DEH?-;-;9:-:;F0;9.;9../;-.:A;/B/;/;BFFEDB--;-9--99;-;99@D.;9;..@=E.//9BAFCF.../;///;;---;/9.;.;.;99;>-.;
@M03896:38:000000000-B4D98:1:2101:16673:14090 2:N:0:274
CCTGTTCGCTCCCCACGCTTTCGCTCCTCAGCGTCAGTGACGGCCCAGAGACCTGCCTTCGCCATTGGTGTTCTTCCCGATATCTACACATTCCACCGTTACACCGGGAATTCCAGTCTCCCCTACCGCACTCAAGTCCGCCCGTACCCGGCGCGGATCCACCGTTAAGCGATGGACTTTCACACCGGACGCGACGAACCGCCTACGCGCCCTTTACGCCCAATACTTCCGGATAACACTCCCCCCCTAC
+
>>>AAFFADAABGGGGEEEFFGEEFHGHHHHGFGGGGHHFGEAEGGGEHGHHGHFGHHHHHGGEFGEBFFHEHHHHHGGFFGGHHHHHHHHHHHHHHFHAFEHHHECBFGHHHHH2@GGHHHGHGHHCGCDGFF<<F>G>ADG<<<EEH<-@@A-;-;AFBFG?:9C.0BA..;.BFFFFFFFFFF--9@>@:-;-9:@D-@DA.;9-9;BF-/;BF::@D9..9/;;:;.-9.;9B/;//.;.;@B-;A
@M03896:38:000000000-B4D98:1:2101:16611:14219 2:N:0:274
GCTGTTCGCTCCCCACGCTTTCGCTCCTCAGCGTCAGTGACGGCCCAGAGACCTGCCTTCGCCATTGGTGTTCTTCCCGATATCTACACATTCCACCGTTACACCGGGAATTCCAGTCTCCCCTACCGCACTCAAGCCCGCCCGTACCCGGCCCGGATCCACCGTTAAGCCTTGGACTTTCACACCGGACGCGACGAACCGCCTACGAGCCCCTTACGCCCACTACTTCCGCATAACGCCTGCACCCTAC
+
3>>AAFFADBBBGGFGEEEFFGEEEHGHHGHHGGGGDGG5GE?EEAEFHHEFFHFGFGHGFFG>FFB3BFGEHHHHHGGFEGGHHFGHHFGFGGGHHGFEDEGHG<CBCGHHHFE>2FFHDHDGCGHCCCGGGHH1GFG<@DG-<<ACG.;:-;-9-:;F0CF.:.990;//;9/:C9/BFBFFFF---;-@--;-9@BB?B@.:B.;A@B....:;.99@A..//9/;B.9-..//.9-..9;:BD..:
@M03896:38:000000000-B4D98:1:2101:16628:14232 2:N:0:274
CCTGTTCGCTCCCCACGCTTTCGCTCCTCAGCGTCAGTGACGGCCCAGAGACCTTCCTTCGCCATTGGTGTTCTTCCCGATATCTACACATTCCACCGTTACACCGGGAATTCCAGTCTCCCCTACCGCACTCAAGCCCGCCCGTACCCGGCGCGGATCCACCGTTAAGCCATGGACTTTCACACCGCCCGCGACGCACCGCCTACGCGCCCCTCCCGCCCCCTAATTCCGCATCACCCTCGCACCCTAC
+
3>>>AFFAAAABGGGGAEECFGEEEHGHHHGGEEE2EGFHHEAEEE1AF1BFGH3BGHHG1EG>FE43@1FEHHHHHHEE/EEGHDEGG3FFHHFHHEFDEFHHHG/>CCGGHHHDGGHHHHDFFFHDC@CGGF11>FG<>CC-<<ECH.-;;;-9-:;F9FF..9../;/./9//;//;B/BBFF---9-;--9--;@B@@=:.;;--;@B-...9.;;9---.9///B/.-:-/;..9.-;-;BD..;
@M03896:38:000000000-B4D98:1:2101:16608:14243 2:N:0:274
GCTGTTCGCTCCCCACGCTTTCGCTCCTCAGCGTCAGTGACGGCCCAGAGACCTGCCTTCGCCATTGGTGTTCTTCCCGATATCTACACATTCCACCGTTACACCGGGAATTCCAGTCTCCCCTACCGCACTCAAGCCCGCCCGTACCCGGCGCGGATCCACCGTTAAGCGATGGACTTTCACACCGGACGCGACGAACCGCCTACGAGCCCTTTACGCCCAATACTTCCGGCTCACGCCTCCACCCTAC
+
3>>AAFFAAAABGGFEEFECFGEFEHGHHGHHGGF?EGF5FE0AEE1B1FEGFHCGFHFHAED>F@4@@?B1FGFHGFGGC?EFG4GGHDGFGEFHHGGAEEGHHEDC@CHHGF>1FGBH@FBHGHHCCGGGFGH1FFGADGG-<<CCG.-:-;;;;ABF9FF.9;99;;-.9../BB9FBFFFFF@-9@?B--;9--9@-@B.ABDAFBB?.///F.ABB..;//;/9B.9-9.99AF?..;BBAAEBF
@M03896:38:000000000-B4D98:1:2101:3624:15091 2:N:0:274
CCTGTTTGCTACCCATGCTTTCGTGCCTCAGCGTCAGTTAAAGCCCAGTAGGCCGCCTTCGCCACTGGTGTTCCTCCCGATCTCTACGCATTTCACCGCTACACCGGGAATTCCACCTACCTCTACTTCACTCAAGCCCAGCAGTTTTAATGGCAGGCTATGGGTTAAGCCCATAGTTTTCACCACTAACTTACCAGGCCGCCTACGCACCCTTTACACCCACTAATTCCGCACAACGCTCCCCCCCTAC
+
>>AAAFFFFFFFGGGGFBFBFGEFFFHHHHHHFFFGGHHHHHHHHHHHHFHHGGAEEGFHAEEFFGFFDGGEGHHHHGEFGGFHHHHFGGGGHHHHHAEEGGHHHEEEDGFHHHHFHGGHHHHGHHHFHHHHFGG?FFHH<GH01FDGHHGHB>F><E0CDF0C/<.D0DGHEGB0;0;GFFHHCG//GBGGFCHF0.CC9@FD.99?EFGG9/:/FFBF.E..//9/99/.99-BD--.A.;.;BFF.A
@M03896:38:000000000-B4D98:1:2101:14872:16664 2:N:0:274
CCTGTTTGCTACCCATGCTTTCGTGCCTCAGCGTCAGTTAAAGCCCAGTACGCCGCCTTCGCCACTGGTGTTCCTCCCGATCTCTACGCATTTCACCGCTACACCGGGAATTCCACCTACCTCTACTTCACTCAAGCCCAGCAGCTTTAATGGCAGGCTATGGGTTAAGCCCATAGTTTTCACCACTAACTTATCACGCCGCCTACGCGCCCTTTACACCCAGTAATTCCGCACAACGCTCCCTCCCTAC
+
>>1>>FFFBFBDGA1CFBF3BAEHGCEGC11BAEE0EHHHHHHHHE//F11B?EE?EE/B////?EF010/B@22B0/?/E>BFGHH/EEE?GFHGF/EEG/B<</////0CBDD1GAC0@1<11@@@D1?11<111/?C/F<F0>>11FG1FBG.-ACCH00.<..<DB/C.:C0:;0<CG000;//;C0900;;0..A;?A.;/C?-99@-;F/F/9;:AFBF/;//FB---@-;9@-9-:-:A9-;A
@M03896:38:000000000-B4D98:1:2101:14852:16669 2:N:0:274
CCTGTTTGCTACCCATGCTTTCGTGCCTCAGCGTCAGTTAAAGCCCAGTAGGCCGCCTTCGCCACTGGTGTTCCTCCCGATCTCTACGCATTTCACCGCTACACCGGGAATTCCACCTACCTCTACTTCACTCAAGCCCAGCAGTTTTAATGGCAGGCTATGGGTTAAGCCCATAGTTTTCACCACTAACTTACCAGGCCGCCTACGCACCCTTTACACCCAGTACTTCCGGACAACGCCCCCTCCCTAC
+
>>>AAFFFFFFFGGFGFFGDGGFGFGHHHHHHGGGDGHHHHHHHHHGHGFDGGHEGGG?GEEE?EGFFFCGEGHHHGGGGGFHHHHHGGGGGHHHHHEEGGGHGF/<<@CHHHHGHHHGHGHHFDGFHHHHFF<CF<FCF/FFC1?FFGHFFFCFDAEGFDGC.<.<<0<GH.CGCC:0;CCCHHGFFGHHHFHFFCAAE-:DGDF?-A?BF.9/:B9FFFFEBF/9BF9.-9;;.A---9-;-;DFF/A
@M03896:38:000000000-B4D98:1:2101:14864:16683 2:N:0:274
CCTGTTTGCTACCCATGCTTTCGTGCCTCAGCGTCAGTTAAAGCCCAGTAGGCCGCCTTCGCCACTGGTGTTCCTCCCGATCTCTACGCATTTCACCGCTACACCGGGAATTCCACCTACCTCTACTTCACTCAAGCCCAGCAGTTTTAATGGCAGGCTATGGGTTAAGCCCATAGTTTTCACCACTAACTTACCAGGCCGCCTACGCCCCCTTTACACCCAGAAATTCCCGACCACCCCCCCCCCCTTC
+
>AABBFFFFFFFGGGGCGGGFGEF2FHHHHHHGGFGGHHFHHHHFEEHFGHGGFAEGEEHEGGGGHGHHFHGHHHHHGGEEGHHHDFEGFGGHHFHHEGGGGGHHEE?DGGGHHHHHHHHFHHGHGHHHGHHGFG?GFHG/F0?1??GHHFFHCGFCA>F<GBA<<<D0<CGC<C0;:CFFFHFEGGCCCGCGF/0:.9;9?DBDF9--;:@-9/B//;/A.../:/9BB/..;--...-9---9;--..
@M03896:38:000000000-B4D98:1:2101:27954:17241 2:N:0:274
CCTGTTTGCTCCCCACGCTTTCGCACCTGAGCGTCAGTCTTCGTCCAGGGGGCCGCCTTCGCCACCGGTATTCCTCCAGATCTCTACGCATTTCACCGCTACACCTGGAATTCTACCCCCCTCTACGAGACTCAAGCTCGCCAGTATCAGATGCAGTTCCCAGGTTGAGCCCGGGGCTTTCACATCTGACTTAACAAACCGCCTGCGTGCGCTTTACTCCCAGTACTTCCGATTAACGCTTCCTCCCTCCG
+
3>>>AFFBDFFFGGFFEEEFFGAEEGGFCCFFEEEGGHHHGHGHGEEHBE0EAEEEGGEFAEDCGHE/>EFFHHHHH0BGHGGHHHHEEEGGGGGHGCDCC@GHHFB0?GGHGGFFHHHGC@ACFHE..<CGFFG0D/0<;AD-0;CCGC0C0;CG0<GGF0B.:0;;CFBA9?-?-9ABFFFFFFF;9FFFEFFBF.;E9@BF..-;9A-@9.A/B/;/AB//;9/9/9;.;../9.-.9.;/:BE..;.
@M03896:38:000000000-B4D98:1:2101:27980:17251 2:N:0:274
CCTGTTTGCTCCCCACGCTTTCGCACCTGAGCGTCAGTCTTCGTCCAGGGGGCCGCCTTCGCCACCGGTATTCCTCCAGATCTCTACGCATTTCACCGCTACACCTGGAATTCTACCCCCCTCTACGCGACTCAAGCTTGCCAGTATCAGATGCAGTTCCCAGGTTGAGCCCGGGGATTTCACATCTGACTTACCACACCGCCTGCGTGCGCTTTACGCCCAGACATTCCGCTTCACGCTTCCACCCTCC
+
1>>A1DFFFBFFGFBE1AEFFGAEEEGG0FEE0EEE/FFBGHAGEA/AGF/EEE>EEEEGGECEFGE>>//EFGHHG0BBEGHHH2GGGEGGEGGHGFCCB@DGF<GGFGGHHFFHFGHGGGGF1F.<-<-<.0/<;C:/;GHB:0<;00CCF0;;CBFGGF0.90/;/9C9-A-A-;:;B/B/9BB9//;F/////-AA@?@FFF--99-;-A-9;E-=-9--9-;BFB/-9;-/;---;-;/;AAAAB
@M03896:38:000000000-B4D98:1:2101:27962:17256 2:N:0:274
CCTGTTTGCTCCCCACGCTTTCGCACCTGAGCGTCAGTCTTCGTCCAGGGGGCCGCCTTCGCCACCGGTATTCCTCCAGATCTCTACGCATTTCACCGCTACACCTGGAATTCTACCCCCCTCTACGAGACTCAAGCTTGCCAGTATCAGATGCAGTTCCCAGGTTGAGCCCGGGGATTTCACATCTGACTTAACAAACCGCCTGCGTGCGCTTTACGCCCAGTAATTCCGATTAACGCTTGCACCCTCC
+
>>AABFFFFFFFGGGGEFGFGGAEEGGGFGHGFGGGGHHHHHHHGGDHHEEGEEEEGGGHFEGEFHEEEGGHHHHHHFHGHHHHHHHFFEGGHGFHHFDGC@FGHFFFFCGHGFHFFHHGGGGHHHF?.<CGCGC<DGF<<G<::CGCGC;FF:<C;CGHFCC.:;9BFFFEBDAD?EFGGGFBFFF/:FBB9BFFFFEFFF;D.A@9DDBD-AEFFEFCCD.9BBBFFF;.9.9BFFDAA.ABBFDEFF
@M03896:38:000000000-B4D98:1:2101:27952:17274 2:N:0:274
CCTGTTTGCTCCCCACGCTTTCGCACCTGAGCGACAGTCTTCGTCCAGGGGGCCGCCTTCGCCACCGGTATTCCTCCAGATCTCTCCGCATTTCACCGCTACACCTGGAATTCTACCCCCCTCTACGACACTCAAGCTTGCCACCATCAGATCCAGTTCCCAGCTTGCGCCCGGGGATTTCACATCTGACTTAACCAACCGCCTGCGTGCGCTTTCCGCCCACTATTGCCGTTTACCACATCCCCCCTCC
+
1>>111DBBDFFFFGCAE0AA1BE0EE00BEF?/AE/BFFHH/FEAEFCC??E>/EE??GFAE?EA///>?FHFGGF0FGHH2FE1F?A/?C>GFFGCB//@FBG00<?GGHFGB<FGAC-@EHDD...<-CF<G0DFC:.;C0::0:C000/:=000;0B00.00/9;?F@-;---9;/B/;;BFF//9/9:9B/;-9;-;@-9A-:9--9--;/;ABB@---/////9---/9/;/;-;/;-;-9@BF
@M03896:38:000000000-B4D98:1:2101:7851:18136 2:N:0:274
CCTGTTTGCTCCCCACGCTTTCGCACCTGAGCGTCAGTCTTCGTCCAGGGGGCCGCCTTCGCCACCGGTATTCCTCCAGATCTCTACGCATTTCACCGCTACACCTGGAATTCTACCCCCCTCTACGAGACTCAAGCTTGCCAGTATCCGATGCAGTTCCCAGGTTGAGCCCGGGGATTTCACATCTGACTTAACAAACCGCCTGCGTGCGCTTTACGCCCAGTACTTCCGCTTAACCCCTCCCCCCTCC
+
>>AAAFFFFFFFGGGGEEEFGGFGGGGGFGHGEEEEEHGHHHHHGGAFF10EAE>EGGGHGEF>EH1>>EEGHHHHHBB3FGHHHEHFE?EFFGFGHCCDCCFGHHF<2<FGGHGHHHHGGGFFFG<.<<CDGB<0<GD<CG0000;;0..;.A0;:;CHHF0./09/9;FE?;---9;FFFF:BB9//;B9;/;;/FEE-@FFAF;9.9--9.;9;.9@BA.///99BF...AA/9/:.;.A.AFF-9A
@M03896:38:000000000-B4D98:1:2101:7868:18144 2:N:0:274
CCTGTTTGCTCCCCACGCTTTCGCACCTGAGCGTCAGTCTTCGTCCAGGGGGCCGCCTTCGCCACCGGTATTCCTCCAGATCTCTACGCATTTCACCGCTACCCCTGGAATTCTACCCCCCTCTACGAGACTCAAGCTTGCCAGTATCAGATGCAGTTCCCAGGTTGAGCCCGGGGCTTTCACATCTGACTTACCAAACCGCCTGCGTGCGCTTTTCGCCCAGTACTTCCGATTCACGCCTCCCCCCCCC
+
1>A1>DFCFFFFGGFG1AAFFG?EEEEG0ACGGEF?GEFGGHCFCA/F0//EEE>EGGGH/EAEGH?/>EFGGHDFFGE1FGHDGBGGGEGFGHFGH<BCCB0?FFCG<1FGGHFFFHHGGGGG1G....<D00/<<C=/<GC0:0;C:0:C0:0;;:GGHF0;/;///;FA-:-:-;CFBBB///9//:BF//;B/;9A-9=BE?99-A9;-A-/9-9-;--/////;;---;/B9----;;--;9-99
@M03896:38:000000000-B4D98:1:2101:7836:18149 2:N:0:274
CCTGTTTGCTCCCCACGCTTTCGCACCTGAGCGTCAGTCTTCGTCCAGGGGGCCGCCTTCGCCACCGGTATTCCTCCAGATCTCTACGCATTTCACCGCTACACCTGGAATTCTACCCCCCTCTACGAGACTCAAGCTTGCCAGTATCAGATGCAGTTCCCAGGTTGAGCCCGGGGATTTCACATCTGACTTAACAAACCGCCTGCGTGCGCTTTACGCCCAGCAATTCCGATTAACGCTTGCATCCTCCG
+
3>>>>DFFFFFFGGGG?EECFGEEGGGGBGFF2EEAEFGHHHHHGF1GGG0EAEEEGGFHEED?EH1>EEGFFFGHFGGHHHHHHHHGEEEFFFFHFDDGC@1?GFFGFBFGHHFGFHHGGGGHFGGGFGGHCG/<<CB/<C00:;<C;C0CCCBC:0<GHHCAC9///0FA?---9;9CFCFGFFF//BFFBFB/F9EFBB?FFE;.9A-;-::/BAD@9D..99/;BBB?...//.;9...//9FFBB.
@M03896:38:000000000-B4D98:1:2101:12023:18313 2:N:0:274
CCTGTTTGATACCCACACTTTCGAGCCTCAATGTCAGTTGCAGCTTAGCAGGCTGCCTTCGCAATCGGAGTTCTTCGTGATATCTAAGCATTTCACCGCTACACCACGAATTCCGCCTGCCTCAACTGCACTCAAGATATCCAGTATCAACTGCAATTTTACGGTTGAGCCGCAAACTTTCACAACTGACTTAACCATCCATCTACGCTCCCTTTAAACCCAATAAATCCGGATAACGCCCCGATCCTCC
+
3>>AAFFFDFFFGGGGGAFBFGEAFEGHHHHHHHHHGHF5DFCGHHBFHHGHEGFFHHHH1E1BBFBAEEEGHHHHEGGHHHHGHHHHHGHHHHHHH?EGGEGHHHEEEEHHGG3EEGFHFFHGHHHGHHHGFGFF?FDGHHF1FGFDGGHHF<1@<FFFFGG?G<<CHGB@?CGGHHHFFHGHHDH/DHHFGGCBFGH.CCHFGC:@FGGG;;B9009;AEEFGEFE0CD-CAAFF.-----;9@DBB9
@M03896:38:000000000-B4D98:1:2101:12002:18317 2:N:0:274
CCTGTTTGATACCCACACTTTCGAGCCTCAATGTCAGTTTCAGCTTAGCAGGCTGCCTTCGCAATCGGAGTTCTTCGTGATATCTAAGCATTTCACCGCTACACCACGAATTCCGCCTGCCTCAACTGCACTCAAGATATCCAGTATCAACTGCAATTTTACGGTTGAGCCGCAAACTTTCACAACTGACTTAAACATCCATCTACGCTCCCTTTAAACCCAATAAATCCGGATAACGCTCGGATCCTCC
+
3>>AAFFFFFFFGGGFGGGBGGEFGFGHHHFHHHHHHHH5DDGFGHFFHG3AEG2FHHHHFE1BBFA1AAABGHHHGFGGHHHGHFFGGEGHHHGHHGEGGEDBGHF?E?GHHFBEEEHHHEHHGHHHGFGHFFF11F1GGHH1>@DGFHHFG@<1>1FBGHFDCF<0FG0-ADGGHH0<GDHDDFF/<C<G00CCHHHBHFGHHH.?FDGG/99B00;/CE.;00FFFF.9.9C00.;.;--9.9FBFF
@M03896:38:000000000-B4D98:1:2101:12024:18331 2:N:0:274
CCTGTTTGATACCCACACTTTCGAGCCTCAATGTCAGTTGCAGCTTAGCAGGCTGCCTTCGCAATCGGAGTTCTTCGTGATATCTAAGCATTTCACCGCTACACCACGAATTCCGCCTGCCTCAACTGCACTCAAGATATCCAGTATCAACTGCAATTTTACGGTTGAGCCGCAAACTTTCACAACTGACTTAAACATCCATCTACGCTCCCTTTAAACCCAATAAATCCGGATAACGCTCGGATCCTCC
+
>>AAAFFFFFFFGGGGGEGFGGFFHGGHHHHHHHHHHHH5DFGGGHHGHHFHEHBFHHHHGE1BBFBAEEEGHHHHHHGGHHHHHHHHHHHHHHGHHGEEGEFHHHHEEFHHHH3EFF?GHHHFFHEFGHHHFHH2DGHHHH2@>FFGHHHEH@D21FFFHHGDFE>0<GG-AAFGHHHHFHHHHGH<DGHFHBFFFGHHHFHHHFA@EGGGBF0BFFBBEE;/9:0;FF:?.?D0/:C.A--..@FBBF
@M03896:38:000000000-B4D98:1:2101:12009:18341 2:N:0:274
CCTGTTTGATACCCACACTTTCGAGCCTCAATGTCAGTTGCAGCTTAGCAGGCTGCCTTCGCAATCGGAGTTCTTCGTGATATCTAAGCATTTCACCGCTACACCACGAATTCCGCCTGCCTCAACTGCACTCAAGATATCCAGTATCAACTGCAATTTTACGGTTGAGCCGCAAACTTTCACAACTCACTTAAACATCCATCTACGCTCCCTTTAAACCCAATAAATCCGGATAACTCTCGGATCCACC
+
>>33AFF4FFFFGF4EFEG5BEE2GEGHF4FGFHGFFGG5D33BAFB3FB32AAGEHHDE111BBFA11A1BDGFHFHGBFDGF@@44BF@GFHHHG1EEGCFEE1F?/EGHHHEFDFEFHGF?3GH0FBFF0G111F?GGH2<>1@@@>FGHF@<?GFHHHE/F//0>1G->->-.D0GFHGGGCC0<CG0:0;CFFBGFGHHFF.-:;9EB;900;99E.EB000CC/.9...0//;//9...-9/9.
@M03896:38:000000000-B4D98:1:2101:7820:18462 2:N:0:274
CCTGTTCGCTCCCCACGCTTTCGCTCCTCAGCGTCAGTGACGGCCCAGAGACCTGCCTTCGCCATTGGTGTTCTTCCCGATATCTACACATTCCACCGTTACACCGGGAATTCCAGTCTCCCCTACCGCACTCAAGCCCGCCCGTACCCGGCGCGGATCCACCGTTAAGCGATGGACTTTCACACCGGACGCGACGAACCGCCTACGAGCCCTTTACGCCCACTAATTCCGGATAACGCTTCCACCCTAC
+
3>>AAFFBBBBBGGGG2EEFGG?EGHGHHHHHGGGGGHHBHE?EEGGHHFGHGHCGHHHHHGDEFGGFEFHGHHHHHHGGGGGGHHHHHHHHHHGHHGGEDEFHHGCDCGHHGFGDFGHHHGGHGHHGGGGGCGGBHGF>ADG-<<EGH.-DC:-A@A@FFGGA9:.;/B-;.A.;FBFFFBF9FFB9@B;B-9--;@BB?BBDDF.99;@E./BFB..@BD.9///:BB/;..9//.9.;.//;FDF.A
@M03896:38:000000000-B4D98:1:2101:5161:19139 2:N:0:274
CCTGTTCGCTCCCCACGCTTTCGCTCCTCAGCGTCAGTGACGGCCCAGAGACCTGCCTTCGCCATTGGTGTTCTTCCCGATATCTACACATTCCACCGTTACACCGGGAATTCCAGTCTCCCCTACCGCACTCAAGCCCGCCCGTACCCGGCGCGGATCCACCGTTAATCGACGGACTTTCACACCGGACCCGACGAACCGCCTACGAGCCCTCTCCGCCCACTCATTCCGCATCACGCCTCCACCCTAC
+
3>>AAFF>DAAAGGGGAEEEFGEEEHGHHHGGEEEEFFGBFEEEFEDCF1BGFHFGHHHHEEGEFD@3EFFEFHHHGHGE@EGHHFHGHHGHHHGGHEGE/?BGG@CCG?FGGHHB>@FHHGDGFGH>CCFCFH11>FF<ADF--<CEH.-:-;-;-9;C0;F.9.../;..-;-.;@999FF9FD--;@-;--9---@B-9>9.;:..9;A..;/9..:@...////;;/.;.-99.;...;..;99.A
@M03896:38:000000000-B4D98:1:2101:5151:19154 2:N:0:274
CCTGTTCGCTCCCCACGCTTTCGCTCCTCAGCGTCAGTGACGGCCCAGAGACCTGCCTTCGCCATTGGTGTTCTTCCCGATATCTACACATTCCACCGTTACACCGGGAATTCCAGTCTCCCCTACCGCACTCAAGCCCGCCCGTACCCGGCGCGGATCCACCGTTAAGCGATGGACTTTCACACCGGACCCCACGAACCGCCTACGAGCCCTTTACGCCCAATACATCCGGCTAACGCTTCCCCCCTAC
+
3>>>AFF>DABBGGGGEEEEFGAEEHGHHHGGEGGGGFGFGEEEGGCGFAAGGHBGHHHHCEG>FFFG@FHEGHHHGHGGFGGHHFHHHFHFHHDHHFFEGFGHHECB?DGGHHD2FFGHFGCGFHH@D?CFCGF1>FG->CG-<@EFH:-;;;9:-9@F0CF.;9../:;..99BFBFFBFF9FF@--9-;.99-99@F9BDAAB.:.;BE.9B/;9:BD...9//:;B9--9./9.9...;..;@-.;
@M03896:38:000000000-B4D98:1:2101:19198:20957 2:N:0:274
CCTGTTCGATACCCACGCTTTCGTGCCTCAGCGTCTGTTTCACCCTAGCAGGCTGCCTTCGCAATCGTGGTTCTGCGTGATATCTATGCATTTCACCGCTACACCACGCATTCCGCCTGCCTCTTGTGCACTCTAGCTCGCCAGTTTCAACGGCACACTCCGGGTTGAGCCCGGAAATTTCACCGCTTACTTGGCGTGCCGCCTACGCACCCTTTAAACCCAATAAATCCGCATAACGCTTCCATCCTCC
+
3>AAAFFABFBDGGGGAEEEFGFHFFHHHGFGFGEEFGHHFFGHHHHFHHHGEHFFHHHHEED1EGFGE?GFGHHGFEFEGHHGHFHDGGGHHHHHHFFGGEFHHHF/E/EDGFBEDGFHGHHGFFGBDFFHHHGFGHH<@FA<<FGFFFGC-<>C0CCHHGG-<<-;/CGEC?::BFGGGFGG;AB.9CBB09/-;-9E@BFFFFDFFBFF?/B/B/FFFE.://9FFF9.9.;9B.@...:;9FFFFF
@M03896:38:000000000-B4D98:1:2101:19179:20975 2:N:0:274
CCTGTTCGATACCCACGCTTTCGTGCCTCAGCGTCTGTTTCACCCTAGCAGGCTGCCTTCGCAATCGTGGTTCTGCGTGATATCTATGCATTTCACCGCTACACCACGCATTCCGCCTGCCTCTTGTGCACTCTAGCTCGCCAGCTTCAACGGCACCCTCCGGGTTGAGCCCGGAAATTTCACCGCTGACTTGGCCTGCCGCCTACGCACCCTTTAAACCCAATAAATCCGCATAACGCCTGCATCCTCC
+
1>>>>DF?AFADGGGG1AA0AF?AEFHHHGGFGGGGCFGFHGGFFH0FHHHHB00FGHHH/A?BEHFGFEGFGG@EEGCEBFGGGF2@GBFGGFFHHEEEE@FHFHG/EEEEHBFEFGHGHBGFFBGGF2FGHF11@GG/<C/A/??G1?F.-<->.ACGG?C?CC-:/CGC--;-?CCBGFGF.-9-;CF090/00;99;@@BAF-@-@9B-/BF9:99AA-;//;;BF--;;-99---;---////9;
@M03896:38:000000000-B4D98:1:2101:19196:20980 2:N:0:274
CCTGTTCGATACCCACGCTTTCGTGCCTCAGCGTCTGTTTCACCCTAGCAGGCTGCCTTCGCAATCGTGGTTCTGCGTGATATCTATGCATTTCACCGCTACACCACGCATTCCGCCTGCCTCTTGTGCACTCTAGCTCGCCAGTTTCAACGGCACACTCCGGGTTGAGCCCGGAAATTTCACCGCTTACTTGGCGTGCCGCCTACGCACCCCTTAAACCCAATAAATCCGGATAACGCTTCCATCCTCC
+
3>>AAFFAAFBBGGGG2EGFGGEGFFHHHHGGGGGGGHHHFGGHHHHGHHHGEHGFHHHHFE?AEHFGE1BBGHFGGFEGCGGHHGHGFGHHHHGHHGEGGEGGHEG/?EEEHGGEGGHHHHHHGFHFHGGHFFHDGHG?AD//<FGGFGF.-<<<0<<GFGG-<C::CGCE-@--AB0CFGGGCBB.:C9000;-;-:EBBBD.;.9;@?F-A./9BF/DFF.9B/BFF.@DA.FFF>.9.;//9AFFF
@M03896:38:000000000-B4D98:1:2101:12680:25826 2:N:0:274
CCTGTTTGCTCCCCACGCTTTCGAGCCTCAACGTCAGTTACCGTCCAGTAAGCCGCCTTCGCCACTGGTGTTCCTCCTAATATCTACGCATTTCACCGCTACACTAGGAATTCCACTTACCCCTCCGGTACTCTAGATTGACAGTTTCCAATGCAGTCCCGGGGTTGAGCCCCGGCCTTTCACATCAGACTTGCCATTCCGTCTACGCTCACTTTACACCCAGTCAATCCGCATAACGCTTCCCCCCTAC
+
>>AAAFFFDFFFGGGGEEEAFGAFAEFHGGHHEGGDEGGHHHEGGFGGGFF5FGEEEGGH1EEEFG3?BFGGGHHHHHDGHFHHHHGFGFEGHHHHHEEEC@GHHHFFEHHHGHFFHFGGHHHGGGEB<>CHHHHBFGB?FGFC1?FFFGDGHF1>>FFHA@@--<-<CCGGF--;CCBFGGFGGGF0CCFF99F0BFFGGFAF.CAFGGFF/9FB99/BDE.9/;/;BB..;..;9.9...;;BDCB.:
@M03896:38:000000000-B4D98:1:2101:12692:25840 2:N:0:274
CCTGTTTGCTCCCCACGCTTTCGAGCCTCAACGTCAGTTACCGTCCAGTAAGCCGCCTTCGCCACTGGTGTTCCTCCTAATATCTACGCATTTCACCGCTACACTAGGAATTCCACTTACCCCTCCGGTACTCTAGATTGACAGTTTCCAATGCAGTCCCGGGGTTGAGCCCCGGCCTTTCACATCAGTCTTGCCATTCCGTCTCCGCTCACTTTACACCCCGCAAATCCGGATAACGCTTCCCCCCTAC
+
3>>AAFFFFFFFGGGGEEEFGGEDBEFHGHHHGGHGGHGBHHEFEEDGHHFDFGAEGGGHEEEEGH@2BFGEHHHHHGFHFGHHHEHEEAEFGGGHH>EECEGHDCG?F3FFGHFHFHHGHHEGGFD/<<EFGFH@<GH1DHFB<FDFGFFFBF1=>FGGC-@C<-<//CGEDC-:ACFFG0FFFGF00;;0B0F0;;FFFB.A/0.9CD.B99F//99;D---;>9BBF.;...//.>.9.:BFDF-;9
@M03896:38:000000000-B4D98:1:2101:14839:28848 2:N:0:274
CCTGTTCGCTCCCCACGCTTTCGCTCCTCAGCGTCAGTGACGGCCCAGAGACCTGCCTTCGCCACTGGTGTTCCTCCCGATATCTACACATTCCACCGCTACACCGGGAATTCCACTCTCCCCTACCGCACTCAAGCCCGCCCGTACCCGGCGCGGATCCACCGTTAAGCGACGGACTTTCACACCGGACGCGCCGAACCGCCTACGCGCCCTTTACACCCACTAAATCCGGATAACGCTTGCACCCTAC
+
>AAA3F5AA>AAGGGGEE?FCFE?BFGHHH3FEAEGGFGGG?ECGGGHE1FAB3BFGFFGGEFG1BFF@2BEG4FGGEEGE@EGHFHBGGGGDFGHHG/EFEFGC//BCFHHHHH2@FBFHFFGGH0/>AGCGFC>GCG-<CC?-:CEG.--9;-;--;F0CF.;..99F-.-9-.;9/FBFFF;;---;-99-----;@=-@ADFFA@@=B-/9BF/;BDA.9/;/;BBA;..;FF9B...;/;FFF.9
@M03896:38:000000000-B4D98:1:2102:13080:3852 2:N:0:274
CCTGTTTGCTCCCCACGCTTTCGAGCCTCAACGTCAGTTACCGTCCAGTAAGCCGCCTTCGCCACTGGTGTTCCTCCTAATATCTACGCATTTCACCGCTACACTAGGAATTCCACTTACCCCTCCGGTACTCTAGATTGACAGTTTCCAATGCAGTCCCGGGGTTGAGCCCCGGCCTTTCACATCAGACTTGCCATTCCGTCTACGCTCACTTTACACCCAGTAAATCCGGATAACGCTTGCCCCCTAC
+
CCCCCFFFFFFFGGGGEEFFFGFGFEGHHHGHGHHGGHHGFHEGGFEHFGGDGFEFGGGHHGGGGGCG@FHFHHHHHHHHHHHHHHHGGGGGHHHHHGGGGEFHHHFFHHHHHHHGFGHHHHHGGGG?<BEHHGFD1FD1?GFFGFHHHHHGH<F1>GGHGFC@@--<CGHGGG@CGDGGGEGGGGB:CFFB0FFFFGGGG9FGEFACFDFFBF/:FBFFDEE/B/F/BF?>AAAFFDF9AEABFECFEF
@M03896:38:000000000-B4D98:1:2102:22202:5374 2:N:0:274
CCTGTTTGCTCCCCACGCTTTCGCACCTGAGCGTCAGTCTTCGTCCAGGGGGCCGCCTTCGCCACCGGTATTCCTCCAGATCTCTACGCATTTCACCGCTACACCTGGAATTCTACCCCCCTCTACGAGACTCAAGCTTGCCAGCATCAGATGCAGTTCCCAGGTTGAGCCCGGGGATTTCACATCTGACTTAACAAACCGCCTGCGTGCGCTTTACGCCCAGCAATTCCGATTAACGCTTGCACCCTCCG
+
AABAAFFFFBFFGGFGEEGFGGEFEGGFGHHHGFFGGHHHGHHHEAEHGG0EAEEEGGGHHEBEGHDEEGGHHGHHGBGGHGGHHFHGCEEAHGGHH?CDC@FFGHFFFGHHHHGGHGHGCCGHGGE>.<CHC0<<GHB<EG<:.:;:CCCC:CCHGGHHHH0EB999FFGEGGFCGGGGFBFFFFF9/FFFFBFBB9EFFFFFFFFDFB;CB.A/FED-@A..;.//BB9DAADFF.@.AAE/;9DFFF9
@M03896:38:000000000-B4D98:1:2102:22200:5394 2:N:0:274
CCTGTTTGCTCCCCACGCTTTCGCACCTGAGCGTCAGTCTTCGTCCAGGGGGCCGCCTTCGCCACCGGTATTCCTCCAGATCTCTACGCATTTCACCGCTACACCTGGAATTCTACCCCCCTCTACGAGACTCAAGCTTGCCAGTATCAGATGCAGTTCCCAGGTTGAGCCCGGGGATTTCACATCTGACTTAACAAACCGCCTGCGTGCGCTTTACGCCCAGTAATTCCGATTAACGCTTGCACCCTCC
+
AB?3AFFCFFFFGGGG2EEAFGEEDGGHA3GGEEEEGFHHFHHHGGFG3E0AAE>EFGGHCEBEEHE@EEGHHGGHGFGFHGHHHGHFEEEGHHHHHDGGGCHHHHGFCF<GHHGHGGHGGGGHHH.<>.CFFFF0DC0<CC00:GHHG0;;:::;<CHFHHB.;9/;9CFGB@?@@GFGB0F0/FF;9FF/BB9//.AE9BBDFF?ADA-9-9./;ED;B../////9F/..9.;BDBAA.99;BD.9A
@M03896:38:000000000-B4D98:1:2102:23736:6857 2:N:0:274
CCTGTTTGCTCCCCACGCTTTCGCACCTGAGCGTCAGTCTTCGTCCAGGGGGCCGCCTTCGCCACCGGTATTCCTCCAGATCTCTACGCATTTCACCGCTACACCTGGAATTCTACCCCCCTCTACGAGACTCAAGCTTGCCAGTATCAGATGCAGTTCCCAGGTTGAGCCCGGGGATTTCACATCTGACTTAACAAACCGCCTGCGTGCGCTTTACGCCCAGTACTTCCGATTAACGCTTGCACCCTCCG
+
ABB@3FFFFFFFGGGGAEAFGGEGDGGH3BFEEEEGEBGGDHHHGC?FFG0EAE>EEEFHAE?EFFE/>@FGFFGHFFFGGHFHHHHGGEFGHFFGFBCD/@?FF0FFFFFHHHHFHFFD@@DHHHGDAAEHFBF<DG</.C00:;;CG0:CG0CG;CGHHHG;::/;CFFEB@-BGAFFBBFFFFF//;BFBB9B9;9;BBBBFE=D?D9@;.99/9.-;9.;B/9F/9ADD.://.99.9./;BD.A9.
@M03896:38:000000000-B4D98:1:2102:23718:6863 2:N:0:274
CCTGTTTGCTCCCCACGCTTTCGCACCTGAGCGTCAGTCTTCGTCCAGGGGGCCGCCTTCGCCACCGGTATTCCTCCAGATCTCTACGCATTTCACCGCTACACCTGGAATTCTACCCCCCTCTACGAGACTCAAGCTTGCCAGTATCAGATGCAGTTCCCAGGTTGAGCCCGGGGATTTCACATCTGACTTAACAAACCGCCTGCGTGCGCTTTACGCCCAGTAATTCCGATTAACGCTTGCACCCTCC
+
AAAAAFFFFFFFGGGGFEEFFGDEGGGHFGFHGGEGGGFHHHHHDFGHGGGGEEEFGGGHEFEGGHEEEGGHGHFHGFHGHHHHGHHGGFFDHHHHH?CCFCFHHFGC2FGHHHHGHHHGGGGHHHFDADGHCF/0<GD/<GF00<:CHHFHH:C;;;CHHHEC;0/;/FGEAF?-BEFFGGGGFFF9BFBFFEFFBAEFFFFFEFF:?D-;-9.BF.99@D.;B/9BF;9.AA.BFDFAAE;;BFFEFF
@M03896:38:000000000-B4D98:1:2102:23733:6878 2:N:0:274
CCTGTTTGCTCCCCACGCTTTCGCACCTGAGCGTCAGTCTTCGTCCAGGGGGCCGCCTTCGCCACCGGTATTCCTCCAGATCTCTACGCATTTCACCGCTACACCTGGAATTCTACCCCCCTCTACGAGACTCAAGCTTGCCAGTATCAGATGCAGTTCCCAGGTTGAGCCCGGGGATTTCACATCTGACTTAACAAACCGCCTGCGTGCGCTTTACGCCCAGTAATTCCGATCAACGCTTGCACCCTCC
+
BBBBBFFBFFFFGGFGEFEFFGEEGGGGCHHHGEEFFGGHGHGHFEDFGGFGEEEFGGGHEEEEGHE>EEGHHGHHGGFHHHHHHHHFGFEGHHGHHFGGCCFHHHF0?GGGGHHHHHHGGGEFGGF.<AAGFF<<DGB<CGF0:CGGHBGHFCG;<;GGHHB:::;CFFGGFF-9@.CBFFFFFFF//FFFBF9;9.EE=FFDEF9;A:-;9;./;.;@@DABF/99BF/9A-.9B.;...;;FFF.;A
@M03896:38:000000000-B4D98:1:2102:23712:6880 2:N:0:274
CCTGTTTGCTCCCCACGCTTTCGCACCTGAGCGTCAGTCTTCGTCCAGGGGGCCGCCTTCGCCACCGGTATTCCTCCAGATCTCTACGCATTTCACCGCTACACCTGGAATTCTACCCCCCTCTACGAGACTCAAGCTTGCCAGCATCAGATGCAGTTCCCAGGTTGAGCCCGGGGATTTCACATCTCACTTAACAAACCGCCTGCGTGCCCTCTACGCCCAGTACTTCCGATTAACACCTTCCCCCTCC
+
AAA3ADFFFFFFGGFCAEEEFG2EEGGHBF2FEEEEF5FGFHHHGD?FGG??AE>EF1EG?E?EGHE>>>FGFHHGFFEFHHHGGHHAEDE/FFGGHDGGGCFGH<?0?2FCFHHHGHHGG-EGDG<<.<CHFGFDDGD/.<D0./;:GC0000:0:;CHHH0./0/9=9FE-9--;EFGG0BFFFF/99//B;;//AAE@AF..99.9:.99.;/BA;-;A./;B;9B/;9AAD/;//./:9/;9A=DD
@M03896:38:000000000-B4D98:1:2102:13448:7119 2:N:0:274
CCTGTTTGCTCCCCACGCTTTCGAGCCTCAACGTCAGTTACCGTCCAGTAAGCCGCCTTCGCCACTGGTGTTCCTCCTAATATCTACGCATTTCACCGCTACACTAGGAATTCCACTTACCCCTCCGGTACTCTAGATTGACAGTTTCCAATGCAGTCCCGGGGTTGAGCCCCGGCCTTTCACATCAGACTTGCCATTCCGTCTACGCTCACTTTACACCCAGTAAATCCGCATAACGCTTGCCCCCTAC
+
ABAAAFFFFFFFGGGFAFEEFGDFBFGHHCBGEGEFGHHHHHGGGGGHHHGDFGEGGGGHHGGEGHF2FGFEGGFHHHHHHHHHHHHGFGGGHHHHHGGGGGHHFHHFFFHHHHFHHFHGFGGFGGGG<BEHHB22FBFFGHHF?DGHHHHFG>D<=<<GCGC-@@CCGGHFFG@@CDFGGEGFGGB09;C99BFFFFFGE:FF.9E?ED?F//BBB/;:DE.9BFF/BFA.999BB.-.;.ABFEC-9.
@M03896:38:000000000-B4D98:1:2102:13441:7137 2:N:0:274
CCTGTTTGCTCCCCACGCTTTCGAGCCTCAACGTCAGTTACCGTCCAGTAAGCCGCCTTCGCCACTGGTGTTCCTCCTAATATCTACGCATTTCACCGCTACACTAGGAATTCCACTTACCCCTCCGGTACTCTAGATTGACAGTTTCCAATGCAGTCCCGGGGTTGAGCCCCGGCCTTTCACATCAGACTTGCCATTCCGTCTACGCTCACTTTACACCCAGTACATCCGGATAACGCTTGCCCCCTACG
+
BBBBBFFFFFFFGGGGFFFFGGFFBFGHHHGHGHHGGHFHFHGGGEEGFGGGHHEGGGGHHGGGGHGGFFHEHHHHHHHHHHHHHHHGGEGGGHHHHGGGGCHHHHFGGGHHHHHHHHHHHHHGGGGCBFDHHHHFHHFGFHHHFHHHHHHHHHF>FGHHGCCF<@ACHHHGGGFGGGGGGGGGGGG0BFFFFBF;FFGGGFGAEBEDGGDFFB/BF;B:DFFBF/;FFBA-AD.:FDF?9EEFBECA?F.
@M03896:38:000000000-B4D98:1:2102:13461:7137 2:N:0:274
CCTGTTTGCTCCCCACGCTTTCGAGCCTCAACGTCAGTTACCGTCCAGTAAGCCGCCTTCGCCACTGGTGTTCCTCCTAATATCTACGCATTTCACCGCTACACTAGGAATTCCACTTACCCCTCCGGTACTCTCGATTGACAGTTTCCAATGCAGTCCCGGGGTTGAGCCCCGGCCTTTCACATCAGACTTGCCATTCCGTCTACGCTCACTTTACACCCAGTAAATCCGGATAACGCTTGCCCCCTCC
+
ABAAAFFFFFFFGGGEEEEAFGEFBEFHHCHHEHHFAGGHGHGFEEE3GHFDFGEEGGGH1EEEGHGFGBGEGHGHHHHHHHHHHHH?EEEGHHHHH>EGGFFGHFGFFHCHFHGGHGHHFHFFFGB<<CCGHG2?????1?<1?FHHHGBGHFF1>>FH?A--<<-:/CFEF-:@DGFGBFFGGGG09CFGCBF0FFGFE9FGFBC-.9.B/;FFBB9BA..9/;9F/;.-:.9//.-.9../;;@9.;
@M03896:38:000000000-B4D98:1:2102:15602:8371 2:N:0:274
CCTGTTTGCTACCCATGCTTTCGTGCCTCAGCGTCAGTTAAAGCCCAGTAGGCCGCCTTCGCCACTGGTGTTCCTCCCGATCTCTACGCATTTCACCGCTACACCGGGAATTCCACCTACCTCTACTTCACTCAAGCCCAGCAGTTTTAATGGCAGGCTATGGGTTAAGCCCATCGTTTTCACCACTAACTTACCAGGCCGCCTACGCACCCTTTACTCCCAGTAATTCCGTACAACGCCCACTCCCTAC
+
BBBBBFFFFFFFGGGGCFBFFGGEFGGFHFHHGGEDEHGHHHHHAAFBFEFGGHCGGGGHEEEEGGFFGF?BFGHFFFEAEEGHH4GFEFFGHHHHHEEFGEHHH//<@DHHHHHGGFFGFHFHBGHHHFHHHGG1<FGFFG0<1??GHGG11<<>>D0<<D0<<..=0<<<.</..::;C00GC:;/:/0;09B09..9--DADB.-.;;A.B/9B///;B/;///999/9.;.BB-9-9.;9/;../;
@M03896:38:000000000-B4D98:1:2102:15583:8381 2:N:0:274
CCTGTTTGCTACCCATGCTTTCGTGCCTCAGCGTCAGTTAAAGCCCAGTAGGCCGCCTTCGCCACTGGTGTTCCTCCCGATCTCTACGCATTTCACCGCTACACCGGGAATTCCACCTACCTCTACTTCACTCAAGCCCAGCAGTTTTAATGGCAGGCTATGGGTCAAGCCCCTCGTTTTCACCCTTAACTTACCAGGCCGCCTACCCACCCTTTACACCCCGTAATTCCTCACAACTCCCCACCCCTAC
+
AAA3>FFFBFFFGGCGFFABGBEFFGHHHGHHFAEAEAFFGE5GCAGEFFHBFGAEEEFHGEAAEGFG52FEHGHHGGGGFEHHHHHF@EEGFHHHHGEEE?GHHEEEF?FGHHBGHFFHHGHGGFFBGGHHGGC1FGG?FGFH1F<GHFFFFCF.-DA1<G<GG/.0<<<C.;.:.::CH0;0..//09;C09C;0.?A9A@D./..09;;.9//;///:--;-9.9/B///;//./;/.9....;.9:
@M03896:38:000000000-B4D98:1:2102:15611:8387 2:N:0:274
CCTGTTTGCTACCCATGCTTTCGTGCCTCAGCGTCAGTTAAAGCCCAGTAGGCCGCCTTCGCCACTGGTGTTCCTCCCGATCTCTACGCATTTCACCGCTACACCGGGAATTCCACCTACCTCTACTTCACTCAAGCCCAGCAGTTTTAATGGCAGGCTATGGGTTAAGCCCATAGTTTTCACCACTAACTTACCAGGCCGCCTACGCACCCTTTACACCCAGTAATTCCTGACAACGCTCCCTCCCTAC
+
AAAABFFFFFFFGGGGGGGGGG?GGFHHHHHHGGGEFHHHHHGHHFFGGGGFFHEEFGGH1EDEFHC2BFGEFHHHHGGGFGHHHHHGGGGGHHHHHGGGGCFHHEE>CCHHHHGGFGCGHHHHGHHHHHHHF2F?GGF?/FF01?<GGHHGH<FC<A0C<D0.<<.<=GGG.GC0::CFFHHH0CC/C/:;C0C099.CBBDFGFA?DFGG./;FF;9BD..;///;9B///;/:A>C.A.;.;;E.BF
@M03896:38:000000000-B4D98:1:2102:15598:8400 2:N:0:274
CCTGTTTGCTACCCATGCTTTCGTGCCTCAGCGTCAGTTAAAGCCCAGTAGGCCGCCTTCGCCACTGGTGTTCCTCCCGATCTCTACGCATTTCACCGCTACACCGGGAATTCCACCTACCTCTACTTCACTCAAGCCCAGCAGCTTTAATGGCAGGCTATGCGTTAAGCCCATAGTTTTCACCACTAACTTACCAGGCCGCCTACGCACCCTTTACCCCCAGTAATTCCAGACAACCCTCGCTCCCCAC
+
AAB?AFFCFFFFGGCGBFGFDGABFFHFGBGHFFEEFDGHHFBGECCCGEDGBG0EEEGH1EDEEGE2@B1?BF5FFEEG?EHGGHHGGGCDDGGHHEGEEEHHH/E/C/BGGHFFHFCF<FGHFGDGHHHFFGG1FFF/<??00F1F1DD1F0<><>0<<00<<<.<GGHE.C/0;;0;CGGGFEE/CCCG0CC;9.9E?-A?.9.9.;;A./9///9;-99///9/:B///:.;..:.;-9.;.E...
@M03896:38:000000000-B4D98:1:2102:21987:9016 2:N:0:274
CCTGTTCGCTCCCCACGCTTTCGCTCCTCAGCGTCAGTGACGGCCCAGAGACCTGCCTTCGCCATTGGTGTTCTTCCCGATATCTACACATTCCACCGTTACACCGGGAATTCCAGTCTCCCCTACCGCACTCAAGCCCGCCCGTACCCGGCGCGGATCCACCGTTAAGCGATGGACTTTCACACCGGACGCGACGAACCGCCTACGAGCCCTTTCCGCCCAATAATTCCGCACAACGCCCACACCCCAC
+
BBBBBFFBBBBBGGBE?FEAFGEEEHGFHHGHGGEGGHHCEE?ECEEHEHGHGHGHHHHHHGGEGGDFBFGEGHGHHHGGGGGHHHHHHFFGHHHHHGFFGFHHGECFGGHHHGG2GFFGDGDHGGHGGGGFFF1>><F<-<@--<<CHE@CGA--:-9FFGF?99;9/B;.9AD/FE/;FFF//AA--;>D-;;99=@DADFA9;A.;@DF.///;.AAFA..///;///.9-99;9---..9;A?-.;
@M03896:38:000000000-B4D98:1:2102:22003:9024 2:N:0:274
CCTGTTCGCTCCCCACGCTTTCGCTCCTCAGCGTCAGTGACGGCCCAGAGACCTGCCTTCGCCATTGGTGTTCTTCCCGATATCTACACATTCCACCGTTACACCGGGAATTCCAGTCTCCCCTACCGCACTCAAGCCCGCCCGTACCCGGCGCGGATCCACCGTCAACCGATGGACTTTCACACCGCACGCGACGAACCGCCTACGAGCCCTTTCCGCCCACTCATTCCGGATCACGCCTGCACCCTAC
+
BBAAAFFADBBBGGCGEEEFGGGGGHGHHHHHGEEEGHF5DFEEEEFHHHEGFGBGGHHHFFF1F3@3BFGEFHHHGHGGGGGHHGHFHFFHHHHHHGF?EF4GG@FF//FGHFBGGFGHFHAF/GH@DDCGCFF>BFC>ACD--<<EG?--A:-@--;FBFF.9.;9/;---:.:BB/BFBF//;9-9;-=--9;9;@C-9@AAB..9;BE./:BF...;...9///9/;-.;;.B..;.;.9/BA.:.
@M03896:38:000000000-B4D98:1:2102:21971:9028 2:N:0:274
CCTGTTCGCTCCCCACGCTTTCGCTCCTCAGCGTCAGTGACGGCCCAGAGACCTGCCTTCGCCATTGGCGTTCTTCCCGATATCTACACATTCCACCGTTACACCGGGAATTCCAGTCTCCCCTACCGCACTCAAGCCCGCCCGTACCCGGCGCCGATCCACCGTTAAGCGATGGACTTTCACACCGGACGCGACGAACCGCCTACGAGCCCTCTACCCCCCATAATTCCGGATAACGCTCGCACCCAAC
+
AAAAAFF3DBBBGGGGEEEAFGEGGHGFHHHHGFEFFFF5FF0AEAAG1AAGGHBGHGGHHFGGAE@33>>>FGGHHHGGGGCG4GHFHDEEFFHHH?BEE?FGHDCC<BFCGFF2FGDGDGDGAGHCDGDCHGB1D<G<@CG--:AEHA-:9A-:::AF0BC...;./;-9;.;;BB//:/BFFD---;-;9-9---9D=DA..;...9;...;///;99--.;//;BF/-.../;.-..---9;D.9;
@M03896:38:000000000-B4D98:1:2102:21987:9035 2:N:0:274
CCTGTTCGCTCCCCACGCTTTCGCTCCTCAGCGTCAGTGACGGCCCAGAGACCTGCCTTCGCCATTGGTGTTCTTCCCGATATCTACACATTCCACCGTTACACCGGGAATTCCAGTCTCCCCTACCGCACTCAAGCCCGCCCCTACCCGGCGCGGATCCACCGTTCAGCGATGGCCTTTCACACCGGACGCCACGAACCGCCTACGCGCCCTTTACGCCCAATACTTCCGGATCACGCCTGCACCCTAC
+
ABBAAFFABBABGGGFAEEFFGEEEHGGHHCFEEFGGGBCFEEEGEEGFEFGGHBGGHHHCEFEFGGBEFHEFHHHHHGGGGGHHHHGGGFHHHHHHEGEEFGHH<<@CGHHHHG2FFHHHHGHGHHCCDGGHFF1FFH->CG-<=CGH.-::;--;9@F0CF.99.;9B.-9:..;/9BFFFBFF@--;;@-.;9-.;@9BF.9B9-9;@A-9/;B;9@B..9///9BB.-.:-;BFF..9..9;D.9A
@M03896:38:000000000-B4D98:1:2102:18939:10177 2:N:0:274
CCTGTTCGCTCCCCACGCTTTCGCTCCTCAGCGTCAGTGACGGCCCAGAGACCTGCCTTCGCCATTGGTGTTCTTCCCGATATCTACACATTCCACCGTTACACCGGGAATTCCAGTCTCCCCTACCGCACTCAAGCCCGCCCGTACCCGGCGCGGATCCACCGTTAAGCGCTGGACTTTCACACCGCACGCGACGAACCGCCTACGAGCCCTTTACGCCCAATAATTCCGCATAACGCCTCCACCCTCC
+
BBBAAFF?DAABGGGEAEEAFGAEEHGHHHGFFEEFEFFFFF0AEEAEHGCGGFBFHHFHHGGEFFD@@1BFGF4FGHGGEG@HHBGHHFFDHHFHHEBEGFHHHG/>CCGCFFD2@GHHFFGHGGHAC@CDHFH1FFH<<CF-<<EEH.;A:;-;;9AGBFA...9.;;9-.--;F//9BFFFFF---;-@--9---;@BDFAA99..;;;.///;;9-@...9/99/B/.-../;.;-;...;FF..;
@M03896:38:000000000-B4D98:1:2102:3024:13972 2:N:0:274
CCTGTTCGCTCCCCACGCTTTCGCTCCTCAGCGTCAGTGACGGCCCAGAGACCTGCCTTCGCCATTGGTGTTCTTCCCGATATCTACACATTCCACCGTTACACCGGGAATTCCAGTCTCCCCTACCGCACTCAAGCCCGCCCGTACCCGGCGCGGATCCACCGTTAAGCGATGGACTTTCACACCGGCCGCGACGAACCGCCTACGAGCCCTTTACGCCCAATAATTCCGGATAACGCTTGCACCCTAC
+
BBBABFFADBABGGGGEGG2FGGFGHGHGFHHGGEEEHHFGGCCAE?HEAEGGHFGGHHHHEFEFHDFBFHEGHGHFFGEECGGGHHEGGHFHGGHHEHGGGFHHCCDC?GHHHGFHHDG1FEHGHH/C@DDFFH>FFH->DC?-<CEHGGCG@9@-9;FGGFA9..;BF-..999BB/BFBFFBD=--9-;99;-9@9@-@BDFF.ADB-A./BFFEFB?FEB/B9/FF/;.;A/;.;9..99BBD.9A
@M03896:38:000000000-B4D98:1:2102:6878:18267 2:N:0:274
CCTGTTTGCTCCCCACGCTTTCGCACCTGAGCGTCAGTCTTCGTCCAGGGGCCCGCCTTCGCCACCGGTATTCCTCCAGATCTCTACGCATTTCACCGCTACACCTGGAATTCTACCCCCCTCTACGACACTCAAGCTTGCCAGTATCAGATCCAGTTCCCACGCTGAGCCCGGGGATTTCACATCTCACTTAACAAACCGCCTGCGTGCGCTTTACGCCCAGTACTTCCGCTTCACTCTTGCACCCTCC
+
BBBBAFFFFFFFFGGE2AEEFGEE2EEFC3FGEEE2AFGGFH2BEA1BCEE0AAA>EE1F?FE?EH>/>>FGHB@GG?3BBBGFF4F?@/EE4FFFH?E/B<BGG22022BBGGBDGAHGGGGGGG/..-<F<0>1>/0/<C00<0==D00=/<<00;GFHE.-.....99A:----.;;F;F0;F9009/9//;999;A9BFD?.-.;9-;@../;.A>D..9;/9;BBA..9./;/B/9/9/:9DEFD
@M03896:38:000000000-B4D98:1:2102:6856:18271 2:N:0:274
CCTGTTTGCTCCCCACGCTTTCGCACCTGAGCGTCAGTCTTCGTCCAGGGGGCCGCCTTCGCCACCCGTATTCCTCCAGATCTCTACGCATTTCACCGCCACACCTGGAATTCTACCCCCCTCTACGAGACTCAAGCTCGCCACTATCAGATGCAGTCCCCACCTTGATCCCGGCGCTTTCACATCTGACTTAACAAACCGCCTGCGTGCCCTTTACGCCCAGTTATTCCGATTAACGCTTGCCCCCTCC
+
AAAAADFFFFFFGGGE1AAAFGAEAEEBEBFGGFA//D1FEFCEC//BBE//AE/>EEEGEEE/?G/>EEF>F>2FBF1BFGFFHBGFG/E/GB>BG/C//?0?CC0<<1<FGF1?F0FCCCFF1G.>.<<DF0/<<C0<:A..:/0;0;:G00;00/:;9/...00900;9.--;-9AEFFF///9//;B://;BBAFF-@-AEF9;---;/9BFF9-99B?///9;/;/99-;FF-;--99//-99-;
@M03896:38:000000000-B4D98:1:2102:6456:18564 2:N:0:274
CCTGTTTGCTCCCCACGCTTTCGCACCTGAGCGTCAGTCTTCGTCCAGGGGGCCGCCTTCGCCACCGGTATTCCTCCAGATCTCTACGCATTTCACCGCTACACCTGGAATTCTACCCCCCTCTACGAGACTCAAGCTTGCCAGTATCAGATGCAGTTCCCAGGTTGAGCCCGGGGATTTCACATCTGACTTAACAAACCGCCTGCGTGCGCTTTACGCCCAGTAATTCCGATTAACGCTTGCACCCTCCG
+
ABBBAFFFFFFFGGFGEFFFGGAEFGGHBGEGGEGEEHHHHHFHGE1FG?EGEEEEGGGHHGFFGHEEEGGFHHHHHGFHHHHHHHHFGEEFHHHHHGCFCCHHHHCCGHGHHHHGHHHGGGGFGGFDDGEGFHF<DGD<CGHCGFHGF0CGHCG;<CGHHH0;:999FGCAC?B?-C9FFFGFFFE9BFFFF//BF.AABFFF?FB9DDAD@.AFFFFFF?EB/BBBFFBD9AFBFDFBA../;;A9AA.
@M03896:38:000000000-B4D98:1:2102:6438:18572 2:N:0:274
CCTGTTTGCTCCCCACGCTTTCGCACCTGAGCGTCAGTCTTCGTCCAGGGGGCCGCCTTCGCCACCGGTATTCCTCCAGATCTCTACGCATTTCACCGCTACACCTGGAATTCTACCCCCCTCTACGAGACTCAAGCTTGCCAGTATCAGATGCAGTTCCCAGGTTGAGCCCGGGGATTTCACATCTGACTTAACAAACCGCCTGCGTGCGCTTTACGCCCAGTACTTCCGATTAACGCTTGCACCCTCCG
+
BBBABFFFFFFFGGGGEFEFGGEEEGGHFHHGEEEEEHHHHHHHGGFHHGGGEEEGGGGHHGGGGHEEEEGHGHHHGFGHHHHHHHHGGGGGHHHHHGGGGFHHHHHFGHFHHHHGGHHGGGGHHGGDDCEHGE<0DGF<GGD0;CGHGGHFHCGG;GGHHH0C:0;/CFFEBG?AGDFGGFFGFFF:FFFBFFBBBFEFFFCDFFCDFDFFADFFFA.@DF.:9/;BFFFDA.;;B.;99E.:9BDEED.
@M03896:38:000000000-B4D98:1:2102:6444:18590 2:N:0:274
CCTGTTTGCTCCCCACGCTTTCGCACCTGAGCGTCAGTCTTCGTCCAGGGGGCCGCCTTCGCCACCGGTATTCCTCCAGATCTCTACGCATTTCACCGCTACACCTGGAATTCTACCCCCCTCTACGAGACTCAAGCTTGCCAGTATCAGATGCAGTTCCCAGGTTGAGCCCGGGGATTTCACATCTGACTTAACAAACCGCCTGCGTGCGCTTTACGCCCAGTACTTCCGATTAACGCTTGCACCCTCC
+
3AAA>FDBFFFFAAFA2AEFGDEEEEGF33FGEGGGAGDGGFFCAEAGG1EGEEEEGGFGGA1?EHEGG?EFEHHGFGGGE?GFHHFAEEFEDGGHHACDC@1FGBC?0FFGGHHHHHHGCDGHHHG?>A.GEF/<DGG<CGG0:0CGFCCGBCF::CCCGHF.C9;BFFFE???B-;CFFBFCFF/9BFFFFEBBBFFF@B-..9-.9ABB>A?BB??BB?.;;/;99BAA.../;9-9.999BBD.;:
@M03896:38:000000000-B4D98:1:2102:25766:18629 2:N:0:274
CCTGTTTGCTCCCCACGCTTTCGCACCTGAGCGTCAGTCTTCGTCCAGGTGGCCGCCTTCGCCACCGGTATTCCTCCAGATCTCTACGCATTTCACCGCTACACCTGGAATTCTACCCCCCTCTACGACACTCAAGCTTGCCAGCATCAGATGCAGTTCCCAGGTTGAGCCCGCGGATTTCACATCTGACTTAACAAACCGCCTGCGTGCGCTTTACGCCCAGCAATTCCGATTAACGATTGCACCCTCC
+
BBA?AFFCFFFFGGGG2EEEFFAEEGGG3BFHGAEGGFGFGHDFEEEFC33BBFAEFGGHFFDGGH?/EFGHGFFHHE33GHFHHHFGGAEADB4GHEEE/<FFHGCFBGGFHFBDGHHGGGGEFG///<>FCFC1>G1><GH0.<=<C0<DF<D0==D0:G0.:0;C/C/;@--9-ADFFBF90C909;0CFFFF/9AE-@BDEF-9DD---..//..;;AE..;:FFB/99.DB/...../;/9;..9
@M03896:38:000000000-B4D98:1:2102:25780:18640 2:N:0:274
CCTGTTTGCTCCCCACGCTTTCGCACCTGAGCGTCAGTCTTCGTCCAGGGGGCCGCCTTCGCCACCGGTATTCCTCCAGATCTCTACGCATTTCACCGCTACACCTGGAATTCTACCCCCCTCTACGAGACTCAAGCTTGCCAGTATCAGATGCAGTTCCCAGGTTGAGCCCGGGGATTTCACATCTGACTTAACAAACCGCCTGCGTGCGCTTTACGCCCAGTAATTCCGATTAACGCTTGCACCCTCCG
+
BBBBBFFFFFFFGGGGEFEFGGEEGGGGFHHHGGFGGHGHHHHHGGGHHGG?EEEFGGGHHGGGGHEEEFGHHHHHHFHHHHHHHHHGGFGGHGFHHGFGGCGHHHFFGHHHHHHHHHHGGGGHHHGD<EGHFHHDGHFCGHD::CGGHCGGFCCG;GHFGHEEC9/:BFFEGABF-CFFFEFGFFFBFFFFFFFFBFFFFFBFFFDDDFD@;:.FFEDCFFF/BBFFFFFFFBFFFDF.AFA9BFFFFF.
@M03896:38:000000000-B4D98:1:2102:3775:18932 2:N:0:274
CCTGTTTGCTCCCCACGCTTTCGCACCTCAGCGTCAGTATCAGTCCAGGGGGCCGCCTTCGCCACCGGTCTTCCTCCCGATCTCTACGCATTTCACCGCTACACCTGGAATTCTACCCCCCTCTACCGCACTCTATCTCACCCGTTTCAGATGCAGTTCCCAGGTTGAGCCCGGGGATTTCACATCCCACTTACTAAACCACCTGCTCGCGCTTTACGCCCAGTAACTCCGATTAACGCCTGCACCCTCC
+
AAB3AFFBFFFFGGGG2EAFGGEEAFEH2FG3EEE22D5D55BFBEFBG10A0A>EEFEH1E??E1>/>/?FFHF3F//>>/FGBFGFE?BDFHGHH/B@/<<F0??0?1?<F1<FD0FD@-EG1D1---<AH000=GD=::.-:.:/000CFC0<:;BFGEB./0//9;FF-@-;-ABFFEFFFB/.9AAB/;////;B.AEF/;9/.9-;;.9/:.9-;9./////;/99.../;.;-....9BA9.A
@M03896:38:000000000-B4D98:1:2102:25739:20826 2:N:0:274
CCTGTTCGCTCCCCACGCTTTCGCTCCTCAGCGTCAGTGACGGCCCAGAGACCTGCCTTCGCCATTGGTGTTCTTCCCGATATCTACACATTCCACCGTTACACCGGGAATTCCAGTCTCCCCTACCGCACTCAAGCCCGCCCGTACCCGGCGCGGATCCACCGTTAAGCGCTGGACTTTCACACCGGACGCGACGAACCGCCTACGAGCCCTTTCCGCCCAATAATTCCGGATAACGCTTGCACCCTAC
+
BBBABFFADAABGGGGEFEEFGEGEHGHHHHHGEEFEFGGFG?EEEEFHHGGGCBGHHFGGGGEFHF3FCGFHHGHHHGGEGGGHHHHHGFGGHGHHCFAFFGHHEDDDGHHHGH2FGHHHHDHGGH@DGGGFHF<GGH-<DD-<AEFH.:;;?-;;ABGGGG.9.;;/F=-9;-AFFB9FFFBFF--9@>D-;;9-;@D-@D..B...@BF./;//99ADDF.9//B;;/9...BFD@..9;:;BD.;F
@M03896:38:000000000-B4D98:1:2102:25832:20838 2:N:0:274
CCTGTTCGCTCCCCACGCTTTCGCTCCTCAGCGTCAGTGACGGCCCAGAGACCTGCCTTCGCCATTGGTGTTCTTCCCGATATCTACACATTCCACCGTTACACCGGGAATTCCAGTCTCCCCTACCGCACTCAAGCCCGCCCGTACCCGGCGCGGATCCACCGTTAAGCGATGGACTTTCACACCGCACGCGACGAACCGCCTACGAGCCCTTTACGCCCAATAATTCCGCATAACGCCTGCCCCCTCC
+
ABA?AFDADAABGGGE2EEFFG?EEGGHHGHFEEEEEHHFFAAEEEAFHGFGGHBGHDHHEEEEFEB33?FEFGHHHGGGF?FGHHHGH3FGGHFHHEF/E?FGGECCDGHHGHB2FFFHHHGGEHH>@CGGFGG1FFG<>CG-<<EEH.:::@:;AG@F9CF:.9.A/;-9.9./B9/9;FFFFF--;;-B>@@-9@@D;DBA.:;.9@=E.9/9B;A-B9EF///;BFB.9:.BFFA-.AA.;ABC?F
@M03896:38:000000000-B4D98:1:2102:25855:20853 2:N:0:274
CCTGTTCGCTCCCCACGCTTTCGCTCCTCAGCGTCAGTGACGGCCCAGAGACCTGCCTTCGCCATTGGTGTTCTTCCCGATATCTACACATTCCACCGTTACACCGGGAATTCCAGTCTCCCCTACCGCACTCAAGCCCGCCCGTACCCGGCGCGGATCCACCGTTAAGCGATGGACTTTCACACCGCACGCCACGAACCGCCTACGAGCCCTTTACGCCCCATAATTCCGGATACCGCTTGCACCCTACG
+
AAAAAFFADBBBGGGG2EAAFGEEGHGHHHFHFGGGEEHFBE0EEEEGFGGGGH2GHHGHFGGEF3@CEFFEHHHHHHG1E/EGF4FGGGGFHHHHHFF/EFFHH//<<@HHGFF1>@FHFHGFGHH@C@CCFHG11FF->@C-<<CAG.:A-;9;-;AFFFE.:99./B-:.../BFBFB/FBFF;--;9@..A--9@B-9@..9.;.9@9./9;/.;-;-;.////B//-..9/9.9-..9999A.BA.
@M03896:38:000000000-B4D98:1:2102:25818:20853 2:N:0:274
CCTGTTCGCTCCCCACGCTTTCGCTCCTCAGCGTCAGTGACGGCCCAGAGACCTGCCTTCGCCATTGGTGTTCTTCCCGATATCTACACATTCCACCGTTACACCGGGAATTCCAGTCTCCCCTACCGCACTCAATCCCGCCCGTACCCGGCGCGGATCCACCGTTAAGCGATGGACTTTCACACCGGACGCGACGAACCGCCTACGAGCCCTTTACGCCCAATAATTCCCGACAACGCTCGCACCCTAC
+
AAA3AFF>AABBGGGGAEEAFGEGFHDHGFGGGGE2EG5DD1AEEAEFH1BGGHCGHGHHEEEEFF43BFHEFFFHFFEFEEGHBGHHHHFGGHEGHAFEFFGGG>><CCHGHGFFFGGHHHGHEHHADGGGCFF1>GFACGG?<<EEH.:;;:9;;@;FFGGA.:;./;;..A./FF:/BBFBBD---;;;--;-;9@B9?B.9B..99-A.::/B.9-;A;./B99;//9.-9;;-;..;;@BBDF.A
@M03896:38:000000000-B4D98:1:2102:25837:20859 2:N:0:274
CCTGTTCGCTCCCCACGCTTTCGCTCCTCAGCGTCAGTGACGGCCCAGAGACCTGCCTTCGCCATTGGTGTTCTTCCCGATATCTACACATTCCACCGTTACACCGGGAATTCCAGTCTCCCCTACCGCACTCAAGCCCGCCCGTACCCGGCGCGGATCCACCGTTAAGCGATGGACTTTCACACCGGACGCGACGAACCGCCTACGAGCCCTTTACGCCCAATAATTCCGGATAACGCTTGCACCCTAC
+
ABBBAFFADBABGGGGEFEFFGEEEHGHHHHHGGEEEHHHHGEGGGCFHEGGGHFGHHHHAEGEFEDEEFEEGHHHHGGGGGGHHHGHHFCGFHGHHEGDGFFGHGD@CDHHHHFDFFGHHHGFGHHFGFGGHHGFGGH-AFG-ADGGH:;A@A;A@GGGGGG?9.;.;B99;D;BFF/BBBFFFFA-@DDB;-;99BBF@DFBDFD9A@DF./9BFADBDAE./;;/BB;-;.;BFDB.;.:;BFFFBF
@M03896:38:000000000-B4D98:1:2102:26896:22353 2:N:0:274
CCTGTTTGCTCCCCACGCTTTCGAGCCTCACCGTCAGTTACCGTCCAGTAAGCCGCCTTCTCCACTGGTGTTCCTCCTAATATCTACGCATTTCACCTCTACACTAGGAATTCCACTTACCCCTCCGGTACTCTAGATCGACAGTTTCCAATGCAGTACCGGCGTCGAGCCCCGTCCTCTCCCATCCCACTTTCCCTTCCGTCTTCGCTCTCTTTACACCCACTCAATCCGGCTCACCCCTGTCCCCTAC
+
AAA11DDCDFDFGEFGGEEFFGE00EEGG10BEGAEGHFGHHEFFE/1D1ADBFAAEEGH1B1@G1@010?BGHBHGE1BGBHGGEGFE?>?FGGGH1BGFB>F>0101>1FFGEDBB1FFC/F/BC<//?FFFG1221/?<//?<DGHHFDGF11?1=F<-<-<-<--;-:CC.::C0;B//CFF..0;AB09;09;/9.0.:.=.:A?-;/;9/9///9--;/9//;B--9--//-;-9-/;;:A--9
@M03896:38:000000000-B4D98:1:2102:26876:22356 2:N:0:274
CCTGTTTGCTCCCCACGCTTTCGAGCCTCAACGTCAGTTACCGTCCAGTAAGCCGCCTTCGCCACTGGTGTTCCTCCTAATATCTACGCATTTCACCGCTACACTAGGAATTCCACTTACCCCTCCGGTACTCTAGATTGCCAGTTTCCAATGCAGTCCCGGGGTTGAGCCCCGGCCTTTCACATCACACTTGCCATTCCGTCTACGCTCACTTTACACCCAGTAACTCCGTATAACGCTTACCCCCTAC
+
AAAAAFF1BFFFGGFGAAEFFG000BEGGFBGBGEE/DDFFG/BEEEBF12DBFAEEFGHEA?AEG10@BBBFD21FGDHFHHF@GH?ECEGGHGFF/>ECEDGFFF0FGFGGHGD>F1G00?FE<//<>?GFFH111<11?1?<FGFGD1F1<<1><>G-<-----<<:C:E-:-:;FFF0;FGF009;/;90;0CF0;;;9CFBAAEB-B////9///A-9/99//BF-9--;BB->---99/99@-A
@M03896:38:000000000-B4D98:1:2102:26889:22376 2:N:0:274
CCTGTTTGCTCCCCACGCTTTCGAGCCTCAACGTCAGTTACCGTCCAGTAAGCCGCCTTCGCCACTGGTGTTCCTCCTAATATCTACGCATTTCACCGCTACACTAGGAATTCCACTTACCCCTCCGGTACTCTAGATTGCCAGTTTCCAATGCAGTCCCGGGGTTGAGCCCCGGCCTTTCACATCAGACTTGCCATTCCGTCTACGCTCACTTTACACCCAGTAAATCCGGTTAACGCTTACCCCCTAC
+
ABBAAFFFFFFFGGGGGEFFGGE2BEFHHHHHGHFFFHHHFGFGGGGFHHHBFFEEFGDHGED>EGECF2GEGFDGF?@BEGEGGDEFEEGGFHBGHEEGEEGGF3GBFDGFGHGFGB3FFGFEFFG@//?FFBGD1FF?1FG11?FGFHDGFGE><FFHC--<@--/C:GGDC-:;ABFF09BFF000BFF0B/;B0CBFBFF.BC-CA.B9BBFF/9BA.9/:///;:.--.;9B.@D..9;;ABC.9
@M03896:38:000000000-B4D98:1:2102:26888:22394 2:N:0:274
CCTGTTTGCTCCCCACGCTTTCGAGCCTCAACGTCAGTTACCGTCCAGTAGCCGCCCTCGCCCCTGGTGTTCCTCCTAATATCTACGCCTTTCACCGCTACACCAGGAATTCCACTTACCCCTCCCGTACTCTAGATTGACAGTATCCAATGCACTCCCCGGGTTGAGTCCCGGCCTTTCACATTAGACTTGCCATTCCGTCTACGCTCACTTTACCTCCCGTTAATCCGGACAACGCCTTACCCCTACG
+
AAB33DDFFFFFGGFGEEF2FGGFBEEGHFGHGGFEEGDHGGGGGFGGEE5AF1AE0EF00E1E?1B@211FH@EG?3444BFEGHC@/0?BGFHH/E<<EBB3?0//0BB1BFGDFFH0FGFD?/C//?CD<1111<1?F11>1><F><D1>11<00<.-<@<:://0;:;-;-:.CFB0FF00;;090990/00;0B99A.9;.-99.;//9/////;..A.9.;//;=.--9.---9;/:9;99.99
@M03896:38:000000000-B4D98:1:2102:8179:22608 2:N:0:274
CCTGTTTGCTCCCCACGCTTTCGCACCTGAGCGTCAGTCTTCGTCCAGGGGGCCGCCTTCGCCACCGGTATTCCTCCAGATCTCTACGCATTTCACCGCTACACCTGGAATTCTACCCCCCTCTACGAGACTCAAGCTTGCCAGTATCAGATGCAGTTCCCAGGTTGAGCCCGGGGATTTCACATCTGACTTAACAAACCGCCTGCGTGCGCTTTACGCCCAGTAATTCCGATTAACGCTTGCACCCTCC
+
BBBBBFFFFFFFGGGGEFEFGGFEFGGGBGHGEGFGGHGHHHGHGGEGGECGEEEFGGGHGGGFGHEEEEFHHHFHHFHGHHHHHHHGGEFGFHHHHGCGFCGHHGFCHHFGHHHFHHHGGGGHHHE.CEAHFF/DGGG/<GB0::CCCCCGH:CC;CGHHH0./:9/;FFEBBA?-:FFFFGFFFF/;BBB//BBF9EFFFFFFFDAFDA@@DA/FADDFD./;9/FFFB.:A.BFDD.9EA/BFFEFD
@M03896:38:000000000-B4D98:1:2102:4557:22821 2:N:0:274
CCTGTTTGCTCCCCACGCTTTCGCACCTGAGCGTCAGTCTTCGTCCAGGGGGCCGCCTTCGCCACCGGTATTCCTCCAGATCTCTACGCATTTCACCGCTACACCTGGAATTCTACCCCCCTCTACGAGACTCAAGCTTGCCAGTATCAGATGCAGTTCCCAGGTTGAGCCCGGGGATTTCACATCTGACTTAACAAACCGCCTGCGTGCGCTTTACGCCCAGTAATTCCGATTAACGCTTGCACCCTCC
+
ABBAAFFFFFFFGGGGEFGFGG?EGGGGFGGGGGEAAGFGHHHHGEEEHFGGEEEEGGGHGEGEGH>>>EFHHHHHFFFGHHHHHHGFGEEGFGFHHDDDGCGHHGCF?GGHGHHFHHHGGCFHHHG?EAEGFCC0DHD<CGG00<GGC;CGFCFHFGGHHH0C:0/;/BFFAA?BDBFGFBF;FFF9/BFFFBBFBAAE@DFFFF-:DD@B=A.9B.9@B?.;9/;/9F/..:.;BDF.;EA/;BDEFF
@M03896:38:000000000-B4D98:1:2102:4889:22831 2:N:0:274
CCTGTTTGCTCCCCATGCTTTCGCACCTCAGTGTCAGTATTAGGCCAGATGGCTGCCTTCGCCATCGCTATTCCTCCAGATCTCTACGCATTTCACCGCTACACCTGGAATTCTACCATCCTCTCCCATACTCTATCCAACCAGTATCTAATGCATTTCCCAAGTCAAGCTCGCGGATTTCACATTTCACTTAATTTGCCACCTACGCGCGCTTTACGCCCACTAAATCCTATTAACGCTTGCCCCCTC
+
>AA1>DF1BBBCFE1A1FG3GEEEEGGHH1BA2GGBFHDDDEG1BFG/0B11ABBFFGGG/AABFC//0AADDBEFB011F1EG2@G/>BE>FDFDD/>EE?FF>FC00>F1BBBFEB>FAD<>EEH0G0B1B212><BGFC/?11@F>@1FFFG2>2@@@<</?1@<11??/-><--.<=0==00000=DDC00000;:0:.:CC.--9-9-..9;9.9-9--9;/:9;/9///9;-;-9;9//E@-9
@M03896:38:000000000-B4D98:1:2102:4543:22836 2:N:0:274
CCTGTTTGCTCCCCACGCTTTCGCACCTGAGCGTCAGTCTTCGTCCAGGGGGCCGCCTTCGCCACCGGTATTCCTCCAGATCTCTACGCATTTCACCGCTACACCTGGAATTCTACCCCCCTCTACGAGACTCAAGCTTGCCAGTATCAGATGCAGTTCCCAGGTTGAGCCCGGGGATTTCACATCTGACTTAACAAACCGCCTGCGTGCGCTTTACGCCCAGTAATTCCGATTAACGCTTGCACCCTCC
+
ABBBBFFFFFFFGGFFFEGFEGAEGGGGFFHHGGGF?HGHHHHHGDEGHGC?EE>EGGGHEEFEFHE/>EEGHHHHGGG3FGHHHGHFGDEEHGDGFCF@BBGHHHHCFGGHHHBFGHHGGGGHFHF<CDGHFFGGDCF/CC<:C0CGGFFFGF0CCCCGC0:C:C/;/9FGGG-B9DFFFBFB/;F/BFFF/BBFB.;EFFFFEF=;..-@@AE/FA?=@.9B//F/FF9DFD.BB.;;9A9/;/AAAD
@M03896:38:000000000-B4D98:1:2102:4884:22848 2:N:0:274
CCTGTTTGCTCCCCATGCTTTCGCACCTCAGTGTCAGTATTAGGCCAGATGGCTGCCTTCGCCATCGGTATTCCTCCAGATCTCTACGCATTTCACCGCTACACCTGGAATTCTACCATCCTCTCCCATACTCTAGCCAACCAGTATCGAATGCAATTCCCAAGTTAAGCTCGGGGATTTCACATTTGACTTAATTGGCCACCTACGCGCGCTTTACGCCCCGTAAATCCGATTAACGCTTGCACCCTCTT
+
BCCBBFFBFFFFGGGGGBFGGGEEGGGGHGHHHHGHHHGHGFD5GHHGGHFHFHFFHHHH1EEEGHEEAFFGHHHHGGHHHHHHHHHFGFGGHHHHHGGGGCFGHHGFBGGHHHHHGHHHHHHHHHHFHHHGHHHBGGFHGGE/2@GGB/@FGFG22FGHHH0/??11?GGHDF-@-<<DGGHDFBG<0D=G0DHB0/;CGEHHHFC?BFGG?EEGGA.AB-@9@.;FFF.9;9DFFDFFAEE/;FDAE./
@M03896:38:000000000-B4D98:1:2102:21789:25935 2:N:0:274
CCTGTTTGCTCCCCACGCTTTCGAGCCTCAACGTCAGTTACCGTCCAGTAAGCCGCCTTCGCCACTGGTGTTCCTCCTAATATCTACGCATTTCACCGCTACACTAGGAATTCCACTTACCCCTCCGGTACTCTAGATTGACAGTTTCCAATGCAGTCCCGGGGTTGAGCCCCGCCCTTTCACATCAGACTTGCCATTCCGTCTACGCTCACTTTACACCCAGTAAATCCGCATAACGCTTGCCCCCTAC
+
BBBAAFFFFFFFGGGG?EEFFGEFBBEGHHFGEHHGEHHFEFEGGEEGFFGBBFAEGGGGCEEEEF32FEGEHHHHHGGGFHFHH4GEEEFGFHGHHEEE/>FGB3E3GGGFGFGE?1?GGHGFGGD/>>?GGFB1??G?1FF<?1FGHHFDF<<>FCGH>@--<<-//;GEFG-:CBFFFBCBFG00:;CF099;B9FBF0CFFFEBEA;B9B///9:/D:99/B99FF..9.9/;.@....;;EBB.9
@M03896:38:000000000-B4D98:1:2102:22181:26011 2:N:0:274
CCTGTTTGCTCCCCACGCTTTCGCACCTGAGCGTCAGTCTTCGTCCAGGGCGCCGCCTTCGCCACCGCTATTCCTCCAGATCTCTACGCATTTCACCGCTACACCTGGAATTCTACCCCCCTCTACGAGACTCAATCTTGCCAGTATCAGATGCCGTTCCCAGGTTGAGCCCGGGCATTTCACATCTCACTTAACAAACCGCCTGCGTGCGCTTTACGCCCAGCAATTCCGATTAACGCTTGCACCCTCC
+
>A11>DFFFFD1FECFEEEAFFCECEGHA0B1EEF/EHHCBFE0A//A0///AA>/EE/BCA/B?EE//E/FFDBF00B1FFEFDHH>EEE?GFFFFCCGG?1B<F000?<FGHHBFCGC@/A0<F<...><1</0=<0=DC<<<0=D000=CF0;:ACG000.:0;//0FA----;/0;9;B0;CF0;C90;0;//;9E@?@?AF;9AA-;@A9FFAA@@AE-:-9///;A-;-/;A@-999/9BBFFF
@M03896:38:000000000-B4D98:1:2103:15754:4917 2:N:0:274
CCTGTTTGATACCCACACTTTCGAGCCTCAATGTCAGTTGCAGCTTAGCAGGCTGCCTTCGCAATCGGAGTTCTTCGTGATATCTAAGCATTTCACCGCTACACCACGAATTCCGCCTGCCTCAACTGCACTCAAGATATCCAGTATCAACTGCAATTTTACGGTTGAGCCGCAAACTTTCACAACTGACTTAAACATCCATCTACGCTCCCTTTAAACCCAATAAATCCGGATAACGCTCGCATCCTCCG
+
BCCCCFFFFFFFGGGG2EFBFGFGHGGHHHHHGHHHH5FFHHFHBBFHHFFEEFFFHHHHHFGGGHFEEEFFGHHHHHGGHHHHHHHHHHHHHHHHHGGGFEDGGEHEEEHHHHHGGGHHGHGGEGFFHHHHBGFGHFGHGHHFFGHFFGGHHHHFHHHHGBFDGC@GBGFFGGGG.DFFHHHHHGHBDGHFH0CGHF0FH0GHFHE-CED.BC:CFFGFDEEGBFGGGG.@EFGGF.DA.9-;.;B:FF.
@M03896:38:000000000-B4D98:1:2103:21037:5810 2:N:0:274
CCTGTTTGATACCCACACTTTCGAGCCTCAATGTCAGTTGCAGCTTAGCAGGCTGCCTTCGCAATCGGAGTTCTTCGTGATATCTAAGCATTTCACCGCTACACCACGAATTCCGCCTGCCTCAACTGCACTCAAGATATCCAGTATCAACTGCAATTTTACGGTTGAGCCGCAAACTTTCACAACTGACTTAAACATCCATCTACGCTCCCTTTAAACCCAATAAATCCGGCTAACGCTCGGAACCTCC
+
AAAAAFFFFBFFGGGGGEGGFGEEHGGFGGFFGFHHBFFFHGHHHHBEGH3EEGBFHHGHAEEFEHB110ABFGHHGHEGGHHHHHFFBGHFFHEHHGGGGEBGGHHGEGHHHGBEEFEHHFHFCGFGFHHHCGGGHH3GFHHB>G>DDFHHHHFHFFHFDFAEG//F1GGACC?<CD0=F0GGDAG<0<;CG00CFFGCCCHHHFA:EGGGFFFF;9BBEA.B00009B.--99/;ABDDA-..-;;9A
@M03896:38:000000000-B4D98:1:2103:21050:5830 2:N:0:274
CCTGTTTGATACCCACACTTTCGAGCCTCAATGTCAGTTGCAGCTTAGCAGGCTGCCTTCGCAATCGGAGTTCTTCGTGATATCTAAGCATTTCACCGCTACACCACGAATTCCGCCTGCCTCAACTGCACTCAAGATATCCAGTATCAACTGCAATTTTACGGTTGAGCCGCAAACTTTCACAACTGACTTAAACATCCATCTACGCTCCCTTTAAACCCAATAAATCCGGATAACGCTCGGATCCTCC
+
BBBABFFFFFFFGGGFEEBBFGEFFFEHHGGGGGGHDFGFGGGHHHFGGHA2BGAFHHHHBEAEEHFEF?EGGHHHHHFHGHFGHGGGHHHHHHGHHGGGGFFHHHGAEEHHHHGEEGAHHFHEBGHGGHHHGH22FFFHHHF2@FGFFGHHGHFHFFHGHHEAFC/F1FF-@DGCCGHHHFGDHFF<DGHGCFHGFGHHGFHGCHC:EEGGFGG0F0;C...BFGFFFFFGBAAFB.;.A--9.9FBFF
@M03896:38:000000000-B4D98:1:2103:16152:7623 2:N:0:274
CCTGTTTGCTACCCATGCTTTCGTGCCTCAGCGTCAGTTAAAGCCCAGTAGGCCGCCTTCGCCACTGGTGTTCCTCCCGATCTCTACGCATTTCACCGCTACACCGGGAATTCCACCTACCTCTACTTCACTCAAGCCCAGCAGTTTTAATGGCAGGCTATGGGTTAATCCCATAGTTTTCACCACTAACTTACCAGGCCGCCTACGCACCCTTTACACCCAGTAATTCCGTACAACGCCCGCTCCCTAC
+
AAAAAFFFFFFFGGFF4BFEGGEFFFGHHHHHEEEEEGGH555BA22FFGFFFFAEEEFGBEEAEHC2B?GEHHHHHGFG?EHHFGGFGFGGFHHHHFGG@EFHHGCCDGHGGHFGHFBGCHHGGHGFFFFFE2G<FCFG?FF<1<FDGGFGFFC.AD0<BG0.<<.00=D<0=/0;:;00GGFBGG/:/CC00;::.EE;AAA./.99A?D./9/F/F/AEEBFFBB////99.BB-@-@---99EFB.
@M03896:38:000000000-B4D98:1:2103:16156:7643 2:N:0:274
CCTGTTTGCTACCCATGCTTTCGTGCCTCAGCGTCAGTTAAAGCCCAGTAGGCCGCCTTCGCCACTGGTGTTCCTCCCGATCTCTACGCATTTCACCGCTACACCGGGAATTCCACCTACCTCTACTTCACTCAAGCCCAGCAGTTTTAATGGCAGGCTATGGGTTAAGCCCATAGTTTTCACCACTAACTTACCAGGCCGCCTACGCACCCTTTACACCCAGTAATTCCGGACAACGCTCGCTCCCTAC
+
BBBBBFFFFFFFGGGGFFFGGGEGFFHHHHHHGGGGGHHHHHGGHCFGFHHFFGAEGGGHAEFEGHFCB?GEHHFHHGGEGGHHHFHGGGGGHHHHHFEGGEFHHF@@FGHHHHBGHF2GGHHHGFHHFGFHGBG?GFHC?GCF1??GFHGFFHBACF0C0D0.<<.==<HC<GFB;0CGCGHHFGF/CBCG0CGC9.;9:B@?.CA@.ADG./9FF/BB?../:/99FF/-;;-AEFF.D9;9ADF.BF
@M03896:38:000000000-B4D98:1:2103:16312:10190 2:N:0:274
CCTGTTCGCTCCCCACGCTTTCGCTCCTCAGCGTCAGTGACGGCCCAGAGACCTGCCTTCGCCATTGGTGTTCTTCCCGATATCTACACATTCCACCGTTACACCGGGAATTCCAGTCTCCCCTACCGCACTCAAGCCCGCCCGTACCCGGCGCGGATCCACCGTTAAGCGATGGACTTTCACACCGGACGCGACGAACCGCCTACGAGCCCTTCACGCCCACAAATGCCGGATAACGCTCGCACACTAC
+
AAA?>BFADAAAFGFE2EAAFGEEEHGGHFGHGGGGFFHFFG0EEE?HHEBGGHFGHFBBBEEEG3@B3??EGHHHGGGEE?EFFFGGH3F?GHGHHGF?ECDHGEDCC/FHHGHBGFDGFHGHGHHCGGGGGCG1FF.->CG-<<EEH?-:-;-;:?BFFFE?.9;.;F=....;99/9:/BF/AB-@BB<-;99=?BB?;@..9;..;9A.B./;.A9;A...99/;B---.;BB.?D.--;@-./;B
@M03896:38:000000000-B4D98:1:2103:16314:10210 2:N:0:274
CCTGTTCGCTCCCCACGCTTTCGCTCCTCAGCGTCAGTGACGGCCCAGAGACCTGCCTTCGCCATTGGTGTTCTTCCCGATATCTACACATTCCACCGTTACACCGGGAATTCCAGTCTCCCCTACCGCACTCAAGCCCGCCCGTACCCGGCGCGGATCCACCGTTAAGCGATGGACTTTCACACCGGACGCGACGAACCGCCTACGCGCCCTTTACGCCCACTAATTCCGGATAACTCTCGCACCCTAC
+
BBBBBFFBBBBBGGGGEFEFFGEGGHGHHHHHGGGGGHHGFGEEGEEGHHEGGHFHHHHHFEGGGFFCBFGEGHHHHHGGGGGHHHHHHHHGHHFHHGGEGFGHHG<<CCHHHHFDFGFHGGGHGHG/@<DGFFH>FFH-CFG-<<EGH.-::@-;A?BGFFG.;.:A9B-..AAFF/:BFBFFFD>-;;9B--:--;BFBBD;9B.--;;@-/9/BAADCF.9////;BB-.99/F/://.;99BAE.;
@M03896:38:000000000-B4D98:1:2103:7597:10346 2:N:0:274
CCTGTTTGCTCCCCACGCTTTCGCACCTCAGCGTCAGTCACCGCCCCGGTCGCCGCCTTCTCCACCGCTATTCCTCCAGATCTCTACGCATTTCACCGCTACACCTGGAATTCTACCCCCCTCTACGAGACTCAAGCTTGCCAGCATCAGATGCAGTTCCCAGGTCGAGCCCGGGGATTTCACATCTCACTTAACACACCGCCTGCGTGCGCTTTACGCCCAGTATTTCCGATTAACGCTTGCACCCTCCG
+
AA11>DF>B3BCF11AEEF0AEA0AAEG0ABAAEE/EHB111B/A//////>/?E/EG/@1111>0///>/B>22100>1B1BF2FG/EE?<GDGBD//BC/<<0?00011??11110/<<-.01=<...<<00/00/0<<G0:./<C000;;000:;C:C00.;/9-;.-.9-9--:/;/B/;9B;/9B/B//;//9AA->@A-;@AB?==9-;99-:=@?A/:/;9BFB-9--//-9---;;;BAEE--
@M03896:38:000000000-B4D98:1:2103:7244:12014 2:N:0:274
CCTGTTCGCTCCCCACGCTTTCGCTCCTCAGCGTCAGTGACGGCCCAGAGACCTGCCTTCGCCATTGGTGTTCTTCCCGATATCTACACATTCCACCGTTACACCGGGAATTCCAGTCTCCCCTACCGCACTCAAGCCCGCCCGTACCCGGCGCGGATCCACCGTTAAGCGATGGACTTTCACACCGCACGCGACGAACCGCCTACGAGCCCTTTACGCCCAATAATTCCGGATAACGCTTGCACCCTAC
+
BBBBBFFA@ABBFGFEEFECFGFGGHGGHHHHEEGGGHHCHGGGGF1FGCFGGCBFGHHHFEEEEEF3@?BEGDGGGFGGGECGGHHFHHFFHBGGHEGEEEGHHG<CC@FGHHD>GFDGBFDHEF?>?FG@F0<11>F-<CD--<<EG.-@@B-@-?DGFFF?;.;./;>....9BB/;BFFFFFA-9@@C-@>9-;=F-@F..B9.99-E./9:B..@FDF.;/9/B;B-9..99.@.9..:;/AEFF
@M03896:38:000000000-B4D98:1:2103:5392:13274 2:N:0:274
CCTGTTTGCTCCCCACGCTTTCGCACCTGAGCGTCAGTCTTCGTCCAGGGGGCCGCCTTCGCCACCGGTATTCCTCCAGATCTCTACGCATTTCACCGCTACACCTGGAATTCTACCCCCCTCTACGAGACTCAAGCTTGCCAGTATCAGATGCAGTTCCCAGGTTGAGCCCGGGGATTTCACATCTGACTTAACAAACCGCCTGCGTGCGCTTTACGCCCAGTAATTCCGATTAACGCTTGCACCCTCC
+
BBBBBFFFFFFFGGGGEEEFFGDEFGGHHHHGGGEGGFHHHHHHGFAGHGCGEGFEGGGH1EEDGHE@EGGHHHHHGFHFGGHHHHHGGGGGHGFHHDGG?B?GGHFGHHHHHGHGFHHGGGGHEGCC<EEHFGH0DHDCGHF::;CGGHGGFEFHHHHHHGB.C0;9CFGFAC@BBACFGGGBFFF9/FFFFFFBFFFFFFFFFFADFDA@;../B9:9BAF9F/9FFFF?AD./9.@.;.:;/9AAFF
@M03896:38:000000000-B4D98:1:2103:13221:14880 2:N:0:274
CCTGTTTGCTCCCCACGCTTTCGAGCCTCAACGTCAGTTACCGTCCAGTAAGCCGCCTTCGCCACTGGTGTTCCTCCTAATATCTACGCATTTCACCGCTACACTAGGAATTCCACTTACCCCTCCGGTACTCTAGATTGACAGTTTCCAATGCAGTCCCGGGGTTGAGCCCCGGCCTTTCACATCAGACTTGCCATTCCGTCTACGCTCACTTTACACCCAGTAAATCCGGATAACGCTTGCCCCCTACG
+
AA3AAD5CFBFFGFGF2EEFEFAAFEEHHCGHG2CFGFHHEFEAEA1FBFFEGHCEEEFGBEEEDGBC5?1?FGFGGCGHGHHHHFHEE?EEFGFHHGGE?@3GBGHHHFEHHHFGGDGHFBGGFGGC>BEHH>D@G1<11FDFF1FFFFDDBG1>>F1FD-<-<<@//CGEG@-:@DFGFBFB00;0FF/;9CFFFFGBF;:9C0.-...;/9/BFFB/9.A/B/9BB/.-..AB/;9..;A:F.;-...
@M03896:38:000000000-B4D98:1:2103:13219:14899 2:N:0:274
CCTGTTTGCTCCCCACGCTTTCGAGCCTCAACGTCAGTTACCGTCCAGTAAGCCGCCTTCGCCACTGGTGTTCCTCCTAATATCTACGCATTTCACCGCTACACTAGGAATTCCACTTACCCCTCCGGTACTCTAGATTGACAGTTTCCAATGCAGTCCCGGGGTTGAGCCCCGGCCTTTCACATCAGACTTGCCATTCCGTCTACGCTCACTTTACACCCAGTACATCCGGATAACGCTTGCCCCCTAC
+
BBBBBFFFFFFFGGGGEFEFFGFGGFGHHHHHGHGGGHHHHHGGGEEGHHFDFHEGGGGHCEFGGHF2FHHEHHHHHHHHHHHHHHHGGGGGHHHHHEEGFEFHGHFFGHHHHHHGHHHHHHHGGGGD<BDHHFFGHHDDFGGHFFGGHH1GGFH>FFGFFF@C<A-CHFGEDF@CGGGGGFGGFFB:;CFF09C;FFFGGBFFGGEGGGFFF/FFFBFFDE?9BBB/BFA-;;ABF.9..:EFFFFDEF
@M03896:38:000000000-B4D98:1:2103:27068:16578 2:N:0:274
CCTGTTTGCTCCCCACGCTTTCGCACCTGAGCGTCAGTCTTCGTCCAGGGGGCCGCCTTCGCCACCGGTATTCCTCCAGATCTCTACGCATTTCACCGCTACACCTGGAATTCTACCCCCCTCTACGAGACTCAAGCTTGCCAGTATCAGATGCAGTTCCCAGGTTGAGCCCGGGGATTTCACATCTGACTTAACAAACCGCCTGCGTGCGCTTTACGCCCAGTAATTCCGATTAACGCTTGCACCCTCC
+
BBAAAFFFFFFFGGGEAFEEFGEEEGEHBCGFFEEEEHEDAGFFE11FF1EAA>>EEAEHEEEDGHE/>EGHHGHHFFG?FBGHHHHFFEEGBGGHHADCB<?FF<<AFGHHHFBFHHHGGGGHHFC..<.<<C<0DGD<CC000;0C000CGHBGC:GHG0C./;/;BFGFDG??A.CFGFGGFFF/9;/;/;;/9AEFFFFFEEBADA>B;A.//.9=>D.;BFF/B99.;.9BB.@A;.9;BFDEEF
@M03896:38:000000000-B4D98:1:2103:27087:16583 2:N:0:274
CCTGTTTGCTCCCCACGCTTTCGCACCTGAGCGTCAGTCTTCGTCCAGGGGGCCGCCTTCGCCACCGGTATTCCTCCAGATCTCTACGCATTTCACCGCTACACCTGGAATTCTACCCCCCTCTACGAGACTCAAGCTTGCCAGTATCAGATGCAGTTCCCAGGTTGAGCCCGGGGATTTCACATCTGACTTAACAAACCGCCTGCGTGCGCTTTACGCCCAGTAATTCCGCTTAACGCTTGCACCCTCC
+
BBBBBFFFFFFFGGGGFEEFGGEFGGGHFHHHGEEFFHHHHHHHGGEHHGGGGEEGGGGHEFGGEHE@>/FGHHHHHHHHHHHHHGGGGFEGFH?GFDGG?BDHHFFCCGHGHHHHHHGGGGGHGHFA.<AGH0G<DGD/CGF0::CGFF0CCFFC:CGHHGB.:9//;CFEFC--A9BFFFFCFFF/;:B/;/B/9AAE-@DFFF=9ADA@DDAFFFDBA.A9:/FBFFF.;99/;.99.../;9A..:
@M03896:38:000000000-B4D98:1:2103:13069:17539 2:N:0:274
CCTGTTTGCTACCCATGCTTTCGTGCCTCAGCGTCAGTTAAAGCCCAGTAGGCCGCCTTCGCCACTGGTGTTCCTCCCGATCTCTACGCATTTCACCGCTACACCGGGAATTCCACCTACCTCTACTTCACTCAAGCCCAGCAGTTTTAATGGCAGGCTATGGGTTAAGCCCATAGTTTTCACCACTAACTTACCAGGCCGCCTACGCACCCTTTACACCCAGTAATTCCGGACAACGCCCGCCCCCTAC
+
BBBBBFFFFFFFGGGFCFGBFGEGFGHHHHHHGEFFGFGHGHGHHE2BBFEFGHAEEGGHHFFEFGFB@FFEHHHHHGGGGGGHHHHGGFGGHHHHHGGGGGHHHG?@CFGHHHHHHFHHGHHHHFGFHHHGFFH1FFHH/GCA1?G<HGDGHHEFGGEF0D0.<<.=0DCCCF/0;::GHFGHGHG/CGCCGGHGFEFG?DG..CDBGGGG.99BFFFBA?.BF//BFF/-99@.;@F-99@-;>D-:A
@M03896:38:000000000-B4D98:1:2103:27485:19925 2:N:0:274
CCTGTTCGCTCCCCACGCTTTCGCTCCTCAGCGTCAGTGACGGCCCAGAGACCTGCCTTCGCCATTGGTGTTCTTCCCGATATCTACACATTCCACCGTTACACCGGGAATTCCAGTCTCCCCTACCGCACTCAAGCCCGCCCGTACCCGGCGCGGATCCACCGTTAAGCGATGGACTTTCACACCGCACGCGACGAACCGCCTACGAGCCCCTTACGCCCAATAATTCCGGATAACGCTTGCCCCCTCC
+
BBBBBFFBBBBBGGGGEEE2FGEEEHGHHHGHGGGGGHHGGG0EFE1FHEFGGHGHGGFHFEEEEFFCE?1BFHHHGHGGGEFGFHHFGHFFHFFGHEFEECGGFEB@CGHHHHBFDGGGEGDCCGHFGGGGFCF1D<G<ADG@-<AEF.-ACB9B-9AFGGG.9..9:;9..9.9FF/BBFFBFF=--@@@-;;--;@FDFDA?B9;.;BE.../;:A9@A..///9;F/-..;/;99..:;/;AF-.A
@M03896:38:000000000-B4D98:1:2103:27464:19936 2:N:0:274
CCTGTTCGCTCCCCACGCTTTCGCTCCTCAGCGTCAGTGTCGGCCCAGAGACCTGCCTTCGCCATTGGTGTTCTTCCCGATATCTACACATTCCACCGTTACACCGGGAATTCCACTCTCCCCTACCGCACTCAAGCCCGCCCGTACCCGGCGCGGATCCACCGTTAAGCCATGGACTTTCACACCGGACTCGACGAACCGCCTGCGAGCCCTTTACGCCCAATACTTCCGGTTCACGCTTGCACCCTAC
+
BBBBBF5>DBBBGGGGEEEFFGEE2GGHCFHHGGFGGH55A1A0EAAF1F2CF32BGHHH?EGA154B@1BBE4FGHHGGGCEHHHH4GGGHFHHHHE0?EFBFG/></CHGHDF11@1@G0EHFC0<@CGDFBH<FCC>@CG--<.<G;--:A-9-9;F0;A.99.9/;/.9///;9BFBFFFFF---;-/.99--@@B9@BD.;9--;9E./:FF.9@BF9.;//:BF.--99;FEA.;.9;;FFE.;
@M03896:38:000000000-B4D98:1:2103:27484:19942 2:N:0:274
CCTGTTCGCTCCCCACGCTTTCGCTCCTCAGCGTCAGTGACGGCCCAGAGACCTGCCTTCGCCATTGGTGTTCTTCCCGATATCTACACATTCCACCGTTACACCGGGAATTCCAGTCTCCCCTACCGCACTCAAGCCCCCCCGTACCCGGCGCGGCTCCACCGTTCAGCGCTGGACTTTCACACCGCACGCGACGAACCGCCTACGAGCCCCTTACGCCCACTACTTCCGCATCACGCTTGCCCCCTAC
+
ABB3AFFADBBBGGGEAEACFG2EEHGHHHFHDFEGEFGBGGAAEE?AEBBFFHBGGHGH1EFACE@331B>GHHHHHEGGGGGHHHGGFEFGHHHHEEEEFGHHE/>CGGFHHB1@FGHHHFHGFHAD/ACH0F>>FG.>@C-;:CEG.:;;9-;-9;EBFF..9.//;.-.9-.;///BB:9BD---;-9--9--9;@-;@.9B...@>A.9;/;9;@B?..////;9..-.-99;A..../B9B>EF
@M03896:38:000000000-B4D98:1:2103:24453:21848 2:N:0:274
CCTGTTTGCTCCCCACGCTTTCGCACCTGAGCGTCAGTCTTCGTCCAGGGGTCCGCCTTCGCCACCGTTATTCCTCCAGATCTCTCCGCATTTCACCTCTACACCTGGAATTCTACCCCCCTCTCCGAGACTCAAGCTTGCCAGTATCAGATGCAGTTCCCAGGTTGAGCCCGTTGATTTCACATCTCACTTAACAAACCGCCTGCGTGCGCTTTACGCCCAGTAATCCCGATTAACACTTGCACCCTCCG
+
>A>1>DF1DDFCEEFE1AECFGGGGEGF00A10AA/AFGFFHABEE/ABA//ABAAEEEF?E?/BF?0//?@FGGHG011FFGHH1F?EE/>2F2FB1B1F>FGHF0B01BFGBGDDHCCC?CB0@/A/<?<1?11>C10.F11>111>1100DD0=0==<00.<<<::C:C@-...;0;GFCFFFC09;C0;90B:9:;-@?CE?A.BB@@---BB-->9--9//;9/9-A9-99B/;/99//;9B-99-
@M03896:38:000000000-B4D98:1:2103:24436:21852 2:N:0:274
CCTGTTTGCTCCCCACGCTTTCGCACCTGAGCGTCAGTCTTCGTCCAGGGGGCCGCCTTCGCCACCGGTATTCCTCCAGATCTCTACGCATTTCACCGCTACACCTGGAATTCTACCCCCCTCTACGAGACTCAAGCTTGCCAGTATCAGATGCAGTTCCCAGGTTGAGCCCGGGGATTTCACATCTGACTTAACAAACCGCCTGCGTGCGCTTTACGCCCAGTAATTCCGATTAACGCTTGCACCCTCC
+
BBBAAFFFFFFFGGGGGEEFFGFEEGGGCGHHGGEGGHHGFHEGGEEFHGAAEE>EGGGHFEEGFHE>>EGHGHHHFGGEHGHHHHHGGFGFFGHHHGGGC@2FGGFFFHHHHHHFGHHGGGGHFGF<>ADHFGH0DGF/<CG0:;GGG0CFHFGC::CGHH0.:09;FFFGDGFAFGGGBFFFFFFBFFFB///9BFFFB=BA?A-:DD-@BA9BB;A>D..;;/99FEBA9AAFFDB;A.9/BBDFFD
@M03896:38:000000000-B4D98:1:2103:24444:21869 2:N:0:274
CCTGTTTGCTCCCCACGCTTTCGCACCTGAGCGTCAGTCTTCGTCCAGGGGGCCGCCTTCGCCACCGGTATTCCTCCAGATCTCTACGCATTTCACCGCTACACCTGGAATTCTACCCCCCTCTACGAGACTCAAGCTTGCCAGTATCAGATGCAGTTCCCAGGTTGAGCCCGGGGATTTCACATCTGACTTAACAAACCGCCTGCGTGCGCTTTACGCCCAGTACTTCCGATTAACGCTTGCACCCTCC
+
BBBBBFFFFFFFGGGGFFGFFGEFGGGGFHHHGEGGGHHHGHGHGGEHHGGGEEEGGGGHFEFGGHE/>EGHHHFHG2GGGHHHHDGFF?FGFHHHHFFGD@DGHHFFGHHHHGFFGHHGGGGHHHFC<CEHFFH<GHF/CG00;:;GGFFHFHHHGCHHHH0::9;BFFFEDDA?DDFFFFGFFFF//B9B;B9B9AEFFFFFFFA9.ABB;AE/:E?BD.E/9/;BFFDD.D./FFFF..EBFFDFFD
@M03896:38:000000000-B4D98:1:2103:3780:22526 2:N:0:274
CCTGTTTGATACCCACACTTTCGAGCCTCAATGTCAGTTGCAGCTTAGCAGGCTGCCTTCGCAATCGGAGTTCTTCGTGATATCTAAGCATTTCACCGCTACACCACGAATTCCGCCTGCCTCAACTGCACTCAAGATATCCAGTATCAACTGCAATTTTACGGTTGAGCCGCAAACTTTCACAACTGACTTAAACATCCATCTACGCTCCCTTTAAACCCAATAAATCCGGATAACGCTCGGATCCTCC
+
ABAABFFFFFFFGGGGAABBFGEDFEEHHHH5FHFHGHHBFF3CCFFFHHHEEGAFGHHHFEEGEHBB1EEGHHHHEHGHHHHHHHFHGFGHHHHHHEGGG@DGHGH?>EHHHF3EFFFGHEHBCGHGFFHHFGFBFDFFHGF22@@FGFHFGGGHFFHHGHGAFC/0GGG<CGFGHHGHHBGHHGH<DGGBGH0::CHHHEGHHHECCCDGCBBG0;BFDEEF0CFGGG.9;A?BFDBAA@-99@BFFF
@M03896:38:000000000-B4D98:1:2103:3761:22527 2:N:0:274
CCTGTTTGCTACCCACACTTTCGAGCCTCAATGTCAGTTGCAGCTTAGCAGGCTGCCTTCGCAATCGGAGTTCTTCGTGATCTCTACGCATTTCACCGCTACACCACGAATTCCGCCTGCCTCAACTGCACTCAAGCTATCCAGTATCAACTGCAATTCTCCGGTTGAGCCGCACACTTTCACAACTGACTTAAACATCCATCTACGCTCCCTTTACACCCAATAAATCCGGATAACGCTCGCATCCTCCG
+
AAAAAFFFFF3DGGGCAABFGGA00BEGHHF1AFGHHHHCBFE1011F11B/BGBFGHHHFE/EFFBB//BFG2DG/0BCG2DGHF1FEEEGHHHHHEEGGEFGF//?>EFGH1B?E//BFGH11B20FGHHF0@11@<DGHH1GGHG>FFH0GHHFF1?1F/-><-<>F<-<<--.<DDGHH0:;:/:GF0<C00;CCFB0;FGG.?.C9C;F0C009;C?.9;00CFGB<-9B/;-;9B;-9-;BFFB-
@M03896:38:000000000-B4D98:1:2103:16417:24060 2:N:0:274
CCTGTTCGATACCCACGCTTTCGTGCCTCAGCGTCTGTTTCACCCTAGCAGGCTGCCTTCGCAATCGTGGTTCTGCGTGATATCTATGCATTTCACCGCTACACCACGCATTCCGCCTGCCTCTTGTGCACTCTAGCTCGCCAGTTTCAACGCCACACTCCGCGTTGAGCCCGGACATTTCACCGCTCACTTGGCGTGCCGCCTACGCACCCTTTAACCCCAATAAATCCGGATAACGCTTGCATCCTCC
+
ABBAAFFAAFADGGGEAEEEFGEEEFHHHCFGEEEAADFGFGHGGGHFHHHABGAFGHHG1EA1EGFC1?GGHHDFEBEEGHFGHGEGGFGHFFGHHFGGGEGHGGH?E?EFGF3EDGGG0GHHG232<@GHHG2@FGH?AC/>1FDG<1?<->CEAA<<GA.<<<-.:;G.----;BFFBFGG.?C-.;B;0099.-;A@A@9AF.@A=BFAB////;ADD?B////;B.@?.A/;.;:..;;BFFBFB
@M03896:38:000000000-B4D98:1:2103:16395:24066 2:N:0:274
CCTGTTCGATACCCACGCTTTCGTGCCTCAGCGTCTGTTTCACCCTAGCAGGCTGCCTTCGCAATCGTGGTTCTGCGTGATATCTATGCATTTCACCGCTACACCACGCATTCCGCCTGCCTCTTGTGCACTCTAGCTCGCCAGTTTCAACGGCACACTCCGGGTTGAGCCCGGACATTTCACCGCTGACTTCGCGTGCCGCCTACGCACCCCTTAAACCCAATAACTCCGGATAACGCTTGCCTCCTCC
+
ABAAAFFBAFADGGGG2EEFFGEEFFGHHHHHGGGGGHHGHHGHHHBFGFHHEH1FGHHHFE1BEG??C1BFGHDGEEG?GFGGHFHHHHHHFHHHHEGE/E3GFFF?EE<EHFFEDEGHHHHHHFGFFFGHF2@>FG>?/AA@1?GG1FG.-<-A0<<CCD--CC-;C:GAD-;--=;CFGGGA-B-;B0;0.:-;-:A-@=.ABD-.@;D-;AB//;99..9B//;BF.B.9.//.9..;;//99.:B
@M03896:38:000000000-B4D98:1:2103:16410:24076 2:N:0:274
CCTGTTCGATACCCACGCTTTCGTGCCTCAGCGTCTGTTTCACCCTAGCAGGCTGCCTTCGCAATCGTGGTTCTGCGTGATATCTATGCATTTCACCGCTACACCACGCATTCCGCCTGCCTCTTGTGCACTCTAGCTCGCCAGTTTCAACGGCACACTCCGCGTTGAGCCCGGAAATTTCACCGCTGACTTGGCGTGCCGCCTACGCACCCTTTAAACCCACTAAATCCGGCTAACGCTTGCCTCCTCC
+
BBBAAFFABFBBGGGGEFGGFGGHGFHHHHGHFGGDFGGGHHGHHH2BGHHHEGBFHHHGBEBEGHEGEEGFHGGFEEGGGFFGH4FFFFGHHFGHHFEGGGHHHHH/E<EEGDFEDGGHHHHHFDFGGFGHHHH2GHG<CG//?<FG?FGC-@CFCGGHHD.<<A-;;CHECC-:-9CFGGGG.;B-;C0900;-9-.;9BBF.B9=.9@AA9B///;BD?.9/9/BFF.--;.;BDAA?AA/;BEFFB
@M03896:38:000000000-B4D98:1:2103:23589:24096 2:N:0:274
CCTGTTCGCTCCCCACGCTTTCGCTCCTCAGCGTCAGTTACGGCCCATAGACCTGCCTTCTCCATTGCTGTTCTTCCCGATATCTACACAGTCCACCGTTACACCTGGTATTCCAGTCTCCCCTACCGCACTCAAGCCCGCCCGTACCCAGCGCCGATCCACCGTTAAGCGACCGACTCTCACACCGCACACTACGCATCGCCTACCTGCCCTCTTCGCCCAATACACCCGGATAACGCTTGCACCCTAC
+
>A11>B31>1>AF11AEEE0AAAEAAEGFFAAABE/EG2DG//EEG/0A1D1B1B0FGDE1@11D211211B22F210//>//B2FG1FG0@B>G1B/F?E/><<0001122>>2BB<1B1</0/0B/</B<00111/?/>ACC--.><<..<A--:--.0;C.C.:9;0-A--9;--.;0BB//;--;;-;//;--;-9A----9-/;---/-9/:-9-9-9-B///;-9----/9------9;BB-;A
@M03896:38:000000000-B4D98:1:2103:23595:24113 2:N:0:274
CCTGTTCGCTCCCCACGCTTTCGCTCCTCAGCGTCAGTGACGGCCCAGAGACCTGCCTTCGCCATTGGTGTTCTTCCCGATATCTACACATTCCACCGTTACACCGGGAATTCCAGTCTCCCCTACCGCACTCAAGCCCGCCCGTACCCGGCGCGGATCCACCGTTAAGCGATGGACTTTCACACCGGACGCGACGAACCGCCTACGAGCCCTTTACGCCCAATAATTCCGGATAACGCTTGCACCCTAC
+
BBBBBFFABBBBGGGEEFEEFGEFGHGHHHFFGEFGGGHCGG?EGE1GGHCGGFBGHFGHHGGFGEFGDFFEGGHHGHGA@EEGFGHDGDFFHHGHHFHEEFFGHGCCBGHHHHF2@GGH2GDFGHGGGGGGFGH1GFH<CDF-ACFFHD@DGB?F??FGGGG.99.99BB..:.;FFF/FBF9FFF--;AC;9@@;@DF=CFDDF.D.BCE.B:BFEFFFAE.;9//;FF-...BF.@.9.99;BDEFF
@M03896:38:000000000-B4D98:1:2103:19131:27256 2:N:0:274
CCTGTTCGCTCCCCACGCTTTCGCTCCTCAGCGTCAGTGACGGCCCAGAGACCTGCCTTCGCCATTGCTGTTCTTCCCGATATCTACACATTCCACCGTTACACCGGGAATTCCAGTCTCCCCTACCGCACTCAAGCCCGCCCGCACCCGGCGCGGTTCCACCGTCAAGCGATGGACTTTCACACCGCACGCGACCCACCGCCTACGAGCCCTTTACGCCCACTAATCCCGGATAACGCTTGCACCCTAC
+
AAAAAF3>AAAAFEFGEEEAFGECEHGHHHGFGGGEGH2BFE/EEE?/CB0EFBGFHHHHCEEC>GD12FBGFBGHGB??EEEGGHH1FFFHDFGHHF0?AA>F0><//CGHHH21@<@FFFAC/FG<C/C@C01<1>F<CCG----;C--:;A--.9;FCBF.;.;.9B---9;;9B//9FF;9A;-9@->9-;--;AF-;@F?B--99;A;/9/B-9@@B--;///;99----/;-;---:;BFF-BF
@M03896:38:000000000-B4D98:1:2103:19155:27266 2:N:0:274
CCTGTTCGCTCCCCACGCTTTCGCTCCTCAGCGTCAGTGACGGCCCAGAGACCTGCCTTCGCCATTGGTGTTCTTCCCGATATCTACACATTCCACCGTTACACCGGGAATTCCAGTCTCCCCTACCGCACTCCAGCCCGCCCGTACCCGGCGCCGATCCACCGTTAAGCGACGGACTTTCACACCGCCCGCGACCCACCGCCTACGAGCCCCTCACGCCCCATAATTCCGGACAACGCTTGCCACCTAC
+
AAAAAFBADAAAFEBFAEE0FFEGGHGHFHGFAECAEFGFFE/AEE/AFCGFFFBCGGDG/??EFFB@1/BBFGFHDEEE>@EHFHH1GGFHHGGHHEHEAFGH<E>@?CHHHFFFHFFG<FAC<G0>A/<@F0110>C-<A@<--<:C.-:C@-9--9EBB?.;..;9B@--;--9-/;B///9;---;-9--;--99--@--99-9:=-AAA-9A-:A@-A9//9:BF:---9-;-9-:-A//;A-;;
@M03896:38:000000000-B4D98:1:2103:19138:27273 2:N:0:274
CCTGTTCGCTCCCCACGCTTTCGCTCCTCAGCGTCAGTGACGGCCCAGAGACCTGCCTTCGCCATTGGTGTTCTTCCCGATATCTACACATTCCACCGTTACACCGGGAATTCCAGTCTCCCCTACCGCACTCAAGCCCGCCCGTACCCGGCGCGGATCCACCGTTAAGCGATGGACTTTCACACCGGACGCGACGAACCGCCTACGCGCCCTTTACGCCCAATAATTCCGGATCACGCTTGCACCCTAC
+
BBBABFFABBBBGGGGEEEFFGAEEHGHHHHHGGEAAGHCGEAAEE?GGFHHGHBGHHHHGFGEFEEBDFGEGHHHHHG1EEFGHHGHHHHHHHDHHEFFGEFGHG?CFCGHHFD2@FGHHHGHCHHGGCGGH<G<FFH<ADG-<<DEH;:C@D-D?9BGFGG.;..9/;-;9A;9F/BFFFF9FF=--;9B--;-9@BF@9BADF.-9@DA=/:/B.A=B..:/9/;FF/9.:-AB.9...9/;FFEFF
@M03896:38:000000000-B4D98:1:2104:9157:6857 2:N:0:274
CCTGTTTGCTCCCCACGCTTTCGAGCCTCAACGTCAGTTACCGTCCAGTAAGCCGCCTTCGCCACTGGTGTTCCTCCTAATATCTACGCATTTCACCGCTACACTAGGAATTCCACTTACCCCTCCGGTACTCTAGATTGACAGTTTCCAATGCAGTCCCGGGGTTGAGCCCCGGCCTTTCACATCAGACTTGCCATTCCGTCTACGCTCACTTTACACCCAGTAAATCCGGATAACGCTTGCCCCCTAC
+
ABBAAFFFFFFFGGGGEFEFFGEGFEGHHHHHGHHEFHHHGH?FGGFHHHGFGHEGGGGHFEEGGHFEGFGEHHHHHHHHHHHHHHHFEFEGHHHHHGGGCGHHHHFGGHHHHHFGHHGHFHHFGGG<>DEFHGFGG1<<FGGCDGGGFHFHHHH1FGHHGDGGCC@CGHHGGGCCGGFGGGGGGGG0:CFFBCFFBFFGGBFGGGEFEGFFFFFFFFFFFE?;FFBBFF.-..:FFDC.;9ABFFFB.F
@M03896:38:000000000-B4D98:1:2104:9147:6873 2:N:0:274
CCTGTTTGCTCCCCACGCTTTCGAGCCTCAACGTCAGTTACCATCCAGTAAGCCGCCTTCGCCACTGGTGTTCCTCCTAATATCTACGCATTTCACCGCTACACTAGGAATTCCACTTACCCCTCCGGCACTCTAGATTGACAGTTTCCAATGCAGTCCCGGGGTTGAGCCCCGGCCTTTCACATCAGACTTGCCATTCCGTCTACTCTCACTTGACACCCAGTAAATCCGCATAACGCATGCCCCCCAC
+
ABBAAFFFBFBFFGGEEEAAAFEFFFGHHGFHFGHGGHHFHH5FFGHFFGB5FGEEEGGGBAAEEG3B@BF?EFGFHHHHEGFHHFGFGFFGFFFHH?EEG@FGF??FFHHHHHHGGGBGGCHGGF///<BGHFDFB?DF1F1C1@@GH1FG<GG1><>1>--<---C/<GFGGC;@D/;CFFGBC090CF00CF0;;FFB99..;090;0=;90/9/9.;A.;///;B/9E?A.9;.--..9/9;9-9:
@M03896:38:000000000-B4D98:1:2104:20231:7685 2:N:0:274
CCTGTTCGCTCCCCACGCTTTCGCTCCTCAGCGTCAGTGACGGCCCAGAGACCTGCCTTCGCCATTGGTGTTCTTCCCGATATCTACACATTCCACCGTTACACCGGGAATTCCAGTCTCCCCTACCGCACTCAAGCCCGCCCGTACCCGGCGCGGATCCACCGTTAAGCGATGGACTTTCACACCGGACGCGACCAACCGCCTACGAGCCCTTTACGCCCAATAATTCCGGATAACGCCTCCACCCTAC
+
ABBAAFFADAABGGGGEFEFFGEGGHGHHHHHGGGDGHHGFEEEGF?FGEFGGHFGHHHHFEGEFE@B@FHGHHHHGHGGFEGGHHHHHGEFGHFHHEHAEEGHHE@@CGHHHHGDGGHHHHGHEHHGGCGGFHF1FFG-<CG@<<CEHA:;-@@?@BGGFGG?9A.;9F-;9A.;FB9BFFFFFF=--;>B999-9;DFFFFDFF.9A@>A.:;/B.A@D9A./9BBFFB-.:9BBAD-;...;AAA9F
@M03896:38:000000000-B4D98:1:2104:15368:8401 2:N:0:274
CCTGTTCGCTCCCCACGCTTTCGCTCCTCAGCGTCAGTGACGGCCCAGAGACCTGCCTTCGCCATTGGTGTTCTTCCCGATATCTACACATTCCACCGTTACACCGGGAATTCCAGTCTCCCCTACCGCACTCAAGCCCGCCCGTACCCGGCGCGGATCCACCGTTAAGCGACGGACTTTCACACCGGACGCGACGAACCGCCTACGAGCCCCTTACGCCCAATAATTCCGCATAACGCTTGCACCCTAC
+
ABBAAFFADAAAGGGGAEEAFGAFFHGGHHHGGGDAEGHBDEAEEE?GFGGFFGBGGFGHAEEECEB3FEHGHHHFFHGGGCGGHHGGHFGGHFGHHGHFFCFGG/>>CCHHHFGDFFGHFGEHAGG<CCGGFF<>GFG->CGC<-EFH.AD-B?B?BBFGGGDAA.99BBB=>@99-9BFFF//;;-9@BB-99--9BBBB?.AF9;DB?F.9.9B..9@A.;//;//;/.9:.:;.BA...;B/;9.A
@M03896:38:000000000-B4D98:1:2104:15399:8406 2:N:0:274
CCTGTTCGCTCCCCACGCTTTCGCTCCTCAGCGTCAGTGACGGCCCAGAGACCTGCCTTCGCCATTGGTGTTCTTCCCGATATCTACACATTCCACCGTTACACCGGGAATTCCAGTCTCCCCTACCTCACTCAAGCCCCCCCCTACCCGGCGCGGCTCCACCGTTAAGCGACGTACTTTCCCACCGCCCGCCACCCACCGCCTACGAGCCCTTTCCGCCCCCTACTTCCGCCAAACGTCTCGCCCCCAC
+
AAAAAFFADAAAGGGG0E0AFG0BEHGHHHHHCFEEEFG1FF/EEE/BACFFGE0BGEGH>EGEFHGBE/?BFGHHFHGEEEEGGHGGHGGFGHGHHEHGCFDGH/>/BCFFHG2@GF@FGHCCEHF1?1?F<FF1<FG.>@C-:.;C:.-;-?---:9EFF?-;---/9-------9/9////;A---;-9--9--;9A-;=9?F--;;@A-///;-99;-----//:9--;-9-9-----/-9;---9
@M03896:38:000000000-B4D98:1:2104:15382:8415 2:N:0:274
CCTGTTCGCTCCCCACGCTTTCGCTCCTCAGCGTCAGTGACGGCCCAGAGACCTGCCTTCGCCATTGGTGTTCTTCCCGATATCTACACATTCCACCGTTACACCGGGAATTCCAGTCTCCCCTACCGCACTCAAGCCCGCCCGTACCCGGCGCGGATCCACCGTTAAGCGATGGACTTTCACACCGCACGCGACGAACCGCCTACGAGCCCTTTACGCCCACTAATTCCGGATAACGCTTGCACCCTAC
+
CCCBBFFBDBBCGGGGEEEFFGEFGHGHHHHHGGGGGHHGFFAEGGEGFHGGGHGHHHHHGGGGGFDFBFHFHHHHHHGGGGCHHHHHHHHFHHHHHGGEGEFHHE@BCGHHHHHDFGHHHHGHGHH@DGGGHHH>GFH<ADG<C-DEHD-CC?:B?DDGFGG..:.:BFCA.A.;F99FBFFFFF@-;@;B--;--;@DDFF.DFADDFFF/9/;BADFFF.://:;FF/9..A/FFF.99.;:FFFBF
@M03896:38:000000000-B4D98:1:2104:9677:8551 2:N:0:274
CCTGTTCGCTCCCCACGCTTTCGCTCCTCAGCGTCAGTGACGGCCCAGAGACCTGCCTTCGCCATTGGTGTTCTTCCCGATATCTACACATTCCACCGTTACACCGGGAATTCCAGTCTCCCCTACCGCACTCAAGCCCGCCCGTACCCGGCGCGGATCCACCGTTAAGCGATGGACTTTCACACCGGACGCGACGAACCGCCTACGAGCCCTTTACGCCCACTAATTCCGCATAACGCTTGCACCCTAC
+
ABBAAFFADABBGGGGEEEFFGEEEHGHHHHHGGEGGHHCDEEEEGFGGFFGFGFFHHHH?EG?FFE@@FGEGHHHHHGDGCEHHHGHHEFHHHGHHEGAFEGHHGCCFFGGGHFDDGGHHHGHGGHDDDGGGFC>>FH<AFG-<<EEHC-@DB;B?B@G0CF?9...9B-9.:A/BBBFBBFFFF---;9@--9-;BFFFDFF.B..9;@EB/9BFEFFDF..//99BF/.;;9;F?>....;BFDFFF
@M03896:38:000000000-B4D98:1:2104:9694:8561 2:N:0:274
CCTGTTCGCTCCCCACGCTTTCGCTCCTCAGCGTCAGTGACGGCCCAGAGACCTGCCTTCGCCATTGGTGTTCTTCCCGATATCTACACATTCCACCGTTACACCGGGAATTCCAGTCTCCCCTACCGCACTCAAGCCCGCCCGTACCCGGCGCGGCTCCACCGTTAAGCGCTGGCCTCTCACACCGCACGCGACCAACCGCCTACGAGCCCTTTACGCCCACTAATTCCGGATCACGCTTGCACCCTAC
+
AAAAAFFADABBFGFGEEE2FG?EGHGHFDCFEGG2EHBHFAAEEG1A11BFFECGGHHH1?EEFGD3@1??EDGHFFEFEE@GGHHFGGGDGFDGHEBEEABFG//</>?GGHB1FGHGFG?0/FH/D/ACCF1><>F->CD-<<<C:.--@B-?-:A?9CF.;.9.9999.-;.AF.BF9/BFF=--@-;--;--.AA@>@DDF.9ABBE./;:F.A-@D../9//9:/-.9-:B;A:.9A/BFD.;A
@M03896:38:000000000-B4D98:1:2104:15004:9492 2:N:0:274
CCTGTTCGCTCCCCACGCTTTCGCTCCTCAGCGTCAGTGACGGCCCAGAGACCTGCCTTCGCCATTGGTGTTCTTCCCGATATCTACACATTCCACCGTTACACCGGGAATTCCAGTCTCCCCTACCGCACTCAAGCCCGCCCGTACCCGGCGCGGATCCACCGTTAAGCGATGGACTTTCACACCGGACGCGACGAACCGCCTACGAGCCCTTTACGCCCACTAATCCCGCATAACGCCTTCCCCCTAC
+
BBBBBFFBBBBBGGGGEFEFGGEGGHGHHHHHGGGGGHHFGGEEGFDHHHHGGGGHHHHHHFGEFHEHEFGEGHHHHHGGGGGGHHHHHHHHHHHHHDGEDFHHHECDGGHHGGF2FGHHGHGHGHH<AGGGHHF<FFH<AGG-<-CCG:;C@B-B:?@FBFG?9.../:-A.D?BFFBFFFF/BDB-;B;D--;-;;@CFFF?.B...;;../9BFAA>FD..;9B/;FF-9.;/BDA-..//9;D-9A
@M03896:38:000000000-B4D98:1:2104:15021:9503 2:N:0:274
CCTGTTCGCTCCCCACGCTTTCGCTCCTCAGCGTCAGTGACGGCCCAGAGACCTGCCTTCGCCATTGGTGTTCTTCCCGATATCTACACATTCCACCGTTACACCGGGAATTCCAGTCTCCCCTACCGCACTCAAGCCCGCCCGTACCCGGCGCGGATCCACCGTTAAGCGATGGACTTTCACACCGGACGCGACGAACCGCCTACGAGCCCTTTACGCCCAATAATTCCGCATAACGCTTGCACCCTAC
+
ABB?AFFBBBBBGGGGEFEFGGGGGHGHHGHHGGFEGHHFGFEGGGECHHFGGHHHHHHHGFGEFGFG@FGEHHHHHGGEFGGHHHGHHHGHHHHHHGHEEFGHH?BBDGHHHHHB@FGHHHGHGGH<CDGGHHG1>FG>AFG?C@FEHA;@CGAA9ADGGGG.:9.99F-A.A.BFBFFFFFFFFC-9@-B9-;-9;DCAFFFFF..;@DE:9B/FEFFFD.9/;B/FFF.9D.BBAD.9A99BFDEFF
@M03896:38:000000000-B4D98:1:2104:15001:9513 2:N:0:274
CCTGTTCGCTCCCCACGCTTTCGCTCCTCAGCGTCAGTGACGGCCCAGAGACCTGCCTTCGCCATTGGTGTTCTTCCCGATATCTACACATTCCACCGTTACACCGGGAATTCCAGTCTCCCCTACCGCACTCAAGCCCGCCCGTCCCCGGCGCGGATCCACCGTTCAGCGCTGGACTTTCACACCGGACGCGACGAACCGCCTACGAGCCCTTTACGCCCACTACTCCCGCCCACCGCTTGCCCCCACC
+
ABAAAFFADAABGGGGEEEAFGEEFHGHGFHGFFGEFFHBFE0EEEEFGAFFFGBFGGHH1EEEFD43@??EGGHHGHGGEGGGGHHHHGFHHHFHHEF/?EFGF<@BBCHHGF2@FGHHFHGHGHH>CDGGFGC1<FH<<AF-@.<EG-::AA-:-9;F0CF9;9.//;9-;9-AF/BBFBF//;---;-9--;--99-9@FBDF.DDDFF./;/9.;@@DF.:/9/;..---;.A.;-.;./9.9-.;
@M03896:38:000000000-B4D98:1:2104:22356:9605 2:N:0:274
CCTGTTCGCTCCCCACGCTTTCGCTCCTCAGCGTCAGTGACGGCCCAGAGACCTGCCTTCGCCATTGGTGTTCTTCCCGATATCTACACATTCCACCGTTACACCGGGAATTCCAGTCTCCCCTACCGCACTCAAGCCCGCCCGTACCCGGCGCGGATCCACCGTTAAGCGACGGACTCTCACACCGCCCGCGACGAACCGCCTACGCGCCCTTTACGCTCACTAATTCCGGATAACGCCCGCACCCTAC
+
ABBABFFABBBBGGFGGFGCFGFGGHGHHHHHGGE2EHFFEEAEEF1FEEGHGFEGGHHHGAEEFHB3BB1EEHHHGFGDGEEGEGHFHFGFHHHHHEH?ECEGCE<C/<?GGGGFG@GGHHGGGHH@D/@<00>1>FG->@C--<<CG.-:AC-A-;9FBFG?9.9.;F@?---9@A/;B/F9FD---;9@--;--;9@-;@..;;-;9@@-/;/;.9.:A//B//;B//-9../;.---9-9=-A.BA
@M03896:38:000000000-B4D98:1:2104:22348:9630 2:N:0:274
CCTGTTCGCTCCCCACGCTTTCGCTCCTCAGCGTCAGTGACGGCCCAGAGACCTGCCTTCTCCATTGGTGCTCTTCCCGATATCTACACATTCCACCGTTACACCGGGTATTCCAGTCTCCCCTACCGCCCTCAATCCCGCCCGCACCCATCGCGGATCCACCGTTCAGCGACGGACTCTCACACCGCACGCGTCCCACCGCCTACGCGCCCTTCACTCCCACTCACTCCGCACAACGCCCACACCCTCC
+
>A11>BD1>>>AFA1EEAE0A1EEEAEGC1A1/BE/AF2FFEEEEG////0AA1FFGHBE1@@BF2111/1B11B@@0//>/>BFFH@FFG2F2FDC/FAEA>1</////<F>22BFF111@<</@G/</</<011<><<<C-<--<<..//;C---:-:0;F.9.//;9.-----;-/;9/9/:A-9-@-@--;--;AB--9AAF--;=-@-;-/9/9-:-9-////;99B--9---9-9-99--9--;
@M03896:38:000000000-B4D98:1:2104:6773:11272 2:N:0:274
CCTGTTCGCTCCCCACGCTTTCGCTCCTCAGCGTCAGTGACGGCCCAGAGACCTGCCTTCGCCATTGGTGTTCTTCCCGATATCTACACATTCCACCGTTACACCGGGAATTCCAGTCTCCCCTACCGCACTCAAGCCCGCCCGTACCCGGCGCGGCTCCACCGTTAAGCGCCGGACTTTCACACCGCACCCCACCCACCGCCTACGCGCCCTTTCCGCCCACTCATTCCGGCTCACCCCTGCACCCTCC
+
AAA1AFF>AAAAGGGEAEEAFGBEEHGHHFEFAEE/AFF1D/AAEE///AABFHBGGHFH/?E??EB1@/BEGHHHHGGEEEEGGDGGG>FEGGDGH<F?E?FHH//</<FGGD>1>@GGGGGGGHH/@/>CHB11>FG-<CC---<CG;---9-9-9CF/CG..9--/;---;9-9-/;:9F/FB---;-;--9---;A-;@?9B--9;9@-/9/9-;-@9EF///:BF/;-9-/9-A---:-;9A--;
@M03896:38:000000000-B4D98:1:2104:5743:14990 2:N:0:274
CCTGTTCGCTCCCCACGCTTTCGCTCCTCAGCGTCAGTGACGGCCCAGAGACCTGCCTTCGCCATTGGTGTTCTTCCCGATATCTACACATTCCACCGTTACACCGGGAATTCCAGTCTCCCCTACCGCACTCAAGCCCGCCCGTACCCGGCGCGGATCCACCGTTAAGCGATGGACTTTCACACCGGACGCGACGAACCGCCTACGAGCCCTTTACGCCCAATACTTCCGCTTAACGCTTGCACCCTAC
+
BBBBBFFADABBGGGGEEEFGGEEEHGHHGGGFGGGGHFFFEAEEEEGHFHHGHBGHHHHCEFAFGFCFFHEGGHHHHGGGGGHHHHHHGFFHHHHHEGEGEGHHECCCGHHHGFGGHHHHHGHGHHDG/CGFGB>>FG-ADG--<EFH:-@CF??9@BGFGGA.:9.;B-.:D:FFBBFFFFFFF;-:@-;--;-;@DF-@BADF;9ABFE.//9FADAFFF.B/99FFF..;./:9B?9.:;/FD..A
@M03896:38:000000000-B4D98:1:2104:5721:14993 2:N:0:274
CCTGTTCGCTCCCCACGCTTTCGCTCCTCAGCGTCAGTGACGGCCCAGAGACCTGCCTTCGCCATTGGTGTTCTTCCCGATATCTACACATTCCACCGTTCCACCGGGAATTCCAGTCTCCCCTACCGCACTCAAGCCCGCCCGTACCCGGCGCGGCTCCCCCGTTAAGCGCTGGACTTTCACACCGGCCGCGCCGAACCGCCTACGAGCCCCTTACGCCCAATAATCCCGGACAACTCTTGCACCCGACG
+
AAA?AFF1DAAAEGCE0EG0AD0BEHFHHBCGFG?/EFF1BBEAE?/BCEFFFHFFHHHE?/AAFEF1BFGEEHGHGFE/E/EGHBGBF1BFFG2FFEGE0B2BBECC@BFGH121FGHFFFAGGHFCC/<CFC11><<-<<A<--<<G.----A@--9..9C?A---/:9;->--;9/99/B9B--9-9@----9-;@>;@@-----;-@E---/;9A-;A--:/;//9--9-;-9/9////;;9A-9;-
@M03896:38:000000000-B4D98:1:2104:5738:15008 2:N:0:274
CCTGTTCGCTCCCCACGCTTTCGCTCCTCAGCGTCAGTGACGGCCCAGAGACCTGCCTTCGCCATTGGTGTTCTTCCCGATATCTACACATTCCACCGTTACACCGGGAATTCCAGTCTCCCCTACCGCACTCAAGCCCGCCCGTACCCGGCGCGGATCCACCGTTAACCGATGGACTTTCACACCGGACGCTCCGAACCGCCTACGAGCCCTTTACGCCCAATACTTCCGGATACCCCTTACACCCACC
+
AAB?AFFADAAAGGGGEFGFGGFGGHGHHGFHGGFEGHHFEEEEFFCAGEEGFHEHHHGH?EE1FF433FGEGFHHGGGGG/EGHHHGGFGHHGHHHGF<EEGHHGG/>CGHG2@2F@@GFGGGFHG<A@CFCGF>>F<<>AF-<@EEHA-:@C?A9ADFBFF.;.9E/;--;D.9FB9FBBF//;9-;@DB....-9@FCFF?.:.ADFCE.///;;;>DD.9///;B/.-9.;///.../:99;9...
@M03896:38:000000000-B4D98:1:2104:28244:15672 2:N:0:274
CCTGTTTGCTCCCCACGCTTTCGCACCTGAGCGTCAGTCTTCGTCCAGGGGGCCGCCTTCGCCACCGGTATTCCTCCAGATCTCTACGCATTTCACCGCTACACCTGGAATTCTACCCCCCTCTACGAGACTCAAGCTTGCCAGTATCAGATGCAGTTCCCAGGTTGAGCCCGGGGATTTCACATCTGACTTAACAAACCGCCTGCGTGCGCTTTACGCCCAGTAATTCCGATTAACGCTTGCACCCTCC
+
BBBBBFFFFFFFGGGGGFEEFGGGDGGHFHHGGGEGGHHHHHHHGGGHHF0EEEEFGGGHGFGGGHEEEFGHHHHHHGHHHHHHHHHFGFGGHHHHHFFGGFFHHGFFHHHHHHHGHHHGGGGHHHE?.AEHFGG<DGD/<CF::CGHH0CGHGHFCCHHCG0.;99BFGGGGD?BGDFGGGGGFFF/BFFBFFFFFAF?FFFFEFF:9;9BD?AFF.A@FA.///;9FFBAADAFFDF.9;AFFFF.:D
@M03896:38:000000000-B4D98:1:2104:28227:15685 2:N:0:274
CCTGTTTGCTCCCCACGCTTTCGCACCTGAGCGTCAGTCTTCGTCCAGGGGGCCGCCTTCGCCACCGGTATTCCTCCAGATCTCTACGCATTTCACCGCTACACCTGGAATTCTACCCCCCTCTACGAGACTCAAGCTTGCCAGTATCAGATGCAGTTCCCAGGTTGAGCCCGGGGATTTCACATCTGACTTAACAAACCGCCTGCGTGCGCTTTACGCCCAGTAATTCCGATTAACGCTTGCACCCTCCG
+
AAAAAFFFFFFFGGGGEEAAFGEEEGGFCGGHGEEEFHHHHHHHGGGHHFAGGGFGGGGH1EEEGHEEEEGHHHHHHFHFHHHHHHHGGFFGHGHHHGBBCCBGHG2FFHGHGGGFHHHGGGGHBGGD.?EHFF/<<C<<CGHC0;GGHFGFGFGG;;GHHHHAC0/9CFGGGFFCFGBFFBFEBFF/BFFBFFFFE.AECFFDFED;AA=DBDEFFFFFFFF/F9/FFFFA9;DBFDFBA.9;FFFEFD9
@M03896:38:000000000-B4D98:1:2104:28240:15697 2:N:0:274
CCTGTTTGCTCCCCACGCTTTCGCACCTGAGCGTCAGTCTTCGTCCAGGGGGCCGCCTTCGCCACCGGTATTCCTCCAGATCTCTACGCATTTCACCGCTACACCTGGAATTCTACCCCCCTCTACGAGACTCAAGCTTGCCAGTATCAGATGCAGTTCCCAGGTTGAGCCCGGGGATTTCACATCTCACTTAACAAACCGCCTGCGTGCGCTTTACGCCCAGCAATTCCGATTAACGCTTGCACCCTACG
+
ABAABFFFFFFFGGFEAEEEGGEEDGGGBFGGEEEEAGGHBGECAAEGHF0EEE>EEGGHGEFEEGEE/>FGHHHHGFFGHHHH4FGGG<EEFFFGFDCDCB?GGGEF2?GHGGGGDGHGGGEHBFFA<EGHBHCDDF0<.<D::GGCG0;:GFBG;CCGGHH./9/9FGGED-AD?9CFBBF0BFB//;FFF/BB/9AEAD-;EF-;DFF99;./;..-9A..:BF/BB/.;AAB/A@:.;;/99A..:.
@M03896:38:000000000-B4D98:1:2104:21097:16948 2:N:0:274
CCTGTTTGATACCCACACTTTCGAGCCTCAATGTCAGTTGCAGCTTAGCAGGCTGCCTTCGCAATCGGAGTTCTTCGTGATATCTAAGCATTTCACCGCTACACCACGAATTCCGCCTGCCTCAACTGCACTCAAGATATCCAGTATCAACTGCAATTTTACGGTTGAGCCCCAAACTTTCACAACTGACTTAAACATCCATCTACGCTCCCTTTAAACCCAATAAATCCGGATAACGCTCCGATCCTCC
+
ABBABF5BFFFFGGGGAAFAFGEFGF2GHHHFHGEGGHHHGGCGF3BBGHHEBGFFHHHHBEEGGHBAAEEFHHHHGGGHHHHGHHGFGHHHHHHHHGEGGEHHHHF?>EGHHGBEEG/FGHHEFFGGGGHGGHHDDGGDGHH@2@D@@DHGGHG1?11F1GF/0</<<>F.>D.FHGBGHGFH0<C/<<<=D00D0:GGCCCGCC:@:;CFBBB0C0;C?C./0B0;CF.-...CF9?.:..-.;9BFF
@M03896:38:000000000-B4D98:1:2104:4847:18489 2:N:0:274
CCTGTTTGCTCCCCACGCTTTCGCACCTGAGCGTCAGTCTTCGTCCAGGGGGCCGCCTTCGCCACCGGTATTCCTCCAGATCTCTACGCATTTCACCGCTACACCTGGAATTCTACCCCCCTCTACGAGACTCACGCTTGCCAGTATCAGATGCAGTTCCCAGGTTGAGCCCGGGGATTTCACATCTGACTTAACAAACCGCCTGCGTGCGCTTTACGCCCAGTACTTCCGATTAACGCTTGCACCCTCCG
+
BBBABFFBFFFFGGFEAEEGGG?EEGGHBGHGGEEGGHHHGHGHGF?GHGGGEE0EEFGHGEEEGHC/>>?GHHHHHGFFHHHHHBGFG/?E2FFGHDCC@@FGHB<0?FHGHHFFGHHGGGGHHGEEADGHFF/<<EE.CGH0:0;;CGCCGF:C::CHHHF.99/;9;FEGA--A9BFGEFFFFF/9;FBFFBBBAEADFFDFFADFFAF=?ABFF?A>FF/F/BB/FF.9..;B.D....;9BAEEF.
@M03896:38:000000000-B4D98:1:2104:4839:18507 2:N:0:274
CCTATTTGCTCCCTTCGCTATCGCACCTTCGCATCAGTCTTCGCCCCTGTCGCCGCCTTCTCTACCGCTACTCCTCTTTTTCTCTACTCATTTCACCTCTACCTCTATTATTCTACCCCTCTTCTAGAACCCCATTTTTGCCAGCTTCTGATGCAGTTCCCTAATCGTGCCCCCGCATCTCCCATCTCACTTTTCCCACCGCCTGCTTGCGCTTTACGCGCAGCAATTCCGATTCACGCTTGCCCACACC
+
>A111BD33311A11BFEF1A0EA0A0F1A000A01BG1122A/B/E//A1A/AE/>E/1112211///>/B11101@11B01B2BF2FF12B2B2110FG1111B122>>2222210///011222BBD////0@221>@G11/1?F111?FG11?1<D111>>1>.>..0.-<--.-;00//0;000;00000:0099:-AE.:900.---;90;-9-9;---;9/:9B--9/9/-----:/;/;--9
@M03896:38:000000000-B4D98:1:2104:18508:18801 2:N:0:274
CCTGTTTGCTCCCCATGCTTTCGCACCTCAGTGTCAGTATTAGGCCAGATGGCTGCCTTCGCCATCGGTATTCCTCCAGATCTCTACGCATTTCACCGCTACACCTGGAATTCTACCATCCTCTCCCATACTCTAGCCAACCAGTATCGAATGCAATTCCCAAGTTAAGCTCGGGGATTTCACATTTGACTTAATTGGCCACCTACGCGCGCTTTACGCCCAGTAAATCCGATTAACGCTTGCACCCT
+
ABBAAFFFFFFFGGGGFGGGGGEFGGGHHFGHGHHHHHFHHGBHGHGGEHFHFGFGHHHHGEGGGHEAEGGHHHHHHHHGHHHHHHHGGGGGGHGHHGGGCCBGHHGFGHHHHHHHHHHHHHHHHHHHGHHHHHHBGHBGFGGE2@GGEHHHGGHHGHHHHHF/??GBFHHGGGC@CDGHHFHHDFH=DFDDGFFDC/;GHGHGHH.-DF?C-CAFFADABAEFF//FFFDAA..BF?>...9BBBDF
@M03896:38:000000000-B4D98:1:2104:18527:18807 2:N:0:274
CCTGTTTGCTCCCCATGCTTTCGCACCTCAGCGTCAGTATTAGGCCAGATGGCTGCCTTCGCCATCGGTATTCCTCCAGATCTCTACGCATTTCACCGCTACACCTGGAATTCTACCATCCTCTCCCATACTCTAGCCCACCAGTATCGAATGCCATTCCCAAGTTCAGCTCGGGGATTTCACATTTGACTTAATTAACCACCTACGCGCGCTTTACGCCCAGTAAATCCGATTAACGCTTGCCCCCTCCG
+
AAAAAF3BDFFFGGG1FBGFGGGFAEGHHHH1EEEFGH222DF1GFFFGD1FF0AFGHHHAEEE/FEEAFFGHHHHGG1FGHHHHHHFEFEGHHHHHAEGGEFGFHFGGHHHG2FGE<GHHHHHCGFB1BFHF2G1BB0<?EG<@1@F<?0FBF1?1?FHD10/?<111>1>.-<-<CFDGFFGF00=0CF;CGGB00;CFEGHHG.9-;@A-;AFGGA@@-9;/;//;B99--9BF-9-9-;/;;@?F--
@M03896:38:000000000-B4D98:1:2104:21617:19081 2:N:0:274
CCTGTTTGCTCCCCACGCTTTCGCACCTGAGCGTCAGTCTTCGTCCAGGGGGCCGCCTTCGCCACCGGTATTCCTCCAGATCTCTACGCATTTCACCGCTACACCTGGAATTCTACCCCCCTCTACGAGACTCAAGCTTGCCAGTATCAGATGCAGTTCCCAGGTTGAGCCCGGGGATTTCACATCTGACTTAACAAACCGCCTGCGTGCGCTTTACGCCCAGTAATTCCGATTAACGCTTGCACCCTCC
+
BBBBBFFFFFFFGGFG2AAAFG?EEGGHBGGGGEEEEHGGFGFGEEDHHFGGFEEGGG?HFGGGGHEF>EGHGHHHHFFFHHHHHHHGGEEGHGGHHGGGC<DGH2C?GGHHHFBGGHHGFGGHHHFDAEDHFHH<DFD/<GD0:;CCGC0GHFHGC:GHHHF.:99BFFGGBB??DAFBCFFFFFF9BFFFBBBBBFFFFF-AEFFADDFF=..;F:D=BA99/BBFFFFDADDFBAD...9/BFD.ED
@M03896:38:000000000-B4D98:1:2104:23081:20761 2:N:0:274
CCTGTTCGCTCCCCACGCTTTCGCTCCTCAGCGTCAGTGACGGCCCAGAGACCTGCCTTCGCCATTGGTGTTCTTCCCGATATCTACACATTCCACCGTTACACCGGGAATTCCACTCTCCCCTACCGCACTCAACCCCCCCCGTACCCCCCGCTCATCCACCGTCAACCCCTGGACTCTCACCCCGCACCCCACGCACCGCCTACGCCCCCTTTACCCCCACCAACTCCGACTACCCCCTGCCCCCTCC
+
AAAAAFFAAAABGGFEAEEAFGBBBGGHHGHGEEEAEG55DA0EEGEF1BGFFFBBGHHGBEEA1343@1BAB@@GGHEAEEEHG4F4FFFFFGGHH/0/?EFGG</>/<?F?F@11@<FCHGF<?G/<CD-GCF0>EC-<;C-.;;9:.-;:?--.0;F/;F...../;.99..;F///;/B.;B---;-99.9-.-99-99..;9--;9--;9/;/;A@-A.:A./;B:-;--9;.999.;.A;--.:
@M03896:38:000000000-B4D98:1:2104:7540:23362 2:N:0:274
CCTGTTTGCTCCCCACGCTTTCGCACCTGAGCGTCAGTCTTCGTCCAGGGGGCCGCCTTCGCCACCGGTATTCCTCCAGATCTCTACGCATTTCACCGCTACACCTGGAATTCTACCCCCCTCTACGAGACTCAAGCTTGCCAGTATCAGATGCAGTTCCCAGGTTGAGCCCGGGGATTTCACATCTGACTTAACAAACCGCCTGCGTGCGCTTTACGCCCAGTAATTCCGCTTAACGCTTGCACCCTCC
+
BCCAAFFFFFFFGGGGEEEFGGEEFGGHFHHHGFEEEHHHHHHHGGEHHEEGEE>EGGGHGEEEGHDEEFGHHHHHHGHGHGHHHFHFGAFGHHFHHDCGC@DGHFFFFBGHHHFHHHHGDGGHHHGE.<CHFF/<<GF<GHG:0<GGG0:CBFCGCCHHHFFA/C;/CFFFGB@A?DGGFEGFFFF:BFFBB/FBBFFFFFFFFFB:DDAD-AEFFFFAFAEB9/;FFFB.:9.:9D@.;A:/:FDFFF
@M03896:38:000000000-B4D98:1:2104:18373:23472 2:N:0:274
CCTGTTCGCTCCCCACGCTTTCGCTCCTCAGCGTCAGTGACGGCCCAGAGACCTGCCTTCGCCATTGGTGTTCTTCCCGATATCTACACATTCCACCGTTACACCGGGAATTCCAGTCTCCCCTACCGCACTCAAGCCCGCCCGTACCCGGCGCGGATCCACCGTCAAGCGATGGACTTTCACACCGGACGCGACGAACCGCCTACGAGCCCTTTACGCCCACTAATTCCGCACAACGCATGCACCCTAC
+
AAAAAFFADBBBGGGGFEE2FGEEGHGGGGGHAEEFGGGGGAEEGG?GEGGGGHEGHGHH1EEEFDBFDFHEGHHHFFGGCGGGHHHHHGGHHHHHHFGEGEHHFEFCFGHHGGFFGHHHFHDHFHH@CDGGHH11><F-ACG-<@AEH.-;DFB-ABAGFGG.:.9:9B..9.9/BB/;BBFBFDC--;-;9-9-;@B;BCFAAB;?AA>E.:/9FA?AFF?A///9;B9.9-;9;--;..///:A.9A
@M03896:38:000000000-B4D98:1:2104:18391:23475 2:N:0:274
CCTGTTCGCTCCCCACGCTTTCGCTCCTCAGCGTCAGTGACGGCCCAGAGACCTGCCTTCGCCATTGGTGTTCTTCCCGATATCTACACATTCCACCGTTACACCGGGAATTCCAGTCTCCCCTACCGCACTCAAGCCCGCCCGTACCCGGCGCGGATCCACCGTTAAGCGATGCCCTTTCACACCGCACGCGCCGAACCGCCTACGAGCCCCTTACGCCCCATAATCCCGCATTACGCCTGCACCCCAC
+
AAAAAFF@DBBBGGGGEEEFFGAEEHGFHHGGEEAEEGHCDAAAFEEGHBBGFHBFGFGHBEEEFF4E@1BEGFHHHHGCE/>FGDGHHGFFHHFGHAF/EFFHHE/>/<FFHHH2FGHHGFGHGFH/@/A@HGC<FFE>ACG@-<CEH.:@-999--AFFGF.99.;9;-9.9./::/BB/B/;D---;@>--9;-9-@9@;DD.:;.@B;.../;.9;@9A./9///;9-9;./9.:-..../99-.A
@M03896:38:000000000-B4D98:1:2104:18381:23491 2:N:0:274
CCTGTTCGCTCCCCACGCTTTCGCTCCTCAGCGTCAGTGACGGCCCAGAGACCTGCCTTCGCCATTGGTGTTCTTCCCGATATCTACACATTCCACCGTTACACCGGGAATTCCAGTCTCCCCTACCGCACTCAAGCCCGCCCGTACCCGGCGCGGATCCACCGTTAAGCGATGGACTTTCACACCGGACGCGACGAACCGCCTACGAGCCCTTTACGCCCAATACTTCCGGATAACGCCTGCACCCTAC
+
BBBABFFADABBGGGGEEFFGGEEFHGHHHHHGGGGGHHCFAEEFFAEGGFGGHBGHHHHFEGEFHFFF1GEGHHHHGGFGGGHHHHHFGGHHHHHHEHEFEGHHECB@DGGHHGBFGHHHHGHGFH@FDGGFGF>>FG-ACG<-<EGHE-A@?B?-BDGGGF?;C..;BB.9A.BFFFFBBFBFFD-9@=B--;--9@B9@FFFFD.99@A.;;FF.;9@DE9B/99BF.-.;.:F.B-9A.;;BDEFF
@M03896:38:000000000-B4D98:1:2104:8379:24038 2:N:0:274
CCTGTTTGCTACCCATGCTTTCGTGCCTCAGCGTCAGTTAAAGCCCAGTAGGCCGCCTTCGCCACTGGTGTTCCTCCCGATCTCTACGCATTTCACCGCTACACCGGGAATTCCACCTACCTCTACTTCACTCAAGCCCAGCAGTTTTAATGTCACGCTCTGGGTTAAACCCATAGTTTTCACCACTAACTTACCATGCCGCCTACCCACCCTTTCCACCCAGTAACTCCGGACACACCTCGCGCCCTAC
+
AA@1>FF1DBDFGGG11BBBGFABFFC1FFFHFGGGGHF2G2FGFEECAE1EGH?EEGG1FBBAEG1B1BGEGGFFGE/>EEHFHHHEEEGGEHGHHE@@@@BFG/</<<CHHBGBGEHHGFHE1FHHHFHHFF????<//F00?<FFHHH<11<1.<A.>00//<<00</<<F/0;::CFBF00.C/;/<C:C:0009C@-9C?9.;9.9C./00;90;-:E////9/;-9---9;--9--9--99--9
@M03896:38:000000000-B4D98:1:2104:8357:24042 2:N:0:274
CCTGTTTGCTACCCATGCTTTCGTGCCTCAGCGTCAGTTAAAGCCCAGTAGGCCGCCTTCGCCACTGGTGTTCCTCCCGATCTCTACGCATTTCACCGCTACACCGGGAATTCCACCTACCTCTACTTCACTCAAGCCCAGCAGTTTTAATGGCAGGCTATGGGTTAAGCCCATAGTTTTCACCACTAACTTACCAGGCCGCCTACGCACCCTTTACACCCAGTAATTCCGGACAACGCTCTCTCCCTAC
+
ABCBBFFFFFFFGGGGGFFGGGEGFFHHHHHGEFEEGHHHHHHHHGGGGHGHGHEGGGGHGEFGGHEBFGHGHHHHHGGFGGHHHHHGGEEGHHHHHGEGGGFHHEEEGGHHHHHHHGHHHHHHHHHHHHHHGF<??FHHCGGFBFHHHHFFDGFD?>CG0G<GGCCF0GCGHHFGCCGGHFHHFHH/:GFHCGHF09AEAFGGGGGGEGGG.BBBFFFFF..;9B0FFF:=?@CFE9@.D.90;BFFBF
@M03896:38:000000000-B4D98:1:2104:8351:24061 2:N:0:274
CCTGTTTGCTACCCATGCTTTCGTGCCTCAGCGTCAGTTAAAGCCCAGTAGGCCGCCTTCGCCACTGGTGTTCCTCCCGATCTCTACGCATTTCACCGCTACACCGGGAATTCCACCTACCTCTACTTCACTCAAGCCCAGCAGTTTTAATGGCAGGCTATGGGTTAAGCCCATAGTTTTCACCACTAACTTACCAGGCCGCCTACGCACCCTTTACACCCAGTCATTCCGTACAACGCTCGCTCCCTAC
+
AAAAAFFFFFDFGGGGGGG3GGEG0FGHHGGHGGFEEGHHBA1BFHAHHHEBFHEEGEEG/AEAEHF0FHHEFHHHHGGFGEHHHHHGGGGGHHHHHEEE?EGGHEG@C@GHGGBFHAGGHHHHHHHHGFHHDFF1FFEC?FGCHBG1D1DD1GGA?A01<D0CCC<00<<C.//:0;<CCCHF0;:://0<00;;0.?C9A@E.;;?9A?EA/F/;/9BAE-9/;;BFF9/-;-/9-9-99@-;AE-/;
@M03896:38:000000000-B4D98:1:2104:20324:27128 2:N:0:274
CCTGTTTGCTCCCCATGCTTTCGCACCTCAGTGTCAGTATTAGGCCAGATGGCTGCCTTCGCCATCGGTATTCCTCCAGATCTCTACGCATTTCACCGCTACACCTGGAATTCTACCATCCTCTCCCATACTCTAGCCAACCAGTATCGAATGCAATTCCCAAGTTAAGCTCGGGGATTTCACATTTGACTTAATTGGCCACCTACGCGCGCTTTACGCCCAGTAAATCCGATTAACGCTTGCACCCTCT
+
ABBABFFFFFFFGGGGGGGGGGEFGGGHHFBFHHGGHHHHGHGHGHHGHHEGGHFGHHHHFEEGGHEEEEFHHHHHGGHFHHHHHHHFEEFGFHHHHFGGGCFGHGFCFHHHGGGFGFHHHHHHHHHHHGHHHGHBFGH2FEF/<FGG?FFHGHGHFHHHHHBF<?@1?FDGDGCCG?CGGDHF0=G00GGHGHGG</:CGGHHHHDC@B@DADEFFFGGGDFBB;FFFF.;9ADBFDFAEEA/BBD?E.
@M03896:38:000000000-B4D98:1:2104:20330:27145 2:N:0:274
CCTGTTTGCTCCCCATGCTTTCGCACCTCAGTGTCAGTATTAGGCCAGATGGCTGCCTTCGCCATCGGTATTCCTCCAGATCTCTACGCATTTCACCGCTACACCTGGAATTCTACCATCCTCTCCCATACTCTAGCCAACCAGTATCGAATGCAATTCCCAAGTTAAGCTCGGGGATTTCACATTTGACTTAATTGGCCACCTACGCGCGCTTTACGCCCAGTAAATCCGATTAACGCTTGCACCCT
+
BBBBCFFFFFFFGGGGFFGFGGFGGGGHHGHGHHHHHHGHHHGFFGHGHHGHGGBFHHHHBEEGGHEAEGGHHHHHHGHHHHHHH5FFGFGGHHHHHGEGGEFGHHFAFHHHHHFFHHHHHHHHHHHHFBGHHGGBFGHFFGF/<>FHDE2FGFHHGGHHHFHEGFG1FGFFEFCGGDGHHHHH0DG<<DGFGGHFC/;0GEFGHH.ABDBFBAAFFEDGGDFBBFFFFFDFFDFFFBFDEEA:/BDA
@M03896:38:000000000-B4D98:1:2105:25115:5158 2:N:0:274
CCTGTTCGCTCCCCACGCTTTCGCTCCTCAGCGTCAGTGACGGCCCAGAGACCTGCCTTCGCCATTGGTGTTCTTCCCGATATCTACACATTCCACCGTTACACCGGGAATTCCAGTCTCCCCTACCGCACTCAAGCCCGCCCGTACCCGGCGCGGATCCCCCGTTCAGCGATGGCCTTTCACACCGGACGCGCCGAACCGCCTACGAGCCCTCTACGCCCAATAACTCCGGATAACGCTTGCACCCTAC
+
ABAAAFFBDABBGGGGEFEFFGEEEHGHHHHGEEGGGGHGHE0EEEGEHGEHGFAGHHHHEEEE1FF3@FHGHHHHHHGFGGGGHHGHHHHGHHHHHEGE/FGHHGCCCGHHGGHDFFGHHHGHEHH>CCGGGC11FFH-@CF--<CGHD:@-@;B-@BG/CC-.;.9;:.9.9.;B9/BFFFFFFA--;-;--;-;BDF=BB..;.:9>@E..;/B.99:.../B//BFD-;.99B.@.9.9:;:AEFF
@M03896:38:000000000-B4D98:1:2105:25100:5168 2:N:0:274
CCTGTTCGCTCCCCACGCTTTCGCTCCTCAGCGTCAGTGACGGCCCAGAGACCTGCCTTCGCCATTGGCGTTCTTCCCGATATCTACACATTCCACCGTTACACCTGGAATTCCAGTCTCCCCTACCGCACTCAAGCCCGCCCGCACCCGGCGCTGATCCCCCCTTCAGCCACGCACTTTCACACCCCACGCCACCCACCGCCGCCGATCCCTTTACGCCCACCACTTCCGCATAACGCCTGCACCCCAC
+
AAA1>DD1>>AAGGFGEFE0ABABAGGBGFBBBABEAA2BD/AAEE//FGHGF1ABGEGF?EE/?B110/?>?/GGHHGG@EEBFGFGHFFBGFFGH/0/?<FGH0B0<1FGFF21@@@GFHFGFHH<A/CC?0?1<<F->@C--<<AC--;-;--.0;C9CE--9/;0;/----;;-//::B/BA---:9;-9;--;9A-;@-999;-;::///9:--99-9-::/;99---9-/;--9-9;-;/--;:
@M03896:38:000000000-B4D98:1:2105:5680:5856 2:N:0:274
CCTGTTTGCTACCCATGCTTTCGTGCCTCAGCGTCAGTTAAAGCCCAGTAGGCCGCCTTCGCCACTGGTGTTCCTCCCGATCTCTACGCATTTCACCGCTACACCGGGAATTCCACCTACCTCTACTTCACTCAAGCCCAGCAGTTTTAATGGCAGGCTATGCGTTAAGCCCATAGTTTTCACCACTAACTTACCAGGCCGCCTACGCACCCTTTACACCCAGTAATTCCGGACACCGCTCGCTCCCTAC
+
BBB@BFFBFFFFGGGFCFBDGGEEEFHHHHGFAEFGGGHHFH5BFEAEFEGEBGAEGGGHAEA1EG3?@CGEGGFHGGGFGGHGHHHGCEGEGGGHHEGCG@FHH/@///?CGHFDGGCGHHHHFGGFFBGHF2F1FFEF/G<01<?<1FD11CC<-<01000.<..C<<GH.:/0<000GFGG0CC//:FFCBFB9.EE--ADGG.DDBDF?///B/BFDE.//B//BB/-.;@.99@-@=;.;AEF/F
@M03896:38:000000000-B4D98:1:2105:5700:5860 2:N:0:274
CCTGTTTGCTACCCATGCTTTCGTCCCTCAGCGTCAGTTACACCCCAGTAGGCCCCCTTCTCCACTGCTTTTCCTCCCGATCTCTACGCATTTCACCTCTACCCCGGGAATTCCCCCCACCCCCACTTCACTCCACCCCACCACCTTTAATTGCAGCCTCCTCCTCACGCCCATACTTCTCACCACTCACTTACCACACCTCCTACCTACCCCCTACACCCCACAACTCCTACCACCCCCCTCCCCCTAC
+
???1?BB1@33BFF111A133E100001E01A00A00222211BAC//11111B//A?AB1EB1FD1111112@1DBC////FBD2F/@///2B2FE1B11F1EE/////BFGHGG?//?<///<A0DB1111010<?C?.<...0<110000000/.//./////0...::.///00000BFGB.///9B00;/00..9/.9/09.00/:.--;-9/-/9@-----//B///;//--9->-;--9B--;
@M03896:38:000000000-B4D98:1:2105:5685:5878 2:N:0:274
CCTGTTTGCTACCCATGCTCTCGTGCCTCAGCGTCAGTTAAATCCCAGTAGGCCGCCTTCGCCACTCGTTTTCCTCCCGATCTCTACGCATTTCACCGCTACACCGGGAATTCCACCTACCTCTACTTCACTCAAGCCCAGCACCTTTAATGGCAGCCTACGCGTCTCGCCCCACCTCTTCACCCATTACTTTCCACCCCTCCTACTCACCCCTCACACCCAGCAATTCCACACCACGCCCCCTCCCTAC
+
1?11>1B1@DBFGGCB1BA13B100AF1FB1F0?E?0A2EFB22EF111111BF//A/AA/A//AA0/0///BF1GHE/E/>>GBBGEE?//2B2BF/>/E>>FC/////0<FFBFG01@F111@F21@2@>D011??<//?00/0<<11111<0..>01/<----.//:;.-.....00000FF./0000000;00..;..;:9B/:B99F-9---99-9A----///:///9-9A-9---;-AA?B/-
@M03896:38:000000000-B4D98:1:2105:13230:6480 2:N:0:274
CCTGTTTGCTCCCCACGCTTTCGCACCTGAGCGTCAGTCTTCGTCCAGGGGGCCGCCTTCGCCACCGGTATTCCTCCAGATCTCTACGCATTTCACCGCTACACCTGGAATTCTACCCCCCTCTACGAGACTCAAGCTTGCCAGTATCAGATGCAGTTCCCAGGTTGAGCCCGGGGATTTCACATCTGACTTAACAAACCGCCTGCGTGCGCTTTACGCCCAGTAATTCCGATTAACGCTTGCACCCTCC
+
ABBAAFF>FFFFGGGGEEEAFGEGGGGGB3FFEEFGGHHHGHHHEEEHB?0?AEEGGGGHHGDEGHE/>EFHHHHHGFGHHHHHHHHGGECGHHFHHGGGGCHHHHFGFHFHHHHFHHHGGGGHGHF..<CFG0<<DHF/CGD:0<CGF0:CCFFHHGHHHHF.C9/CBBFEB--A-:CFFBFGFFFBFFFFFFFFFFEF;BBDFF-;.;@B-9.BBADBBFE/;/99BFF.A..9BDBD..9//;A.;:
@M03896:38:000000000-B4D98:1:2105:13243:6496 2:N:0:274
CCTGTTTGCTCCCCACGCTTTCGCACCTGAGCGTCAGTCTTCGTCCAGGGGGCCGCCTTCGCCACCGGTATTCCTCCAGATCTCTACGCATTTCACCGCTACACCTGGAATTCTACCCCCCTCTACGAGACTCAAGCTTGCCAGTATCAGATGCAGTTCCCAGGTTGAGCCCGGGGATTTCACATCTGACTTAACAAACCGCCTGCGTGCGCTTTACGCCCAGTAATTCCGATTAACGCTTGCCACCTCCG
+
BBBAAFFFFFFFGGGGEEEFGGEFFGGGCFHGFEEFGHHHHHHHGEAHHFGGFEEEGEGHHGGGGHEEEEGHHHHHHHHHHHHHHHHGGEEGFGGHHGGGG@FGHHGCHHHHHHHHHHHGGGGGGFFC.CEHF0CDGHF<GGG0:CGGCCGHFGHHCGHHHHFE:99=FGFF@D-9DDFFGGGGFFB9BFFFBFFFFEFFFFFFFFFDDDFF-DEFFEDFFFF/9FFFFFF.;9A9B.B.A9.//;;AFF.
@M03896:38:000000000-B4D98:1:2105:14395:7104 2:N:0:274
CCTGTTCGCTCCCCACGCTTTCGCTCCTCAGCGTCAGTGACGGCCCCGAGACCTGCCTTCGCCATTGGTGTTCTTCCCGATATCTACACATTCCACCGTTACACCGGGAATTCCAGTCTCCCCTACCGCACTCAAGCCCGCCCCTACCCGGCGCGGATCCACCGTTACGCGCTGGACTTTCACACCGGACCCGACGCACCGCCTACGAGCCCTTCACGCCCAATACTTCCGCCTAACGCCTGCACCCTAC
+
BBAAAFFADBAAGGGE2EEAFGEEEHGHH3FFEFGGGGHGFE0AEE0EEFCEFFBFGHHHCEEEFDB3@1??GGHHHHGGGG@GHDGGHGFFHHGHHEFFFFHHHD@BD/FHGHE2@GHHHHFGCHH@C-D<C0<>>CG-<CD-:.CGF.-;@D---99F0BF......;9-99-9F//:F/B;FD--9@-;-99-99BCBDF.AB;;ABCF.9.99.;9@..:BF/;FF....;/9.9-..:BBFFEFF
@M03896:38:000000000-B4D98:1:2105:15081:8005 2:N:0:274
CCTGTTTGCTCCCCACGCTTTCGCACCTGAGCGTCAGTCTTCGTCCAGGGGGCCGCCTTCGCCACCGGTATTCCTCCAGATCTCTACGCATTTCACCGCTACACCTGGAATTCTACCCCCCTCTACGCGCCTCCAGCTTGCCAGTCTCAGATGCAGTTCCCAGCTTGAGCCCGGGGCTTTCCCATCTGACTTAACAAACCGCCTGCGTGCGCTCTACGCCCAGTAATTCCGATTAACACTCGCCCCCTCC
+
AABAAFFFFBFFEGFFEE2CFFEEEGGGHGCGFFGGG5EGGHGHDE1BGEGGAE>EEEEHEE?>EG1>>EFHHDGGF?3BFFB?F?GFEEAE2GFHHD@C?@FFG2??22DFHGBFGFGDC-<>1>.--<<<<.</:00/;CG0:0;;;0;;0:00;9FFFB0.00/:;;CA9D-?-9AFF///9///9B/;//;9/9EA;B9.9.@;.;-9-.9/;.-9;;./////;;9DA.AB//;//.--;9>-;9
@M03896:38:000000000-B4D98:1:2105:15096:8017 2:N:0:274
CCTGTTTGCTCCCCACGCTTTCGCACCTGAGCGTCAGTCTTCGTCCAGGGGGCCGCCTTCGCCACCGGTATTCCTCCAGATCTCTACGCATTTCACCGCTACACCTGGAATTCTACCCCCCTCTACGAGACTCAAGCTTGCCAGTATCAGATGCAGTTCCCAGGTTGAGCCCGGGGATTTCACATCTGACTTAACAAACCGCCTGCGTGCGCTTTACGCCCAGTAATTCCGATTAACGCTTGCACCCTCC
+
CCCCCFFFFFFFGGGGFFGGGGEEFGGGHGHFEEFGGHHHHHHHFGGHHGGFEEEEGGGHCEDEGHE>>EGHHHHHHGFHHHHHHHHFEEDGGHHHHDCGDCGHHHFCGHHHHHHFHHHGGGGHHG><<CDGF0CDGHD<CGH0:0CC;0<CHHHFC;GHHEHAC0;/CBFG@?--@DBFGGF0FFF0;BFF0BBF9AEF;>>A.A9ADDAF-.9BB.A@BF.0;0B:FFF?A.;BFDF..9.9;FFFFF
@M03896:38:000000000-B4D98:1:2105:21854:8828 2:N:0:274
CCTGTTTGCTCCCCACGCTTTCGCACCTCAGCGTCAGTATCAGTCCAGGTGGTCGCCTTCGCCACTGGTGTTCCTTCCTATATCTACGCATTTCACCGCTACACAGGAAATTCCACCACCCTCTACCGTACTCTAGCTCAGTAGTTTCGGATGCAGTCCCCAGGTTGAGCCCGCCGCTTTCACATCCAACCTGCTGAACCACCTACGCGCGCTTTACGCCCACTACTTCCGATTAACGCTTGCACCCTTC
+
BBBBBF5CFFFFGGFGGEEFFGGFAEGHHFG3BEEA2FE5FBFADFDGAFG1ABAEGGGH1EEEE33B5?FEGG4@FGB@F@GGHFGFEEFG4FGHHEEGEEHHDFEB2FFGFGEGF/?FFEGHGHHCFAC/F2D@F2F2<?<1<DG1/><C<B11=1<>F<<.<<</<<CC---:-:C.:CC0;;B09;.9.:/:00;C.:AFGG??-9;B-.;FB;9>DD..;/9/BF.9;..9B.BA..:;9FD./B
@M03896:38:000000000-B4D98:1:2105:21837:8835 2:N:0:274
CCTGTTTGCTCCCCACGCTTTCGCACCTCAGTGTCAGTATCAGTCCAGGTGGTCGCCTTCGCCACTGGTGTTCCTTCCTATATCTACGCATTTCACCGCTACACAGGAAATTCCACCACCCTCTACCGTACTCTAGCTCAGTAGTTTTCGATGCAGTTCCCAGGTTGAGCCCGGGGATTTCACATCCAACTTGCTGAACCACCTACGCGCGCTCTACGCCCAGTAATTCCTATTAACTCTTGCACCCTTC
+
AA?A3DFFFFFFGGGGEEECEGEEEFGFGGHFGHDFGHH5G55FFE5BGGFEEBAEGGEH1EAAEBF2@??EFGBGGHFEGHHHHHHFGEEEFGHHFEEEE@BGG0/CGGHBGHGFH/?FECHHEHHC/FDHF2@@FFFHC>F1@@@11/?@FDGD??FGHHEFFD00FGGG?A-@AE:CC0GCFGC00CFC0:0009:EAFGFBF.??B-=B.;/9.-9@DF:;//9FF///;9/:/;9/9///;D9/;
@M03896:38:000000000-B4D98:1:2105:4403:9455 2:N:0:274
CCTGTTCTCTCCCCACGCTTTCGCTCCTCCGCGTCAGTGACGGCCCCGATACCTGCCTTCGCCATTGCTGCTCTTCCCGATATCTACACATTCCACCGTTACACCGGGAATTCCAGTCTCCCCTACCGCCCTCCATCCCGCCCGCACCCGTCGCCGATCCCCCCTCAAGCGACCGACTCTCCCACCGCACGCGTCCCACCGCCTACCAGCCCCTTACTCCCAACACATCCGGATAACCCTTGCACCCTAC
+
AA1>>FD3BFFFG?1EEEE0FFEGGCFHB0000A//AF2GFE/EE?/A//>EGFFAGHBC/?//B@B1211BBGFE@0>/>/>BFGGBGF1FEDDGHGH/C/1B0/<//>?FFB2>GFDF10/0?00/--<-.</00.<<ACC----;.-..;@.--;-C/.;-9-:///9---9--@-BF/B-99--;@----;-;B-A;@9A---/9-9A-A9BB/;/9-/-:;-/9B-----/;/:-/9BFFBFFFA
@M03896:38:000000000-B4D98:1:2105:4412:9472 2:N:0:274
CCTGTTCGCTCCCCACGCTTTCGCTCCTCAGCGTCAGTGACGGCCCAGAGACCTGCCTTCGCCATTGGTGTTCTTCCCGATATCTACACATTCCACCGTTACACCGGGAATTCCAGTCTCCCCTACCGCACTCAAGCCCGCCCGTACCCGCCGCGGATCCACCGTTAACCGATGCACTTTCACACCGGCCGCGACGAACCGCCTACGAGCCCTTTACGCCCCATCATCCCGCATAACGCCTGCACCCTCC
+
ABBAAFFADAAAGGFGEEEFFGEGGHGHHHGFEFEGGHHHFEEEEG?CHGBGGHFGHHHHAEEEFEFEECGEGHHHHGGGGGEHHHHHFGGFHHHHH?0?EFGHF/@@B?GGHHG>FHHHFFDGEHG@@CGGF0<<<FC-ADG-A@DEH.-;@@--9-:F0F999..9/;---9./;BFBFBBBFD>--9-99;9--9@?-@B..;..9-@E.999B.;@B-..9/9/:;.--..;;.9-9.9;/;D..9
@M03896:38:000000000-B4D98:1:2105:13751:10418 2:N:0:274
CCTGTTTGATACCCACACTTTCGAGCCTCAATGTCAGTTGCAGCTTAGCAGGCTGCCTTCGCAATCGGAGTTCTTCGTGATATCTAAGCATTTCACCGCTACACCACGAATTCCGCCTGCCTCAACTGCACTCAAGATATCCAGTATCAACTGCAATTTTACGGTTGAGCCGCAAACTTTCACAACTGACTTAAACATCCATCTACGCTCCCTTTAAACCCAATAAATCCGGTAAACGCTCAGATCATCC
+
ABAAAFFFFFFFGGFGEEG5GGGEFGGHH4FFFGHHHHHFGHGGCG5B3A3FEFBFHHGGEE?EEHAE1AABDGDGHHGGHHHHHG4GGGHHHHGHHGGEECGGGEH?EEHHHHFEEGHFFHFF?G32DGFFB22BDFBHHHFG>FGH@FFFGH@GGFHH?DF/G<>0FCG@D?-<<D0DFGGFDAC/<CC0;0CC0:C/G00CHFC-CEFEB9FGGFFC9.CFFGB0C9A---./;.;.9./9/9;9B9
@M03896:38:000000000-B4D98:1:2105:22618:10779 2:N:0:274
CCTGTTTGCTACCCATGCTTTCGTGCCTCAGCGTCAGTTAAAGCCCAGTAGGCCGCCTTCGCCACTGGTGTTCCTCCCGATCTCTACGCATTTCACCGCTACACCGGGAATTCCACCTACCTCTACTTCACTCAAGCCCAGCAGTTTTAATGGCAGGCTATGGGTTAAGCCCATAGTTTTCACCACTAACTTACCAGGCCGCCTACGCACCCTTTACACCCAGCAATTCCGCACAACGCTCGCTCCCTAC
+
BBBBBFFFFFFFGGGBFFFEFGFAAFHHHFHHGGGGGFGHGFHFEAFHFHHHGGAEEFGHEGDGGGCCBFFEFHHHHGDGGGHHHHHGCEFGGHHHHEGEEEBFGEC@DGHHHHFGHGHHHHHG1GHHFFHHB0FDGFEHEFHH11GFHHHHFHHDCAFH0GH.<<.==D/<.<C0<CGGFEGHCEGBF/0C;CCF;CEFGGGGGFD@DGBAAFFFFB9/AE..9.BBF/B.-99;;-B.DB?.ADE9/;
@M03896:38:000000000-B4D98:1:2105:22598:12524 2:N:0:274
CCTGTTTGCTCCCCACGCTTTCGCACCTGAGCGTCAGTCTTCGTCCAGGGGGCCGCCTTCGCCACCGGTATTCCTCCAGATCTCTACGCATTTCACCGCTACACCTGGAATTCTACCCCCCTCTACGAGACTCAAGCTTGCCAGTATCAGATGCAGTTCCCAGGTTGAGCCCGGGGATTTCACATCTGACTTAACAAACCGCCTGCGTGCGCTTTACGCCCAGTAATTCCGATTAACGCTTGCACCCTCC
+
BCCBBFFFFFFFGGGGGFFFGGEEEGGHFBGGFFEGGHHHHHHHGG?GHFCGEEFGGGGHAEDEGHEEEEGHHHHHGGFGHGHHHHHGGGFGHHHHHFCGCCGHHHFCFHGHHHHGHHHGGGGHHFGC<ADHFGBDGHF/CGG0:CGGCC:CFFHHHHHHHHHE::9BFFGG-@AA?EFGGBFGFFF:/BBB/;9B/.AEFFFFFFCDDADF-DFFFADDFD.:://9FFBDDD.BF.;.;A.9B/DAED
@M03896:38:000000000-B4D98:1:2105:20889:13142 2:N:0:274
CCTGTTTGCTCCCCACGCTTTCGCACCTGAGCGTCAGTCTTCGTCCAGGGGGCCGCCTTCGCCACCGGTATTCCTCCAGATCTCTACGCATTTCACCGCTACACCTGGAATTCTACCCCCCTCTACGAGACTCAAGCTTGCCAGTATCAGATGCAGTTCCCAGGTTGAGCCCGGGGATTTCACATCTGACTTAACAAACCGCCTGCGTGCGCTTTACGCCCAGTAATTCCGATTAACGCTTGCACCCTCC
+
BBBBBFFFFFFFGGGGAEEFFGEEGGGHGHHGFGGGGHHHFHHHGGDHHGGGEEEFGGGHEEFGGHGFEGGHHHHHGHHHHHHHHHHGGEGGHHGHHGGGGCFHHHCCGHGGHHHHHHHGGGGHGGEC.CAHHGFBGHGCGHGF:CGHHBCFFFFH;CHHHHGA:99:FFGEDA?DGGGGGBFGFFFBBFFFB9FF/:EEFFFFEFDADA9D-AEFFEDFFFAB/BFFFFBAA..BB.@AAA::BFFFFF
@M03896:38:000000000-B4D98:1:2105:20872:13156 2:N:0:274
CCTGTTTGCTCCCCACGCTTTCGCACCTGAGCGTCAGTCTTCGTCCAGGGGGCCGCCTTCGCCACCGGTATTCCTCCAGATCTCTACGCATTTCACCGCTACACCTGGAATTCTACCCCCCTCTACGACACTCCAGCTTGCCAGTCTCAGATGCAGTTCCCACGCTGCGCCCGGGGATTTCACATCTCACTTAACAAACCGCCTGCGTGCGCTTTACTCCCAGTCATTCCGATTCACTCTTGCACCCTCC
+
BBBAAFFCDFFFGGGGCEEFFGAEEGGG3BGHGGEEEH5GBHFGEEEGA1A?A>>EFEGH?EFEGH?/>/FEFHBHH2BGHHHGH4F?EEFCHGFHG/>BDDFHHC?<?2?FGDGGGHHGFGGHHH...<AHHCF<C00<<CG0;0;;;:0:0::00<CGHG.-..9.-;CB-99--;/BFFFFFFF/BBFF/:B;B.;E-;-DAF@ADD-;>.9///:;AFFF//FFFF/.9;//B/:/:/;/:BA.AF
@M03896:38:000000000-B4D98:1:2105:20890:13161 2:N:0:274
CCTGTTTGCTCCCCACGCTTTCGCACCTGAGCGTCAGTCTTCGTCCAGGGGGCCGCCTTCGCCACCGGTATTCCTCCAGATCTCTACGCATTTCACCGCTACACCTGGAATTCTACCCCCCTCTACGAGACTCAAGCTTGCCAGTATCAGATGCAGTTCCCAGGTTGAGCCCGGGGATTTCACATCTGACTTAACAAACCGCCTGCGTGCGCTTTACGCCCAGTACTTCCGATTAACGCTTGCACCCTCC
+
ABB@AFFFFFFFGGGGFEEFGGEGGGGHCHFFEEEEEGHGGHHHGGEHHGGEFE>EGGGHEEDGGHG>EEGHHHHHFFGGHGHHHHHFGFGGHHHHHFBCCCDGHGHFGGGHGHHGHHHGGGGHHHFDAEEHHHH<<GF/CGG0CBCCHF0CGHHHCCGFHHHE:B/;FCFGA?-??EGGGGGGFFFBFFFF/BFF/FAA;@FA.A@.9A;@-9.FF;9=BA9;9/BFFFD.;9AFFDC.9.;/BFD.AD
@M03896:38:000000000-B4D98:1:2105:25195:17411 2:N:0:274
CCTGTTTGCTCCCCATGCTTTCGCACCTCAGTGTCAGTATTAGGCCAGATGGCTGCCTTCGCCATCGGTATTCCTCCAGATCTCTACGCATTTCACCGCTACACCTGGAATTCTACCATCCTCTCCCATACTCTAGCCAACCAGTATCGAATGCAATTCCCAAGTTAAGCTCGGGGATTTCACATTTGACTTAATTGGCCACCTACGCGCGCTTTACGCCCAGTAAATCCGATTAACGCTTGCACCCTCTT
+
AAA3AFFCFFFFGGGGGFGAGGEE2EEGHFHFGHFGHHHGGF5DFGFGHHEGFGEEHHHHEEDEFGA1AAFHHHHHGBGHGHHHHHHFGEEGHHGHHEEGG@FGHHE0BGHHFHHFFHHHHHHHHHHGHHHHHBB1BCD?FE?/@DGF/F<GFFHHEFGHFHF/<11?<?GGDC--?AC0=GGBF0D0GGF000=D0/:CC.CHGH.;;-;B?EE0;;.;AA.///;;FFAA?AABFF-.9..//;.:A./
@M03896:38:000000000-B4D98:1:2105:25189:17429 2:N:0:274
CCTGTTTGCTCCCCATGCTTTCGCACCTCAGTGTCAGTATTAGGCCAGATGGCTGCCTTCGCCATCGGTATTCCTCCAGATCTCTACGCATTTCACCGCTACACCTGGAATTCTACCATCCTCTCCCATACTCTAGCCAACCAGTATCGAATGCAATTCCCAAGTTAAGCTCGGGGATTTCACATTTGACTTAATTGGCCACCTACGCGCGCTTTACGCCCAGTAAATCCGATTAACGCTTGCACCCTCT
+
BBBBBFFFFFFFGGGGGGGFGGGFEGGHHHHHHHHHHHHHHHGHHHHHHHGHFGFFHHHHAEDEFHEAEHGHHHHHGFHHHHHHHHHGGFGGHHHHHGEGGFGHHHFFFFGHHHHFHGHHHHHHHHHHHHHHHHFBFGGFFGF?@2FF??FFFFHHGHHHHHFCF?<11?GF>A@@@CGGHBGGFFF<DGHG=DFF0/;GFGHHHHACBA-B?DAFGAA?CFF9F//BFF..:.9BB.:.;..:;FDAFF
@M03896:38:000000000-B4D98:1:2105:25207:17439 2:N:0:274
CCTGTTTGCTCCCCATGCTTTCGCACCTCAGTGTCAGTATTAGGCCAGATGGCTGCCTTCGCCATCGGTATTCCTCCAGATCTCTACGCATTTCACCGCTACACCTGGAATTCTACCATCCTCTCCCATACTCTAGCCAACCAGTATCGCATGCAATTCCCCAGTTACGCTCGGGGATTTCACATTTAACTTAATTGTCCCCCTACTCGCGCTTTACTCCCAGTAAATCCTATTAACGCTTGCCCCCCTT
+
ABB3>FF4DFFFGGFG4GGFFGDEBEEHH43FDHFGFHFF5G5FCFAG2F53BFFFFHHHAF?1BF11A1FGFFGHGG3FFHHGHHHGGEFGHFGHHGGE/E3BFGF?F3FHGHGFHFBFGHHHHHHHFFHFG2B1?FD0?C//<12FC/<??F11??FHF00/1111/.<A<-<--.<<DDDF00C00<0:=00000<00.;C;A0;.-9:-.;;;0;;A/0;000;CF//9;/9/.>....//;;9-.
@M03896:38:000000000-B4D98:1:2105:28303:17566 2:N:0:274
CCTGTTCGCTCCCCACGCTTTCGCTCCTCAGCGTCAGTGACGGCCCAGAGACCTGCCTTCGCCATTGGTGTTCTTCCCGATATCTACACATTCCACCGTTACACCGGGAATTCCAGTCTCCCCTACCGCACTCCAGCCCGCCCGTACCCGGCGCGGATCCACCGTTAAGCGATGGACTTTCACACCGCACGCGACGCACCGCCTACGAGCCCTTTACGCCCAATAATTCCGGATAACGCCTGCACCCTCC
+
ABBABFFBBBBBGGFEAEEFFG2FEHGHHHFGDGGGGHHFGGAEFA1B1FBFFHCHHHHHHGGGEFFF@?GEHHHHFGGGGGGHHHGHHGHFHHGHHEGEEFGHGGCCDGGGHH2DFGHHBGGHGHH?DFGGG0<<FGG<ADG<-<CEHDF@AD-D-;@GFGC?9999/BF...;BFFBFFFFF9D9-;>>;9-99-9@BDFFF.99;99@EB//BF9A>DD..B//:BFF;A.;/;9B-.;A.;;A?.9
@M03896:38:000000000-B4D98:1:2105:1907:17591 2:N:0:274
CCTGTTTGATACCCACACTTTCGAGCCTCAATGTCAGTTGCAGCTTAGCAGGCTGCCTTCGCAATCGGAGTTCTTCGTGATATCTAAGCATTTCACCGCTACACCACGAATTCCGCCTGCCTCAACTGCACTCAAGATATCCAGTATCAACTGCAATTTTCCGGTTGATCCGCAAACTTTCACAACTGACTTAAACATCCATCTACGCTCCCTTTAAACCCAATACATCCTGATAACGCTCGGCACCTCC
+
ABAAAFFFFFFFGGGGGEBBGGA24EEFFGBGGGFHBFG5DFGGGFG3FEBFBGBFGHHHEEDDEGA11A1BFFFH?FFFGHHHHHFBFDGHFGFHH1E?EEFFFGH/EEGHHHBEEE/BG3FCBGBCGHHHB?2B2BFHHHH222FF2FFFHGGF1?FH1G///<<F1==0FC<<GBGDDFGGFDC/<CFD;:CC;:CGHGHFHCCC.CEGF0:F0BC9.CC/9BFBFF0FFFGE0.9.9-9.-;;BFE
@M03896:38:000000000-B4D98:1:2105:21353:17959 2:N:0:274
CCTGTTTGCTCCCCACGCTTTCGCACCTGAGCGTCAGTCTTCGTCCAGGGGGCCGCCTTCGCCACCGGTATTCCTCCAGATCTCTACGCATTTCACCGCTACACCTGGAATTCTACCCCCCTCTACGAGACTCAAGCTTCCCAGTATCAGCTGCAGTTCCCAGCTTCAGCCCGGCGATTTCACATCTGACTTAACAAACCGCCTGCGTGCGCTTTACGCCCAGTAACTCCGATTAACGCCTGCCCCCTCC
+
ABBAAFFCFFFFGGGGEEEAFGEFGGGFFFGBAEEFDHHHHHHGEE?CGAEAAEEEGGGHCEGFGHEEE/FGHHHHHFGGHGHGHGFFEEEEHGFGH/CGDCGHHHC001?<GGFFGHGGGGGHFFF?..<<F0/<<CF0<C<</;;CC00:;C//0:CHHCC.0;000;FD99---9:.BFF/9B//;;BB/B///.AA;BBFEF@9.;-;9.9/B:A>BD./9;/99B.@.9.;B.B-..;.99@=AD
@M03896:38:000000000-B4D98:1:2105:21483:19227 2:N:0:274
CCTGTTCGCTCCCCACGCTTTCGCTCCTCAGCGTCAGTGACGGCCCCGAGACCTGCCTTCGCCATTGGTGTTCTTCCCGATATCTACACATTCCACCGTTACACCGGGAATTCCAGTCTCCCCTACCGCACTCCAGCCCGCCCGCACCCGGCGCGGATCCCCCGTTAAGCGACGGACTCTCACACCGCACGCCACCCACCGCCTACGCTCCCCTTACTCCCAACACTTCCGGCTAACGCTCGCACCCTAC
+
ABAAAFF3?ABAGGGEAEECFGEFGHGHH3CGAEFGGH55FE0AEE0AE0EEGG2FGGFGHEEEFF433?1?EHHDFCFDE?EGFHGFFDFFGGFGG<GEAF1FGC/<>/FHHF>1@GHF10<C/GFCG-@DF0<>0<E<<CD--::@E--:9@-9-99B.;D-9...;99:---.;B/9;FF/FD---;-9..;.9.AD.;@..;.9.;99..;;B9:FE./...9:;F.;=;./;9;..999-@?...
@M03896:38:000000000-B4D98:1:2105:21465:19228 2:N:0:274
CCTGTTCGCTCCCCACGCTTTCGCTCCTCAGCGTCAGTGACGGCCCCGAGACCTGCCTTCGCCATTGGTGTTCTTCCCGATATCTACACATTCCACCGTTACACCGGGAATTCCAGTCTCCCCTACCGCACTCCAGCCCCCCCCTACCCGGCTCCGCTCCACCGTTCAGCCCTGCACTTTCCCACCCGACGCCACCAACCGCCTACTAGCCCTTTACGCCCAATACTTCCGGCTCACTCCTGCACCCTCC
+
AAAAAFFABBBBGGGEAEE2AG2EEHGFHBCFEEFAAGH5FE0EEE0AAEEBFGBFGGDHHGGAED433??EGHGHFGGGG/EF?FGFGBEBGF4BF<?<?FGHF><<</?CGHD2@FGHFGEHEHGCF-ADFCB1<CA.<AD-:;CFF.-A9;.;99@E/CF....//;/9....B///::FF.A.--;-9-9;...;D-@D..:///9BBB///;.;9@;..////;B9---./;/;.//9;9BA..;
@M03896:38:000000000-B4D98:1:2105:8594:19802 2:N:0:274
CCTGTTTGCTCCCCACGCTTTCGCACCTGAGCGTCAGTCTTCGTCCAGGGGGCCGCCTTCGCCACCGGTATTCCTCCAGATCTCTACGCATTTCACCGCTACACCTGGAATTCTACCCCCCTCTACGAGACTCAAGCTTGCCAGTATCAGATGCAGTTCCCAGGTTGAGCCCGGGGATTTCACATCTGACTTAACAAACCGCCTGCGTGCGCTTTACGCCCAGCAATTCCGATTAACGCTTGCACCCTCC
+
BBBBBFFFFFFFGGGEEFFFFGGGGGGGGHHHGEEGGHHHHHGHGGDHHGEGEGEGGGGHHGGGGHGGEGGHHHHHGFHHHHHHGHHGGDGGHHEHHGGFCCBGHHFFGHHHHGHGHHHGGGGHGHGGDCFHFGHHHHFFEHFC:0GGGHHFCGC0;CGHHHH.:99BCFFE@DCGGBBFFBFFFFF;9FFBBFBFFFFFFFAD.ABDFABF>A./FEFFF.A.9:;BFFF.AADFFDC..AFFF9AE.9
@M03896:38:000000000-B4D98:1:2105:8599:19822 2:N:0:274
CCTGTTTGCTCCCCACGCTTTCGCACCTGAGCGTCAGTCTTCGTCCAGGGGGCCGCCTTCGCCACCGGTATTCCTCCAGATCTCTACGCATTTCACCGCTACACCTGGAATTCTACCCCCCTCTACGAGACTCAAGCTTGCCAGTATCAGATGCAGTTCCCAGGTTGAGCCCGGGGATTTCACATCTGACTTAACAAACCGCCTGCGTGCGCTTTACGCCCAGTAATTCCGATTAACGCTTGCACCCTCC
+
BBBBBFFFFFFFGGGE?EEFGGGGGGGFEGHHGGEGGHHHHHHHGDEHHGGGEEEGGGGHHGGGGHGEEEGHHHHHHGGHHHHHHHHGGFGFBGGHHGGGGCFHHHECFHHHHHHFHHHGGGGFGF.A?ECGFBGFHHGCGGFGHFHHGHGHBGGH;;GHHF0.;;/;9FFAABAF-CFFGGGGFFFFFFFBBFFFFFFEC@FDEFC.;A-999.9;;A=FDFFFBF/BFB?ADDF/DF.;.ABFFFFFF
@M03896:38:000000000-B4D98:1:2105:27177:21024 2:N:0:274
CCTGTTTGCTCCCCACGCTTTCGCACCTGAGCGTCAGTCTTCGTCCAGGGGGCCGCCTTCGCCACCGGTATTCCTCCAGATCTCTACGCATTTCACCGCTACACCTGGAATTCTACCCCCCTCTACGAGACTCAAGCTTGCCAGTATCAGATGCAGTTCCCAGGTTGAGCCCGGGGATTTCACATCTGACTTAACAAACCGCCTGCGTGCGCTTTACGCCCACTAATTCCGATTAACTCTTGCACCCTCC
+
AAA3AFFFFFBFGGGF2AAAFFBEEGGG3BBBEEEEEHHHFH2FEE?GC100AE>EEEFH1B?EEH1/>>FHGFHHGBG3FGGHHHHFEEEGBG?GG?C@@CGGHF<?01??GF1?GHHGGGGFFF><?EEGC0/<D<0<<GG00<CC;;0;CF0G;;CHH00.:0;9/;:E-?9?@9BBFGFGBBF//:BBBFFF/.A?B?B?EF-999-;;;EBB99;99..9///;9/;A.9F;9B/;/;9FFFEFD
@M03896:38:000000000-B4D98:1:2105:27204:21029 2:N:0:274
CCTGTTTGCTCCCCACGCTTTCGCACCTGAGCGTCAGTCTTCGTCCAGGGGGCCGCCTTCGCCACCGGCATTCCTCCAGATCTCTACGCATTTCACCGCTACACCTGGAATTCTACCCCCCTCTACGAGACTCCAGCTTGCCAGTATCAGATGCAGCTCCCAGGTTGAGCCCGGGGATTTCACATCTGACTTAACAAACCGCCTGCGTGCCCTTTCCGCCCAGTACTTCCGATTAACACTTCCACCCTCC
+
ABB>AFFFFFFFGGGGEEEFFGAEBEEF3FGG?EEGAEFG5DAFEEDGF10EA>>EEEGH1EEEEHE>/>EGHHHGGFF3FGHFGHHGGGDDGGFGHABCCCFGFCC?C2FGGDFFDG/>CCGH1>F.<AEGH/<<CGD<CCC;:0;C:;CBCFG;/:;;CF0.999;;;BA----;9BFB/9F/BF//BBBB/BBBFFE-@B?.A999A.B9;B//.;9@D.:9///B/;9.9D/;/;////99AAAAA
@M03896:38:000000000-B4D98:1:2105:27196:21046 2:N:0:274
CCTGTTTGCTCCCCACGCTTTCGCACCTGAGCGTCAGTCTTCGTCCAGGGGGCCGCCTTCGCCACCGGTATTCCTCCAGATCTCTACGCATTTCACCGCTACACCTGGAATTCTACCCCCCTCTACGAGACTCAAGCTTGCCAGTATCAGATGCAGTTCCCAGGTTGAGCCCGGGGATTTCACATCTGACTTAACAAACCGCCTGCGTGCGCTTTACGCCCACTAATTCCGATTAACGCTTGCACCCTCC
+
ABB@3FFFFFFFGGFFEEE2FGEGGGGHC3GGEEEDEHHHHHHHGE1GFD?EEGGGGGGHFDDEGHF/EEFGFHHHG0FGGHHHHHHGGEEFHFFGHFG@/<?GGG0<FFFHGHFFHHHGGGDGHGGA?EFHBG/0<CD<CGF0:;CCC0CCFFFFCGHHHB0./99/;BFE?99?-CBFF0C9BFFBBFFF9BFF/9AE?B?FFE<A.9@B-../BAA>@F.9/9;9BF/.:;;BF?B?:E9/;BDFFF
@M03896:38:000000000-B4D98:1:2105:15011:22471 2:N:0:274
CCTGTTTGCTCCCCACGCTTTCGCACCTGAGCGTCAGTCTTCGTCCAGGGGGCCGCCTTCGCCACCGGTATTCCTCCAGATCTCTACGCATTTCACCGCTACACCTGGAATTCTACCCCCCTCTACGAGACTCAAGCTTGCCAGTATCAGATGCAGTTCCCAGGTTGAGCCCGGGGATTTCACATCTGACTTAACAAACCGCCTGCGTGCGCTTTACGCCCAGTAATTCCGATTAACGCTTGCACCCTCCG
+
BBBBBFFFFFFFGGGGCEGGCFEEEFGHCB2BAAFEGHHG5D2FEFEHHGGAEC>EEGAGFEGCFGE/>>FEGFFHH2BBBBFDG4F?E/EE2G?GH/</<BGHFFGAFCGCGF1FGHHGG@DC<DF<.<A<CCG0<GG/<GD0::;CCG0G0CCFHBGHHCH.;FB;/;CEFG?A;AFBFFGB//9//9BFFFFFBFEE9@=D..-;9A;==9.FB.ABBA?/B/F/B/99A9F/;9-99.;/:9AEEA.
@M03896:38:000000000-B4D98:1:2105:14990:22471 2:N:0:274
CCTGTTTGCTCCCCACGCTTTCGCACCTGAGCGTCAGTCTTCGTCCAGGGGGCCGCCTTCGCCACCGGTATTCCTCCAGATCTCTACGCATTTCACCGCTACACCTGGAATTCTACCCCCCTCTACGACACTCAAGCTTGCCAGTATCAGATGCAGTTCCCAGGTTGAGCCCGGGGCTTTCACATCTGACTTAACAAACCGCCTGCGTGCGCTTTACGCCCAGTACTTCCTCTTCACGCTTGCACCCTCC
+
ABBABFFFBFFFGGFEEEFEFGGEEGGFEBGHGEEEGHHHHHGHFGEHHCEEEEEEGFEHHGDEGHE@EGGGHHHHGFHHHHHHHHHGGEGGFFFGHGGFC@FFFHFG<2FFHGHFHGHGGGGHHHG..<@CC/<0GGE<CGHC:CF:CC0:CBGCCCGHHFF?B0:/FGGGGA---;CB//;FFFB;BBFFFFFFF.AE=A@..9>.AA9=9A./B;A=BD./B/;BFF//9//9;...A.9/;BD.9.
@M03896:38:000000000-B4D98:1:2105:26908:22839 2:N:0:274
CCTGTTTGATACCCACACTTTCGAGCCTCAATGTCAGTTGCAGCTTAGCAGGCTGCCTTCGCAATCGGAGTTCTTCGTGATATCTAAGCATTTCACCGCTACACCACGAATTCCGCCTGCCTCAACTGCACTCAAGATATCCAGTATCAACTGCACTTTTACGGTTGAGCCGCAAACTTTCACAACTGACTTAAACATCCATCTACGCTCCCTTTACACCCAATAAATCCGCATAACGCTCGCATCCTCC
+
ABBAADF4FFFBGFGFAAGFGGEA4EEGHGGGGHHHHHG5DG3FFGFGHH3EBF2FGGHH1ABBEFAABEEFGHHHFFFHEFHHHHGHCFGHHHGHHEEECEDFGEF?>?GHHF3EEE?GGHHHFHH0FFHHFCC11F1FGGD@2@@F@FHGBGF1?CFF?GC/?//>1F>>A@-AHHGHGBGD0<G<<CF0:::CCCGBGCGHHFC@:;CE/0B00BFBEA.;900;BF..;.;0;.;..--;A-FBFF
@M03896:38:000000000-B4D98:1:2105:26920:22855 2:N:0:274
CCTGTTTGATACCCACACTTTCGAGCCTCAATGTCAGTTGCAGCTTAGCAGGCTGCCTTCGCAATCGGAGTTCTTCGTGATATCTAAGCATTTCACCGCTACACCACGAATTCCGCCTGCCTCAACTGCACTCAAGATATCCAGTATCAACTGCACTTTTACGGTTGAGCCGCAAACTTTCACAACTGACTTACACATCCATCTACGCTCCCTTTAAACCCACTACCTCCGGATAACGCTCGCATCCTCC
+
ABBAADFFFF5BGGGEAAFFGGEFGEEHHHFHGHFGHHH5DGHHGHFGHHFGEHHGHHHHEE1BEFBB1FFGHHHHEBFHFHHHHHFHFHHHHHGHGFFGE>EFG?G?/?GHGHGEEEFGHHHFFGG2FDGHCF2F2GDHHHB22@>G2GHHHHG1?FDG1?F?<//01<G<<--<GHFGHEH00<</<GG:;0;C;GHFFCGGGFECEGGGFBF090;CEF.9F//;CA.;.;;F/DF?A--99@9:BF
@M03896:38:000000000-B4D98:1:2105:20122:23002 2:N:0:274
CCTGTTTGCTCCCCACGCTTTCGCACCTGAGCGTCAGTCTTCGTCCAGGGGGCCGCCTTCGCCACCGGTATTCCTCCAGATCTCTACGCATTTCACCGCTACACCTGGAATTCTACCCCCCTCTACGAGACTCAAGCTTGCCAGTATCAGATGCAGTTCCCAGGTTGAGCCCGGGGATTTCACATCTGACTTAACAAACCGCCTGCGTGCGCTTTACGCCCAGTAATTCCGATTAACGCTTGCACCCTCC
+
AABAAFFFFFFFGGGGEFEFGGEEEGGF3FGGEFEEFHHHGHGHEEAGHEGCEE>EFEGHAEEEFHE>EEFHHHHHFBGHHGHHHHHGGEEGFGGHHGGGCCFHHHHFFFFGHHGGHHHGGGGHHHFC<DAGFBCDGHF<CGG0CCCFCBCCHFHHCGHHHHB;:://CFFEAD9@G?BGFGFFFFFBBFFFBBBBBFFFBFFFAFDADD-;9A.BFEDCBDA/;BFFFFFFDD?9F.B:9..;9BA?EF
@M03896:38:000000000-B4D98:1:2105:20106:23011 2:N:0:274
CCTGTTTGCTCCCCACGCTTTCGCACCTGAGCGTCAGTCTTCGTCCAGGGGGCCGCCTTCGCCACCGGTATTCCTCCAGATCTCTACGCATTTCACCGCTACACCTGGAATTCTACCCCCCTCTACGAGACTCAAGCTTGCCAGTATCAGATGCAGTTCCCAGGTTGAGCCCGGGGATTTCACATCTGACTTAACAAACCGCCTGCGTGCGCTTTACGCCCAGTAATTCCGATTAACGCTTGCACCCTCC
+
BBBABFFFFFFFGGGGEFEFGGAEEGGHFGHFEEEEEHHHGHGHGGGHHGGGEEEEGGGHEFFGGHFEEFGHHHHHGGHHHGHHHHHFF<EGHHGHHFDGC@GHHHFFG2GFHHHFGHHGGGGHGHG?.<CGF0<<DGF<GHHC:0CCC0;CHHHHGGGHHH0.:9;;BFGF?C@F-;FGGGGFFFF/BFFF/BB9;.AFFFFFFFBA.A9@-;.BFEDFFDFFF/;BFF/9AADFF.9.9.;:;9AAED
@M03896:38:000000000-B4D98:1:2105:12564:26611 2:N:0:274
CCTGTTTGCTACCCATGCTTTCGTGCCTCAGCGTCAGTTAAAGCCCAGTAGGCCGCCTTCGCCACTGGTGTTCCTCCCGATCTCTACGCATTTCACCGCTACACCGGGAATTCCACCTACCTCTACTTCACTCAAGCCCAGCAGTTTAAATGGCAGGCTATGGGCTAAGCCCATAGTTTTCACCACTAACTTACCAGGCCGCCTACGCACCCTTTACACCCAGCAATTCCGGACCACGCCCGCTACCTCA
+
BB@AAFFFFFFFFG4B4F5ABFABAFHEGFFGEBEEGG5AGFGH2AAF35BBGHCEGEGHFEE?EFBCB2B?@@FGFFE?>E1GDGGEEFGGEB4BGDEGC@3FGE@EC/?GHHBFHAGHGEGGFHD1DDH210F1FFAGCHFA11<1<1<><>G.>ACG0=C..<.<0<<GAGF0<0C0C0:GBA//;/CBF0C9:..;-;A..C.-C??E.BFFFBF/AE..:./9;9B-9--;..A.-BB---9/9/
@M03896:38:000000000-B4D98:1:2106:25634:10217 2:N:0:274
CCTGTTCGCTCCCCACGCTTTCGCTCCTCAGCGTCAGTGACGGCCCAGAGACCTGCCTTCGCCATTGGTGTTCTTCCCGATATCTACACATTCCACCGTTACACCGGGAATTCCAGTCTCCCCTACCGCACTCAAGCCCCCCCGTACCCGGCGCGGCTCCACCGTTCAGCGATGGACTTTCACACCGGCCGCCACGAACCGCCTACGCGCCCCTTACGCCCAATAATTCCGGATAACGCTTGCAACCTAC
+
AAA3AFF?DAABGGFGEEEFFG?FEHGHHHHHGFGGGH5BDAAEEFCHEFGGGF2GHHHHEEEEFE43@??EGHHHHHGGC/EGFHHFHGFDHF?GHEFE/?BFGECC>CHHGGE2@FDGGHGHGHHDCCFGCGC1DF<.>AF-;-:CG:---A-A-9A99BF?...:9BD-9?.BB//;FFF/BDD--;>D--;--.@F--DFFF?-;@-9-.;BB9A=D?.9/;B/;F/-..9;B.;.:;A;/;9/;B
@M03896:38:000000000-B4D98:1:2106:8934:10909 2:N:0:274
CCTGTTCGCTCCCCACGCTTTCGCTCCTCAGCGTCAGTGACGGCCCAGAGACCTGCCTTCGCCATTGGTGTTCTTCCCGATATCTACACATTCCACCGTTACACCGGGAATTCCAGTCTCCCCTACCGCACTCAAGCCCGCCCGTACCCGGCGCGGATCCACCGTTAAGCGATGGACTTTCACACCGGACGCGACGCACCGCCTACGAGCCCTTTACGCCCCATAATTCCGGATAACGCCTGCACCCTAC
+
ABBABFF>DAABGGGGEFEEGGGEEHGHHHHHGGGGGHHGGEAEFGEHHHGHGHGHHHHHEFFEFHFB@E?EHHHHHGGFEFEHHHHHHGGGGHHHHGHEFEFFFF@CCGHHHHHFHGHHHHGHFHHCDCGGFHGFHGH-ADG<-<CFHA:D-B-A--AFFFG.;9.9;B-.9.;9FB/;BFF/BD;-9@AD--;--9@BAB-..B9;DDFE./9FB9ADF-;.//;;BF/-...9B9@-....;9A;BF
@M03896:38:000000000-B4D98:1:2106:8947:10923 2:N:0:274
CCTGTTCGCTCCCCACGCTTTCGCTCCTCAGCGTCAGTGACGGCCCAGAGACCTGCCTTCGCCATTGGTGTTCTTCCCGATATCTACACATTCCACCGTTACACCGGGAATTCCAGTCTCCCCTACCGCACTCAAGCCCGCCCGTACCCGGCGCGGATCCACCGTTAAGCGATGGACTTTCACCCCGGACGCGACGAACCGCCTACGAGCCCTTTACGCCCAATAATTCCGGCTAACGCCTGCACCCTACG
+
AAABAFFADABBGGGGFFFFFGEGGHGHHHHHEEEEGFGBFEAEEGEHFHBFFHBGHHHHAEE1F@@33BFEEGHHHGGFEEGGHHHHHGFBFHGHHGFEDEFGFEDDCGHFFFFFGGHHHHGGEHHCDCFGFHF1FFH-ADG--<CCF?A@?A?GBFDG0BF..9.;BF-9.9.;F/9;BBF/AB--9@-@-9;--99B-=BD?FA9D@DF.//9B.;BFF..9//;BB9--9://.;-....99;;BF.
@M03896:38:000000000-B4D98:1:2106:15221:10955 2:N:0:274
CCTGTTTGCTACCCATGCTTTCGTGCCTCAGCGTCAGTTACAGCCCAGTAGGCCGCCTTCGCCACTGGTGTTCCTCCCGATCTCTACGCATTTCACCGCTACACCGGGAATTCCACCTACCTCTACTTCACTCAAGCCCAGCAGCTTTAATGGCCGGCTATGGGTTAAGCCCATAGATTTCACCACTAAATTACCACGCCGCCTACTCACCCTTTATAACCCGGCATTACGAACAACGCTCCCTCCCTAC
+
AA?AADFFFFDFGCGGFFGCGG1AAFHFGCGHAAEE0FGE21BBA/FGH11ABGAEEGFHEGC?ECBBBFFEHFFBFF/B/>GFHHFGGFGGHB2FGE@E>EBGFGEEC?GGGFDFHCFGGHHHHGHDGFGHDB??1FCGCG000?<1GD<1<F0<-<-C0DCGCE.C0;;CG/C00:;C;0:C:.CB/0;;0FF00;;9-;9;.900/;A?-9/////;/----9-9//---9--9-----9--9;-/;
@M03896:38:000000000-B4D98:1:2106:15244:10960 2:N:0:274
CCTGTTTGCTACCCATGCTTTCGTGCCTCAGCGTCAGTTACAGCCCAGTAGGCCGCCTTCGCCACTGGTGTTCCTCCCGATCTCTACGCATTTCACCGCTACACCGGGAATTCCACCTACCTCTACTTCACTCAAGCCCAGCAGTTTTAATGGCAGGCTATGGGTTAAGCCCATAGTTTTCACCACTAACTTACCAGGCCCCCTACGCACCCTTTACACCCAGTAATTCCGGACAACGCCCCCTCCCTAC
+
BBBBBFFFFFFFGGGGGFGFGGEEFFHHHHHHGGEEDGGG5DBBFEGFGE5BGHEEEEFHFGDEGHF2EGGGHGHHHGDFGGHHHFFAEFGGGHHHHFEFFEHHGG/<BCGFHHFGHHHHHHHHHHHDHGGHFG??FFEH?G<?1?FDHFH11FCGCCCG0GEG<C.DBGGGCCC0<::GGGHHGGGBFFGBCGFF0CEE.9;BGG?D??CF?BBCF/FFDA.9B//9FF/9.;@.E99---;-9AEFBA
@M03896:38:000000000-B4D98:1:2106:15255:10975 2:N:0:274
CCTGTTTGCTACCCATGCTTTCGTGCCTCAGCGTCAGTTACAGCCCAGTAGGCCGCCTTCGCCACTGGTGTTCCTCCCGATCTCTACGCATTTCACCGCTACACCGGGAATTCCACCTCCCTCTACTTCACTCAACCCCAGCAGTTTTACTGGCAGGCTCTGGGTTCCACCCATACTTTTCACCACTAACTTCCCAGGCCGCCTACGCCCCCTTTACACCCAGTACTTCCGGACAAACCCCGCTCCCTCC
+
[truncated: 155,248 more chars]
