# Supplementary material for: Formalin-Fixed Paraffin-Embedded (FFPE) samples are not a beneficial replacement for frozen tissues in fetal membrane microbiota research
Source: PLoS One. 2022 Mar 17;17(3):e0265441. doi: 10.1371/journal.pone.0265441 (PMC8929612; doi:10.1371/journal.pone.0265441)
Supplement: S2 Dataset — (ZIP) [file pone.0265441.s010.zip]

Archive with 56 entries (56 files):
- Dataset2 (Frozen)/C-P-09-C-1-FR_S62_L001_R1_001.fastq.gz
- Dataset2 (Frozen)/C-P-09-C-1-FR_S62_L001_R2_001.fastq.gz
- Dataset2 (Frozen)/C-P-09-C-2-FR_S79_L001_R1_001.fastq.gz
- Dataset2 (Frozen)/C-P-09-C-2-FR_S79_L001_R2_001.fastq.gz
- Dataset2 (Frozen)/C-P-09-C-3-FR_S59_L001_R1_001.fastq.gz
- Dataset2 (Frozen)/C-P-09-C-3-FR_S59_L001_R2_001.fastq.gz
- Dataset2 (Frozen)/C-P-14-C-3-FR_S95_L001_R1_001.fastq.gz
- Dataset2 (Frozen)/C-P-14-C-3-FR_S95_L001_R2_001.fastq.gz
- Dataset2 (Frozen)/C-P-15-A-2-FR_S51_L001_R1_001.fastq.gz
- Dataset2 (Frozen)/C-P-15-A-2-FR_S51_L001_R2_001.fastq.gz
- Dataset2 (Frozen)/C-P-15-A-3-FR_S75_L001_R1_001.fastq.gz
- Dataset2 (Frozen)/C-P-15-A-3-FR_S75_L001_R2_001.fastq.gz
- Dataset2 (Frozen)/C-P-15-C-3-FR_S94_L001_R1_001.fastq.gz
- Dataset2 (Frozen)/C-P-15-C-3-FR_S94_L001_R2_001.fastq.gz
- Dataset2 (Frozen)/C-P-16-A-3-FR_S26_L001_R1_001.fastq.gz
- Dataset2 (Frozen)/C-P-16-A-3-FR_S26_L001_R2_001.fastq.gz
- Dataset2 (Frozen)/C-P-19-A-1-FR_S71_L001_R1_001.fastq.gz
- Dataset2 (Frozen)/C-P-19-A-1-FR_S71_L001_R2_001.fastq.gz
- Dataset2 (Frozen)/C-P-19-A-3-FR_S84_L001_R1_001.fastq.gz
- Dataset2 (Frozen)/C-P-19-A-3-FR_S84_L001_R2_001.fastq.gz
- Dataset2 (Frozen)/C-P-19-C-1-FR_S87_L001_R1_001.fastq.gz
- Dataset2 (Frozen)/C-P-19-C-1-FR_S87_L001_R2_001.fastq.gz
- Dataset2 (Frozen)/C-P-19-C-2-FR_S85_L001_R1_001.fastq.gz
- Dataset2 (Frozen)/C-P-19-C-2-FR_S85_L001_R2_001.fastq.gz
- Dataset2 (Frozen)/C-P-19-C-3-FR_S31_L001_R1_001.fastq.gz
- Dataset2 (Frozen)/C-P-19-C-3-FR_S31_L001_R2_001.fastq.gz
- Dataset2 (Frozen)/C-P-22-A-1-FR_S11_L001_R1_001.fastq.gz
- Dataset2 (Frozen)/C-P-22-A-1-FR_S11_L001_R2_001.fastq.gz
- Dataset2 (Frozen)/C-P-22-A-2-FR_S12_L001_R1_001.fastq.gz
- Dataset2 (Frozen)/C-P-22-A-2-FR_S12_L001_R2_001.fastq.gz
- Dataset2 (Frozen)/C-P-22-A-3-FR_S16_L001_R1_001.fastq.gz
- Dataset2 (Frozen)/C-P-22-A-3-FR_S16_L001_R2_001.fastq.gz
- Dataset2 (Frozen)/C-P-22-C-1-FR_S86_L001_R1_001.fastq.gz
- Dataset2 (Frozen)/C-P-22-C-1-FR_S86_L001_R2_001.fastq.gz
- Dataset2 (Frozen)/C-P-22-C-2-FR_S93_L001_R1_001.fastq.gz
- Dataset2 (Frozen)/C-P-22-C-2-FR_S93_L001_R2_001.fastq.gz
- Dataset2 (Frozen)/C-P-22-C-3-FR_S90_L001_R1_001.fastq.gz
- Dataset2 (Frozen)/C-P-22-C-3-FR_S90_L001_R2_001.fastq.gz
- Dataset2 (Frozen)/C-P-24-A-2-FR_S82_L001_R1_001.fastq.gz
- Dataset2 (Frozen)/C-P-24-A-2-FR_S82_L001_R2_001.fastq.gz
- Dataset2 (Frozen)/C-P-24-A-3-FR_S83_L001_R1_001.fastq.gz
- Dataset2 (Frozen)/C-P-24-A-3-FR_S83_L001_R2_001.fastq.gz
- Dataset2 (Frozen)/C-P-24-C-1-FR_S92_L001_R1_001.fastq.gz
- Dataset2 (Frozen)/C-P-24-C-1-FR_S92_L001_R2_001.fastq.gz
- Dataset2 (Frozen)/C-P-24-C-2-FR_S91_L001_R1_001.fastq.gz
- Dataset2 (Frozen)/C-P-24-C-2-FR_S91_L001_R2_001.fastq.gz
- Dataset2 (Frozen)/C-P-24-C-3-FR_S80_L001_R1_001.fastq.gz
- Dataset2 (Frozen)/C-P-24-C-3-FR_S80_L001_R2_001.fastq.gz
- Dataset2 (Frozen)/C-P-29-A-2-FR_S15_L001_R1_001.fastq.gz
- Dataset2 (Frozen)/C-P-29-A-2-FR_S15_L001_R2_001.fastq.gz
- Dataset2 (Frozen)/C-P-29-C-1-FR_S55_L001_R1_001.fastq.gz
- Dataset2 (Frozen)/C-P-29-C-1-FR_S55_L001_R2_001.fastq.gz
- Dataset2 (Frozen)/C-P-29-C-2-FR_S10_L001_R1_001.fastq.gz
- Dataset2 (Frozen)/C-P-29-C-2-FR_S10_L001_R2_001.fastq.gz
- Dataset2 (Frozen)/C-P-31-C-1-FR_S21_L001_R1_001.fastq.gz
- Dataset2 (Frozen)/C-P-31-C-1-FR_S21_L001_R2_001.fastq.gz
